# Supplementary material for: 3D hierarchical graphene matrices enable stable Zn anodes for aqueous Zn batteries
Source: Nat Commun. 2023 Jul 14;14:4205. doi: 10.1038/s41467-023-39947-8 (PMC10349079; doi:10.1038/s41467-023-39947-8)
Supplement: Supplementary file 11 — Source Data [file 41467_2023_39947_MOESM11_ESM.zip]

Archive with 248 entries (216 files):
- RAW DATA/
- RAW DATA/Manuscript/
- RAW DATA/Manuscript/Fig.2/
- RAW DATA/Manuscript/Fig.2/Fig.2m.xlsx
- RAW DATA/Manuscript/Fig.2/Fig.2n.xlsx
- RAW DATA/Manuscript/Fig.2/Fig.2o.xlsx
- RAW DATA/Manuscript/Fig.3/
- RAW DATA/Manuscript/Fig.3/Fig.3a.xlsx
- RAW DATA/Manuscript/Fig.3/Fig.3b.xlsx
- RAW DATA/Manuscript/Fig.3/Fig.3c.xlsx
- RAW DATA/Manuscript/Fig.3/Fig.3d.xlsx
- RAW DATA/Manuscript/Fig.3/Fig.3e.xlsx
- RAW DATA/Manuscript/Fig.3/Fig.3f.xlsx
- RAW DATA/Manuscript/Fig.3/Fig.3g.xlsx
- RAW DATA/Manuscript/Fig.3/Fig.3h.xlsx
- RAW DATA/Manuscript/Fig.3/Fig.3i.xlsx
- RAW DATA/Manuscript/Fig.4/
- RAW DATA/Manuscript/Fig.4/Fig.4a.xlsx
- RAW DATA/Manuscript/Fig.4/Fig.4b.xlsx
- RAW DATA/Manuscript/Fig.4/Fig.4f.xlsx
- RAW DATA/Manuscript/Fig.4/Fig.4h.xlsx
- RAW DATA/Manuscript/Fig.4/Fig.4i.xlsx
- RAW DATA/Manuscript/Fig.4/Fig.4j.xlsx
- RAW DATA/Manuscript/Fig.5/
- RAW DATA/Manuscript/Fig.5/Fig.5i.xlsx
- RAW DATA/Manuscript/Fig.5/Fig.5j.xlsx
- RAW DATA/Manuscript/Fig.5/Fig.5k.xlsx
- RAW DATA/Manuscript/Fig.6/
- RAW DATA/Manuscript/Fig.6/Fig.6a.xlsx
- RAW DATA/Manuscript/Fig.6/Fig.6b.xlsx
- RAW DATA/Manuscript/Fig.6/Fig.6c.xlsx
- RAW DATA/Manuscript/Fig.6/Fig.6d.xlsx
- RAW DATA/Manuscript/Fig.7/
- RAW DATA/Manuscript/Fig.7/Fig.c.xlsx
- RAW DATA/Manuscript/Fig.7/Fig.d.xlsx
- RAW DATA/Manuscript/Fig.7/Fig.e.xlsx
- RAW DATA/Manuscript/Fig.7/Fig.f.xlsx
- RAW DATA/Manuscript/Fig.7/Fig.g.xlsx
- RAW DATA/Manuscript/Fig.7/Fig.h.xlsx
- RAW DATA/Manuscript/Fig.7/Fig.i.xlsx
- RAW DATA/Manuscript/Fig.7/Fig.j.xlsx
- RAW DATA/Supplementary information/
- RAW DATA/Supplementary information/Supplementary Fig.11/
- RAW DATA/Supplementary information/Supplementary Fig.11/Supplementary Fig.11.xlsx
- RAW DATA/Supplementary information/Supplementary Fig.13 and 14/
- RAW DATA/Supplementary information/Supplementary Fig.13 and 14/CN-Zn/
- RAW DATA/Supplementary information/Supplementary Fig.13 and 14/CN-Zn/N/
- RAW DATA/Supplementary information/Supplementary Fig.13 and 14/CN-Zn/N/b/
- RAW DATA/Supplementary information/Supplementary Fig.13 and 14/CN-Zn/N/b/CHG
- RAW DATA/Supplementary information/Supplementary Fig.13 and 14/CN-Zn/N/b/CHGCAR
- RAW DATA/Supplementary information/Supplementary Fig.13 and 14/CN-Zn/N/b/CONTCAR
- RAW DATA/Supplementary information/Supplementary Fig.13 and 14/CN-Zn/N/b/DOSCAR
- RAW DATA/Supplementary information/Supplementary Fig.13 and 14/CN-Zn/N/b/EIGENVAL
- RAW DATA/Supplementary information/Supplementary Fig.13 and 14/CN-Zn/N/b/IBZKPT
- RAW DATA/Supplementary information/Supplementary Fig.13 and 14/CN-Zn/N/b/INCAR
- RAW DATA/Supplementary information/Supplementary Fig.13 and 14/CN-Zn/N/b/KPOINTS
- RAW DATA/Supplementary information/Supplementary Fig.13 and 14/CN-Zn/N/b/OSZICAR
- RAW DATA/Supplementary information/Supplementary Fig.13 and 14/CN-Zn/N/b/OUTCAR
- RAW DATA/Supplementary information/Supplementary Fig.13 and 14/CN-Zn/N/b/PCDAT
- RAW DATA/Supplementary information/Supplementary Fig.13 and 14/CN-Zn/N/b/POSCAR
- RAW DATA/Supplementary information/Supplementary Fig.13 and 14/CN-Zn/N/b/POTCAR
- RAW DATA/Supplementary information/Supplementary Fig.13 and 14/CN-Zn/N/b/REPORT
- RAW DATA/Supplementary information/Supplementary Fig.13 and 14/CN-Zn/N/b/WAVECAR
- RAW DATA/Supplementary information/Supplementary Fig.13 and 14/CN-Zn/N/b/XDATCAR
- RAW DATA/Supplementary information/Supplementary Fig.13 and 14/CN-Zn/N/b/slurm-7472332.out
- RAW DATA/Supplementary information/Supplementary Fig.13 and 14/CN-Zn/N/b/sub.sh
- RAW DATA/Supplementary information/Supplementary Fig.13 and 14/CN-Zn/N/b/vasprun.xml
- RAW DATA/Supplementary information/Supplementary Fig.13 and 14/CN-Zn/N/h/
- RAW DATA/Supplementary information/Supplementary Fig.13 and 14/CN-Zn/N/h/CHG
- RAW DATA/Supplementary information/Supplementary Fig.13 and 14/CN-Zn/N/h/CHGCAR
- RAW DATA/Supplementary information/Supplementary Fig.13 and 14/CN-Zn/N/h/CONTCAR
- RAW DATA/Supplementary information/Supplementary Fig.13 and 14/CN-Zn/N/h/DOSCAR
- RAW DATA/Supplementary information/Supplementary Fig.13 and 14/CN-Zn/N/h/EIGENVAL
- RAW DATA/Supplementary information/Supplementary Fig.13 and 14/CN-Zn/N/h/IBZKPT
- RAW DATA/Supplementary information/Supplementary Fig.13 and 14/CN-Zn/N/h/INCAR
- RAW DATA/Supplementary information/Supplementary Fig.13 and 14/CN-Zn/N/h/KPOINTS
- RAW DATA/Supplementary information/Supplementary Fig.13 and 14/CN-Zn/N/h/NPOTCAR.0
- RAW DATA/Supplementary information/Supplementary Fig.13 and 14/CN-Zn/N/h/OSZICAR
- RAW DATA/Supplementary information/Supplementary Fig.13 and 14/CN-Zn/N/h/OUTCAR
- RAW DATA/Supplementary information/Supplementary Fig.13 and 14/CN-Zn/N/h/PCDAT
- RAW DATA/Supplementary information/Supplementary Fig.13 and 14/CN-Zn/N/h/POSCAR
- RAW DATA/Supplementary information/Supplementary Fig.13 and 14/CN-Zn/N/h/POTCAR
- RAW DATA/Supplementary information/Supplementary Fig.13 and 14/CN-Zn/N/h/REPORT
- RAW DATA/Supplementary information/Supplementary Fig.13 and 14/CN-Zn/N/h/WAVECAR
- RAW DATA/Supplementary information/Supplementary Fig.13 and 14/CN-Zn/N/h/XDATCAR
- RAW DATA/Supplementary information/Supplementary Fig.13 and 14/CN-Zn/N/h/slurm-7472362.out
- RAW DATA/Supplementary information/Supplementary Fig.13 and 14/CN-Zn/N/h/slurm-7475416.out
- RAW DATA/Supplementary information/Supplementary Fig.13 and 14/CN-Zn/N/h/sub.sh
- RAW DATA/Supplementary information/Supplementary Fig.13 and 14/CN-Zn/N/h/vasprun.xml
- RAW DATA/Supplementary information/Supplementary Fig.13 and 14/CN-Zn/N/s/
- RAW DATA/Supplementary information/Supplementary Fig.13 and 14/CN-Zn/N/s/CHG
- RAW DATA/Supplementary information/Supplementary Fig.13 and 14/CN-Zn/N/s/CHGCAR
- RAW DATA/Supplementary information/Supplementary Fig.13 and 14/CN-Zn/N/s/CONTCAR
- RAW DATA/Supplementary information/Supplementary Fig.13 and 14/CN-Zn/N/s/DOSCAR
- RAW DATA/Supplementary information/Supplementary Fig.13 and 14/CN-Zn/N/s/EIGENVAL
- RAW DATA/Supplementary information/Supplementary Fig.13 and 14/CN-Zn/N/s/IBZKPT
- RAW DATA/Supplementary information/Supplementary Fig.13 and 14/CN-Zn/N/s/INCAR
- RAW DATA/Supplementary information/Supplementary Fig.13 and 14/CN-Zn/N/s/KPOINTS
- RAW DATA/Supplementary information/Supplementary Fig.13 and 14/CN-Zn/N/s/OSZICAR
- RAW DATA/Supplementary information/Supplementary Fig.13 and 14/CN-Zn/N/s/OUTCAR
- RAW DATA/Supplementary information/Supplementary Fig.13 and 14/CN-Zn/N/s/PCDAT
- RAW DATA/Supplementary information/Supplementary Fig.13 and 14/CN-Zn/N/s/POSCAR
- RAW DATA/Supplementary information/Supplementary Fig.13 and 14/CN-Zn/N/s/POTCAR
- RAW DATA/Supplementary information/Supplementary Fig.13 and 14/CN-Zn/N/s/REPORT
- RAW DATA/Supplementary information/Supplementary Fig.13 and 14/CN-Zn/N/s/WAVECAR
- RAW DATA/Supplementary information/Supplementary Fig.13 and 14/CN-Zn/N/s/XDATCAR
- RAW DATA/Supplementary information/Supplementary Fig.13 and 14/CN-Zn/N/s/slurm-7475835.out
- RAW DATA/Supplementary information/Supplementary Fig.13 and 14/CN-Zn/N/s/sub.sh
- RAW DATA/Supplementary information/Supplementary Fig.13 and 14/CN-Zn/N/s/vasprun.xml
- RAW DATA/Supplementary information/Supplementary Fig.13 and 14/CN-Zn/N/t/
- RAW DATA/Supplementary information/Supplementary Fig.13 and 14/CN-Zn/N/t/CHG
- RAW DATA/Supplementary information/Supplementary Fig.13 and 14/CN-Zn/N/t/CHGCAR
- RAW DATA/Supplementary information/Supplementary Fig.13 and 14/CN-Zn/N/t/CONTCAR
- RAW DATA/Supplementary information/Supplementary Fig.13 and 14/CN-Zn/N/t/DOSCAR
- RAW DATA/Supplementary information/Supplementary Fig.13 and 14/CN-Zn/N/t/EIGENVAL
- RAW DATA/Supplementary information/Supplementary Fig.13 and 14/CN-Zn/N/t/IBZKPT
- RAW DATA/Supplementary information/Supplementary Fig.13 and 14/CN-Zn/N/t/INCAR
- RAW DATA/Supplementary information/Supplementary Fig.13 and 14/CN-Zn/N/t/KPOINTS
- RAW DATA/Supplementary information/Supplementary Fig.13 and 14/CN-Zn/N/t/OSZICAR
- RAW DATA/Supplementary information/Supplementary Fig.13 and 14/CN-Zn/N/t/OUTCAR
- RAW DATA/Supplementary information/Supplementary Fig.13 and 14/CN-Zn/N/t/PCDAT
- RAW DATA/Supplementary information/Supplementary Fig.13 and 14/CN-Zn/N/t/POSCAR
- RAW DATA/Supplementary information/Supplementary Fig.13 and 14/CN-Zn/N/t/POTCAR
- RAW DATA/Supplementary information/Supplementary Fig.13 and 14/CN-Zn/N/t/REPORT
- RAW DATA/Supplementary information/Supplementary Fig.13 and 14/CN-Zn/N/t/WAVECAR
- RAW DATA/Supplementary information/Supplementary Fig.13 and 14/CN-Zn/N/t/XDATCAR
- RAW DATA/Supplementary information/Supplementary Fig.13 and 14/CN-Zn/N/t/slurm-7472363.out
- RAW DATA/Supplementary information/Supplementary Fig.13 and 14/CN-Zn/N/t/slurm-7472372.out
- RAW DATA/Supplementary information/Supplementary Fig.13 and 14/CN-Zn/N/t/slurm-7472374.out
- RAW DATA/Supplementary information/Supplementary Fig.13 and 14/CN-Zn/N/t/sub.sh
- RAW DATA/Supplementary information/Supplementary Fig.13 and 14/CN-Zn/N/t/vasprun.xml
- RAW DATA/Supplementary information/Supplementary Fig.13 and 14/CN-Zn/nN/
- RAW DATA/Supplementary information/Supplementary Fig.13 and 14/CN-Zn/nN/b/
- RAW DATA/Supplementary information/Supplementary Fig.13 and 14/CN-Zn/nN/b/CHG
- RAW DATA/Supplementary information/Supplementary Fig.13 and 14/CN-Zn/nN/b/CHGCAR
- RAW DATA/Supplementary information/Supplementary Fig.13 and 14/CN-Zn/nN/b/CONTCAR
- RAW DATA/Supplementary information/Supplementary Fig.13 and 14/CN-Zn/nN/b/DOSCAR
- RAW DATA/Supplementary information/Supplementary Fig.13 and 14/CN-Zn/nN/b/EIGENVAL
- RAW DATA/Supplementary information/Supplementary Fig.13 and 14/CN-Zn/nN/b/IBZKPT
- RAW DATA/Supplementary information/Supplementary Fig.13 and 14/CN-Zn/nN/b/INCAR
- RAW DATA/Supplementary information/Supplementary Fig.13 and 14/CN-Zn/nN/b/KPOINTS
- RAW DATA/Supplementary information/Supplementary Fig.13 and 14/CN-Zn/nN/b/OSZICAR
- RAW DATA/Supplementary information/Supplementary Fig.13 and 14/CN-Zn/nN/b/OUTCAR
- RAW DATA/Supplementary information/Supplementary Fig.13 and 14/CN-Zn/nN/b/PCDAT
- RAW DATA/Supplementary information/Supplementary Fig.13 and 14/CN-Zn/nN/b/POSCAR
- RAW DATA/Supplementary information/Supplementary Fig.13 and 14/CN-Zn/nN/b/POTCAR
- RAW DATA/Supplementary information/Supplementary Fig.13 and 14/CN-Zn/nN/b/REPORT
- RAW DATA/Supplementary information/Supplementary Fig.13 and 14/CN-Zn/nN/b/WAVECAR
- RAW DATA/Supplementary information/Supplementary Fig.13 and 14/CN-Zn/nN/b/XDATCAR
- RAW DATA/Supplementary information/Supplementary Fig.13 and 14/CN-Zn/nN/b/slurm-7472365.out
- RAW DATA/Supplementary information/Supplementary Fig.13 and 14/CN-Zn/nN/b/sub.sh
- RAW DATA/Supplementary information/Supplementary Fig.13 and 14/CN-Zn/nN/b/vasprun.xml
- RAW DATA/Supplementary information/Supplementary Fig.13 and 14/CN-Zn/nN/h/
- RAW DATA/Supplementary information/Supplementary Fig.13 and 14/CN-Zn/nN/h/CHG
- RAW DATA/Supplementary information/Supplementary Fig.13 and 14/CN-Zn/nN/h/CHGCAR
- RAW DATA/Supplementary information/Supplementary Fig.13 and 14/CN-Zn/nN/h/CONTCAR
- RAW DATA/Supplementary information/Supplementary Fig.13 and 14/CN-Zn/nN/h/DOSCAR
- RAW DATA/Supplementary information/Supplementary Fig.13 and 14/CN-Zn/nN/h/EIGENVAL
- RAW DATA/Supplementary information/Supplementary Fig.13 and 14/CN-Zn/nN/h/IBZKPT
- RAW DATA/Supplementary information/Supplementary Fig.13 and 14/CN-Zn/nN/h/INCAR
- RAW DATA/Supplementary information/Supplementary Fig.13 and 14/CN-Zn/nN/h/KPOINTS
- RAW DATA/Supplementary information/Supplementary Fig.13 and 14/CN-Zn/nN/h/OSZICAR
- RAW DATA/Supplementary information/Supplementary Fig.13 and 14/CN-Zn/nN/h/OUTCAR
- RAW DATA/Supplementary information/Supplementary Fig.13 and 14/CN-Zn/nN/h/PCDAT
- RAW DATA/Supplementary information/Supplementary Fig.13 and 14/CN-Zn/nN/h/POSCAR
- RAW DATA/Supplementary information/Supplementary Fig.13 and 14/CN-Zn/nN/h/POTCAR
- RAW DATA/Supplementary information/Supplementary Fig.13 and 14/CN-Zn/nN/h/REPORT
- RAW DATA/Supplementary information/Supplementary Fig.13 and 14/CN-Zn/nN/h/WAVECAR
- RAW DATA/Supplementary information/Supplementary Fig.13 and 14/CN-Zn/nN/h/XDATCAR
- RAW DATA/Supplementary information/Supplementary Fig.13 and 14/CN-Zn/nN/h/slurm-7472367.out
- RAW DATA/Supplementary information/Supplementary Fig.13 and 14/CN-Zn/nN/h/sub.sh
- RAW DATA/Supplementary information/Supplementary Fig.13 and 14/CN-Zn/nN/h/vasprun.xml
- RAW DATA/Supplementary information/Supplementary Fig.13 and 14/CN-Zn/nN/s/
- RAW DATA/Supplementary information/Supplementary Fig.13 and 14/CN-Zn/nN/s/CHG
- RAW DATA/Supplementary information/Supplementary Fig.13 and 14/CN-Zn/nN/s/CHGCAR
- RAW DATA/Supplementary information/Supplementary Fig.13 and 14/CN-Zn/nN/s/CONTCAR
- RAW DATA/Supplementary information/Supplementary Fig.13 and 14/CN-Zn/nN/s/DOSCAR
- RAW DATA/Supplementary information/Supplementary Fig.13 and 14/CN-Zn/nN/s/EIGENVAL
- RAW DATA/Supplementary information/Supplementary Fig.13 and 14/CN-Zn/nN/s/IBZKPT
- RAW DATA/Supplementary information/Supplementary Fig.13 and 14/CN-Zn/nN/s/INCAR
- RAW DATA/Supplementary information/Supplementary Fig.13 and 14/CN-Zn/nN/s/KPOINTS
- RAW DATA/Supplementary information/Supplementary Fig.13 and 14/CN-Zn/nN/s/OSZICAR
- RAW DATA/Supplementary information/Supplementary Fig.13 and 14/CN-Zn/nN/s/OUTCAR
- RAW DATA/Supplementary information/Supplementary Fig.13 and 14/CN-Zn/nN/s/PCDAT
- RAW DATA/Supplementary information/Supplementary Fig.13 and 14/CN-Zn/nN/s/POSCAR
- RAW DATA/Supplementary information/Supplementary Fig.13 and 14/CN-Zn/nN/s/POTCAR
- RAW DATA/Supplementary information/Supplementary Fig.13 and 14/CN-Zn/nN/s/REPORT
- RAW DATA/Supplementary information/Supplementary Fig.13 and 14/CN-Zn/nN/s/WAVECAR
- RAW DATA/Supplementary information/Supplementary Fig.13 and 14/CN-Zn/nN/s/XDATCAR
- RAW DATA/Supplementary information/Supplementary Fig.13 and 14/CN-Zn/nN/s/slurm-7475836.out
- RAW DATA/Supplementary information/Supplementary Fig.13 and 14/CN-Zn/nN/s/sub.sh
- RAW DATA/Supplementary information/Supplementary Fig.13 and 14/CN-Zn/nN/s/vasprun.xml
- RAW DATA/Supplementary information/Supplementary Fig.13 and 14/CN-Zn/nN/t/
- RAW DATA/Supplementary information/Supplementary Fig.13 and 14/CN-Zn/nN/t/CHG
- RAW DATA/Supplementary information/Supplementary Fig.13 and 14/CN-Zn/nN/t/CHGCAR
- RAW DATA/Supplementary information/Supplementary Fig.13 and 14/CN-Zn/nN/t/CONTCAR
- RAW DATA/Supplementary information/Supplementary Fig.13 and 14/CN-Zn/nN/t/DOSCAR
- RAW DATA/Supplementary information/Supplementary Fig.13 and 14/CN-Zn/nN/t/EIGENVAL
- RAW DATA/Supplementary information/Supplementary Fig.13 and 14/CN-Zn/nN/t/IBZKPT
- RAW DATA/Supplementary information/Supplementary Fig.13 and 14/CN-Zn/nN/t/INCAR
- RAW DATA/Supplementary information/Supplementary Fig.13 and 14/CN-Zn/nN/t/KPOINTS
- RAW DATA/Supplementary information/Supplementary Fig.13 and 14/CN-Zn/nN/t/OSZICAR
- RAW DATA/Supplementary information/Supplementary Fig.13 and 14/CN-Zn/nN/t/OUTCAR
- RAW DATA/Supplementary information/Supplementary Fig.13 and 14/CN-Zn/nN/t/PCDAT
- RAW DATA/Supplementary information/Supplementary Fig.13 and 14/CN-Zn/nN/t/POSCAR
- RAW DATA/Supplementary information/Supplementary Fig.13 and 14/CN-Zn/nN/t/POTCAR
- RAW DATA/Supplementary information/Supplementary Fig.13 and 14/CN-Zn/nN/t/REPORT
- RAW DATA/Supplementary information/Supplementary Fig.13 and 14/CN-Zn/nN/t/WAVECAR
- RAW DATA/Supplementary information/Supplementary Fig.13 and 14/CN-Zn/nN/t/XDATCAR
- RAW DATA/Supplementary information/Supplementary Fig.13 and 14/CN-Zn/nN/t/slurm-7472368.out
- RAW DATA/Supplementary information/Supplementary Fig.13 and 14/CN-Zn/nN/t/sub.sh
- RAW DATA/Supplementary information/Supplementary Fig.13 and 14/CN-Zn/nN/t/vasprun.xml
- RAW DATA/Supplementary information/Supplementary Fig.13 and 14/cif/
- RAW DATA/Supplementary information/Supplementary Fig.13 and 14/cif/Nitrogen-Doped Graphene/
- RAW DATA/Supplementary information/Supplementary Fig.13 and 14/cif/Nitrogen-Doped Graphene/CONTCAR-C-N
- RAW DATA/Supplementary information/Supplementary Fig.13 and 14/cif/Nitrogen-Doped Graphene/CONTCAR-C-N.tif
- RAW DATA/Supplementary information/Supplementary Fig.13 and 14/cif/Nitrogen-Doped Graphene/CONTCAR-Zn
- RAW DATA/Supplementary information/Supplementary Fig.13 and 14/cif/Nitrogen-Doped Graphene/CONTCAR-bridge
- RAW DATA/Supplementary information/Supplementary Fig.13 and 14/cif/Nitrogen-Doped Graphene/CONTCAR-bridge.tif
- RAW DATA/Supplementary information/Supplementary Fig.13 and 14/cif/Nitrogen-Doped Graphene/CONTCAR-hollow
- RAW DATA/Supplementary information/Supplementary Fig.13 and 14/cif/Nitrogen-Doped Graphene/CONTCAR-hollow.tif
- RAW DATA/Supplementary information/Supplementary Fig.13 and 14/cif/Nitrogen-Doped Graphene/CONTCAR-top
- RAW DATA/Supplementary information/Supplementary Fig.13 and 14/cif/Nitrogen-Doped Graphene/CONTCAR-top.tif
- RAW DATA/Supplementary information/Supplementary Fig.13 and 14/cif/Nitrogen-Doped Graphene/Thumbs.db
- RAW DATA/Supplementary information/Supplementary Fig.13 and 14/cif/Pristine Graphene/
- RAW DATA/Supplementary information/Supplementary Fig.13 and 14/cif/Pristine Graphene/CONTCAR-C
- RAW DATA/Supplementary information/Supplementary Fig.13 and 14/cif/Pristine Graphene/CONTCAR-C.tif
- RAW DATA/Supplementary information/Supplementary Fig.13 and 14/cif/Pristine Graphene/CONTCAR-bridge
- RAW DATA/Supplementary information/Supplementary Fig.13 and 14/cif/Pristine Graphene/CONTCAR-bridge.tif
- RAW DATA/Supplementary information/Supplementary Fig.13 and 14/cif/Pristine Graphene/CONTCAR-hollow
- RAW DATA/Supplementary information/Supplementary Fig.13 and 14/cif/Pristine Graphene/CONTCAR-hollow.tif
- RAW DATA/Supplementary information/Supplementary Fig.13 and 14/cif/Pristine Graphene/CONTCAR-top
- RAW DATA/Supplementary information/Supplementary Fig.13 and 14/cif/Pristine Graphene/CONTCAR-top.tif
- RAW DATA/Supplementary information/Supplementary Fig.13 and 14/cif/Pristine Graphene/Thumbs.db
- RAW DATA/Supplementary information/Supplementary Fig.21/
- RAW DATA/Supplementary information/Supplementary Fig.21/Supplementary Fig.21.xlsx
- RAW DATA/Supplementary information/Supplementary Fig.24/
- RAW DATA/Supplementary information/Supplementary Fig.24/Supplementary Fig.24.xlsx
- RAW DATA/Supplementary information/Supplementary Fig.25/
- RAW DATA/Supplementary information/Supplementary Fig.25/Supplementary Fig.25.xlsx
- RAW DATA/Supplementary information/Supplementary Fig.26/
- RAW DATA/Supplementary information/Supplementary Fig.26/Supplementary Fig.26.xlsx
- RAW DATA/Supplementary information/Supplementary Fig.28/
- RAW DATA/Supplementary information/Supplementary Fig.28/Supplementary Fig.28.xlsx
- RAW DATA/Supplementary information/Supplementary Fig.36/
- RAW DATA/Supplementary information/Supplementary Fig.36/Supplementary Fig.36.xlsx
- RAW DATA/Supplementary information/Supplementary Fig.40/
- RAW DATA/Supplementary information/Supplementary Fig.40/Supplementary Fig.40.xlsx
