# Supplementary material for: 3D hierarchical graphene matrices enable stable Zn anodes for aqueous Zn batteries
Source: Nat Commun. 2023 Jul 14;14:4205. doi: 10.1038/s41467-023-39947-8 (PMC10349079; doi:10.1038/s41467-023-39947-8)
Supplement: Supplementary file 11 — Source Data [file 41467_2023_39947_MOESM11_ESM.zip › RAW DATA/Manuscript/Fig.2/Fig.2m.xlsx]

## Sheet: XRD
2theta	3D-LC/3D-RC	3D-LFGC	3D-RFGC
5.0001	41	307	759
5.01959	38	299	656
5.03908	42	285	733
5.05857	42	313	659
5.07805	36	295	672
5.09754	40	302	670
5.11703	37	256	685
5.13652	41	301	679
5.15601	26	254	647
5.1755	42	266	649
5.19499	55	280	667
5.21447	40	286	621
5.23396	43	267	650
5.25345	47	239	647
5.27294	48	260	596
5.29243	35	256	591
5.31192	42	224	600
5.33141	45	245	610
5.35089	54	227	586
5.37038	36	257	567
5.38987	36	259	598
5.40936	37	235	578
5.42885	38	238	618
5.44834	44	272	595
5.46783	36	249	569
5.48731	39	246	555
5.5068	49	200	601
5.52629	39	245	612
5.54578	45	233	533
5.56527	52	215	577
5.58476	34	197	513
5.60425	39	239	560
5.62373	27	224	505
5.64322	54	227	529
5.66271	33	201	560
5.6822	42	171	509
5.70169	39	198	484
5.72118	36	209	502
5.74066	40	188	500
5.76015	29	208	491
5.77964	30	237	517
5.79913	43	201	492
5.81862	36	216	506
5.83811	44	212	504
5.8576	42	218	501
5.87708	31	188	511
5.89657	48	192	469
5.91606	34	194	496
5.93555	37	177	471
5.95504	40	200	455
5.97453	41	198	472
5.99402	42	201	474
6.0135	50	164	475
6.03299	32	187	477
6.05248	40	193	480
6.07197	50	182	421
6.09146	44	178	465
6.11095	30	181	479
6.13044	45	178	464
6.14992	32	178	429
6.16941	33	170	432
6.1889	42	201	416
6.20839	38	155	455
6.22788	37	181	439
6.24737	39	189	448
6.26686	32	175	414
6.28634	32	185	453
6.30583	41	160	394
6.32532	49	164	389
6.34481	34	160	419
6.3643	41	165	431
6.38379	40	170	405
6.40328	35	157	394
6.42276	30	169	437
6.44225	42	164	412
6.46174	42	155	383
6.48123	39	153	421
6.50072	40	162	373
6.52021	35	157	398
6.5397	30	195	385
6.55918	39	162	400
6.57867	44	166	348
6.59816	42	165	397
6.61765	35	143	368
6.63714	26	168	351
6.65663	51	141	361
6.67612	49	136	345
6.6956	50	157	373
6.71509	49	168	373
6.73458	28	164	359
6.75407	40	147	365
6.77356	45	162	340
6.79305	42	139	380
6.81254	37	139	363
6.83202	31	142	369
6.85151	47	131	374
6.871	47	138	331
6.89049	27	143	350
6.90998	38	124	325
6.92947	50	146	334
6.94896	37	166	372
6.96844	40	131	313
6.98793	30	134	361
7.00742	37	154	345
7.02691	41	133	346
7.0464	39	148	329
7.06589	36	169	349
7.08538	42	131	327
7.10486	31	132	330
7.12435	34	155	326
7.14384	44	134	328
7.16333	53	142	318
7.18282	47	156	323
7.20231	46	136	340
7.22179	38	110	338
7.24128	43	132	331
7.26077	40	117	314
7.28026	38	125	309
7.29975	32	129	284
7.31924	35	124	291
7.33873	35	128	316
7.35821	43	129	293
7.3777	44	115	330
7.39719	50	143	314
7.41668	50	116	325
7.43617	43	119	263
7.45566	40	130	314
7.47515	51	118	294
7.49463	42	141	305
7.51412	48	116	273
7.53361	41	139	258
7.5531	55	143	291
7.57259	50	106	283
7.59208	47	121	301
7.61157	50	129	261
7.63105	44	138	301
7.65054	48	94	280
7.67003	56	101	287
7.68952	49	129	260
7.70901	39	103	269
7.7285	40	124	282
7.74799	43	129	270
7.76747	62	119	286
7.78696	51	116	298
7.80645	40	123	300
7.82594	29	116	295
7.84543	42	134	292
7.86492	49	124	306
7.88441	43	126	269
7.90389	49	120	273
7.92338	49	132	289
7.94287	41	112	278
7.96236	54	118	276
7.98185	72	118	271
8.00134	43	111	270
8.02083	52	94	263
8.04031	43	125	252
8.0598	44	96	262
8.07929	56	131	255
8.09878	39	111	277
8.11827	43	111	259
8.13776	35	109	286
8.15725	37	107	258
8.17673	48	115	251
8.19622	47	121	239
8.21571	47	114	240
8.2352	46	127	254
8.25469	36	115	254
8.27418	51	120	268
8.29367	46	124	282
8.31315	54	117	267
8.33264	46	102	262
8.35213	39	125	262
8.37162	41	111	255
8.39111	43	111	253
8.4106	55	118	227
8.43009	49	105	227
8.44957	43	106	246
8.46906	48	98	237
8.48855	54	103	236
8.50804	50	94	230
8.52753	54	108	236
8.54702	41	109	245
8.56651	46	102	223
8.58599	56	131	245
8.60548	48	113	217
8.62497	51	100	200
8.64446	43	89	262
8.66395	45	121	265
8.68344	46	93	218
8.70292	54	104	207
8.72241	54	116	231
8.7419	41	120	250
8.76139	44	98	209
8.78088	41	91	219
8.80037	57	111	245
8.81986	57	98	242
8.83934	40	106	202
8.85883	43	85	249
8.87832	44	118	249
8.89781	54	104	227
8.9173	41	98	212
8.93679	52	93	225
8.95628	58	99	182
8.97576	57	93	207
8.99525	42	107	200
9.01474	57	88	232
9.03423	41	101	243
9.05372	73	126	224
9.07321	47	99	224
9.0927	55	101	208
9.11218	54	106	219
9.13167	51	101	198
9.15116	56	93	191
9.17065	46	93	239
9.19014	53	117	228
9.20963	62	94	226
9.22912	48	104	254
9.2486	39	90	194
9.26809	56	94	217
9.28758	48	94	204
9.30707	60	97	214
9.32656	46	104	203
9.34605	43	86	207
9.36554	50	83	225
9.38502	60	81	220
9.40451	49	90	235
9.424	48	84	226
9.44349	53	87	185
9.46298	48	88	199
9.48247	69	107	199
9.50196	62	69	198
9.52144	54	81	226
9.54093	54	102	254
9.56042	56	86	201
9.57991	52	92	213
9.5994	63	79	219
9.61889	53	101	215
9.63838	49	88	222
9.65786	53	99	217
9.67735	58	82	184
9.69684	59	85	174
9.71633	60	75	222
9.73582	61	83	191
9.75531	57	86	205
9.7748	59	96	188
9.79428	60	95	193
9.81377	66	80	199
9.83326	55	107	186
9.85275	56	79	202
9.87224	55	89	220
9.89173	64	105	187
9.91122	49	87	204
9.9307	60	93	200
9.95019	54	90	200
9.96968	53	70	196
9.98917	51	83	182
10.0087	54	85	189
10.0281	49	86	218
10.0476	60	103	181
10.0671	72	73	198
10.0866	55	88	199
10.1061	66	90	192
10.1256	68	87	204
10.1451	40	98	201
10.1646	73	91	228
10.1841	53	78	178
10.2035	59	100	192
10.223	53	88	198
10.2425	58	88	201
10.262	69	79	203
10.2815	51	76	186
10.301	56	88	169
10.3205	55	88	189
10.34	41	81	187
10.3595	70	109	170
10.3789	66	85	188
10.3984	53	61	175
10.4179	60	77	189
10.4374	48	87	189
10.4569	68	74	212
10.4764	63	84	187
10.4959	58	64	194
10.5154	59	79	220
10.5348	58	76	158
10.5543	70	73	202
10.5738	51	83	172
10.5933	40	83	175
10.6128	69	97	206
10.6323	45	80	197
10.6518	55	92	176
10.6713	63	77	180
10.6908	52	79	168
10.7102	46	77	167
10.7297	62	66	199
10.7492	54	67	196
10.7687	62	73	167
10.7882	57	63	180
10.8077	61	76	167
10.8272	62	70	189
10.8467	52	76	208
10.8662	67	74	151
10.8856	63	75	178
10.9051	63	76	194
10.9246	53	87	185
10.9441	63	72	176
10.9636	61	89	172
10.9831	68	85	179
11.0026	57	64	179
11.0221	59	86	164
11.0416	67	82	163
11.061	72	66	162
11.0805	67	68	175
11.1	63	88	165
11.1195	65	86	183
11.139	65	78	186
11.1585	72	65	171
11.178	55	72	195
11.1975	60	73	201
11.2169	47	80	176
11.2364	69	80	163
11.2559	66	81	168
11.2754	63	83	144
11.2949	69	81	197
11.3144	57	78	169
11.3339	65	97	169
11.3534	67	87	165
11.3729	74	71	156
11.3923	64	70	148
11.4118	62	87	155
11.4313	51	75	175
11.4508	66	85	158
11.4703	58	76	137
11.4898	79	83	176
11.5093	66	99	163
11.5288	63	83	151
11.5483	65	79	135
11.5677	65	81	150
11.5872	69	95	172
11.6067	57	91	164
11.6262	67	80	163
11.6457	70	76	163
11.6652	65	79	183
11.6847	69	84	147
11.7042	64	69	162
11.7237	52	75	180
11.7431	69	75	161
11.7626	55	78	140
11.7821	65	73	167
11.8016	87	79	164
11.8211	61	71	155
11.8406	65	57	164
11.8601	69	70	145
11.8796	65	81	155
11.899	67	76	153
11.9185	72	72	150
11.938	69	80	182
11.9575	63	65	175
11.977	53	78	141
11.9965	63	73	161
12.016	57	96	148
12.0355	53	76	140
12.055	67	67	160
12.0744	74	68	142
12.0939	56	77	169
12.1134	57	73	179
12.1329	61	64	169
12.1524	57	83	158
12.1719	77	63	175
12.1914	62	69	158
12.2109	61	81	160
12.2304	81	73	164
12.2498	78	85	159
12.2693	62	68	147
12.2888	71	72	158
12.3083	72	75	160
12.3278	64	75	163
12.3473	65	77	164
12.3668	65	67	179
12.3863	68	79	176
12.4057	69	79	150
12.4252	60	68	160
12.4447	58	70	167
12.4642	64	80	156
12.4837	71	84	155
12.5032	61	63	174
12.5227	68	86	177
12.5422	72	85	165
12.5617	66	80	142
12.5811	79	76	150
12.6006	72	72	145
12.6201	66	67	142
12.6396	68	67	153
12.6591	75	84	146
12.6786	71	64	155
12.6981	62	74	147
12.7176	64	63	137
12.7371	67	73	157
12.7565	78	77	171
12.776	65	64	152
12.7955	70	75	158
12.815	68	60	167
12.8345	84	77	159
12.854	67	65	152
12.8735	58	72	162
12.893	76	59	161
12.9125	63	65	175
12.9319	63	79	149
12.9514	80	77	164
12.9709	61	74	170
12.9904	74	74	162
13.0099	73	65	163
13.0294	63	74	136
13.0489	67	79	147
13.0684	64	70	140
13.0878	72	66	176
13.1073	75	93	156
13.1268	87	67	148
13.1463	74	73	160
13.1658	79	71	171
13.1853	67	69	179
13.2048	74	90	170
13.2243	69	72	130
13.2438	86	74	166
13.2632	74	86	162
13.2827	74	62	156
13.3022	68	81	166
13.3217	80	74	150
13.3412	77	85	141
13.3607	62	74	150
13.3802	54	67	127
13.3997	72	59	150
13.4192	63	64	142
13.4386	65	65	152
13.4581	57	70	168
13.4776	74	67	131
13.4971	66	62	150
13.5166	79	68	168
13.5361	79	60	162
13.5556	86	64	160
13.5751	77	65	173
13.5946	71	68	148
13.614	68	72	164
13.6335	80	71	142
13.653	63	70	171
13.6725	83	79	158
13.692	77	70	152
13.7115	68	54	156
13.731	72	70	139
13.7505	65	59	155
13.7699	51	69	127
13.7894	67	63	168
13.8089	83	68	147
13.8284	77	89	137
13.8479	89	53	131
13.8674	81	68	147
13.8869	59	74	155
13.9064	81	67	148
13.9259	74	78	157
13.9453	69	82	150
13.9648	77	77	161
13.9843	78	72	151
14.0038	77	88	151
14.0233	81	66	144
14.0428	74	57	143
14.0623	72	79	160
14.0818	77	87	136
14.1013	86	68	148
14.1207	75	77	144
14.1402	76	56	146
14.1597	75	63	160
14.1792	82	85	136
14.1987	75	94	125
14.2182	71	68	132
14.2377	79	79	147
14.2572	79	90	164
14.2767	82	63	149
14.2961	65	77	170
14.3156	72	56	184
14.3351	74	74	149
14.3546	78	58	132
14.3741	79	81	131
14.3936	100	68	157
14.4131	80	57	151
14.4326	82	83	159
14.452	75	57	164
14.4715	91	78	174
14.491	87	80	141
14.5105	83	62	136
14.53	80	67	143
14.5495	92	68	148
14.569	56	60	153
14.5885	81	67	132
14.608	85	82	143
14.6274	78	93	149
14.6469	80	72	141
14.6664	80	57	140
14.6859	84	75	169
14.7054	65	74	144
14.7249	80	63	130
14.7444	81	58	133
14.7639	79	72	158
14.7834	91	72	152
14.8028	71	64	164
14.8223	80	57	134
14.8418	82	86	139
14.8613	80	55	155
14.8808	92	70	150
14.9003	79	83	142
14.9198	69	78	145
14.9393	84	75	155
14.9588	84	70	138
14.9782	78	71	140
14.9977	76	75	157
15.0172	79	77	131
15.0367	91	54	148
15.0562	82	59	123
15.0757	95	65	145
15.0952	83	59	147
15.1147	90	76	142
15.1341	89	83	142
15.1536	68	68	163
15.1731	84	81	148
15.1926	87	68	178
15.2121	78	82	138
15.2316	77	66	140
15.2511	76	64	147
15.2706	78	72	139
15.2901	92	80	153
15.3095	85	73	150
15.329	93	65	148
15.3485	83	79	143
15.368	84	75	135
15.3875	81	74	141
15.407	93	72	162
15.4265	97	91	167
15.446	85	74	156
15.4655	76	65	153
15.4849	77	81	127
15.5044	90	63	142
15.5239	86	69	147
15.5434	91	75	150
15.5629	86	70	144
15.5824	78	68	158
15.6019	68	60	128
15.6214	90	62	150
15.6408	92	71	149
15.6603	88	62	141
15.6798	86	81	142
15.6993	87	67	165
15.7188	64	64	181
15.7383	88	84	148
15.7578	89	75	156
15.7773	89	67	156
15.7968	91	64	149
15.8162	94	65	130
15.8357	100	69	141
15.8552	84	77	145
15.8747	81	79	151
15.8942	99	57	165
15.9137	78	65	134
15.9332	91	89	113
15.9527	82	68	145
15.9722	83	82	163
15.9916	77	82	168
16.0111	101	73	134
16.0306	90	71	141
16.0501	96	74	146
16.0696	99	78	152
16.0891	88	77	145
16.1086	81	74	150
16.1281	80	75	134
16.1476	75	73	157
16.167	93	75	165
16.1865	102	82	166
16.206	80	81	159
16.2255	90	75	158
16.245	86	85	131
16.2645	88	83	153
16.284	109	62	156
16.3035	103	81	141
16.3229	112	74	141
16.3424	92	66	173
16.3619	88	70	142
16.3814	83	71	158
16.4009	86	75	122
16.4204	103	75	152
16.4399	99	70	168
16.4594	87	68	157
16.4789	110	77	149
16.4983	87	93	155
16.5178	90	84	153
16.5373	105	77	155
16.5568	97	64	152
16.5763	100	72	176
16.5958	109	82	149
16.6153	104	69	166
16.6348	89	76	163
16.6543	113	76	155
16.6737	84	80	161
16.6932	98	90	152
16.7127	115	73	165
16.7322	93	78	148
16.7517	116	72	157
16.7712	87	98	170
16.7907	111	89	164
16.8102	89	66	155
16.8297	97	72	141
16.8491	102	63	181
16.8686	98	63	176
16.8881	88	79	156
16.9076	95	88	168
16.9271	81	71	180
16.9466	94	69	160
16.9661	115	77	166
16.9856	99	73	171
17.005	87	82	154
17.0245	107	77	164
17.044	93	95	187
17.0635	95	72	164
17.083	90	78	157
17.1025	104	53	151
17.122	106	69	157
17.1415	101	82	179
17.161	98	74	158
17.1804	103	80	164
17.1999	94	91	177
17.2194	108	77	141
17.2389	102	64	152
17.2584	105	67	158
17.2779	92	90	179
17.2974	105	96	181
17.3169	98	78	171
17.3364	91	79	159
17.3558	103	88	170
17.3753	108	78	182
17.3948	103	66	156
17.4143	114	74	181
17.4338	94	78	169
17.4533	104	88	192
17.4728	97	80	139
17.4923	91	69	158
17.5118	106	75	165
17.5312	106	86	163
17.5507	98	70	180
17.5702	100	82	178
17.5897	101	85	188
17.6092	125	103	183
17.6287	101	76	163
17.6482	119	90	175
17.6677	130	77	173
17.6871	91	87	185
17.7066	120	63	158
17.7261	106	81	173
17.7456	96	68	170
17.7651	114	87	181
17.7846	106	92	169
17.8041	106	72	177
17.8236	115	70	180
17.8431	107	82	181
17.8625	116	74	162
17.882	110	84	181
17.9015	112	68	173
17.921	121	67	177
17.9405	116	77	199
17.96	117	75	191
17.9795	104	92	177
17.999	93	93	173
18.0185	102	92	170
18.0379	88	96	188
18.0574	103	74	173
18.0769	114	89	170
18.0964	114	101	178
18.1159	130	84	158
18.1354	114	79	174
18.1549	115	74	173
18.1744	113	77	207
18.1938	116	107	185
18.2133	123	79	190
18.2328	106	92	203
18.2523	113	87	167
18.2718	102	107	181
18.2913	111	74	185
18.3108	114	75	191
18.3303	99	100	166
18.3498	114	91	180
18.3692	95	77	176
18.3887	129	92	184
18.4082	120	78	199
18.4277	104	85	193
18.4472	122	108	183
18.4667	123	89	171
18.4862	122	72	171
18.5057	162	93	187
18.5252	122	101	199
18.5446	133	87	187
18.5641	94	87	194
18.5836	121	79	189
18.6031	110	82	175
18.6226	132	89	189
18.6421	129	93	187
18.6616	123	78	190
18.6811	126	88	171
18.7006	128	88	197
18.72	128	81	203
18.7395	119	82	187
18.759	124	84	196
18.7785	128	93	210
18.798	130	68	193
18.8175	130	101	202
18.837	126	86	190
18.8565	116	82	169
18.8759	133	67	191
18.8954	120	90	184
18.9149	134	95	192
18.9344	107	96	180
18.9539	103	82	202
18.9734	137	98	210
18.9929	114	90	218
19.0124	111	76	200
19.0319	123	93	182
19.0513	115	80	201
19.0708	132	93	201
19.0903	115	83	204
19.1098	145	108	224
19.1293	126	81	197
19.1488	133	81	211
19.1683	127	106	223
19.1878	115	86	172
19.2073	133	106	209
19.2267	108	96	198
19.2462	145	91	195
19.2657	99	94	169
19.2852	94	92	195
19.3047	127	91	189
19.3242	119	89	185
19.3437	132	97	205
19.3632	116	80	186
19.3827	124	101	201
19.4021	164	100	186
19.4216	138	94	189
19.4411	112	80	212
19.4606	123	80	197
19.4801	140	97	189
19.4996	116	93	214
19.5191	122	76	198
19.5386	122	64	199
19.558	139	95	181
19.5775	136	93	205
19.597	140	85	204
19.6165	143	95	204
19.636	114	102	217
19.6555	133	103	201
19.675	134	80	189
19.6945	131	80	208
19.714	118	90	205
19.7334	131	108	204
19.7529	159	86	215
19.7724	150	88	201
19.7919	144	91	205
19.8114	121	101	207
19.8309	139	96	205
19.8504	163	116	196
19.8699	125	97	207
19.8894	142	101	215
19.9088	128	92	204
19.9283	117	88	203
19.9478	135	84	210
19.9673	139	93	208
19.9868	130	110	220
20.0063	157	93	239
20.0258	133	105	226
20.0453	136	111	221
20.0648	124	112	180
20.0842	144	89	211
20.1037	145	97	211
20.1232	133	85	201
20.1427	155	92	223
20.1622	139	95	236
20.1817	141	100	256
20.2012	150	88	205
20.2207	127	109	203
20.2401	139	93	202
20.2596	132	94	241
20.2791	136	95	218
20.2986	136	89	218
20.3181	149	97	226
20.3376	168	104	238
20.3571	145	109	219
20.3766	132	89	218
20.3961	136	87	186
20.4155	143	110	227
20.435	143	122	214
20.4545	139	100	236
20.474	151	102	210
20.4935	128	117	242
20.513	148	104	223
20.5325	150	121	183
20.552	131	102	215
20.5715	122	92	218
20.5909	166	99	214
20.6104	124	108	239
20.6299	174	99	214
20.6494	162	94	200
20.6689	180	97	198
20.6884	156	118	226
20.7079	162	105	234
20.7274	141	99	211
20.7469	140	101	223
20.7663	143	91	224
20.7858	167	77	230
20.8053	147	93	232
20.8248	153	116	245
20.8443	143	116	233
20.8638	147	103	228
20.8833	146	97	226
20.9028	159	99	208
20.9222	123	112	221
20.9417	154	95	194
20.9612	161	102	214
20.9807	158	121	234
21.0002	156	116	219
21.0197	143	71	201
21.0392	140	104	197
21.0587	145	110	210
21.0782	155	106	229
21.0976	154	108	195
21.1171	158	107	233
21.1366	158	90	244
21.1561	156	105	231
21.1756	168	107	195
21.1951	167	101	179
21.2146	147	135	208
21.2341	163	83	229
21.2536	171	88	238
21.273	165	105	219
21.2925	146	92	232
21.312	166	102	232
21.3315	160	100	219
21.351	142	94	222
21.3705	174	110	228
21.39	145	106	221
21.4095	180	91	225
21.4289	173	101	197
21.4484	158	107	223
21.4679	147	112	230
21.4874	177	104	208
21.5069	168	121	218
21.5264	172	102	220
21.5459	156	113	249
21.5654	144	110	194
21.5849	174	102	188
21.6043	145	97	202
21.6238	168	110	211
21.6433	158	98	208
21.6628	168	103	206
21.6823	186	92	217
21.7018	173	114	219
21.7213	184	109	251
21.7408	156	118	200
21.7603	180	105	210
21.7797	160	100	235
21.7992	161	112	208
21.8187	162	112	231
21.8382	173	116	211
21.8577	171	108	234
21.8772	147	116	206
21.8967	162	125	225
21.9162	180	118	204
21.9357	168	109	211
21.9551	165	107	200
21.9746	160	108	210
21.9941	162	105	226
22.0136	169	121	215
22.0331	197	105	195
22.0526	159	124	205
22.0721	161	96	230
22.0916	180	119	212
22.111	161	118	219
22.1305	163	137	201
22.15	163	104	192
22.1695	171	110	213
22.189	188	121	216
22.2085	196	97	230
22.228	166	120	200
22.2475	151	119	218
22.267	173	125	231
22.2864	177	108	193
22.3059	175	129	239
22.3254	178	115	204
22.3449	180	98	203
22.3644	149	120	238
22.3839	155	115	222
22.4034	183	102	210
22.4229	185	107	209
22.4424	189	123	222
22.4618	217	131	208
22.4813	179	114	196
22.5008	201	137	222
22.5203	152	128	213
22.5398	201	112	243
22.5593	192	107	233
22.5788	176	121	219
22.5983	181	117	216
22.6178	191	116	210
22.6372	165	109	213
22.6567	181	111	218
22.6762	175	114	228
22.6957	163	105	219
22.7152	177	107	204
22.7347	195	119	231
22.7542	174	115	228
22.7737	183	122	213
22.7931	176	134	209
22.8126	184	126	239
22.8321	205	135	212
22.8516	181	107	220
22.8711	201	99	215
22.8906	199	122	199
22.9101	194	116	196
22.9296	188	129	219
22.9491	171	121	205
22.9685	186	136	231
22.988	165	130	241
23.0075	188	121	233
23.027	171	149	225
23.0465	180	128	215
23.066	173	122	216
23.0855	189	121	215
23.105	162	142	204
23.1245	178	132	218
23.1439	178	132	188
23.1634	189	126	222
23.1829	173	140	188
23.2024	183	135	218
23.2219	182	127	225
23.2414	194	106	205
23.2609	198	109	221
23.2804	190	103	217
23.2999	177	111	204
23.3193	210	125	230
23.3388	164	111	238
23.3583	206	131	208
23.3778	180	125	212
23.3973	177	115	232
23.4168	190	148	178
23.4363	180	140	231
23.4558	182	132	221
23.4752	201	129	228
23.4947	193	143	239
23.5142	212	130	185
23.5337	197	130	208
23.5532	206	151	218
23.5727	199	141	207
23.5922	194	95	214
23.6117	178	128	209
23.6312	191	118	214
23.6506	189	132	214
23.6701	186	126	224
23.6896	166	124	219
23.7091	174	131	201
23.7286	193	126	198
23.7481	171	107	231
23.7676	204	156	192
23.7871	179	133	202
23.8066	195	145	199
23.826	172	105	233
23.8455	198	150	216
23.865	202	116	218
23.8845	172	119	226
23.904	204	146	228
23.9235	177	129	229
23.943	182	140	237
23.9625	201	141	199
23.9819	188	127	223
24.0014	204	122	193
24.0209	169	124	226
24.0404	199	134	236
24.0599	193	138	211
24.0794	191	132	229
24.0989	202	114	203
24.1184	178	123	230
24.1379	213	131	228
24.1573	205	134	232
24.1768	194	136	234
24.1963	199	142	221
24.2158	182	145	233
24.2353	206	115	245
24.2548	196	114	234
24.2743	188	143	231
24.2938	195	129	244
24.3133	200	149	226
24.3327	182	157	223
24.3522	170	151	229
24.3717	170	152	247
24.3912	181	129	232
24.4107	169	129	241
24.4302	172	146	256
24.4497	190	132	248
24.4692	172	159	239
24.4887	215	144	227
24.5081	181	156	251
24.5276	172	140	258
24.5471	190	156	245
24.5666	157	148	233
24.5861	203	148	247
24.6056	185	161	241
24.6251	203	151	229
24.6446	185	162	247
24.664	206	154	265
24.6835	208	135	263
24.703	167	151	245
24.7225	188	141	239
24.742	168	156	265
24.7615	172	164	264
24.781	195	136	251
24.8005	185	155	289
24.82	181	156	274
24.8394	190	164	285
24.8589	200	159	245
24.8784	180	155	255
24.8979	185	161	287
24.9174	192	178	232
24.9369	196	164	273
24.9564	183	165	262
24.9759	197	157	268
24.9954	174	150	313
25.0148	168	168	267
25.0343	200	165	278
25.0538	199	145	321
25.0733	189	174	298
25.0928	208	162	279
25.1123	185	182	304
25.1318	177	173	285
25.1513	196	170	330
25.1708	171	192	334
25.1902	182	158	296
25.2097	180	167	334
25.2292	180	170	344
25.2487	176	138	317
25.2682	185	181	339
25.2877	173	183	331
25.3072	196	181	290
25.3267	198	168	359
25.3461	174	181	341
25.3656	194	201	362
25.3851	184	208	351
25.4046	178	231	336
25.4241	206	206	385
25.4436	173	175	353
25.4631	197	188	369
25.4826	196	185	346
25.5021	210	217	406
25.5215	177	205	386
25.541	194	181	349
25.5605	164	205	360
25.58	190	193	395
25.5995	189	234	408
25.619	185	236	388
25.6385	188	227	422
25.658	189	207	401
25.6775	194	212	399
25.6969	182	225	397
25.7164	149	262	436
25.7359	185	244	380
25.7554	186	219	356
25.7749	200	216	410
25.7944	211	218	419
25.8139	181	223	378
25.8334	169	243	398
25.8529	171	254	379
25.8723	190	242	367
25.8918	172	238	394
25.9113	168	247	392
25.9308	172	247	384
25.9503	193	246	393
25.9698	200	236	369
25.9893	195	284	353
26.0088	182	247	345
26.0282	205	249	340
26.0477	193	259	390
26.0672	168	254	358
26.0867	153	274	367
26.1062	171	244	361
26.1257	187	236	333
26.1452	195	254	337
26.1647	181	258	346
26.1842	194	255	339
26.2036	176	260	331
26.2231	165	277	329
26.2426	181	230	315
26.2621	186	223	319
26.2816	179	219	324
26.3011	176	269	311
26.3206	178	205	305
26.3401	153	199	286
26.3596	175	258	288
26.379	179	250	309
26.3985	160	208	279
26.418	186	218	271
26.4375	171	219	301
26.457	165	204	261
26.4765	184	206	267
26.496	153	178	230
26.5155	174	181	230
26.5349	181	187	243
26.5544	187	191	222
26.5739	172	202	215
26.5934	174	168	256
26.6129	199	165	228
26.6324	161	174	226
26.6519	198	178	203
26.6714	148	186	215
26.6909	149	199	229
26.7103	191	193	213
26.7298	180	188	209
26.7493	155	165	215
26.7688	184	185	224
26.7883	170	168	192
26.8078	164	182	197
26.8273	148	135	177
26.8468	151	183	207
26.8663	150	180	188
26.8857	158	142	182
26.9052	169	119	213
26.9247	174	141	183
26.9442	143	153	172
26.9637	150	156	210
26.9832	182	149	179
27.0027	155	154	183
27.0222	166	143	176
27.0417	144	150	182
27.0611	173	126	162
27.0806	152	133	149
27.1001	184	138	157
27.1196	159	141	171
27.1391	167	132	158
27.1586	154	150	147
27.1781	144	141	159
27.1976	149	154	166
27.217	154	144	150
27.2365	183	128	177
27.256	140	144	159
27.2755	174	139	153
27.295	150	141	125
27.3145	147	138	138
27.334	148	120	149
27.3535	137	125	140
27.373	171	125	144
27.3924	184	124	164
27.4119	145	117	149
27.4314	164	119	110
27.4509	138	109	119
27.4704	151	108	144
27.4899	132	132	120
27.5094	139	106	142
27.5289	152	136	143
27.5484	143	121	137
27.5678	138	121	142
27.5873	154	113	139
27.6068	170	106	121
27.6263	139	138	134
27.6458	154	125	139
27.6653	139	108	129
27.6848	143	116	131
27.7043	159	99	147
27.7238	167	108	127
27.7432	140	114	112
27.7627	160	100	108
27.7822	154	110	128
27.8017	165	101	116
27.8212	162	118	137
27.8407	156	113	126
27.8602	166	116	105
27.8797	161	100	115
27.8991	137	125	129
27.9186	142	108	107
27.9381	157	106	126
27.9576	145	115	133
27.9771	150	124	116
27.9966	144	107	110
28.0161	133	117	134
28.0356	162	106	118
28.0551	152	113	124
28.0745	137	99	104
28.094	128	106	134
28.1135	141	123	111
28.133	128	110	119
28.1525	144	98	103
28.172	151	116	127
28.1915	139	110	112
28.211	132	104	127
28.2305	138	112	119
28.2499	150	119	107
28.2694	140	115	121
28.2889	126	106	109
28.3084	132	104	98
28.3279	136	110	119
28.3474	120	105	103
28.3669	145	118	103
28.3864	129	125	112
28.4059	129	116	115
28.4253	137	107	92
28.4448	131	116	100
28.4643	140	110	91
28.4838	148	120	121
28.5033	133	99	101
28.5228	143	99	91
28.5423	135	94	105
28.5618	126	89	108
28.5812	140	109	111
28.6007	142	90	108
28.6202	126	98	89
28.6397	121	95	90
28.6592	111	112	107
28.6787	129	104	95
28.6982	126	103	104
28.7177	130	97	98
28.7372	140	103	96
28.7566	121	114	108
28.7761	125	112	90
28.7956	107	104	94
28.8151	122	102	90
28.8346	123	86	82
28.8541	129	90	79
28.8736	123	84	95
28.8931	127	90	84
28.9126	113	87	105
28.932	145	99	105
28.9515	113	95	77
28.971	119	98	90
28.9905	126	89	99
29.01	121	106	82
29.0295	115	97	80
29.049	109	99	85
29.0685	125	105	84
29.088	114	95	68
29.1074	124	97	83
29.1269	121	78	97
29.1464	118	80	97
29.1659	124	81	89
29.1854	142	95	95
29.2049	122	107	82
29.2244	101	104	99
29.2439	126	96	84
29.2633	157	89	82
29.2828	120	94	98
29.3023	109	90	89
29.3218	130	87	92
29.3413	110	86	81
29.3608	133	116	81
29.3803	105	92	93
29.3998	97	97	96
29.4193	106	87	84
29.4387	113	70	85
29.4582	120	96	92
29.4777	138	99	81
29.4972	112	95	98
29.5167	120	86	76
29.5362	124	93	77
29.5557	102	86	87
29.5752	115	87	83
29.5947	108	109	104
29.6141	96	100	72
29.6336	110	89	96
29.6531	106	96	75
29.6726	116	93	86
29.6921	110	102	87
29.7116	106	91	82
29.7311	126	100	76
29.7506	91	102	72
29.77	106	103	96
29.7895	115	84	75
29.809	102	92	77
29.8285	77	75	73
29.848	92	89	56
29.8675	129	100	85
29.887	105	98	81
29.9065	103	90	81
29.926	125	95	74
29.9454	101	91	79
29.9649	104	86	75
29.9844	110	94	92
30.0039	96	96	74
30.0234	121	84	75
30.0429	88	102	84
30.0624	102	82	66
30.0819	107	93	81
30.1014	108	86	87
30.1208	94	86	58
30.1403	93	96	77
30.1598	108	93	85
30.1793	107	85	71
30.1988	75	78	85
30.2183	93	88	76
30.2378	114	97	74
30.2573	106	91	77
30.2768	96	82	81
30.2962	80	96	87
30.3157	127	90	82
30.3352	122	79	70
30.3547	78	85	83
30.3742	93	96	71
30.3937	92	76	81
30.4132	98	84	79
30.4327	93	75	76
30.4521	97	73	65
30.4716	118	84	89
30.4911	106	75	72
30.5106	109	90	70
30.5301	79	87	65
30.5496	92	83	68
30.5691	102	66	75
30.5886	88	72	84
30.6081	87	79	80
30.6275	109	80	71
30.647	98	94	58
30.6665	100	78	75
30.686	78	81	78
30.7055	84	82	66
30.725	89	86	73
30.7445	93	75	76
30.764	85	70	86
30.7835	96	84	88
30.8029	87	82	78
30.8224	109	72	65
30.8419	104	90	85
30.8614	100	91	71
30.8809	86	76	75
30.9004	78	81	73
30.9199	101	66	54
30.9394	93	87	73
30.9589	132	78	82
30.9783	84	78	75
30.9978	91	75	82
31.0173	84	92	60
31.0368	95	77	61
31.0563	103	83	79
31.0758	113	89	84
31.0953	90	82	68
31.1148	86	71	82
31.1342	110	81	79
31.1537	97	85	88
31.1732	78	83	88
31.1927	102	66	76
31.2122	80	86	75
31.2317	100	84	89
31.2512	106	68	71
31.2707	96	88	80
31.2902	84	75	73
31.3096	99	83	73
31.3291	100	89	89
31.3486	78	95	78
31.3681	90	87	98
31.3876	75	76	85
31.4071	77	83	72
31.4266	90	94	69
31.4461	88	77	84
31.4656	92	101	80
31.485	93	83	62
31.5045	101	60	69
31.524	99	68	62
31.5435	91	83	71
31.563	100	80	59
31.5825	82	80	73
31.602	71	93	65
31.6215	75	74	70
31.641	101	93	65
31.6604	84	90	61
31.6799	86	97	68
31.6994	96	86	71
31.7189	85	58	58
31.7384	66	87	68
31.7579	79	64	60
31.7774	82	81	63
31.7969	81	73	66
31.8163	91	71	67
31.8358	100	89	66
31.8553	90	63	69
31.8748	81	76	61
31.8943	64	78	70
31.9138	75	73	64
31.9333	88	61	65
31.9528	102	72	76
31.9723	77	84	71
31.9917	84	64	63
32.0112	95	83	61
32.0307	86	78	75
32.0502	78	70	73
32.0697	97	81	73
32.0892	99	76	69
32.1087	77	83	58
32.1282	86	68	58
32.1477	83	80	59
32.1671	67	72	55
32.1866	84	97	66
32.2061	76	61	61
32.2256	74	77	48
32.2451	74	76	62
32.2646	81	76	61
32.2841	71	62	57
32.3036	82	83	66
32.323	87	94	63
32.3425	66	79	61
32.362	78	78	51
32.3815	81	78	56
32.401	74	83	60
32.4205	77	77	58
32.44	87	75	73
32.4595	95	79	67
32.479	75	69	81
32.4984	86	76	57
32.5179	75	71	54
32.5374	74	63	51
32.5569	78	83	63
32.5764	62	71	77
32.5959	86	65	52
32.6154	71	68	65
32.6349	73	68	43
32.6544	83	55	54
32.6738	63	66	65
32.6933	68	82	66
32.7128	104	69	65
32.7323	76	69	60
32.7518	67	84	45
32.7713	72	66	51
32.7908	78	73	69
32.8103	73	55	64
32.8298	71	75	55
32.8492	83	85	43
32.8687	76	85	44
32.8882	79	64	60
32.9077	83	66	72
32.9272	68	72	74
32.9467	80	69	70
32.9662	77	73	59
32.9857	77	72	50
33.0051	79	68	55
33.0246	73	73	43
33.0441	78	71	69
33.0636	73	55	49
33.0831	63	71	60
33.1026	92	65	54
33.1221	78	60	57
33.1416	84	61	56
33.1611	75	68	55
33.1805	78	69	58
33.2	61	66	50
33.2195	61	73	61
33.239	76	66	48
33.2585	77	71	42
33.278	77	57	46
33.2975	80	73	68
33.317	85	74	59
33.3365	65	88	56
33.3559	69	69	54
33.3754	88	61	70
33.3949	67	82	46
33.4144	56	80	72
33.4339	64	40	46
33.4534	70	72	54
33.4729	58	78	73
33.4924	69	65	50
33.5119	79	52	40
33.5313	83	64	57
33.5508	69	83	49
33.5703	82	60	55
33.5898	76	61	55
33.6093	74	62	65
33.6288	64	53	54
33.6483	59	69	48
33.6678	60	55	58
33.6872	75	59	54
33.7067	77	63	63
33.7262	77	62	48
33.7457	77	67	54
33.7652	69	51	50
33.7847	76	67	46
33.8042	61	51	62
33.8237	73	59	45
33.8432	73	72	59
33.8626	72	69	54
33.8821	73	68	65
33.9016	64	80	54
33.9211	63	53	49
33.9406	66	64	54
33.9601	83	76	44
33.9796	74	68	52
33.9991	65	70	58
34.0186	60	62	51
34.038	75	66	54
34.0575	62	64	55
34.077	87	72	53
34.0965	62	72	61
34.116	56	69	63
34.1355	72	59	42
34.155	75	58	52
34.1745	73	78	50
34.194	62	72	60
34.2134	65	67	55
34.2329	76	54	56
34.2524	70	63	47
34.2719	74	52	62
34.2914	69	70	49
34.3109	64	78	45
34.3304	66	56	55
34.3499	61	64	48
34.3693	58	82	51
34.3888	70	71	52
34.4083	59	82	43
34.4278	49	63	59
34.4473	72	64	46
34.4668	63	56	51
34.4863	57	66	66
34.5058	53	68	45
34.5253	66	62	49
34.5447	53	67	41
34.5642	67	63	56
34.5837	60	51	48
34.6032	51	51	57
34.6227	76	68	46
34.6422	64	52	49
34.6617	57	60	37
34.6812	60	48	36
34.7007	68	59	52
34.7201	67	64	59
34.7396	77	52	49
34.7591	75	65	49
34.7786	70	66	43
34.7981	67	70	59
34.8176	65	59	58
34.8371	59	57	38
34.8566	68	50	57
34.8761	51	61	73
34.8955	60	54	42
34.915	70	66	41
34.9345	51	54	50
34.954	54	56	43
34.9735	86	65	44
34.993	60	67	45
35.0125	67	58	55
35.032	68	61	41
35.0514	65	64	44
35.0709	66	61	59
35.0904	50	68	43
35.1099	70	73	30
35.1294	71	54	42
35.1489	66	60	46
35.1684	59	56	53
35.1879	56	67	38
35.2074	50	66	44
35.2268	47	56	47
35.2463	64	61	46
35.2658	61	48	57
35.2853	61	69	58
35.3048	71	56	51
35.3243	65	56	62
35.3438	66	54	43
35.3633	62	55	56
35.3828	60	78	44
35.4022	56	55	39
35.4217	66	52	51
35.4412	74	50	49
35.4607	71	59	67
35.4802	68	49	61
35.4997	68	67	39
35.5192	52	46	59
35.5387	57	61	58
35.5581	59	59	49
35.5776	68	65	45
35.5971	56	60	41
35.6166	54	53	40
35.6361	47	53	45
35.6556	66	64	58
35.6751	67	55	41
35.6946	55	55	44
35.7141	61	54	46
35.7335	66	54	46
35.753	51	60	54
35.7725	69	64	47
35.792	48	50	38
35.8115	53	65	53
35.831	70	46	35
35.8505	55	56	45
35.87	57	58	50
35.8895	60	49	39
35.9089	63	43	48
35.9284	46	49	70
35.9479	60	49	49
35.9674	56	58	46
35.9869	45	68	55
36.0064	59	50	41
36.0259	46	51	43
36.0454	58	54	41
36.0649	62	57	43
36.0843	64	54	44
36.1038	73	56	52
36.1233	61	53	46
36.1428	53	48	42
36.1623	60	61	48
36.1818	62	59	35
36.2013	53	61	46
36.2208	60	54	53
36.2402	59	42	44
36.2597	54	42	55
36.2792	62	48	29
36.2987	54	49	30
36.3182	60	53	40
36.3377	60	60	48
36.3572	61	66	34
36.3767	56	55	44
36.3962	61	45	40
36.4156	55	53	49
36.4351	64	62	54
36.4546	66	62	33
36.4741	52	53	43
36.4936	63	44	49
36.5131	71	46	50
36.5326	55	64	49
36.5521	51	42	52
36.5716	49	53	44
36.591	42	43	42
36.6105	45	42	47
36.63	61	58	44
36.6495	60	55	39
36.669	65	57	56
36.6885	55	55	38
36.708	31	45	58
36.7275	46	50	44
36.747	51	37	47
36.7664	55	46	45
36.7859	52	59	62
36.8054	48	66	30
36.8249	46	50	39
36.8444	58	44	41
36.8639	57	59	42
36.8834	69	47	37
36.9029	69	47	38
36.9223	56	40	40
36.9418	56	40	56
36.9613	55	52	61
36.9808	58	45	42
37.0003	66	55	49
37.0198	69	54	42
37.0393	52	55	45
37.0588	49	58	38
37.0783	69	55	44
37.0977	54	65	43
37.1172	47	52	50
37.1367	55	44	39
37.1562	46	47	41
37.1757	54	38	39
37.1952	47	61	51
37.2147	61	52	50
37.2342	62	50	51
37.2537	46	57	41
37.2731	54	52	55
37.2926	53	71	48
37.3121	52	50	39
37.3316	47	47	48
37.3511	56	49	44
37.3706	61	42	49
37.3901	48	64	62
37.4096	74	51	55
37.4291	64	53	36
37.4485	54	60	51
37.468	67	56	51
37.4875	57	53	35
37.507	55	50	52
37.5265	63	58	41
37.546	66	57	51
37.5655	52	57	42
37.585	49	68	49
37.6044	49	51	34
37.6239	48	56	55
37.6434	55	55	45
37.6629	56	58	44
37.6824	54	58	34
37.7019	55	51	41
37.7214	44	57	48
37.7409	53	57	41
37.7604	52	52	43
37.7798	48	57	39
37.7993	65	43	30
37.8188	69	45	43
37.8383	60	40	63
37.8578	55	40	40
37.8773	64	48	37
37.8968	55	43	51
37.9163	62	43	46
37.9358	55	57	45
37.9552	42	51	46
37.9747	59	50	43
37.9942	72	38	34
38.0137	54	58	52
38.0332	60	40	43
38.0527	53	46	54
38.0722	44	40	44
38.0917	51	48	41
38.1111	52	61	43
38.1306	64	53	51
38.1501	60	65	45
38.1696	58	55	46
38.1891	61	59	38
38.2086	42	50	41
38.2281	60	50	44
38.2476	46	46	55
38.2671	54	47	44
38.2865	56	48	39
38.306	66	43	45
38.3255	47	55	37
38.345	59	49	34
38.3645	44	51	44
38.384	47	52	40
38.4035	53	41	53
38.423	46	47	43
38.4425	62	37	43
38.4619	46	49	36
38.4814	65	55	42
38.5009	47	40	50
38.5204	63	42	43
38.5399	69	57	49
38.5594	52	42	38
38.5789	53	42	48
38.5984	52	55	49
38.6179	66	47	40
38.6373	56	44	51
38.6568	51	59	34
38.6763	52	40	44
38.6958	59	44	45
38.7153	54	47	42
38.7348	70	66	47
38.7543	44	46	47
38.7738	62	44	39
38.7932	57	34	47
38.8127	49	51	43
38.8322	47	51	51
38.8517	52	33	46
38.8712	59	65	49
38.8907	55	49	54
38.9102	58	42	40
38.9297	44	52	42
38.9492	47	45	43
38.9686	57	39	41
38.9881	46	46	41
39.0076	47	43	32
39.0271	66	51	46
39.0466	55	42	50
39.0661	48	45	53
39.0856	53	52	40
39.1051	57	59	49
39.1246	58	56	34
39.144	46	53	25
39.1635	58	49	43
39.183	50	36	37
39.2025	70	43	41
39.222	50	56	57
39.2415	47	43	34
39.261	54	49	44
39.2805	50	44	38
39.3	51	46	49
39.3194	40	48	42
39.3389	51	53	48
39.3584	54	55	41
39.3779	60	54	40
39.3974	49	52	44
39.4169	62	41	40
39.4364	51	32	50
39.4559	58	44	38
39.4753	40	54	39
39.4948	47	43	43
39.5143	50	42	50
39.5338	42	57	37
39.5533	60	46	43
39.5728	46	50	36
39.5923	62	44	44
39.6118	60	45	41
39.6313	56	41	30
39.6507	53	55	59
39.6702	66	42	44
39.6897	63	50	30
39.7092	50	39	32
39.7287	54	50	36
39.7482	52	38	41
39.7677	66	49	41
39.7872	50	51	39
39.8067	60	57	38
39.8261	52	36	42
39.8456	63	55	30
39.8651	59	47	41
39.8846	62	46	33
39.9041	52	49	43
39.9236	62	51	42
39.9431	49	46	48
39.9626	73	49	49
39.9821	54	46	49
40.0015	48	52	35
40.021	61	56	34
40.0405	75	40	34
40.06	60	57	39
40.0795	66	54	27
40.099	60	45	46
40.1185	54	48	33
40.138	57	55	46
40.1574	69	48	37
40.1769	51	44	40
40.1964	52	39	55
40.2159	60	52	47
40.2354	48	39	38
40.2549	54	46	39
40.2744	60	36	42
40.2939	59	48	36
40.3134	68	45	46
40.3328	62	57	35
40.3523	61	31	51
40.3718	66	59	45
40.3913	61	51	41
40.4108	45	47	47
40.4303	71	48	34
40.4498	62	59	38
40.4693	61	60	42
40.4888	62	48	56
40.5082	52	50	55
40.5277	53	55	46
40.5472	54	48	41
40.5667	66	55	40
40.5862	74	51	42
40.6057	79	56	40
40.6252	55	34	41
40.6447	63	57	45
40.6642	50	63	49
40.6836	49	44	55
40.7031	55	39	46
40.7226	64	54	36
40.7421	70	36	42
40.7616	68	41	46
40.7811	55	53	52
40.8006	58	47	57
40.8201	56	52	46
40.8395	61	52	47
40.859	70	61	44
40.8785	58	53	41
40.898	67	61	38
40.9175	60	45	41
40.937	72	53	52
40.9565	59	53	33
40.976	52	58	51
40.9955	51	53	52
41.0149	60	35	45
41.0344	62	43	45
41.0539	58	42	39
41.0734	53	47	45
41.0929	60	43	46
41.1124	68	44	44
41.1319	69	52	39
41.1514	67	49	58
41.1709	74	54	56
41.1903	62	51	40
41.2098	79	58	51
41.2293	50	51	49
41.2488	72	51	56
41.2683	71	47	44
41.2878	51	60	42
41.3073	73	62	50
41.3268	67	50	46
41.3462	79	52	53
41.3657	71	45	55
41.3852	77	57	43
41.4047	79	48	52
41.4242	71	39	55
41.4437	58	41	51
41.4632	64	55	52
41.4827	62	52	51
41.5022	75	57	57
41.5216	71	54	55
41.5411	87	55	56
41.5606	63	48	48
41.5801	65	61	60
41.5996	61	51	50
41.6191	58	48	51
41.6386	56	48	58
41.6581	74	44	52
41.6776	56	51	51
41.697	66	56	62
41.7165	69	49	50
41.736	55	64	50
41.7555	68	65	57
41.775	78	55	42
41.7945	80	52	50
41.814	58	60	53
41.8335	93	58	64
41.853	79	44	56
41.8724	61	49	55
41.8919	52	56	57
41.9114	65	47	45
41.9309	61	62	70
41.9504	72	55	56
41.9699	81	55	50
41.9894	76	51	64
42.0089	71	61	65
42.0283	90	64	58
42.0478	88	67	67
42.0673	69	42	52
42.0868	69	64	67
42.1063	70	58	55
42.1258	76	53	55
42.1453	68	55	55
42.1648	75	44	62
42.1843	70	59	61
42.2037	86	67	69
42.2232	82	74	70
42.2427	66	42	75
42.2622	75	54	65
42.2817	73	47	64
42.3012	72	47	67
42.3207	78	65	70
42.3402	77	45	60
42.3597	67	60	65
42.3791	77	60	89
42.3986	83	53	73
42.4181	71	64	75
42.4376	73	57	85
42.4571	86	72	91
42.4766	81	67	65
42.4961	79	55	77
42.5156	70	60	66
42.5351	87	49	59
42.5545	83	80	73
42.574	70	72	65
42.5935	68	74	69
42.613	90	71	75
42.6325	72	59	74
42.652	80	61	62
42.6715	93	58	63
42.691	88	67	69
42.7104	83	76	83
42.7299	60	65	84
42.7494	77	64	68
42.7689	86	64	77
42.7884	85	67	74
42.8079	71	71	93
42.8274	63	73	88
42.8469	86	56	89
42.8664	78	61	84
42.8858	78	59	66
42.9053	75	48	81
42.9248	78	70	71
42.9443	55	72	81
42.9638	98	73	81
42.9833	90	74	70
43.0028	78	81	69
43.0223	68	86	76
43.0418	80	87	93
43.0612	94	80	67
43.0807	78	81	64
43.1002	93	76	79
43.1197	78	73	66
43.1392	70	63	86
43.1587	102	65	80
43.1782	71	80	75
43.1977	87	66	59
43.2172	81	65	75
43.2366	78	84	66
43.2561	77	82	71
43.2756	91	75	76
43.2951	74	74	63
43.3146	83	83	80
43.3341	77	65	52
43.3536	101	56	72
43.3731	66	68	83
43.3925	87	71	63
43.412	86	82	82
43.4315	79	80	68
43.451	77	63	75
43.4705	98	84	66
43.49	88	84	68
43.5095	81	80	92
43.529	78	70	78
43.5485	85	70	72
43.5679	91	86	55
43.5874	87	81	59
43.6069	91	68	71
43.6264	89	67	76
43.6459	80	58	66
43.6654	83	75	87
43.6849	87	62	64
43.7044	86	72	66
43.7239	103	67	71
43.7433	96	68	81
43.7628	101	68	75
43.7823	80	65	59
43.8018	87	67	72
43.8213	85	67	57
43.8408	88	74	68
43.8603	87	61	84
43.8798	68	64	57
43.8992	71	82	54
43.9187	74	78	72
43.9382	86	59	60
[truncated: 2,364 more rows]
