# Supplementary material for: 3D hierarchical graphene matrices enable stable Zn anodes for aqueous Zn batteries
Source: Nat Commun. 2023 Jul 14;14:4205. doi: 10.1038/s41467-023-39947-8 (PMC10349079; doi:10.1038/s41467-023-39947-8)
Supplement: Supplementary file 11 — Source Data [file 41467_2023_39947_MOESM11_ESM.zip › RAW DATA/Manuscript/Fig.2/Fig.2n.xlsx]

## Sheet: Raman
	3D-LC/3D-RC	3D-LFGC	3D-RFGC
200.775	28.0566	19.4717	19.5283
201.889	30.469	17.5316	19.4691
203.003	29.4673	19.0009	18.5337
204.117	28.0704	19.3964	22.0009
205.23	34.3901	19.6123	18.3906
206.346	31.5386	20.5399	19.1524
207.459	28.5416	17.462	21.4611
208.572	33.0012	19.0881	19.002
209.686	34.0013	16.0035	19.5468
210.801	30.0015	15.9151	20.9138
211.913	31.096	19.9101	18.5501
213.026	29.0018	18.6551	20.903
214.138	32.554	17.9013	21.5555
215.251	29.3405	21.1135	20.5577
216.365	30.664	15.8984	18.1118
217.477	30.2195	16.5632	20.3346
218.589	33.6813	20.3284	24.5642
219.701	27.88	21.6918	17.5664
220.813	32.5663	19.0079	19.8786
221.926	29.6932	18.445	19.5689
223.038	32.1732	20.1409	20.4398
224.149	30.8485	18.0092	21.0061
225.26	31.291	17.7261	19.5773
226.371	31.8583	21.1557	20.0067
227.482	25.8774	16.0105	17.8577
228.595	31.7055	21.011	18.7313
229.706	34.427	18.5888	20.585
230.816	31.1652	19.4315	22.0079
231.927	33.0047	21.8478	20.8437
233.037	28.6684	21.0127	20.1767
234.147	32.3491	20.1852	18.8368
235.259	30.5912	17.1856	19.837
236.369	27.828	19.4254	18.7754
237.479	32.4138	15.8311	18.2346
238.588	33.0057	20.2021	20.7907
239.698	30.3877	17.8244	16.2012
240.807	32.6166	22.2105	19.0238
241.916	34.0062	17.0163	18.8086
243.025	31.6075	19.4156	20.8088
244.136	31.6084	20.4152	18.6133
245.245	28.7969	18.6225	19.0117
246.354	30.6137	20.6248	19.4052
247.462	32.2244	16.6271	21.0123
248.57	30.5648	17.5765	22.0126
249.679	36.0074	20.8568	22.0129
250.787	33.8506	19.4054	20.6275
251.895	28.6239	20.6365	22.246
253.005	32.1569	18.7867	17.7798
254.112	31.8681	18.8812	16.6341
255.22	30.8985	18.7777	19.5266
256.327	32.7513	16.3981	24.2623
257.435	30.0085	22.0224	23.3892
258.542	31.1259	21.7676	23.898
259.649	32.6383	24.9117	19.127
260.756	29.6404	19.6551	22.3844
261.863	31.0092	19.0242	20.2826
262.969	30.3742	19.3894	21.0164
264.076	30.3718	21.025	21.7412
265.184	35.3708	21.0255	21.9338
266.291	32.2915	19.3851	21.7356
267.397	31.2955	22.5972	20.0176
268.503	29.4979	20.4483	22.6625
269.609	33.2429	22.0272	19.3111
270.714	30.3621	18.6761	19.0733
271.82	30.661	22.0281	22.2701
272.925	30.7065	19.0286	20.0625
274.031	35.3192	19.3371	21.7112
275.136	32.6993	18.4056	21.9875
276.241	31.9849	21.0034	20.0199
277.346	29.0115	20.3706	20.0202
278.451	31.0117	21.3685	20.696
279.556	28.681	20.0274	18.017
280.66	31.0139	20.3643	18.3519
281.764	25.6738	20.3629	23.6905
282.869	31.3413	18.7036	19.6927
283.973	29.3585	20.014	22.0219
285.077	30.0127	23.7082	19.6725
286.181	26.6896	18.7106	20.0528
287.285	26.6558	20.7129	18.9869
288.388	24.0132	19.3542	22.7036
289.492	30.0606	18.7176	22.7058
290.595	31.9077	19.0356	17.708
291.698	31.7585	16.7222	21.024
292.801	29.0139	18.2841	18.0243
293.904	30.014	22.4169	20.6446
295.007	32.6305	17.0373	19.7167
296.11	30.6268	17.4253	19.7189
297.212	32.3189	18.7339	17.0255
298.315	34.8049	16.6436	20.9331
299.417	30.0149	19.438	21.7255
300.519	31.3137	18.6369	21.1303
301.621	30.4216	19.04	17.0266
302.723	31.9001	18.3353	18.9116
303.825	29.7225	20.4548	22.0272
304.927	28.8512	17.3324	20.1542
306.028	26.8835	19.331	17.6062
307.13	30.016	21.3295	19.7407
308.231	31.0162	21.3281	21.7429
309.332	33.0164	21.4759	17.5958
310.433	28.4532	19.7618	19.3106
311.534	30.5763	19.3237	22.7495
312.635	28.739	19.0444	17.7517
313.735	32.293	19.0448	19.3058
314.836	30.2913	19.3193	19.5783
315.936	31.4729	17.7735	22.0304
317.036	31.5582	19.7758	22.7604
318.136	31.0177	19.315	19.5679
319.236	29.7513	18.7805	24.6986
320.336	30.7534	16.0474	19.2962
321.434	30.0182	20.5696	18.2928
322.533	29.5004	19.0124	19.5142
323.633	26.2756	18.0771	16.8037
324.732	28.2739	20.2836	21.2672
325.831	28.7788	18.0496	18.2864
326.93	36.019	17.3015	19.0333
328.029	31.5202	17.3	22.2832
329.128	34.0194	20.5557	21.0339
330.227	29.2653	17.0514	20.28
331.325	30.2868	18.2962	21.5459
332.423	30.5076	19.0523	18.7664
333.52	29.78	18.5329	22.795
334.618	30.2584	22.0531	20.0354
335.716	31.0204	22.0536	19.3268
336.814	30.0205	22.054	19.5048
337.911	35.4857	19.5894	17.5712
339.009	30.5596	20.5162	17.7284
340.106	33.021	21.3691	21.5794
341.204	28.2481	19.2826	20.7177
342.301	32.7964	19.8313	19.6877
343.396	29.0216	20.499	16.7013
344.493	31.8988	22.0571	18.6959
345.59	35.5871	17.4054	20.1688
346.686	31.1584	17.2739	16.6863
347.783	23.2377	18.4894	22.0389
348.879	31.0224	20.0589	22.3984
349.976	31.0226	19.4827	18.4629
351.07	26.0227	18.8121	18.8318
352.166	30.435	14.6783	16.0401
353.262	34.2272	19.4689	18.0404
354.357	33.0232	20.6565	20.6475
355.453	36.0234	19.2619	22.8406
356.549	31.427	16.8631	18.6435
357.642	28.8271	20.259	19.6483
358.737	28.9974	19.6734	16.626
359.832	31.2528	17.2561	19.8493
360.927	32.597	19.0637	19.4243
362.022	31.0792	20.0641	22.0427
363.117	29.2117	17.8774	21.4816
364.209	32.5748	18.4317	19.7768
365.304	26.6613	21.0654	21.68
366.398	31.0251	18.8844	21.2254
367.492	33.2048	19.2459	21.685
368.586	32.0254	18.7114	17.0445
369.678	31.1995	17.2411	19.3926
370.772	29.8537	19.2397	22.0451
371.866	29.0259	22.2382	21.7051
372.959	30.6889	19.4056	17.5513
374.053	29.3627	24.7325	23.7094
375.144	32.0264	21.7405	20.8818
376.237	29.7014	18.2324	17.0465
377.33	28.866	19.0703	21.2075
378.423	29.3445	20.5471	18.2059
379.514	31.8036	21.7606	18.4262
380.606	31.4072	19.7616	17.0477
381.699	31.0274	20.072	18.3542
382.791	28.8763	19.3749	18.1995
383.884	28.3264	21.9236	21.1979
384.974	28.1735	20.2189	21.0489
386.066	31.7402	19.7859	20.0491
387.158	33.1719	18.2179	19.3368
388.249	31.8866	19.9329	22.6244
389.339	32.8906	19.0751	18.05
390.43	32.437	17.3478	21.0503
391.522	33.8944	21.2105	18.0506
392.613	29.6264	21.9422	19.1851
393.702	30.6814	22.0769	21.7903
394.793	32.3867	22.8202	19.4371
395.884	28.4095	18.3311	20.9251
396.972	29.7835	19.9551	21.929
398.063	31.1528	20.2015	19.9295
399.154	31.393	20.9581	19.2946
400.244	33.5539	21.9604	18.9339
401.332	29.9151	23.1953	17.9379
402.422	28.0306	20.0804	18.0535
403.512	29.371	21.3077	17.1672
404.6	32.0309	21.9716	18.0541
405.689	29.0311	19.7584	19.0544
406.779	31.0312	19.5064	18.9486
407.868	32.9255	22.9767	19.3726
408.956	28.0316	19.1851	21.0553
410.045	28.9316	21.8831	21.755
411.134	30.2289	17.69	16.3513
412.221	31.9357	17.3736	22.8633
413.309	32.6542	18.0848	20.0565
414.398	26.3103	19.2705	20.8715
415.484	28.2996	20.0857	18.3241
416.573	33.9439	18.8196	22.0573
417.661	30.859	17.5213	19.8837
418.747	29.1994	21.8374	20.1411
419.835	32.8704	19.006	17.9768
420.923	29.0334	19.1691	17.9772
422.009	30.1111	18.0108	18.1363
423.096	29.0337	20.24	20.1347
424.184	30.96	21.0892	20.1332
425.269	31.1777	22.1614	21.1315
426.356	29.1042	20.8802	21.9201
427.443	30.9664	20.1585	19.9242
428.528	32.9702	18.0265	17.1893
429.615	31.9705	18.9628	22.0609
430.7	30.0954	18.1523	19.1216
431.786	31.9177	18.151	20.0027
432.873	27.1525	21.2099	20.1203
433.957	33.0354	20.9835	22.9524
435.043	32.0356	20.0936	20.1152
436.129	30.8823	20.094	18.1137
437.213	28.1342	19.0944	19.112
438.299	29.9888	20.0004	21.9214
439.383	29.1234	15.2696	19.107
440.468	32.1234	19.8784	22.0203
441.554	34.995	16.221	19.0225
442.637	29.961	19.1724	19.1022
443.722	29.9613	20.1349	19.1781
444.805	30.1392	21.9954	21.0649
445.89	33.0373	19.1301	22.0652
446.975	31.0696	18.0341	21.9691
448.058	32.8958	19.1272	19.1509
449.142	24.1173	17.0197	23.9866
450.224	30.0133	16.198	18.091
451.309	29.1061	19.9867	18.0667
452.393	32.0174	14.2256	19.9628
453.475	33.0951	20.0632	13.1807
454.559	33.9705	21.1355	20.0506
455.64	31.0388	21.0621	22.0546
456.724	30.0654	19.1023	20.0946
457.805	33.0202	17.1311	21.0496
458.889	32.0468	20.1184	16.0915
459.972	32.0319	23.0659	24.069
461.053	25.032	17.1079	22.0618
462.136	26.0435	18.1064	19.0715
463.217	30.0399	21.105	23.0699
464.3	28.0401	19.1092	22.0721
465.38	29.0403	19.0945	20.0648
466.463	30.0347	18.112	20.0765
467.543	35.0217	20.0973	21.0711
468.625	32.0692	18.1166	20.0619
469.705	29.0277	20.0944	19.0849
470.787	33.0109	18.1232	20.0871
471.867	27.1094	19.1085	20.0382
472.949	30.9847	20.09	18.1293
474.028	30.0643	17.1774	21.9821
475.11	31.0418	20.0416	19.0959
476.189	28.0949	17.1632	19.0734
477.27	30.9891	21.0311	20.0472
478.349	32.012	21.1414	18.1647
479.43	33.9782	17.1437	19.0743
480.509	29.2131	21.0438	20.0746
481.59	29.0068	21.1843	23.0031
482.668	29.0808	21.9993	20.0752
483.749	30.924	17.1927	15.274
484.827	24.1737	18.0703	18.9453
485.907	27.0434	22.1578	21.0325
486.985	31.8546	21.0674	19.0764
488.065	31.1385	18.1624	19.124
489.143	30.146	15.2686	19.9749
490.223	29.9418	19.9114	21.0772
491.3	28.1539	19.226	23.1323
492.38	30.7609	20.9467	17.1345
493.457	31.2795	17.2934	19.9607
494.536	32.0448	21.9967	22.0784
495.613	32.7324	22.0557	19.1412
496.692	31.3665	19.2471	20.1433
497.769	31.9127	20.1853	18.0793
498.845	32.0454	17.1195	17.9397
499.924	28.1893	17.1199	18.2954
501	28.1196	21.9726	19.9324
502.079	27.8947	22.1964	20.1561
503.155	24.2791	21.1212	20.9254
504.233	25.0463	16.4393	16.3192
505.309	28.8836	18.8778	21.7556
506.386	30.8803	21.9562	17.3311
507.462	32.0468	23.123	17.2524
508.537	32.2246	16.2123	19.7268
509.615	30.0471	21.2129	21.0825
510.69	30.0473	21.0317	20.0828
511.767	32.6762	21.0319	19.1759
512.842	26.2404	18.318	19.1798
513.917	32.9493	16.3226	20.0837
514.994	34.1481	17.8255	18.9838
516.068	32.2527	22.922	18.2888
517.145	33.9443	18.4389	16.9806
518.219	34.8329	18.1274	19.8693
519.293	29.2683	20.9081	17.4147
520.37	32.7142	20.2398	22.5278
521.443	30.3899	17.356	19.5403
522.519	28.2797	17.1291	19.086
523.593	32.9319	20.7773	17.8515
524.667	26.2914	19.372	20.2076
525.742	29.8072	19.888	19.0869
526.815	32.9267	20.3771	18.2103
527.889	29.1766	17.258	19.7075
528.964	30.6694	18.0049	21.2147
530.037	30.1807	18.2626	18.2185
531.112	30.3118	20.002	19.9577
532.184	22.5875	17.2673	19.0886
533.257	25.6417	17.9972	18.3617
534.331	29.051	19.858	22.8132
535.404	30.6307	19.2746	17.51
536.476	26.626	20.8475	19.3715
537.55	25.9075	20.5671	19.6659
538.622	28.4618	17.1357	17.0904
539.694	26.5007	19.1362	19.0907
540.767	32.7495	16.9854	17.9398
541.839	31.3589	18.137	19.7845
542.91	27.6735	21.1375	24.9363
543.984	29.1111	18.1379	21.5626
545.055	30.0526	19.2975	19.0922
546.126	28.7031	19.1388	22.0924
547.197	29.7234	19.1392	20.0927
548.27	31.2195	21.9733	21.2594
549.341	33.7162	19.9716	19.9248
550.411	29.0535	18.6566	19.0936
551.484	30.8813	19.9687	18.2663
552.554	30.228	18.9672	21.92
553.624	30.6986	16.4973	18.4499
554.696	33.8761	17.9643	21.5607
555.766	32.9617	18.3242	18.458
556.836	27.4219	14.1432	18.2791
557.906	29.306	16.1436	16.9085
558.977	31.0548	20.5816	20.5335
560.047	29.4337	17.5233	19.475
561.116	31.8623	19.145	20.0965
562.187	31.6689	17.9522	19.29
563.256	32.8589	22.7526	19.0971
564.325	32.0556	19.9417	22.6997
565.394	29.8588	20.1467	21.897
566.465	31.8537	20.7426	20.3003
567.533	30.8516	20.1476	21.3028
568.602	30.2627	20.148	17.305
569.67	30.6368	18.3583	18.3087
570.74	31.4771	17.7285	19.8889
571.808	31.6296	18.5766	20.0995
572.876	32.6252	17.5816	14.5316
573.944	31.7105	20.9324	19.6644
575.014	31.838	18.1507	16.1003
576.081	27.7222	18.7079	20.6575
577.148	29.8342	16.0455	20.5479
578.216	33.0578	20.2446	20.6475
579.283	30.8288	21.1524	19.789
580.352	31.5194	18.9222	23.9487
581.419	31.3594	22.1533	20.0339
582.486	33.0585	22.9189	16.3372
583.552	30.0586	19.6306	20.3881
584.619	32.5399	20.1546	21.3435
585.687	29.5779	19.3956	19.8249
586.754	35.8153	17.9116	19.372
587.82	28.2904	19.4021	19.3501
588.886	29.8114	18.9083	20.856
589.952	28.5568	18.4082	21.853
591.02	29.3117	19.4016	20.6085
592.085	32.5524	21.6653	17.5974
593.151	30.0601	20.1581	19.8482
594.216	32.3198	17.6775	19.1435
595.282	29.5377	20.3749	18.8445
596.349	30.3234	21.4222	20.5807
597.414	29.5911	21.1599	21.1065
598.479	25.5951	16.6944	19.1068
599.544	27.7908	20.1608	19.6477
600.608	30.7886	19.343	21.8346
601.673	32.5122	18.7109	20.6569
602.739	29.8855	18.4367	20.0095
603.804	31.506	18.8846	22.3861
604.868	34.7817	18.163	19.9494
605.932	27.9087	19.1634	18.8266
606.996	29.7769	17.8784	19.3946
608.06	29.7746	21.1643	18.8215
609.123	28.6422	17.4545	19.1097
610.189	30.1895	20.1652	17.5278
611.252	28.2372	20.872	18.991
612.316	28.5859	19.4615	19.2242
613.379	33.658	19.8691	18.0029
614.442	34.7629	20.1669	18.8106
615.505	26.6697	19.4704	20.1115
616.568	27.3687	20.5579	16.4167
617.63	29.4503	21.475	22.4984
618.693	30.0641	20.5486	18.1123
619.757	30.0643	21.1691	19.0444
620.82	30.377	19.7946	19.5504
621.882	30.4359	21.17	19.0564
622.944	33.0648	15.8528	17.1135
624.006	31.065	17.811	18.4339
625.068	33.3871	17.4933	19.8262
626.129	31.7415	20.524	15.4098
627.191	29.7196	16.1533	18.7876
628.252	31.0657	15.8431	19.115
629.314	33.4029	20.1787	19.4524
630.375	33.066	21.1735	20.4489
631.436	27.7486	20.1834	17.1158
632.499	27.3807	18.5001	22.1161
633.56	35.7275	20.8358	19.7945
634.62	29.4303	18.198	21.7531
635.681	28.3791	19.4868	19.4652
636.741	30.7228	21.5128	18.8131
637.802	28.7685	19.1703	19.1114
638.862	28.0673	18.8323	20.1004
639.922	29.7113	18.2	20.417
640.982	29.4142	15.5915	22.772
642.042	32.0028	19.0545	21.4988
643.102	28.3911	20.7934	19.5044
644.161	30.7625	20.831	21.0981
645.221	29.1832	20.2272	19.7949
646.28	26.9394	21.8541	21.4701
647.339	29.0399	21.4207	21.0915
648.398	31.6235	20.8841	17.8549
649.457	29.4209	19.4775	18.0533
650.516	31.6081	21.5342	20.3077
651.575	31.0306	18.575	20.7519
652.633	32.9457	20.4312	19.3289
653.692	27.5127	21.5387	20.7664
654.75	29.0481	20.1836	18.3073
655.808	30.8804	20.184	18.6253
656.866	29.0896	19.204	19.4798
657.924	26.2994	20.5356	16.5672
658.982	29.6544	19.3212	20.236
660.04	30.7103	23.1491	20.2412
661.098	30.5329	22.7308	20.5461
662.155	31.6439	20.6958	20.4219
663.212	30.8724	21.8365	20.9728
664.27	30.5714	19.9811	18.1935
665.327	29.7285	22.246	21.3969
666.384	31.0966	22.1884	22.222
667.441	33.3006	19.6532	19.6835
668.497	32.3294	18.2198	19.2048
669.554	30.0722	20.3741	23.5154
670.611	30.0083	21.9061	19.946
671.667	33.6267	20.1862	21.8492
672.723	31.6204	22.0136	20.1339
673.779	29.9075	18.9349	19.4993
674.835	29.956	20.7937	19.9403
675.891	28.8538	21.2886	21.4664
676.947	27.601	20.0388	18.3259
678.003	27.1748	21.5152	20.7544
679.056	31.1121	18.0516	19.7136
680.112	30.5578	17.4387	21.9961
681.167	29.7221	18.764	20.6999
682.222	30.5995	20.0203	21.2877
683.277	30.3018	21.9273	20.2525
684.332	31.1908	20.31	21.7796
685.387	27.9331	20.461	18.3954
686.441	30.9536	19.9543	16.7469
687.496	28.2298	21.795	17.8702
688.55	27.6656	20.8666	20.1316
689.604	28.1366	17.9406	21.0032
690.659	29.3148	18.2928	22.4825
691.711	32.4291	21.4186	19.7902
692.765	32.776	18.9174	19.2691
693.818	30.0527	21.6449	17.5494
694.872	26.1743	17.3415	19.8799
695.926	30.0114	19.057	21.5293
696.979	30.1373	18.4514	21.5913
698.032	29.7715	19.9607	20.929
699.086	30.9256	19.6003	19.5851
700.137	30.9233	18.8012	21.8274
701.19	29.5853	20.8008	21.5767
702.242	28.9216	19.5713	20.4529
703.295	33.3311	19.0734	20.1049
704.348	33.1621	18.5318	21.481
705.4	31.1733	18.7768	20.9922
706.452	29.0087	21.0541	20.9502
707.503	31.4881	20.1967	19.5557
708.555	30.9046	18.206	21.7897
709.607	32.0785	17.8539	21.3137
710.658	31.2619	16.2024	21.321
711.71	31.7163	18.7935	18.9658
712.762	28.0925	20.2078	17.3087
713.811	27.0111	19.6263	20.1387
714.863	30.5671	20.6424	20.3693
715.914	25.697	18.56	19.2989
716.965	26.0435	16.6694	23.1733
718.016	30.7171	18.3544	19.3361
719.067	27.2312	16.8812	19.5645
720.115	28.4827	18.0925	20.5367
721.166	29.7367	20.384	18.937
722.217	25.8556	19.5251	19.7285
723.267	30.4544	21.1204	21.0828
724.317	27.2921	19.5018	21.7191
725.365	29.2096	17.4268	21.1501
726.415	35.5612	18.2135	21.0578
727.465	31.2667	20.1216	19.1432
728.515	30.0815	22.2144	19.4612
729.565	34.8693	20.8777	18.7039
730.612	32.6458	19.6578	21.4745
731.661	32.5121	21.0856	20.26
732.711	30.9434	19.0199	21.0052
733.76	29.3161	20.4689	20.9105
734.807	32.3738	21.4729	20.1445
735.856	32.3664	22.1459	19.3836
736.905	28.2286	20.9114	21.6626
737.953	30.9573	19.1253	22.9606
739	32.6764	19.5657	19.7633
740.048	31.4977	20.0095	16.8972
741.097	30.292	21.4709	20.0135
742.145	28.6227	21.4738	19.037
743.191	30.0839	21.6852	18.1697
744.239	29.2232	21.4962	19.2152
745.287	27.1598	21.6887	22.3535
746.334	30.2893	22.757	20.6791
747.38	33.1299	21.6996	20.1529
748.427	35.2372	20.954	20.1483
749.475	29.3561	19.8154	19.4199
750.522	31.3348	20.9978	19.6254
751.567	32.0852	20.4271	19.3936
752.614	29.0808	19.9871	19.4282
753.661	30.5184	21.3067	18.3924
754.705	32.4873	22.2774	20.1598
755.752	30.3417	22.026	20.925
756.798	32.3496	19.8435	16.5983
757.843	29.8861	19.4441	19.3684
758.889	32.5936	19.7199	20.1512
759.935	33.7788	22.054	20.1515
760.981	30.591	22.031	20.6561
762.025	32.0869	23.4263	20.2543
763.071	32.087	19.9246	22.0446
764.116	32.8927	20.342	22.1527
765.16	33.3394	19.2383	22.3485
766.205	32.9476	19.779	20.6475
767.251	31.8647	21.0517	20.183
768.294	33.6049	20.4262	19.0385
769.339	32.5832	19.2056	21.3225
770.384	30.9602	21.0677	22.3478
771.426	31.0817	19.2678	21.1193
772.471	34.6914	19.9917	24.3465
773.516	33.6579	22.1062	19.1803
774.558	29.6123	20.9024	20.4462
775.602	29.2302	19.093	22.9144
776.645	30.0045	20.0328	24.9458
777.689	27.7572	20.7041	19.9643
778.733	32.0286	23.5529	19.9045
779.774	29.4819	20.6515	17.693
780.818	35.3974	19.3541	17.9289
781.862	31.0227	19.859	18.9978
782.903	31.174	23.1304	20.3179
783.946	32.7674	21.135	20.8045
784.988	34.1593	19.786	22.0898
786.031	29.5633	18.0485	19.8977
787.074	28.5343	19.7878	19.4289
788.115	31.9249	20.8524	22.1594
789.157	32.6939	21.4485	19.1797
790.198	33.7569	20.2403	20.6007
791.24	30.8886	21.9371	22.3502
792.283	31.9105	21.177	20.5985
793.323	31.727	19.1825	21.1019
794.365	28.635	18.242	21.2159
795.405	29.6172	19.0509	20.6847
796.447	31.8543	18.7569	19.0161
797.489	29.9338	22.2433	20.8837
798.528	32.0438	20.7856	19.4543
799.57	36.2666	18.2442	22.2233
800.609	33.5827	19.0788	22.3442
801.651	31.7537	22.2451	24.1632
802.69	33.0807	19.3975	21.9484
803.731	33.3276	19.0725	21.1537
804.772	37.6485	19.6502	21.5434
805.811	32.307	20.0579	20.1616
806.851	33.5263	21.656	20.7677
807.89	30.4932	22.2477	19.7415
808.93	30.5229	21.8492	19.3674
809.969	31.8458	21.621	18.1217
811.009	28.1476	22.3019	20.9505
812.047	28.4099	20.0591	23.3895
813.087	26.8716	20.8971	20.7427
814.125	30.0952	21.1223	20.9307
815.164	32.1907	21.9637	18.9301
816.202	31.1493	19.9525	20.8436
817.242	28.9634	22.5531	20.6213
818.279	27.0962	20.316	22.359
819.318	29.0386	18.9501	21.28
820.355	27.4306	18.2776	24.1258
821.394	30.6526	22.7745	24.1688
822.431	31.3962	22.0845	23.6153
823.47	29.0074	18.6138	21.9886
824.507	31.9049	19.1573	18.8802
825.545	31.939	20.2552	21.1044
826.581	28.4475	21.6934	16.8708
827.62	32.2624	20.4774	21.6012
828.656	29.5588	19.4829	21.2883
829.694	31.5552	21.377	21.3949
830.73	29.783	20.7912	23.1039
831.768	33.1606	20.207	21.3723
832.803	31.9582	23.3345	21.2295
833.841	30.4795	18.785	21.0307
834.876	35.5748	19.11	21.6489
835.914	32.7118	20.0638	20.8049
836.949	29.9081	21.2225	19.5279
837.986	36.7398	21.7442	17.6508
839.021	36.267	22.5768	22.0558
840.058	33.1219	22.6073	19.6327
841.093	32.6083	22.2968	23.0443
842.127	31.3934	21.3807	20.987
843.164	32.984	23.3635	21.5628
844.198	31.1026	25.3555	19.7795
845.234	30.2999	21.2661	22.1755
846.268	30.8778	22.1679	21.4795
847.305	30.7942	19.2519	23.0947
848.338	29.6615	20.0278	20.9568
849.372	31.3259	19.7766	23.4404
850.408	31.6412	21.2382	22.9207
851.441	34.3059	22.0709	23.1448
852.477	31.3411	24.1881	22.1776
853.51	32.0166	18.2671	22.2465
854.543	30.9927	19.0127	24.419
855.578	30.7623	19.3204	22.2013
856.611	35.3116	21.2109	26.0303
857.646	31.094	21.2606	25.656
858.679	32.6528	23.7522	21.9716
859.711	31.2832	20.776	22.999
860.746	33.2763	23.8089	21.9698
861.778	33.1854	24.2706	22.7665
862.812	34.3133	22.3743	20.8828
863.845	32.5894	16.7252	22.1808
864.877	34.9394	17.8632	21.7298
865.91	30.5745	19.4053	23.5276
866.942	33.1925	20.719	21.7167
867.974	29.6602	21.3978	19.5234
869.007	30.5453	24.5003	23.2895
870.039	31.4205	22.7128	22.8615
871.07	29.8878	21.1824	20.6221
872.103	29.188	23.4088	18.134
873.134	32.3984	16.7067	21.9631
874.165	27.5969	18.608	22.486
875.198	29.1782	21.6295	20.6103
876.229	28.4244	23.8759	19.7606
877.259	30.1585	20.4745	20.1846
878.292	34.2653	22.2482	20.993
879.322	30.3327	24.4237	22.5202
880.352	29.3059	23.4922	23.5855
881.384	31.5109	20.6467	22.3697
882.414	30.9708	23.3281	22.4173
883.444	27.6205	19.674	18.768
884.476	33.9312	20.3333	20.5904
885.505	31.9372	17.654	20.3565
886.535	31.3032	19.5708	21.8591
887.566	30.2711	23.7213	18.4198
888.596	32.501	22.599	17.3691
889.625	31.7966	23.7851	17.5172
890.654	30.112	16.5869	18.0386
891.685	34.431	23.2113	16.4882
892.714	29.1632	19.9	20.8126
893.742	30.9643	20.146	19.4713
894.773	32.3488	18.4228	19.6726
895.801	30.3522	20.2851	17.5698
896.83	27.6198	20.2855	20.6933
897.858	30.995	19.7911	22.0668
898.888	32.8464	19.0259	20.5595
899.916	31.2588	23.4365	20.6751
900.944	31.928	21.6744	21.7129
901.971	30.4707	23.3475	20.1916
903.001	30.2507	20.3969	20.4419
904.028	27.6377	21.5761	18.5485
905.056	28.2097	21.128	19.9068
906.083	30.6249	19.9382	23.3026
907.112	26.7405	20.5448	21.0782
908.139	32.9734	19.2412	23.5835
909.166	29.3112	16.7192	18.4477
910.193	32.2159	18.7899	23.5901
911.222	26.8671	22.2917	25.3594
912.248	28.5926	21.8832	21.7857
913.275	31.3049	20.2925	19.7917
914.301	29.3098	21.0188	18.3218
915.327	25.8155	22.6222	22.015
916.355	26.6095	21.9676	16.6363
917.381	32.058	22.5641	20.4658
918.407	29.7431	20.616	19.8981
919.433	28.7943	20.3398	22.1074
920.458	29.7962	22.2189	18.2736
921.486	31.4059	19.0002	21.5314
922.511	33.0145	21.8891	20.8841
923.536	30.1129	16.9433	24.1113
924.562	30.3968	19.2386	18.878
925.587	28.74	19.9941	24.4828
926.612	30.1263	20.0099	21.8716
927.638	31.2044	22.5845	17.926
928.663	30.7256	20.2991	21.903
929.688	33.2294	20.0058	21.8961
930.712	32.1141	20.3	16.4911
931.736	34.6853	22.294	19.8984
932.76	32.1242	23.7186	27.3026
933.786	32.6821	19.1916	22.5234
934.81	36.6596	23.6903	16.8124
935.834	32.4621	16.6722	20.7131
936.858	29.2724	20.5266	16.8064
937.882	26.4185	23.6966	23.5364
938.905	32.0074	25.4538	21.9669
939.929	34.0762	22.1141	25.3173
940.954	33.317	21.2394	22.5544
941.977	35.5423	20.8785	22.203
943	32.4763	26.1568	21.9421
944.023	35.4866	22.6766	22.2036
945.046	31.5764	25.9308	19.751
946.068	30.6241	24.119	20.7117
947.091	30.1168	17.5908	18.5254
948.113	33.7156	24.0023	20.8747
949.138	32.4399	18.2913	22.3748
950.16	32.8485	18.3084	20.5291
951.182	29.4969	22.3768	22.1191
952.204	33.6082	18.9672	21.9672
953.226	37.6941	23.7923	22.4425
954.248	31.7178	16.7115	19.1085
955.269	36.1413	19.1315	14.8774
956.291	29.2473	20.2003	18.672
957.312	31.1353	22.197	17.0006
958.333	34.3302	23.9702	16.6552
959.354	30.5893	21.0041	19.7375
960.376	33.4246	17.0071	20.2083
961.396	33.3324	19.8329	21.6441
962.419	27.3802	19.8861	20.9855
963.44	33.5628	24.0357	23.5083
964.461	27.7344	20.3913	17.6155
965.481	31.2588	23.6035	21.5551
966.501	30.6808	19.3868	18.9243
967.521	32.1612	23.433	21.8901
968.542	32.5178	19.4047	18.9363
969.562	33.1677	20.149	20.2395
970.581	37.7717	17.4411	18.5794
971.601	38.1208	21.9734	23.2936
972.621	29.7867	18.8711	25.6521
973.64	36.1104	21.7543	20.9651
974.66	32.8748	20.8794	18.5891
975.679	32.3027	19.9568	20.1972
976.698	35.8933	23.734	24.8874
977.717	33.9769	17.5033	22.4523
978.736	34.1219	17.0157	20.7724
979.755	41.8476	19.5483	20.2138
980.774	32.0136	23.5401	20.3829
981.792	27.2398	24.4882	21.822
982.811	30.1539	22.3886	23.821
983.829	32.3697	23.7635	23.57
984.847	35.3233	21.1229	20.8562
985.866	32.7692	18.7249	21.9707
986.884	30.375	17.0372	27.1531
987.901	35.5064	21.5563	21.2405
988.919	34.8298	21.18	18.9227
989.937	32.0951	18.7356	21.8354
990.954	33.7095	17.1716	20.7753
991.972	32.3992	23.3672	24.827
992.989	36.871	17.5816	22.9144
994.006	35.7261	21.4785	19.0563
995.023	29.819	23.9041	24.7914
996.04	33.7668	21.1793	22.5447
997.057	32.4232	20.3286	20.3883
998.074	26.2297	20.0765	22.0402
999.091	35.9571	22.1434	22.3432
1000.11	33.0773	20.4047	20.6582
1001.12	35.6018	25.129	20.22
1002.14	33.0148	24.5427	24.7706
1003.15	35.3465	22.5503	26.2206
1004.17	32.7999	15.7905	23.0059
1005.19	32.4525	14.8758	20.7796
1006.2	33.7815	22.3952	22.089
1007.22	31.1418	19.7001	20.5737
1008.23	34.9555	19.8755	26.3903
1009.25	30.2613	18.8921	21.7642
1010.26	31.7824	16.7954	21.8578
1011.28	35.6648	19.6847	20.501
1012.29	31.6334	24.9205	23.0976
1013.31	34.8856	19.962	22.6079
1014.32	33.1637	21.7314	17.6482
1015.34	35.2588	19.2894	24.0093
1016.35	34.6904	19.9372	21.4236
1017.37	33.9708	18.8995	20.3822
1018.38	34.0522	18.5665	20.3012
1019.39	37.2288	18.2645	23.0305
1020.41	36.4748	21.3617	27.2486
1021.42	31.6878	20.9733	20.5031
1022.43	34.8302	21.7741	24.3617
1023.45	31.6322	20.8409	20.0391
1024.46	34.8051	18.9044	22.7798
1025.48	33.0211	23.0037	18.3624
1026.49	33.902	21.4157	19.3217
1027.5	35.7795	21.8838	21.7159
1028.51	30.1988	22.2909	22.1254
1029.53	28.2766	19.5268	23.758
1030.54	35.5728	19.8685	21.27
1031.55	36.697	23.4295	23.1836
1032.57	42.0631	19.8431	25.7018
1033.58	38.0959	19.8919	21.7418
1034.59	33.2385	20.4173	18.8377
1035.6	36.5865	20.4128	19.7262
1036.61	38.069	20.4082	23.1516
1037.63	39.5617	24.78	21.3129
1038.64	35.7611	23.4328	20.2833
1039.65	32.6797	20.8948	17.3029
1040.66	33.5777	17.4563	22.0987
1041.67	34.1511	17.8478	22.7506
1042.68	31.2653	19.8225	17.9069
1043.7	31.6136	21.816	20.6065
1044.71	35.0196	23.7982	22.2326
1045.72	31.8544	21.4943	22.2504
1046.73	34.4277	21.7649	20.8121
1047.74	37.5726	22.3505	20.2447
1048.75	33.8654	26.6165	21.6585
1049.04	32.1371	28.3468	22.2358
1050.05	40.1219	20.3568	20.2508
1051.07	34.1382	22.3607	20.2449
1052.08	32.1574	24.3395	24.2472
1053.09	38.099	22.3463	24.2415
1054.1	28.197	20.3981	14.2591
1055.12	38.1298	20.3939	22.2106
1056.13	36.148	22.3806	22.2611
1057.14	28.2148	22.3645	18.2508
1058.15	36.1727	26.2949	24.2222
1059.17	36.2292	26.2874	24.2733
1060.18	32.2453	20.4485	24.2267
1061.19	38.0989	24.2541	22.1949
1062.2	38.0603	22.3636	20.3155
1063.21	34.1249	24.2682	28.1166
1064.22	36.1574	26.3262	24.2524
1065.23	42.0411	26.3717	26.1801
1066.24	40.1196	26.2952	22.3824
1067.25	40.1223	26.1997	26.2236
1068.27	42.1627	28.3595	22.3578
1069.28	38.2748	24.3416	28.2615
1070.29	42.0263	20.534	26.1239
1071.3	36.1244	24.4394	24.2078
1072.31	36.3873	20.5608	22.4848
1073.32	34.0953	26.4417	26.3385
1074.33	43.8511	20.5264	26.1632
1075.34	41.9784	26.2623	22.2748
1076.35	38.4276	24.508	28.1946
1077.36	39.9501	22.2834	26.4066
1078.37	36.3072	22.6442	27.9542
1079.38	32.3584	20.7069	24.3951
1080.39	36.6166	22.4904	26.4318
1081.4	40.1553	28.38	22.4633
1082.4	34.2887	22.4998	20.1623
1083.41	36.2748	26.3904	28.0771
1084.42	34.4562	26.322	24.1304
1085.43	36.3029	26.2301	28.168
1086.44	28.5889	20.6637	26.4575
1087.45	39.9276	24.5863	24.4116
1088.46	36.456	24.604	29.9229
1089.46	40.1319	26.4201	26.0933
1090.47	38.5743	22.4347	24.4665
1091.48	38.2653	26.3839	27.9269
1092.49	40.0103	28.493	20.68
1093.5	41.7851	32.0112	24.5242
1094.5	34.2175	24.4145	26.1203
1095.51	43.9406	26.5013	28.1576
1096.52	38.7509	28.1088	22.6464
1097.53	36.6362	28.3689	26.3241
1098.53	43.7809	30.2961	28.2919
1099.54	41.8476	28.0955	24.2373
1100.55	39.9706	22.6434	30.3492
1101.55	40.3044	24.7798	28.3512
1102.56	28.9394	28.5589	26.6771
1103.57	42.077	26.3505	28.3565
1104.57	40.2351	26.6422	26.6919
1105.58	39.7585	24.6136	24.4058
1106.58	45.8394	26.6732	28.0331
1107.59	36.679	30.1851	26.299
1108.6	38.2894	24.2064	26.1984
1109.6	42.322	28.2099	21.0081
1110.61	36.7318	26.5642	24.6589
1111.61	36.5854	28.0453	30.041
1112.62	40.3812	21.2583	22.5144
1113.63	43.1509	27.9575	28.0081
1114.63	42.3286	22.6844	24.6037
1115.64	47.675	22.4993	26.2245
1116.64	40.5344	28.2157	27.9974
1117.65	44.2575	22.787	29.8225
1118.65	41.8616	22.7933	26.4496
1119.65	42.4531	26.0144	22.8678
1120.66	42.766	24.6745	28.4864
1121.66	42.0699	26.7784	24.2952
1122.67	44.0133	20.7724	25.9758
1123.67	43.7788	28.0446	27.9372
1124.68	43.244	28.5349	28.4276
1125.68	42.088	26.0638	28.384
1126.68	44.0789	26.3436	24.58
1127.69	36.863	22.6917	28.154
1128.69	47.5205	22.4979	26.3516
1129.69	43.3926	20.9826	27.8301
1130.7	33.1329	26.1359	24.638
1131.7	36.2434	22.9543	28.0276
1132.7	43.4045	28.629	26.4797
1133.71	43.272	27.8396	29.8128
1134.71	46.0163	28.1172	27.5947
1135.71	46.1172	26.2966	33.3586
1136.71	43.6031	24.9828	24.4098
1137.72	45.8768	27.9985	28.0945
1138.72	40.3908	24.4215	24.5891
1139.72	38.6968	21.2773	23.3485
1140.72	44.067	21.2101	27.7572
1141.73	43.707	28.0635	24.6252
1142.73	42.1927	29.9549	21.3057
1143.73	40.5368	25.0772	24.6625
1144.73	43.6963	24.827	30.2631
1145.73	47.4677	26.6642	30.1897
1146.73	46.0044	24.9679	31.3291
1147.74	42.1774	25.976	28.0146
1148.74	38.5574	24.552	25.0054
1149.74	50.612	25.9118	26.6919
1150.74	41.8044	26.3006	28.3814
1151.74	47.8068	26.4863	28.1891
1152.74	40.5062	26.0974	28.1253
1153.74	46.1222	19.404	26.5818
1154.74	40.9122	23.2147	23.178
1155.74	46.2522	24.6262	23.3855
1156.74	43.99	26.4235	27.858
1157.74	42.2535	25.8881	26.4535
1158.74	42.5278	24.76	31.2348
1159.74	51.2211	27.6795	28.1767
1160.74	48.797	27.998	26.2626
1161.74	47.0409	29.7289	29.9655
1162.74	49.9148	22.9909	29.9055
1163.74	49.9686	26.2916	33.0448
1164.74	46.4123	24.7119	28.2431
1165.74	49.5411	26.5026	24.9836
1166.74	47.3233	27.143	23.4967
1167.74	40.7672	20.9964	28.2712
1168.73	53.9214	30.0874	23.2175
1169.73	43.5004	30.0747	33.2862
1170.73	49.6045	25.856	26.8424
1171.73	50.6815	24.3351	29.9706
1172.73	44.3883	30.0241	26.8498
1173.73	51.6351	26.6019	28.7226
1174.72	48.7938	26.5129	26.8179
1175.72	55.2715	23.5933	26.5067
1176.72	46.2223	22.6681	24.9583
1177.72	46.7098	26.6811	29.418
1178.72	48.6791	29.068	29.8033
1179.71	51.8032	28.2614	30.0927
1180.71	44.5588	23.9908	28.4202
1181.71	55.8115	30.2647	28.651
1182.71	45.925	26.9841	26.3967
1183.7	55.0408	30.2911	26.5513
1184.7	55.8139	25.4344	28.4251
1185.7	43.4775	30.5251	30.787
1186.69	51.5711	30.2911	27.0976
1187.69	47.8971	31.8348	32.9184
1188.68	50.7382	23.3375	24.6672
1189.68	48.5088	27.94	33.2645
1190.68	47.4345	30.1848	31.248
1191.67	59.6335	27.0041	29.1251
1192.67	53.7884	25.4914	29.7236
1193.66	55.2918	25.6175	26.556
1194.66	50.7428	25.1411	28.8012
1195.66	47.6021	26.2924	30.0745
1196.65	50.5066	25.5138	30.1908
1197.65	55.5151	28.7898	29.0577
1198.64	50.5123	25.5329	27.5636
1199.64	56.4904	34.0342	32.4435
1200.63	50.7939	33.4186	28.9543
1201.63	50.5062	28.6592	25.3406
1202.62	57.4887	26.0644	31.4303
1203.62	47.1865	27.7499	29.926
1204.61	53.2273	30.0195	33.5348
1205.6	46.5343	33.1208	33.6682
1206.6	45.5485	26.8003	30.7047
1207.59	44.1254	26.6911	29.8347
1208.59	52.7632	30.2605	21.7602
1209.58	49.495	32.9821	26.8567
1210.58	50.2342	25.3201	27.1165
1211.57	56.4473	26.5965	31.2829
1212.56	54.4049	28.2512	26.5652
1213.56	54.9234	28.8133	28.2016
1214.55	52.0973	27.9351	27.2371
1215.54	56.951	24.9201	32.4625
1216.54	59.4143	31.7203	22.4559
1217.53	55.8901	25.4013	27.1469
1218.52	53.1981	29.6128	32.0422
1219.51	51.3334	28.2324	29.943
1220.51	56.0847	22.2768	26.9945
1221.5	57.9861	34.8378	30.4602
1222.49	53.022	28.5638	28.9249
1223.48	49.7289	29.0952	28.8311
1224.48	61.9919	29.1782	26.2279
1225.47	58.1521	32.1255	32.474
1226.46	57.093	27.1892	32.2091
1227.45	57.3539	31.1421	29.408
1228.44	60.1515	30.0267	30.021
1229.43	53.3445	33.1322	31.1978
1230.43	55.7911	31.0091	32.9334
1231.42	57.2497	22.879	25.9558
1232.41	55.5927	28.1149	28.4819
1233.4	56.659	28.3833	30.2917
1234.39	56.8601	30.9234	29.489
1235.38	56.7486	29.7037	30.3314
1236.37	48.5843	27.9838	32.1668
1237.36	62.1141	28.9765	25.7549
1238.35	56.9734	31.9043	33.4108
1239.34	56.2387	33.3546	30.6927
1240.33	65.8434	26.3576	35.3275
1241.32	56.6515	32.2417	31.2472
1242.31	60.4464	28.3093	31.1866
1243.3	59.0507	31.9487	31.2548
1244.29	53.7002	35.0586	32.984
1245.28	55.9828	32.5615	31.7542
1246.27	56.7016	29.9334	32.3815
1247.26	55.5538	28.5324	27.5466
1248.25	51.4509	29.1972	32.4996
1249.24	54.4546	27.4877	30.7251
1250.23	59.5	32.4677	32.2756
1251.22	63.4927	32.2187	30.732
1252.21	64.7838	27.4266	31.9952
1253.2	62.5048	31.3826	29.8499
1254.19	65.0268	34.0378	33.9067
1255.17	60.3046	35.0466	30.5473
1256.16	61.8662	28.836	28.6225
1257.15	61.18	31.8336	32.9939
1258.14	60.2221	29.1218	29.5578
1259.13	62.5777	30.5989	37.5691
1260.12	57.971	34.3821	30.5746
1261.1	66.373	36.9506	31.2962
1262.09	66.8699	29.7873	33.0756
1263.08	67.4242	29.1875	31.844
1264.07	68.4961	33.984	37.778
1265.05	70.8121	36.5653	27.3588
1266.04	61.5801	33.4455	33.0789
1267.03	72.6225	33.683	33.6122
1268.01	71.7722	32.8751	31.8864
1269	69.6356	32.6078	36.2519
1269.99	74.5639	37.5096	31.3
1270.97	73.3198	33.4408	36.7925
1271.96	76.5199	37.7739	39.4105
1272.95	75.0868	32.8584	42.2485
1273.93	73.6134	35.7407	39.9368
1274.92	73.0555	36.8951	36.2288
1275.91	73.0516	39.1772	39.374
1276.89	78.7844	42.0521	41.976
1277.88	74.4798	37.7522	41.9355
1278.86	67.968	40.6306	38.5559
1279.85	67.3382	42.5866	40.2666
1280.83	72.213	41.7994	40.4965
1281.82	74.4557	39.5045	42.5549
1282.81	79.6289	45.1425	44.2078
1283.79	68.5986	41.4904	49.3595
1284.78	76.4148	44.6215	44.0021
1285.76	73.501	42.0909	49.1012
1286.75	79.4545	42.6936	50.0142
1287.73	76.7739	50.5877	50.8947
1288.71	73.3334	50.1074	50.5009
1289.7	80.9319	44.8519	50.5853
1290.68	84.4071	52.3922	50.7781
1291.67	79.0685	50.0307	50.6518
1292.65	86.9547	51.4041	55.1571
1293.63	89.5067	55.5221	55.1605
1294.62	90.2305	52.8146	57.3881
1295.6	84.0885	52.1914	53.7023
1296.59	76.8771	56.2345	59.1074
1297.57	93.1825	49.5366	65.3031
1298.55	86.3775	58.7052	62.5516
1299.54	92.9796	62.4953	60.9268
1300.52	93.9924	59.6505	65.8661
1301.5	83.0535	63.0345	67.5071
1302.49	83.0366	64.9307	67.1402
1303.47	88.3271	68.804	67.7234
1304.45	95.4939	71.5188	77.453
1305.43	89.9684	73.5186	76.8355
1306.42	99.8143	78.0542	74.4979
1307.4	87.7689	79.9477	82.0898
1308.38	96.4276	80.9632	73.7383
1309.36	94.2133	78.9169	86.2196
1310.34	95.4922	90.8741	90.8814
1311.33	99.8932	86.9561	88.8993
1312.31	97.2082	90.3365	92.8233
1313.29	94.2917	95.3083	95.379
1314.27	97.7086	106.019	108.842
1315.25	94.9657	102.926	112.44
1316.23	97.8571	99.8566	107.366
1317.22	91.9227	111.97	116.399
1318.2	103.449	113.736	105.312
1319.18	96.3019	114.314	118.471
1320.16	99.5023	128.497	115.373
1321.14	100.76	121.901	131.438
1322.12	94.0974	123.368	135.086
1323.1	107.703	137.071	136.469
1324.08	103.808	133.765	146.356
1325.06	94.2065	143.101	147.514
1326.04	106.939	147.456	161.078
1327.02	96.0136	155.38	158.749
1328	104.008	162.721	167.314
1328.98	107.83	160.085	175.988
1329.96	91.4895	167.217	172.41
1330.94	94.1964	174.075	187.468
1331.92	101.095	181.768	189.228
1332.9	100.427	189.187	200.416
1333.88	103.648	183.378	214.015
1334.86	108.399	180.502	211.845
1335.84	107.048	194.857	206.192
1336.81	103.003	200.684	211.572
1337.79	105.75	192.733	206.713
1338.77	109.623	198.307	213.918
1339.75	100.093	211.988	210.033
1340.73	108.124	218.068	222.131
1341.71	106.479	211.763	213.528
1342.68	107.855	210.193	220.292
1343.66	101.727	206.645	226.112
1344.64	99.8195	200.504	216.293
1345.62	100.278	204.889	213.372
1346.6	103.106	205.95	217.61
1347.57	107.817	216.609	206.546
1348.55	101.327	213.347	205.072
1349.53	97.58	197.404	209.812
1350.51	106.262	205.89	197.35
1351.48	101.097	191.863	205.559
1352.46	103.003	190.938	197.238
1353.44	108.702	186.196	190.124
1354.41	99.9757	181.873	189.736
1355.39	95.5584	178.851	184.61
1356.37	102.386	160.637	173.978
1357.34	104.047	164.427	172.07
1358.32	104.335	159.516	166.621
1359.3	99.6556	152.577	159.569
1360.27	103.929	148.245	168.371
1361.25	97.2585	148.984	144.243
1362.22	92.9204	140.397	140.242
1363.2	99.7579	133.481	139.918
1364.18	88.8071	125.173	137.833
1365.15	90.9078	126.396	132.137
1366.13	98.592	120.597	121.35
1367.1	82.0321	122.541	125.337
1368.08	87.4396	114.038	123.191
1369.05	94.3374	111.834	123.563
1370.03	92.3205	103.95	115.876
1371	91.514	103.181	102.469
1371.98	95.3002	98.5603	107.841
1372.95	94.9171	104.598	102.08
1373.92	82.405	89.2835	90.9358
1374.9	94.5113	87.2822	97.0368
1375.87	90.1674	90.2163	89.7736
1376.85	96.1071	84.5648	87.2221
1377.82	95.4652	88.7434	90.4126
1378.8	83.9722	77.5206	80.9591
1379.77	87.4988	80.076	81.8345
1380.74	90.6746	83.8126	85.378
1381.72	84.1974	76.1991	73.5537
1382.69	86.6762	72.3845	73.5052
1383.66	81.3578	72.6591	69.6938
1384.64	87.5348	64.4695	72.4903
1385.61	82.2694	67.7227	67.8368
1386.58	88.6456	66.4376	66.8488
1387.56	79.2484	62.7763	60.1844
1388.53	84.0194	60.0483	66.1319
1389.5	90.7555	56.1305	64.6557
1390.47	87.5746	61.2171	63.1854
1391.45	85.2674	53.7653	59.2458
1392.42	77.6031	59.6908	62.6828
1393.39	82.8126	63.0813	57.9662
1394.36	85.5398	58.2845	57.5045
1395.33	75.2575	55.5725	54.2605
1396.31	81.5034	56.6359	57.0945
1397.28	76.6595	50.6996	55.9534
1398.25	80.7939	49.2862	54.008
1399.22	77.6113	53.7775	53.9459
1400.19	77.4544	58.1621	50.9128
1401.16	75.6961	42.9551	52.3211
1402.14	78.2361	46.5117	50.8687
1403.11	79.9614	45.621	46.5231
1404.08	74.8267	48.0539	47.1624
1405.05	70.7892	49.9438	43.5397
1406.02	72.401	44.867	48.1226
1406.99	74.8447	39.4376	46.276
1407.96	80.0876	43.2437	47.7506
1408.93	77.1821	45.4234	44.8173
1409.9	69.5351	46.7285	44.4668
1410.87	71.3572	41.4778	45.3819
1411.84	72.9205	39.0503	43.004
1412.81	73.7733	40.1344	45.9762
1413.78	69.877	43.0511	44.883
1414.75	74.1965	44.2164	41.7064
1415.72	70.6709	39.7183	41.112
1416.69	72.7707	38.401	41.193
1417.66	72.0586	40.9854	37.1539
1418.63	74.2027	39.9096	43.421
1419.6	73.8573	33.5201	39.783
1420.57	68.7925	38.9946	44.4681
1421.53	68.5155	42.9473	38.7408
1422.5	72.0051	34.8029	42.1801
1423.47	71.3173	42.7132	38.9169
1424.44	75.3298	38.3557	38.5011
1425.41	71.58	38.9163	38.4526
1426.38	66.6658	45.3156	39.0348
1427.34	77.0337	37.2304	39.9806
1428.31	72.5314	34.0478	34.052
1429.28	64.264	39.8322	36.9657
1430.25	67.889	38.6481	40.1933
1431.22	69.8808	40.1642	38.5867
1432.18	66.7163	37.4103	37.4109
1433.15	71.2612	32.3874	37.6689
1434.12	63.3463	33.1753	34.7128
1435.09	67.8092	36.8519	35.999
1436.05	62.4561	35.5234	35.5084
1437.02	69.8483	37.6081	34.9223
1437.99	78.0429	37.0062	36.5033
1438.95	66.2696	35.4282	36.538
1439.92	63.2881	35.7319	37.5739
1440.89	66.1306	33.4716	34.5617
1441.85	65.0167	32.2029	33.8027
1442.82	67.6447	36.48	34.556
1443.79	68.3023	31.8341	36.0194
1444.75	65.3041	33.9544	34.8974
1445.72	59.6392	35.5171	40.4427
1446.68	65.1538	36.7235	38.545
1447.65	63.5708	34.4198	31.4805
1448.62	66.7355	33.1239	31.7635
1449.58	66.9647	34.9874	33.8638
1450.55	69.5019	37.4052	35.7869
1451.51	63.4523	35.8053	37.4925
1452.48	65.4943	35.4564	32.714
1453.44	65.1318	33.9405	32.8147
1454.41	70.4284	38.3937	36.5791
1455.37	66.2899	34.612	35.6444
1456.34	65.5288	34.8724	35.9125
1457.3	58.8983	34.8815	38.7417
1458.27	70.2722	36.6315	35.6869
1459.23	60.5768	35.5244	36.5927
1460.19	58.739	32.0037	34.5178
1461.16	62.5731	35.7832	30.6764
1462.12	62.5687	35.6249	33.7645
1463.09	61.7603	35.5836	36.383
1464.05	64.7322	33.7488	30.7152
1465.01	64.4986	33.7163	32.8145
1465.98	62.5709	32.5986	34.6593
1466.94	62.7928	30.678	30.7328
1467.91	67.4787	31.6703	31.7437
1468.87	63.6622	27.9837	32.8081
1469.83	67.2973	30.9214	34.7378
1470.79	57.9543	34.7326	31.9707
1471.76	68.4189	33.6985	34.4708
1472.72	59.7362	32.7895	31.4668
1473.68	61.4341	34.9895	33.656
1474.65	62.3536	34.7113	33.7625
1475.61	52.3875	29.653	32.9329
1476.57	60.0381	30.6904	35.8948
1477.53	60.6705	31.8761	35.6148
1478.5	62.568	30.5576	33.5394
1479.46	63.796	33.3455	36.3749
1480.42	62.8915	36.3296	37.6241
1481.38	62.1244	31.6689	35.8303
1482.34	57.772	32.7906	31.5269
1483.3	62.4067	36.6907	36.8447
1484.27	66.9009	31.8198	32.8752
1485.23	57.2003	31.6877	34.5333
1486.19	59.6172	35.8295	36.0158
1487.15	58.5285	32.9751	35.9795
1488.11	67.5865	34.0899	31.7937
1489.07	70.2244	35.1949	35.9935
1490.03	66.6393	35.8702	35.0913
1490.99	60.8293	37.2027	33.1112
1491.95	59.0598	31.6155	37.1874
1492.92	62.6705	34.4849	32.2007
1493.88	58.6881	33.611	32.6847
1494.83	60.1637	31.3634	40.6594
1495.8	60.4023	36.4405	36.7157
1496.76	60.6681	33.8768	33.3247
1497.72	65.176	36.1268	40.3571
1498.68	61.6102	31.6692	32.7476
1499.64	62.663	35.5585	29.3233
1500.6	62.683	35.8661	36.5877
1501.56	68.0338	33.0633	35.025
1502.51	59.1285	35.8649	35.4892
1503.47	63.5	37.5886	37.2365
1504.43	63.8132	35.055	32.1669
1505.39	65.1335	31.416	39.4651
1506.35	61.4004	39.9491	37.8602
1507.31	70.9853	37.4402	38.6994
1508.27	57.2516	34.5969	38.1521
1509.23	66.7808	34.4062	41.2777
1510.19	64.4985	36.6417	33.0074
1511.14	64.0488	37.8622	39.1177
1512.1	62.6987	37.3274	37.6929
1513.06	64.8053	37.2851	40.2862
1514.02	71.0247	34.9264	36.7628
1514.98	65.9388	35.0474	40.27
1515.93	64.2491	32.4741	40.6355
1516.89	65.2644	36.6334	39.081
1517.85	70.8937	35.8965	43.7459
1518.81	60.1934	43.8962	39.2458
1519.76	58.2808	43.3676	39.9009
1520.72	66.9321	35.7243	43.4242
1521.68	69.0048	40.7272	43.5042
1522.63	64.623	38.1285	37.7693
1523.59	68.3727	39.3887	43.5462
1524.55	67.1619	40.5176	37.0827
1525.5	67.5258	45.8868	43.5228
1526.46	67.9308	43.0514	42.1563
1527.42	66.5744	45.4274	45.1798
1528.37	76.3871	40.6299	43.1455
1529.33	67.3496	37.6355	44.7084
1530.29	66.5877	39.4105	47.7049
1531.24	65.4835	47.0566	50.2566
1532.2	73.2125	45.5444	43.8374
1533.15	69.4992	44.2274	49.4458
1534.11	68.2305	43.3003	50.028
1535.07	74.2586	48.575	49.6882
1536.02	70.6987	47.0123	48.8425
1536.98	74.4306	48.2666	43.114
1537.93	73.2467	47.5055	46.0848
1538.89	79.5872	53.8313	50.9874
1539.84	68.2261	51.2471	54.3116
1540.8	69.843	51.646	56.7125
1541.75	78.5479	52.9266	57.0705
1542.71	70.5773	60.2375	58.3557
1543.66	73.2852	56.8862	60.3982
1544.61	75.2971	62.5875	56.6988
1545.57	72.5469	62.7504	56.5882
1546.52	79.3343	62.3811	57.6216
1547.48	74.3382	66.215	63.6911
1548.43	81.4534	64.3694	67.6264
1549.39	79.7875	68.0355	72.9052
1550.34	75.3916	67.8338	67.0831
1551.29	71.9623	68.2185	72.7203
1552.25	75.3923	70.4396	67.8086
1553.2	79.56	72.4538	69.048
1554.15	75.8501	70.6234	70.1852
1555.11	84.1101	73.5965	74.8042
1556.06	82.1435	71.8419	81.3655
1557.01	86.7001	77.4268	84.9804
1557.97	82.1699	79.839	78.9966
1558.92	75.6598	88.9889	88.0023
1559.87	82.6427	87.5693	89.1483
1560.82	85.0415	92.4685	92.2786
1561.78	85.9325	95.4214	89.1654
1562.73	86.5431	100.855	95.1226
1563.68	81.3626	103.768	97.015
1564.63	85.9886	107.246	100.117
1565.59	91.7083	109.227	115.008
1566.54	89.4309	103.475	118.833
1567.49	85.0757	114.092	112.06
1568.44	88.7898	116.603	113.449
1569.39	94.8801	119.324	121.421
1570.34	94.3076	113.773	122.023
1571.3	89.2255	124.421	128.059
1572.25	98.7496	128.35	134.074
1573.2	93.6218	122.888	135.246
1574.15	90.3255	128.759	126.309
1575.1	95.5315	123.617	132.817
1576.05	92.0698	142.987	142.924
1577	93.2879	137.805	138.632
1577.95	96.6375	142.092	140.677
1578.9	96.9993	140.815	149.052
1579.85	100.127	131.278	143.017
1580.8	100.108	139.846	142.269
1581.75	101.098	136.857	143.127
1582.7	95.2096	146.536	155.456
1583.65	92.7132	142.944	154.156
1584.6	100.524	141.599	155.882
1585.55	98.7109	138.761	150.408
1586.5	102.27	138.446	146.737
1587.45	108.547	139.034	141.292
1588.4	110.448	147.745	145.35
1589.35	106.479	136.229	145.347
1590.3	104.048	138.657	145.824
1591.25	104.902	142.559	142.759
1592.2	98.2905	137.736	138.574
1593.15	100.208	127.965	137.703
1594.09	102.542	138.557	139.319
1595.04	102.188	128.525	132.948
1595.99	105.319	126.319	137.181
1596.94	100.842	133.803	137.259
1597.89	99.7909	126.995	125.093
1598.83	102.214	123.27	119.738
1599.78	105.661	115.24	122.707
1600.73	100.453	115.381	123.258
1601.68	95.5751	113.931	115.877
1602.63	98.6402	120.973	116.929
1603.57	97.6048	113.383	114.235
1604.52	89.7662	109.962	114.961
1605.47	88.4065	111.196	105.794
1606.42	96.487	111.997	100.326
1607.36	94.4225	105.86	109.274
1608.31	87.316	100.216	103.042
1609.26	91.0823	100.663	108.831
1610.2	90.8718	101.761	105.84
1611.15	89.1152	98.392	103.382
1612.1	92.1059	96.0079	101.649
1613.04	88.0328	98.8976	109.832
1613.99	83.5765	93.0399	99.6658
1614.94	83.9379	88.9587	95.9326
1615.88	77.692	84.8497	97.5085
1616.83	70.4505	91.1519	99.1847
1617.77	73.3448	91.2986	94.7397
1618.72	72.2676	87.842	96.4473
1619.67	73.8523	89.9857	86.7736
1620.61	75.6634	85.1577	85.1748
1621.56	70.8169	83.9055	87.3961
1622.5	75.2538	82.964	86.4291
1623.45	72.0582	84.2995	82.2517
1624.39	72.3776	83.7233	76.7471
1625.34	66.2207	78.2142	77.6634
1626.28	71.7307	73.2781	83.7155
1627.23	71.7761	69.3718	78.2629
1628.17	64.229	73.6733	72.1981
1629.12	66.7386	70.9355	66.4101
1630.06	69.1305	64.8062	68.639
1631.01	63.3104	66.1269	62.8628
1631.95	59.7925	63.345	63.1764
1632.89	60.6837	60.3308	68.1905
1633.84	59.3297	57.3351	54.145
1634.78	63.0108	54.7172	55.42
1635.73	64.2591	57.6773	58.8695
1636.67	59.9121	62.1314	52.2989
1637.61	55.6794	59.4318	58.3828
1638.56	57.264	57.7063	60.8561
1639.5	54.1657	52.5	55.9083
1640.44	56.6275	48.7687	51.835
1641.39	56.3556	47.6991	50.8167
1642.33	51.7732	46.8554	44.0889
1643.27	53.5821	44.7494	48.234
1644.22	53.2047	45.6936	48.0039
1645.16	52.1353	45.8079	46.6227
1646.1	52.249	45.6915	47.6728
1647.04	53.1853	41.4713	44.0522
1647.99	49.7091	41.6811	42.2574
1648.93	48.1115	37.4809	37.1926
1649.87	48.5808	38.7757	37.056
1650.81	48.4074	40.7577	36.8705
1651.75	47.6567	40.899	34.091
1652.7	46.5863	39.672	39.0189
1653.64	45.6418	40.2964	37.3998
1654.58	48.5152	38.9316	34.0806
1655.52	43.5732	36.4464	35.4351
1656.46	46.9924	34.5756	35.6487
1657.4	47.3649	31.7045	40.3903
1658.35	48.5088	31.9354	39.7396
1659.29	44.2511	32.8951	32.954
1660.23	45.3979	34.5737	34.1112
1661.17	43.5829	34.3153	34.0681
1662.11	43.3757	30.9893	34.9616
1663.05	40.6982	31.6446	34.9369
1663.99	42.8948	30.9051	31.3663
1664.93	43.7208	28.1096	29.9983
1665.87	44.3533	31.635	31.7182
1666.81	44.9466	28.7825	30.7346
1667.75	39.2974	26.7574	29.851
1668.69	39.542	26.2129	30.4391
1669.63	40.8916	30.9164	30.6704
1670.57	41.7745	29.2294	30.8982
1671.51	39.5268	30.8035	30.5122
1672.45	39.9928	31.1783	30.4854
1673.39	39.9216	27.5409	29.3953
1674.33	39.8531	28.9446	26.1915
1675.27	37.461	29.3629	27.3725
1676.21	33.8234	23.6906	29.5607
1677.15	38.5776	27.5723	30.8177
1678.09	39.7602	30.1539	31.1045
1679.02	38.3403	28.3637	29.4964
1679.96	41.2758	25.4219	28.2631
1680.9	40.1858	28.8806	27.8706
1681.84	39.1624	27.0071	27.863
1682.78	38.3807	25.0784	28.3242
1683.72	36.6684	27.2582	27.5238
1684.65	36.1236	28.6971	28.0401
1685.59	37.6469	28.7743	28.2323
1686.53	34.3006	29.5456	25.8253
1687.47	37.5477	27.5482	26.7558
1688.41	36.7049	27.0982	27.5483
1689.34	36.236	25.9141	25.9089
1690.28	38.7233	25.4464	25.2016
1691.22	35.535	23.5692	23.8126
1692.16	37.0655	24.7195	21.7611
1693.09	33.9321	25.353	23.0799
1694.03	33.3662	27.2032	24.6958
1694.97	34.7163	24.8319	28.0037
1695.9	36.1959	23.8213	30.3946
1696.84	34.2345	26.7369	26.8598
1697.78	36.1801	24.4755	23.4007
1698.71	38.1713	24.6538	22.2713
1699.65	35.5509	25.9448	23.764
1700.59	34.8447	25.7144	26.4067
1701.52	35.4429	23.3039	24.5175
1702.46	33.1277	22.8745	23.054
1703.39	35.4767	25.9728	22.4139
1704.33	31.0231	23.454	23.8235
1705.27	28.4283	21.8521	23.6461
1706.2	32.7242	26.5691	23.3549
1707.14	35.479	26.129	22.7323
1708.07	34.575	22.8887	21.6628
1709.01	33.0174	24.3788	23.77
1709.94	33.0147	27.9768	26.2434
1710.88	33.6094	26.2773	26.9259
1711.81	35.1047	24.7318	23.843
1712.75	36.1253	23.0753	24.7316
1713.68	34.351	22.5806	23.9875
1714.62	34.1958	26.1533	24.5036
1715.55	36.9984	24.3953	26.2793
1716.49	35.694	24.4821	27.501
1717.42	33.4172	25.9978	29.2671
1718.36	33.4398	25.4577	26.1733
1719.29	32.0905	26.5573	23.8337
1720.22	30.0712	25.4507	22.7135
1721.16	31.2532	26.0086	23.3088
1722.09	30.0844	24.2805	22.9386
1723.03	28.0414	22.8144	25.2194
1723.96	29.6302	22.1466	25.8856
1724.89	33.602	22.3434	27.0537
1725.83	34.5256	20.8378	22.0283
1726.76	33.1524	24.4698	21.6852
1727.69	33.5683	22.6342	23.4265
1728.62	32.3429	20.6109	22.9058
1729.56	34.518	23.4712	21.0997
1730.49	33.8288	22.0411	21.5528
1731.42	35.1018	22.5739	21.8471
1732.36	34.065	23.125	25.4072
1733.29	33.7681	19.3732	24.9006
1734.22	31.1913	21.0211	23.8712
1735.15	32.9027	24.4842	24.0267
1736.09	31.6034	23.4133	23.8027
1737.02	32.2486	24.7354	23.4033
1737.95	31.822	21.1739	22.495
1738.88	31.8047	22.0439	23.1999
1739.81	33.3545	22.278	21.1695
1740.74	34.9236	22.2921	22.2391
1741.68	33.8452	22.6546	24.7266
1742.61	30.7889	23.8699	26.0032
1743.54	28.187	21.9907	26.3959
1744.47	33.446	24.9343	24.4103
1745.4	34.1002	22.7446	24.6305
1746.33	29.1787	18.5718	22.5798
1747.26	32.0837	19.8969	24.1064
1748.19	32.3326	18.6965	22.9239
1749.12	33.0567	19.1465	25.1802
1750.06	30.1178	23.7145	26.506
1750.99	29.5063	24.7154	21.7145
1751.92	27.4525	22.7183	23.5156
1752.85	30.7006	20.8766	24.724
1753.78	30.1063	24.1201	24.1299
1754.71	29.4724	24.4873	21.7223
1755.64	31.6445	26.4143	21.2008
1756.57	34.0404	23.2414	23.7343
1757.5	34.7856	22.6536	22.5775
1758.43	30.296	20.4805	23.1729
1759.35	29.84	20.5281	21.6812
1760.28	31.2286	22.3087	25.0868
1761.21	27.3282	18.6119	22.8856
1762.14	26.3119	16.0023	21.1143
1763.07	31.9847	22.7093	19.3563
1764	31.6405	23.2592	20.372
1764.93	33.6869	24.1608	23.9332
1765.86	31.9083	23.6462	20.1758
1766.79	29.5344	25.4746	20.2505
1767.72	30.5483	21.4893	23.5482
1768.64	30.5935	19.9139	23.2248
1769.57	29.5028	22.1794	21.6697
1770.5	31.3558	22.2765	21.6718
1771.43	31.9031	25.2615	20.4071
1772.36	30.8263	23.3526	23.0415
1773.28	31.7287	23.9298	19.8728
1774.21	32.0542	21.6859	23.8643
1775.14	30.1854	20.3466	24.4419
1776.07	30.8077	24.5786	20.7106
1777	34.4479	23.4577	25.7083
1777.92	33.22	20.0375	28.3606
1778.85	28.5512	24.8815	26.4196
1779.78	30.0272	27.9563	20.9438
1780.7	36.2221	21.7661	22.3712
1781.63	31.054	23.2753	25.0743
1782.56	32.3259	19.9535	20.5661
1783.48	30.5335	23.6282	20.8865
1784.41	28.1235	25.4126	25.069
1785.34	29.0803	22.5332	20.3878
1786.26	36.041	25.8857	23.8093
1787.19	32.8879	19.7672	22.1557
1788.12	27.941	26.5484	25.1032
1789.04	30.5958	21.2196	22.11
1789.97	31.117	22.2613	25.3277
1790.89	31.74	22.497	20.7125
1791.82	29.6992	26.3154	22.7649
1792.75	30.5824	19.6902	28.3753
1793.67	25.8294	21.8581	20.7115
1794.6	34.9526	20.2279	21.6863
1795.52	28.8949	24.0701	23.968
1796.45	29.4884	22.6903	21.1831
1797.37	31.7462	22.0902	22.6438
1798.3	28.0194	21.9345	22.7735
1799.22	25.7055	25.9072	22.3799
1800.15	29.9586	21.9717	22.2591
1801.07	32.9869	19.4486	27.7224
1802	26.7851	23.3341	24.3309
1802.92	27.4767	26.5324	22.3338
1803.84	30.774	25.1191	20.8051
1804.77	31.04	19.413	21.1175
1805.69	32.7192	23.4497	22.7943
1806.62	31.5724	25.4162	23.7678
1807.54	27.1024	21.8122	28.0051
1808.47	29.477	25.9157	24.0113
1809.39	33.2187	23.0896	21.0118
1810.31	35.631	24.6189	23.0106
1811.24	30.7585	24.2934	24.346
1812.16	31.2984	22.3537	22.0513
1813.08	34.3243	20.9789	19.6731
1814.01	31.9961	22.0469	24.6609
1814.93	28.9827	19.6911	24.9969
1815.85	30.051	24.0104	25.7586
1816.77	27.3143	20.9653	21.0043
1817.7	30.6458	22.0677	22.3919
1818.62	30.3938	18.9847	20.4274
1819.54	28.3854	20.6751	19.8658
1820.47	27.2396	21.2475	24.9853
1821.39	30.6673	23.8404	14.9838
1822.18	30.6651	18.6733	16.6997
1823.11	28.6653	24.6717	22.7017
1824.03	28.6638	24.6757	20.7099
1824.96	32.6615	18.6808	28.6864
1825.88	30.6631	18.6889	24.6821
1826.81	40.6152	16.7159	22.6559
1827.73	28.6517	24.6719	26.6509
1828.65	28.6583	22.6592	22.68
1829.58	28.6761	18.7067	22.7432
1830.5	30.6028	22.6899	20.6868
1831.42	28.6525	18.7214	20.7337
1832.35	28.6806	24.6215	22.6976
1833.27	24.7181	18.7496	20.7478
1834.19	34.6171	20.6783	30.5996
1835.12	32.5675	26.6277	22.6972
1836.04	24.7543	22.6747	24.7192
1836.96	34.5097	22.7033	26.6919
1837.89	30.5713	20.7163	18.7851
1838.81	28.6472	18.5301	26.679
1839.73	32.5998	18.6431	26.5712
1840.65	30.5682	18.7942	24.6343
1841.58	30.6365	14.8371	20.6969
1842.5	28.6585	28.5452	22.5894
1843.42	22.675	24.5244	26.6073
1844.34	26.7316	20.759	20.7556
1845.27	22.8937	24.5638	24.6264
1846.19	30.5402	18.7312	24.6234
1847.11	32.5047	18.7335	20.8648
1848.03	26.6578	18.7936	20.7768
1848.95	34.3014	22.5471	22.6258
1849.87	26.5719	20.7784	18.8827
1850.8	24.5812	20.755	24.4933
1851.72	32.4479	22.7319	22.7898
1852.64	34.4001	24.5305	24.4943
1853.56	26.727	22.6515	22.655
1854.48	28.4999	20.7517	24.8106
1855.4	26.6265	20.754	22.8021
1856.32	28.6253	20.8314	24.5316
1857.24	26.6575	20.6982	18.8522
1858.16	30.5266	22.4105	24.6636
1859.08	28.4781	18.6463	20.7164
1860	24.5566	22.4616	20.9272
1860.92	28.3271	22.4564	20.7379
1861.84	28.7503	22.7099	22.659
1862.76	30.5697	20.7928	22.6785
1863.68	28.5467	20.7744	26.4556
1864.6	26.5443	22.7547	22.6776
1865.52	30.4733	24.6627	24.6542
1866.44	32.5875	22.496	20.9141
1867.36	28.5861	20.541	24.5793
1868.28	32.5583	24.7839	20.7994
1869.2	30.4582	24.6132	22.3741
1870.12	26.5304	19.2253	24.4659
1871.04	32.2108	22.7435	26.4118
1871.96	26.9481	22.6611	16.7583
1872.88	28.7959	26.4957	22.6937
1873.8	34.3527	22.6904	28.0683
1874.71	23.0842	18.722	22.2794
1875.63	26.8849	20.7406	26.2895
1876.55	30.6284	26.3674	24.1838
1877.47	22.9915	24.6266	26.1585
1878.39	34.1397	20.8446	28.4176
1879.31	28.6267	24.268	16.9638
1880.22	28.3854	20.6231	20.754
1881.14	24.9916	18.5735	16.9013
1882.06	28.539	20.5833	18.9158
1882.98	28.7105	20.9081	24.7542
1883.9	28.7902	24.5313	20.7862
1884.81	23.1699	20.6982	22.4984
1885.73	30.3216	17.0001	27.8517
1886.65	26.8847	18.9623	24.6698
1887.56	26.9742	24.3481	26.1347
1888.48	26.5757	18.8356	22.4421
1889.4	28.5303	24.4302	17.0273
1890.32	25.3996	22.519	26.3878
1891.23	26.9478	26.3752	23.9694
1892.15	30.009	21.1738	22.1892
1893.06	28.4692	20.6633	27.8482
1893.98	21.5358	24.3602	18.8562
1894.9	30.3278	29.5807	22.4657
1895.82	30.3656	24.3514	24.703
1896.73	32.0663	17.5533	23.0635
1897.65	23.172	19.1718	28.1591
1898.56	27.2722	24.448	22.6601
1899.48	32.5201	21.0143	22.8112
1900.39	30.7672	22.2525	24.3529
1901.31	27.1002	25.8938	24.5403
1902.23	24.7939	22.5929	22.7185
1903.14	32.2081	22.653	18.7815
1904.06	28.6746	22.8114	20.436
1904.97	32.1639	18.5235	26.4021
1905.89	33.9321	24.326	21.0131
1906.8	26.8391	19.176	24.5895
1907.72	28.6098	22.6518	22.723
1908.63	26.843	20.7204	19.1225
1909.55	24.915	25.7763	26.3483
1910.46	28.0342	17.0575	24.654
1911.37	31.9069	24.5053	21.3045
1912.29	25.0947	22.8943	26.483
1913.2	30.189	25.7181	19.0484
1914.12	30.4533	22.593	20.8244
1915.03	30.6057	21.1524	24.2269
1915.95	30.0798	22.5531	22.3975
1916.86	26.7004	20.2973	24.3143
1917.77	28.7814	24.6776	22.8275
1918.69	28.6864	23.0757	22.3757
1919.6	27.2259	21.1761	18.8289
1920.51	30.5071	21.1809	24.659
1921.43	25.5027	27.566	21.4547
1922.34	33.9649	19.0133	24.5538
1923.25	31.8694	26.6528	22.6475
1924.17	28.3244	20.6421	26.4646
1925.08	30.0426	19.4855	22.8317
1925.99	32.6925	25.0221	20.7401
1926.9	27.2648	19.4051	22.7384
1927.82	32.5949	21.3118	26.7381
1928.73	27.3729	24.3645	22.7505
1929.64	32.498	20.4543	24.2534
1930.56	32.0186	24.5358	22.2581
1931.47	28.4938	26.0652	25.6517
1932.38	35.4012	20.6451	21.2262
1933.29	32.3838	24.2377	19.4568
1934.2	34.095	22.6446	24.3382
1935.11	32.0909	20.753	21.3429
1936.03	28.9911	20.8425	21.3689
1936.94	35.5721	20.7555	24.8402
1937.85	30.0795	21.0437	21.3813
1938.76	26.5929	24.4419	21.2722
1939.67	31.8382	22.6431	26.5225
1940.58	31.3404	19.4883	23.2812
1941.49	29.7051	20.4727	25.8209
1942.4	30.1434	22.2783	19.0476
1943.32	25.248	17.8342	25.9799
1944.23	30.2588	26.104	23.8925
1945.14	30.879	24.931	20.9259
1946.05	29.1819	26.7696	27.7555
1946.96	27.2662	24.1426	22.6355
1947.87	26.4315	25.4856	19.1078
1948.78	32.1331	23.953	24.1578
1949.69	30.4346	20.6403	19.5379
1950.6	32.1779	23.9425	21.1188
1951.51	30.2978	18.7777	17.0471
1952.42	26.3721	20.7135	25.5056
1953.33	33.2341	22.6392	24.2761
1954.24	27.1589	19.7867	20.9906
1955.15	28.5131	23.1449	20.7763
1956.06	23.5284	21.1492	21.2811
1956.97	32.2862	20.7869	22.4929
1957.87	30.2979	22.2692	18.8481
1958.78	26.5828	19.228	24.9825
1959.69	28.8673	24.2637	23.0263
1960.6	27.49	24.2609	24.7586
1961.51	28.7396	19.1738	19.1981
1962.42	33.2155	19.0179	19.1337
1963.33	32.8235	22.0305	21.3948
1964.24	24.803	20.9183	19.34
1965.14	26.5797	20.967	19.6847
1966.05	30.4694	21.5717	20.1909
1966.96	22.0431	21.5095	22.7393
1967.87	28.4626	23.6719	20.625
1968.78	30.3525	22.4615	22.4513
1969.68	26.5272	24.2333	21.477
1970.59	26.8537	24.0037	26.6237
1971.5	30.3497	21.0881	23.8941
1972.41	33.5781	22.5864	18.6701
1973.31	33.5255	17.6838	25.1607
1974.22	29.2461	20.8181	22.2521
1975.13	27.1588	19.2782	21.0376
1976.04	32.0317	24.2139	22.1608
1976.94	23.4559	19.7051	22.2384
1977.85	23.8451	25.0523	22.1576
1978.76	30.1472	22.0835	20.4246
1979.66	23.3972	23.2914	20.8502
1980.57	29.5109	22.5658	25.5241
1981.48	23.4397	21.7636	22.8808
1982.38	28.8347	20.6607	25.9186
1983.29	24.532	21.3024	23.9729
1984.2	25.1926	25.955	22.1488
1985.1	29.0876	19.0493	24.4556
1986.01	33.1432	21.7372	21.4643
1986.91	25.9286	23.2832	19.0643
1987.82	30.1361	21.7267	23.7126
1988.72	27.241	22.4279	20.6146
1989.63	32.1271	22.6139	23.9371
1990.53	30.3205	21.0993	25.6962
1991.44	28.3429	23.0894	26.1634
1992.35	28.3312	21.0828	23.8951
1993.25	25.2704	23.6951	23.6958
1994.16	28.3296	21.6844	19.5441
1995.06	25.2745	22.1611	22.3772
1995.97	28.3281	24.1512	22.3732
1996.87	32.6605	23.674	21.0859
1997.77	25.2814	15.5873	22.6138
1998.68	25.0506	17.3409	22.1284
1999.58	25.8424	21.3476	20.6092
2000.49	28.857	22.6355	23.3982
2001.39	28.0637	25.1588	20.3584
2002.3	28.5633	22.3722	23.864
2003.2	24.0441	22.8639	21.1012
2004.1	30.7838	21.1384	25.6145
2005.01	30.6039	21.1019	19.604
2005.91	29.799	21.1468	27.1023
2006.82	32.2722	19.606	23.3239
2007.72	27.3901	21.6357	23.4064
2008.62	24.8005	25.6344	18.9026
2009.53	32.2757	23.3605	21.7894
2010.43	28.2503	23.799	23.6115
2011.33	28.8358	27.1095	24.7784
2012.23	28.5592	20.6218	17.4008
2013.14	26.6014	22.579	23.0388
2014.04	26.2748	20.1925	17.3658
2014.94	29.5057	22.1886	24.0284
2015.85	28.5076	20.0416	24.3619
2016.75	28.6109	21.8502	23.8306
2017.65	29.7291	22.0316	19.134
2018.55	28.3172	24.0836	20.8394
2019.45	27.0349	21.1583	22.5994
2020.36	30.3163	19.2222	24.2975
2021.26	27.5783	20.7933	22.9029
2022.16	30.3851	22.9261	23.813
2023.06	28.9643	25.2814	20.3581
2023.96	28.2818	23.5156	24.6311
2024.87	30.3159	22.3026	22.043
2025.77	28.3161	18.0484	22.5159
2026.67	28.473	20.8563	25.7981
2027.57	28.8761	22.8556	22.5954
2028.47	28.791	19.5942	22.357
2029.37	30.7992	25.0638	21.0695
2030.27	24.6043	23.1849	21.9695
2031.17	28.6486	22.7123	23.024
2032.07	26.7885	20.3789	19.4037
2032.97	28.0782	21.9361	24.0165
2033.88	30.4733	20.0097	20.4594
2034.78	22.2945	20.5949	20.1388
2035.68	25.842	21.4219	23.0633
2036.58	27.1331	20.4982	23.058
2037.48	23.4945	22.3777	20.8267
2038.38	29.6071	22.2579	25.6432
2039.28	28.1742	22.8481	22.012
2040.18	26.5274	24.1446	23.0791
2041.08	29.9749	19.6804	19.1876
2041.98	28.3776	24.1438	18.0252
2042.88	26.4116	23.4046	24.2179
2043.77	28.7805	20.8447	22.7281
2044.67	28.2256	20.9877	20.3544
2045.57	28.1021	23.3888	22.0635
2046.47	26.0159	24.0801	20.1952
2047.37	25.0844	24.5323	25.8163
2048.27	27.151	21.0715	21.7499
2049.17	28.8427	21.1617	23.803
2050.07	25.9905	20.6785	23.439
2050.97	31.9821	25.7535	25.8946
2051.86	29.9722	25.3517	19.6713
2052.76	32.5958	19.8714	23.4431
2053.66	27.0492	21.0147	23.8502
2054.56	29.1361	25.8359	24.5363
2055.46	31.8602	14.5243	25.7989
2056.36	26.997	21.552	24.4699
2057.25	31.2203	23.5464	25.7463
2058.15	29.5068	22.6072	25.0011
2059.05	30.518	22.6069	23.2288
2059.95	29.6881	20.8096	21.2098
2060.84	25.1571	21.0743	21.7207
2061.74	30.5418	23.7714	26.3867
2062.64	28.082	19.4874	19.6829
2063.54	30.0859	19.4837	19.445
2064.43	31.4269	23.2763	23.2425
2065.33	29.2184	21.7169	23.6853
2066.23	30.2881	24.1553	19.7047
2067.12	31.868	19.9595	21.4404
2068.02	26.0686	19.4801	21.7042
2068.92	28.3293	21.7581	22.7938
2069.81	31.2439	21.6812	24.7925
2070.71	28.1066	22.603	24.8231
2071.6	30.4513	19.7544	20.5888
2072.5	29.01	21.0322	25.0866
2073.4	29.6362	21.3393	22.7381
2074.29	25.2294	17.0802	26.4123
2075.19	33.0691	19.4277	22.3058
2076.09	29.5705	19.6923	25.4501
2076.98	33.1399	18.5358	21.8726
2077.88	28.3958	22.6006	21.6591
2078.77	28.3508	18.2923	20.4957
2079.67	27.9123	21.1875	21.7745
2080.56	26.8251	21.8047	22.7772
2081.46	27.1568	21.815	21.9917
2082.35	29.7575	23.8854	23.0767
2083.25	29.7186	22.8031	23.6479
2084.14	25.9123	20.3476	16.0537
2085.04	25.0115	19.1152	23.3971
2085.93	28.0144	22.4267	22.6563
2086.83	27.0593	18.7992	23.9391
2087.72	25.2632	22.9389	18.4255
2088.61	26.9346	20.0659	23.9652
2089.51	29.4668	20.5967	20.2298
2090.4	28.1504	22.6496	24.8951
2091.3	27.7948	22.9612	20.5645
2092.19	25.2745	21.337	19.3053
2093.08	26.7278	22.4007	20.7584
2093.98	26.8932	24.1635	20.9236
2094.87	24.05	21.6739	18.7549
2095.77	28.212	20.4655	21.8111
2096.66	29.0247	21.4593	19.9902
2097.55	29.3983	16.4045	21.3485
2098.45	26.6205	17.8262	17.891
2099.34	28.1581	21.1679	20.1728
2100.23	25.2747	20.593	23.4247
2101.12	29.5086	19.544	18.5598
2102.02	27.3945	21.1774	19.1108
2102.91	31.4956	20.2285	23.1484
2103.8	26.5305	18.1799	22.3776
2104.69	27.934	21.8152	21.6018
2105.59	28.3509	19.0116	19.958
2106.48	26.5298	21.6438	22.9947
2107.37	26.7055	22.2393	21.9489
2108.26	28.0048	21.3675	23.7701
2109.16	25.1257	19.8195	22.382
2110.05	27.2925	21.0071	20.5555
2110.94	28.5288	20.1396	21.9334
2111.83	27.1542	22.2475	21.1802
2112.72	27.3926	17.7245	21.7555
2113.61	24.3973	19.8557	18.1563
2114.51	28.9987	19.9509	23.1124
2115.4	28.7498	19.2285	23.7467
2116.29	26.2125	18.5874	22.8816
2117.18	27.9868	18.4239	25.8994
2118.07	26.8584	20.6282	19.8988
2118.96	25.3741	23.4506	24.4222
2119.85	24.9832	17.5637	21.8708
2120.74	26.1693	23.2587	21.7292
2121.63	26.0191	22.3881	18.3525
2122.52	29.1818	22.7561	23.5694
2123.41	26.7074	21.5662	20.5492
2124.3	30.3326	21.7967	19.2299
2125.19	26.7291	18.7333	17.3821
2126.08	27.5416	19.2724	21.319
2126.97	26.9947	21.1995	23.2395
2127.86	26.5254	23.5965	19.0708
2128.75	28.8377	19.5711	21.246
2129.64	25.0849	23.5933	22.7105
2130.53	24.9691	23.1683	17.3945
2131.42	28.5277	20.8574	22.1308
2132.31	28.8131	19.4355	21.8275
2133.2	25.0931	20.7165	21.2657
2134.09	28.3904	22.715	21.5515
2134.98	26.6567	20.8993	20.0803
2135.87	27.3877	19.3128	23.407
2136.76	29.6575	18.5801	21.885
2137.65	26.8771	16.4461	17.6688
2138.54	23.036	20.452	23.4157
2139.42	24.3971	21.2104	22.1728
2140.31	27.2642	23.4551	20.2937
2141.2	26.7636	21.9752	21.1789
2142.09	24.8102	18.6972	18.5403
2142.98	29.639	21.6941	22.0063
2143.87	28.4063	23.9188	20.6558
2144.75	27.6337	20.6921	22.5391
2145.64	28.8533	23.4586	18.7583
2146.53	31.9513	20.8995	19.405
2147.42	31.7348	18.6959	22.5378
2148.3	29.2181	19.8608	22.4298
2149.19	31.1043	23.3706	21.742
2150.08	26.7312	21.1646	22.4318
2150.97	27.2402	20.1663	18.2453
2151.85	31.4122	20.4923	21.0189
2152.74	28.8962	23.3868	22.3578
2153.63	29.3376	21.3905	23.1568
2154.51	23.9944	19.2983	18.7261
2155.4	26.6833	20.0057	22.5341
2156.29	25.6905	22.8216	22.3515
2157.17	25.4443	19.3439	19.6991
2158.06	27.77	22.7481	22.7682
2158.95	29.4491	22.1175	21.7154
2159.83	32.5745	21.503	21.9531
2160.72	25.3214	21.3454	24.1322
2161.61	27.3779	16.5219	18.0357
2162.49	28.6424	21.7854	18.3625
2163.38	29.696	24.5704	25.5891
2164.26	27.723	19.2152	23.253
2165.15	31.2927	22.4294	20.5669
2166.03	24.8276	21.7917	21.9224
2166.92	28.4524	18.4047	18.4981
2167.81	26.454	19.6803	20.3705
2168.69	29.7997	19.5865	20.6515
2169.58	27.5001	20.3653	22.3848
2170.46	25.7916	22.7812	22.4101
2171.35	32.3484	21.6605	20.7695
2172.23	26.6841	21.4782	25.4497
2173.12	28.2903	22.7326	22.6916
2174	26.3577	23.4343	24.3703
2174.89	25.4447	21.5923	19.6012
2175.77	27.8238	18.5646	22.7113
2176.65	29.6713	23.5867	25.3689
2177.54	27.3761	24.4309	20.6096
2178.42	28.4683	19.8106	22.4085
2179.31	27.7368	22.5644	22.5504
2180.19	29.5424	22.4569	21.5695
2181.07	30.4664	20.5987	21.5473
2181.96	31.4277	18.6401	21.5029
[truncated: 1,230 more rows]
