# Supplementary material for: 3D hierarchical graphene matrices enable stable Zn anodes for aqueous Zn batteries
Source: Nat Commun. 2023 Jul 14;14:4205. doi: 10.1038/s41467-023-39947-8 (PMC10349079; doi:10.1038/s41467-023-39947-8)
Supplement: Supplementary file 11 — Source Data [file 41467_2023_39947_MOESM11_ESM.zip › RAW DATA/Manuscript/Fig.2/Fig.2o.xlsx]

## Sheet: XPS
410	7771.59	7841.41	7771.59	7771.59	7780.62	7832.38	-69.8223
409.95	7548.54	7842.15	7771.59	7771.59	7780.7	7833.04	-293.615
409.9	8034.55	7843.32	7772	7772	7781.19	7834.12	191.231
409.85	7805.92	7843.61	7771.52	7771.52	7780.8	7834.32	-37.6875
409.8	7656	7844.32	7771.45	7771.45	7780.83	7834.95	-188.325
409.75	7797.76	7845.33	7771.67	7771.67	7781.13	7835.87	-47.5693
409.7	7602.59	7846.09	7771.62	7771.62	7781.17	7836.54	-243.498
409.65	7771.4	7847.22	7771.93	7771.93	7781.57	7837.57	-75.8154
409.6	7758.33	7848.05	7771.93	7771.93	7781.66	7838.31	-89.7192
409.55	7538.48	7848.92	7771.95	7771.95	7781.78	7839.09	-310.442
409.5	8017.82	7850.21	7772.38	7772.38	7782.3	7840.29	167.61
409.45	7648.1	7850.64	7771.93	7771.93	7781.95	7840.61	-202.536
409.4	7682.75	7851.75	7772.16	7772.16	7782.28	7841.63	-169.003
409.35	7776.44	7852.82	7772.32	7772.32	7782.54	7842.6	-76.3823
409.3	7936.91	7853.74	7772.31	7772.31	7782.63	7843.42	83.1738
409.25	7723.12	7854.37	7772.01	7772.01	7782.44	7843.95	-131.252
409.2	8143.34	7855.41	7772.1	7772.1	7782.63	7844.89	287.925
409.15	7886.91	7855.71	7771.42	7771.42	7782.06	7845.07	31.2041
409.1	7994.48	7856.48	7771.21	7771.21	7781.95	7845.74	137.999
409.05	8168.55	7857.08	7770.8	7770.8	7781.65	7846.23	311.472
409	7695.29	7857.37	7770.08	7770.08	7781.04	7846.41	-162.083
408.95	7861.7	7858.55	7770.21	7770.21	7781.29	7847.48	3.1499
408.9	7768.04	7859.44	7770.05	7770.05	7781.23	7848.26	-91.4023
408.85	8202.72	7860.52	7770.05	7770.05	7781.35	7849.22	342.196
408.8	7674.46	7860.83	7769.26	7769.26	7780.68	7849.41	-186.371
408.75	7942.72	7862.12	7769.43	7769.43	7780.97	7850.58	80.5981
408.7	8023.64	7862.94	7769.11	7769.11	7780.78	7851.28	160.697
408.65	7806.7	7863.64	7768.65	7768.65	7780.44	7851.85	-56.9385
408.6	7888.54	7864.75	7768.58	7768.58	7780.49	7852.84	23.7905
408.55	7922.66	7865.73	7768.36	7768.36	7780.4	7853.7	56.9263
408.5	7879.82	7866.68	7768.08	7768.08	7780.25	7854.51	13.1426
408.45	7644.71	7867.72	7767.88	7767.88	7780.17	7855.42	-223.012
408.4	7905.38	7869.22	7768.1	7768.1	7780.53	7856.79	36.1592
408.35	7828.25	7870.27	7767.85	7767.85	7780.42	7857.7	-42.0171
408.3	8088.41	7871.48	7767.74	7767.74	7780.44	7858.77	216.93
408.25	8010.22	7872.24	7767.15	7767.15	7780	7859.4	137.979
408.2	7864.93	7873.17	7766.71	7766.71	7779.7	7860.18	-8.2417
408.15	7788.26	7874.4	7766.53	7766.53	7779.66	7861.26	-86.1348
408.1	7605.76	7875.78	7766.49	7766.49	7779.77	7862.5	-270.024
408.05	8261.73	7877.54	7766.78	7766.78	7780.21	7864.11	384.194
408	8216.94	7878.12	7765.88	7765.88	7779.46	7864.54	338.821
407.95	7615.5	7878.81	7765.05	7765.05	7778.79	7865.07	-263.312
407.9	7628.73	7880.63	7765.33	7765.33	7779.22	7866.74	-251.904
407.85	7908.52	7882.46	7765.58	7765.58	7779.63	7868.41	26.0561
407.8	7886.03	7883.82	7765.31	7765.31	7779.53	7869.6	2.21338
407.75	8251.59	7885.24	7765.1	7765.1	7779.48	7870.86	366.348
407.7	7882.33	7886.03	7764.2	7764.2	7778.76	7871.48	-3.70313
407.65	7881.47	7887.53	7763.99	7763.99	7778.71	7872.81	-6.06445
407.6	8029.05	7889.07	7763.77	7763.77	7778.67	7874.17	139.977
407.55	8185.67	7890.38	7763.29	7763.29	7778.37	7875.3	295.291
407.5	7755.21	7891.44	7762.52	7762.52	7777.78	7876.18	-136.225
407.45	8263.79	7893.32	7762.53	7762.53	7777.97	7877.87	370.473
407.4	7904.28	7894.31	7761.61	7761.61	7777.24	7878.68	9.96973
407.35	7760.94	7896	7761.35	7761.35	7777.18	7880.18	-135.06
407.3	8387.41	7898	7761.35	7761.35	7777.37	7881.98	489.413
407.25	8340.14	7898.89	7760.21	7760.21	7776.42	7882.68	441.248
407.2	8065.01	7899.92	7759.15	7759.15	7775.57	7883.5	165.094
407.15	8108.42	7901.49	7758.59	7758.59	7775.21	7884.87	206.93
407.1	7857.17	7903.03	7757.95	7757.95	7774.78	7886.2	-45.8608
407.05	8138.4	7905.08	7757.77	7757.77	7774.81	7888.04	233.319
407	8180.63	7906.67	7757.07	7757.07	7774.34	7889.4	273.962
406.95	7907.64	7908.23	7756.3	7756.3	7773.78	7890.74	-0.58936
406.9	8026.52	7910.35	7756.02	7756.02	7773.73	7892.63	116.175
406.85	8110.79	7912.3	7755.53	7755.53	7773.47	7894.36	198.493
406.8	7962.06	7914.16	7754.88	7754.88	7773.06	7895.98	47.9043
406.75	8128.56	7916.34	7754.5	7754.5	7772.92	7897.93	212.217
406.7	7974.42	7918.29	7753.82	7753.82	7772.48	7899.63	56.1323
406.65	7978.95	7920.58	7753.41	7753.41	7772.32	7901.67	58.3716
406.6	8088.92	7922.93	7753	7753	7772.16	7903.76	165.994
406.55	8014.94	7925.14	7752.39	7752.39	7771.81	7905.72	89.7978
406.5	7788.56	7927.56	7751.91	7751.91	7771.59	7907.88	-139.001
406.45	8331.04	7930.47	7751.84	7751.84	7771.8	7910.51	400.574
406.4	8033.27	7932.46	7750.78	7750.78	7771.01	7912.23	100.812
406.35	8004.11	7935.07	7750.27	7750.27	7770.78	7914.55	69.043
406.3	8406.83	7937.81	7749.8	7749.8	7770.6	7917.01	469.018
406.25	7763.61	7939.9	7748.6	7748.6	7769.69	7918.81	-176.292
406.2	8130.16	7943.25	7748.57	7748.57	7769.96	7921.86	186.907
406.15	8276	7946.03	7747.88	7747.88	7769.57	7924.33	329.974
406.1	8117.17	7948.62	7746.91	7746.91	7768.92	7926.61	168.548
406.05	8203.41	7951.6	7746.23	7746.23	7768.56	7929.28	251.806
406	7792.96	7954.53	7745.4	7745.4	7768.05	7931.87	-161.566
405.95	8062.8	7958.3	7745.31	7745.31	7768.3	7935.31	104.5
405.9	8131.89	7961.69	7744.73	7744.73	7768.06	7938.36	170.2
405.85	8526.34	7965.06	7744.02	7744.02	7767.7	7941.39	561.278
405.8	8263.65	7967.83	7742.59	7742.59	7766.62	7943.8	295.821
405.75	8237.05	7971.19	7741.64	7741.64	7766.03	7946.8	265.857
405.7	8401.01	7974.73	7740.73	7740.73	7765.5	7949.96	426.284
405.65	8358.57	7978.09	7739.53	7739.53	7764.67	7952.95	380.48
405.6	8179.27	7981.66	7738.4	7738.4	7763.93	7956.13	197.608
405.55	8351.58	7985.7	7737.59	7737.59	7763.52	7959.77	365.879
405.5	8149.69	7989.57	7736.47	7736.47	7762.8	7963.23	160.124
405.45	8149.13	7993.95	7735.71	7735.71	7762.47	7967.2	155.18
405.4	8049.25	7998.49	7734.96	7734.96	7762.14	7971.31	50.7573
405.35	8144.72	8003.38	7734.38	7734.38	7762	7975.76	141.344
405.3	8301.16	8008.26	7733.63	7733.63	7761.69	7980.19	292.901
405.25	8509.94	8013.03	7732.59	7732.59	7761.11	7984.51	496.913
405.2	7895.64	8017.6	7731.17	7731.17	7760.16	7988.61	-121.957
405.15	8038.36	8023.48	7730.87	7730.87	7760.34	7994.01	14.876
405.1	8606.54	8029.31	7730.31	7730.31	7760.27	7999.34	577.234
405.05	8511.56	8034.3	7728.71	7728.71	7759.18	8003.83	477.259
405	8122.5	8039.68	7727.28	7727.28	7758.26	8008.7	82.8174
404.95	8090.3	8046	7726.56	7726.56	7758.07	8014.48	44.3003
404.9	8059.78	8052.62	7725.89	7725.89	7757.95	8020.56	7.1626
404.85	8166.63	8059.53	7725.28	7725.28	7757.9	8026.92	107.096
404.8	8246.02	8066.52	7724.47	7724.47	7757.66	8033.33	179.499
404.75	8160.57	8073.63	7723.52	7723.52	7757.3	8039.85	86.9429
404.7	8182.18	8081.17	7722.72	7722.72	7757.1	8046.79	101.006
404.65	8612.57	8088.98	7721.88	7721.88	7756.88	8053.98	523.587
404.6	8533.68	8096.31	7720.25	7720.25	7755.89	8060.68	437.368
404.55	7997.23	8104.12	7718.77	7718.77	7755.06	8067.83	-106.886
404.5	8416.91	8113.23	7718.26	7718.26	7755.22	8076.27	303.675
404.45	8509.46	8121.95	7716.98	7716.98	7754.63	8084.3	387.513
404.4	8512.44	8130.87	7715.53	7715.53	7753.89	8092.51	381.568
404.35	8554.03	8140.18	7714.07	7714.07	7753.16	8101.09	413.85
404.3	8691.98	8149.84	7712.54	7712.54	7752.38	8110	542.145
404.25	8783.78	8159.67	7710.75	7710.75	7751.36	8119.06	624.112
404.2	8413.95	8169.79	7708.79	7708.79	7750.19	8128.39	244.159
404.15	8461.44	8181.08	7707.5	7707.5	7749.72	8138.86	280.36
404.1	8686.06	8192.79	7706.12	7706.12	7749.18	8149.73	493.272
404.05	8396.96	8204.63	7704.33	7704.33	7748.26	8160.7	192.331
404	8527.7	8217.56	7703.06	7703.06	7747.88	8172.74	310.144
403.95	8506.34	8230.85	7701.55	7701.55	7747.3	8185.1	275.494
403.9	8526.88	8244.82	7700.08	7700.08	7746.77	8198.12	282.063
403.85	8806.06	8259.41	7698.57	7698.57	7746.24	8211.74	546.651
403.8	8493.37	8274.2	7696.55	7696.55	7745.23	8225.52	219.165
403.75	8648.55	8290.31	7695.09	7695.09	7744.82	8240.58	358.235
403.7	8478.83	8306.93	7693.35	7693.35	7744.16	8256.12	171.898
403.65	8598.19	8324.71	7691.91	7691.91	7743.84	8272.78	273.479
403.6	9224.52	8343.15	7690.26	7690.26	7743.35	8290.06	881.366
403.55	8668.53	8361.41	7687.45	7687.45	7741.75	8307.11	307.12
403.5	8597.57	8381.68	7685.66	7685.66	7741.2	8326.13	215.894
403.45	8581.65	8403.14	7683.99	7683.99	7740.83	8346.3	178.508
403.4	8747.61	8425.79	7682.35	7682.35	7740.54	8367.6	321.819
403.35	8704.82	8449.34	7680.4	7680.4	7740	8389.74	255.483
403.3	8817.9	8474.27	7678.53	7678.53	7739.6	8413.2	343.629
403.25	8677.52	8500.36	7676.45	7676.45	7739.06	8437.75	177.154
403.2	8761.48	8528.19	7674.62	7674.62	7738.84	8463.96	233.289
403.15	8358.52	8557.46	7672.63	7672.63	7738.56	8491.54	-198.943
403.1	8655.73	8589.14	7671.38	7671.38	7739.09	8521.42	66.5898
403.05	8818.51	8622.11	7669.58	7669.58	7739.19	8552.5	196.4
403	9037.51	8656.7	7667.48	7667.48	7739.09	8585.09	380.808
402.95	8937.79	8692.98	7664.97	7664.97	7738.72	8619.23	244.814
402.9	8782.9	8731.7	7662.65	7662.65	7738.67	8655.68	51.2012
402.85	9031.83	8773.09	7660.6	7660.6	7739.06	8694.63	258.744
402.8	8945.95	8816.64	7658.09	7658.09	7739.17	8735.56	129.311
402.75	8893.8	8863.11	7655.74	7655.74	7739.64	8779.21	30.6885
402.7	9054.15	8912.69	7653.47	7653.47	7740.43	8825.73	141.463
402.65	9096.36	8965.25	7650.91	7650.91	7741.19	8874.98	131.108
402.6	9189.28	9021.21	7648.27	7648.27	7742.17	8927.31	168.073
402.55	9099.13	9080.81	7645.45	7645.45	7743.31	8982.96	18.3154
402.5	9414.73	9144.64	7642.8	7642.8	7744.99	9042.44	270.096
402.45	9063.09	9212.29	7639.56	7639.56	7746.52	9105.33	-149.203
402.4	8975.4	9285.41	7636.95	7636.95	7749.19	9173.18	-310.012
402.35	8979.11	9363.8	7634.51	7634.51	7752.56	9245.75	-384.692
402.3	9338.32	9447.81	7632.05	7632.05	7756.56	9323.31	-109.49
402.25	9346.11	9537.12	7628.93	7628.93	7760.59	9405.46	-191.013
402.2	9402.29	9632.91	7625.79	7625.79	7765.4	9493.3	-230.616
402.15	9620.94	9735.64	7622.55	7622.55	7771	9587.18	-114.7
402.1	9924.18	9845.43	7618.89	7618.89	7777.19	9687.13	78.751
402.05	9821.1	9962.81	7614.68	7614.68	7783.94	9793.55	-141.707
402	10000.3	10088.9	7610.65	7610.65	7792.1	9907.48	-88.6387
401.95	10101.9	10224	7606.28	7606.28	7801.32	10028.9	-122.062
401.9	10284	10368.7	7601.72	7601.72	7811.88	10158.5	-84.6934
401.85	10052.3	10523.4	7596.81	7596.81	7823.77	10296.4	-471.069
401.8	10303.5	10689.5	7592.32	7592.32	7837.95	10443.9	-385.973
401.75	10516.9	10866.4	7587.37	7587.37	7853.69	10600.1	-349.485
401.7	10719.9	11054.7	7582.01	7582.01	7871.25	10765.4	-334.761
401.65	11344.2	11254.7	7576.27	7576.27	7890.88	10940.1	89.5
401.6	10942.1	11465.6	7569.39	7569.39	7911.98	11123	-523.461
401.55	11120.1	11689.2	7563.22	7563.22	7936.66	11315.8	-569.131
401.5	11481.3	11923.9	7556.72	7556.72	7964.05	11516.6	-442.63
401.45	11662.3	12168.7	7549.55	7549.55	7994.06	11724.1	-506.356
401.4	11790.6	12422.7	7542.03	7542.03	8027.26	11937.4	-632.072
401.35	11897.8	12684	7534.26	7534.26	8063.93	12154.4	-786.226
401.3	12817.6	12950.8	7526.29	7526.29	8104.36	12372.7	-133.203
401.25	12866.5	13218.3	7516.61	7516.61	8147.24	12587.7	-351.812
401.2	13160.9	13484.9	7506.83	7506.83	8194.37	12797.3	-323.959
401.15	14036.1	13746.2	7496.5	7496.5	8245.54	12997.1	289.943
401.1	13781.1	13996.4	7484.54	7484.54	8299.79	13181.1	-215.269
401.05	14443.8	14233.1	7473.03	7473.03	8359.4	13346.8	210.645
401	14309.6	14449.8	7460.29	7460.29	8422.75	13487.3	-140.174
400.95	14969.1	14643.3	7447.77	7447.77	8491.42	13599.7	325.787
400.9	14960.9	14808.4	7434.02	7434.02	8564.08	13678.4	152.456
400.85	14657.6	14943	7420.26	7420.26	8641.89	13721.4	-285.441
400.8	15590.5	15045.8	7407.03	7407.03	8725.47	13727.4	544.699
400.75	15284.4	15113.6	7392.07	7392.07	8812.39	13693.2	170.826
400.7	15456.3	15149.3	7377.65	7377.65	8904.89	13622	307.007
400.65	15409.6	15154	7362.88	7362.88	9001.98	13514.8	255.653
400.6	15164.8	15130.9	7348.17	7348.17	9103.74	13375.3	33.9395
400.55	15458.1	15084.2	7333.88	7333.88	9210.41	13207.6	373.931
400.5	15085.8	15017.2	7319.03	7319.04	9320.53	13015.7	68.5635
400.45	14788.9	14935.8	7304.83	7304.85	9435.02	12805.6	-146.877
400.4	15344.4	14844	7291.15	7291.17	9553.39	12581.8	500.366
400.35	14693.3	14744.7	7276.43	7276.47	9673.41	12347.6	-51.3662
400.3	15119.2	14643.4	7262.87	7262.94	9796.91	12109.3	475.787
400.25	15195.6	14541.5	7248.51	7248.62	9921.12	11868.8	654.134
400.2	14941.1	14441.8	7233.98	7234.17	10046.1	11629.5	499.278
400.15	14698.5	14346.8	7219.89	7220.19	10171.8	11394.6	351.682
400.1	14243.9	14257.7	7206.22	7206.71	10297.2	11166.2	-13.8281
400.05	14749	14175.5	7193.36	7194.13	10422.2	10945.9	573.499
400	14330.9	14098.7	7179.55	7180.76	10543.8	10733.2	232.236
399.95	14182.4	14028.7	7166.47	7168.36	10662.9	10530.4	153.727
399.9	13956.8	13964.5	7153.65	7156.55	10778.1	10337.2	-7.72949
399.85	13879.7	13905.7	7141.21	7145.62	10888.5	10154	-26.0283
399.8	13990.5	13851.1	7128.9	7135.52	10993	9980.42	139.402
399.75	14120.4	13799.4	7116.35	7126.19	11089.9	9816.04	320.965
399.7	13291.6	13749.8	7103.55	7117.98	11178.4	9660.45	-458.172
399.65	12808.9	13703	7092.24	7113.17	11259.4	9514.96	-894.111
399.6	12888.9	13657.9	7081.79	7111.78	11331	9378.69	-768.994
399.55	13633.2	13612.9	7071.17	7113.65	11391.5	9250.04	20.3037
399.5	13227.2	13566.7	7059.18	7118.62	11438.9	9127.48	-339.483
399.45	12825.7	13521.5	7047.9	7130.12	11474.6	9012.6	-695.817
399.4	13126.5	13478	7037.34	7149.75	11498	8904.9	-351.469
399.35	13140.3	13435.8	7026.21	7178.05	11507.4	8802.79	-295.537
399.3	13345.4	13397.1	7015.03	7217.78	11503.1	8706.29	-51.7109
399.25	13339.3	13363.5	7003.46	7270.95	11484.7	8614.75	-24.1484
399.2	13271.3	13337.6	6991.88	7340.65	11452.6	8528.15	-66.3027
399.15	13118.5	13322.4	6980.4	7429.9	11407.1	8446.21	-203.934
399.1	12924	13321.1	6969.18	7541.61	11349	8368.86	-397.083
399.05	13258.2	13336.7	6958.29	7678.83	11278.7	8295.8	-78.5186
399	13575.9	13371.3	6946.78	7842.98	11196	8225.85	204.588
398.95	13411.3	13427.6	6934.66	8036.29	11101.8	8158.75	-16.2559
398.9	13427.5	13508.5	6922.82	8261.25	10997.8	8095.11	-80.9805
398.85	13884.3	13614.9	6910.93	8517.8	10884.5	8034.43	269.383
398.8	14132.2	13746.4	6898.18	8804.91	10762.2	7975.65	385.771
398.75	14259.4	13902.2	6884.96	9120.74	10632.3	7919.02	357.225
398.7	14146.5	14080	6871.48	9462.38	10496	7864.53	66.5283
398.65	14347	14276.4	6858.18	9825.64	10354.6	7812.46	70.6133
398.6	14794.9	14485	6844.49	10203.1	10208.8	7762.12	309.864
398.55	15524.9	14698.7	6829.96	10587	10058.8	7712.88	826.171
398.5	15756.6	14908.4	6814.06	10967.2	9905.16	7664.13	848.197
398.45	15585.3	15105.9	6797.72	11335	9749.7	7616.64	479.434
398.4	15759.4	15282.2	6781.65	11680.6	9593.85	7571.02	477.24
398.35	15331.4	15426.5	6765.24	11992.5	9437.93	7526.56	-95.084
398.3	15900.5	15530.6	6749.58	12261.9	9283.62	7484.25	369.924
398.25	16104.2	15583.8	6732.85	12477.4	9129.92	7442.2	520.371
398.2	15711.2	15579.8	6715.72	12632.2	8978.04	7400.99	131.448
398.15	15650.4	15514	6699.28	12721.4	8829.55	7361.6	136.427
398.1	15342.4	15382.7	6682.92	12740.6	8684.5	7323.4	-40.2891
398.05	15015.8	15185.3	6667.09	12689.1	8543.62	7286.75	-169.536
398	14875.3	14923.7	6651.82	12568.3	8407.47	7251.64	-48.4346
397.95	14062.1	14601.4	6636.79	12381.4	8275.97	7217.67	-539.305
397.9	13814.2	14225.4	6623.22	12135.4	8150.52	7186	-411.239
397.85	13497.3	13803.2	6610.07	11837.3	8030.46	7155.58	-305.892
397.8	13125.5	13343.6	6597.48	11496.2	7915.92	7126.46	-218.131
397.75	12442.2	12857.6	6585.55	11122.8	7807.23	7098.73	-415.448
397.7	12058.1	12356.2	6574.85	10728	7704.96	7072.9	-298.08
397.65	11559.6	11848.9	6564.82	10321.6	7608.52	7048.38	-289.282
397.6	11079.7	11346.5	6555.69	9914.32	7518.19	7025.38	-266.808
397.55	10537.3	10857.4	6547.42	9514.65	7433.79	7003.8	-320.091
397.5	9868.4	10389.9	6540.13	9131.03	7355.41	6983.74	-521.529
397.45	9981.57	9950.28	6534.04	8769.83	7283.13	6965.42	31.2871
397.4	9644.12	9541.46	6527.74	8434.28	7215.31	6947.35	102.661
397.35	9425.21	9167.89	6522.05	8128.91	7152.7	6930.36	257.323
397.3	8716.13	8830.55	6516.74	7855.01	7094.81	6914.2	-114.416
397.25	8801.63	8531.07	6512.72	7614.35	7042.41	6899.74	270.563
397.2	8248.61	8266.99	6508.53	7404.74	6993.8	6885.52	-18.377
397.15	7941.42	8037.65	6505.35	7225.79	6949.89	6872.68	-96.2353
397.1	7845.91	7840.54	6502.73	7075.16	6910.08	6860.75	5.37158
397.05	7728.8	7672.2	6500.27	6949.71	6873.71	6849.33	56.5967
397	7446.1	7529.84	6498.03	6846.8	6840.63	6838.46	-83.7388
396.95	7231.29	7410.52	6496.29	6763.79	6810.92	6828.4	-179.226
396.9	7411.42	7310.99	6494.95	6697.66	6784.21	6819.03	100.425
396.85	7386.05	7227.79	6493.27	6645.12	6759.61	6809.61	158.264
396.8	7147.37	7158.51	6491.64	6604.03	6737.27	6800.5	-11.1416
396.75	6754.94	7101.28	6490.44	6572.67	6717.41	6792.09	-346.336
396.7	7109.24	7054.25	6489.96	6549.41	6700.13	6784.63	54.9893
396.65	6864.8	7014.28	6488.83	6531.3	6683.88	6776.76	-149.483
396.6	6877.84	6981.03	6488.14	6518.13	6669.61	6769.56	-103.186
396.55	7089.24	6952.74	6487.43	6508.35	6656.69	6762.55	136.499
396.5	7016.99	6928.1	6486.33	6500.76	6644.63	6755.36	88.8877
396.45	6657.44	6906.8	6485.36	6495.2	6633.82	6748.5	-249.364
396.4	6736.32	6888.72	6485.04	6491.67	6624.66	6742.48	-152.403
396.35	6712.15	6872.58	6484.59	6489	6616.25	6736.5	-160.426
396.3	6534.88	6858.14	6484.17	6487.07	6608.68	6730.73	-323.26
396.25	6705.94	6845.4	6484.08	6485.96	6602.13	6725.46	-139.462
396.2	6682.62	6833.48	6483.67	6484.88	6595.91	6720.03	-150.859
396.15	6766.89	6822.53	6483.31	6484.08	6590.27	6714.79	-55.6416
396.1	6590.42	6812.23	6482.79	6483.27	6584.98	6709.55	-221.811
396.05	6648.45	6802.93	6482.59	6482.89	6580.44	6704.77	-154.476
396	6779.51	6794.11	6482.29	6482.47	6576.19	6700.02	-14.5962
395.95	6981.54	6785.56	6481.75	6481.86	6572.02	6695.17	195.982
395.9	6739.36	6777.09	6480.83	6480.9	6567.79	6690.06	-37.7275
395.85	6468.19	6769.46	6480.36	6480.4	6564.26	6685.52	-301.274
395.8	6753.79	6762.69	6480.38	6480.4	6561.46	6681.59	-8.90088
395.75	6670.51	6755.72	6479.88	6479.9	6558.34	6677.25	-85.2139
395.7	6670.27	6749.2	6479.53	6479.54	6555.56	6673.17	-78.9307
395.65	6808.94	6742.94	6479.19	6479.19	6552.93	6669.19	65.9985
395.6	6973.27	6736.68	6478.58	6478.58	6550.2	6665.06	236.594
395.55	6829.24	6730.33	6477.68	6477.68	6547.29	6660.72	98.9092
395.5	6642.63	6724.46	6477.03	6477.04	6544.75	6656.74	-81.8276
395.45	6378.87	6719.12	6476.73	6476.73	6542.66	6653.19	-340.246
395.4	6272.35	6714.43	6476.91	6476.91	6541.14	6650.2	-442.081
395.35	6628.84	6710.11	6477.28	6477.28	6539.9	6647.5	-81.2715
395.3	6655.65	6705.29	6477.01	6477.01	6538.08	6644.22	-49.644
395.25	6570.2	6700.57	6476.68	6476.68	6536.28	6640.97	-130.375
395.2	6755	6696.15	6476.51	6476.51	6534.7	6637.96	58.8496
395.15	6664.13	6691.52	6476	6476	6532.84	6634.67	-27.3852
395.1	6884.89	6687.17	6475.66	6475.66	6531.2	6631.63	197.719
395.05	6857.38	6682.54	6474.91	6474.91	6529.2	6628.24	174.842
395	6984.82	6678.07	6474.21	6474.21	6527.3	6624.98	306.752
394.95	6878.03	6673.47	6473.28	6473.28	6525.21	6621.54	204.561
394.9	6876.38	6669.16	6472.54	6472.54	6523.35	6618.35	207.217
394.85	6688.81	6664.96	6471.8	6471.8	6521.53	6615.23	23.8516
394.8	6685.21	6661.19	6471.4	6471.4	6520.09	6612.5	24.023
394.75	6761.85	6657.51	6471.01	6471.01	6518.68	6609.84	104.337
394.7	6763.08	6653.78	6470.48	6470.48	6517.17	6607.09	109.297
394.65	6482.49	6650.13	6469.94	6469.94	6515.69	6604.39	-167.642
394.6	6350.94	6647.07	6469.92	6469.92	6514.74	6602.25	-296.135
394.55	6681.77	6644.33	6470.14	6470.14	6514.07	6600.4	37.438
394.5	6884.01	6641.06	6469.75	6469.75	6512.81	6598	242.948
394.45	6744.56	6637.49	6468.99	6468.99	6511.21	6595.27	107.068
394.4	6852.31	6634.24	6468.49	6468.49	6509.89	6592.84	218.065
394.35	6566.07	6630.87	6467.79	6467.79	6508.4	6590.26	-64.7969
394.3	7068.27	6628.07	6467.61	6467.61	6507.45	6588.24	440.196
394.25	6934.64	6624.43	6466.51	6466.51	6505.6	6585.34	310.213
394.2	6760.6	6621.08	6465.66	6465.66	6504.02	6582.72	139.518
394.15	6624.78	6618.11	6465.12	6465.12	6502.77	6580.46	6.66797
394.1	6752.14	6615.45	6464.83	6464.83	6501.79	6578.49	136.693
394.05	6869.49	6612.6	6464.3	6464.3	6500.59	6576.31	256.889
394	6921.46	6609.6	6463.56	6463.56	6499.2	6573.96	311.864
393.95	6574.82	6606.55	6462.72	6462.72	6497.72	6571.54	-31.7256
393.9	6807.47	6604.18	6462.52	6462.52	6496.9	6569.79	203.295
393.85	6713.7	6601.43	6461.89	6461.89	6495.67	6567.65	112.27
393.8	6772.68	6598.9	6461.43	6461.43	6494.62	6565.71	173.78
393.75	6499.21	6596.31	6460.86	6460.86	6493.48	6563.69	-97.1001
393.7	6527.36	6594.26	6460.79	6460.79	6492.85	6562.2	-66.9019
393.65	6529.6	6592.2	6460.67	6460.67	6492.18	6560.69	-62.604
393.6	6900.95	6590.19	6460.54	6460.54	6491.52	6559.2	310.765
393.55	6822.44	6587.53	6459.73	6459.73	6490.2	6557.06	234.913
393.5	6765.48	6585.05	6459.07	6459.07	6489.03	6555.09	180.429
393.45	6656.56	6582.72	6458.51	6458.51	6487.98	6553.25	73.8433
393.4	6532.53	6580.62	6458.15	6458.15	6487.14	6551.63	-48.0869
393.35	6739.39	6578.78	6458.01	6458.01	6486.53	6550.26	160.61
393.3	6762.14	6576.6	6457.5	6457.5	6485.56	6548.54	185.541
393.25	6502.55	6574.41	6456.94	6456.94	6484.56	6546.79	-71.8608
393.2	6571.96	6572.73	6456.86	6456.86	6484.04	6545.55	-0.76953
393.15	6637.83	6570.95	6456.65	6456.65	6483.4	6544.2	66.8769
393.1	6752.27	6569.09	6456.32	6456.32	6482.65	6542.75	183.183
393.05	6480.19	6567.04	6455.78	6455.78	6481.71	6541.11	-86.8521
393	6742.43	6565.52	6455.73	6455.73	6481.27	6539.99	176.906
392.95	6561.98	6563.56	6455.21	6455.21	6480.35	6538.41	-1.57617
392.9	6593.33	6561.94	6455.01	6455.01	6479.78	6537.18	31.3857
392.85	6594.72	6560.3	6454.76	6454.76	6479.15	6535.91	34.417
392.8	6624.6	6558.69	6454.5	6454.5	6478.53	6534.66	65.915
392.75	6614.33	6557.04	6454.19	6454.19	6477.87	6533.36	57.2915
392.7	6694.49	6555.44	6453.9	6453.9	6477.23	6532.11	139.053
392.65	6496.36	6553.71	6453.46	6453.46	6476.45	6530.73	-57.3516
392.6	6734.43	6552.37	6453.38	6453.38	6476.04	6529.72	182.057
392.55	6450.53	6550.62	6452.87	6452.87	6475.2	6528.29	-100.091
392.5	6899.03	6549.41	6452.87	6452.87	6474.88	6527.4	349.618
392.45	6854.85	6547.4	6452.06	6452.06	6473.75	6525.71	307.445
392.4	6740.51	6545.5	6451.32	6451.32	6472.71	6524.11	195.011
392.35	6830.73	6543.82	6450.79	6450.79	6471.89	6522.73	286.908
392.3	6762.14	6542	6450.1	6450.1	6470.9	6521.2	220.14
392.25	6504.79	6540.32	6449.53	6449.53	6470.04	6519.81	-35.5327
392.2	6546.03	6539.14	6449.43	6449.43	6469.66	6518.9	6.89453
392.15	6405.2	6537.89	6449.25	6449.25	6469.21	6517.93	-132.69
392.1	6449.33	6536.92	6449.33	6449.33	6469.02	6517.24	-87.5928
