# Supplementary material for: 3D hierarchical graphene matrices enable stable Zn anodes for aqueous Zn batteries
Source: Nat Commun. 2023 Jul 14;14:4205. doi: 10.1038/s41467-023-39947-8 (PMC10349079; doi:10.1038/s41467-023-39947-8)
Supplement: Supplementary file 11 — Source Data [file 41467_2023_39947_MOESM11_ESM.zip › RAW DATA/Manuscript/Fig.3/Fig.3a.xlsx]

## Sheet: 1mA cm-2-0.5 mAh cm-2
deposition on Cu		Stripping on Cu		deposition on 3D-LFGC		stripping on 3D-LFGC		deposition on 3D-RFGC		stripping on 3D-RFGC
0	0.0052	0	0.022	0	0.4098	0	0.0238	0	0.4529	0	0.0077
0.00832	-0.0297	0.00832	0.0161	0.00412	-0.0306	0.00412	0.03	0.0125	-0.0291	0.0125	0.0186
0.01664	-0.0294	0.01664	0.0148	0.00837	-0.0306	0.00837	0.0263	0.02499	-0.0297	0.02499	0.0213
0.02498	-0.0297	0.02498	0.0158	0.0125	-0.0297	0.0125	0.0241	0.03749	-0.031	0.03749	0.0229
0.0333	-0.0282	0.0333	0.0164	0.01662	-0.0294	0.01662	0.0232	0.04999	-0.0313	0.04999	0.0244
0.04162	-0.0282	0.04162	0.017	0.02087	-0.0279	0.02087	0.0232	0.06248	-0.0319	0.06248	0.026
0.04994	-0.0279	0.04994	0.0173	0.02499	-0.0279	0.02499	0.0232	0.07498	-0.0325	0.07511	0.0275
0.05827	-0.0279	0.05827	0.0179	0.02924	-0.0272	0.02924	0.0229	0.08748	-0.0328	0.0876	0.0291
0.06659	-0.0279	0.06659	0.0182	0.03337	-0.026	0.03337	0.0229	0.09998	-0.0328	0.1001	0.0303
0.07491	-0.0272	0.07491	0.0189	0.03749	-0.0254	0.03749	0.0229	0.11247	-0.0328	0.1126	0.031
0.08324	-0.0266	0.08324	0.0192	0.04174	-0.0248	0.04174	0.0229	0.12497	-0.0328	0.12509	0.0316
0.09157	-0.0269	0.09157	0.0198	0.04586	-0.0244	0.04586	0.0229	0.13747	-0.0328	0.13759	0.0322
0.09989	-0.0269	0.09989	0.0204	0.04999	-0.0241	0.04999	0.0229	0.14996	-0.0328	0.15009	0.0322
0.10821	-0.0272	0.10821	0.021	0.05424	-0.0238	0.05424	0.0229	0.16246	-0.0325	0.16258	0.0325
0.11653	-0.0275	0.11653	0.0217	0.05836	-0.0235	0.05836	0.0229	0.17496	-0.0325	0.17508	0.0328
0.12487	-0.0275	0.12487	0.0223	0.06261	-0.0229	0.06261	0.0229	0.18745	-0.0322	0.18758	0.0325
0.13319	-0.0275	0.13319	0.0229	0.06673	-0.0232	0.06673	0.0229	0.19995	-0.0322	0.20007	0.0328
0.14151	-0.0254	0.14151	0.0251	0.07086	-0.0232	0.07086	0.0229	0.21245	-0.0319	0.2127	0.0328
0.14983	-0.026	0.14983	0.026	0.07511	-0.0229	0.07511	0.0229	0.22507	-0.0319	0.22519	0.0328
0.15816	-0.0263	0.15816	0.0266	0.07923	-0.0229	0.07923	0.0229	0.23757	-0.0319	0.23769	0.0328
0.16648	-0.0266	0.16648	0.0269	0.08348	-0.0232	0.08348	0.0232	0.25006	-0.0316	0.25019	0.0328
0.17481	-0.0269	0.17481	0.0272	0.0876	-0.0235	0.0876	0.0232	0.26256	-0.0316	0.26268	0.0328
0.18313	-0.0272	0.18313	0.0279	0.09173	-0.0235	0.09173	0.0229	0.27506	-0.0316	0.27518	0.0328
0.19146	-0.0275	0.19146	0.0285	0.09598	-0.0238	0.09598	0.0232	0.28755	-0.0313	0.28768	0.0328
0.19978	-0.0275	0.19978	0.0291	0.1001	-0.0238	0.1001	0.0232	0.30005	-0.0316	0.30017	0.0331
0.2081	-0.0279	0.2081	0.0294	0.10422	-0.0238	0.10422	0.0232	0.31255	-0.0313	0.31267	0.0331
0.21642	-0.0282	0.21642	0.0297	0.10847	-0.0238	0.10847	0.0229	0.32504	-0.0313	0.32517	0.0331
0.22476	-0.0282	0.22476	0.0303	0.1126	-0.0238	0.1126	0.0229	0.33754	-0.0313	0.33767	0.0331
0.23308	-0.0288	0.23308	0.0306	0.11672	-0.0238	0.11672	0.0229	0.35004	-0.0313	0.35029	0.0334
0.2414	-0.0291	0.2414	0.031	0.12097	-0.0248	0.12097	0.0229	0.36253	-0.0313	0.36278	0.0334
0.24972	-0.0272	0.24972	0.0313	0.12509	-0.0248	0.12509	0.0229	0.37503	-0.0313	0.37528	0.0337
0.25804	-0.0272	0.25804	0.0316	0.12934	-0.0251	0.12934	0.0226	0.38753	-0.0313	0.38778	0.0337
0.26637	-0.0275	0.26637	0.0319	0.13347	-0.0248	0.13347	0.0226	0.40002	-0.0313	0.40027	0.0341
0.2747	-0.0275	0.2747	0.0322	0.13759	-0.0251	0.13759	0.0226	0.41252	-0.0313	0.41277	0.0347
0.28302	-0.0282	0.28302	0.039	0.14184	-0.0251	0.14184	0.0226	0.42502	-0.0313	0.42527	0.035
0.29134	-0.0291	0.29134	0.0393	0.14596	-0.0257	0.14596	0.0226	0.43752	-0.0313	0.43777	0.0359
0.29967	-0.0306	0.29967	0.0396	0.15021	-0.0254	0.15021	0.0226	0.45001	-0.0313	0.45026	0.0381
0.30799	-0.0319	0.30799	0.0399	0.15434	-0.026	0.15434	0.0226	0.46251	-0.0313	0.46276	0.0415
0.31631	-0.0359	0.31631	0.0418	0.15846	-0.026	0.15846	0.0226	0.47501	-0.0313	0.47526	0.0564
0.32463	-0.0458	0.32463	0.0427	0.16271	-0.026	0.16271	0.0226	0.4875	-0.031	0.48488	0.6006
0.33297	-0.0461	0.33297	0.0437	0.16683	-0.0263	0.16683	0.0229	0.5	-0.031
0.34129	-0.0465	0.34129	0.0452	0.17096	-0.026	0.17096	0.0229
0.34961	-0.048	0.34961	0.0468	0.17521	-0.0263	0.17521	0.0229
0.35793	-0.0483	0.35793	0.0486	0.17933	-0.0263	0.17933	0.0232
0.36627	-0.0486	0.36627	0.0558	0.18358	-0.0269	0.18358	0.0232
0.37459	-0.0489	0.37459	0.0626	0.1877	-0.0275	0.1877	0.0235
0.38291	-0.0489	0.38291	0.0734	0.19183	-0.0272	0.19183	0.0235
0.39123	-0.0492	0.39123	0.097	0.19608	-0.0279	0.19608	0.0235
0.39956	-0.0496	0.39956	0.6	0.2002	-0.0275	0.2002	0.0238
0.40788	-0.0496			0.20432	-0.0282	0.20432	0.0241
0.4162	-0.0496			0.20857	-0.0288	0.20857	0.0244
0.42453	-0.0496			0.2127	-0.0282	0.2127	0.0244
0.43286	-0.0499			0.21682	-0.0288	0.21682	0.0244
0.44118	-0.0499			0.22107	-0.0291	0.22107	0.0248
0.4495	-0.0502			0.22519	-0.0294	0.22519	0.0248
0.45782	-0.0502			0.22944	-0.0297	0.22944	0.0251
0.46616	-0.0502			0.23357	-0.0291	0.23357	0.0251
0.47448	-0.0502			0.23769	-0.0294	0.23769	0.0254
0.4828	-0.0502			0.24194	-0.03	0.24194	0.0254
0.49112	-0.0502			0.24606	-0.03	0.24606	0.0257
0.49944	-0.0505			0.25031	-0.03	0.25019	0.026
0.5	-0.0505			0.25444	-0.03	0.25444	0.026
				0.25856	-0.0303	0.25856	0.0263
				0.26281	-0.0306	0.26281	0.0263
				0.26693	-0.0306	0.26693	0.0263
				0.27106	-0.0303	0.27106	0.0263
				0.27531	-0.031	0.27531	0.0266
				0.27943	-0.0316	0.27943	0.0266
				0.28368	-0.0306	0.28368	0.0269
				0.2878	-0.0316	0.2878	0.0269
				0.29193	-0.0316	0.29193	0.0269
				0.29618	-0.0322	0.29618	0.0272
				0.3003	-0.0325	0.3003	0.0272
				0.30442	-0.0331	0.30442	0.0272
				0.30867	-0.0331	0.30867	0.0275
				0.3128	-0.0328	0.3128	0.0275
				0.31705	-0.0334	0.31705	0.0279
				0.32117	-0.0337	0.32117	0.0279
				0.32529	-0.0347	0.32529	0.0279
				0.32954	-0.0356	0.32954	0.0285
				0.33367	-0.0353	0.33367	0.0288
				0.33779	-0.0362	0.33779	0.0288
				0.34204	-0.0375	0.34204	0.0288
				0.34616	-0.0375	0.34616	0.0291
				0.35041	-0.039	0.35029	0.0294
				0.35454	-0.039	0.35454	0.0297
				0.35866	-0.0403	0.35866	0.0297
				0.36291	-0.0403	0.36291	0.0297
				0.36703	-0.0415	0.36703	0.03
				0.37116	-0.0415	0.37116	0.0303
				0.37541	-0.0421	0.37541	0.0306
				0.37953	-0.0427	0.37953	0.0313
				0.38378	-0.0418	0.38378	0.0316
				0.3879	-0.043	0.3879	0.0319
				0.39203	-0.043	0.39203	0.0325
				0.39628	-0.0424	0.39628	0.0328
				0.4004	-0.0427	0.4004	0.0334
				0.40452	-0.0434	0.40452	0.0347
				0.40877	-0.0434	0.40877	0.0356
				0.4129	-0.0427	0.4129	0.0378
				0.41715	-0.0437	0.41715	0.0399
				0.42127	-0.0427	0.42127	0.0418
				0.42539	-0.043	0.42539	0.0443
				0.42964	-0.0437	0.42964	0.0461
				0.43377	-0.0427	0.43377	0.0477
				0.43789	-0.0427	0.43789	0.0502
				0.44214	-0.043	0.44214	0.0527
				0.44626	-0.0434	0.44626	0.0564
				0.45051	-0.0434	0.45039	0.061
				0.45464	-0.0434	0.45464	0.0669
				0.45876	-0.043	0.45876	0.0778
				0.46301	-0.044	0.46301	0.141
				0.46713	-0.044	0.46676	0.6
				0.47126	-0.044
				0.47551	-0.044
				0.47963	-0.0437
				0.48388	-0.044
				0.488	-0.0434
				0.49213	-0.044
				0.49638	-0.044
				0.5	-0.0437
