# Supplementary material for: 3D hierarchical graphene matrices enable stable Zn anodes for aqueous Zn batteries
Source: Nat Commun. 2023 Jul 14;14:4205. doi: 10.1038/s41467-023-39947-8 (PMC10349079; doi:10.1038/s41467-023-39947-8)
Supplement: Supplementary file 11 — Source Data [file 41467_2023_39947_MOESM11_ESM.zip › RAW DATA/Manuscript/Fig.3/Fig.3b.xlsx]

## Sheet: 2mA cm-2-0.5 mAh cm-2
deposition on Cu		Stripping on Cu		deposition on 3D-LFGC		stripping on 3D-LFGC		deposition on 3D-RFGC		stripping on 3D-RFGC
0	-0.0939	0	0.0744	0	0.0514	0	0.0148	0	0.0124	0	0.03
0.01664	-0.084	0.01666	0.0871	0.00831	-0.0322	0.00831	0.0269	0.01666	-0.031	0.01666	0.0362
0.0333	-0.0849	0.0333	0.093	0.01669	-0.031	0.01669	0.0285	0.03331	-0.0282	0.03331	0.0337
0.04995	-0.0861	0.04996	0.0964	0.025	-0.0294	0.025	0.0297	0.04997	-0.0266	0.04997	0.0322
0.06659	-0.0871	0.0666	0.0976	0.03338	-0.0291	0.03338	0.0303	0.06662	-0.0263	0.06662	0.0313
0.08324	-0.0883	0.08326	0.0979	0.04169	-0.0291	0.04169	0.0306	0.08328	-0.0263	0.08339	0.0306
0.09989	-0.0892	0.09991	0.0982	0.05	-0.0288	0.05	0.0303	0.10004	-0.0263	0.10004	0.0303
0.11654	-0.0905	0.11656	0.0982	0.05838	-0.0288	0.05838	0.0306	0.1167	-0.0263	0.1167	0.0297
0.13318	-0.0914	0.13321	0.0979	0.06669	-0.0291	0.06669	0.0306	0.13336	-0.0266	0.13336	0.0297
0.14984	-0.0923	0.14987	0.0979	0.07506	-0.0291	0.07506	0.0306	0.15001	-0.0266	0.15001	0.0297
0.16648	-0.0933	0.16651	0.0979	0.08338	-0.0291	0.08338	0.0306	0.16667	-0.0269	0.16667	0.0297
0.18313	-0.0945	0.18317	0.0976	0.09169	-0.0291	0.09169	0.0303	0.18332	-0.0272	0.18332	0.0297
0.19977	-0.0957	0.19982	0.0976	0.10006	-0.0291	0.10006	0.0303	0.19998	-0.0279	0.19998	0.03
0.21643	-0.097	0.21647	0.0976	0.10838	-0.0294	0.10838	0.0303	0.21663	-0.0282	0.21674	0.03
0.23308	-0.0985	0.23313	0.0976	0.11675	-0.0294	0.11675	0.0316	0.23329	-0.0285	0.2334	0.03
0.24972	-0.0998	0.24977	0.0976	0.12506	-0.0297	0.12506	0.0325	0.24994	-0.0291	0.25006	0.0303
0.26638	-0.101	0.26643	0.0979	0.13344	-0.0297	0.13344	0.0328	0.2666	-0.0297	0.26671	0.0306
0.28302	-0.1023	0.28307	0.0979	0.14175	-0.0303	0.14175	0.0331	0.28337	-0.0306	0.28337	0.031
0.29967	-0.1035	0.29973	0.0982	0.15006	-0.0306	0.15006	0.0334	0.30002	-0.0316	0.30002	0.0313
0.31631	-0.1047	0.31637	0.0992	0.15844	-0.031	0.15844	0.0341	0.31668	-0.0328	0.31668	0.0316
0.33297	-0.106	0.33303	0.1019	0.16675	-0.0316	0.16675	0.0347	0.33333	-0.0344	0.33333	0.0322
0.34961	-0.1066	0.34968	0.1054	0.17513	-0.0322	0.17513	0.035	0.34999	-0.0365	0.34999	0.0325
0.36626	-0.1072	0.36633	0.1106	0.18344	-0.0331	0.18344	0.0353	0.36664	-0.0387	0.36676	0.0331
0.38292	-0.1072	0.38298	0.1345	0.19175	-0.0337	0.19175	0.0356	0.3833	-0.0412	0.38341	0.0341
0.39956	-0.1072	0.39964	0.1646	0.20013	-0.035	0.20013	0.0359	0.39996	-0.044	0.40007	0.0353
0.4162	-0.1097	0.41629	0.6	0.20844	-0.0359	0.20844	0.0362	0.41661	-0.0465	0.41672	0.0372
0.43285	-0.1094			0.21681	-0.0372	0.21681	0.0365	0.43327	-0.0492	0.43338	0.0396
0.44951	-0.1091			0.22513	-0.0387	0.22513	0.0372	0.44992	-0.0523	0.45003	0.0449
0.46615	-0.1085			0.23344	-0.0399	0.23344	0.0375	0.46658	-0.0545	0.46669	0.0601
0.4828	-0.1081			0.24181	-0.0412	0.24181	0.0375	0.48334	-0.0551	0.48334	0.1305
0.49945	-0.1075			0.25013	-0.0421	0.25013	0.0381	0.5	-0.0545	0.4889	0.6
0.5	-0.1075			0.2585	-0.0434	0.2585	0.0381
				0.26681	-0.0446	0.26681	0.0384
				0.27513	-0.0452	0.27513	0.039
				0.2835	-0.0458	0.2835	0.0393
				0.29181	-0.0461	0.29181	0.0399
				0.30019	-0.0465	0.30019	0.0403
				0.3085	-0.0465	0.3085	0.0409
				0.31688	-0.0468	0.31688	0.0418
				0.32519	-0.0465	0.32519	0.0427
				0.3335	-0.0465	0.3335	0.044
				0.34188	-0.0461	0.34188	0.0461
				0.35019	-0.0458	0.35019	0.0486
				0.35856	-0.0458	0.35856	0.0523
				0.36688	-0.0452	0.36688	0.0579
				0.37519	-0.0452	0.37519	0.0675
				0.38356	-0.0449	0.38356	0.0902
				0.39188	-0.0446	0.38825	0.6
				0.40025	-0.0446
				0.40856	-0.0443
				0.41688	-0.0437
				0.42525	-0.0437
				0.43356	-0.0434
				0.44194	-0.043
				0.45025	-0.0427
				0.45856	-0.0424
				0.46694	-0.0424
				0.47525	-0.0421
				0.48363	-0.0418
				0.49194	-0.0415
				0.5	-0.0415
