# Supplementary material for: 3D hierarchical graphene matrices enable stable Zn anodes for aqueous Zn batteries
Source: Nat Commun. 2023 Jul 14;14:4205. doi: 10.1038/s41467-023-39947-8 (PMC10349079; doi:10.1038/s41467-023-39947-8)
Supplement: Supplementary file 11 — Source Data [file 41467_2023_39947_MOESM11_ESM.zip › RAW DATA/Manuscript/Fig.3/Fig.3c.xlsx]

## Sheet: 5mA cm-2-0.5 mAh cm-2
deposition on Cu		Stripping on Cu		deposition on 3D-LFGC		stripping on 3D-LFGC		deposition on 3D-RFGC		stripping on 3D-RFGC
0	-0.1435	0	0.084	0	-0.0399	0	0.0458	0	0.0474	0	0.0263
0.000877461	-0.1435	0.000877461	0.084	0.08331	-0.0511	0.08331	0.0517	0.02498	-0.0446	0.02498	0.0359
0.00174	-0.1336	0.00174	0.0849	0.16663	-0.0527	0.16663	0.0511	0.04997	-0.0449	0.04997	0.0365
0.00262	-0.1202	0.00262	0.0858	0.24994	-0.0558	0.24994	0.0517	0.07495	-0.0458	0.07495	0.0368
0.00348	-0.1081	0.00348	0.0861	0.33326	-0.0651	0.33326	0.0533	0.09993	-0.0474	0.09993	0.0375
0.00436	-0.1069	0.00436	0.0868	0.41657	-0.0793	0.41657	0.07	0.12503	-0.0489	0.12503	0.0378
0.00524	-0.1069	0.00524	0.0871	0.5	-0.0849	0.49722	0.6	0.15001	-0.0508	0.15001	0.0381
0.0061	-0.1063	0.0061	0.0874					0.17499	-0.0536	0.17499	0.0387
0.00698	-0.1066	0.00698	0.088					0.19998	-0.057	0.19998	0.039
0.00786	-0.1069	0.00786	0.0883					0.22496	-0.0592	0.22496	0.0396
0.00872	-0.1069	0.00872	0.0886					0.24994	-0.0632	0.24994	0.0399
0.0096	-0.1072	0.0096	0.0889					0.27493	-0.0666	0.27493	0.0406
0.01047	-0.1072	0.01047	0.0892					0.30002	-0.0691	0.30002	0.0458
0.01134	-0.1078	0.01134	0.0892					0.32501	-0.0703	0.32501	0.0468
0.01222	-0.1081	0.01222	0.0895					0.34999	-0.0706	0.34999	0.0474
0.01309	-0.1085	0.01309	0.0899					0.37497	-0.0669	0.37497	0.0496
0.01396	-0.1085	0.01396	0.0902					0.39996	-0.0654	0.39996	0.057
0.01483	-0.1088	0.01483	0.0902					0.42494	-0.0644	0.42494	0.0601
0.01571	-0.1007	0.01571	0.0908					0.44992	-0.0632	0.44992	0.0651
0.01658	-0.0988	0.01658	0.0911					0.47491	-0.062	0.47491	0.0809
0.01745	-0.0985	0.01745	0.0911					0.5	-0.0607	0.5	0.4923
0.01832	-0.0985	0.01832	0.0914							0.50078	0.6026
0.0192	-0.0985	0.0192	0.0914
0.02007	-0.0985	0.02007	0.0917
0.02094	-0.0985	0.02094	0.0917
0.02181	-0.0985	0.02181	0.092
0.02269	-0.0985	0.02269	0.092
0.02356	-0.0985	0.02356	0.0923
0.02443	-0.0985	0.02443	0.0923
0.02531	-0.0985	0.02531	0.0923
0.02618	-0.0985	0.02618	0.0926
0.02705	-0.0988	0.02705	0.0926
0.02793	-0.0988	0.02793	0.0926
0.02879	-0.0988	0.02879	0.093
0.02967	-0.0988	0.02967	0.093
0.03055	-0.0988	0.03055	0.0933
0.03141	-0.0988	0.03141	0.0933
0.03229	-0.0992	0.03229	0.0933
0.03315	-0.0988	0.03315	0.0933
0.03403	-0.0988	0.03403	0.0933
0.03491	-0.0988	0.03491	0.0936
0.03577	-0.0988	0.03577	0.0936
0.03665	-0.0992	0.03665	0.0936
0.03753	-0.0992	0.03753	0.0936
0.03839	-0.0992	0.03839	0.0939
0.03927	-0.0992	0.03927	0.0939
0.04013	-0.0992	0.04013	0.0939
0.04101	-0.0992	0.04101	0.0939
0.04189	-0.0998	0.04189	0.0939
0.04275	-0.0998	0.04275	0.0939
0.04363	-0.0998	0.04363	0.0942
0.0445	-0.0998	0.0445	0.0942
0.04537	-0.0998	0.04537	0.0942
0.04625	-0.0998	0.04625	0.0942
0.04712	-0.0998	0.04712	0.0942
0.04799	-0.0992	0.04799	0.0945
0.04887	-0.0998	0.04887	0.0945
0.04974	-0.0992	0.04974	0.0945
0.05061	-0.0992	0.05061	0.0945
0.05148	-0.0992	0.05148	0.0945
0.05236	-0.0998	0.05236	0.0948
0.05323	-0.0998	0.05323	0.0948
0.0541	-0.0992	0.0541	0.0948
0.05497	-0.0998	0.05497	0.0948
0.05585	-0.0998	0.05585	0.0948
0.05672	-0.0998	0.05672	0.0951
0.05759	-0.0998	0.05759	0.0951
0.05846	-0.0998	0.05846	0.0951
0.05934	-0.0998	0.05934	0.0951
0.06021	-0.1001	0.06021	0.0951
0.06108	-0.1001	0.06108	0.0951
0.06196	-0.1001	0.06196	0.0954
0.06282	-0.1001	0.06282	0.0954
0.0637	-0.1001	0.0637	0.0954
0.06458	-0.1004	0.06458	0.0954
0.06544	-0.1004	0.06544	0.0954
0.06632	-0.1004	0.06632	0.0957
0.0672	-0.1004	0.0672	0.0957
0.06806	-0.1004	0.06806	0.0957
0.06894	-0.1004	0.06894	0.0957
0.0698	-0.1004	0.0698	0.0957
0.07068	-0.1004	0.07068	0.0957
0.07156	-0.1004	0.07156	0.0957
0.07242	-0.1007	0.07242	0.0961
0.0733	-0.1007	0.0733	0.0961
0.07416	-0.1007	0.07416	0.0961
0.07504	-0.1004	0.07504	0.0961
0.07592	-0.1007	0.07592	0.0961
0.07678	-0.1007	0.07678	0.0964
0.07766	-0.1007	0.07766	0.0964
0.07854	-0.1007	0.07854	0.0964
0.0794	-0.1007	0.0794	0.0964
0.08028	-0.1007	0.08028	0.0964
0.08115	-0.1007	0.08115	0.0964
0.08202	-0.1007	0.08202	0.0964
0.0829	-0.1007	0.0829	0.0964
0.08377	-0.1007	0.08377	0.0967
0.08464	-0.1007	0.08464	0.0967
0.08552	-0.1007	0.08552	0.0967
0.08639	-0.101	0.08639	0.0967
0.08726	-0.101	0.08726	0.0967
0.08813	-0.101	0.08813	0.0967
0.08901	-0.101	0.08901	0.0967
0.08988	-0.101	0.08988	0.0967
0.09075	-0.101	0.09075	0.097
0.09162	-0.101	0.09162	0.097
0.09249	-0.101	0.09249	0.097
0.09337	-0.101	0.09337	0.097
0.09424	-0.1013	0.09424	0.097
0.09511	-0.1013	0.09511	0.097
0.09599	-0.101	0.09599	0.097
0.09686	-0.101	0.09686	0.0973
0.09773	-0.1013	0.09773	0.0973
0.09861	-0.101	0.09861	0.0973
0.09947	-0.101	0.09947	0.0973
0.10035	-0.101	0.10035	0.0973
0.10123	-0.101	0.10123	0.0973
0.10209	-0.101	0.10209	0.0973
0.10297	-0.101	0.10297	0.0976
0.10383	-0.101	0.10383	0.0976
0.10471	-0.101	0.10471	0.0976
0.10559	-0.101	0.10559	0.0976
0.10645	-0.1013	0.10645	0.0976
0.10733	-0.1013	0.10733	0.0976
0.10821	-0.1013	0.10821	0.0976
0.10907	-0.101	0.10907	0.0976
0.10995	-0.1013	0.10995	0.0979
0.11081	-0.1013	0.11081	0.0979
0.11169	-0.1013	0.11169	0.0979
0.11257	-0.1013	0.11257	0.0979
0.11343	-0.1013	0.11343	0.0979
0.11431	-0.1013	0.11431	0.0979
0.11519	-0.1013	0.11519	0.0979
0.11605	-0.1016	0.11605	0.0982
0.11693	-0.1013	0.11693	0.0982
0.1178	-0.1013	0.1178	0.0982
0.11867	-0.1013	0.11867	0.0982
0.11955	-0.1013	0.11955	0.0982
0.12042	-0.1013	0.12042	0.0982
0.12129	-0.1013	0.12129	0.0982
0.12216	-0.1013	0.12216	0.0982
0.12304	-0.1013	0.12304	0.0988
0.12391	-0.1013	0.12391	0.0988
0.12478	-0.1013	0.12478	0.0988
0.12565	-0.1013	0.12565	0.0988
0.12653	-0.1013	0.12653	0.0988
0.1274	-0.1013	0.1274	0.0988
0.12827	-0.1013	0.12827	0.0988
0.12914	-0.1013	0.12914	0.0988
0.13002	-0.1016	0.13002	0.0992
0.13089	-0.1013	0.13089	0.0992
0.13176	-0.1013	0.13176	0.0992
0.13264	-0.1013	0.13264	0.0992
0.1335	-0.1013	0.1335	0.0992
0.13438	-0.1013	0.13438	0.0992
0.13526	-0.1013	0.13526	0.0992
0.13612	-0.1013	0.13612	0.0992
0.137	-0.1013	0.137	0.0992
0.13788	-0.1013	0.13788	0.0995
0.13874	-0.1013	0.13874	0.0992
0.13962	-0.1013	0.13962	0.0995
0.14048	-0.1013	0.14048	0.0995
0.14136	-0.1013	0.14136	0.0995
0.14224	-0.1013	0.14224	0.0995
0.1431	-0.1013	0.1431	0.0995
0.14398	-0.1016	0.14398	0.0995
0.14486	-0.1013	0.14486	0.0995
0.14572	-0.101	0.14572	0.0998
0.1466	-0.101	0.1466	0.0998
0.14746	-0.101	0.14746	0.0998
0.14834	-0.1013	0.14834	0.0998
0.14922	-0.1013	0.14922	0.0998
0.15008	-0.1013	0.15008	0.0998
0.15096	-0.1013	0.15096	0.0998
0.15183	-0.1013	0.15183	0.0998
0.1527	-0.1013	0.1527	0.1001
0.15358	-0.1013	0.15358	0.1001
0.15445	-0.1016	0.15445	0.1001
0.15532	-0.1013	0.15532	0.1001
0.1562	-0.1013	0.1562	0.1001
0.15707	-0.1013	0.15707	0.1001
0.15794	-0.1016	0.15794	0.1001
0.15881	-0.1016	0.15881	0.1001
0.15969	-0.1016	0.15969	0.1004
0.16056	-0.1016	0.16056	0.1004
0.16143	-0.1016	0.16143	0.1004
0.1623	-0.1016	0.1623	0.1004
0.16317	-0.1013	0.16317	0.1004
0.16405	-0.1016	0.16405	0.1004
0.16492	-0.1016	0.16492	0.1004
0.16579	-0.1016	0.16579	0.1004
0.16667	-0.1016	0.16667	0.1004
0.16754	-0.1016	0.16754	0.1007
0.16841	-0.1016	0.16841	0.1004
0.16929	-0.1016	0.16929	0.1007
0.17015	-0.1016	0.17015	0.1007
0.17103	-0.1016	0.17103	0.1007
0.17191	-0.1016	0.17191	0.1007
0.17277	-0.1016	0.17277	0.1007
0.17365	-0.1016	0.17365	0.1007
0.17453	-0.1019	0.17453	0.1007
0.17539	-0.1019	0.17539	0.1007
0.17627	-0.1019	0.17627	0.1007
0.17713	-0.1019	0.17713	0.1007
0.17801	-0.1019	0.17801	0.101
0.17889	-0.1019	0.17889	0.101
0.17975	-0.1019	0.17975	0.101
0.18063	-0.1019	0.18063	0.101
0.18149	-0.1016	0.18149	0.101
0.18237	-0.1016	0.18237	0.101
0.18325	-0.1016	0.18325	0.101
0.18411	-0.1016	0.18411	0.101
0.18499	-0.1016	0.18499	0.101
0.18587	-0.1016	0.18587	0.101
0.18673	-0.1016	0.18673	0.101
0.18761	-0.1016	0.18761	0.1013
0.18848	-0.1016	0.18848	0.1013
0.18935	-0.1019	0.18935	0.1013
0.19023	-0.1019	0.19023	0.1013
0.1911	-0.1019	0.1911	0.1013
0.19197	-0.1019	0.19197	0.1013
0.19284	-0.1019	0.19284	0.1013
0.19372	-0.1019	0.19372	0.1016
0.19459	-0.1019	0.19459	0.1016
0.19546	-0.1019	0.19546	0.1016
0.19634	-0.1019	0.19634	0.1016
0.19721	-0.1019	0.19721	0.1016
0.19808	-0.1019	0.19808	0.1016
0.19895	-0.1023	0.19895	0.1016
0.19982	-0.1019	0.19982	0.1016
0.2007	-0.1019	0.2007	0.1016
0.20157	-0.1019	0.20157	0.1019
0.20244	-0.1016	0.20244	0.1023
0.20332	-0.1016	0.20332	0.1023
0.20418	-0.1016	0.20418	0.1023
0.20506	-0.1019	0.20506	0.1026
0.20594	-0.1019	0.20594	0.1026
0.2068	-0.1016	0.2068	0.1026
0.20768	-0.1019	0.20768	0.1026
0.20856	-0.1019	0.20856	0.1026
0.20942	-0.1019	0.20942	0.1026
0.2103	-0.1019	0.2103	0.1029
0.21116	-0.1019	0.21116	0.1029
0.21204	-0.1016	0.21204	0.1029
0.21292	-0.1019	0.21292	0.1029
0.21378	-0.1016	0.21378	0.1029
0.21466	-0.1019	0.21466	0.1032
0.21554	-0.1016	0.21554	0.1032
0.2164	-0.1019	0.2164	0.1032
0.21728	-0.1019	0.21728	0.1032
0.21814	-0.1019	0.21814	0.1032
0.21902	-0.1019	0.21902	0.1035
0.2199	-0.1019	0.2199	0.1035
0.22076	-0.1019	0.22076	0.1035
0.22164	-0.1019	0.22164	0.1035
0.22251	-0.1019	0.22251	0.1038
0.22338	-0.1019	0.22338	0.1038
0.22426	-0.1019	0.22426	0.1038
0.22513	-0.1019	0.22513	0.1038
0.226	-0.1019	0.226	0.1041
0.22688	-0.1019	0.22688	0.1041
0.22775	-0.1019	0.22775	0.1041
0.22862	-0.1019	0.22862	0.1041
0.22949	-0.1019	0.22949	0.1044
0.23037	-0.1019	0.23037	0.1044
0.23124	-0.1019	0.23124	0.1044
0.23211	-0.1019	0.23211	0.1044
0.23298	-0.1023	0.23298	0.1044
0.23385	-0.1019	0.23385	0.1044
0.23473	-0.1019	0.23473	0.1044
0.2356	-0.1019	0.2356	0.1047
0.23647	-0.1019	0.23647	0.1047
0.23735	-0.1019	0.23735	0.105
0.23822	-0.1019	0.23822	0.105
0.23909	-0.1019	0.23909	0.105
0.23997	-0.1019	0.23997	0.105
0.24083	-0.1019	0.24083	0.105
0.24171	-0.1019	0.24171	0.1054
0.24259	-0.1019	0.24259	0.1054
0.24345	-0.1023	0.24345	0.1054
0.24433	-0.1019	0.24433	0.1054
0.24521	-0.1023	0.24521	0.1054
0.24607	-0.1023	0.24607	0.1054
0.24695	-0.1023	0.24695	0.1054
0.24781	-0.1023	0.24781	0.1057
0.24869	-0.1023	0.24869	0.1057
0.24957	-0.1023	0.24957	0.1057
0.25043	-0.1023	0.25043	0.1057
0.25131	-0.1023	0.25131	0.106
0.25217	-0.1023	0.25217	0.1066
0.25305	-0.1023	0.25305	0.1066
0.25393	-0.1023	0.25393	0.1069
0.25479	-0.1023	0.25479	0.1069
0.25567	-0.1023	0.25567	0.1072
0.25655	-0.1026	0.25655	0.1072
0.25741	-0.1023	0.25741	0.1072
0.25829	-0.1026	0.25829	0.1075
0.25916	-0.1023	0.25916	0.1075
0.26003	-0.1023	0.26003	0.1075
0.26091	-0.1023	0.26091	0.1078
0.26178	-0.1023	0.26178	0.1078
0.26265	-0.1026	0.26265	0.1081
0.26352	-0.1023	0.26352	0.1085
0.2644	-0.1026	0.2644	0.1085
0.26527	-0.1026	0.26527	0.1091
0.26614	-0.1026	0.26614	0.1094
0.26702	-0.1023	0.26702	0.1097
0.26789	-0.1026	0.26789	0.1103
0.26876	-0.1023	0.26876	0.1109
0.26963	-0.1023	0.26963	0.1119
0.2705	-0.1026	0.2705	0.1134
0.27138	-0.1026	0.27138	0.1199
0.27225	-0.1026	0.27225	0.1354
0.27312	-0.1026	0.27312	0.163
0.274	-0.1026	0.274	0.1776
0.27487	-0.1023	0.27487	0.181
0.27574	-0.1023	0.27574	0.1829
0.27662	-0.1026	0.27662	0.1844
0.27748	-0.1026	0.27748	0.1872
0.27836	-0.1026	0.27836	0.2036
0.27924	-0.1026	0.27924	0.2368
0.2801	-0.1026	0.2801	0.239
0.28098	-0.1026	0.28098	0.2424
0.28184	-0.1026	0.28184	0.2418
0.28272	-0.1026	0.28272	0.2424
0.2836	-0.1026	0.2836	0.243
0.28446	-0.1026	0.28446	0.2421
0.28534	-0.1026	0.28534	0.2418
0.28622	-0.1026	0.28622	0.239
0.28708	-0.1026	0.28708	0.2399
0.28796	-0.1026	0.28796	0.243
0.28882	-0.1026	0.28882	0.2452
0.2897	-0.1026	0.2897	0.2594
0.29058	-0.1026	0.29058	0.2793
0.29144	-0.1026	0.29144	0.2799
0.29232	-0.1026	0.29232	0.278
0.29319	-0.1026	0.29319	0.341
0.29406	-0.1026	0.29406	0.3831
0.29494	-0.1029	0.29494	0.4482
0.29581	-0.1026	0.29581	0.4783
0.29668	-0.1029	0.29668	0.4938
0.29756	-0.1029	0.29756	0.4997
0.29843	-0.1029	0.29843	0.5053
0.2993	-0.1029	0.2993	0.5121
0.30017	-0.1029	0.30017	0.5189
0.30105	-0.1029	0.30105	0.5257
0.30192	-0.1029	0.30192	0.531
0.30279	-0.1029	0.30279	0.535
0.30366	-0.1029	0.30366	0.5381
0.30454	-0.1029	0.30454	0.536
0.30541	-0.1029	0.30541	0.5416
0.30628	-0.1029	0.30628	0.5484
0.30715	-0.1029	0.30715	0.5546
0.30803	-0.1029	0.30803	0.5598
0.3089	-0.1029	0.3089	0.5648
0.30977	-0.1029	0.30977	0.5651
0.31065	-0.1029	0.31065	0.5726
0.31151	-0.1029	0.31151	0.5778
0.31239	-0.1029	0.31239	0.589
0.31327	-0.1029	0.31327	0.5986
0.31413	-0.1029	0.31413	0.6
0.31501	-0.1029
0.31589	-0.1029
0.31675	-0.1029
0.31763	-0.1029
0.31849	-0.1032
0.31937	-0.1032
0.32025	-0.1032
0.32111	-0.1032
0.32199	-0.1032
0.32285	-0.1032
0.32373	-0.1032
0.32461	-0.1032
0.32547	-0.1032
0.32635	-0.1032
0.32723	-0.1032
0.32809	-0.1029
0.32897	-0.1032
0.32984	-0.1032
0.33071	-0.1032
0.33159	-0.1032
0.33246	-0.1032
0.33333	-0.1032
0.33421	-0.1032
0.33508	-0.1032
0.33595	-0.1032
0.33682	-0.1032
0.3377	-0.1032
0.33857	-0.1032
0.33944	-0.1032
0.34031	-0.1032
0.34118	-0.1032
0.34206	-0.1032
0.34293	-0.1032
0.3438	-0.1032
0.34468	-0.1032
0.34555	-0.1035
0.34642	-0.1035
0.3473	-0.1032
0.34816	-0.1032
0.34904	-0.1032
0.34992	-0.1032
0.35078	-0.1035
0.35166	-0.1035
0.35252	-0.1032
0.3534	-0.1035
0.35428	-0.1032
0.35514	-0.1032
0.35602	-0.1032
0.3569	-0.1032
0.35776	-0.1032
0.35864	-0.1032
0.3595	-0.1032
0.36038	-0.1032
0.36126	-0.1032
0.36212	-0.1032
0.363	-0.1032
0.36388	-0.1032
0.36474	-0.1032
0.36562	-0.1032
0.36649	-0.1032
0.36736	-0.1032
0.36824	-0.1032
0.36911	-0.1032
0.36998	-0.1032
0.37085	-0.1032
0.37173	-0.1035
0.3726	-0.1035
0.37347	-0.1032
0.37435	-0.1035
0.37522	-0.1032
0.37609	-0.1035
0.37696	-0.1035
0.37783	-0.1035
0.37871	-0.1035
0.37958	-0.1035
0.38045	-0.1035
0.38133	-0.1032
0.38219	-0.1035
0.38307	-0.1035
0.38395	-0.1035
0.38481	-0.1035
0.38569	-0.1035
0.38657	-0.1035
0.38743	-0.1035
0.38831	-0.1035
0.38917	-0.1035
0.39005	-0.1035
0.39093	-0.1035
0.39179	-0.1035
0.39267	-0.1035
0.39353	-0.1035
0.39441	-0.1038
0.39529	-0.1035
0.39615	-0.1035
0.39703	-0.1035
0.39791	-0.1035
0.39877	-0.1035
0.39965	-0.1038
0.40052	-0.1038
0.40139	-0.1038
0.40227	-0.1038
0.40314	-0.1035
0.40401	-0.1035
0.40489	-0.1035
0.40576	-0.1035
0.40663	-0.1035
0.4075	-0.1035
0.40838	-0.1035
0.40925	-0.1035
0.41012	-0.1035
0.41099	-0.1035
0.41186	-0.1038
0.41274	-0.1038
0.41361	-0.1035
0.41448	-0.1035
0.41536	-0.1035
0.41623	-0.1035
0.4171	-0.1035
0.41798	-0.1035
0.41884	-0.1035
0.41972	-0.1035
0.4206	-0.1035
0.42146	-0.1038
0.42234	-0.1038
0.4232	-0.1038
0.42408	-0.1035
0.42496	-0.1038
0.42582	-0.1038
0.4267	-0.1038
0.42758	-0.1038
0.42844	-0.1038
0.42932	-0.1038
0.43018	-0.1038
0.43106	-0.1038
0.43194	-0.1038
0.4328	-0.1038
0.43368	-0.1038
0.43456	-0.1038
0.43542	-0.1038
0.4363	-0.1038
0.43717	-0.1038
0.43804	-0.1038
0.43892	-0.1038
0.43979	-0.1041
0.44066	-0.1038
0.44153	-0.1041
0.44241	-0.1038
0.44328	-0.1041
0.44415	-0.1041
0.44503	-0.1041
0.4459	-0.1041
0.44677	-0.1041
0.44764	-0.1041
0.44851	-0.1041
0.44939	-0.1041
0.45026	-0.1041
0.45113	-0.1041
0.45201	-0.1041
0.45287	-0.1041
0.45375	-0.1041
0.45463	-0.1041
0.45549	-0.1041
0.45637	-0.1041
0.45725	-0.1041
0.45811	-0.1041
0.45899	-0.1041
0.45985	-0.1041
0.46073	-0.1041
0.46161	-0.1041
0.46247	-0.1041
0.46335	-0.1041
0.46423	-0.1041
0.46509	-0.1041
0.46597	-0.1041
0.46683	-0.1041
0.46771	-0.1041
0.46859	-0.1044
0.46945	-0.1044
0.47033	-0.1044
0.4712	-0.1044
0.47207	-0.1044
0.47295	-0.1041
0.47382	-0.1044
0.47469	-0.1041
0.47557	-0.1041
0.47644	-0.1041
0.47731	-0.1041
0.47818	-0.1041
0.47906	-0.1041
0.47993	-0.1041
0.4808	-0.1041
0.48168	-0.1041
0.48254	-0.1044
0.48342	-0.1044
0.48429	-0.1044
0.48516	-0.1044
0.48604	-0.1044
0.48691	-0.1044
0.48778	-0.1044
0.48866	-0.1044
0.48952	-0.1044
0.4904	-0.1044
0.49128	-0.1044
0.49214	-0.1044
0.49302	-0.1044
0.4939	-0.1044
0.49476	-0.1044
0.49564	-0.1044
0.4965	-0.1044
0.49738	-0.1044
0.49826	-0.1044
0.49912	-0.1044
0.5	-0.1047
