# Supplementary material for: 3D hierarchical graphene matrices enable stable Zn anodes for aqueous Zn batteries
Source: Nat Commun. 2023 Jul 14;14:4205. doi: 10.1038/s41467-023-39947-8 (PMC10349079; doi:10.1038/s41467-023-39947-8)
Supplement: Supplementary file 11 — Source Data [file 41467_2023_39947_MOESM11_ESM.zip › RAW DATA/Manuscript/Fig.3/Fig.3d.xlsx]

## Sheet: 10mA cm-2-0.5 mAh cm-2
deposition on Cu		Stripping on Cu		deposition on 3D-LFGC		stripping on 3D-LFGC		deposition on 3D-RFGC		stripping on 3D-RFGC
0	-0.1596	0	0.1419	0	-0.079	0	0.0536	0	-0.0548	0	0.0483
0.00279	-0.1596	0.00279	0.1419	0.16663	-0.0598	0.16663	0.0548	0.08331	-0.0427	0.08331	0.0471
0.00557	-0.1652	0.00557	0.1453	0.33337	-0.0682	0.33326	0.0573	0.16663	-0.0443	0.16663	0.0461
0.00823	-0.1655	0.00823	0.1478	0.5	-0.0849	0.49445	0.6	0.24994	-0.0461	0.24994	0.0465
0.01102	-0.1652	0.01102	0.1497					0.33337	-0.0492	0.33337	0.0489
0.0138	-0.1652	0.0138	0.1509					0.41669	-0.0573	0.41669	0.0579
0.01659	-0.1652	0.01659	0.1519					0.5	-0.0737	0.49722	0.6
0.01938	-0.1652	0.01938	0.1528
0.02204	-0.1652	0.02204	0.1531
0.02482	-0.1649	0.02482	0.1537
0.02761	-0.1652	0.02761	0.1546
0.0304	-0.1652	0.0304	0.155
0.03318	-0.1655	0.03318	0.1553
0.03597	-0.1655	0.03597	0.1556
0.03863	-0.1643	0.03863	0.1559
0.04141	-0.1636	0.04141	0.1562
0.0442	-0.1633	0.0442	0.1565
0.04699	-0.1633	0.04699	0.1574
0.04977	-0.1636	0.04977	0.1581
0.05243	-0.1636	0.05243	0.1584
0.05522	-0.164	0.05522	0.1587
0.058	-0.164	0.058	0.159
0.06079	-0.1643	0.06079	0.1593
0.06358	-0.1643	0.06358	0.1596
0.06624	-0.1646	0.06624	0.1599
0.06902	-0.1646	0.06902	0.1602
0.07181	-0.1649	0.07181	0.1609
0.07459	-0.1649	0.07459	0.1612
0.07738	-0.1652	0.07738	0.1612
0.08004	-0.1652	0.08004	0.1618
0.08283	-0.1655	0.08283	0.1618
0.08561	-0.1655	0.08561	0.1624
0.0884	-0.1658	0.0884	0.1627
0.09119	-0.1658	0.09119	0.163
0.09397	-0.1661	0.09397	0.1633
0.09663	-0.1661	0.09663	0.1633
0.09942	-0.1664	0.09942	0.1636
0.1022	-0.1664	0.1022	0.164
0.10499	-0.1667	0.10499	0.1643
0.10778	-0.1667	0.10778	0.1646
0.11044	-0.1671	0.11044	0.1646
0.11322	-0.1671	0.11322	0.1649
0.11601	-0.1671	0.11601	0.1652
0.11879	-0.1671	0.11879	0.1655
0.12158	-0.1674	0.12158	0.1655
0.12424	-0.1674	0.12424	0.1658
0.12703	-0.1674	0.12703	0.1661
0.12981	-0.1674	0.12981	0.1664
0.1326	-0.1677	0.1326	0.1667
0.13539	-0.1677	0.13539	0.1671
0.13804	-0.168	0.13804	0.1674
0.14083	-0.168	0.14083	0.1677
0.14362	-0.168	0.14362	0.168
0.1464	-0.168	0.1464	0.1683
0.14919	-0.1677	0.14919	0.1683
0.15198	-0.1677	0.15198	0.1686
0.15464	-0.1674	0.15464	0.1686
0.15742	-0.1674	0.15742	0.1689
0.16021	-0.1667	0.16021	0.1692
0.16299	-0.1667	0.16299	0.1692
0.16578	-0.1667	0.16578	0.1695
0.16844	-0.1671	0.16844	0.1695
0.17123	-0.1667	0.17123	0.1698
0.17401	-0.1671	0.17401	0.1698
0.1768	-0.1671	0.1768	0.1705
0.17958	-0.1671	0.17958	0.1705
0.18224	-0.1671	0.18224	0.1705
0.18503	-0.1667	0.18503	0.1708
0.18782	-0.1671	0.18782	0.1708
0.1906	-0.1667	0.1906	0.1711
0.19339	-0.1671	0.19339	0.1711
0.19605	-0.1671	0.19605	0.1711
0.19883	-0.1671	0.19883	0.1714
0.20162	-0.1671	0.20162	0.1714
0.20441	-0.1671	0.20441	0.1717
0.20719	-0.1671	0.20719	0.1717
0.20998	-0.1671	0.20998	0.172
0.21264	-0.1671	0.21264	0.1723
0.21543	-0.1671	0.21543	0.1723
0.21821	-0.1674	0.21821	0.1726
0.221	-0.1674	0.221	0.1729
0.22378	-0.1677	0.22378	0.1733
0.22644	-0.1677	0.22644	0.1736
0.22923	-0.1677	0.22923	0.1739
0.23202	-0.168	0.23202	0.1745
0.2348	-0.168	0.2348	0.1748
0.23759	-0.168	0.23759	0.1751
0.24025	-0.1683	0.24025	0.1751
0.24303	-0.1683	0.24303	0.1754
0.24582	-0.1686	0.24582	0.1757
0.24861	-0.1686	0.24861	0.176
0.25139	-0.1686	0.25139	0.176
0.25405	-0.1686	0.25405	0.1764
0.25684	-0.1689	0.25684	0.1767
0.25963	-0.1689	0.25963	0.177
0.26241	-0.1689	0.26241	0.1773
0.2652	-0.1689	0.2652	0.1782
0.26798	-0.1689	0.26798	0.1785
0.27064	-0.1689	0.27064	0.1788
0.27343	-0.1692	0.27343	0.1791
0.27622	-0.1692	0.27622	0.1791
0.279	-0.1692	0.279	0.1798
0.28179	-0.1695	0.28179	0.1801
0.28445	-0.1695	0.28445	0.1804
0.28723	-0.1698	0.28723	0.1804
0.29002	-0.1698	0.29002	0.181
0.29281	-0.1702	0.29281	0.1813
0.29559	-0.1702	0.29559	0.1822
0.29825	-0.1705	0.29825	0.1838
0.30104	-0.1705	0.30104	0.1838
0.30382	-0.1708	0.30382	0.1844
0.30661	-0.1708	0.30661	0.185
0.3094	-0.1714	0.3094	0.1853
0.31206	-0.1714	0.31206	0.1863
0.31484	-0.1717	0.31484	0.1866
0.31763	-0.1717	0.31763	0.1869
0.32042	-0.1717	0.32042	0.1875
0.3232	-0.172	0.3232	0.1878
0.32599	-0.172	0.32599	0.1884
0.32865	-0.1723	0.32865	0.1888
0.33143	-0.1723	0.33143	0.1894
0.33422	-0.1726	0.33422	0.19
0.33701	-0.1726	0.33701	0.1909
0.33979	-0.1726	0.33979	0.1912
0.34245	-0.1729	0.34245	0.1919
0.34524	-0.1729	0.34524	0.1925
0.34802	-0.1729	0.34802	0.1931
0.35081	-0.1733	0.35081	0.1946
0.3536	-0.1736	0.3536	0.1974
0.35626	-0.1736	0.35626	0.1984
0.35904	-0.1736	0.35904	0.1993
0.36183	-0.1739	0.36183	0.2005
0.36461	-0.1739	0.36461	0.2021
0.3674	-0.1742	0.3674	0.2036
0.37019	-0.1742	0.37019	0.2049
0.37285	-0.1742	0.37285	0.2067
0.37563	-0.1745	0.37563	0.2086
0.37842	-0.1745	0.37842	0.2111
0.38121	-0.1745	0.38121	0.2129
0.38399	-0.1745	0.38399	0.2154
0.38665	-0.1745	0.38665	0.2182
0.38944	-0.1748	0.38944	0.221
0.39222	-0.1748	0.39222	0.2244
0.39501	-0.1748	0.39501	0.2284
0.3978	-0.1748	0.3978	0.2331
0.40046	-0.1748	0.40046	0.2405
0.40324	-0.1748	0.40324	0.2551
0.40603	-0.1748	0.40603	0.2951
0.40881	-0.1751	0.40881	0.2966
0.4116	-0.1751	0.4116	0.2988
0.41426	-0.1751	0.41426	0.3038
0.41705	-0.1751	0.41705	0.3103
0.41983	-0.1751	0.41983	0.3193
0.42262	-0.1751	0.42262	0.3314
0.42541	-0.1751	0.42541	0.358
0.42819	-0.1754	0.42819	0.3865
0.43085	-0.1754	0.43085	0.4141
0.43364	-0.1754	0.43364	0.4427
0.43642	-0.1754	0.43642	0.4969
0.43921	-0.1754	0.43921	0.5586
0.442	-0.1754	0.442	0.6
0.44466	-0.1754
0.44744	-0.1757
0.45023	-0.1754
0.45301	-0.1757
0.4558	-0.1757
0.45846	-0.1757
0.46125	-0.1757
0.46403	-0.1757
0.46682	-0.1757
0.4696	-0.176
0.47226	-0.176
0.47505	-0.176
0.47784	-0.176
0.48062	-0.176
0.48341	-0.176
0.4862	-0.176
0.48886	-0.176
0.49164	-0.176
0.49443	-0.176
0.49721	-0.1764
0.5	-0.1764
