# Supplementary material for: 3D hierarchical graphene matrices enable stable Zn anodes for aqueous Zn batteries
Source: Nat Commun. 2023 Jul 14;14:4205. doi: 10.1038/s41467-023-39947-8 (PMC10349079; doi:10.1038/s41467-023-39947-8)
Supplement: Supplementary file 11 — Source Data [file 41467_2023_39947_MOESM11_ESM.zip › RAW DATA/Manuscript/Fig.3/Fig.3e.xlsx]

## Sheet: 120mA cm-2-5 mAh cm-2
deposition on Cu		Stripping on Cu		deposition on 3D-LFGC		stripping on 3D-LFGC		deposition on 3D-RFGC		stripping on 3D-RFGC
0	0.1475	0.125	-0.134	0	0.0872	0.25	-0.0853	0	0.0674	0.25	-0.0747
0.125	0.1709	0.25	-0.1364	0.25	0.0929	0.5	-0.0913	0.25	0.0815	0.5	-0.0787
0.25	0.1756	0.375	-0.1467	0.5	0.0987	0.75	-0.0946	0.5	0.0888	0.75	-0.0794
0.375	0.1796	0.5	-0.1599	0.75	0.1019	1	-0.0974	0.75	0.0894	1	-0.0805
0.5	0.181	0.625	-0.1823	1	0.104	1.25	-0.0993	1	0.0925	1.251	-0.0809
0.625	0.1841	0.75	-0.1985	1.25	0.1059	1.5	-0.1012	1.251	0.0947	1.501	-0.0817
0.75	0.1869	0.875	-0.3215	1.501	0.1072	1.751	-0.1028	1.501	0.0932	1.751	-0.0837
0.875	0.186	1	-0.3115	1.751	0.1081	2.001	-0.1039	1.751	0.0938	2.001	-0.0843
1	0.189	1.125	-0.2563	2.001	0.109	2.251	-0.1053	2.001	0.0946	2.251	-0.0886
1.125	0.193	1.25	-0.2385	2.251	0.1099	2.501	-0.1065	2.251	0.0961	2.501	-0.089
1.25	0.191	1.375	-0.2403	2.501	0.111	2.751	-0.1076	2.501	0.098	2.751	-0.0898
1.375	0.1932	1.5	-0.2445	2.751	0.1128	3.001	-0.1092	2.751	0.0991	3.001	-0.0914
1.5	0.1958	1.625	-0.2598	3.001	0.1144	3.251	-0.1113	3.001	0.1022	3.251	-0.094
1.625	0.1952	1.75	-0.2449	3.251	0.1161	3.501	-0.1142	3.252	0.1041	3.501	-0.0986
1.75	0.1965	1.876	-0.2379	3.501	0.1179	3.751	-0.1175	3.502	0.1048	3.752	-0.103
1.876	0.1969	2.001	-0.2326	3.751	0.1205	4.001	-0.1227	3.752	0.1077	4.002	-0.1078
2.001	0.1977	2.126	-0.2337	4.001	0.1244	4.251	-0.1305	4.002	0.1125	4.252	-0.113
2.126	0.1981	2.251	-0.2375	4.251	0.13	4.501	-0.1391	4.252	0.1298	4.502	-0.1145
2.251	0.2003	2.376	-0.2354	4.502	0.1405	4.752	-0.1484	4.502	0.1323	4.752	-0.1152
2.376	0.2036	2.501	-0.2312	4.752	0.17	5.001	-0.1528	4.752	0.1795	5	-0.1157
2.501	0.2066	2.626	-0.2335	4.987	0.6077			5.001	0.6024
2.626	0.2092	2.751	-0.2307
2.751	0.2166	2.876	-0.2329
2.876	0.2165	3.001	-0.2356
3.001	0.218	3.126	-0.2391
3.126	0.2157	3.251	-0.24
3.251	0.2205	3.376	-0.2403
3.376	0.2217	3.501	-0.2424
3.501	0.2247	3.626	-0.2432
3.626	0.2311	3.751	-0.2418
3.751	0.2291	3.876	-0.2405
3.876	0.2342	4.001	-0.2405
4.001	0.2382	4.126	-0.2391
4.126	0.245	4.251	-0.2381
4.251	0.2539	4.376	-0.238
4.376	0.2658	4.501	-0.2393
4.501	0.2923	4.626	-0.2443
4.608	0.6002	4.751	-0.2463
		4.876	-0.2496
		5	-0.251
