# Supplementary material for: 3D hierarchical graphene matrices enable stable Zn anodes for aqueous Zn batteries
Source: Nat Commun. 2023 Jul 14;14:4205. doi: 10.1038/s41467-023-39947-8 (PMC10349079; doi:10.1038/s41467-023-39947-8)
Supplement: Supplementary file 11 — Source Data [file 41467_2023_39947_MOESM11_ESM.zip › RAW DATA/Manuscript/Fig.3/Fig.3f.xlsx]

## Sheet: 120mA cm-2-5 mAh cm-2
Time （h）	Voltage (V)
0	-0.0923
0.00833	-0.0794
0.01667	-0.0791
0.025	-0.0785
0.03333	-0.0778
0.04167	-0.0773
0.05	-0.0766
0.05833	-0.0759
0.06667	-0.075
0.075	-0.0745
0.08333	-0.0739
0.09167	-0.0729
0.1	-0.0722
0.10833	-0.0712
0.11667	-0.0706
0.125	-0.0696
0.13333	-0.068
0.14167	-0.0674
0.15	-0.0671
0.15833	-0.0668
0.16667	-0.0665
0.175	-0.0661
0.18333	-0.0659
0.19167	-0.0658
0.2	-0.065
0.20828	-0.0647
0.21661	-0.0646
0.22494	-0.0644
0.23328	-0.0642
0.24161	-0.0643
0.24994	-0.0643
0.25828	-0.0642
0.26661	-0.0642
0.27494	-0.0642
0.28328	-0.0639
0.29161	-0.0635
0.29994	-0.0632
0.30828	-0.0629
0.31661	-0.0627
0.32494	-0.0625
0.33322	-0.0624
0.33322	0.0151
0.34156	0.0422
0.34989	0.0471
0.35822	0.0495
0.36656	0.0508
0.37489	0.0515
0.38322	0.0516
0.39156	0.0521
0.39989	0.0524
0.40822	0.0527
0.41656	0.0529
0.42489	0.0531
0.43322	0.0533
0.44156	0.0535
0.44989	0.0537
0.45822	0.0538
0.46656	0.054
0.47489	0.0542
0.48322	0.0543
0.49156	0.0545
0.49989	0.0546
0.50822	0.0547
0.51656	0.0548
0.52489	0.0551
0.53322	0.0551
0.54156	0.0553
0.54989	0.0556
0.55822	0.0557
0.56656	0.0557
0.57489	0.0559
0.58322	0.056
0.59156	0.0561
0.59989	0.056
0.60822	0.0561
0.61656	0.056
0.62489	0.056
0.63322	0.0559
0.64156	0.0558
0.64989	0.0558
0.65822	0.0556
0.66656	0.0556
0.67489	0.0556
0.68322	0.0555
0.69156	0.0553
0.69989	0.0552
0.70822	0.055
0.71656	0.0549
0.72489	0.0549
0.73322	0.0548
0.74156	0.0548
0.74989	0.0549
0.75822	0.0549
0.76656	0.0548
0.77489	0.055
0.78322	0.0553
0.79156	0.056
0.79989	0.0574
0.80822	0.0596
0.81656	0.0675
0.82489	0.069
0.83322	0.0712
0.84156	0.0737
0.84989	0.0759
0.85822	0.0789
0.86656	0.0824
0.87489	0.0887
0.88322	0.0988
0.89156	0.1197
0.89989	0.143
0.90822	0.1549
0.91656	0.163
0.92489	0.1709
0.93322	0.1789
0.94156	0.1928
0.94989	0.2097
0.95822	0.2417
0.96636	0.6
0.96636	-0.0942
0.97469	-0.0477
0.98303	-0.0485
0.99136	-0.048
0.99969	-0.0475
1.00803	-0.0473
1.01636	-0.0469
1.02469	-0.0465
1.03303	-0.0462
1.04136	-0.0461
1.04969	-0.0451
1.05803	-0.0448
1.06636	-0.0444
1.07469	-0.0441
1.08303	-0.0438
1.09136	-0.0435
1.09969	-0.043
1.10803	-0.0426
1.11636	-0.0421
1.12469	-0.0416
1.13303	-0.0413
1.14136	-0.0412
1.14969	-0.0409
1.15803	-0.0408
1.16636	-0.0409
1.17469	-0.0408
1.18303	-0.041
1.19136	-0.041
1.19969	-0.0411
1.20803	-0.0413
1.21636	-0.0416
1.22469	-0.0419
1.23303	-0.0422
1.24136	-0.0426
1.24969	-0.043
1.25803	-0.0435
1.26636	-0.0439
1.27469	-0.0443
1.28303	-0.0449
1.29136	-0.0452
1.29958	-0.0457
1.29958	0.0185
1.30792	0.0349
1.31625	0.0384
1.32458	0.0409
1.33292	0.0429
1.34125	0.0445
1.34958	0.0464
1.35792	0.0484
1.36625	0.0513
1.37458	0.0543
1.38292	0.0552
1.39125	0.0578
1.39958	0.0588
1.40792	0.0597
1.41625	0.0609
1.42458	0.0618
1.43292	0.0626
1.44125	0.0637
1.44958	0.0644
1.45792	0.0653
1.46625	0.0659
1.47458	0.0665
1.48292	0.0671
1.49125	0.0678
1.49958	0.0686
1.50792	0.0696
1.51625	0.0707
1.52458	0.0721
1.53292	0.0737
1.54125	0.0762
1.54958	0.0806
1.55792	0.093
1.56625	0.1467
1.57458	0.2069
1.58292	0.2129
1.59125	0.2169
1.59958	0.2229
1.60792	0.2336
1.61625	0.2583
1.62458	0.3519
1.62933	0.6
1.62933	-0.1025
1.63767	-0.0496
1.646	-0.0509
1.65433	-0.0505
1.66267	-0.0477
1.671	-0.0464
1.67933	-0.0452
1.68767	-0.0437
1.696	-0.0432
1.70433	-0.043
1.71267	-0.0427
1.721	-0.0424
1.72933	-0.0421
1.73767	-0.0418
1.746	-0.0415
1.75433	-0.0413
1.76267	-0.0413
1.771	-0.0412
1.77933	-0.0413
1.78767	-0.0413
1.796	-0.0413
1.80433	-0.0413
1.81267	-0.0413
1.821	-0.0413
1.82933	-0.0414
1.83767	-0.0415
1.846	-0.0418
1.85433	-0.042
1.86267	-0.0423
1.871	-0.0427
1.87933	-0.0431
1.88767	-0.0436
1.896	-0.0442
1.90433	-0.045
1.91267	-0.0458
1.921	-0.0466
1.92933	-0.0473
1.93767	-0.048
1.946	-0.0486
1.95433	-0.0492
1.96256	-0.0498
1.96256	0.0205
1.97089	0.0366
1.97922	0.0397
1.98756	0.0417
1.99589	0.0432
2.00422	0.0444
2.01256	0.0453
2.02089	0.0462
2.02922	0.047
2.03756	0.0476
2.04589	0.0484
2.05422	0.0494
2.06256	0.054
2.07089	0.0568
2.07922	0.0595
2.08756	0.0615
2.09589	0.0635
2.10422	0.0638
2.11256	0.0629
2.12089	0.0614
2.12922	0.0623
2.13756	0.0629
2.14589	0.0635
2.15422	0.0634
2.16256	0.0661
2.17089	0.0675
2.17922	0.0672
2.18756	0.0698
2.19589	0.0705
2.20422	0.0798
2.21256	0.0852
2.22089	0.1121
2.22922	0.4397
2.23756	0.4354
2.24589	0.417
2.25422	0.4318
2.26256	0.4402
2.27089	0.4511
2.27922	0.4727
2.28756	0.5688
2.28875	0.6
2.28875	-0.0981
2.29708	-0.0517
2.30542	-0.052
2.31375	-0.0491
2.32208	-0.046
2.33042	-0.045
2.33875	-0.0432
2.34708	-0.0421
2.35542	-0.0417
2.36375	-0.0414
2.37208	-0.0415
2.38042	-0.0414
2.38875	-0.0414
2.39708	-0.0412
2.40542	-0.0412
2.41375	-0.0411
2.42208	-0.0411
2.43042	-0.0411
2.43875	-0.0412
2.44708	-0.0411
2.45542	-0.0412
2.46375	-0.0412
2.47208	-0.0414
2.48042	-0.0416
2.48875	-0.0418
2.49708	-0.042
2.50542	-0.0424
2.51375	-0.0428
2.52208	-0.0432
2.53042	-0.0437
2.53875	-0.0443
2.54708	-0.0449
2.55542	-0.0457
2.56375	-0.0465
2.57208	-0.0475
2.58042	-0.0485
2.58875	-0.0495
2.59708	-0.0504
2.60542	-0.0512
2.61375	-0.0519
2.62197	-0.0526
2.62197	0.0204
2.63031	0.038
2.63864	0.0408
2.64697	0.0426
2.65531	0.0442
2.66364	0.0454
2.67197	0.0465
2.68031	0.0473
2.68864	0.0481
2.69697	0.0488
2.70531	0.0493
2.71364	0.05
2.72197	0.0505
2.73031	0.0514
2.73864	0.0514
2.74697	0.052
2.75531	0.0531
2.76364	0.0553
2.77197	0.0568
2.78031	0.0609
2.78864	0.0611
2.79697	0.0621
2.80531	0.064
2.81364	0.065
2.82197	0.0663
2.83031	0.0641
2.83864	0.0647
2.84697	0.0675
2.85531	0.0686
2.86364	0.0692
2.87197	0.0735
2.88031	0.0852
2.88864	0.1214
2.89697	0.4532
2.90531	0.1538
2.91364	0.1588
2.92197	0.1653
2.93031	0.1773
2.93864	0.1991
2.94697	0.2767
2.95483	0.6
2.95483	-0.1133
2.96317	-0.0494
2.9715	-0.0438
2.97983	-0.041
2.98817	-0.04
2.9965	-0.0397
3.00483	-0.0398
3.01317	-0.0398
3.0215	-0.0399
3.02983	-0.0403
3.03817	-0.0405
3.0465	-0.0406
3.05483	-0.0407
3.06317	-0.0408
3.0715	-0.0409
3.07983	-0.0409
3.08817	-0.0409
3.0965	-0.041
3.10483	-0.0411
3.11317	-0.0413
3.1215	-0.0414
3.12983	-0.0415
3.13817	-0.0418
3.1465	-0.042
3.15483	-0.0422
3.16317	-0.0425
3.1715	-0.0429
3.17983	-0.0433
3.18817	-0.0437
3.1965	-0.0441
3.20483	-0.0447
3.21317	-0.0453
3.2215	-0.046
3.22983	-0.0469
3.23817	-0.0479
3.2465	-0.049
3.25483	-0.0503
3.26317	-0.0514
3.2715	-0.0524
3.27983	-0.0534
3.28806	-0.0543
3.28806	0.023
3.29639	0.0389
3.30472	0.0414
3.31306	0.0431
3.32139	0.0443
3.32972	0.0452
3.33806	0.0458
3.34639	0.0465
3.35472	0.0472
3.36306	0.0478
3.37139	0.0484
3.37972	0.0489
3.38806	0.0493
3.39639	0.0498
3.40472	0.0504
3.41306	0.051
3.42139	0.0514
3.42972	0.0531
3.43806	0.0541
3.44639	0.0571
3.45472	0.0592
3.46306	0.0594
3.47139	0.06
3.47972	0.0604
3.48806	0.0614
3.49639	0.0621
3.50472	0.0638
3.51306	0.0654
3.52139	0.0665
3.52972	0.0687
3.53806	0.0718
3.54639	0.0826
3.55472	0.1252
3.55764	0.624
3.55764	-0.1038
3.56597	-0.04
3.57431	-0.0424
3.58264	-0.0431
3.59097	-0.0439
3.59931	-0.0435
3.60764	-0.0428
3.61597	-0.0424
3.62431	-0.0423
3.63264	-0.0423
3.64097	-0.0425
3.64931	-0.0426
3.65764	-0.0427
3.66597	-0.0428
3.67431	-0.0431
3.68264	-0.0433
3.69097	-0.0437
3.69931	-0.0441
3.70764	-0.0445
3.71597	-0.0449
3.72431	-0.0454
3.73264	-0.0459
3.74097	-0.0466
3.74931	-0.0473
3.75764	-0.048
3.76597	-0.0488
3.77431	-0.0496
3.78264	-0.0509
3.79097	-0.0519
3.79931	-0.0531
3.80764	-0.0544
3.81597	-0.0558
3.82431	-0.0573
3.83264	-0.0586
3.84097	-0.0595
3.84931	-0.0602
3.85764	-0.061
3.86597	-0.0617
3.87431	-0.0621
3.88264	-0.0625
3.89086	-0.0628
3.89086	0.0258
3.89919	0.0446
3.90753	0.047
3.91586	0.0485
3.92419	0.0494
3.93253	0.0501
3.94086	0.0507
3.94919	0.0511
3.95753	0.0515
3.96586	0.0518
3.97419	0.052
3.98253	0.0521
3.99086	0.0521
3.99919	0.0522
4.00753	0.0522
4.01586	0.0523
4.02419	0.0523
4.03253	0.0524
4.04086	0.0526
4.04919	0.0528
4.05753	0.053
4.06586	0.0536
4.07419	0.0542
4.08253	0.0559
4.09086	0.0566
4.09919	0.0572
4.10753	0.0584
4.11586	0.0606
4.12419	0.0619
4.13253	0.0625
4.14086	0.0634
4.14919	0.0643
4.15753	0.0653
4.16586	0.0671
4.17419	0.0696
4.18253	0.0739
4.19086	0.0828
4.19919
4.20131	0.6
4.20131	-0.1216
4.20964	-0.0513
4.21797	-0.0454
4.22631	-0.044
4.23464	-0.0428
4.24297	-0.0425
4.25131	-0.0423
4.25964	-0.0426
4.26797	-0.043
4.27631	-0.043
4.28464	-0.0433
4.29297	-0.0437
4.30131	-0.0439
4.30964	-0.0442
4.31797	-0.0443
4.32631	-0.0445
4.33464	-0.0447
4.34297	-0.0451
4.35131	-0.0454
4.35964	-0.0458
4.36797	-0.0462
4.37631	-0.047
4.38464	-0.0474
4.39297	-0.0479
4.40131	-0.0484
4.40964	-0.049
4.41797	-0.0497
4.42631	-0.0506
4.43464	-0.0514
4.44297	-0.0523
4.45131	-0.0534
4.45964	-0.0546
4.46797	-0.056
4.47631	-0.0576
4.48464	-0.0594
4.49297	-0.0611
4.50131	-0.0626
4.50964	-0.0638
4.51797	-0.0647
4.52631	-0.0653
4.53453	-0.0655
4.53453	0.0257
4.54286	0.0464
4.55119	0.0485
4.55953	0.0498
4.56786	0.0505
4.57619	0.0512
4.58453	0.0515
4.59286	0.0518
4.60119	0.052
4.60953	0.0522
4.61786	0.0522
4.62619	0.0523
4.63453	0.0522
4.64286	0.0521
4.65119	0.0522
4.65953	0.0522
4.66786	0.0522
4.67619	0.0523
4.68453	0.0523
4.69286	0.0523
4.70119	0.0524
4.70953	0.0524
4.71786	0.0525
4.72619	0.0525
4.73453	0.0525
4.74286	0.0525
4.75119	0.0526
4.75953	0.0527
4.76786	0.0529
4.77619	0.0532
4.78453	0.0536
4.79286	0.0542
4.80119	0.055
4.80953	0.057
4.81786	0.0635
4.82619	0.0681
4.83453	0.0721
4.84286	0.0791
4.85119	0.0935
4.85953	0.0946
4.86786	0.1508
4.87133	0.6019
4.87133	-0.132
4.87967	-0.0412
4.888	-0.0414
4.89633	-0.0414
4.90467	-0.0414
4.913	-0.0416
4.92133	-0.0416
4.92967	-0.0421
4.938	-0.0425
4.94633	-0.0429
4.95467	-0.0433
4.963	-0.0436
4.97133	-0.0439
4.97967	-0.044
4.988	-0.0443
4.99633	-0.0444
5.00467	-0.0445
5.013	-0.0446
5.02133	-0.0447
5.02967	-0.045
5.038	-0.0452
5.04633	-0.0454
5.05467	-0.0458
5.063	-0.0461
5.07133	-0.0464
5.07967	-0.0467
5.088	-0.0471
5.09633	-0.0475
5.10467	-0.048
5.113	-0.0486
5.12133	-0.0492
5.12967	-0.0499
5.138	-0.0508
5.14633	-0.0522
5.15467	-0.0535
5.163	-0.055
5.17133	-0.0566
5.17967	-0.0585
5.188	-0.0606
5.19633	-0.0624
5.20456	-0.0638
5.20456	0.029
5.21289	0.0459
5.22122	0.0477
5.22956	0.0487
5.23789	0.0494
5.24622	0.0499
5.25456	0.0504
5.26289	0.0508
5.27122	0.0512
5.27956	0.0515
5.28789	0.0517
5.29622	0.0518
5.30456	0.052
5.31289	0.0519
5.32122	0.0519
5.32956	0.0518
5.33789	0.0515
5.34622	0.0512
5.35456	0.0511
5.36289	0.051
5.37122	0.0511
5.37956	0.0513
5.38789	0.0514
5.39622	0.0515
5.40456	0.052
5.41289	0.0524
5.42122	0.0528
5.42956	0.0534
5.43789	0.0541
5.44622	0.0552
5.45456	0.0568
5.46289	0.0592
5.47122	0.063
5.47956	0.0685
5.48789	0.0812
5.49622	0.1026
5.50456	0.1135
5.51289	0.1623
5.51639	0.6288
5.51639	-0.1074
5.52472	-0.0458
5.53306	-0.0454
5.54139	-0.0446
5.54972	-0.0425
5.55806	-0.0417
5.56639	-0.0418
5.57472	-0.0422
5.58306	-0.0424
5.59139	-0.0428
5.59972	-0.0431
5.60806	-0.0434
5.61639	-0.0436
5.62472	-0.0438
5.63306	-0.0439
5.64139	-0.044
5.64972	-0.0441
5.65806	-0.0444
5.66639	-0.0445
5.67472	-0.0449
5.68306	-0.0452
5.69139	-0.0456
5.69972	-0.0459
5.70806	-0.0463
5.71639	-0.0469
5.72472	-0.0475
5.73306	-0.0483
5.74139	-0.0491
5.74972	-0.05
5.75806	-0.0511
5.76639	-0.0524
5.77472	-0.0536
5.78306	-0.0553
5.79139	-0.0567
5.79972	-0.0582
5.80806	-0.0597
5.81639	-0.0611
5.82472	-0.0625
5.83306	-0.0636
5.84139	-0.0644
5.84961	-0.0651
5.84961	0.0282
5.85794	0.0463
5.86628	0.048
5.87461	0.0489
5.88294	0.0495
5.89128	0.0501
5.89961	0.0507
5.90794	0.0509
5.91628	0.0512
5.92461	0.0513
5.93294	0.0515
5.94128	0.0515
5.94961	0.0516
5.95794	0.0516
5.96628	0.0516
5.97461	0.0516
5.98294	0.0516
5.99128	0.0516
5.99961	0.0516
6.00794	0.0518
6.01628	0.0519
6.02461	0.0521
6.03294	0.0522
6.04128	0.0524
6.04961	0.0526
6.05794	0.053
6.06628	0.0534
6.07461	0.0539
6.08294	0.0549
6.09128	0.0563
6.09961	0.059
6.10794	0.0612
6.11628	0.0678
6.12461	0.0867
6.13294	0.091
6.14128	0.1032
6.14961	0.1066
6.15794	0.1663
6.16153	0.6
6.16153	-0.1508
6.16986	-0.0446
6.17819	-0.0442
6.18653	-0.042
6.19486	-0.0419
6.20319	-0.0417
6.21153	-0.0417
6.21986	-0.042
6.22819	-0.0426
6.23653	-0.043
6.24486	-0.0434
6.25319	-0.0438
6.26153	-0.044
6.26986	-0.0442
6.27819	-0.0444
6.28653	-0.0447
6.29486	-0.0449
6.30319	-0.0451
6.31153	-0.0453
6.31986	-0.0456
6.32819	-0.0459
6.33653	-0.0463
6.34486	-0.0468
6.35319	-0.0473
6.36153	-0.0479
6.36986	-0.0487
6.37819	-0.0496
6.38653	-0.0506
6.39486	-0.0519
6.40319	-0.0532
6.41153	-0.0547
6.41986	-0.056
6.42819	-0.0574
6.43653	-0.0587
6.44486	-0.0601
6.45319	-0.0614
6.46153	-0.0628
6.46986	-0.064
6.47819	-0.0651
6.48653	-0.0658
6.49475	-0.0661
6.49475	0.0295
6.50308	0.0472
6.51142	0.0487
6.51975	0.0495
6.52808	0.0501
6.53642	0.0506
6.54475	0.0511
6.55308	0.0514
6.56142	0.0515
6.56975	0.0516
6.57808	0.0516
6.58642	0.0516
6.59475	0.0517
6.60308	0.0518
6.61142	0.0519
6.61975	0.0519
6.62808	0.052
6.63642	0.0521
6.64475	0.0523
6.65308	0.0523
6.66142	0.0525
6.66975	0.0527
6.67808	0.0529
6.68642	0.0533
6.69475	0.0536
6.70308	0.0541
6.71142	0.0546
6.71975	0.0552
6.72808	0.056
6.73642	0.0573
6.74475	0.0596
6.75308	0.0621
6.76142	0.082
6.76975	0.0886
6.77808	0.0916
6.78642	0.1092
6.79475	0.1335
6.80308	0.1482
6.81142	0.2326
6.819	0.6
6.819	-0.1216
6.82733	-0.0459
6.83567	-0.0445
6.844	-0.0423
6.85233	-0.042
6.86067	-0.0421
6.869	-0.0421
6.87733	-0.0425
6.88567	-0.0429
6.894	-0.0433
6.90233	-0.0436
6.91067	-0.0439
6.919	-0.0441
6.92733	-0.0444
6.93567	-0.0446
6.944	-0.0448
6.95233	-0.0451
6.96067	-0.0455
6.969	-0.0458
6.97733	-0.0462
6.98567	-0.0466
6.994	-0.0471
7.00233	-0.0477
7.01067	-0.0484
7.019	-0.0491
7.02733	-0.0501
7.03567	-0.0512
7.044	-0.0522
7.05233	-0.0535
7.06067	-0.0545
7.069	-0.0557
7.07733	-0.0568
7.08567	-0.058
7.094	-0.059
7.10233	-0.0601
7.11067	-0.0612
7.119	-0.0623
7.12733	-0.0635
7.13567	-0.0645
7.144	-0.0652
7.15222	-0.066
7.15222	0.0297
7.16056	0.0469
7.16889	0.0484
7.17722	0.0492
7.18556	0.05
7.19389	0.0507
7.20222	0.0514
7.21056	0.0519
7.21889	0.0521
7.22722	0.052
7.23556	0.0521
7.24389	0.0522
7.25222	0.0523
7.26056	0.0524
7.26889	0.0525
7.27722	0.0525
7.28556	0.0527
7.29389	0.0529
7.30222	0.0529
7.31056	0.0533
7.31889	0.0533
7.32722	0.0536
7.33556	0.0539
7.34389	0.0542
7.35222	0.0546
7.36056	0.055
7.36889	0.0556
7.37722	0.0563
7.38556	0.0573
7.39389	0.0587
7.40222	0.0606
7.41056	0.0629
7.41889	0.0658
7.42722	0.0708
7.43556	0.0958
7.44389	0.1064
7.45222	0.1427
7.46056	0.1521
7.46442	0.6
7.46442	-0.0739
7.47275	-0.037
7.48108	-0.0385
7.48942	-0.0398
7.49775	-0.041
7.50608	-0.0417
7.51442	-0.0423
7.52275	-0.0428
7.53108	-0.0432
7.53942	-0.0436
7.54775	-0.0439
7.55608	-0.0443
7.56442	-0.0446
7.57275	-0.045
7.58108	-0.0453
7.58942	-0.0455
7.59775	-0.0458
7.60608	-0.0461
7.61442	-0.0464
7.62275	-0.0468
7.63108	-0.0472
7.63942	-0.0477
7.64775	-0.0481
7.65608	-0.0488
7.66442	-0.0496
7.67275	-0.0503
7.68108	-0.0513
7.68942	-0.0523
7.69775	-0.0535
7.70608	-0.0549
7.71442	-0.0562
7.72275	-0.0577
7.73108	-0.0593
7.73942	-0.0605
7.74775	-0.0619
7.75608	-0.0632
7.76442	-0.0645
7.77275	-0.0655
7.78108	-0.0665
7.78942	-0.067
7.79764	-0.0671
7.79764	0.0284
7.80597	0.048
7.81431	0.0493
7.82264	0.0501
7.83097	0.0509
7.83931	0.0516
7.84764	0.0521
7.85597	0.0525
7.86431	0.0527
7.87264	0.0529
7.88097	0.053
7.88931	0.0529
7.89764	0.053
7.90597	0.053
7.91431	0.0529
7.92264	0.0529
7.93097	0.0528
7.93931	0.0528
7.94764	0.0528
7.95597	0.0529
7.96431	0.0529
7.97264	0.0531
7.98097	0.0532
7.98931	0.0533
7.99764	0.0536
8.00597	0.054
8.01431	0.0544
8.02264	0.0549
8.03097	0.0555
8.03931	0.0564
8.04764	0.058
8.05597	0.0608
8.06431	0.0637
8.07264	0.067
8.08097	0.0715
8.08931	0.0838
8.09764	0.109
8.10597	0.1935
8.11431	0.1556
8.11889	0.6
8.11889	-0.1011
8.12722	-0.043
8.13556	-0.0434
8.14389	-0.043
8.15222	-0.0426
8.16056	-0.0426
8.16889	-0.0427
8.17722	-0.0429
8.18556	-0.0431
8.19389	-0.0432
8.20222	-0.0436
8.21056	-0.044
8.21889	-0.0442
8.22722	-0.0445
8.23556	-0.0449
8.24389	-0.0453
8.25222	-0.0456
8.26056	-0.0459
8.26889	-0.0462
8.27722	-0.0466
8.28556	-0.047
8.29389	-0.0474
8.30222	-0.0481
8.31056	-0.0488
8.31889	-0.0497
8.32722	-0.0507
8.33556	-0.0516
8.34389	-0.0528
8.35222	-0.0539
8.36056	-0.0551
8.36889	-0.0563
8.37722	-0.0575
8.38556	-0.0587
8.39389	-0.0599
8.40222	-0.0611
8.41056	-0.0624
8.41889	-0.0638
8.42722	-0.0648
8.43556	-0.0659
8.44389	-0.0668
8.45211	-0.0675
8.45211	0.0277
8.46044	0.0479
8.46878	0.0491
8.47711	0.0498
8.48544	0.0505
8.49378	0.0511
8.50211	0.0518
8.51044	0.0522
8.51878	0.0526
8.52711	0.0525
8.53544	0.0525
8.54378	0.0525
8.55211	0.0526
8.56044	0.0527
8.56878	0.0528
8.57711	0.0528
8.58544	0.0529
8.59378	0.0528
8.60211	0.0528
8.61044	0.0529
8.61878	0.053
8.62711	0.0533
8.63544	0.0534
8.64378	0.0536
8.65211	0.0536
8.66044	0.0539
8.66878	0.0543
8.67711	0.0548
8.68544	0.0555
8.69378	0.0562
8.70211	0.0576
8.71044	0.0595
8.71878	0.0617
8.72711	0.0655
8.73544	0.0878
8.74378	0.0926
8.75211	0.1011
8.76044	0.1743
8.76878	0.3951
8.76889	0.6
8.76889	-0.1933
8.77722	-0.0427
8.78556	-0.0434
8.79389	-0.0432
8.80222	-0.043
8.81056	-0.0425
8.81889	-0.0428
8.82722	-0.043
8.83556	-0.0433
8.84389	-0.0437
8.85222	-0.0441
8.86056	-0.0445
8.86889	-0.0446
8.87722	-0.045
8.88556	-0.0454
8.89389	-0.0461
8.90222	-0.0464
8.91056	-0.0467
8.91889	-0.0471
8.92722	-0.0475
8.93556	-0.0482
8.94389	-0.0488
8.95222	-0.0494
8.96056	-0.0502
8.96889	-0.0509
8.97722	-0.0518
8.98556	-0.0528
8.99389	-0.0538
9.00222	-0.0549
9.01056	-0.0563
9.01889	-0.0574
9.02722	-0.0585
9.03556	-0.0597
9.04389	-0.0607
9.05222	-0.062
9.06056	-0.0632
9.06889	-0.0643
9.07722	-0.0656
9.08556	-0.0665
9.09389	-0.0673
9.10211	-0.0677
9.10211	0.0307
9.11044	0.0483
9.11878	0.0495
9.12711	0.0503
9.13544	0.0512
9.14378	0.0519
9.15211	0.0525
9.16044	0.0528
9.16878	0.053
9.17711	0.0532
9.18544	0.0533
9.19378	0.0534
9.20211	0.0536
9.21044	0.0537
9.21878	0.0538
9.22711	0.0539
9.23544	0.054
9.24378	0.054
9.25211	0.054
9.26044	0.0542
9.26878	0.0544
9.27711	0.0547
9.28544	0.0549
9.29378	0.0553
9.30211	0.0557
9.31044	0.0563
9.31878	0.0566
9.32711	0.0576
9.33544	0.0588
9.34378	0.0602
9.35211	0.0619
9.36044	0.0644
9.36878	0.0692
9.37711	0.0805
9.38544	0.1182
9.39378	0.1685
9.40211	0.1787
9.40956	0.6
9.40956	-0.1566
9.41789	-0.0413
9.42622	-0.042
9.43456	-0.0421
9.44289	-0.0425
9.45122	-0.0426
9.45956	-0.0429
9.46789	-0.0433
9.47622	-0.0438
9.48456	-0.0443
9.49289	-0.0447
9.50122	-0.045
9.50956	-0.0454
9.51789	-0.0458
9.52622	-0.0461
9.53456	-0.0464
9.54289	-0.0468
9.55122	-0.0472
9.55956	-0.0475
9.56789	-0.048
9.57622	-0.0485
9.58456	-0.0491
9.59289	-0.0498
9.60122	-0.0506
9.60956	-0.0518
9.61789	-0.0529
9.62622	-0.0541
9.63456	-0.0553
9.64289	-0.0566
9.65122	-0.0579
9.65956	-0.0592
9.66789	-0.0605
9.67622	-0.0617
9.68456	-0.0629
9.69289	-0.0641
9.70122	-0.0652
9.70956	-0.0665
9.71789	-0.0675
9.72622	-0.0682
9.73456	-0.0684
9.74278	-0.0683
9.74278	0.0307
9.75111	0.0487
9.75944	0.0504
9.76778	0.0512
9.77611	0.052
9.78444	0.0525
9.79278	0.053
9.80111	0.0532
9.80944	0.0536
9.81778	0.0537
9.82611	0.0539
9.83444	0.0539
9.84278	0.054
9.85111	0.0541
9.85944	0.0542
9.86778	0.0541
9.87611	0.0541
9.88444	0.0541
9.89278	0.0542
9.90111	0.0544
9.90944	0.0544
9.91778	0.0545
9.92611	0.0548
9.93444	0.0552
9.94278	0.0558
9.95111	0.0562
9.95944	0.0566
9.96778	0.0576
9.97611	0.0582
9.98444	0.0589
9.99278	0.0605
10.0011	0.062
10.0094	0.0643
10.0178	0.0714
10.0261	0.0843
10.0344	0.107
10.0428	0.1562
10.0496	0.6
10.0496	-0.1245
10.0579	-0.0405
10.0663	-0.0405
10.0746	-0.0411
10.0829	-0.0415
10.0913	-0.0421
10.0996	-0.0427
10.1079	-0.0432
10.1163	-0.0438
10.1246	-0.0444
10.1329	-0.0449
10.1412	-0.0453
10.1496	-0.0457
10.1579	-0.0461
10.1662	-0.0466
10.1746	-0.047
10.1829	-0.0474
10.1913	-0.0477
10.1996	-0.0482
10.2079	-0.0487
10.2163	-0.0494
10.2246	-0.0501
10.2329	-0.051
10.2413	-0.0519
10.2496	-0.0531
10.2579	-0.0542
10.2662	-0.0552
10.2746	-0.0565
10.2829	-0.0578
10.2912	-0.0592
10.2996	-0.0603
10.3079	-0.0616
10.3163	-0.0628
10.3246	-0.0639
10.3329	-0.0651
10.3413	-0.0663
10.3496	-0.0673
10.3579	-0.0681
10.3663	-0.0686
10.3746	-0.0688
10.3828	-0.0685
10.3828	0.0305
10.3911	0.0489
10.3995	0.0505
10.4078	0.0512
10.4161	0.052
10.4245	0.0525
10.4328	0.0529
10.4411	0.0532
10.4495	0.0534
10.4578	0.0535
10.4661	0.0536
10.4745	0.0537
10.4828	0.0537
10.4911	0.0537
10.4995	0.0538
10.5078	0.0537
10.5161	0.0538
10.5245	0.0538
10.5328	0.0538
10.5411	0.0539
10.5495	0.0539
10.5578	0.0542
10.5661	0.0543
10.5745	0.0544
10.5828	0.0545
10.5911	0.0547
10.5995	0.0552
10.6078	0.0557
10.6161	0.056
10.6245	0.0565
10.6328	0.0571
10.6411	0.0587
10.6495	0.06
10.6578	0.0613
10.6661	0.0635
10.6745	0.0669
10.6828	0.0711
10.6911	0.083
10.6995	0.1167
10.7078	0.1907
10.7161	0.2522
10.7245	0.3616
10.7256	0.6
10.7256	-0.1403
10.734	-0.0421
10.7423	-0.0415
10.7506	-0.0418
10.759	-0.0419
10.7673	-0.0423
10.7756	-0.0429
10.784	-0.0434
10.7923	-0.0439
10.8006	-0.0444
10.809	-0.0449
10.8173	-0.0454
10.8256	-0.0457
10.834	-0.0461
10.8423	-0.0464
10.8506	-0.0468
10.859	-0.0471
10.8673	-0.0473
10.8756	-0.0476
10.884	-0.0478
10.8923	-0.0481
10.9006	-0.0485
10.909	-0.0488
10.9173	-0.0495
10.9256	-0.05
10.934	-0.0508
10.9423	-0.0516
10.9506	-0.0526
10.959	-0.0536
10.9673	-0.0548
10.9756	-0.0572
10.984	-0.0581
10.9923	-0.0591
11.0006	-0.0599
11.009	-0.0607
11.0173	-0.0617
11.0256	-0.0627
11.034	-0.0637
11.0423	-0.0647
11.0506	-0.0657
11.0589	-0.0666
11.0589	0.0291
11.0672	0.0483
11.0755	0.05
11.0839	0.0511
11.0922	0.0521
11.1005	0.0529
11.1089	0.0534
11.1172	0.054
11.1255	0.0543
11.1339	0.0547
11.1422	0.0549
11.1505	0.0549
11.1589	0.0551
11.1672	0.0551
11.1755	0.0551
11.1839	0.0552
11.1922	0.0553
11.2005	0.0553
11.2089	0.0554
11.2172	0.0556
11.2255	0.0557
11.2339	0.0558
11.2422	0.0559
11.2505	0.0563
11.2589	0.0564
11.2672	0.057
11.2755	0.0573
11.2839	0.0583
11.2922	0.0591
11.3005	0.0601
11.3089	0.0695
11.3172	0.07
11.3255	0.0718
11.3339	0.0753
11.3422	0.091
11.3505	0.1272
11.3589	0.1558
11.3672	0.2144
11.373	0.6
11.373	-0.1332
11.3813	-0.047
11.3896	-0.0463
11.398	-0.0471
11.4063	-0.0478
11.4146	-0.0484
11.423	-0.049
11.4313	-0.0496
11.4396	-0.0502
11.448	-0.0507
11.4563	-0.0513
11.4646	-0.0517
11.473	-0.0519
11.4813	-0.0522
11.4896	-0.0525
11.498	-0.0528
11.5063	-0.053
11.5146	-0.0533
11.523	-0.0536
11.5313	-0.0537
11.5396	-0.054
11.548	-0.0544
11.5563	-0.0549
11.5646	-0.0554
11.573	-0.0562
11.5813	-0.057
11.5896	-0.058
11.598	-0.059
11.6063	-0.0602
11.6146	-0.0615
11.623	-0.0624
11.6313	-0.0633
11.6396	-0.0643
11.648	-0.0652
11.6563	-0.0663
11.6646	-0.0673
11.673	-0.0684
11.6813	-0.0694
11.6896	-0.0701
11.698	-0.0706
11.7062	-0.0709
11.7062	0.034
11.7145	0.0521
11.7229	0.0538
11.7312	0.0548
11.7395	0.0556
11.7479	0.0563
11.7562	0.057
11.7645	0.0575
11.7729	0.058
11.7812	0.0584
11.7895	0.0586
11.7979	0.0588
11.8062	0.0589
11.8145	0.059
11.8229	0.059
11.8312	0.059
11.8395	0.059
11.8479	0.0591
11.8562	0.059
11.8645	0.059
11.8729	0.059
11.8812	0.0591
11.8895	0.0594
11.8979	0.0596
11.9062	0.0597
11.9145	0.06
11.9229	0.0603
11.9312	0.0605
11.9395	0.0609
11.9479	0.0612
11.9562	0.0617
11.9645	0.063
11.9729	0.0639
11.9812	0.0652
11.9895	0.067
11.9979	0.0697
12.0062	0.0779
12.0145	0.0858
12.0229	0.1021
12.0312	0.1571
12.0384	0.6
12.0384	-0.1077
12.0468	-0.0413
12.0551	-0.0418
12.0634	-0.0432
12.0718	-0.0444
12.0801	-0.0454
12.0884	-0.0463
12.0968	-0.0471
12.1051	-0.0477
12.1134	-0.0483
12.1218	-0.0489
12.1301	-0.0493
12.1384	-0.0497
12.1468	-0.05
12.1551	-0.0503
12.1634	-0.0507
12.1718	-0.0508
12.1801	-0.0511
12.1884	-0.0512
12.1968	-0.0515
12.2051	-0.0518
12.2134	-0.0522
12.2218	-0.0525
12.2301	-0.0529
12.2384	-0.0535
12.2468	-0.054
12.2551	-0.0547
12.2634	-0.0563
12.2718	-0.0574
12.2801	-0.0585
12.2884	-0.0599
12.2968	-0.061
12.3051	-0.0621
12.3134	-0.0633
12.3218	-0.0643
12.3301	-0.0653
12.3384	-0.0663
12.3468	-0.0674
12.3551	-0.0685
12.3634	-0.0696
12.3717	-0.0705
12.3717	0.0346
12.38	0.0516
12.3883	0.053
12.3967	0.0541
12.405	0.0551
12.4133	0.0559
12.4217	0.0565
12.43	0.0571
12.4383	0.0577
12.4467	0.058
12.455	0.0583
12.4633	0.0584
12.4717	0.0584
12.48	0.0584
12.4883	0.0585
12.4967	0.0585
12.505	0.0586
12.5133	0.0585
12.5217	0.0586
12.53	0.0585
12.5383	0.0585
12.5467	0.0585
12.555	0.0584
12.5633	0.0586
12.5717	0.0587
12.58	0.0589
12.5883	0.0591
12.5967	0.0595
12.605	0.0597
12.6133	0.0604
12.6217	0.061
12.63	0.0618
12.6383	0.0628
12.6467	0.0643
12.655	0.0673
12.6633	0.0713
12.6717	0.0788
12.68	0.0976
12.6883	0.1258
12.6967	0.1413
12.705	0.2172
12.7133	0.2164
12.7217	0.2553
12.73	0.2918
12.7324	0.6
12.7324	-0.1272
12.7407	-0.0476
12.749	-0.0464
12.7574	-0.046
12.7657	-0.0462
12.774	-0.0465
12.7824	-0.0471
12.7907	-0.0475
12.799	-0.048
12.8074	-0.0485
12.8157	-0.0489
12.824	-0.0493
12.8324	-0.0496
12.8407	-0.0499
12.849	-0.0502
12.8574	-0.0504
12.8657	-0.0507
12.874	-0.0508
12.8824	-0.051
12.8907	-0.0511
12.899	-0.0513
12.9074	-0.0515
12.9157	-0.0519
12.924	-0.0522
12.9324	-0.0527
12.9407	-0.0531
12.949	-0.0536
12.9574	-0.0541
12.9657	-0.0548
12.974	-0.0555
12.9824	-0.0564
12.9907	-0.0574
12.999	-0.0585
13.0074	-0.0594
13.0157	-0.0603
13.024	-0.061
13.0324	-0.0618
13.0407	-0.0626
13.049	-0.0635
13.0574	-0.0644
13.0656	-0.0654
13.0656	0.0297
13.0739	0.0484
13.0823	0.0507
13.0906	0.0522
13.0989	0.0534
13.1073	0.0544
13.1156	0.0552
13.1239	0.0558
13.1323	0.0564
13.1406	0.0569
13.1489	0.0572
13.1572	0.0575
13.1656	0.0577
13.1739	0.0578
13.1822	0.0579
13.1906	0.058
13.1989	0.0581
13.2073	0.0581
13.2156	0.0582
13.2239	0.0583
13.2323	0.0584
13.2406	0.0586
13.2489	0.0587
13.2573	0.059
13.2656	0.0602
13.2739	0.0604
13.2822	0.0606
13.2906	0.061
13.2989	0.0619
13.3072	0.0626
13.3156	0.0637
13.3239	0.0656
13.3323	0.0689
13.3406	0.0785
13.3489	0.1244
13.3573	0.126
13.3635	0.6
13.3635	-0.0982
13.3719	-0.0433
13.3802	-0.0435
13.3885	-0.0446
13.3969	-0.0455
13.4052	-0.0464
13.4135	-0.0469
13.4219	-0.0476
13.4302	-0.0482
13.4385	-0.0489
13.4469	-0.0494
13.4552	-0.0498
13.4635	-0.0503
13.4719	-0.0506
13.4802	-0.0509
13.4885	-0.0511
13.4969	-0.0515
13.5052	-0.0518
13.5135	-0.0521
13.5219	-0.0525
13.5302	-0.0529
13.5385	-0.0533
13.5469	-0.0538
13.5552	-0.0544
13.5635	-0.0551
13.5719	-0.056
13.5802	-0.057
13.5885	-0.0581
13.5969	-0.0595
13.6052	-0.0611
13.6135	-0.0622
13.6219	-0.0631
13.6302	-0.064
13.6385	-0.0649
13.6469	-0.0657
13.6552	-0.0665
13.6635	-0.0673
13.6719	-0.0678
13.6802	-0.0682
13.6885	-0.0684
13.6967	-0.0685
13.6967	0.0325
13.7051	0.0501
13.7134	0.0521
13.7218	0.0533
13.7301	0.0544
13.7384	0.0552
13.7468	0.0559
13.7551	0.0565
13.7634	0.0569
13.7718	0.0571
13.7801	0.0573
13.7884	0.0574
13.7967	0.0575
13.8051	0.0575
13.8134	0.0576
13.8217	0.0576
13.8301	0.0575
13.8384	0.0576
13.8468	0.0576
13.8551	0.0577
13.8634	0.0577
13.8718	0.0578
13.8801	0.0578
13.8884	0.0578
13.8968	0.058
13.9051	0.0581
13.9134	0.0583
13.9217	0.0591
13.9301	0.0597
13.9384	0.0601
13.9467	0.0606
13.9551	0.0613
13.9634	0.0633
13.9718	0.065
13.9801	0.0671
13.9884	0.0697
13.9968	0.0759
14.0051	0.0891
14.0134	0.111
14.0218	0.1299
14.0281	0.6
14.0281	-0.1041
14.0364	-0.0407
14.0448	-0.0419
14.0531	-0.0428
14.0614	-0.0439
14.0698	-0.0449
14.0781	-0.0457
14.0864	-0.0465
14.0948	-0.0473
14.1031	-0.0479
14.1114	-0.0485
14.1198	-0.049
14.1281	-0.0495
14.1364	-0.05
14.1448	-0.0503
14.1531	-0.0506
14.1614	-0.0509
14.1698	-0.0512
14.1781	-0.0513
14.1864	-0.0517
14.1948	-0.0519
14.2031	-0.0523
14.2114	-0.0526
14.2198	-0.0531
14.2281	-0.0537
14.2364	-0.0543
14.2448	-0.0551
14.2531	-0.0558
14.2614	-0.0566
14.2698	-0.0578
14.2781	-0.0589
14.2864	-0.0599
14.2948	-0.0612
14.3031	-0.0623
14.3114	-0.0632
14.3198	-0.0642
14.3281	-0.0651
14.3364	-0.0662
14.3448	-0.0673
14.3531	-0.0681
14.3613	-0.0687
14.3613	0.0315
14.3697	0.05
14.378	0.0516
14.3863	0.0527
14.3947	0.0538
14.403	0.0545
14.4113	0.0552
14.4197	0.0557
14.428	0.0561
14.4363	0.0564
14.4447	0.0565
14.453	0.0567
14.4613	0.0569
14.4697	0.0569
14.478	0.057
14.4863	0.0569
14.4947	0.0571
14.503	0.0569
14.5113	0.057
14.5197	0.057
14.528	0.0571
14.5363	0.0573
14.5447	0.0574
14.553	0.0575
14.5613	0.0581
14.5697	0.0585
14.578	0.059
14.5863	0.0594
14.5947	0.0597
14.603	0.0606
14.6113	0.0612
14.6197	0.0621
14.628	0.0642
14.6363	0.066
14.6447	0.0696
14.653	0.0816
14.6613	0.1121
14.6697	0.1269
14.678	0.2148
14.6799	0.6
14.6799	-0.1561
14.6882	-0.042
14.6965	-0.0417
14.7049	-0.0429
14.7132	-0.0439
14.7215	-0.0448
14.7299	-0.0457
14.7382	-0.0463
14.7465	-0.047
14.7549	-0.0475
14.7632	-0.0481
14.7715	-0.0485
14.7799	-0.0489
14.7882	-0.0491
14.7965	-0.0495
14.8049	-0.0498
14.8132	-0.05
14.8215	-0.0502
14.8299	-0.0505
14.8382	-0.0507
14.8465	-0.051
14.8549	-0.0513
14.8632	-0.0518
14.8715	-0.0523
14.8799	-0.0528
14.8882	-0.0536
14.8965	-0.0544
14.9049	-0.0553
14.9132	-0.0562
14.9215	-0.0575
14.9299	-0.0586
14.9382	-0.0599
14.9465	-0.0611
14.9549	-0.0622
14.9632	-0.0633
14.9715	-0.0643
14.9799	-0.0654
14.9882	-0.0666
14.9965	-0.0675
15.0049	-0.0681
15.0131	-0.0684
15.0131	0.0319
15.0214	0.0494
15.0298	0.051
15.0381	0.0521
15.0464	0.053
15.0548	0.0538
15.0631	0.0545
15.0714	0.0549
15.0798	0.0554
15.0881	0.0557
15.0964	0.0559
15.1048	0.0561
15.1131	0.0562
15.1214	0.0563
15.1298	0.0564
15.1381	0.0564
15.1464	0.0565
15.1548	0.0564
15.1631	0.0564
15.1714	0.0565
15.1798	0.0566
15.1881	0.0566
15.1964	0.0568
15.2048	0.0568
15.2131	0.057
15.2214	0.0573
15.2298	0.0576
15.2381	0.0578
15.2464	0.0584
15.2548	0.0588
15.2631	0.0595
15.2714	0.0603
15.2798	0.0615
15.2881	0.064
15.2964	0.069
15.3048	0.0832
15.3131	0.1277
15.3214	0.1421
15.3298	0.1585
15.3381	0.2
15.345	0.6
15.345	-0.1541
15.3534	-0.0409
15.3617	-0.0411
15.37	-0.0419
15.3784	-0.0426
15.3867	-0.0435
15.395	-0.0443
15.4034	-0.0452
15.4117	-0.0458
15.42	-0.0465
15.4284	-0.0469
15.4367	-0.0474
15.445	-0.0478
15.4534	-0.0482
15.4617	-0.0486
15.47	-0.049
15.4784	-0.0493
15.4867	-0.0496
15.495	-0.0498
15.5034	-0.0501
15.5117	-0.0504
15.52	-0.0507
15.5284	-0.0509
15.5367	-0.0513
15.545	-0.0517
15.5534	-0.0523
15.5617	-0.0527
15.57	-0.0535
15.5784	-0.0542
15.5867	-0.0552
15.595	-0.0563
15.6034	-0.0574
15.6117	-0.0587
15.62	-0.0599
15.6284	-0.0611
15.6367	-0.0622
15.645	-0.0635
15.6534	-0.0647
15.6617	-0.0659
15.67	-0.067
15.6783	-0.0677
15.6783	0.0325
15.6866	0.0488
15.6949	0.0503
15.7033	0.0514
15.7116	0.0524
15.7199	0.0533
15.7282	0.0539
15.7366	0.0546
15.7449	0.0549
15.7532	0.0554
15.7616	0.0555
15.7699	0.0557
15.7782	0.0559
15.7866	0.056
15.7949	0.056
15.8033	0.056
15.8116	0.0562
15.8199	0.0563
15.8283	0.0566
15.8366	0.0564
15.8449	0.0564
15.8532	0.0564
15.8616	0.0565
15.8699	0.0568
15.8782	0.0569
15.8866	0.0571
15.8949	0.0574
15.9032	0.0577
15.9116	0.0582
15.9199	0.0587
15.9283	0.0595
15.9366	0.0607
15.9449	0.063
15.9533	0.0651
15.9616	0.0714
15.9699	0.0797
15.9782	0.0915
15.9866	0.1142
15.9949	0.3583
15.9953	0.6
15.9953	-0.1822
16.0036	-0.0414
16.012	-0.0409
16.0203	-0.0414
16.0286	-0.0422
16.037	-0.0433
16.0453	-0.0441
16.0536	-0.0449
16.062	-0.0456
16.0703	-0.0463
16.0786	-0.0468
16.087	-0.0473
16.0953	-0.0477
16.1036	-0.0481
16.112	-0.0485
16.1203	-0.0489
16.1286	-0.0492
16.137	-0.0496
16.1453	-0.0499
16.1536	-0.0502
[truncated: 1,220 more rows]
