# Supplementary material for: 3D hierarchical graphene matrices enable stable Zn anodes for aqueous Zn batteries
Source: Nat Commun. 2023 Jul 14;14:4205. doi: 10.1038/s41467-023-39947-8 (PMC10349079; doi:10.1038/s41467-023-39947-8)
Supplement: Supplementary file 11 — Source Data [file 41467_2023_39947_MOESM11_ESM.zip › RAW DATA/Manuscript/Fig.3/Fig.3g.xlsx]

## Sheet: 40mA cm-2-8 mAh cm-2
Time （h）	Voltage (V)
0	-0.1814
0.00833	-0.1008
0.01667	-0.0959
0.025	-0.0931
0.03333	-0.0912
0.04167	-0.0899
0.05	-0.0889
0.05833	-0.0879
0.06667	-0.0867
0.075	-0.0861
0.08333	-0.0853
0.09167	-0.0843
0.1	-0.0834
0.10833	-0.083
0.11667	-0.0826
0.125	-0.0821
0.13333	-0.0817
0.14167	-0.0814
0.15	-0.0803
0.15833	-0.0796
0.16667	-0.0792
0.175	-0.079
0.18333	-0.0787
0.19167	-0.0783
0.19994	-0.0778
0.19994	0.0222
0.20828	0.0566
0.21661	0.0603
0.22494	0.0618
0.23328	0.0629
0.24161	0.0642
0.24994	0.0651
0.25828	0.0657
0.26661	0.0663
0.27494	0.0669
0.28328	0.0674
0.29161	0.0681
0.29994	0.0685
0.30828	0.0692
0.31661	0.0701
0.32494	0.0709
0.33328	0.0723
0.34161	0.0743
0.34994	0.0776
0.35828	0.085
0.36661	0.1202
0.37108	0.6008
0.37108	-0.0871
0.37942	-0.0491
0.38775	-0.0518
0.39608	-0.0538
0.40442	-0.0558
0.41275	-0.0583
0.42108	-0.0609
0.42942	-0.064
0.43775	-0.0671
0.44608	-0.0695
0.45442	-0.0705
0.46275	-0.0712
0.47108	-0.0718
0.47942	-0.0723
0.48775	-0.0728
0.49608	-0.0732
0.50442	-0.0735
0.51275	-0.0733
0.52108	-0.0723
0.52942	-0.0717
0.53775	-0.0708
0.54608	-0.0701
0.55442	-0.0694
0.56275	-0.0686
0.57103	-0.0681
0.57103	0.0181
0.57936	0.0471
0.58769	0.0502
0.59603	0.0525
0.60436	0.0542
0.61269	0.0557
0.62103	0.0571
0.62936	0.058
0.63769	0.0588
0.64603	0.0596
0.65436	0.0602
0.66269	0.0607
0.67103	0.0613
0.67936	0.062
0.68769	0.0626
0.69603	0.0633
0.70436	0.0643
0.71269	0.0654
0.72103	0.0668
0.72936	0.0691
0.73769	0.0728
0.74603	0.0824
0.75436	0.1123
0.76167	0.6039
0.76167	0.0336
0.77	-0.0437
0.77833	-0.0456
0.78667	-0.0466
0.795	-0.0475
0.80333	-0.0483
0.81167	-0.0492
0.82	-0.0502
0.82833	-0.0514
0.83667	-0.0528
0.845	-0.0546
0.85333	-0.0564
0.86167	-0.0584
0.87	-0.0604
0.87833	-0.0627
0.88667	-0.0654
0.895	-0.0674
0.90333	-0.0687
0.91167	-0.0697
0.92	-0.0703
0.92833	-0.0704
0.93667	-0.0701
0.945	-0.0692
0.95333	-0.0684
0.96161	-0.0675
0.96161	0.0222
0.96994	0.0464
0.97828	0.0482
0.98661	0.0501
0.99494	0.0516
1.00328	0.0531
1.01161	0.0543
1.01994	0.0552
1.02828	0.056
1.03661	0.0567
1.04494	0.0574
1.05328	0.0579
1.06161	0.0584
1.06994	0.0591
1.07828	0.0597
1.08661	0.0604
1.09494	0.0613
1.10328	0.0626
1.11161	0.0642
1.11994	0.0661
1.12828	0.0699
1.13661	0.0761
1.14494	0.0939
1.15328	0.2951
1.15581	0.6052
1.15581	-0.0356
1.16414	-0.0414
1.17247	-0.0435
1.18081	-0.0445
1.18914	-0.0452
1.19747	-0.0458
1.20581	-0.0463
1.21414	-0.0468
1.22247	-0.0476
1.23081	-0.0484
1.23914	-0.0494
1.24747	-0.0506
1.25581	-0.0521
1.26414	-0.0538
1.27247	-0.0557
1.28081	-0.0579
1.28914	-0.0602
1.29747	-0.0629
1.30581	-0.0657
1.31414	-0.0675
1.32247	-0.0686
1.33081	-0.069
1.33914	-0.0688
1.34747	-0.068
1.35575	-0.0671
1.35575	0.0232
1.36408	0.0454
1.37242	0.0467
1.38075	0.0483
1.38908	0.0498
1.39742	0.0511
1.40575	0.0522
1.41408	0.0531
1.42242	0.0539
1.43075	0.0545
1.43908	0.0552
1.44742	0.0557
1.45575	0.0563
1.46408	0.0569
1.47242	0.0576
1.48075	0.0584
1.48908	0.0594
1.49742	0.0604
1.50575	0.0621
1.51408	0.0642
1.52242	0.0673
1.53075	0.0733
1.53908	0.0874
1.54742	0.1535
1.55239	0.6094
1.55239	0.0415
1.56072	-0.0398
1.56906	-0.042
1.57739	-0.0428
1.58572	-0.0434
1.59406	-0.0439
1.60239	-0.0442
1.61072	-0.0448
1.61906	-0.0452
1.62739	-0.0459
1.63572	-0.0466
1.64406	-0.0477
1.65239	-0.0487
1.66072	-0.05
1.66906	-0.0516
1.67739	-0.0534
1.68572	-0.0557
1.69406	-0.0582
1.70239	-0.061
1.71072	-0.0639
1.71906	-0.0658
1.72739	-0.067
1.73572	-0.0675
1.74406	-0.0671
1.75233	-0.0662
1.75233	0.0225
1.76067	0.0443
1.769	0.0452
1.77733	0.0467
1.78567	0.048
1.794	0.0492
1.80233	0.0502
1.81067	0.0511
1.819	0.0518
1.82733	0.0524
1.83567	0.053
1.844	0.0536
1.85233	0.0542
1.86067	0.0548
1.869	0.0555
1.87733	0.0562
1.88567	0.0571
1.894	0.0583
1.90233	0.0597
1.91067	0.0616
1.919	0.0647
1.92733	0.0703
1.93567	0.084
1.944	0.1439
1.94972	0.6014
1.94972	-0.0462
1.95806	-0.0384
1.96639	-0.0405
1.97472	-0.0415
1.98306	-0.042
1.99139	-0.0424
1.99972	-0.0428
2.00806	-0.0433
2.01639	-0.0437
2.02472	-0.0442
2.03306	-0.0448
2.04139	-0.0456
2.04972	-0.0466
2.05806	-0.0477
2.06639	-0.0491
2.07472	-0.0509
2.08306	-0.053
2.09139	-0.0552
2.09972	-0.0579
2.10806	-0.0608
2.11639	-0.0635
2.12472	-0.0655
2.13306	-0.0666
2.14139	-0.0667
2.14967	-0.066
2.14967	0.0249
2.158	0.0437
2.16633	0.0443
2.17467	0.0457
2.183	0.0469
2.19133	0.048
2.19967	0.0489
2.208	0.0499
2.21633	0.0505
2.22467	0.0512
2.233	0.0517
2.24133	0.0523
2.24967	0.0528
2.258	0.0535
2.26633	0.054
2.27467	0.0549
2.283	0.0558
2.29133	0.0569
2.29967	0.0582
2.308	0.0602
2.31633	0.063
2.32467	0.0682
2.333	0.0808
2.34133	0.1322
2.34769	0.6131
2.34769	0.0505
2.35603	-0.038
2.36436	-0.0399
2.37269	-0.0408
2.38103	-0.0415
2.38936	-0.0418
2.39769	-0.0422
2.40603	-0.0425
2.41436	-0.0429
2.42269	-0.0433
2.43103	-0.0439
2.43936	-0.0447
2.44769	-0.0455
2.45603	-0.0466
2.46436	-0.0481
2.47269	-0.0496
2.48103	-0.0516
2.48936	-0.0537
2.49769	-0.0564
2.50603	-0.0592
2.51436	-0.0621
2.52269	-0.0643
2.53103	-0.0659
2.53936	-0.0665
2.54764	-0.0662
2.54764	0.0266
2.55597	0.0437
2.56431	0.0445
2.57264	0.0458
2.58097	0.0469
2.58931	0.048
2.59764	0.0488
2.60597	0.0496
2.61431	0.0503
2.62264	0.0509
2.63097	0.0515
2.63931	0.052
2.64764	0.0526
2.65597	0.0531
2.66431	0.0539
2.67264	0.0548
2.68097	0.0556
2.68931	0.0568
2.69764	0.058
2.70597	0.06
2.71431	0.0626
2.72264	0.0676
2.73097	0.0815
2.73931	0.1517
2.74508	0.6053
2.74508	-0.0249
2.75342	-0.0379
2.76175	-0.0399
2.77008	-0.0409
2.77842	-0.0413
2.78675	-0.0418
2.79508	-0.0422
2.80342	-0.0424
2.81175	-0.0428
2.82008	-0.0432
2.82842	-0.0437
2.83675	-0.0444
2.84508	-0.0452
2.85342	-0.0462
2.86175	-0.0475
2.87008	-0.0491
2.87842	-0.0511
2.88675	-0.0533
2.89508	-0.0561
2.90342	-0.059
2.91175	-0.0616
2.92008	-0.064
2.92842	-0.0659
2.93675	-0.0666
2.94503	-0.0663
2.94503	0.0272
2.95336	0.0441
2.96169	0.0445
2.97003	0.0458
2.97836	0.0467
2.98669	0.0477
2.99503	0.0486
3.00336	0.0494
3.01169	0.0501
3.02003	0.0508
3.02836	0.0514
3.03669	0.0518
3.04503	0.0524
3.05336	0.0529
3.06169	0.0535
3.07003	0.0543
3.07836	0.0552
3.08669	0.0563
3.09503	0.0576
3.10336	0.0592
3.11169	0.0619
3.12003	0.0663
3.12836	0.0776
3.13669	0.1327
3.14228	0.6011
3.14228	-0.0283
3.15061	-0.0375
3.15894	-0.0397
3.16728	-0.0405
3.17561	-0.0411
3.18394	-0.0416
3.19228	-0.042
3.20061	-0.0422
3.20894	-0.0427
3.21728	-0.0431
3.22561	-0.0435
3.23394	-0.0441
3.24228	-0.0448
3.25061	-0.0457
3.25894	-0.0468
3.26728	-0.0485
3.27561	-0.0503
3.28394	-0.0526
3.29228	-0.0554
3.30061	-0.0582
3.30894	-0.0609
3.31728	-0.063
3.32561	-0.065
3.33394	-0.0661
3.34222	-0.0659
3.34222	0.028
3.35056	0.0435
3.35889	0.0441
3.36722	0.0451
3.37556	0.0462
3.38389	0.047
3.39222	0.0479
3.40056	0.0485
3.40889	0.0492
3.41722	0.0498
3.42556	0.0504
3.43389	0.051
3.44222	0.0515
3.45056	0.052
3.45889	0.0526
3.46722	0.0533
3.47556	0.0541
3.48389	0.0551
3.49222	0.0562
3.50056	0.058
3.50889	0.0602
3.51722	0.0641
3.52556	0.0732
3.53389	0.1079
3.54	0.6056
3.54	-0.0588
3.54833	-0.0365
3.55667	-0.0385
3.565	-0.0394
3.57333	-0.0401
3.58167	-0.0405
3.59	-0.0408
3.59833	-0.0412
3.60667	-0.0416
3.615	-0.042
3.62333	-0.0426
3.63167	-0.0432
3.64	-0.0438
3.64833	-0.0449
3.65667	-0.0459
3.665	-0.0475
3.67333	-0.0495
3.68167	-0.0518
3.69	-0.0543
3.69833	-0.057
3.70667	-0.0596
3.715	-0.0618
3.72333	-0.064
3.73167	-0.0654
3.73994	-0.0655
3.73994	0.028
3.74828	0.0431
3.75661	0.0436
3.76494	0.0446
3.77328	0.0455
3.78161	0.0465
3.78994	0.0473
3.79828	0.0481
3.80661	0.0488
3.81494	0.0494
3.82328	0.0499
3.83161	0.0506
3.83994	0.0512
3.84828	0.0518
3.85661	0.0524
3.86494	0.0531
3.87328	0.0539
3.88161	0.0548
3.88994	0.056
3.89828	0.0576
3.90661	0.0598
3.91494	0.0637
3.92328	0.0727
3.93161	0.1117
3.93869	0.6003
3.93869	-0.0563
3.94703	-0.0364
3.95536	-0.0384
3.96369	-0.0394
3.97203	-0.04
3.98036	-0.0405
3.98869	-0.0408
3.99703	-0.0411
4.00536	-0.0415
4.01369	-0.0418
4.02203	-0.0423
4.03036	-0.0429
4.03869	-0.0437
4.04703	-0.0446
4.05536	-0.0458
4.06369	-0.0471
4.07203	-0.0489
4.08036	-0.0512
4.08869	-0.0536
4.09703	-0.0561
4.10536	-0.0585
4.11369	-0.061
4.12203	-0.0636
4.13036	-0.0652
4.13864	-0.0656
4.13864	0.0286
4.14697	0.043
4.15531	0.0435
4.16364	0.0443
4.17197	0.0453
4.18031	0.0461
4.18864	0.047
4.19697	0.0477
4.20531	0.0483
4.21364	0.0491
4.22197	0.0495
4.23031	0.05
4.23864	0.0506
4.24697	0.0513
4.25531	0.0519
4.26364	0.0526
4.27197	0.0535
4.28031	0.0544
4.28864	0.0557
4.29697	0.0573
4.30531	0.0597
4.31364	0.0637
4.32197	0.0743
4.33031	0.1225
4.33536	0.6032
4.33536	0.0178
4.34369	-0.0359
4.35203	-0.038
4.36036	-0.039
4.36869	-0.0396
4.37703	-0.0401
4.38536	-0.0404
4.39369	-0.0408
4.40203	-0.0412
4.41036	-0.0416
4.41869	-0.0421
4.42703	-0.0428
4.43536	-0.0436
4.44369	-0.0445
4.45203	-0.0456
4.46036	-0.047
4.46869	-0.0487
4.47703	-0.0509
4.48536	-0.0532
4.49369	-0.0557
4.50203	-0.058
4.51036	-0.0605
4.51869	-0.0631
4.52703	-0.0647
4.53531	-0.0648
4.53531	0.0278
4.54364	0.0422
4.55197	0.0426
4.56031	0.0435
4.56864	0.0445
4.57697	0.0455
4.58531	0.0464
4.59364	0.0471
4.60197	0.0478
4.61031	0.0484
4.61864	0.0489
4.62697	0.0494
4.63531	0.0499
4.64364	0.0505
4.65197	0.0512
4.66031	0.0519
4.66864	0.0528
4.67697	0.0538
4.68531	0.0551
4.69364	0.0566
4.70197	0.0589
4.71031	0.0628
4.71864	0.0721
4.72697	0.111
4.73481	0.604
4.73481	-0.055
4.74314	-0.0356
4.75147	-0.0377
4.75981	-0.0388
4.76814	-0.0394
4.77647	-0.0399
4.78481	-0.0402
4.79314	-0.0406
4.80147	-0.0409
4.80981	-0.0413
4.81814	-0.0419
4.82647	-0.0423
4.83481	-0.0431
4.84314	-0.044
4.85147	-0.0451
4.85981	-0.0464
4.86814	-0.048
4.87647	-0.0499
4.88481	-0.0521
4.89314	-0.0544
4.90147	-0.0566
4.90981	-0.0589
4.91814	-0.0615
4.92647	-0.0637
4.93475	-0.0648
4.93475	0.027
4.94308	0.0422
4.95142	0.0426
4.95975	0.0438
4.96808	0.0446
4.97642	0.0454
4.98475	0.0462
4.99308	0.047
5.00142	0.0477
5.00975	0.0482
5.01808	0.0489
5.02642	0.0494
5.03475	0.05
5.04308	0.0505
5.05142	0.0512
5.05975	0.0519
5.06808	0.0527
5.07642	0.0539
5.08475	0.0551
5.09308	0.0569
5.10142	0.0593
5.10975	0.0638
5.11808	0.0756
5.12642	0.1333
5.132	0.6045
5.132	0.0159
5.14033	-0.0357
5.14867	-0.0377
5.157	-0.0388
5.16533	-0.0395
5.17367	-0.04
5.182	-0.0405
5.19033	-0.0408
5.19867	-0.0413
5.207	-0.0418
5.21533	-0.0423
5.22367	-0.0428
5.232	-0.0435
5.24033	-0.0442
5.24867	-0.0454
5.257	-0.0468
5.26533	-0.0484
5.27367	-0.0506
5.282	-0.0529
5.29033	-0.0549
5.29867	-0.0572
5.307	-0.0596
5.31533	-0.0623
5.32367	-0.0645
5.33194	-0.065
5.33194	0.0289
5.34028	0.0423
5.34861	0.0427
5.35694	0.0436
5.36528	0.0446
5.37361	0.0454
5.38194	0.0461
5.39028	0.0468
5.39861	0.0478
5.40694	0.0483
5.41528	0.0488
5.42361	0.0494
5.43194	0.05
5.44028	0.0505
5.44861	0.0512
5.45694	0.0519
5.46528	0.0528
5.47361	0.0539
5.48194	0.0552
5.49028	0.057
5.49861	0.0595
5.50694	0.0641
5.51528	0.0756
5.52361	0.1424
5.52875	0.6066
5.52875	0.0069
5.53708	-0.0354
5.54542	-0.0375
5.55375	-0.0387
5.56208	-0.0394
5.57042	-0.04
5.57875	-0.0405
5.58708	-0.0409
5.59542	-0.0412
5.60375	-0.0415
5.61208	-0.0421
5.62042	-0.0427
5.62875	-0.0433
5.63708	-0.0443
5.64542	-0.0454
5.65375	-0.0468
5.66208	-0.0486
5.67042	-0.0508
5.67875	-0.0529
5.68708	-0.0549
5.69542	-0.0571
5.70375	-0.0597
5.71208	-0.0624
5.72042	-0.0647
5.72869	-0.0651
5.72869	0.0292
5.73703	0.0424
5.74536	0.0429
5.75369	0.044
5.76203	0.0448
5.77036	0.0457
5.77869	0.0465
5.78703	0.0472
5.79536	0.0478
5.80369	0.0485
5.81203	0.0489
5.82036	0.0496
5.82869	0.0502
5.83703	0.0507
5.84536	0.0514
5.85369	0.0521
5.86203	0.053
5.87036	0.0541
5.87869	0.0554
5.88703	0.0573
5.89536	0.06
5.90369	0.0642
5.91203	0.0764
5.92036	0.1409
5.92561	0.607
5.92561	-0.0409
5.93394	-0.0358
5.94228	-0.0379
5.95061	-0.0392
5.95894	-0.0399
5.96728	-0.0404
5.97561	-0.0407
5.98394	-0.041
5.99228	-0.0414
6.00061	-0.0418
6.00894	-0.0424
6.01728	-0.0429
6.02561	-0.0436
6.03394	-0.0444
6.04228	-0.0455
6.05061	-0.047
6.05894	-0.0486
6.06728	-0.0508
6.07561	-0.0528
6.08394	-0.0548
6.09228	-0.0569
6.10061	-0.0593
6.10894	-0.0622
6.11728	-0.0645
6.12556	-0.0651
6.12556	0.0277
6.13389	0.0422
6.14222	0.0426
6.15056	0.0434
6.15889	0.0443
6.16722	0.045
6.17556	0.046
6.18389	0.0466
6.19222	0.0473
6.20056	0.048
6.20889	0.049
6.21722	0.0496
6.22556	0.0501
6.23389	0.0507
6.24222	0.0514
6.25056	0.0521
6.25889	0.053
6.26722	0.0541
6.27556	0.0553
6.28389	0.0572
6.29222	0.0596
6.30056	0.0644
6.30889	0.0772
6.31722	0.161
6.32219	0.6174
6.32219	-0.079
6.33053	-0.036
6.33886	-0.0382
6.34719	-0.0394
6.35553	-0.0401
6.36386	-0.0406
6.37219	-0.041
6.38053	-0.0413
6.38886	-0.0417
6.39719	-0.0421
6.40553	-0.0425
6.41386	-0.043
6.42219	-0.0437
6.43053	-0.0445
6.43886	-0.0455
6.44719	-0.0467
6.45553	-0.0485
6.46386	-0.0506
6.47219	-0.0528
6.48053	-0.0546
6.48886	-0.0568
6.49719	-0.0592
6.50553	-0.0619
6.51386	-0.0642
6.52214	-0.065
6.52214	0.0289
6.53047	0.0422
6.53881	0.0424
6.54714	0.0433
6.55547	0.0444
6.56381	0.0452
6.57214	0.0463
6.58047	0.0474
6.58881	0.048
6.59714	0.0485
6.60547	0.049
6.61381	0.0496
6.62214	0.0502
6.63047	0.0507
6.63881	0.0514
6.64714	0.052
6.65547	0.053
6.66381	0.0541
6.67214	0.0553
6.68047	0.0572
6.68881	0.06
6.69714	0.0652
6.70547	0.0804
6.71381	0.2139
6.718	0.6017
6.718	0.0291
6.72633	-0.0356
6.73467	-0.0378
6.743	-0.0392
6.75133	-0.04
6.75967	-0.0406
6.768	-0.0411
6.77633	-0.0415
6.78467	-0.0419
6.793	-0.0423
6.80133	-0.0429
6.80967	-0.0435
6.818	-0.0441
6.82633	-0.0451
6.83467	-0.0461
6.843	-0.0475
6.85133	-0.0494
6.85967	-0.0515
6.868	-0.0536
6.87633	-0.0554
6.88467	-0.0576
6.893	-0.0601
6.90133	-0.0629
6.90967	-0.065
6.91794	-0.0651
6.91794	0.0281
6.92628	0.0427
6.93461	0.0431
6.94294	0.0443
6.95128	0.0452
6.95961	0.046
6.96794	0.0468
6.97628	0.0475
6.98461	0.048
6.99294	0.0486
7.00128	0.0491
7.00961	0.0497
7.01794	0.0501
7.02628	0.0507
7.03461	0.0514
7.04294	0.0521
7.05128	0.053
7.05961	0.054
7.06794	0.0553
7.07628	0.057
7.08461	0.0595
7.09294	0.0638
7.10128	0.0753
7.10961	0.1217
7.11669	0.6087
7.11669	-0.0762
7.12503	-0.0358
7.13336	-0.0379
7.14169	-0.0392
7.15003	-0.0399
7.15836	-0.0405
7.16669	-0.0409
7.17503	-0.0414
7.18336	-0.0418
7.19169	-0.0423
7.20003	-0.0429
7.20836	-0.0433
7.21669	-0.044
7.22503	-0.0449
7.23336	-0.0458
7.24169	-0.0471
7.25003	-0.0487
7.25836	-0.0506
7.26669	-0.0527
7.27503	-0.0545
7.28336	-0.0565
7.29169	-0.0588
7.30003	-0.0616
7.30836	-0.0643
7.31664	-0.0655
7.31664	0.028
7.32497	0.0428
7.33331	0.0433
7.34164	0.0443
7.34997	0.0451
7.35831	0.0461
7.36664	0.0468
7.37497	0.0475
7.38331	0.0482
7.39164	0.0489
7.39997	0.0494
7.40831	0.0501
7.41664	0.0505
7.42497	0.0511
7.43331	0.0518
7.44164	0.0525
7.44997	0.0534
7.45831	0.0545
7.46664	0.056
7.47497	0.0579
7.48331	0.0607
7.49164	0.0661
7.49997	0.0819
7.50831	0.1696
7.51353	0.612
7.51353	-0.0777
7.52186	-0.0362
7.53019	-0.0383
7.53853	-0.0397
7.54686	-0.0404
7.55519	-0.041
7.56353	-0.0415
7.57186	-0.0418
7.58019	-0.0422
7.58853	-0.0426
7.59686	-0.043
7.60519	-0.0434
7.61353	-0.044
7.62186	-0.0447
7.63019	-0.0457
7.63853	-0.0468
7.64686	-0.0484
7.65519	-0.0502
7.66353	-0.0524
7.67186	-0.0544
7.68019	-0.0563
7.68853	-0.0588
7.69686	-0.0617
7.70519	-0.0644
7.71347	-0.0652
7.71347	0.0277
7.72181	0.0425
7.73014	0.0429
7.73847	0.0439
7.74681	0.0448
7.75514	0.0459
7.76347	0.0467
7.77181	0.0474
7.78014	0.048
7.78847	0.0487
7.79681	0.0494
7.80514	0.0499
7.81347	0.0506
7.82181	0.0512
7.83014	0.0519
7.83847	0.0525
7.84681	0.0535
7.85514	0.0547
7.86347	0.0561
7.87181	0.058
7.88014	0.0609
7.88847	0.0665
7.89681	0.083
7.90514	0.1867
7.91008	0.6044
7.91008	-0.0796
7.91842	-0.0365
7.92675	-0.0386
7.93508	-0.0399
7.94342	-0.0407
7.95175	-0.0413
7.96008	-0.0417
7.96842	-0.042
7.97675	-0.0423
7.98508	-0.0428
7.99342	-0.0431
8.00175	-0.0435
8.01008	-0.0441
8.01842	-0.0448
8.02675	-0.0456
8.03508	-0.0469
8.04342	-0.0485
8.05175	-0.0506
8.06008	-0.0525
8.06842	-0.0543
8.07675	-0.0562
8.08508	-0.0588
8.09342	-0.0615
8.10175	-0.0643
8.11003	-0.0651
8.11003	0.0279
8.11836	0.0424
8.12669	0.0428
8.13503	0.0436
8.14336	0.0445
8.15169	0.0455
8.16003	0.0464
8.16836	0.0472
8.17669	0.0479
8.18503	0.0495
8.19336	0.0501
8.20169	0.0505
8.21003	0.0511
8.21836	0.0515
8.22669	0.0522
8.23503	0.053
8.24336	0.0539
8.25169	0.0552
8.26003	0.0567
8.26836	0.0588
8.27669	0.0622
8.28503	0.069
8.29336	0.0897
8.30169	0.2718
8.30708	0.6097
8.30708	-0.0793
8.31542	-0.0368
8.32375	-0.0389
8.33208	-0.0403
8.34042	-0.041
8.34875	-0.0416
8.35708	-0.042
8.36542	-0.0423
8.37375	-0.0425
8.38208	-0.0427
8.39042	-0.0429
8.39875	-0.0433
8.40708	-0.0438
8.41542	-0.0445
8.42375	-0.0454
8.43208	-0.0467
8.44042	-0.0483
8.44875	-0.0503
8.45708	-0.0524
8.46542	-0.0542
8.47375	-0.0563
8.48208	-0.0588
8.49042	-0.0615
8.49875	-0.0643
8.50703	-0.0653
8.50703	0.0293
8.51536	0.0426
8.52369	0.0431
8.53203	0.044
8.54036	0.045
8.54869	0.0463
8.55703	0.0473
8.56536	0.0481
8.57369	0.0487
8.58203	0.0492
8.59036	0.0499
8.59869	0.0504
8.60703	0.0509
8.61536	0.0515
8.62369	0.0522
8.63203	0.053
8.64036	0.054
8.64869	0.0552
8.65703	0.0568
8.66536	0.059
8.67369	0.0626
8.68203	0.0698
8.69036	0.091
8.69869	0.2615
8.70381	0.6121
8.70381	-0.0812
8.71214	-0.037
8.72047	-0.0391
8.72881	-0.0403
8.73714	-0.0411
8.74547	-0.0415
8.75381	-0.0422
8.76214	-0.0426
8.77047	-0.0428
8.77881	-0.0432
8.78714	-0.0434
8.79547	-0.0437
8.80381	-0.0442
8.81214	-0.0446
8.82047	-0.0453
8.82881	-0.0466
8.83714	-0.0483
8.84547	-0.0502
8.85381	-0.0522
8.86214	-0.0541
8.87047	-0.0562
8.87881	-0.0587
8.88714	-0.0618
8.89547	-0.0646
8.90375	-0.0653
8.90375	0.0305
8.91208	0.0424
8.92042	0.0428
8.92875	0.0437
8.93708	0.0446
8.94542	0.0455
8.95375	0.0463
8.96208	0.047
8.97042	0.0477
8.97875	0.0483
8.98708	0.0489
8.99542	0.0495
9.00375	0.0509
9.01208	0.0515
9.02042	0.0524
9.02875	0.0531
9.03708	0.054
9.04542	0.0553
9.05375	0.0568
9.06208	0.0591
9.07042	0.0629
9.07875	0.0708
9.08708	0.0939
9.09542	0.2848
9.1	0.6037
9.1	-0.0539
9.10833	-0.0365
9.11667	-0.0387
9.125	-0.0401
9.13333	-0.0409
9.14167	-0.0414
9.15	-0.0418
9.15833	-0.0422
9.16667	-0.0425
9.175	-0.0429
9.18333	-0.0432
9.19167	-0.0436
9.2	-0.044
9.20833	-0.0448
9.21667	-0.0457
9.225	-0.0468
9.23333	-0.0485
9.24167	-0.0503
9.25	-0.0522
9.25833	-0.0541
9.26667	-0.0561
9.275	-0.0584
9.28333	-0.0613
9.29167	-0.0642
9.29994	-0.0651
9.29994	0.0293
9.30828	0.0423
9.31661	0.0428
9.32494	0.0439
9.33328	0.0449
9.34161	0.0459
9.34994	0.0468
9.35828	0.0477
9.36661	0.0487
9.37494	0.0493
9.38328	0.0499
9.39161	0.0504
9.39994	0.0509
9.40828	0.0515
9.41661	0.0521
9.42494	0.0529
9.43328	0.0539
9.44161	0.0551
9.44994	0.0568
9.45828	0.059
9.46661	0.0627
9.47494	0.0703
9.48328	0.0942
9.49161	0.3037
9.49656	0.6061
9.49656	-0.0797
9.50489	-0.0365
9.51322	-0.0387
9.52156	-0.04
9.52989	-0.0409
9.53822	-0.0414
9.54656	-0.0419
9.55489	-0.0422
9.56322	-0.0424
9.57156	-0.0428
9.57989	-0.043
9.58822	-0.0434
9.59656	-0.0439
9.60489	-0.0446
9.61322	-0.0455
9.62156	-0.0468
9.62989	-0.0485
9.63822	-0.0505
9.64656	-0.0524
9.65489	-0.0543
9.66322	-0.0563
9.67156	-0.0589
9.67989	-0.062
9.68822	-0.0646
9.6965	-0.0653
9.6965	0.0286
9.70483	0.0425
9.71317	0.0427
9.7215	0.0436
9.72983	0.0445
9.73817	0.0455
9.7465	0.0463
9.75483	0.0472
9.76317	0.048
9.7715	0.0486
9.77983	0.0492
9.78817	0.0497
9.7965	0.0503
9.80483	0.0509
9.81317	0.0516
9.8215	0.0525
9.82983	0.0538
9.83817	0.0551
9.8465	0.0567
9.85483	0.0591
9.86317	0.0626
9.8715	0.07
9.87983	0.0937
9.88817	0.2993
9.89239	0.6027
9.89239	-0.0328
9.90072	-0.0365
9.90906	-0.0388
9.91739	-0.0402
9.92572	-0.0411
9.93406	-0.0417
9.94239	-0.0421
9.95072	-0.0424
9.95906	-0.0429
9.96739	-0.043
9.97572	-0.0435
9.98406	-0.0438
9.99239	-0.0444
10.0007	-0.045
10.0091	-0.0459
10.0174	-0.0472
10.0257	-0.0488
10.0341	-0.0507
10.0424	-0.0526
10.0507	-0.0545
10.0591	-0.0568
10.0674	-0.0595
10.0757	-0.0626
10.0841	-0.0654
10.0923	-0.0662
10.0923	0.0307
10.1007	0.043
10.109	0.0431
10.1173	0.0438
10.1257	0.0446
10.134	0.0454
10.1423	0.0463
10.1507	0.0472
10.159	0.0477
10.1673	0.0484
10.1757	0.0489
10.184	0.0495
10.1923	0.0506
10.2007	0.0513
10.209	0.0522
10.2173	0.0531
10.2257	0.054
10.234	0.0553
10.2423	0.0568
10.2507	0.0592
10.259	0.0626
10.2673	0.0705
10.2757	0.0966
10.284	0.3048
10.2878	0.6032
10.2878	-0.0753
10.2961	-0.0364
10.3044	-0.0387
10.3127	-0.0402
10.3211	-0.0411
10.3294	-0.0417
10.3377	-0.0419
10.3461	-0.0423
10.3544	-0.0427
10.3628	-0.0427
10.3711	-0.0431
10.3794	-0.0435
10.3878	-0.0442
10.3961	-0.0449
10.4044	-0.0458
10.4128	-0.0471
10.4211	-0.0488
10.4294	-0.0507
10.4377	-0.0525
10.4461	-0.0545
10.4544	-0.0566
10.4627	-0.0591
10.4711	-0.0622
10.4794	-0.0648
10.4877	-0.0653
10.4877	0.0299
10.496	0.0429
10.5044	0.0431
10.5127	0.0438
10.521	0.0447
10.5294	0.0456
10.5377	0.0464
10.546	0.0471
10.5544	0.0478
10.5627	0.0484
10.571	0.0491
10.5794	0.0497
10.5877	0.0504
10.596	0.051
10.6044	0.0519
10.6127	0.0529
10.621	0.0539
10.6294	0.0552
10.6377	0.0568
10.646	0.0589
10.6544	0.0623
10.6627	0.0689
10.671	0.0902
10.6794	0.2316
10.6858	0.6169
10.6858	-0.0043
10.6941	-0.0368
10.7024	-0.039
10.7108	-0.0405
10.7191	-0.0412
10.7274	-0.0418
10.7357	-0.0422
10.7441	-0.0424
10.7524	-0.0426
10.7607	-0.0427
10.7691	-0.0431
10.7774	-0.0435
10.7858	-0.0439
10.7941	-0.0447
10.8024	-0.0456
10.8108	-0.0468
10.8191	-0.0484
10.8274	-0.0504
10.8358	-0.0522
10.8441	-0.0541
10.8524	-0.056
10.8607	-0.0586
10.8691	-0.0617
10.8774	-0.0647
10.8857	-0.0658
10.8857	0.0308
10.894	0.0428
10.9024	0.0431
10.9107	0.044
10.919	0.045
10.9274	0.0457
10.9357	0.0468
10.944	0.0477
10.9524	0.0485
10.9607	0.0492
10.969	0.05
10.9774	0.0506
10.9857	0.0513
10.994	0.052
11.0024	0.0527
11.0107	0.0536
11.019	0.0546
11.0274	0.0559
11.0357	0.0577
11.044	0.0603
11.0524	0.0645
11.0607	0.0744
11.069	0.1071
11.0774	0.393
11.0803	0.6047
11.0803	-0.0808
11.0887	-0.0368
11.097	-0.0391
11.1053	-0.0405
11.1137	-0.0413
11.122	-0.0419
11.1303	-0.0423
11.1387	-0.0428
11.147	-0.0431
11.1553	-0.0432
11.1637	-0.0435
11.172	-0.0439
11.1803	-0.0444
11.1887	-0.0452
11.197	-0.0461
11.2053	-0.0475
11.2137	-0.0492
11.222	-0.0511
11.2303	-0.053
11.2387	-0.0546
11.247	-0.0568
11.2553	-0.0594
11.2637	-0.0625
11.272	-0.0652
11.2803	-0.0657
11.2803	0.0306
11.2886	0.0432
11.2969	0.0434
11.3053	0.0442
11.3136	0.0451
11.3219	0.0462
11.3303	0.0471
11.3386	0.0479
11.3469	0.0486
11.3553	0.0494
11.3636	0.05
11.3719	0.0506
11.3803	0.0511
11.3886	0.0517
11.3969	0.0523
11.4053	0.0532
11.4136	0.0542
11.4219	0.0556
11.4303	0.0573
11.4386	0.06
11.4469	0.064
11.4553	0.0729
11.4636	0.0995
11.4719	0.3331
11.4758	0.6009
11.4758	-0.0476
11.4841	-0.037
11.4924	-0.0392
11.5008	-0.0408
11.5091	-0.0417
11.5174	-0.0425
11.5258	-0.043
11.5341	-0.0434
11.5424	-0.0437
11.5508	-0.0439
11.5591	-0.0444
11.5674	-0.0448
11.5758	-0.0452
11.5841	-0.046
11.5924	-0.047
11.6008	-0.0484
11.6091	-0.0501
11.6174	-0.0519
11.6258	-0.0537
11.6341	-0.0554
11.6424	-0.0574
11.6508	-0.0601
11.6591	-0.0631
11.6674	-0.0655
11.6757	-0.066
11.6757	0.0294
11.6841	0.0436
11.6924	0.0438
11.7007	0.0448
11.7091	0.0458
11.7174	0.0467
11.7257	0.0477
11.7341	0.0485
11.7424	0.0492
11.7507	0.0497
11.7591	0.0502
11.7674	0.0509
11.7757	0.0513
11.7841	0.0521
11.7924	0.0529
11.8007	0.0539
11.8091	0.0549
11.8174	0.0561
11.8257	0.0578
11.8341	0.0604
11.8424	0.0647
11.8507	0.074
11.8591	0.1008
11.8674	0.3103
11.8721	0.616
11.8721	-0.0803
11.8805	-0.037
11.8888	-0.0394
11.8971	-0.0408
11.9055	-0.0419
11.9138	-0.0426
11.9221	-0.0433
11.9305	-0.0436
11.9388	-0.0439
11.9471	-0.0441
11.9555	-0.0444
11.9638	-0.0449
11.9721	-0.0454
11.9805	-0.0458
11.9888	-0.0469
11.9971	-0.0482
12.0055	-0.05
12.0138	-0.0518
12.0221	-0.0536
12.0305	-0.0554
12.0388	-0.0574
12.0471	-0.0601
12.0555	-0.063
12.0638	-0.0655
12.0721	-0.0661
12.0721	0.0311
12.0804	0.0435
12.0887	0.0437
12.0971	0.0445
12.1054	0.0455
12.1137	0.0465
12.1221	0.0474
12.1304	0.0482
12.1387	0.0489
12.1471	0.0494
12.1554	0.0501
12.1638	0.0509
12.1721	0.0515
12.1804	0.0522
12.1888	0.0529
12.1971	0.0537
12.2054	0.0547
12.2137	0.0563
12.2221	0.0581
12.2304	0.0607
12.2387	0.0649
12.2471	0.0748
12.2554	0.1081
12.2637	0.3678
12.2672	0.6016
12.2672	-0.0804
12.2755	-0.0372
12.2839	-0.0395
12.2922	-0.0412
12.3005	-0.0423
12.3089	-0.043
12.3172	-0.0436
12.3255	-0.044
12.3339	-0.0442
12.3422	-0.0446
12.3505	-0.0448
12.3589	-0.0452
12.3672	-0.0457
12.3755	-0.0463
12.3839	-0.0473
12.3922	-0.0487
12.4005	-0.0504
12.4089	-0.0523
12.4172	-0.0541
12.4255	-0.056
12.4339	-0.058
12.4422	-0.0605
12.4505	-0.0636
12.4589	-0.0661
12.4671	-0.0664
12.4671	0.0312
12.4755	0.0438
12.4838	0.044
12.4921	0.0448
12.5005	0.0459
12.5088	0.0469
12.5171	0.048
12.5255	0.0492
12.5338	0.0503
12.5421	0.0509
12.5505	0.0516
12.5588	0.0524
12.5671	0.0532
12.5755	0.054
12.5838	0.0545
12.5921	0.0556
12.6005	0.0566
12.6088	0.0581
12.6171	0.0601
12.6255	0.0635
12.6338	0.0686
12.6421	0.0807
12.6505	0.1121
12.6588	0.3862
12.6619	0.6071
12.6619	-0.0828
12.6702	-0.0384
12.6785	-0.0407
12.6869	-0.042
12.6952	-0.0429
12.7035	-0.0434
12.7119	-0.0438
12.7202	-0.0442
12.7285	-0.0442
12.7369	-0.0444
12.7452	-0.0447
12.7535	-0.045
12.7619	-0.0456
12.7702	-0.0463
12.7785	-0.0474
12.7869	-0.0487
12.7952	-0.0505
12.8035	-0.0525
12.8119	-0.0542
12.8202	-0.0561
12.8285	-0.058
12.8369	-0.0606
12.8452	-0.0635
12.8535	-0.066
12.8618	-0.0664
12.8618	0.0313
12.8701	0.0439
12.8785	0.0442
12.8868	0.045
12.8951	0.0459
12.9035	0.0468
12.9118	0.0475
12.9201	0.0484
12.9285	0.0491
12.9368	0.0497
12.9451	0.0505
12.9535	0.0518
12.9618	0.0529
12.9701	0.0537
12.9785	0.0542
12.9868	0.055
12.9951	0.0563
13.0035	0.0578
13.0118	0.0599
13.0201	0.0632
13.0285	0.0689
13.0368	0.0821
13.0451	0.1149
13.0535	0.4033
13.0567	0.6033
13.0567	-0.0567
13.065	-0.0384
13.0733	-0.0406
13.0817	-0.0422
13.09	-0.0429
13.0983	-0.0432
13.1067	-0.0435
13.115	-0.0433
13.1233	-0.0435
13.1317	-0.0438
13.14	-0.0442
13.1483	-0.0448
13.1567	-0.0454
13.165	-0.0462
13.1733	-0.0474
13.1817	-0.0488
13.19	-0.0506
13.1983	-0.0524
13.2067	-0.0543
13.215	-0.0561
13.2233	-0.0584
13.2317	-0.0611
13.24	-0.0641
13.2483	-0.0664
13.2566	-0.0666
13.2566	0.0313
13.2649	0.0441
13.2733	0.0443
13.2816	0.0451
13.2899	0.046
13.2983	0.0469
13.3066	0.0478
13.3149	0.0488
13.3233	0.0497
13.3316	0.0504
13.3399	0.0512
13.3483	0.0517
13.3566	0.0525
13.3649	0.0536
13.3733	0.0544
13.3816	0.0553
13.3899	0.0565
13.3983	0.0578
13.4066	0.0598
13.4149	0.063
13.4233	0.0689
13.4316	0.0818
13.4399	0.1134
13.4483	0.3709
13.4519	0.6059
13.4519	-0.0795
13.4602	-0.0387
13.4686	-0.041
13.4769	-0.0424
13.4852	-0.0434
13.4936	-0.0438
13.5019	-0.0439
13.5102	-0.0437
13.5186	-0.0439
13.5269	-0.0443
13.5352	-0.0447
13.5436	-0.0453
13.5519	-0.0459
13.5602	-0.0468
13.5686	-0.048
13.5769	-0.0495
13.5852	-0.0512
13.5936	-0.0532
13.6019	-0.0551
13.6102	-0.057
13.6186	-0.0591
13.6269	-0.0618
13.6352	-0.0648
13.6436	-0.0671
13.6518	-0.0673
13.6518	0.0316
13.6602	0.0447
13.6685	0.045
13.6768	0.0457
13.6852	0.0466
13.6935	0.0475
13.7018	0.0484
13.7102	0.0494
13.7185	0.0502
13.7268	0.051
13.7352	0.0521
13.7435	0.0534
13.7518	0.0543
13.7602	0.0553
13.7685	0.0562
13.7768	0.0572
13.7852	0.0585
13.7935	0.0602
13.8018	0.0632
13.8102	0.0677
13.8185	0.0763
13.8268	0.0925
13.8352	0.1316
13.8435	0.4144
13.8456	0.6104
13.8456	-0.0833
13.854	-0.0398
13.8623	-0.0421
13.8706	-0.043
13.879	-0.0435
13.8873	-0.0436
13.8956	-0.044
13.904	-0.0442
13.9123	-0.0444
13.9206	-0.0449
13.929	-0.0453
13.9373	-0.0458
13.9456	-0.0465
13.954	-0.0474
13.9623	-0.0487
13.9706	-0.0503
13.979	-0.0521
13.9873	-0.0538
13.9956	-0.0556
14.004	-0.0575
14.0123	-0.0596
14.0206	-0.0623
14.029	-0.0652
14.0373	-0.0672
14.0456	-0.0672
14.0456	0.0316
14.0539	0.0448
14.0623	0.0451
14.0706	0.0459
14.0789	0.0468
14.0872	0.0479
14.0956	0.0487
14.1039	0.0494
14.1122	0.0501
14.1206	0.0507
14.1289	0.0513
14.1372	0.052
14.1456	0.053
14.1539	0.0555
14.1623	0.0566
14.1706	0.0576
14.1789	0.0587
14.1873	0.0607
14.1956	0.0632
14.2039	0.0676
14.2122	0.0749
14.2206	0.0904
14.2289	0.1247
14.2372	0.3666
14.2409	0.6033
14.2409	-0.0833
14.2492	-0.0406
14.2576	-0.0424
14.2659	-0.0438
14.2743	-0.0447
14.2826	-0.0453
14.2909	-0.0454
14.2993	-0.0455
14.3076	-0.0454
14.3159	-0.0456
14.3242	-0.0459
14.3326	-0.0463
14.3409	-0.0469
14.3492	-0.0478
14.3576	-0.0491
14.3659	-0.0507
14.3742	-0.0524
14.3826	-0.0542
14.3909	-0.056
14.3993	-0.0577
14.4076	-0.0598
14.4159	-0.0624
14.4243	-0.0651
14.4326	-0.0673
14.4409	-0.0678
14.4409	0.0296
14.4492	0.0453
14.4575	0.0455
14.4659	0.0462
14.4742	0.0471
14.4825	0.0481
14.4909	0.0489
14.4992	0.0496
14.5075	0.0502
14.5159	0.0509
14.5242	0.0515
14.5325	0.0524
14.5409	0.053
14.5492	0.0537
14.5575	0.0545
14.5659	0.0562
14.5742	0.0573
14.5825	0.059
14.5909	0.061
14.5992	0.0657
14.6075	0.0724
14.6159	0.0874
14.6242	0.1304
14.6325	0.4061
14.6351	0.6031
14.6351	-0.0339
14.6434	-0.0408
14.6517	-0.0428
14.6601	-0.0443
14.6684	-0.0449
14.6768	-0.0454
14.6851	-0.0453
14.6934	-0.0451
14.7018	-0.0452
14.7101	-0.0454
14.7184	-0.0459
14.7267	-0.0464
14.7351	-0.0472
14.7434	-0.0483
14.7517	-0.0495
14.7601	-0.0511
14.7684	-0.0528
14.7767	-0.0547
14.7851	-0.0565
14.7934	-0.0583
14.8018	-0.0605
14.8101	-0.063
14.8184	-0.0657
14.8268	-0.0678
14.835	-0.0681
14.835	0.032
14.8434	0.0456
14.8517	0.0458
14.86	0.0465
14.8684	0.0474
14.8767	0.0482
14.885	0.049
14.8934	0.0498
14.9017	0.0504
14.91	0.0511
14.9184	0.0516
14.9267	0.0522
14.935	0.053
14.9434	0.0547
14.9517	0.0558
14.96	0.0571
14.9684	0.0581
14.9767	0.06
14.985	0.062
14.9934	0.0666
15.0017	0.0748
15.01	0.0917
15.0184	0.1388
15.0267	0.4144
15.0296	0.6034
