# Supplementary material for: 3D hierarchical graphene matrices enable stable Zn anodes for aqueous Zn batteries
Source: Nat Commun. 2023 Jul 14;14:4205. doi: 10.1038/s41467-023-39947-8 (PMC10349079; doi:10.1038/s41467-023-39947-8)
Supplement: Supplementary file 11 — Source Data [file 41467_2023_39947_MOESM11_ESM.zip › RAW DATA/Manuscript/Fig.3/Fig.3h.xlsx]

## Sheet: 40mA cm-2-40mAh cm-2
Time （h）	Voltage (V)
0	-0.1946
0.00833	-0.1187
0.01667	-0.1152
0.025	-0.114
0.03333	-0.1136
0.04167	-0.1132
0.05	-0.1133
0.05833	-0.1131
0.06667	-0.1125
0.075	-0.1125
0.08333	-0.1123
0.09167	-0.1123
0.1	-0.1114
0.10833	-0.1115
0.11667	-0.1116
0.125	-0.1114
0.13333	-0.1094
0.14167	-0.108
0.15	-0.1081
0.15833	-0.1079
0.16667	-0.1081
0.175	-0.1072
0.18333	-0.1071
0.19167	-0.1069
0.2	-0.1067
0.20833	-0.1063
0.21667	-0.1061
0.225	-0.1058
0.23333	-0.1009
0.24167	-0.1005
0.25	-0.1007
0.25833	-0.1007
0.26667	-0.1006
0.275	-0.1006
0.28333	-0.1004
0.29167	-0.1002
0.3	-0.0999
0.30833	-0.0989
0.31667	-0.0987
0.325	-0.0984
0.33333	-0.0983
0.34167	-0.0979
0.35	-0.0976
0.35833	-0.0975
0.36667	-0.0972
0.375	-0.097
0.38333	-0.0962
0.39167	-0.0961
0.4	-0.0958
0.40833	-0.0954
0.41667	-0.0953
0.425	-0.0949
0.43333	-0.0946
0.44167	-0.0943
0.45	-0.094
0.45833	-0.0938
0.46667	-0.0917
0.475	-0.0913
0.48333	-0.0913
0.49167	-0.0907
0.5	-0.0894
0.50833	-0.0886
0.51667	-0.0885
0.525	-0.0882
0.53333	-0.0883
0.54167	-0.0881
0.55	-0.0879
0.55833	-0.0877
0.56667	-0.0876
0.575	-0.0873
0.58333	-0.0872
0.59167	-0.087
0.6	-0.0871
0.60833	-0.0867
0.61667	-0.0863
0.625	-0.0861
0.63333	-0.0855
0.64167	-0.0853
0.65	-0.0849
0.65833	-0.0848
0.66667	-0.0826
0.675	-0.0823
0.68333	-0.0823
0.69167	-0.0824
0.7	-0.0823
0.70833	-0.0823
0.71667	-0.0823
0.725	-0.0821
0.73333	-0.0821
0.74167	-0.0821
0.75	-0.0819
0.75833	-0.0819
0.76667	-0.0815
0.775	-0.0813
0.78333	-0.0812
0.79167	-0.081
0.8	-0.0811
0.80833	-0.081
0.81667	-0.0809
0.825	-0.0808
0.83333	-0.0807
0.84167	-0.0803
0.85	-0.0802
0.85833	-0.0804
0.86667	-0.0803
0.875	-0.0801
0.88333	-0.0802
0.89167	-0.0792
0.9	-0.0774
0.90833	-0.0773
0.91667	-0.0773
0.925	-0.0773
0.93333	-0.0772
0.94167	-0.0773
0.95	-0.0772
0.95833	-0.0771
0.96667	-0.0771
0.975	-0.0763
0.98333	-0.0764
0.99167	-0.0764
0.99919	-0.0765
0.99919	0.0207
1.00753	0.0478
1.01586	0.0524
1.02419	0.0535
1.03253	0.0544
1.04086	0.055
1.04919	0.0553
1.05753	0.0557
1.06586	0.056
1.07419	0.0563
1.08253	0.0568
1.09086	0.0571
1.09919	0.0574
1.10753	0.0578
1.11586	0.0579
1.12419	0.0581
1.13253	0.0584
1.14086	0.0584
1.14919	0.0586
1.15753	0.0587
1.16586	0.0587
1.17419	0.0586
1.18253	0.0585
1.19086	0.0585
1.19919	0.0584
1.20753	0.0583
1.21586	0.0582
1.22419	0.0582
1.23253	0.0581
1.24086	0.058
1.24919	0.0579
1.25753	0.0577
1.26586	0.0577
1.27419	0.0575
1.28253	0.0575
1.29086	0.0575
1.29919	0.0573
1.30753	0.0573
1.31586	0.0572
1.32419	0.0571
1.33253	0.0571
1.34086	0.0571
1.34919	0.0571
1.35753	0.0568
1.36586	0.0568
1.37419	0.0567
1.38253	0.0567
1.39086	0.0567
1.39919	0.0566
1.40753	0.0566
1.41586	0.0566
1.42419	0.0565
1.43253	0.0565
1.44086	0.0565
1.44919	0.0564
1.45753	0.0564
1.46586	0.0563
1.47419	0.0563
1.48253	0.0563
1.49086	0.0562
1.49919	0.0561
1.50753	0.0561
1.51586	0.056
1.52419	0.056
1.53253	0.0559
1.54086	0.0559
1.54919	0.056
1.55753	0.056
1.56586	0.056
1.57419	0.0559
1.58253	0.0559
1.59086	0.0559
1.59919	0.0559
1.60753	0.056
1.61586	0.056
1.62419	0.056
1.63253	0.056
1.64086	0.0559
1.64919	0.0559
1.65753	0.0561
1.66586	0.0561
1.67419	0.0562
1.68253	0.0563
1.69086	0.0565
1.69919	0.0566
1.70753	0.0567
1.71586	0.0568
1.72419	0.0571
1.73253	0.0574
1.74086	0.0575
1.74919	0.0579
1.75753	0.0581
1.76586	0.0584
1.77419	0.0588
1.78253	0.0593
1.79086	0.0599
1.79919	0.0606
1.80753	0.0614
1.81586	0.0623
1.82419	0.0634
1.83253	0.0649
1.84086	0.0664
1.84919	0.0683
1.85753	0.0708
1.86586	0.0739
1.87419	0.0779
1.88253	0.0837
1.89086	0.0916
1.89919	0.1064
1.90753	0.1352
1.91586	0.1939
1.92419	0.5341
1.92469	0.6017
1.92469	-0.0615
1.93303	-0.0367
1.94136	-0.0378
1.94969	-0.0384
1.95803	-0.0389
1.96636	-0.0391
1.97469	-0.0392
1.98303	-0.0392
1.99136	-0.0393
1.99969	-0.0392
2.00803	-0.0391
2.01636	-0.0391
2.02469	-0.039
2.03303	-0.039
2.04136	-0.0389
2.04969	-0.0386
2.05803	-0.0385
2.06636	-0.0383
2.07469	-0.0383
2.08303	-0.0382
2.09136	-0.0382
2.09969	-0.0382
2.10803	-0.0381
2.11636	-0.0382
2.12469	-0.038
2.13303	-0.0381
2.14136	-0.0382
2.14969	-0.0383
2.15803	-0.0384
2.16636	-0.0383
2.17469	-0.0385
2.18303	-0.0385
2.19136	-0.0387
2.19969	-0.0388
2.20803	-0.0388
2.21636	-0.039
2.22469	-0.0389
2.23303	-0.0391
2.24136	-0.0394
2.24969	-0.0394
2.25803	-0.0397
2.26636	-0.0397
2.27469	-0.04
2.28303	-0.0402
2.29136	-0.0404
2.29969	-0.0406
2.30803	-0.0407
2.31636	-0.041
2.32469	-0.0413
2.33303	-0.0415
2.34136	-0.0419
2.34969	-0.042
2.35803	-0.0424
2.36636	-0.0427
2.37469	-0.0431
2.38303	-0.0433
2.39136	-0.0438
2.39969	-0.0442
2.40803	-0.0447
2.41636	-0.0452
2.42469	-0.0458
2.43303	-0.0462
2.44136	-0.0468
2.44969	-0.0472
2.45803	-0.0479
2.46636	-0.0485
2.47469	-0.0491
2.48303	-0.0499
2.49136	-0.0505
2.49969	-0.0515
2.50803	-0.0528
2.51636	-0.0543
2.52469	-0.0551
2.53303	-0.0559
2.54136	-0.057
2.54969	-0.058
2.55803	-0.0589
2.56636	-0.0597
2.57469	-0.0604
2.58303	-0.0612
2.59136	-0.0617
2.59969	-0.0624
2.60803	-0.0627
2.61636	-0.0633
2.62469	-0.0637
2.63303	-0.064
2.64136	-0.0644
2.64969	-0.0647
2.65803	-0.065
2.66636	-0.0653
2.67469	-0.0656
2.68303	-0.0656
2.69136	-0.0657
2.69969	-0.0658
2.70803	-0.066
2.71636	-0.0662
2.72469	-0.0665
2.73303	-0.0667
2.74136	-0.067
2.74969	-0.0671
2.75803	-0.0672
2.76636	-0.0675
2.77469	-0.0678
2.78303	-0.0681
2.79136	-0.0683
2.79969	-0.0686
2.80803	-0.069
2.81636	-0.069
2.82469	-0.0694
2.83303	-0.0696
2.84136	-0.0693
2.84969	-0.0694
2.85803	-0.0695
2.86636	-0.0696
2.87469	-0.0697
2.88303	-0.0697
2.89136	-0.0696
2.89969	-0.0696
2.90803	-0.0697
2.91636	-0.0696
2.92389	-0.0695
2.92389	0.0217
2.93222	0.04
2.94056	0.0422
2.94889	0.0433
2.95722	0.0439
2.96556	0.0441
2.97389	0.0443
2.98222	0.0445
2.99056	0.0446
2.99889	0.0449
3.00722	0.0449
3.01556	0.0451
3.02389	0.0452
3.03222	0.0453
3.04056	0.0452
3.04889	0.0453
3.05722	0.0453
3.06556	0.0453
3.07389	0.0453
3.08222	0.0453
3.09056	0.0453
3.09889	0.0452
3.10722	0.0452
3.11556	0.0452
3.12389	0.0451
3.13222	0.0452
3.14056	0.0452
3.14889	0.0451
3.15722	0.0451
3.16556	0.0452
3.17389	0.0452
3.18222	0.0451
3.19056	0.0452
3.19889	0.0452
3.20722	0.0449
3.21556	0.045
3.22389	0.0449
3.23222	0.0449
3.24056	0.0449
3.24889	0.045
3.25722	0.045
3.26556	0.0451
3.27389	0.0452
3.28222	0.0453
3.29056	0.0454
3.29889	0.0454
3.30722	0.0456
3.31556	0.0457
3.32389	0.0459
3.33222	0.0459
3.34056	0.0461
3.34889	0.0461
3.35722	0.0463
3.36556	0.0463
3.37389	0.0464
3.38222	0.0465
3.39056	0.0466
3.39889	0.0468
3.40722	0.0467
3.41556	0.0469
3.42389	0.0469
3.43222	0.047
3.44056	0.047
3.44889	0.0471
3.45722	0.0471
3.46556	0.0472
3.47389	0.0473
3.48222	0.0473
3.49056	0.0474
3.49889	0.0474
3.50722	0.0475
3.51556	0.0475
3.52389	0.0475
3.53222	0.0476
3.54056	0.0477
3.54889	0.0477
3.55722	0.0478
3.56556	0.0478
3.57389	0.0479
3.58222	0.048
3.59056	0.0481
3.59889	0.0481
3.60722	0.0482
3.61556	0.0482
3.62389	0.0482
3.63222	0.0484
3.64056	0.0485
3.64889	0.0486
3.65722	0.0487
3.66556	0.0488
3.67389	0.049
3.68222	0.0492
3.69056	0.0494
3.69889	0.0497
3.70722	0.0498
3.71556	0.0502
3.72389	0.0505
3.73222	0.0509
3.74056	0.0511
3.74889	0.0517
3.75722	0.0522
3.76556	0.0528
3.77389	0.0534
3.78222	0.0542
3.79056	0.0553
3.79889	0.0565
3.80722	0.0582
3.81556	0.0606
3.82389	0.0632
3.83222	0.066
3.84056	0.0707
3.84889	0.076
3.85722	0.0874
3.86556	0.1121
3.87389	0.222
3.88053	0.6011
3.88053	-0.0821
3.88886	-0.0321
3.89719	-0.0326
3.90553	-0.0335
3.91386	-0.0339
3.92219	-0.0342
3.93053	-0.0344
3.93886	-0.0344
3.94719	-0.0344
3.95553	-0.0344
3.96386	-0.0344
3.97219	-0.0344
3.98053	-0.0343
3.98886	-0.0344
3.99719	-0.0344
4.00553	-0.0343
4.01386	-0.0345
4.02219	-0.0344
4.03053	-0.0344
4.03886	-0.0345
4.04719	-0.0345
4.05553	-0.0346
4.06386	-0.0345
4.07219	-0.0346
4.08053	-0.0346
4.08886	-0.0346
4.09719	-0.0348
4.10553	-0.0348
4.11386	-0.0349
4.12219	-0.0349
4.13053	-0.0351
4.13886	-0.0352
4.14719	-0.0353
4.15553	-0.0354
4.16386	-0.0355
4.17219	-0.0356
4.18053	-0.0358
4.18886	-0.0358
4.19719	-0.036
4.20553	-0.0361
4.21386	-0.0362
4.22219	-0.0363
4.23053	-0.0364
4.23886	-0.0365
4.24719	-0.0366
4.25553	-0.0368
4.26386	-0.037
4.27219	-0.0371
4.28053	-0.0373
4.28886	-0.0374
4.29719	-0.0377
4.30553	-0.0378
4.31386	-0.0381
4.32219	-0.0385
4.33053	-0.039
4.33886	-0.0393
4.34719	-0.0394
4.35553	-0.0396
4.36386	-0.0399
4.37219	-0.0402
4.38053	-0.0405
4.38886	-0.0406
4.39719	-0.0409
4.40553	-0.0411
4.41386	-0.0414
4.42219	-0.0417
4.43053	-0.0419
4.43886	-0.0422
4.44719	-0.0425
4.45553	-0.0429
4.46386	-0.0431
4.47219	-0.0434
4.48053	-0.0437
4.48886	-0.0439
4.49719	-0.0443
4.50553	-0.0445
4.51386	-0.0447
4.52219	-0.045
4.53053	-0.0453
4.53886	-0.0457
4.54719	-0.046
4.55553	-0.0462
4.56386	-0.0465
4.57219	-0.0468
4.58053	-0.0472
4.58886	-0.0475
4.59719	-0.0479
4.60553	-0.0483
4.61386	-0.0485
4.62219	-0.049
4.63053	-0.0494
4.63886	-0.0499
4.64719	-0.0505
4.65553	-0.0511
4.66386	-0.0518
4.67219	-0.0526
4.68053	-0.0536
4.68886	-0.0544
4.69719	-0.0557
4.70553	-0.057
4.71386	-0.0582
4.72219	-0.0592
4.73053	-0.0602
4.73886	-0.0613
4.74719	-0.0622
4.75553	-0.0632
4.76386	-0.0641
4.77219	-0.0648
4.78053	-0.0658
4.78886	-0.0663
4.79719	-0.067
4.80553	-0.0675
4.81386	-0.0678
4.82219	-0.068
4.83053	-0.068
4.83886	-0.068
4.84719	-0.068
4.85553	-0.068
4.86386	-0.068
4.87219	-0.0679
4.87972	-0.0679
4.87972	0.0231
4.88806	0.04
4.89639	0.0413
4.90472	0.0417
4.91306	0.0421
4.92139	0.0423
4.92972	0.0424
4.93806	0.0425
4.94639	0.0425
4.95472	0.0426
4.96306	0.0426
4.97139	0.0426
4.97972	0.0426
4.98806	0.0427
4.99639	0.0426
5.00472	0.0426
5.01306	0.0426
5.02139	0.0425
5.02972	0.0425
5.03806	0.0425
5.04639	0.0423
5.05472	0.0423
5.06306	0.0423
5.07139	0.0421
5.07972	0.0418
5.08806	0.0417
5.09639	0.0417
5.10472	0.0416
5.11306	0.0415
5.12139	0.0417
5.12972	0.0417
5.13806	0.0416
5.14639	0.0417
5.15472	0.0417
5.16306	0.0418
5.17139	0.0418
5.17972	0.0418
5.18806	0.0419
5.19639	0.042
5.20472	0.0418
5.21306	0.0421
5.22139	0.0422
5.22972	0.0423
5.23806	0.0423
5.24639	0.0424
5.25472	0.0425
5.26306	0.0427
5.27139	0.0428
5.27972	0.0429
5.28806	0.043
5.29639	0.043
5.30472	0.0433
5.31306	0.0433
5.32139	0.0434
5.32972	0.0434
5.33806	0.0435
5.34639	0.0435
5.35472	0.0437
5.36306	0.0437
5.37139	0.0437
5.37972	0.0439
5.38806	0.0439
5.39639	0.0439
5.40472	0.0439
5.41306	0.044
5.42139	0.0441
5.42972	0.0441
5.43806	0.0441
5.44639	0.0441
5.45472	0.0442
5.46306	0.0443
5.47139	0.0443
5.47972	0.0443
5.48806	0.0444
5.49639	0.0443
5.50472	0.0445
5.51306	0.0445
5.52139	0.0445
5.52972	0.0446
5.53806	0.0448
5.54639	0.0448
5.55472	0.0449
5.56306	0.0448
5.57139	0.045
5.57972	0.0449
5.58806	0.0451
5.59639	0.0452
5.60472	0.0451
5.61306	0.0452
5.62139	0.0454
5.62972	0.0456
5.63806	0.0456
5.64639	0.0458
5.65472	0.0459
5.66306	0.046
5.67139	0.0462
5.67972	0.0465
5.68806	0.0468
5.69639	0.0472
5.70472	0.0476
5.71306	0.048
5.72139	0.0483
5.72972	0.0489
5.73806	0.0497
5.74639	0.0506
5.75472	0.0517
5.76306	0.0531
5.77139	0.0549
5.77972	0.057
5.78806	0.06
5.79639	0.0645
5.80472	0.0714
5.81306	0.0796
5.82139	0.0958
5.82972	0.1235
5.83806	0.2602
5.84611	0.6066
5.84611	-0.0515
5.85444	-0.0303
5.86278	-0.0305
5.87111	-0.0311
5.87944	-0.0316
5.88778	-0.032
5.89611	-0.0323
5.90444	-0.0325
5.91278	-0.0326
5.92111	-0.0323
5.92944	-0.0324
5.93778	-0.0325
5.94611	-0.0325
5.95444	-0.0325
5.96278	-0.0324
5.97111	-0.0326
5.97944	-0.0326
5.98778	-0.0326
5.99611	-0.0326
6.00444	-0.0327
6.01278	-0.0328
6.02111	-0.0328
6.02944	-0.0329
6.03778	-0.033
6.04611	-0.033
6.05444	-0.0331
6.06278	-0.0331
6.07111	-0.0333
6.07944	-0.0334
6.08778	-0.0334
6.09611	-0.0336
6.10444	-0.0335
6.11278	-0.0337
6.12111	-0.0339
6.12944	-0.034
6.13778	-0.0341
6.14611	-0.0341
6.15444	-0.0343
6.16278	-0.0344
6.17111	-0.0346
6.17944	-0.0347
6.18778	-0.0348
6.19611	-0.0349
6.20444	-0.035
6.21278	-0.0352
6.22111	-0.0353
6.22944	-0.0354
6.23778	-0.0355
6.24611	-0.0355
6.25444	-0.0357
6.26278	-0.0359
6.27111	-0.0359
6.27944	-0.0362
6.28778	-0.0363
6.29611	-0.0365
6.30444	-0.0367
6.31278	-0.0368
6.32111	-0.0369
6.32944	-0.037
6.33778	-0.0372
6.34611	-0.0374
6.35444	-0.0376
6.36278	-0.0378
6.37111	-0.0379
6.37944	-0.0381
6.38778	-0.0383
6.39611	-0.0387
6.40444	-0.0388
6.41278	-0.039
6.42111	-0.0394
6.42944	-0.0395
6.43778	-0.0398
6.44611	-0.0399
6.45444	-0.0401
6.46278	-0.0405
6.47111	-0.0405
6.47944	-0.0409
6.48778	-0.0411
6.49611	-0.0413
6.50444	-0.0416
6.51278	-0.0418
6.52111	-0.0421
6.52944	-0.0423
6.53778	-0.0427
6.54611	-0.0429
6.55444	-0.0431
6.56278	-0.0434
6.57111	-0.0436
6.57944	-0.044
6.58778	-0.0442
6.59611	-0.0445
6.60444	-0.045
6.61278	-0.0451
6.62111	-0.0457
6.62944	-0.046
6.63778	-0.0465
6.64611	-0.047
6.65444	-0.0475
6.66278	-0.048
6.67111	-0.0487
6.67944	-0.0495
6.68778	-0.0504
6.69611	-0.0515
6.70444	-0.0529
6.71278	-0.0544
6.72111	-0.0562
6.72944	-0.0574
6.73778	-0.0587
6.74611	-0.06
6.75444	-0.061
6.76278	-0.0621
6.77111	-0.063
6.77944	-0.0638
6.78778	-0.0643
6.79611	-0.0647
6.80444	-0.0651
6.81278	-0.0651
6.82111	-0.0653
6.82944	-0.0653
6.83778	-0.0653
6.84531	-0.0654
6.84531	0.0231
6.85364	0.0395
6.86197	0.0402
6.87031	0.0405
6.87864	0.0407
6.88697	0.0409
6.89531	0.041
6.90364	0.0411
6.91197	0.041
6.92031	0.041
6.92864	0.041
6.93697	0.041
6.94531	0.0409
6.95364	0.0409
6.96197	0.0409
6.97031	0.0408
6.97864	0.0408
6.98697	0.0407
6.99531	0.0407
7.00364	0.0406
7.01197	0.0406
7.02031	0.0404
7.02864	0.0404
7.03697	0.0402
7.04531	0.0403
7.05364	0.0402
7.06197	0.0402
7.07031	0.04
7.07864	0.0401
7.08697	0.04
7.09531	0.04
7.10364	0.04
7.11197	0.0401
7.12031	0.0402
7.12864	0.0402
7.13697	0.0402
7.14531	0.0404
7.15364	0.0404
7.16197	0.0405
7.17031	0.0406
7.17864	0.0407
7.18697	0.0407
7.19531	0.0409
7.20364	0.041
7.21197	0.0411
7.22031	0.0412
7.22864	0.0413
7.23697	0.0414
7.24531	0.0416
7.25364	0.0417
7.26197	0.0418
7.27031	0.042
7.27864	0.0422
7.28697	0.0422
7.29531	0.0424
7.30364	0.0425
7.31197	0.0425
7.32031	0.0425
7.32864	0.0426
7.33697	0.0427
7.34531	0.0427
7.35364	0.0427
7.36197	0.0427
7.37031	0.0426
7.37864	0.0427
7.38697	0.0426
7.39531	0.0427
7.40364	0.0427
7.41197	0.0427
7.42031	0.0428
7.42864	0.0428
7.43697	0.0429
7.44531	0.0429
7.45364	0.0429
7.46197	0.0429
7.47031	0.0431
7.47864	0.043
7.48697	0.043
7.49531	0.0431
7.50364	0.0433
7.51197	0.0433
7.52031	0.0434
7.52864	0.0435
7.53697	0.0435
7.54531	0.0436
7.55364	0.0438
7.56197	0.0439
7.57031	0.044
7.57864	0.0442
7.58697	0.0442
7.59531	0.0444
7.60364	0.0445
7.61197	0.0447
7.62031	0.045
7.62864	0.0453
7.63697	0.0456
7.64531	0.0458
7.65364	0.0463
7.66197	0.0466
7.67031	0.047
7.67864	0.0478
7.68697	0.0486
7.69531	0.0495
7.70364	0.0506
7.71197	0.0521
7.72031	0.0539
7.72864	0.0562
7.73697	0.0602
7.74531	0.0651
7.75364	0.0737
7.76197	0.0887
7.77031	0.1129
7.77864	0.1753
7.78697	0.3109
7.79531	0.5287
7.79631	0.6025
7.79631	-0.0369
7.80464	-0.0297
7.81297	-0.0303
7.82131	-0.0309
7.82964	-0.0313
7.83797	-0.0317
7.84631	-0.0319
7.85464	-0.0321
7.86297	-0.0319
7.87131	-0.0318
7.87964	-0.0318
7.88797	-0.0319
7.89631	-0.0319
7.90464	-0.0319
7.91297	-0.0318
7.92131	-0.032
7.92964	-0.0319
7.93797	-0.032
7.94631	-0.032
7.95464	-0.0322
7.96297	-0.0323
7.97131	-0.0323
7.97964	-0.0324
7.98797	-0.0324
7.99631	-0.0325
8.00464	-0.0325
8.01297	-0.0326
8.02131	-0.0327
8.02964	-0.0327
8.03797	-0.0328
8.04631	-0.0329
8.05464	-0.033
8.06297	-0.0332
8.07131	-0.0332
8.07964	-0.0332
8.08797	-0.0334
8.09631	-0.0336
8.10464	-0.0339
8.11297	-0.0341
8.12131	-0.0341
8.12964	-0.0343
8.13797	-0.0344
8.14631	-0.0344
8.15464	-0.0344
8.16297	-0.0345
8.17131	-0.0345
8.17964	-0.0347
8.18797	-0.0347
8.19631	-0.0348
8.20464	-0.035
8.21297	-0.0351
8.22131	-0.0352
8.22964	-0.0352
8.23797	-0.0355
8.24631	-0.0356
8.25464	-0.0357
8.26297	-0.0359
8.27131	-0.0359
8.27964	-0.0362
8.28797	-0.0363
8.29631	-0.0364
8.30464	-0.0366
8.31297	-0.0366
8.32131	-0.0367
8.32964	-0.0369
8.33797	-0.0371
8.34631	-0.0372
8.35464	-0.0375
8.36297	-0.0377
8.37131	-0.0379
8.37964	-0.0381
8.38797	-0.0383
8.39631	-0.0384
8.40464	-0.0387
8.41297	-0.0388
8.42131	-0.0391
8.42964	-0.0392
8.43797	-0.0395
8.44631	-0.0397
8.45464	-0.0398
8.46297	-0.0401
8.47131	-0.0403
8.47964	-0.0406
8.48797	-0.0407
8.49631	-0.0409
8.50464	-0.0414
8.51297	-0.0416
8.52131	-0.042
8.52964	-0.0423
8.53797	-0.0425
8.54631	-0.0429
8.55464	-0.0432
8.56297	-0.0437
8.57131	-0.0441
8.57964	-0.0444
8.58797	-0.045
8.59631	-0.0454
8.60464	-0.0461
8.61297	-0.0467
8.62131	-0.0475
8.62964	-0.0484
8.63797	-0.0495
8.64631	-0.0508
8.65464	-0.0522
8.66297	-0.0536
8.67131	-0.0552
8.67964	-0.0567
8.68797	-0.058
8.69631	-0.059
8.70464	-0.06
8.71297	-0.0609
8.72131	-0.0617
8.72964	-0.0622
8.73797	-0.0626
8.74631	-0.0629
8.75464	-0.063
8.76297	-0.0632
8.77131	-0.0632
8.77964	-0.0629
8.78797	-0.0628
8.7955	-0.0627
8.7955	0.0219
8.80383	0.0392
8.81217	0.04
8.8205	0.0402
8.82883	0.0403
8.83717	0.0404
8.8455	0.0404
8.85383	0.0405
8.86217	0.0404
8.8705	0.0405
8.87883	0.0405
8.88717	0.0405
8.8955	0.0403
8.90383	0.0403
8.91217	0.0403
8.9205	0.0402
8.92883	0.0402
8.93717	0.0401
8.9455	0.04
8.95383	0.04
8.96217	0.0398
8.9705	0.0398
8.97883	0.0398
8.98717	0.0397
8.9955	0.0396
9.00383	0.0396
9.01217	0.0396
9.0205	0.0395
9.02883	0.0395
9.03717	0.0395
9.0455	0.0395
9.05383	0.0395
9.06217	0.0395
9.0705	0.0395
9.07883	0.0395
9.08717	0.0396
9.0955	0.0397
9.10383	0.0398
9.11217	0.0398
9.1205	0.0398
9.12883	0.0399
9.13717	0.04
9.1455	0.0401
9.15383	0.0402
9.16217	0.0402
9.1705	0.0404
9.17883	0.0404
9.18717	0.0406
9.1955	0.0407
9.20383	0.0408
9.21217	0.0409
9.2205	0.041
9.22883	0.0411
9.23717	0.0412
9.2455	0.0413
9.25383	0.0413
9.26217	0.0414
9.2705	0.0415
9.27883	0.0416
9.28717	0.0417
9.2955	0.0417
9.30383	0.0417
9.31217	0.0417
9.3205	0.0418
9.32883	0.0419
9.33717	0.042
9.3455	0.042
9.35383	0.042
9.36217	0.0421
9.3705	0.0422
9.37883	0.0423
9.38717	0.0424
9.3955	0.0424
9.40383	0.0423
9.41217	0.0424
9.4205	0.0422
9.42883	0.0423
9.43717	0.0423
9.4455	0.0424
9.45383	0.0425
9.46217	0.0426
9.4705	0.0426
9.47883	0.0427
9.48717	0.0429
9.4955	0.0431
9.50383	0.0431
9.51217	0.0432
9.5205	0.0432
9.52883	0.0434
9.53717	0.0436
9.5455	0.0438
9.55383	0.0438
9.56217	0.0442
9.5705	0.0442
9.57883	0.0445
9.58717	0.0448
9.5955	0.0451
9.60383	0.0454
9.61217	0.0458
9.6205	0.0463
9.62883	0.047
9.63717	0.0478
9.6455	0.0486
9.65383	0.05
9.66217	0.0517
9.6705	0.0538
9.67883	0.0564
9.68717	0.0598
9.6955	0.0656
9.70383	0.0756
9.71217	0.0908
9.7205	0.1167
9.72883	0.1908
9.73717	0.2851
9.7455	0.4761
9.74817	0.6
9.74817	-0.0822
9.7565	-0.0304
9.76483	-0.0304
9.77317	-0.0309
9.7815	-0.0311
9.78983	-0.0312
9.79817	-0.0312
9.8065	-0.0314
9.81483	-0.0314
9.82317	-0.0315
9.8315	-0.0315
9.83983	-0.0316
9.84817	-0.0317
9.8565	-0.0317
9.86483	-0.0318
9.87317	-0.0318
9.8815	-0.0319
9.88983	-0.0318
9.89817	-0.0318
9.9065	-0.0319
9.91483	-0.0319
9.92317	-0.0319
9.9315	-0.0319
9.93983	-0.0319
9.94817	-0.0321
9.9565	-0.032
9.96483	-0.0323
9.97317	-0.0321
9.9815	-0.0324
9.98983	-0.0324
9.99817	-0.0324
10.0065	-0.0325
10.0148	-0.0325
10.0232	-0.0327
10.0315	-0.0328
10.0398	-0.0328
10.0482	-0.0331
10.0565	-0.0331
10.0648	-0.0334
10.0732	-0.0335
10.0815	-0.0337
10.0898	-0.0339
10.0982	-0.0339
10.1065	-0.0339
10.1148	-0.0339
10.1232	-0.034
10.1315	-0.0342
10.1398	-0.0342
10.1482	-0.0344
10.1565	-0.0344
10.1648	-0.0346
10.1732	-0.0347
10.1815	-0.0347
10.1898	-0.0349
10.1982	-0.0349
10.2065	-0.0352
10.2148	-0.0352
10.2232	-0.0353
10.2315	-0.0355
10.2398	-0.0356
10.2482	-0.0358
10.2565	-0.0359
10.2648	-0.0361
10.2732	-0.0363
10.2815	-0.0363
10.2898	-0.0365
10.2982	-0.0367
10.3065	-0.0368
10.3148	-0.037
10.3232	-0.0371
10.3315	-0.0374
10.3398	-0.0376
10.3482	-0.0379
10.3565	-0.0378
10.3648	-0.0381
10.3732	-0.0383
10.3815	-0.0384
10.3898	-0.0387
10.3982	-0.0388
10.4065	-0.0391
10.4148	-0.0393
10.4232	-0.0395
10.4315	-0.0397
10.4398	-0.04
10.4482	-0.0402
10.4565	-0.0404
10.4648	-0.0407
10.4732	-0.041
10.4815	-0.0413
10.4898	-0.0417
10.4982	-0.042
10.5065	-0.0423
10.5148	-0.0427
10.5232	-0.043
10.5315	-0.0436
10.5398	-0.0437
10.5482	-0.0442
10.5565	-0.0448
10.5648	-0.0454
10.5732	-0.046
10.5815	-0.0469
10.5898	-0.0479
10.5982	-0.0489
10.6065	-0.0503
10.6148	-0.0518
10.6232	-0.0531
10.6315	-0.0544
10.6398	-0.0557
10.6482	-0.0569
10.6565	-0.0578
10.6648	-0.058
10.6732	-0.0587
10.6815	-0.0592
10.6898	-0.0595
10.6982	-0.0597
10.7065	-0.0598
10.7148	-0.0598
10.7232	-0.0598
10.7315	-0.06
10.7398	-0.0598
10.7473	-0.0597
10.7473	0.02
10.7557	0.0384
10.764	0.0392
10.7723	0.0395
10.7807	0.0395
10.789	0.0396
10.7973	0.0397
10.8057	0.0396
10.814	0.0397
10.8223	0.0397
10.8307	0.0397
10.839	0.0397
10.8473	0.0397
10.8557	0.0397
10.864	0.0396
10.8723	0.0396
10.8807	0.0395
10.889	0.0394
10.8973	0.0393
10.9057	0.0393
10.914	0.0392
10.9223	0.0391
10.9307	0.039
10.939	0.039
10.9473	0.039
10.9557	0.039
10.964	0.039
10.9723	0.0388
10.9807	0.0389
10.989	0.0389
10.9973	0.0389
11.0057	0.0389
11.014	0.0389
11.0223	0.039
11.0307	0.0391
11.039	0.0391
11.0473	0.0391
11.0557	0.0392
11.064	0.0393
11.0723	0.0395
11.0807	0.0395
11.089	0.0396
11.0973	0.0397
11.1057	0.0399
11.114	0.04
11.1223	0.0399
11.1307	0.04
11.139	0.0402
11.1473	0.0403
11.1557	0.0404
11.164	0.0404
11.1723	0.0405
11.1807	0.0405
11.189	0.0407
11.1973	0.0408
11.2057	0.0409
11.214	0.0409
11.2223	0.0409
11.2307	0.041
11.239	0.0412
11.2473	0.0412
11.2557	0.0413
11.264	0.0413
11.2723	0.0413
11.2807	0.0414
11.289	0.0415
11.2973	0.0416
11.3057	0.0416
11.314	0.0416
11.3223	0.0417
11.3307	0.0418
11.339	0.042
11.3473	0.0421
11.3557	0.0422
11.364	0.0422
11.3723	0.0423
11.3807	0.0424
11.389	0.0424
11.3973	0.0426
11.4057	0.0427
11.414	0.0428
11.4223	0.0428
11.4307	0.0424
11.439	0.0426
11.4473	0.0427
11.4557	0.043
11.464	0.0431
11.4723	0.0433
11.4807	0.0436
11.489	0.0434
11.4973	0.0437
11.5057	0.044
11.514	0.0442
11.5223	0.0447
11.5307	0.0451
11.539	0.0456
11.5473	0.0462
11.5557	0.047
11.564	0.0475
11.5723	0.0484
11.5807	0.0498
11.589	0.0514
11.5973	0.0533
11.6057	0.0558
11.614	0.0584
11.6223	0.0628
11.6307	0.0701
11.639	0.0825
11.6473	0.107
11.6557	0.1515
11.664	0.2373
11.6723	0.2546
11.6807	0.3814
11.689	0.5549
11.6891	0.6095
11.6891	-0.0838
11.6975	-0.0306
11.7058	-0.0306
11.7141	-0.031
11.7225	-0.0315
11.7308	-0.0317
11.7391	-0.0316
11.7475	-0.0313
11.7558	-0.0313
11.7641	-0.0314
11.7725	-0.0312
11.7808	-0.0313
11.7891	-0.0313
11.7975	-0.0314
11.8058	-0.0315
11.8141	-0.0314
11.8225	-0.0315
11.8308	-0.0315
11.8391	-0.0316
11.8475	-0.0315
11.8558	-0.0315
11.8641	-0.0316
11.8725	-0.0316
11.8808	-0.0316
11.8891	-0.0316
11.8975	-0.0319
11.9058	-0.0319
11.9141	-0.0319
11.9225	-0.032
11.9308	-0.0319
11.9391	-0.0321
11.9475	-0.0321
11.9558	-0.0321
11.9641	-0.0324
11.9725	-0.0324
11.9808	-0.0326
11.9891	-0.0327
11.9975	-0.0327
12.0058	-0.0328
12.0141	-0.033
12.0225	-0.033
12.0308	-0.0331
12.0391	-0.0332
12.0475	-0.0333
12.0558	-0.0334
12.0641	-0.0335
12.0725	-0.0336
12.0808	-0.0338
12.0891	-0.0338
12.0975	-0.034
12.1058	-0.0342
12.1141	-0.0341
12.1225	-0.0343
12.1308	-0.0343
12.1391	-0.0345
12.1475	-0.0347
12.1558	-0.0347
12.1641	-0.0349
12.1725	-0.035
12.1808	-0.0352
12.1891	-0.0353
12.1975	-0.0354
12.2058	-0.0356
12.2141	-0.0358
12.2225	-0.0359
12.2308	-0.036
12.2391	-0.0362
12.2475	-0.0364
12.2558	-0.0365
12.2641	-0.0366
12.2725	-0.0368
12.2808	-0.0369
12.2891	-0.0372
12.2975	-0.0374
12.3058	-0.0376
12.3141	-0.0378
12.3225	-0.0379
12.3308	-0.038
12.3391	-0.0382
12.3475	-0.0385
12.3558	-0.0386
12.3641	-0.0388
12.3725	-0.039
12.3808	-0.0393
12.3891	-0.0396
12.3975	-0.0398
12.4058	-0.0402
12.4141	-0.0403
12.4225	-0.0407
12.4308	-0.0411
12.4391	-0.0414
12.4475	-0.0418
12.4558	-0.0422
12.4641	-0.0427
12.4725	-0.0432
12.4808	-0.0438
12.4891	-0.0444
12.4975	-0.045
12.5058	-0.0458
12.5141	-0.0467
12.5225	-0.0477
12.5308	-0.0489
12.5391	-0.0499
12.5475	-0.0513
12.5558	-0.0524
12.5641	-0.0535
12.5725	-0.0546
12.5808	-0.0557
12.5891	-0.0565
12.5975	-0.0571
12.6058	-0.0576
12.6141	-0.058
12.6225	-0.0582
12.6308	-0.0584
12.6391	-0.0586
12.6475	-0.0586
12.6558	-0.0584
12.6641	-0.0584
12.6725	-0.0583
12.6808	-0.0582
12.6883	-0.0581
12.6883	0.0185
12.6967	0.038
12.705	0.0388
12.7133	0.039
12.7217	0.039
12.73	0.0391
12.7383	0.0392
12.7467	0.0392
12.755	0.0391
12.7633	0.0392
12.7717	0.0392
12.78	0.0391
12.7883	0.0391
12.7967	0.039
12.805	0.039
12.8133	0.0391
12.8217	0.039
12.83	0.0389
12.8383	0.0389
12.8467	0.0388
12.855	0.0387
12.8633	0.0386
12.8717	0.0385
12.88	0.0386
12.8883	0.0384
12.8967	0.0384
12.905	0.0384
12.9133	0.0385
12.9217	0.0385
12.93	0.0385
12.9383	0.0385
12.9467	0.0386
12.955	0.0386
12.9633	0.0386
12.9717	0.0387
12.98	0.0387
12.9883	0.0388
12.9967	0.039
13.005	0.039
13.0133	0.0391
13.0217	0.0392
13.03	0.0393
13.0383	0.0393
13.0467	0.0395
13.055	0.0397
13.0633	0.0398
13.0717	0.0398
13.08	0.0399
13.0883	0.0401
13.0967	0.0402
13.105	0.0402
13.1133	0.0403
13.1217	0.0404
13.13	0.0404
13.1383	0.0404
13.1467	0.0405
13.155	0.0406
13.1633	0.0405
13.1717	0.0407
13.18	0.0406
13.1883	0.0408
13.1967	0.0409
13.205	0.0411
13.2133	0.0412
13.2217	0.0413
13.23	0.0415
13.2383	0.0416
13.2467	0.0417
13.255	0.0417
13.2633	0.0417
13.2717	0.0418
13.28	0.042
13.2883	0.0421
13.2967	0.0423
13.305	0.0425
13.3133	0.0426
13.3217	0.0427
13.33	0.0428
13.3383	0.043
13.3467	0.0432
13.355	0.0433
13.3633	0.0435
13.3717	0.0438
13.38	0.0438
13.3883	0.0441
13.3967	0.0444
13.405	0.0447
13.4133	0.0451
13.4217	0.0454
13.43	0.0459
13.4383	0.0464
13.4467	0.0469
13.455	0.0472
13.4633	0.0473
13.4717	0.0477
13.48	0.0485
13.4883	0.0495
13.4967	0.0506
13.505	0.0521
13.5133	0.0543
13.5217	0.0564
13.53	0.059
13.5383	0.0629
13.5467	0.068
13.555	0.0756
13.5633	0.0846
13.5717	0.0992
13.58	0.1141
13.5883	0.1515
13.5967	0.2208
13.605	0.2845
13.6133	0.3444
13.6212	0.6033
13.6212	-0.0464
13.6296	-0.0334
13.6379	-0.0339
13.6463	-0.0345
13.6546	-0.0353
13.6629	-0.0356
13.6713	-0.0356
13.6796	-0.0355
13.6879	-0.0353
13.6962	-0.0354
13.7046	-0.0353
13.7129	-0.0354
13.7212	-0.0355
13.7296	-0.0357
13.7379	-0.0358
13.7462	-0.0358
13.7546	-0.0359
13.7629	-0.0359
13.7713	-0.036
13.7796	-0.036
13.7879	-0.0361
13.7963	-0.0363
13.8046	-0.0364
13.8129	-0.0366
13.8212	-0.0366
13.8296	-0.0367
13.8379	-0.0368
13.8462	-0.037
13.8546	-0.0373
13.8629	-0.0373
13.8712	-0.0375
13.8796	-0.0377
13.8879	-0.0379
13.8963	-0.038
13.9046	-0.038
13.9129	-0.0382
13.9213	-0.0383
13.9296	-0.0386
13.9379	-0.0389
13.9462	-0.039
13.9546	-0.0392
13.9629	-0.0392
13.9712	-0.0393
13.9796	-0.0395
13.9879	-0.0397
13.9962	-0.04
14.0046	-0.0401
14.0129	-0.0403
14.0213	-0.0404
14.0296	-0.0405
14.0379	-0.0407
14.0463	-0.0409
14.0546	-0.041
14.0629	-0.0411
14.0712	-0.0413
14.0796	-0.0415
14.0879	-0.0415
14.0962	-0.0417
14.1046	-0.0419
14.1129	-0.0422
14.1212	-0.0425
14.1296	-0.0426
14.1379	-0.043
14.1463	-0.0431
14.1546	-0.0433
14.1629	-0.0435
14.1713	-0.0438
14.1796	-0.044
14.1879	-0.0443
14.1962	-0.0444
14.2046	-0.0446
14.2129	-0.0449
14.2212	-0.045
14.2296	-0.0452
14.2379	-0.0455
14.2462	-0.0458
14.2546	-0.0461
14.2629	-0.0461
14.2713	-0.0463
14.2796	-0.0466
14.2879	-0.0468
14.2963	-0.0471
14.3046	-0.0473
14.3129	-0.0476
14.3212	-0.048
14.3296	-0.0481
14.3379	-0.0485
14.3462	-0.0488
14.3546	-0.0494
14.3629	-0.0499
14.3712	-0.0504
14.3796	-0.0508
14.3879	-0.0512
14.3963	-0.0518
14.4046	-0.0524
14.4129	-0.053
14.4213	-0.054
14.4296	-0.0549
14.4379	-0.0561
14.4462	-0.0571
14.4546	-0.0582
14.4629	-0.0593
14.4712	-0.0603
14.4796	-0.0613
14.4879	-0.0622
14.4962	-0.0631
14.5046	-0.0635
14.5129	-0.064
14.5213	-0.0644
14.5296	-0.0648
14.5379	-0.0652
14.5463	-0.0655
14.5546	-0.0656
14.5629	-0.066
14.5712	-0.0661
14.5796	-0.0661
14.5879	-0.0663
14.5962	-0.0663
14.6046	-0.0663
14.6129	-0.0662
14.6204	-0.066
14.6204	0.0283
14.6288	0.0463
14.6371	0.0474
14.6454	0.0477
14.6538	0.0476
14.6621	0.0475
14.6704	0.0475
14.6788	0.0476
14.6871	0.0478
14.6954	0.048
14.7038	0.0479
14.7121	0.0477
14.7204	0.0477
14.7288	0.0474
14.7371	0.0473
14.7454	0.0471
14.7538	0.047
14.7621	0.047
14.7704	0.0471
14.7788	0.0471
14.7871	0.0472
14.7954	0.0472
14.8038	0.0472
14.8121	0.0472
14.8204	0.0473
14.8288	0.0473
14.8371	0.0474
14.8454	0.0474
14.8538	0.0475
14.8621	0.0475
14.8704	0.0476
14.8788	0.0478
14.8871	0.0481
14.8954	0.0484
14.9038	0.0485
14.9121	0.0487
14.9204	0.0488
14.9288	0.0491
14.9371	0.0493
14.9454	0.0495
14.9538	0.0498
14.9621	0.05
14.9704	0.05
14.9788	0.0501
14.9871	0.0502
14.9954	0.0505
15.0038	0.0508
15.0121	0.0509
15.0204	0.0511
15.0288	0.0512
15.0371	0.0512
15.0454	0.0513
15.0538	0.0511
15.0621	0.051
15.0704	0.0509
15.0788	0.0509
15.0871	0.0511
15.0954	0.0513
15.1038	0.0515
15.1121	0.0516
15.1204	0.0518
15.1288	0.0518
15.1371	0.0519
15.1454	0.052
15.1538	0.0521
15.1621	0.0522
15.1704	0.0523
15.1788	0.0524
15.1871	0.0524
15.1954	0.0524
15.2038	0.0526
15.2121	0.0526
15.2204	0.0526
15.2288	0.0526
15.2371	0.0529
15.2454	0.0528
15.2538	0.053
15.2621	0.053
15.2704	0.0533
15.2788	0.0534
15.2871	0.0537
15.2954	0.0539
15.3038	0.0542
15.3121	0.0545
15.3204	0.055
15.3288	0.0551
15.3371	0.0554
15.3454	0.0558
15.3538	0.0559
15.3621	0.0563
15.3704	0.0567
15.3788	0.0571
15.3871	0.0578
15.3954	0.0583
15.4038	0.0591
15.4121	0.06
15.4204	0.0611
15.4288	0.0619
15.4371	0.0633
15.4454	0.064
15.4538	0.0661
15.4621	0.0693
15.4704	0.0733
15.4788	0.0782
15.4871	0.0867
15.4954	0.0963
15.5038	0.11
15.5121	0.1328
15.5204	0.1745
15.5288	0.2382
15.5371	0.3293
15.5454	0.3969
15.5538	0.5082
15.5561	0.604
