# Supplementary material for: 3D hierarchical graphene matrices enable stable Zn anodes for aqueous Zn batteries
Source: Nat Commun. 2023 Jul 14;14:4205. doi: 10.1038/s41467-023-39947-8 (PMC10349079; doi:10.1038/s41467-023-39947-8)
Supplement: Supplementary file 11 — Source Data [file 41467_2023_39947_MOESM11_ESM.zip › RAW DATA/Manuscript/Fig.3/Fig.3i.xlsx]

## Sheet: comparison of CE
cycle mumber	120mA cm-2 on 3D-LFGC	120mA cm-2 on 3D-RFGC	cycle mumber	80mA cm-2 on 3D-LFGC	80mA cm-2 on 3D-RFGC	cycle mumber	40mA cm-2 on 3D-LFGC	40mA cm-2 on 3D-RFGC	cycle mumber	1mA cm-2 on 3D-LFGC	1 mA cm-2 on 3D-RFGC
1	30	44	1	26.6667	66.625	1	40	57.7778	1	51	72.875
2	40	48.4444	2	33.3333	71.625	2	43.375	58.8889	2	64.75	83.375
3	48.375	38.8889	3	37.7778	73.375	3	50	63.3333	3	72.25	86.125
4	56.625	37.3333	4	51.1111	75	4	53.375	66.6667	4	76.25	87.25
5	56.625	41.1111	5	51.1111	80	5	60	70	5	79.25	89.5
6	61.625	42.2222	6	42.2222	81.75	6	65	76.6667	6	80.25	91.125
7	66.625	45.1111	7	51.1111	81.75	7	66.625	73.3333	7	81	92.25
8	71.625	48.8889	8	51.1111	81.75	8	71.625	73.3333	8	84	91.75
9	71.625	51.7778	9	51.1111	83.375	9	73.375	76.6667	9	82.75	93.375
10	71.625	50	10	53.3333	85	10	75	73.3333	10	86.25	93.375
11	73.375	50.6667	11	55.5556	83.375	11	80	77.7778	11	89.5	94.5
12	75	53.3333	12	55.5556	85	12	81.75	82.2222	12	89.75	94.5
13	76.625	55.5556	13	88.8889	88.375	13	81.75	84.4444	13	87.25	95
14	76.625	56.2222	14	55.5556	98.375	14	81.75	83.3333	14	91.25	95.625
15	78.375	60.6667	15	57.7778	93.375	15	83.375	87.7778	15	91.25	95.625
16	80	58.4444	16	60	93.375	16	85	84.4444	16	92	96.125
17	76.625	52.8889	17	62.2222	95	17	83.375	86.6667	17	91.5	96.125
18	76.625	65.1111	18	62.2222	98.375	18	85	82.2222	18	92.5	95.625
19	75	63.3333	19	73.3333	96.75	19	88.375	86.6667	19	94.5	96.125
20	75	62.2222	20	73.3333	95	20	85	86.6667	20	91	96.75
21	78.375	58.4444	21	68.8889	95	21	83.375	87.7778	21	91	96.75
22	81.75	62.2222	22	73.3333	98.375	22	85	90	22	93.75	97.25
23	81.75	60.6667	23	73.3333	96.75	23	86.75	91.1111	23	93	97.25
24	81.75	56.6667	24	71.1111	98.375	24	120	90	24	90.25	96.75
25	80	58.4444	25	71.1111	100	25	80	92.2222	25	92.75	97.25
26	78.375	60.6667	26	108.889	96.75	26	83.375	90	26	92.25	97.25
27	76.625	54	27	75.5556	96.75	27	85	93.3333	27	90.75	97.875
28	78.375	51.7778	28	77.7778	96.75	28	86.75	93.3333	28	92.25	97.875
29	80	54.4444	29	71.1111	100	29	86.75	95.5556	29	93.25	97.25
30	80	56.2222	30	71.1111	98.375	30	88.375	94.4444	30	92.75	97.875
31	83.375	57.3333	31	71.1111	98.375	31	88.375	95.5556	31	91.5	97.875
32	78.375	57.7778	32	71.1111	98.375	32	90	93.3333	32	93.25	97.875
33	80	50	33	64.4444	100	33	85	92.2222	33	92.75	98.375
34	76.625	56.2222	34	97.7778	98.375	34	90	96.6667	34	93.5	97.875
35	78.375	54.4444	35	84.4444	98.375	35	85	90	35	92	97.875
36	76.625	61.7778	36	128.889	100	36	85	93.3333	36	94.5	97.875
37	81.75	65.5556	37	68.8889	98.375	37	91.75	91.1111	37	93.75	98.375
38	78.375	70	38	75.5556	98.375	38	86.75	95.5556	38	93	97.875
39	80	68.8889	39	80	98.375	39	88.375	93.3333	39	94.25	98.375
40	80	62.2222	40	84.4444	98.375	40	88.375	92.2222	40	93.5	98.375
41	80	64	41	84.4444	100	41	86.75	92.2222	41	93.75	98.375
42	78.375	72.8889	42	84.4444	98.375	42	91.75	91.1111	42	93.25	98.375
43	76.625	65.1111	43	86.6667	98.375	43	90	92.2222	43	92.75	98.375
44	78.375	71.7778	44	91.1111	100	44	90	92.2222	44	94	98.375
45	85	70	45	82.2222	98.375	45	91.75	92.2222	45	94	99.5
46	78.375	68.8889	46	84.4444	98.375	46	91.75	92.2222	46	93.5	97.875
47	71.625	64.4444	47	88.8889	98.375	47	91.75	93.3333	47	94	97.875
48	78.375	68.8889	48	84.4444	100	48	90	93.3333	48	93.75	98.375
49	73.375	84.4444	49	80	98.375	49	90	94.4444	49	93.75	98.375
50	108.375	62.8889	50	86.6667	100	50	88.375	94.4444	50	92	98.375
51	203.375	67.7778	51	97.7778	98.375	51	86.75	95.5556	51	93.75	98.375
52	68.375	67.7778	52	73.3333	100	52	88.375	96.6667	52	94	98.375
53	71.625	72.2222	53	80	98.375	53	90	95.5556	53	94.25	99
54	75	67.3333	54	84.4444	98.375	54	90	101.111	54	93.25	98.375
55	70	70	55	84.4444	98.375	55	88.375	98.8889	55	93.25	98.375
56	155	67.7778	56	86.6667	100	56	90	94.4444	56	92.25	98.375
57	63.375	74	57	86.6667	98.375	57	86.75	95.5556	57	94.5	99.5
58	61.625	73.3333	58	91.1111	98.375	58	88.375	104.444	58	94	98.375
59	71.625	68.4444	59	88.8889	100	59	91.75	95.5556	59	93.5	99
60	180	103.333	60	91.1111	100	60	91.75	96.6667	60	94	99
61	85	74.4444	61	91.1111	98.375	61	88.375	97.7778	61	95	98.375
62	81.75	66.6667	62	91.1111	98.375	62	88.375	97.7778	62	97.25	99
63	70	72.2222	63	91.1111	100	63	91.75	97.7778	63	94.5	99
64	95	75.1111	64	95.5556	98.375	64	86.75	97.7778	64	93.5	99.5
65	71.625	78.8889	65	102.222	100	65	88.375	98.8889	65	94.75	99
66	75	74.4444	66	82.2222	100	66	86.75	94.4444	66	94.5	99
67	85	70	67	91.1111	100	67	85	96.6667	67	93.5	99
68	113.375	71.7778	68	88.8889	98.375	68	88.375	96.6667	68	93.5	99
69	241.75	73.3333	69	84.4444	98.375	69	88.375	95.5556	69	95.75	99
70	118.375	85.1111	70	93.3333	100	70	88.375	95.5556	70	91.25	99
71	106.75	70.6667	71	88.8889	100	71	88.375	97.7778	71	94.5	99
72	253.375	101.111	72	88.8889	98.375	72	88.375	98.8889	72	94.25	99
73	185	75.1111	73	84.4444	100	73	86.75	96.6667	73	94.5	99
74	90	80.6667	74	95.5556	98.375	74	86.75	96.6667	74	93.5	98.375
75	83.375	78.4444	75	93.3333	98.375	75	86.75	97.7778	75	94	99.5
76	66.625	75.5556	76	95.5556	100	76	85	97.7778	76	94.5	100
77	158.375	77.3333	77	95.5556	98.375	77	86.75	97.7778	77	94.25	99
78	106.75	80.6667	78	95.5556	100	78	88.375	97.7778	78	94.5	98.375
79	81.75	84.4444	79	100	98.375	79	85	97.7778	79	94.25	99
80	55	78.8889	80	82.2222	100	80	86.75	97.7778	80	94.25	99
81	106.75	80.6667	81	82.2222	98.375	81	86.75	97.7778	81	95	99.5
82	128.375	73.3333	82	97.7778	98.375	82	86.75	102.222	82	95.25	99
83	63.375	79.5556	83	82.2222	98.375	83	88.375	97.7778	83	94.5	99.5
84	108.375	78.8889	84	88.8889	98.375	84	85	93.3333	84	94.5	99
85	143.375	77.7778	85	84.4444	100	85	86.75	97.7778	85	94	99.5
86	110	79.5556	86	91.1111	98.375	86	86.75	98.8889	86	94	99
87	151.75	80.6667	87	133.333	100	87	85	97.7778	87	94.75	99
88	111.75	78.4444	88	91.1111	98.375	88	83.375	96.6667	88	95	99
89	110	81.7778	89	166.667	98.375	89	85	96.6667	89	94.75	99
90	71.625	82.8889	90	68.8889	100	90	86.75	98.8889	90	94.5	100
91	80	81.1111	91	73.3333	98.375	91	88.375	97.7778	91	94.5	98.375
92	81.75	82.8889	92	117.778	98.375	92	86.75	97.7778	92	94.5	99
93	88.375	83.3333	93	80	100	93	88.375	98.8889	93	95.25	99
94	125	80	94	88.8889	98.375	94	86.75	96.6667	94	93.75	99.5
95	80	81.7778	95	84.4444	100	95	86.75	96.6667	95	93.75	99
96	66.625	79.5556	96	148.889	100	96	86.75	98.8889	96	92.25	99
97	50	80.6667	97	113.333	98.375	97	86.75	97.7778	97	94.75	99
98	130	80	98	100	98.375	98	86.75	97.7778	98	93.25	99.5
99	73.375	86.2222	99	97.7778	98.375	99	91.75	98.8889	99	94.25	99
100	91.75	85.1111	100	91.1111	98.375	100	88.375	97.7778	100	95	99.5
101	63.375	87.3333	101	91.1111	96.75	101	90	100	101	93.5	99
102	81.75	79.5556	102	88.8889	100	102	90	96.6667	102	95.25	99.5
103	95	75.1111	103	86.6667	98.375	103	90	97.7778	103	94.75	99.5
104	73.375	76.2222	104	80	98.375	104	86.75	94.4444	104	95	99.5
105	66.625	74	105	86.6667	100	105	86.75	95.5556	105	93.5	99
106	78.375	75.1111	106	93.3333	98.375	106	88.375	95.5556	106	95.5	99
107	90	66.6667	107	97.7778	100	107	88.375	94.4444	107	95	100
108	75	74	108	95.5556	100	108	91.75	95.5556	108	94.5	99
109	86.75	72.2222	109	91.1111	98.375	109	96.75	95.5556	109	93.25	98.375
110	171.75	73.3333	110	115.556	98.375	110	91.75	95.5556	110	94.5	100
111	60	71.1111	111	95.5556	100	111	86.75	94.4444	111	94.75	99
112	71.625	75.5556	112	86.6667	98.375	112	86.75	96.6667	112	95	99.5
113	96.75	76.6667	113	88.8889	98.375	113	88.375	96.6667	113	94.25	99.5
114	75	74.4444	114	91.1111	100	114	86.75	97.7778	114	94.75	99
115	65	77.3333	115	88.8889	98.375	115	90	96.6667	115	95	99.5
116	71.625	75.5556	116	88.8889	100	116	88.375	97.7778	116	95.25	100
117	83.375	78.8889	117	97.7778	100	117	91.75	96.6667	117	94.75	99
118	95	76.2222	118	100	98.375	118	85	97.7778	118	95	99
119	86.75	82.2222	119	100	98.375	119	88.375	97.7778	119	96.25	99.5
120	85	75.1111	120	93.3333	100	120	86.75	96.6667	120	94.5	99
121	61.625	75.5556	121	86.6667	98.375	121	91.75	97.7778	121	94.75	99.5
122	50	81.7778	122	91.1111	100	122	88.375	96.6667	122	94.75	99
123	81.75	74	123	86.6667	98.375	123	81.75	97.7778	123	94.25	99
124	48.375	73.3333	124	93.3333	100	124	86.75	97.7778	124	95	99
125	63.375	70	125	88.8889	98.375	125	88.375	97.7778	125	95	100
126	95	80	126	86.6667	98.375	126	93.375	97.7778	126	95	99.5
127	66.625	76.2222	127	82.2222	100	127	90	97.7778	127	95	99.5
128	93.375	73.3333	128	95.5556	100	128	90	97.7778	128	94.5	99.5
129	61.625	75.1111	129	97.7778	98.375	129	88.375	97.7778	129	94.5	99
130	78.375	75.1111	130	93.3333	98.375	130	88.375	98.8889	130	95	100
131	80	70.6667	131	137.778	100	131	90	97.7778	131	95	100.625
132	73.375	73.3333	132	88.8889	98.375	132	90	98.8889	132	94.75	98.375
133	80	71.1111	133	95.5556	100	133	88.375	98.8889	133		99.5
134	70	76.6667	134	95.5556	98.375	134	93.375	98.8889	134		99
135	100	72.8889	135	93.3333	100	135	90	100	135		99.5
136	78.375	84.4444	136	91.1111	98.375	136	91.75	100	136		99.5
137	88.375	74	137	91.1111	100	137	95	97.7778	137		99.3758
138	78.375	82.2222	138	84.4444	98.375	138	93.375	97.7778	138		99.3758
139	85	80	139	84.4444	100	139	90	98.8889	139		99
140	83.375	82.8889	140	84.4444	100	140	90	97.7778	140		99
141	81.75	85.5556	141	84.4444	98.375	141	88.375	97.7778	141		99.3758
142	81.75	86.2222	142	84.4444	100	142	96.75	97.7778	142		99.3758
143	75	87.7778	143	100	100	143	90	98.8889	143		99.3758
144	76.625	81.1111	144	97.7778	98.375	144	91.75	98.8889	144		100
145	81.75	86.2222	145	97.7778	100	145	95	100	145		98.8764
146	76.625	78.8889	146	95.5556	98.375	146	88.375	98.8889	146		98.8764
147	80	75.5556	147	93.3333	100	147	90	100	147		99.3758
148	81.75	73.3333	148	160	98.375	148	93.375	100	148		98.8764
149	70	79.5556	149	113.333	100	149	95	98.8889	149		100
150	106.75	77.3333	150	88.8889	98.375	150	90	98.8889	150		98.2522
151	91.75	82.2222	151	128.889	100	151	95	98.8889	151		99.3758
152	78.375	79.5556	152	180	100	152	90	98.8889	152		99.3758
153	81.75	83.3333	153	75.5556	98.375	153	90	98.8889	153		99.3758
154	88.375	76.2222	154	82.2222	100	154	88.375	98.8889	154		100
155	60	78.4444	155	88.8889	98.375	155	93.375	98.8889	155		99.625
156	91.75	86.6667	156	82.2222	98.375	156	93.375	98.8889	156		99.75
157	75	78.8889	157	95.5556	100	157	93.375	97.7778	157		99.5
158	88.375	86.6667	158	97.7778	100	158	95	100	158		99.25
159	138.375	74	159	95.5556	100	159	93.375	98.8889	159		98.25
160	81.75	70.6667	160	100	98.375	160	90	98.8889	160		98.125
161	83.375	76.6667	161	97.7778	98.375	161	93.375	98.8889	161		98.125
162	81.625	78.4444	162	97.7778	100	162	96.75	98.8889	162		97.875
163	68.375	79.5556	163	100	100	163	91.75	98.8889	163		98.375
164	75	75.5556	164	126.667	98.375	164	88.375	98.8889	164		98.875
165	80	77.7778	165	82.2222	100	165	88.375	98.8889	165		98.875
166	71.625	74.4444	166	91.1111	98.375	166	90	98.8889	166		99.5
167	76.625	81.7778	167	91.1111	100	167	93.375	98.8889	167		99.5
168	73.375	77.3333	168	95.5556	98.375	168	96.75	98.8889	168		100.625
169	111.75	79.5556	169	97.7778	100	169	91.75	98.8889	169		98.375
170	80	72.8889	170	122.222	98.375	170	95	98.8889	170		97.25
171	86.75	75.1111	171	97.7778	100	171	95	98.8889	171		97.25
172	83.375	72.2222	172	91.1111	98.375	172	95	98.8889	172		49898.1
173	85	75.5556	173	91.1111	100	173	93.375	98.8889	173		98.25
174	83.375	85.5556	174	93.3333	100	174	91.75	98.8889	174		97.25
175	76.625	70	175	95.5556	98.375	175	95	100	175		97.875
176	85	71.7778	176	97.7778	100	176	88.375	97.7778	176		98.875
177	86.75	74.4444	177	97.7778	98.375	177	91.75	98.8889	177		97.25
178	86.75	71.7778	178	100	100	178	95	98.8889	178		97.75
179	85	78.8889	179	100	100	179	95	98.8889	179		98.375
180	86.75	84	180	100	98.375	180	95	98.8889	180		98.375
181	86.75	84	181	100	98.375	181	95	98.8889	181		98.375
182	86.75	74.4444	182	97.7778	100	182	90	100	182		98.875
183	81.625	84	183	100	98.375	183	91.75	100	183		98.875
184	93.375	87.7778	184	144.444	100	184	93.375	100	184		98.875
185	88.375	82.2222	185	177.778	98.375	185	93.375	100	185		98.875
186	86.75	86.6667	186	75.5556	98.375	186	90	98.8889	186		99.5
187	83.375	84.4444	187	93.3333	100	187	95	97.7778	187		98.875
188	85	78.4444	188	88.8889	100	188	91.75	97.7778	188		98.875
189	86.75	87.3333	189	91.1111	98.375	189	91.75	98.8889	189		99.5
190	83.375	86.2222	190	86.6667	98.375	190	91.75	100	190		98.875
191	90	79.5556	191	108.889	100	191	91.75	98.8889	191		99.5
192	85	81.7778	192	80	98.375	192	90	98.8889	192		99.5
193	90	75.1111	193	88.8889	98.375	193	95	98.8889	193		98.875
194	88.375	105.111	194	88.8889	100	194	91.75	100	194		98.875
195	85	530	195	93.3333	98.375	195	91.75	97.7778	195		98.875
196	100	62.8889	196	88.8889	100	196	93.375	100	196		99.5
197	78.375	76.6667	197	93.3333	100	197	95	97.7778	197		98.875
198	75	67.7778	198	95.5556	98.375	198	90	98.8889	198		99.75
199	80	67.3333	199	97.7778	100	199	90	98.8889	199		97.25
200	78.375	66.6667	200	97.7778	100	200	96.75	98.8889	200		97.875
201	83.375	78.8889	201	97.7778	98.375	201	91.75	97.7778			98.375
202	81.75	90	202	100	100	202	88.375	98.8889
203	81.75	121.778	203	97.7778	98.375	203	90	98.8889
204	81.75	85.1111	204	97.7778	100	204	88.375	98.8889
205	81.75	87.7778	205	97.7778	98.375	205	90	98.8889
206	81.75	74	206	100	100	206	91.75	100
207	81.75	83.3333	207	95.5556	100	207	91.75	98.8889
208	83.375	91.7778	208	95.5556	100	208	90	100
209	83.375	96.2222	209	97.7778	98.375	209	91.75	98.8889
210	85	91.1111	210	100	100	210	93.375	98.8889
211	88.375	86.2222	211	124.444	100	211	93.375	100
212	86.75	93.3333	212	77.7778	98.375	212	95	100
213	81.75	72.8889	213	88.8889	100	213	95	100
214	83.375	80	214	93.3333	98.375	214	91.75	98.8889
215	88.375	71.7778	215	97.7778	100	215	91.75	100
216	81.75	77.3333	216	184.444	98.375	216	90	100
217	121.75	72.2222	217	84.4444	100	217	88.375	101.111
218	91.75	75.5556	218	88.8889	98.375	218	90	98.8889
219	85	86.2222	219	88.8889	100	219	86.75	100
220	86.75	86.2222	220	91.1111	100	220	90	100
221	86.75	73.3333	221	128.889	98.375	221	90	100
222	91.75	85.1111	222	108.889	100	222	88.375	100
223	93.375	81.7778	223	108.889	100	223	93.375	98.8889
224	88.375	85.5556	224	106.667	98.375	224	90	97.7778
225	125	83.3333	225	95.5556	100	225	88.375	97.7778
226	80	98.4444	226	95.5556	98.375	226	90	100
227	75	86.6667	227	86.6667	100	227	91.75	98.8889
228	81.75	91.7778	228	117.778	98.375	228	93.375	98.8889
229	80	88.8889	229	102.222	100	229	93.375	100
230	223.375	81.1111	230	104.444	98.375	230	90	98.8889
231	68.375	91.1111	231	104.444	100	231	90	100
232	76.625	87.3333	232	104.444	98.375	232	90	98.8889
233	188.375	84.4444	233	106.667	100	233	93.375	98.8889
234	70	77.3333	234	102.222	100	234	93.375	98.8889
235	78.375	82.2222	235	100	98.375	235	90	98.8889
236	85	79.5556	236	97.7778	100	236	90	98.8889
237	90	80.6667	237	97.7778	98.375	237	96.75	98.8889
238	81.625	94	238	95.5556	100	238	95	98.8889
239	80	77.3333	239	93.3333	98.375	239	88.375	98.8889
240	80	78.8889	240	95.5556	100	240	90	100
241	80	91.7778	241	93.3333	100	241	90	98.8889
242	81.75	86.6667	242	104.444	98.375	242	91.75	98.8889
243	83.375	81.1111	243	97.7778	100	243	96.75	98.8889
244	95	76.2222	244	97.7778	100	244	88.375	98.8889
245	85	80	245	95.5556	100	245	90	98.8889
246	110	76.6667	246	95.5556	98.375	246	91.75	98.8889
247	71.625	82.2222	247	93.3333	100	247	91.75	98.8889
248	78.375	70	248	88.8889	98.375	248	96.75	100
249	78.375	71.1111	249	88.8889	98.375	249	95	98.8889
250	90	71.7778	250	100	100	250	91.75	98.8889
251	83.375	86.6667	251	100	98.375	251	90	98.8889
252	80	76.2222	252	162.222	100	252	91.75	98.8889
253	85	72.8889	253	100	100	253	93.375	98.8889
254	86.75	80	254	82.2222	100	254	91.75	98.8889
255	78.375	71.1111	255	84.4444	98.375	255	93.375	98.8889
256	78.375	78.8889	256	86.6667	100	256	95	98.8889
257	96.75	71.1111	257	97.7778	100	257	95	100
258	71.625	75.1111	258	97.7778	98.375	258	95	98.8889
259	78.375	71.7778	259	95.5556	100	259	95	98.8889
260	86.75	77.7778	260	95.5556	98.375	260	96.75	98.8889
261	81.625	67.3333	261	100	100	261	96.75	98.8889
262	85	76.6667	262	97.7778	98.375	262	95	98.8889
263	83.375	82.8889	263	100	100	263	95	98.8889
264	83.375	72.8889	264	97.7778	98.375	264	91.75	100
265	73.375	71.7778	265	97.7778	100	265	91.75	98.8889
266	78.375	72.2222	266	100	100	266	90	100
267	88.375	74.4444	267	100	98.375	267	91.75	100
268	81.75	74.4444	268	97.7778	100	268	90	98.8889
269	80	80	269	95.5556	98.375	269	1237	98.8889
270	83.375	88.8889	270	91.1111	98.375	270	591.875	100
271	83.375	86.2222	271	97.7778	100	271	120	100
272	85	78.4444	272	104.444	100	272	111.75	100
273	81.625	74.4444	273	97.7778	98.375	273	80	100
274	78.375	77.7778	274	100	100	274	91.75	98.8889
275	168.375	87.7778	275	97.7778	98.375	275	83.375	98.8889
276	505.125	75.1111	276	100	98.375	276	85	98.8889
277	158.375	86.2222	277	100	100	277	110	97.7778
278	58.375	90	278	100	98.375	278	101.75	100
279	76.625	89.5556	279	100	100	279	93.375	100
280	85	91.7778	280	100	98.375	280	90	98.8889
281	130	92.8889	281	100	98.375	281	91.75	98.8889
282	70	89.5556	282	100	100	282	88.375	98.8889
283	98.375	91.7778	283	100	98.375	283	86.75	98.8889
284	78.375	88.4444	284	104.444	98.375	284	91.75	98.8889
285	83.375	90	285	102.222	98.375	285	90	98.8889
286	123.375	95.1111	286	100	100	286	90	98.8889
287	91.75	92.2222	287	95.5556	98.375	287	96.75	98.8889
288	95	90	288	97.7778	98.375	288	88.375	98.8889
289	85	90.6667	289	100	100	289	88.375	100
290	83.375	95.5556	290	97.7778	98.375	290	88.375	98.8889
291	91.75	91.7778	291	97.7778	100	291	85	98.8889
292	90	91.7778	292	91.1111	98.375	292	83.375	98.8889
293	133.375	90.6667	293	95.5556	100	293	81.75	98.8889
294	83.375	91.7778	294	93.3333	98.375	294	83.375	98.8889
295	121.75	89.5556	295	95.5556	98.375	295	85	98.8889
296	61.625	92.8889	296	95.5556	100	296	90	100
297	63.375	97.7778	297	95.5556	98.375	297	126.75	98.8889
298	80	91.1111	298	95.5556	98.375	298	93.375	98.8889
299	68.375	96.6667	299	95.5556	100	299	73.375	100
300	68.375	95.1111	300	95.5556	98.375	300	78.375	98.8889
301	83.375	92.2222	301	95.5556	98.375	301	78.375	98.8889
302	293.375	90	302	95.5556	100	302	80	98.8889
303	71.625	82.2222	303	173.333	100	303	86.75	98.8889
304	60	86.2222	304	106.667	98.375	304	76.625	98.8889
305	151.75	91.1111	305	102.222	98.375	305	80	100
306	61.625	94.4444	306	304.444	100	306	76.625	98.8889
307	101.75	81.7778	307	166.667	98.375	307	78.375	98.8889
308	68.375	78.8889	308	97.7778	98.375	308	83.375	98.8889
309	141.75	84.4444	309	84.4444	100	309	85	98.8889
310	68.375	92.8889	310	104.444	98.375	310	166.75	98.8889
311	116.75	84.4444	311	80	100	311	76.625	98.8889
312	58.375	94.4444	312	88.8889	98.375	312	76.625	98.8889
313	95	89.5556	313	97.7778	98.375	313	83.375	100
314	115	86.2222	314	100	100	314	80	98.8889
315	253.375	87.3333	315	100	98.375	315	83.375	98.8889
316	96.75	84.4444	316	97.7778	100	316	83.375	98.8889
317	71.625	84	317	100	98.375	317	81.75	98.8889
318	111.75	82.8889	318	95.5556	98.375	318	81.75	98.8889
319	60	89.5556	319	100	100	319	90	100
320	66.625	87.7778	320	97.7778	98.375	320	83.375	98.8889
321	66.625	85.5556	321	97.7778	98.375	321	80	98.8889
322	121.75	84.4444	322	100	100	322	85	98.8889
323	66.625	88.4444	323	104.444	98.375	323	80	98.8889
324	61.625	75.1111	324	91.1111	98.375	324	80	98.8889
325	148.375	78.4444	325	91.1111	98.375	325	85	98.8889
326	166.75	85.5556	326	86.6667	100	326	83.375	98.8889
327	93.375	79.5556	327	95.5556	100	327	85	100
328	75	78.8889	328	97.7778	98.375	328	86.75	98.8889
329	65	75.5556	329	97.7778	100	329	80	98.8889
330	43.375	82.2222	330	97.7778	98.375	330	80	98.8889
331	101.75	90	331	97.7778	100	331	86.75	100
332	188.375	87.7778	332	100	100	332	83.375	98.8889
333	483.5	80.6667	333	102.222	98.375	333	83.375	98.8889
334	125	84	334	95.5556	100	334	86.75	98.8889
335	2143.88	84	335	95.5556	98.375	335	86.75	98.8889
336	90	86.2222	336	95.5556	98.375	336	83.375	98.8889
337	395.125	75.1111	337	100	100	337	86.75	98.8889
338	58.375	80	338	97.7778	101.75	338	90	98.8889
339	13621.4	80.6667	339	97.7778	100	339	90	98.8889
340	4822.88	97.3333	340	100	100	340	88.375	100
341	6584.88	86.6667	341	100	98.375	341	91.75	100
342	183.375	92.2222	342	97.7778	100	342	85	100
343	293.375	91.1111	343	100	100	343	80	98.8889
344	163.375	95.1111	344	102.222	98.375	344	80	100
345	86.625	91.7778	345	100	100	345	81.75	100
346	153.375	89.5556	346	100	100	346	85	98.8889
347	266.75	92.8889	347	160	100	347	83.375	97.7778
348	133.375	86.2222	348	88.8889	98.375	348	88.375	97.7778
349	96.625	93.3333	349	84.4444	100	349	81.75	98.8889
350	118.375	89.5556	350	91.1111	100	350	85	100
351	66.625	88.8889	351	93.3333	100	351	81.75	100
352	133.375	85.1111	352	95.5556	100	352	85	100
353	43.375	92.2222	353	95.5556	100	353	86.75	100
354	510.125	90.6667	354	95.5556	98.375	354	81.75	100
355	91.625	91.1111	355	97.7778	100	355	83.375	100
356	215	84	356	97.7778	100	356	83.375	100
357	46.625	95.1111	357	97.7778	100	357	83.375	100
358	65	96.2222	358	97.7778	100	358	81.75	98.8889
359	55	96.6667	359	97.7778	98.375	359	88.375	98.8889
360	180	95.5556	360	100	100	360	85	100
361	71.625	88.4444	361	97.7778	100	361	108.375	98.8889
362	141.75	88.8889	362	100	100	362	80	100
363	145	94.4444	363	100	98.375	363	81.75	98.8889
364	200	88.8889	364	97.7778	100	364	83.375	100
365	433.375	89.5556	365	102.222	98.375	365	83.375	98.8889
366	213.375	87.3333	366	100	100	366	83.375	100
367	180	91.1111	367	97.7778	100	367	86.75	98.8889
368	276.75	87.3333	368	100	100	368	85	100
369	71.625	88.8889	369	97.7778	100	369	90	98.8889
370	91.625	95.1111	370	97.7778	98.375	370	83.375	100
371	133.375	96.2222	371	100	98.375	371	90	98.8889
372	20	86.2222	372	208.889	100	372	90	98.8889
373	265	96.2222	373	100	98.375	373	85	98.8889
374	185	87.3333	374	95.5556	100	374	91.75	98.8889
375	263.375	81.7778	375	95.5556	98.375	375	93.375	98.8889
376	341.75	87.7778	376	91.1111	100	376	90	98.8889
377	1163.62	91.1111	377	86.6667	98.375	377	86.75	98.8889
378	11895.8	92.8889	378	88.8889	100	378	83.375	98.8889
379	1248.62	98.4444	379	86.6667	98.375	379	90	100
380	313.375	88.4444	380	93.3333	100	380	83.375	98.8889
381	463.375	88.8889	381	100	98.375	381	93.375	98.8889
382	663.5	91.7778	382	95.5556	98.375	382	80	98.8889
383	15748.1	100	383	120	98.375	383	95	100
384	1003.5	79.5556	384	104.444	98.375	384	85	98.8889
385	178.375	88.4444	385	88.8889	100	385	91.75	98.8889
386	73.375	88.4444	386	97.7778	98.375	386	86.75	98.8889
387	78.375	88.4444	387	93.3333	98.375	387	88.375	100
388	60	81.1111	388	88.8889	100	388	86.75	98.8889
389	55	86.2222	389	95.5556	100	389	95	98.8889
390	38.375	86.6667	390	95.5556	98.375	390	91.75	100
391	45	85.5556	391	95.5556	100	391	90	98.8889
392	81.625	82.8889	392	95.5556	98.375	392	85	98.8889
393	131.75	82.8889	393	93.3333	100	393	91.75	98.8889
394	40	80.6667	394	97.7778	98.375	394	88.375	98.8889
395	40	81.1111	395	95.5556	101.75	395	86.75	100
396	40	84	396	97.7778	98.375	396	90	98.8889
397	46.625	81.7778	397	95.5556	98.375	397	803.5	98.8889
398	30	81.1111	398	95.5556	98.375	398	71.625	98.8889
399	25	82.8889	399	102.222	98.375	399	90	100
400	30	82.2222	400	95.5556	98.375	400	138.375	97.7778
401	56.625	85.1111	401	93.3333	100	401	78.375	100
402	33.375	85.5556	402	95.5556	98.375	402	88.375	98.8889
403	35	85.1111	403	153.333	100	403	88.375	98.8889
404	53.375	76.2222	404	80	98.375	404	90	98.8889
405	51.625	88.8889	405	91.1111	98.375	405	86.75	98.8889
406	56.625	85.1111	406	108.889	98.375	406	81.75	97.7778
407	41.625	82.8889	407	84.4444	98.375	407	91.75	98.8889
408	68.375	85.1111	408	86.6667	100	408	93.375	97.7778
409	51.625	81.1111	409	97.7778	98.375	409	83.375	98.8889
410	46.625	85.1111	410	111.111	98.375	410	88.375	100
411	276.75	72.2222	411	86.6667	98.375	411	93.375	98.8889
412	46.625	88.8889	412	97.7778	100	412	93.375	98.8889
413	60	96.2222	413	91.1111	98.375	413	88.375	100
414	193.375	86.2222	414	153.333	100	414	196.75	98.8889
415	106.75	81.7778	415	117.778	98.375	415	86.75	98.8889
416	55	90.6667	416	108.889	100	416	73.375	100
417	81.625	89.5556	417	104.444	98.375	417	78.375	98.8889
418	46.625	74.4444	418	102.222	100	418	80	98.8889
419	61.625	82.8889	419	106.667	98.375	419	78.375	98.8889
420	46.625	80.6667	420	100	98.375	420	80	100
421	61.625	78.4444	421	100	100	421	86.75	98.8889
422	65	81.1111	422	100	100	422	80	98.8889
423	85	84	423	93.3333	98.375	423	83.375	100
424	48.375	83.3333	424	97.7778	100	424	86.75	98.8889
425	61.625	81.7778	425	102.222	98.375	425	81.75	100
426	45	88.4444	426	100	100	426	78.375	98.8889
427	63.375	86.2222	427	97.7778	100	427	80	98.8889
428	78.375	88.8889	428	97.7778	98.375	428	83.375	100
429	45	88.4444	429	97.7778	100	429	83.375	98.8889
430	56.625	88.4444	430	97.7778	98.375	430	85	98.8889
431	33.375	88.8889	431	97.7778	100	431	86.75	98.8889
432	26.625	88.4444	432	100	98.375	432	91.75	100
433	45	78.4444	433	100	98.375	433	93.375	98.8889
434	376.75	90.6667	434	100	100	434	83.375	98.8889
435	88.375	91.7778	435	100	100	435	85	98.8889
436	108.375	94.4444	436	100	98.375	436	91.75	98.8889
437	53.375	97.3333	437	100	98.375	437	85	100
438	70	91.1111	438	97.7778	98.375	438	88.375	98.8889
439	51.625	90	439	95.5556	98.375	439	93.375	100
440	93.375	80.6667	440	104.444	100	440	85	100
441	80	83.3333	441	95.5556	98.375	441	85	98.8889
442	31.625	84.4444	442	97.7778	98.375	442	88.375	98.8889
443	55	91.7778	443	95.5556	98.375	443	88.375	98.8889
444	41.625	83.3333	444	97.7778	100	444	90	100
445	40	86.6667	445	97.7778	98.375	445	86.75	98.8889
446	51.625	84	446	97.7778	98.375	446	96.75	100
447	116.75	82.8889	447	100	100	447	86.75	98.8889
448	138.375	85.1111	448	97.7778	98.375	448	88.375	98.8889
449	66.625	87.3333	449	100	98.375	449	88.375	100
450	55	80.6667	450	100	98.375	450	91.75	98.8889
451	85	88.4444	451	100	100	451	88.375	98.8889
452	70	76.6667	452	97.7778	98.375	452	326.75	100
453	75	71.1111	453	93.3333	98.375	453	998.625	98.8889
454	70	81.1111	454	108.889	98.375	454	280.125	100
455	48.375	87.3333	455	91.1111	100	455	123.375	98.8889
456	66.625	77.3333	456	95.5556	98.375	456	100	98.8889
457	70	91.1111	457	95.5556	98.375	457	96.75	98.8889
458	73.375	89.5556	458	93.3333	98.375	458	106.75	100
459	80	84.4444	459	102.222	98.375	459	88.375	98.8889
460	83.375	90.6667	460	95.5556	98.375	460	93.375	100
461	73.375	92.8889	461	95.5556	98.375	461	95	98.8889
462	71.625	90.6667	462	93.3333	98.375	462	93.375	98.8889
463	131.75	85.1111	463	97.7778	98.375	463	95	100
464	68.375	81.1111	464	95.5556	98.375	464	95	98.8889
465	56.625	80	465	97.7778	100	465	113.375	100
466	73.375	83.3333	466	115.556	98.375	466	91.75	98.8889
467	65	82.8889	467	93.3333	98.375	467	88.375	98.8889
468	71.625	89.5556	468	95.5556	98.375	468	123.375	100
469	70	91.7778	469	97.7778	100	469	93.375	98.8889
470	66.625	88.4444	470	104.444	98.375	470	93.375	98.8889
471	80	90	471	102.222	100	471	93.375	100
472	76.625	85.5556	472	95.5556	98.375	472	86.75	100
473	76.625	91.7778	473	93.3333	98.375	473	80	100
474	71.625	88.4444	474	100	100	474	81.625	100
475	90	90.6667	475	97.7778	98.375	475	78.375	97.7778
476	76.625	95.5556	476	95.5556	98.375	476	76.625	98.8889
477	75	95.1111	477	93.3333	98.375	477	78.375	98.8889
478	71.625	96.6667	478	111.111	98.375	478	103.375	98.8889
479	175	95.1111	479	95.5556	98.375	479	78.375	98.8889
480	60	106.667	480	95.5556	98.375	480	146.75	100
481	61.625	86.6667	481	146.667	98.375	481	81.625	98.8889
482	73.375	91.1111	482	82.2222	100	482	73.375	98.8889
483	70	94.4444	483	88.8889	98.375	483	86.625	98.8889
484	78.375	87.7778	484	97.7778	100	484	88.375	100
485	123.375	91.1111	485	137.778	98.375	485	83.375	98.8889
486	71.625	94	486	91.1111	98.375	486	80	98.8889
487	66.625	94.4444	487	84.4444	98.375	487	85	98.8889
488	76.625	92.2222	488	93.3333	98.375	488	83.375	98.8889
489	81.625	92.8889	489	102.222	98.375	489	146.75	98.8889
490	81.625	88.4444	490	97.7778	98.375	490	198.375	98.8889
491	76.625	90.6667	491	97.7778	100	491	98.375	98.8889
492	76.625	86.6667	492	100	98.375	492	93.375	98.8889
493	85	91.7778	493	100	96.75	493	91.625	100
494	73.375	87.7778	494	97.7778	100	494	93.375	98.8889
495	83.375	90.6667	495	100	98.375	495	90	98.8889
496	95	91.7778	496	100	98.375	496	90	98.8889
497	71.625	94	497	97.7778	100	497	86.625	98.8889
498	71.625	97.7778	498	97.7778	98.375	498	90	100
499	73.375	93.3333	499	95.5556	98.375	499	91.625	98.8889
500	70	97.3333	500	97.7778	98.375	500	90	98.8889
501	75	91.1111	501	97.7778	98.375	501	80	98.8889
502	95	88.8889	502	100	98.375	502	81.625	98.8889
503	76.625	95.5556	503	97.7778	98.375	503	76.625	98.8889
504	73.375	91.7778	504	97.7778	98.375	504	85	98.8889
505	76.625	92.2222	505	100	98.375	505	81.625	100
506	81.625	92.8889	506	97.7778	98.375	506	83.375	97.7778
507	73.375	93.3333	507	95.5556	100	507	83.375	98.8889
508	86.625	94.4444	508	95.5556	98.375	508	85	98.8889
509	300.125	96.2222	509	102.222	98.375	509	85	98.8889
510	70	91.7778	510	93.3333	98.375	510	95	98.8889
511	65	94.4444	511	97.7778	98.375	511	85	98.8889
512	70	91.7778	512	102.222	98.375	512	83.375	98.8889
513	76.625	91.7778	513	95.5556	98.375	513	81.625	98.8889
514	71.625	90	514	97.7778	100	514	86.625	98.8889
515	73.375	89.5556	515	95.5556	98.375	515	81.625	98.8889
516	71.625	92.8889	516	95.5556	100	516	81.625	100
517	88.375	91.7778	517	100	100	517	85	98.8889
518	71.625	82.2222	518	100	98.375	518	80	98.8889
519	185	81.1111	519	100	98.375	519	86.625	98.8889
520	53.375	82.8889	520	95.5556	100	520	86.625	98.8889
521	78.375	89.5556	521	97.7778	98.375	521	81.625	98.8889
522	85	91.1111	522	102.222	98.375	522	85	100
523	86.625	97.7778	523	93.3333	98.375	523	91.625	98.8889
524	68.375	94.4444	524	100	98.375	524	86.625	98.8889
525	70	85.1111	525	95.5556	98.375	525	85	98.8889
526	76.625	75.1111	526	95.5556	98.375	526	83.375	98.8889
527	128.375	92.2222	527	97.7778	98.375	527	88.375	98.8889
528	90	83.3333	528	97.7778	100	528	81.625	98.8889
529	113.375	97.7778	529	95.5556	98.375	529	90	100
530	115	94.4444	530	97.7778	98.375	530	163.375	101.111
531	68.375	95.5556	531	97.7778	98.375	531	81.625	100
532	166.75	111.778	532	100	100	532	371.75	100
533	85	106.222	533	93.3333	98.375	533	68.375	101.111
534	101.75	78.8889	534	100	98.375	534	86.625	100
535	76.625	102.222	535	97.7778	98.375	535	78.375	100
536	91.75	87.7778	536	97.7778	98.375	536	81.625	100
537	130	92.8889	537	97.7778	98.375	537	76.625	100
538	85	92.8889	538	97.7778	98.375	538	88.375	100
539	75	86.2222	539	177.778	98.375	539	83.375	98.8889
540	76.625	94	540	133.333	98.375	540	75	100
541	75	90.6667	541	88.8889	98.375	541	78.375	100
542	81.625	97.3333	542	86.6667	98.375	542	81.625	96.6667
543	75	87.7778	543	95.5556	98.375	543	96.625	98.8889
544	88.375	114.444	544	93.3333	98.375	544	88.375	98.8889
545	83.375	97.3333	545	95.5556	98.375	545	81.625	98.8889
546	156.75	89.5556	546	95.5556	101.75	546	81.625	98.8889
547	145	94	547	95.5556	100	547	86.625	100
548	95	86.6667	548	106.667	101.75	548	76.625	98.8889
549	68.375	92.8889	549	93.3333	101.75	549	76.625	98.8889
550	81.625	87.7778	550	95.5556	100	550	81.625	98.8889
551	78.375	102.889	551	93.3333	100	551	76.625	98.8889
552	81.625	87.3333	552	95.5556	100	552	80	98.8889
553	78.375	89.5556	553	97.7778	100	553	81.625	98.8889
554	91.625	88.4444	554	95.5556	101.75	554	81.625	98.8889
555	68.375	88.4444	555	100	100	555	83.375	100
556	73.375	96.6667	556	95.5556	100	556	83.375	98.8889
557	76.625	98.4444	557	97.7778	100	557	86.625	98.8889
558	105	88.4444	558	104.444	100	558	85	100
559	96.625	98.8889	559	93.3333	100	559	90	98.8889
560	70	98.4444	560	93.3333	100	560	86.625	98.8889
561	73.375	91.1111	561	95.5556	98.375	561	86.625	100
562	76.625	94.4444	562	95.5556	100	562	88.375	98.8889
563	80	92.2222	563	95.5556	100	563	86.625	100
564	88.375	92.8889	564	93.3333	100	564	173.375	101.111
565	140	91.7778	565	108.889	98.375	565	78.375	100
566	66.625	94.4444	566	91.1111	100	566	81.625	100
567	63.375	100.667	567	97.7778	100	567	81.625	101.111
568	85	96.6667	568	93.3333	101.75	568	86.625	100
569	83.375	98.8889	569	97.7778	100	569	85	100
570	86.625	95.5556	570	97.7778	100	570	83.375	100
571	76.625	93.3333	571	93.3333	100	571	88.375	98.8889
572	80	93.3333	572	95.5556	100	572	88.375	100
573	90	95.5556	573	122.222	100	573	86.625	100
574	98.375	91.7778	574	91.1111	100	574	80	100
575	105	91.7778	575	113.333	100	575	85	100
576	68.375	97.7778	576	95.5556	100	576	86.625	100
577	91.625	94	577	97.7778	100	577	90	100
578	130	97.3333	578	95.5556	100	578	91.625	100
579	70	95.1111	579	97.7778	100	579	121.75	98.8889
580	75	92.8889	580	97.7778	100	580	75	100
581	80	94	581	97.7778	101.75	581	81.625	98.8889
582	86.625	92.2222	582	100	96.75	582	490.125	100
583	81.625	92.8889	583	100	98.375	583	160	100
584	88.375	91.7778	584	97.7778	98.375	584	136.75	100
585	93.375	96.6667	585	97.7778	96.75	585	110	100
586	86.625	97.7778	586	97.7778	98.375	586	81.625	98.8889
587	76.625	94.4444	587	100	100	587	95	100
588	105	98.8889	588	95.5556	96.75	588	86.625	98.8889
589	160	96.2222	589	97.7778	100	589	83.375	100
590	90	97.7778	590	102.222	98.375	590	88.375	98.8889
591	148.375	87.3333	591	97.7778	98.375	591	91.625	100
592	90	94.4444	592	100	100	592	103.375	98.8889
593	130	97.3333	593	102.222	100	593	88.375	98.8889
594	95	87.3333	594	100	98.375	594	95	100
595	81.625	94	595	97.7778	98.375	595	90	98.8889
596	93.375	88.8889	596	100	98.375	596	85	98.8889
597	90	93.3333	597	102.222	98.375	597	96.625	100
598	76.625	90.6667	598	97.7778	96.75	598	131.75	97.7778
599	85	86.6667	599	115.556	98.375	599	88.375	98.8889
600	75	91.7778	600	120	96.75	600	128.375	98.8889
601	136.75	87.7778	601	122.222	98.375	601	211.75	100
602	73.375	90	602	93.3333	98.375	602	153.375	98.8889
603	88.375	87.3333	603	93.3333	98.375	603	125	97.7778
604	80	85.1111	604	131.111	98.375	604	111.75	100
605	146.75	86.2222	605	80	100	605	101.625	98.8889
606	108.375	87.7778	606	100	100	606	125	98.8889
607	105	92.2222	607	100	98.375	607	110	98.8889
608	80	88.8889	608	97.7778	98.375	608	158.375	98.8889
609	186.75	90.6667	609	95.5556	98.375	609	128.375	98.8889
610	58.375	88.4444	610	95.5556	98.375	610	121.75	98.8889
611	116.75	94.4444	611	95.5556	98.375	611	105	97.7778
612	70	85.1111	612	100	101.75	612	105	98.8889
613	83.375	94.4444	613	100	98.375	613	103.375	100
614	81.625	93.3333	614	95.5556	98.375	614	91.625	98.8889
615	90	94	615	95.5556	100	615	96.625	98.8889
616	85	91.1111	616	97.7778	101.75	616	90	98.8889
617	65	94	617	115.556	101.75	617	108.375	98.8889
618	71.625	92.8889	618	88.8889	100	618	81.625	98.8889
619	66.625	94	619	97.7778	100	619	85	98.8889
620	75	96.2222	620	95.5556	100	620	83.375	100
621	65	87.7778	621	100	100	621	95	98.8889
622	83.375	86.6667	622	100	98.375	622	128.375	98.8889
623	73.375	94	623	100	101.75	623	86.625	100
624	88.375	87.7778	624	102.222	100	624	83.375	98.8889
625	70	87.7778	625	102.222	100	625	85	100
626	230	88.4444	626	102.222	100	626	90	98.8889
627	150	86.6667	627	100	100	627	88.375	100
628	185	93.3333	628	100	100	628	85	98.8889
629	55	87.3333	629	100	100	629	85	98.8889
630	78.375	98.4444	630	97.7778	100	630	88.375	100
631	111.75	80	631	95.5556	100	631	88.375	98.8889
632	95	98.4444	632	100	100	632	83.375	98.8889
633	85	86.6667	633	95.5556	100	633	88.375	100
634	58.375	85.5556	634	95.5556	100	634	81.625	100
635	65	98.4444	635	102.222	100	635	83.375	98.8889
636	111.75	166.667	636	95.5556	103.375	636	85	100
637	88.375	718.444	637	166.667	100	637	86.625	98.8889
638	126.75	81.1111	638	84.4444	101.75	638	86.625	100
639	71.625	428.889	639	102.222	100	639	85	98.8889
640	80	79.5556	640	95.5556	101.75	640	166.75	100
641	73.375	84	641	102.222	98.375	641	80	98.8889
642	86.625	88.4444	642	97.7778	100	642	81.625	100
643	81.625	76.2222	643	97.7778	101.75	643	80	100
644	76.625	76.2222	644	100	103.375	644	80	98.8889
645	75	72.2222	645	97.7778	100	645	85	98.8889
646	73.375	95.5556	646	97.7778	98.375	646	85	98.8889
647	101.625	98.4444	647	100	100	647	83.375	100
648	80	98.8889	648	100	98.375	648	88.375	98.8889
649	75	98.4444	649	100	101.75	649	93.375	100
650	83.375	100	650	97.7778	100	650	93.375	98.8889
651	171.75	96.6667	651	100	100	651	85	98.8889
652	138.375	90	652	100	100	652	81.625	98.8889
653	55	89.5556	653	100	101.75	653	85	100
654	108.375	90.6667	654	97.7778	98.375	654	86.625	98.8889
655	131.75	92.8889	655	97.7778	100	655	86.625	98.8889
656	118.375	87.7778	656	97.7778	101.75	656	88.375	100
657	63.375	88.4444	657	100	100	657	85	98.8889
658	98.375	91.1111	658	97.7778	98.375	658	81.625	100
659	66.625	88.4444	659	95.5556	98.375	659	98.375	98.8889
660	56.625	92.8889	660	97.7778	96.75	660	118.375	98.8889
661	108.375	101.778	661	95.5556	96.75	661	81.625	100
662	68.375	68.4444	662	95.5556	98.375	662	85	98.8889
663	360.125	71.1111	663	97.7778	98.375	663	83.375	98.8889
664	66.625	102.222	664	95.5556	96.75	664	83.375	98.8889
665	76.625	287.778	665	102.222	98.375	665	85	100
666	70	126.222	666	102.222	98.375	666	88.375	98.8889
667	71.625	116.222	667	91.1111	100	667	88.375	100
668	58.375	124	668	135.556	98.375	668	86.625	98.8889
669	140	120	669	106.667	96.75	669	91.625	100
670	70	124	670	124.444	98.375	670	91.625	98.8889
671	73.375	117.333	671	86.6667	98.375	671	86.625	98.8889
672	63.375	116.222	672	97.7778	98.375	672	90	98.8889
673	116.75	115.111	673	97.7778	98.375	673	90	100
674	141.75	110	674	95.5556	98.375	674	91.625	98.8889
675	76.625	111.111	675	97.7778	98.375	675	86.625	100
676	55	108.444	676	100	96.75	676	91.625	98.8889
677	90	109.556	677	108.889	100	677	86.625	98.8889
678	80	114	678	93.3333	98.375	678	85	100
679	71.625	108.889	679	102.222	98.375	679	86.625	98.8889
680	91.625	110	680	97.7778	98.375	680	86.625	98.8889
681	88.375	107.333	681	95.5556	101.75	681	90	98.8889
682	93.375	106.222	682	100	96.75	682	91.625	100
683	75	110	683	100	100	683	83.375	98.8889
684	80	108.444	684	102.222	98.375	684	85	98.8889
685	88.375	106.222	685	97.7778	96.75	685	88.375	98.8889
686	80	105.556	686	95.5556	98.375	686	90	98.8889
687	85	104.444	687	97.7778	100	687	91.625	100
688	103.375	104.444	688	104.444	98.375	688	91.625	100
689	73.375	106.222	689	93.3333	100	689	91.625	98.8889
690	88.375	103.333	690	93.3333	98.375	690	91.625	98.8889
691	76.625	104	691	102.222	98.375	691	90	98.8889
692	85	98.4444	692	93.3333	101.75	692	95	98.8889
693	85	102.889	693	108.889	98.375	693	90	100
694	85	101.111	694	93.3333	100	694	91.625	98.8889
695	108.375	101.111	695	95.5556	100	695	95	100
696	86.625	101.111	696	97.7778	98.375	696	93.375	98.8889
697	78.375	103.333	697	115.556	100	697	93.375	98.8889
698	98.375	102.889	698	93.3333	96.75	698	91.625	100
699	90	102.222	699	97.7778	98.375	699	91.625	98.8889
700	101.625	100.667	700	102.222	96.75	700	91.625	100
701	83.375	101.111	701	97.7778	98.375	701	95	98.8889
702	81.625	101.778	702	100	98.375	702	96.625	100
703	81.625	101.111	703	93.3333	98.375	703	93.375	98.8889
704	73.375	101.111	704	95.5556	98.375	704	93.375	100
705	70	100.667	705	113.333	98.375	705	98.375	98.8889
706	80	101.111	706	93.3333	98.375	706	96.625	98.8889
707	75	101.111	707	97.7778	96.75	707	101.625	100
708	80	101.778	708	88.8889	98.375	708	93.375	100
709	85	100.667	709	108.889	98.375	709	91.625	98.8889
710	80	102.222	710	91.1111	98.375	710	90	98.8889
711	91.625	100.667	711	93.3333	98.375	711	93.375	100
712	101.625	96.2222	712	91.1111	100	712	98.375	98.8889
713	158.375	96.2222	713	95.5556	98.375	713	95	98.8889
714	63.375	94	714	111.111	98.375	714	96.625	98.8889
715	86.625	95.5556	715	88.8889	100	715	98.375	100
716	90	95.1111	716	95.5556	98.375	716	98.375	98.8889
717	76.625	99.5556	717	100	98.375	717	93.375	98.8889
718	78.375	95.1111	718	100	98.375	718	91.625	100
719	91.625	98.8889	719	95.5556	98.375	719	93.375	98.8889
720	83.375	98.8889	720	106.667	98.375	720	90	100
721	88.375	99.5556	721	93.3333	98.375	721	88.375	98.8889
722	76.625	99.5556	722	91.1111	98.375	722	91.625	98.8889
723	88.375	98.4444	723	95.5556	98.375	723	91.625	100
724	78.375	99.5556	724	100	98.375	724	96.625	98.8889
725	85	98.8889	725	93.3333	96.75	725	91.625	100
726	85	99.5556	726	100	98.375	726	96.625	98.8889
727	83.375	98.8889	727	93.3333	98.375	727	93.375	98.8889
728	111.75	99.5556	728	111.111	96.75	728	91.625	100
729	165	99.5556	729	100	98.375	729	93.375	98.8889
730	93.375	99.5556	730	106.667	96.75	730	96.625	98.8889
731	76.625	98.8889	731	91.1111	98.375	731	95	100
732	71.625	98.8889	732	104.444	98.375	732	93.375	98.8889
733	85	98.8889	733	108.889	98.375	733	96.625	100
734	76.625	98.8889	734	91.1111	98.375	734	96.625	98.8889
735	225	99.5556	735	93.3333	98.375	735	96.625	100
736	60	98.8889	736	91.1111	98.375	736	90	98.8889
737	70	99.5556	737	93.3333	98.375	737	110	100
738	76.625	99.5556	738	95.5556	98.375	738	86.625	98.8889
739	81.625	98.8889	739	93.3333	98.375	739	95	98.8889
740	70	99.5556	740	97.7778	100	740	96.625	100
741	88.375	98.8889	741	88.8889	98.375	741	93.375	100
742	86.625	99.5556	742	115.556	98.375	742	91.75	100
743	91.625	99.5556	743	111.111	98.375	743	95	100
744	100	98.8889	744	111.111	98.375	744	123.375	98.8889
745	153.375	99.5556	745	91.1111	100	745	85	100
746	80	99.5556	746	97.7778	100	746	88.375	100
747	90	98.8889	747	91.1111	105	747	91.75	98.8889
748	75	98.8889	748	91.1111	101.75	748	91.75	100
749	100	98.8889	749	95.5556	101.75	749	96.75	100
750	68.375	98.8889	750	93.3333	101.75	750	95	98.8889
751	81.625	98.8889	751	95.5556	101.75	751	98.375	100
752	88.375	100	752	104.444	100	752	98.375	98.8889
753	85	98.8889	753	86.6667	101.75	753	98.375	100
754	136.75	99.5556	754	95.5556	101.75	754	205	100
755	88.375	98.8889	755	95.5556	100	755	80	98.8889
756	145	98.8889	756	97.7778	101.75	756	86.75	98.8889
757	70	99.5556	757	95.5556	101.75	757	88.375	100
758	85	98.8889	758	104.444	100	758	85	98.8889
759	85	99.5556	759	91.1111	101.75	759	91.75	98.8889
760	73.375	98.8889	760	93.3333	100	760	88.375	100
761	75	98.8889	761	97.7778	101.75	761	91.75	100
762	73.375	99.5556	762	104.444	101.75	762	91.75	98.8889
763	81.625	98.4444	763	93.3333	100	763	93.375	98.8889
764	81.625	99.5556	764	100	101.75	764	90	100
765	81.625	99.5556	765	93.3333	98.375	765	91.75	98.8889
766	85	98.8889	766	93.3333	96.75	766	98.375	98.8889
767	86.625	98.8889	767	120	96.75	767	96.75	100
768	83.375	98.8889	768	95.5556	96.75	768	96.75	98.8889
769	251.75	97.7778	769	108.889	98.375	769	95	98.8889
770	83.375	98.4444	770	88.8889	98.375	770	96.75	98.8889
771	90	99.5556	771	91.1111	100	771	95	98.8889
772	185	98.8889	772	97.7778	98.375	772	95	98.8889
773	73.375	98.4444	773	97.7778	98.375	773	98.375	100
774	98.375	97.7778	774	97.7778	100	774	98.375	98.8889
775	86.625	98.4444	775	97.7778	103.375	775	95	100
776	93.375	97.7778	776	97.7778	96.75	776	96.75	98.8889
777	95	99.5556	777	97.7778	98.375	777	95	100
778	166.75	97.7778	778	95.5556	98.375	778	90	98.8889
779	115	97.7778	779	97.7778	98.375	779	88.375	98.8889
780	91.625	98.4444	780	91.1111	96.75	780	95	98.8889
781	108.375	99.5556	781	100	98.375	781	96.75	98.8889
782	90	98.8889	782	97.7778	101.75	782	95	100
783	88.375	98.4444	783	102.222	101.75	783	96.75	98.8889
784	170	100	784	100	100	784	91.75	100
785	73.375	98.4444	785	93.3333	101.75	785	96.75	98.8889
786	68.375	100	786	95.5556	100	786	95	98.8889
787	70	98.4444	787	115.556	101.75	787	96.75	100
788	85	98.4444	788	93.3333	98.375	788	96.75	98.8889
789	80	98.4444	789	91.1111	96.75	789	90	100
790	78.375	98.4444	790	102.222	98.375	790	90	98.8889
791	78.375	98.4444	791	93.3333	96.75	791	96.75	98.8889
792	76.625	100	792	100	96.75	792	91.75	100
793	81.625	96.6667	793	104.444	98.375	793	113.375	98.8889
794	95	97.7778	794	93.3333	96.75	794	93.375	98.8889
795	80	96.6667	795	95.5556	98.375	795	105	100
796	78.375	96.6667	796	97.7778	98.375	796	88.375	98.8889
797	78.375	97.3333	797	95.5556	98.375	797	173.375	98.8889
798	81.625	98.8889	798	97.7778	98.375	798	113.375	100
799	76.625	95.5556	799	97.7778	98.375	799	118.375	98.8889
800	88.375	96.6667	800	144.444	98.375	800	93.375	100
801	83.375	97.3333	801	86.6667	98.375	801	91.75	98.8889
802	93.375	96.6667	802	88.8889	96.75	802	95	98.8889
803	76.625	97.7778	803	100	98.375	803	485.125	100
804	76.625	98.4444	804	120	98.375	804	88.375	98.8889
805	76.625	97.7778	805	95.5556	98.375	805	86.75	100
806	76.625	96.6667	806	106.667	98.375	806	88.375	98.8889
807	85	94	807	100	98.375	807	91.75	100
808	78.375	96.6667	808	102.222	98.375	808	95	98.8889
809	86.625	98.4444	809	102.222	98.375	809	90	100
810	76.625	96.6667	810	104.444	98.375	810	155	100
811	78.375	95.1111	811	100	98.375	811	86.75	98.8889
812	386.75	97.7778	812	106.667	98.375	812	110	98.8889
813	73.375	95.1111	813	100	96.75	813	93.375	100
814	165	97.3333	814	97.7778	98.375	814	85	98.8889
815	65	96.2222	815	100	98.375	815	90	98.8889
816	68.375	95.5556	816	100	100	816	91.75	100
817	70	100	817	104.444	100	817	90	100
818	196.75	96.6667	818	100	96.75	818	90	98.8889
819	60	95.1111	819	97.7778	98.375	819	93.375	100
820	65	96.2222	820	97.7778	98.375	820	78.375	98.8889
821	83.375	94	821	97.7778	96.75	821	85	100
822	73.375	97.7778	822	97.7778	98.375	822	80	98.8889
823	156.75	101.778	823	97.7778	100	823	83.375	98.8889
824	60	94	824	97.7778	98.375	824	85	98.8889
825	76.625	96.2222	825	97.7778	98.375	825	80	98.8889
826	73.375	97.3333	826	100	98.375	826	86.75	100
827	76.625	95.5556	827	97.7778	98.375	827	95	98.8889
828	76.625	98.8889	828	97.7778	98.375	828	91.75	98.8889
829	71.625	96.2222	829	97.7778	98.375	829	83.375	100
830	73.375	96.2222	830	97.7778	105	830	91.75	100
831	90	95.1111	831	93.3333	101.75	831	86.75	100
832	68.375	97.7778	832	100	101.75	832	86.75	98.8889
833	181.75	96.2222	833	100	101.75	833	86.75	98.8889
834	273.375	98.4444	834	95.5556	101.75	834	85	100
835	78.375	95.5556	835	95.5556	103.375	835	96.75	98.8889
836	73.375	97.3333	836	102.222	101.75	836	90	98.8889
837	140	99.5556	837	97.7778	101.75	837	88.375	98.8889
838	65	95.1111	838	97.7778	100	838	83.375	100
839	106.625	97.3333	839	93.3333	101.75	839	86.625	98.8889
840	86.625	96.2222	840	100	101.75	840	86.625	98.8889
841	118.375	96.6667	841	95.5556	101.75	841	83.375	100
842	71.625	97.7778	842	97.7778	101.75	842	88.375	98.8889
843	121.625	94.4444	843	97.7778	101.75	843	88.375	98.8889
844	78.375	95.5556	844	97.7778	101.75	844	255	100
845	70	96.6667	845	102.222	101.75	845	78.375	98.8889
846	76.625	98.8889	846	95.5556	101.75	846	81.625	100
847	75	98.4444	847	97.7778	101.75	847	83.375	98.8889
848	241.75	98.8889	848	102.222	101.75	848	81.625	100
849	63.375	96.6667	849	97.7778	101.75	849	90	98.8889
850	65	97.7778	850	97.7778	100	850	88.375	100
851	80	97.7778	851	100	100	851	83.375	98.8889
852	88.375	99.5556	852	97.7778	100	852	88.375	98.8889
853	65	98.4444	853	95.5556	101.75	853	90	100
854	86.625	98.4444	854	102.222	100	854	86.625	98.8889
855	133.375	98.8889	855	100	101.75	855	86.625	100
856	68.375	98.8889	856	97.7778	100	856	88.375	98.8889
857	78.375	98.4444	857	97.7778	100	857	91.625	98.8889
858	115	95.5556	858	97.7778	100	858	96.625	100
859	71.625	97.3333	859	97.7778	100	859	100	98.8889
860	93.375	97.7778	860	117.778	101.75	860	98.375	98.8889
861	95	98.4444	861	88.8889	100	861	96.625	98.8889
862	63.375	98.8889	862	97.7778	100	862	95	98.8889
863	155	98.8889	863	100	100	863	95	100
864	73.375	99.5556	864	97.7778	100	864	95	98.8889
865	78.375	98.4444	865	97.7778	100	865	93.375	98.8889
866	75	99.5556	866	100	101.75	866	93.375	100
867	135	98.4444	867	100	96.75	867	93.375	98.8889
868	108.375	98.8889	868	100	98.375	868	98.375	98.8889
869	80	98.8889	869	102.222	96.75	869	96.625	100
870	71.625	98.8889	870	97.7778	101.75	870	98.375	100
871	86.625	98.4444	871	95.5556	98.375	871	103.375	98.8889
872	88.375	98.4444	872	106.667	101.75	872	98.375	98.8889
873	128.375	99.5556	873	117.778	100	873	91.625	98.8889
874	133.375	99.5556	874	86.6667	100	874	101.75	100
875	86.625	100	875	91.1111	96.75	875	93.375	98.8889
876	95	96.2222	876	93.3333	101.75	876	96.625	100
877	90	97.7778	877	97.7778	98.375	877	96.625	98.8889
878	98.375	96.2222	878	97.7778	98.375	878	100	100
879	86.625	95.5556	879	102.222	100	879	93.375	97.7778
880	106.625	95.5556	880	97.7778	100	880	93.375	98.8889
881	88.375	101.111	881	97.7778	100	881	93.375	100
882	93.375	97.7778	882	100	100	882	148.375	98.8889
883	95	97.7778	883	100	100	883	83.375	100
884	98.375	100.667	884	104.444	98.375	884	86.625	98.8889
885	91.625	97.3333	885	100	101.75	885	93.375	98.8889
886	86.625	97.7778	886	102.222	100	886	91.625	100
887	86.625	97.3333	887	100	100	887	90	98.8889
888	95	97.3333	888	100	100	888	90	98.8889
889	88.375	96.6667	889	100	100	889	91.625	100
890	88.375	97.7778	890	100	100	890	91.625	98.8889
891	83.375	97.7778	891	95.5556	100	891	91.625	98.8889
892	86.625	100	892	100	100	892	91.625	98.8889
893	76.625	97.3333	893	97.7778	100	893	91.625	98.8889
894	80	99.5556	894	104.444	101.75	894	96.625	100
895	85	97.7778	895	104.444	100	895	93.375	98.8889
896	78.375	99.5556	896	111.111	101.75	896	93.375	100
897	91.625	98.4444	897	88.8889	101.75	897	91.625	100
898	86.625	98.4444	898	95.5556	100	898	93.375	100
899	78.375	98.4444	899	91.1111	100	899	90	98.8889
900	91.625	100	900	102.222	100	900	91.625	98.8889
901	88.375	98.8889	901	97.7778	98.375	901	91.625	98.8889
902	81.625	98.8889	902	95.5556	100	902	98.375	98.8889
903	85	100	903	115.556	100	903	93.375	98.8889
904	91.625	101.111	904	86.6667	101.75	904	91.625	98.8889
905	68.375	98.8889	905	97.7778	101.75	905	93.375	98.8889
906	81.625	100	906	115.556	98.375	906	91.625	98.8889
907	86.625	98.4444	907	108.889	100	907	91.625	100
908	85	98.8889	908	88.8889	100	908	95	98.8889
909	505.125	98.8889	909	93.3333	100	909	91.625	100
910	106.625	100	910	106.667	100	910	91.625	98.8889
911	273.375	98.4444	911	95.5556	100	911	91.625	100
912	65	99.5556	912	97.7778	101.75	912	95	98.8889
913	126.75	98.8889	913	124.444	101.75	913	93.375	100
914	128.375	99.5556	914	106.667	98.375	914	91.625	98.8889
915	63.375	98.4444	915	86.6667	98.375	915	93.375	98.8889
916	68.375	99.5556	916	91.1111	100	916	96.625	100
917	90	98.4444	917	106.667	101.75	917	93.375	98.8889
918	128.375	98.8889	918	91.1111	101.75	918	98.375	100
919	125	98.8889	919	113.333	101.75	919	95	98.8889
920	96.625	99.5556	920	86.6667	101.75	920	93.375	100
921	113.375	98.4444	921	117.778	101.75	921	98.375	98.8889
922	95	98.8889	922	88.8889	100	922	95	98.8889
923	83.375	100.667	923	95.5556	101.75	923	96.625	100
924	96.625	98.4444	924	93.3333	100	924	96.625	98.8889
925	106.75	97.3333	925	93.3333	98.375	925	95	100
926	75	98.8889	926	95.5556	100	926	95	98.8889
927	240	100.667	927	104.444	98.375	927	95	100
928	80	97.7778	928	120	100	928	95	98.8889
929	73.375	95.1111	929	93.3333	100	929	90	98.8889
930	83.375	101.778	930	111.111	100	930	95	100
931	83.375	94	931	86.6667	100	931	236.75	98.8889
932	78.375	96.6667	932	117.778	100	932	83.375	100
933	78.375	97.3333	933	91.1111	100	933	88.375	98.8889
934	96.625	97.3333	934	102.222	100	934	90	100
935	80	98.8889	935	97.7778	101.75	935	93.375	98.8889
936	76.625	97.3333	936	95.5556	101.75	936	88.375	98.8889
937	80	97.3333	937	97.7778	101.75	937	91.625	100
938	285	96.6667	938	102.222	101.75	938	90	98.8889
939	75	98.4444	939	102.222	98.375	939	91.625	98.8889
940	75	101.111	940	100	100	940	93.375	100
941	68.375	98.8889	941	100	101.75	941	95	98.8889
942	83.375	98.4444	942	97.7778	98.375	942	91.625	100
943	93.375	99.5556	943	91.1111	100	943	90	98.8889
944	65	99.5556	944	93.3333	98.375	944	91.625	98.8889
945	70	98.4444	945	95.5556	100	945	91.625	100
946	163.375	99.5556	946	100	100	946	91.625	98.8889
947	128.375	98.4444	947	126.667	98.375	947	93.375	98.8889
948	66.625	98.8889	948	88.8889	98.375	948	90	100
949	75	98.8889	949	95.5556	100	949	88.375	98.8889
950	85	98.8889	950	97.7778	100	950	95	100
951	71.625	97.7778	951	100	100	951	96.625	98.8889
952	91.625	98.8889	952	97.7778	98.375	952	91.625	100
953	98.375	98.4444	953	95.5556	96.75	953	91.625	98.8889
954	73.375	97.7778	954	95.5556	98.375	954	95	100
955	185	98.4444	955	97.7778	96.75	955	91.625	98.8889
956	71.625	99.5556	956	100	101.75	956	93.375	100
957	68.375	97.3333	957	100	96.75	957	96.625	98.8889
958	65	98.8889	958	117.778	98.375	958	96.625	100
959	61.625	97.3333	959	86.6667	98.375	959	96.625	98.8889
960	66.625	99.5556	960	95.5556	96.75	960	88.375	100
961	73.375	99.5556	961	97.7778	98.375	961	93.375	98.8889
962	70	98.8889	962	95.5556	100	962	95	100
963	63.375	98.8889	963	97.7778	98.375	963	96.625	100
964	176.75	97.3333	964	97.7778	98.375	964	95	98.8889
965	66.625	97.7778	965	117.778	98.375	965	93.375	100
966	76.625	97.3333	966	91.1111	96.75	966	95	98.8889
967	75	99.5556	967	122.222	98.375	967	95	98.8889
968	63.375	96.2222	968	86.6667	98.375	968	95	100
969	76.625	85.1111	969	88.8889	98.375	969	95	98.8889
970	58.375	89.5556	970	113.333	100	970	96.625	98.8889
971	83.375	85.5556	971	93.3333	100	971	96.625	100
972	80	96.2222	972	95.5556	100	972	96.625	100
973	70	86.6667	973	97.7778	100	973	96.625	98.8889
974	76.625	100.667	974	100	100	974	98.375	98.8889
975	351.75	89.5556	975	106.667	100	975	98.375	100
976	73.375	88.8889	976	93.3333	100	976	96.625	98.8889
977	65	91.1111	977	93.3333	100	977	98.375	100
978	66.625	97.3333	978	104.444	100	978	98.375	98.8889
979	161.75	95.1111	979	104.444	103.375	979	98.375	98.8889
980	90	98.8889	980	95.5556	101.75	980	96.625	100
981	75	98.8889	981	93.3333	101.75	981	96.625	98.8889
982	83.375	91.7778	982	95.5556	101.75	982	96.625	100
983	95	99.5556	983	120	101.75	983	98.375	98.8889
984	88.375	98.8889	984	88.8889	100	984	91.625	100
985	86.625	101.111	985	91.1111	98.375	985	91.625	98.8889
986	83.375	98.4444	986	97.7778	100	986	98.375	100
987	68.375	96.6667	987	100	98.375	987	98.375	100
988	83.375	97.7778	988	95.5556	98.375	988	96.625	98.8889
989	78.375	100	989	100	98.375	989	100	98.8889
990	80	96.6667	990	97.7778	100	990	100	100
991	78.375	98.8889	991	91.1111	98.375	991	91.625	98.8889
992	70	98.8889	992	111.111	96.75	992	93.375	98.8889
993	71.625	100.667	993	104.444	101.75	993	100	98.8889
994	3189	100	994	86.6667	100	994	96.625	98.8889
995	49185	100	995	93.3333	96.75	995	100	98.8889
996	21339.5	100	996	95.5556	100	996	96.625	98.8889
997	96.625	98.8889	997	97.7778	98.375	997	95	100
998	53.375	100	998	93.3333	100	998	95	100
999	81.625	100.667	999	97.7778	98.375	999	96.625	98.8889
1000	108.375	98.8889	1000	97.7778	98.375	1000	96.625	98.8889
1001	81.625	98.8889	1001	100	98.375	1001	98.375	98.8889
1002	73.375	99.5556	1002	95.5556	96.75	1002	96.625	101.111
1003	66.625	98.8889	1003	100	98.375	1003	101.625	97.7778
1004	71.625	98.8889	1004	115.556	98.375	1004	96.625	100
1005	120	97.3333	1005	91.1111	96.75	1005	95	98.8889
1006	76.625	100	1006	93.3333	98.375	1006	720.125	100
1007	106.75	98.4444	1007	100	98.375	1007	105	98.8889
1008	95	98.8889	1008	100	96.75	1008	78.375	98.8889
1009	76.625	98.4444	1009	97.7778	98.375	1009	108.375	98.8889
1010	98.375	99.5556	1010	97.7778	96.75	1010	81.625	98.8889
1011	90	98.4444	1011	113.333	98.375	1011	85	100
1012	66.625	97.7778	1012	88.8889	100	1012	88.375	98.8889
1013	78.375	98.4444	1013	97.7778	96.75	1013	86.625	98.8889
1014	96.625	98.4444	1014	93.3333	96.75	1014	91.625	100
1015	120	100.667	1015	93.3333	98.375	1015	93.375	98.8889
1016	56.625	98.4444	1016	97.7778	98.375	1016	85	98.8889
1017	85	98.4444	1017	93.3333	98.375	1017	85	100
1018	73.375	98.8889	1018	97.7778	100	1018	93.375	98.8889
1019	178.375	100	1019	93.3333	101.75	1019	86.625	98.8889
1020	68.375	98.4444	1020	131.111	101.75	1020	83.375	100
1021	68.375	99.5556	1021	104.444	101.75	1021	85	98.8889
1022	75	98.8889	1022	104.444	100	1022	93.375	98.8889
1023	108.375	99.5556	1023	106.667	100	1023	91.625	100
1024	70	97.7778	1024	115.556	101.75	1024	90	98.8889
1025	91.625	97.3333	1025	91.1111	103.375	1025	88.375	100
1026	93.375	97.3333	1026	91.1111	103.375	1026	83.375	98.8889
1027	71.625	97.3333	1027	93.3333	100	1027	85	100
1028	91.625	97.7778	1028	93.3333	100	1028	83.375	98.8889
1029	86.625	96.6667	1029	91.1111	101.75	1029	93.375	100
1030	116.75	98.8889	1030	111.111	101.75	1030	93.375	98.8889
1031	100	97.3333	1031	106.667	101.75	1031	85	98.8889
1032	78.375	98.4444	1032	91.1111	101.75	1032	91.625	100
1033	108.375	98.4444	1033	100	100	1033	90	98.8889
1034	65	99.5556	1034	93.3333	101.75	1034	85	98.8889
1035	88.375	98.4444	1035	97.7778	98.375	1035	83.375	100
1036	65	99.5556	1036	97.7778	98.375	1036	81.625	98.8889
1037	68.375	96.6667	1037	95.5556	100	1037	85	100
1038	78.375	98.8889	1038	97.7778	100	1038	81.625	100
1039	80	98.8889	1039	104.444	98.375	1039	81.625	98.8889
1040	80	98.8889	1040	93.3333	98.375	1040	83.375	100
1041	105	98.4444	1041	93.3333	100	1041	85	100
1042	90	97.7778	1042	106.667	98.375	1042	83.375	97.7778
1043	90	98.8889	1043	91.1111	98.375	1043	88.375	100
1044	110	101.111	1044	97.7778	100	1044	90	100
1045	76.625	96.6667	1045	93.3333	98.375	1045	88.375	98.8889
1046	141.75	98.4444	1046	93.3333	96.75	1046	86.625	98.8889
1047	63.375	98.8889	1047	97.7778	100	1047	83.375	100
1048	111.625	97.7778	1048	113.333	100	1048	91.625	100
1049	90	98.8889	1049	91.1111	98.375	1049	261.75	98.8889
1050	66.625	99.5556	1050	93.3333	100	1050	81.625	98.8889
1051	70	98.4444	1051	93.3333	100	1051	93.375	98.8889
1052	106.625	98.8889	1052	97.7778	98.375	1052	96.625	98.8889
1053	56.625	98.4444	1053	100	98.375	1053	90	100
1054	55	98.8889	1054	100	96.75	1054	96.625	98.8889
1055	95	98.8889	1055	102.222	96.75	1055	103.375	100
1056	76.625	98.8889	1056	91.1111	96.75	1056	93.375	100
1057	85	99.5556	1057	102.222	98.375	1057	85	100
1058	61.625	97.7778	1058	111.111	98.375	1058	95	98.8889
1059	118.375	97.7778	1059	97.7778	98.375	1059	91.625	98.8889
1060	100	98.8889	1060	113.333	96.75	1060	85	97.7778
1061	130	98.4444	1061	117.778	101.75	1061	90	100
1062	125	97.7778	1062	93.3333	98.375	1062	88.375	100
1063	55	95.1111	1063	111.111	96.75	1063	90	98.8889
1064	70	100.667	1064	93.3333	98.375	1064	85	100
1065	100	95.5556	1065	95.5556	100	1065	86.625	100
1066	61.625	96.6667	1066	97.7778	96.75	1066	85	98.8889
1067	60	98.8889	1067	93.3333	98.375	1067	90	100
1068	130	93.3333	1068	97.7778	98.375	1068	93.375	98.8889
1069	51.625	93.3333	1069	126.667	98.375	1069	110	98.8889
1070	193.375	98.8889	1070	100	100	1070	83.375	98.8889
1071	73.375	98.8889	1071	97.7778	98.375	1071	90	100
1072	68.375	98.8889	1072	102.222	98.375	1072	91.625	98.8889
1073	85	98.8889	1073	106.667	98.375	1073	91.625	100
1074	41.625	98.4444	1074	102.222	100	1074	90	98.8889
1075	93.375	97.7778	1075	97.7778	100	1075	90	98.8889
1076	63.375	98.8889	1076	104.444	100	1076	91.625	100
1077	136.75	99.5556	1077	102.222	100	1077	91.625	98.8889
1078	83.375	98.8889	1078	97.7778	98.375	1078	91.625	98.8889
1079	100	97.7778	1079	97.7778	100	1079	91.625	98.8889
1080	53.375	98.4444	1080	100	101.75	1080	93.375	100
1081	120	98.8889	1081	100	100	1081	91.625	98.8889
1082	58.375	99.5556	1082	97.7778	101.75	1082	93.375	100
1083	71.625	98.8889	1083	97.7778	101.75	1083	91.625	98.8889
1084	90	124.444	1084	97.7778	101.75	1084	90	98.8889
1085	143.375	93.3333	1085	102.222	100	1085	91.625	100
1086	86.625	92.2222	1086	102.222	100	1086	90	98.8889
1087	161.75	92.2222	1087	100	101.75	1087	101.625	98.8889
1088	143.375	92.2222	1088	97.7778	98.375	1088	83.375	100
1089	46.625	92.2222	1089	100	100	1089	88.375	98.8889
1090	88.375	101.111	1090	106.667	100	1090	88.375	100
1091	65	92.8889	1091	95.5556	100	1091	90	98.8889
1092	128.375	93.3333	1092	102.222	98.375	1092	88.375	100
1093	75	102.222	1093	97.7778	98.375	1093	88.375	98.8889
1094	113.375	94.4444	1094	100	98.375	1094	91.625	100
1095	75	99.5556	1095	100	98.375	1095	88.375	98.8889
1096	78.375	98.8889	1096	102.222	100	1096	91.625	100
1097	118.375	98.8889	1097	95.5556	98.375	1097	90	98.8889
1098	100	98.8889	1098	95.5556	98.375	1098	88.375	98.8889
1099	135	97.7778	1099	97.7778	98.375	1099	86.625	100
1100	101.625	96.2222	1100	97.7778	98.375	1100	95	98.8889
1101	98.375	102.222	1101	97.7778	98.375	1101	360	98.8889
1102	60	94.4444	1102	102.222	98.375	1102	70	100
1103	73.375	95.5556	1103	97.7778	98.375	1103	93.375	98.8889
1104	68.375	96.2222	1104	106.667	100	1104	90	100
1105	93.375	97.3333	1105	95.5556	100	1105	88.375	98.8889
1106	118.375	89.5556	1106	104.444	101.75	1106	86.625	100
1107	73.375	98.8889	1107	106.667	96.75	1107	85	98.8889
1108	96.625	98.8889	1108	97.7778	98.375	1108	85	100
1109	88.375	105.556	1109	95.5556	98.375	1109	95	100
1110	65	99.5556	1110	100	96.75	1110	81.625	98.8889
1111	75	101.111	1111	93.3333	98.375	1111	93.375	98.8889
1112	46.625	95.1111	1112	97.7778	98.375	1112	83.375	97.7778
1113	93.375	91.1111	1113	102.222	98.375	1113	85	100
1114	48.375	105.111	1114	95.5556	96.75	1114	85	98.8889
1115	145	91.7778	1115	102.222	98.375	1115	86.625	100
1116	195	98.8889	1116	97.7778	98.375	1116	86.625	98.8889
1117	80	99.5556	1117	100	98.375	1117	88.375	100
1118	73.375	92.2222	1118	95.5556	96.75	1118	88.375	100
1119	60	90.6667	1119	97.7778	98.375	1119	90	98.8889
1120	90	89.5556	1120	97.7778	98.375	1120	90	100
1121	50	89.5556	1121	97.7778	98.375	1121	88.375	98.8889
1122	85	90.6667	1122	100	98.375	1122	90	100
1123	56.625	94.4444	1123	95.5556	98.375	1123	418.375	98.8889
1124	116.625	91.1111	1124	100	100	1124	81.625	100
1125	91.625	90.6667	1125	100	100	1125	81.625	98.8889
1126	80	101.778	1126	97.7778	100	1126	85	98.8889
1127	75	90.6667	1127	102.222	100	1127	81.625	98.8889
1128	48.375	98.4444	1128	93.3333	100	1128	86.625	100
1129	61.625	91.1111	1129	95.5556	98.375	1129	90	98.8889
1130	105	98.8889	1130	100	100	1130	85	100
1131	90	98.4444	1131	97.7778	101.75	1131	85	98.8889
1132	81.625	97.7778	1132	100	96.75	1132	90	98.8889
1133	48.375	98.8889	1133	100	98.375	1133	90	100
1134	111.625	98.8889	1134	97.7778	96.75	1134	83.375	100
1135	56.625	99.5556	1135	95.5556	98.375	1135	83.375	98.8889
1136	96.625	92.8889	1136	97.7778	98.375	1136	86.625	100
1137	95	98.8889	1137	97.7778	98.375	1137	88.375	98.8889
1138	136.625	92.8889	1138	95.5556	98.375	1138	85	98.8889
1139	58.375	90.6667	1139	100	100	1139	90	100
1140	66.625	93.3333	1140	115.556	98.375	1140	88.375	98.8889
1141	113.375	98.8889	1141	88.8889	98.375	1141	88.375	98.8889
1142	66.625	99.5556	1142	91.1111	98.375	1142	88.375	100
1143	101.625	91.7778	1143	93.3333	98.375	1143	85	98.8889
1144	91.625	94	1144	95.5556	98.375	1144	88.375	98.8889
1145	78.375	99.5556	1145	97.7778	98.375	1145	86.625	100
1146	173.375	98.8889	1146	100	98.375	1146	86.625	98.8889
1147	55	99.5556	1147	100	100	1147	86.625	98.8889
1148	88.375	98.8889	1148	126.667	98.375	1148	88.375	100
1149	85	98.8889	1149	88.8889	100	1149	90	98.8889
1150	50	98.8889	1150	93.3333	98.375	1150	85	98.8889
1151	90	95.1111	1151	95.5556	100	1151	91.625	98.8889
1152	113.375	98.4444	1152	91.1111	100	1152	86.625	100
1153	95	99.5556	1153	97.7778	100	1153	95	98.8889
1154	60	99.5556	1154	93.3333	100	1154	86.625	98.8889
1155	53.375	98.8889	1155	100	100	1155	88.375	98.8889
1156	73.375	98.8889	1156	97.7778	101.75	1156	90	100
1157	81.625	99.5556	1157	100	100	1157	90	98.8889
1158	106.625	98.8889	1158	120	100	1158	88.375	100
1159	38.375	100	1159	100	100	1159	90	98.8889
1160	151.75	98.4444	1160	91.1111	101.75	1160	88.375	98.8889
1161	103.375	99.5556	1161	95.5556	100	1161	325	98.8889
1162	80	98.8889	1162	108.889	100	1162	78.375	100
1163	58.375	98.8889	1163	97.7778	100	1163	81.625	100
1164	35	98.8889	1164	97.7778	100	1164	98.375	98.8889
1165	53.375	99.5556	1165	97.7778	100	1165	121.625	98.8889
1166	200	98.8889	1166	100	100	1166	81.625	98.8889
1167	43.375	98.8889	1167	97.7778	101.75	1167	85	98.8889
1168	91.625	100	1168	95.5556	100	1168	85	98.8889
1169	60	98.8889	1169	128.889	100	1169	90	100
1170	71.625	98.8889	1170	93.3333	100	1170	90	98.8889
1171	70	98.8889	1171	117.778	100	1171	121.75	98.8889
1172	58.375	99.5556	1172	95.5556	100	1172	81.625	100
1173	185	98.4444	1173	95.5556	100	1173	93.375	98.8889
1174	46.625	99.5556	1174	97.7778	100	1174	88.375	98.8889
1175	75	98.8889	1175	100	100	1175	98.375	100
1176	180	99.5556	1176	100	100	1176	88.375	98.8889
1177	95	99.5556	1177	97.7778	100	1177	96.625	98.8889
1178	256.75	98.8889	1178	97.7778	98.375	1178	88.375	98.8889
1179	63.375	99.5556	1179	95.5556	100	1179	160	100
1180	24492.8	98.8889	1180	95.5556	100	1180	83.375	98.8889
1181	5504.38	100	1181	102.222	100	1181	85	98.8889
1182	105	98.8889	1182	122.222	100	1182	81.625	100
1183	288.375	99.5556	1183	88.8889	100	1183	826.875	98.8889
1184	526.75	99.5556	1184	113.333	100	1184	78.375	100
1185	156.75	98.8889	1185	108.889	100	1185	88.375	98.8889
1186	85	98.8889	1186	97.7778	100	1186	90	98.8889
1187	93.375	100	1187	104.444	100	1187	91.625	100
1188	78.375	98.4444	1188	97.7778	98.375	1188	88.375	98.8889
1189	66.625	100	1189	95.5556	100	1189	86.625	98.8889
1190	81.625	98.4444	1190	97.7778	100	1190	81.625	100
1191	53.375	100	1191	100	100	1191	83.375	98.8889
1192	90	98.8889	1192	97.7778	98.375	1192	85	100
1193	86.625	98.8889	1193	97.7778	101.75	1193	81.625	98.8889
1194	128.375	98.8889	1194	102.222	98.375	1194	80	100
1195	35	98.8889	1195	95.5556	100	1195	85	98.8889
1196	18.375	99.5556	1196	104.444	98.375	1196	90	98.8889
1197	13.375	98.8889	1197	100	100	1197	250	100
1198	45	99.5556	1198	102.222	98.375	1198	80	98.8889
1199	178.375	99.5556	1199	97.7778	101.75	1199	88.375	98.8889
1200	123.375	99.5556	1200	100	98.375	1200	88.375	100
1201	293.375	99.5556	1201	97.7778	100	1201	85	98.8889
1202	83.375	98.8889	1202	102.222	100	1202	86.625	100
1203	993.5	98.8889	1203	97.7778	98.375	1203	85	98.8889
1204	96.625	99.5556	1204	95.5556	100	1204	86.625	98.8889
1205	65	96.6667	1205	97.7778	100	1205	85	100
1206	65	99.5556	1206	95.5556	100	1206	86.625	100
1207	3774.12	98.8889	1207	100	98.375	1207	125	98.8889
1208	7239.75	99.5556	1208	102.222	100	1208	196.75	100
1209	130	99.5556	1209	97.7778	100	1209	81.625	98.8889
1210	103.375	98.8889	1210	100	100	1210	86.625	100
1211	1485.38	99.5556	1211	95.5556	100	1211	86.625	98.8889
1212	91.625	98.8889	1212	97.7778	98.375	1212	151.75	100
1213	2428.88	100	1213	102.222	100	1213	80	98.8889
1214	153.375	99.5556	1214	97.7778	100	1214	88.375	100
1215	81.625	98.8889	1215	97.7778	100	1215	86.625	98.8889
1216	125	99.5556	1216	100	98.375	1216	150	100
1217	60	98.4444	1217	100	100	1217	80	98.8889
1218	56.625	99.5556	1218	97.7778	100	1218	85	98.8889
1219	163.375	98.8889	1219	100	98.375	1219	83.375	100
1220	76.625	98.8889	1220	97.7778	100	1220	86.625	98.8889
1221	128.375	99.5556	1221	100	101.75	1221	86.625	98.8889
1222	95	99.5556	1222	95.5556	100	1222	155	100
1223	58.375	99.5556	1223	97.7778	100	1223	80	98.8889
1224	140	98.8889	1224	97.7778	98.375	1224	83.375	100
1225	75	99.5556	1225	100	100	1225	85	98.8889
1226	121.75	99.5556	1226	97.7778	100	1226	88.375	100
1227	60	98.8889	1227	97.7778	100	1227	85	98.8889
1228	43.375	99.5556	1228	97.7778	100	1228	88.375	100
1229	61.625	99.5556	1229	97.7778	98.375	1229	88.375	98.8889
1230	246.75	99.5556	1230	97.7778	100	1230	85	100
1231	101.75	99.5556	1231	97.7778	100	1231	85	98.8889
1232	38.375	99.5556	1232	100	100	1232	86.625	100
1233	153.375	98.8889	1233	102.222	100	1233	85	98.8889
1234	116.75	99.5556	1234	97.7778	100	1234	90	98.8889
1235	116.75	98.8889	1235	97.7778	98.375	1235	91.625	100
1236	113.375	99.5556	1236	100	100	1236	88.375	98.8889
1237	111.75	99.5556	1237	100	100	1237	91.625	98.8889
1238	70	99.5556	1238	95.5556	98.375	1238	93.375	100
1239	21.625	98.4444	1239	95.5556	100	1239	233.375	98.8889
1240	30	99.5556	1240	97.7778	100	1240	76.625	100
1241	126.75	99.5556	1241	95.5556	100	1241	86.625	98.8889
1242	113.375	98.8889	1242	100	100	1242	83.375	98.8889
1243	63.375	99.5556	1243	97.7778	100	1243	81.625	100
1244	66.625	98.8889	1244	102.222	100	1244	80	100
1245	93.375	99.5556	1245	97.7778	100	1245	83.375	98.8889
1246	46.625	98.8889	1246	97.7778	100	1246	85	100
1247	623.5	99.5556	1247	102.222	100	1247	265	98.8889
1248	378.375	100	1248	97.7778	98.375	1248	78.375	98.8889
1249	230	98.8889	1249	97.7778	98.375	1249	86.625	100
1250	58.375	99.5556	1250	102.222	100	1250	88.375	98.8889
1251	48.375	98.8889	1251	100	98.375	1251	95	100
1252	45	99.5556	1252	104.444	100	1252	83.375	98.8889
1253	96.75	98.8889	1253	97.7778	100	1253	85	100
1254	35	99.5556	1254	95.5556	98.375	1254	83.375	100
1255	25	99.5556	1255	97.7778	100	1255	83.375	98.8889
1256	23.375	99.5556	1256	97.7778	98.375	1256	83.375	98.8889
1257	21.625	98.8889	1257	97.7778	100	1257	86.625	100
1258	53.375	99.5556	1258	95.5556	100	1258	88.375	98.8889
1259	146.75	98.8889	1259	100	98.375	1259	86.625	100
1260	78.375	99.5556	1260	95.5556	100	1260	86.625	98.8889
1261	38.375	98.8889	1261	100	100	1261	95	100
1262	46.625	99.5556	1262	104.444	100	1262	93.375	100
1263	511.75	99.5556	1263	95.5556	100	1263	86.625	98.8889
1264	126.75	99.5556	1264	95.5556	100	1264	90	100
1265	35	98.8889	1265	100	98.375	1265	86.625	98.8889
1266	28.375	99.5556	1266	95.5556	100	1266	90	100
1267	35	99.5556	1267	100	100	1267	86.625	100
1268	31.625	99.5556	1268	97.7778	98.375	1268	88.375	98.8889
1269	28.375	98.4444	1269	104.444	98.375	1269	86.625	100
1270	1108.62	99.5556	1270	104.444	100	1270	88.375	100
1271	53.375	99.5556	1271	100	100	1271	85	100
1272	60	99.5556	1272	95.5556	100	1272	88.375	98.8889
1273	656.875	98.8889	1273	95.5556	100	1273	90	100
1274	155	99.5556	1274	93.3333	100	1274	90	98.8889
1275	168.375	99.5556	1275	95.5556	100	1275	90	100
1276	60	99.5556	1276	97.7778	98.375	1276	95	98.8889
1277	46.625	98.8889	1277	93.3333	100	1277	93.375	98.8889
1278	2102.12	99.5556	1278	97.7778	100	1278	91.625	100
1279	43.375	98.8889	1279	97.7778	100	1279	91.625	98.8889
1280	818.5	99.5556	1280	100	98.375	1280	93.375	98.8889
1281	150	98.8889	1281	100	100	1281	93.375	98.8889
1282	151.75	99.5556	1282	102.222	100	1282	90	100
1283	78.375	99.5556	1283	95.5556	100	1283	93.375	98.8889
1284	161.75	99.5556	1284	100	98.375	1284	88.375	100
1285	115	99.5556	1285	95.5556	100	1285	95	98.8889
1286	66.625	99.5556	1286	95.5556	100	1286	91.625	98.8889
1287	41.625	99.5556	1287	100	98.375	1287	91.625	100
1288	101.75	98.8889	1288	97.7778	100	1288	90	98.8889
1289	26.625	98.8889	1289	95.5556	100	1289	90	98.8889
1290	336.75	99.5556	1290	97.7778	98.375	1290	91.625	100
1291	86.625	99.5556	1291	97.7778	98.375	1291	91.625	98.8889
1292	293.375	99.5556	1292	100	100	1292	91.625	98.8889
1293	91.625	99.5556	1293	97.7778	100	1293	93.375	100
1294	95	99.5556	1294	97.7778	98.375	1294	93.375	98.8889
1295	61.625	98.8889	1295	97.7778	98.375	1295	91.625	98.8889
1296	270	98.8889	1296	102.222	100	1296	93.375	100
1297	38.375	99.5556	1297	100	100	1297	93.375	98.8889
1298	66.625	99.5556	1298	104.444	100	1298	91.625	98.8889
1299	33.375	98.4444	1299	100	98.375	1299	93.375	100
1300	148.375	100	1300	100	98.375	1300	91.625	100
1301	126.75	99.5556	1301	97.7778	100	1301	93.375	98.8889
1302	108.375	99.5556	1302	104.444	100	1302	93.375	98.8889
1303	43.375	98.8889	1303	97.7778	100	1303	93.375	98.8889
1304	28.375	99.5556	1304	95.5556	98.375	1304	93.375	100
1305	50	98.8889	1305	102.222	98.375	1305	93.375	100
1306	50	99.5556	1306	93.3333	100	1306	93.375	98.8889
1307	35	99.5556	1307	100	98.375	1307	93.375	98.8889
1308	41.625	98.8889	1308	97.7778	101.75	1308	93.375	98.8889
1309	220	99.5556	1309	100	98.375	1309	93.375	100
1310	246.75	99.5556	1310	97.7778	98.375	1310	93.375	100
1311	48.375	100	1311	97.7778	100	1311	93.375	100
1312	171.75	98.4444	1312	102.222	100	1312	171.75	98.8889
1313	123.375	100	1313	97.7778	100	1313	490.125	100
1314	250	98.8889	1314	108.889	100	1314	78.375	98.8889
1315	141.75	99.5556	1315	95.5556	100	1315	83.375	98.8889
1316	61.625	98.8889	1316	97.7778	98.375	1316	88.375	100
1317	63.375	99.5556	1317	95.5556	100	1317	88.375	98.8889
1318	60	98.8889	1318	100	98.375	1318	93.375	100
1319	61.625	99.5556	1319	97.7778	100	1319	90	98.8889
1320	43.375	99.5556	1320	100	100	1320	83.375	100
1321	113.375	99.5556	1321	97.7778	100	1321	90	98.8889
1322	80	99.5556	1322	95.5556	100	1322	88.375	98.8889
1323	96.75	98.8889	1323	102.222	98.375	1323	88.375	100
1324	80	100	1324	97.7778	100	1324	91.625	98.8889
1325	70	98.8889	1325	97.7778	98.375	1325	88.375	100
1326	71.625	98.8889	1326	106.667	100	1326	85	98.8889
1327	83.375	98.8889	1327	102.222	100	1327	90	100
1328	71.625	99.5556	1328	97.7778	100	1328	90	98.8889
1329	58.375	98.8889	1329	93.3333	98.375	1329	83.375	100
1330	100	99.5556	1330	106.667	100	1330	85	100
1331	83.375	98.8889	1331	95.5556	98.375	1331	90	98.8889
1332	83.375	99.5556	1332	104.444	100	1332	85	98.8889
1333	78.375	99.5556	1333	95.5556	100	1333	86.625	100
1334	71.625	100	1334	102.222	100	1334	90	100
1335	90	98.4444	1335	93.3333	100	1335	88.375	98.8889
1336	51.625	100	1336	97.7778	98.375	1336	88.375	100
1337	90	98.8889	1337	97.7778	100	1337	88.375	98.8889
1338	68.375	99.5556	1338	95.5556	98.375	1338	91.75	98.8889
1339	93.375	99.5556	1339	97.7778	100	1339	91.75	100
1340	76.625	99.5556	1340	97.7778	100	1340	90	98.8889
1341	58.375	98.8889	1341	97.7778	98.375	1341	91.75	100
1342	120	100	1342	100	100	1342	91.625	98.8889
1343	73.375	98.8889	1343	97.7778	100	1343	91.625	100
1344	51.625	100	1344	102.222	98.375	1344	91.75	98.8889
1345	191.75	98.8889	1345	95.5556	100	1345	93.375	100
1346	90	99.5556	1346	100	100	1346	95	98.8889
1347	70	99.5556	1347	95.5556	100	1347	93.375	100
1348	73.375	99.5556	1348	100	98.375	1348	95	98.8889
1349	63.375	98.8889	1349	95.5556	100	1349	93.375	98.8889
1350	80	99.5556	1350	100	100	1350	95	100
1351	118.375	99.5556	1351	100	100	1351	96.75	98.8889
1352	80	99.5556	1352	104.444	98.375	1352	91.75	100
1353	78.375	99.5556	1353	100	100	1353	96.75	98.8889
1354	76.625	99.5556	1354	97.7778	100	1354	96.75	98.8889
1355	70	99.5556	1355	95.5556	100	1355	190	100
1356	76.625	99.5556	1356	100	98.375	1356	78.375	100
1357	71.625	98.8889	1357	111.111	100	1357	80	98.8889
1358	66.625	99.5556	1358	106.667	100	1358	83.375	98.8889
1359	78.375	98.8889	1359	93.3333	100	1359	93.375	100
1360	81.625	99.5556	1360	97.7778	100	1360	136.75	98.8889
1361	113.375	99.5556	1361	100	98.375	1361	78.375	98.8889
1362	103.375	99.5556	1362	102.222	100	1362	86.625	98.8889
1363	53.375	98.8889	1363	97.7778	100	1363	88.375	100
1364	88.375	99.5556	1364	100	100	1364	86.625	98.8889
1365	148.375	99.5556	1365	100	98.375	1365	88.375	98.8889
1366	111.75	99.5556	1366	104.444	98.375	1366	90	98.8889
1367	55	99.5556	1367	100	100	1367	93.375	98.8889
1368	68.375	98.8889	1368	100	100	1368	88.375	98.8889
1369	45	98.8889	1369	95.5556	100	1369	93.375	98.8889
1370	90	100	1370	95.5556	98.375	1370	93.375	100
1371	128.375	98.8889	1371	100	100	1371	93.375	98.8889
1372	81.625	98.8889	1372	97.7778	100	1372	95	98.8889
1373	53.375	99.5556	1373	93.3333	98.375	1373	91.75	100
1374	78.375	99.5556	1374	106.667	100	1374	96.75	98.8889
1375	153.375	98.8889	1375	95.5556	98.375	1375	93.375	100
1376	48.375	99.5556	1376	100	100	1376	93.375	98.8889
1377	85	98.8889	1377	100	100	1377	95	100
1378	63.375	100	1378	95.5556	100	1378	93.375	98.8889
1379	51.625	98.8889	1379	95.5556	100	1379	95	100
1380	83.375	99.5556	1380	104.444	100	1380	95	98.8889
1381	68.375	99.5556	1381	93.3333	98.375	1381	95	100
1382	48.375	99.5556	1382	100	100	1382	96.75	98.8889
1383	100	99.5556	1383	97.7778	100	1383	93.375	100
1384	138.375	100.667	1384	100	100	1384	95	98.8889
1385	70	92.8889	1385	93.3333	98.375	1385	95	98.8889
1386	90	95.5556	1386	102.222	100	1386	93.375	100
1387	113.375	92.2222	1387	100	100	1387	96.75	100
1388	68.375	94.4444	1388	97.7778	101.75	1388	93.375	98.8889
1389	88.375	91.1111	1389	97.7778	98.375	1389	96.75	98.8889
1390	115	96.2222	1390	115.556	98.375	1390	93.375	100
1391	50	91.1111	1391	97.7778	98.375	1391	95	98.8889
1392	70	99.5556	1392	91.1111	100	1392	96.75	100
1393	46.625	98.4444	1393	100	100	1393	95	98.8889
1394	95	98.8889	1394	102.222	101.75	1394	95	100
1395	76.625	97.3333	1395	95.5556	98.375	1395	98.375	98.8889
1396	111.75	88.8889	1396	93.3333	100	1396	96.75	100
1397	60	93.3333	1397	106.667	100	1397	95	98.8889
1398	75	98.8889	1398	93.3333	100	1398	95	100
1399	121.75	98.8889	1399	113.333	100	1399	98.375	98.8889
1400	96.625	97.7778	1400	106.667	98.375	1400	95	98.8889
1401	93.375	96.2222	1401	120	100	1401	95	100
1402	200	99.5556	1402	95.5556	98.375	1402	96.75	98.8889
1403	98.375	99.5556	1403	86.6667	100	1403	95	100
1404	76.625	99.5556	1404	97.7778	98.375	1404	96.75	98.8889
1405	71.625	98.8889	1405	93.3333	100	1405	96.75	100
1406	71.625	99.5556	1406	100	98.375	1406	93.375	98.8889
1407	68.375	98.8889	1407	97.7778	100	1407	96.75	98.8889
1408	108.375	99.5556	1408	100	100	1408	95	100
1409	53.375	98.8889	1409	100	98.375	1409	96.75	98.8889
1410	186.75	99.5556	1410	93.3333	100	1410	93.375	100
1411	65	99.5556	1411	102.222	100	1411	93.375	98.8889
1412	60	99.5556	1412	97.7778	100	1412	93.375	100
1413	108.375	98.8889	1413	95.5556	98.375	1413	91.75	98.8889
1414	63.375	99.5556	1414	95.5556	100	1414	93.375	100
1415	150	99.5556	1415	97.7778	100	1415	93.375	98.8889
1416	100	99.5556	1416	102.222	100	1416	95	100
1417	80	100	1417	91.1111	100	1417	91.75	100
1418	100	98.8889	1418	97.7778	100	1418	93.375	98.8889
1419	91.625	98.8889	1419	97.7778	98.375	1419	90	100
1420	76.625	99.5556	1420	97.7778	100	1420	91.75	98.8889
1421	106.75	99.5556	1421	100	100	1421	90	100
1422	145	99.5556	1422	97.7778	98.375	1422	90	98.8889
1423	56.625	98.8889	1423	95.5556	100	1423	91.75	98.8889
1424	80	99.5556	1424	97.7778	98.375	1424	90	100
1425	103.375	99.5556	1425	95.5556	98.375	1425	91.75	100
1426	76.625	99.5556	1426	95.5556	100	1426	90	98.8889
1427	90	99.5556	1427	97.7778	100	1427	91.75	100
1428	63.375	98.4444	1428	104.444	98.375	1428	91.75	98.8889
1429	138.375	100	1429	97.7778	100	1429	96.75	100
1430	113.375	98.8889	1430	97.7778	98.375	1430	90	98.8889
1431	56.625	100	1431	97.7778	100	1431	90	100
1432	88.375	98.8889	1432	104.444	100	1432	91.75	98.8889
1433	86.625	99.5556	1433	102.222	100	1433	91.75	100
1434	93.375	99.5556	1434	93.3333	98.375	1434	91.75	98.8889
1435	128.375	99.5556	1435	95.5556	101.75	1435	91.75	100
1436	68.375	99.5556	1436	97.7778	98.375	1436	90	100
1437	90	98.8889	1437	100	100	1437	90	98.8889
1438	95	100	1438	100	100	1438	91.75	98.8889
1439	116.75	98.8889	1439	97.7778	100	1439	91.75	100
1440	81.625	100	1440	100	100	1440	91.75	100
1441	83.375	99.5556	1441	102.222	100	1441	91.75	98.8889
1442	71.625	99.5556	1442	95.5556	100	1442	96.75	100
1443	128.375	99.5556	1443	95.5556	98.375	1443	95	98.8889
1444	98.375	98.8889	1444	100	100	1444	95	98.8889
1445	80	99.5556	1445	104.444	98.375	1445	93.375	100
1446	86.625	98.8889	1446	97.7778	98.375	1446	93.375	98.8889
1447	106.75	99.5556	1447	104.444	100	1447	93.375	98.8889
1448	88.375	99.5556	1448	100	100	1448	95	98.8889
1449	76.625	100	1449	108.889	100	1449	95	100
1450	68.375	99.5556	1450	97.7778	100	1450	95	98.8889
1451	108.375	98.8889	1451	100	98.375	1451	96.75	100
1452	65	99.5556	1452	100	100	1452	96.75	98.8889
1453	70	98.8889	1453	100	100	1453	95	100
1454	130	99.5556	1454	97.7778	98.375	1454	91.75	98.8889
1455	198.375	99.5556	1455	97.7778	100	1455	93.375	98.8889
1456	66.625	99.5556	1456	102.222	98.375	1456	91.75	100
1457	91.625	99.5556	1457	100	98.375	1457	96.75	98.8889
1458	60	99.5556	1458	97.7778	100	1458	91.75	100
1459	81.625	98.8889	1459	95.5556	101.75	1459	91.75	100
1460	46.625	99.5556	1460	100	100	1460	90	98.8889
1461	70	98.8889	1461	97.7778	100	1461	90	98.8889
1462	155	99.5556	1462	100	98.375	1462	91.75	100
1463	115	99.5556	1463	100	100	1463	93.375	98.8889
1464	91.625	99.5556	1464	93.3333	98.375	1464	90	98.8889
1465	83.375	98.8889	1465	108.889	100	1465	90	98.8889
1466	101.625	99.5556	1466	97.7778	100	1466	90	100
1467	138.375	98.8889	1467	95.5556	100	1467	96.75	98.8889
1468	66.625	99.5556	1468	100	98.375	1468	93.375	100
1469	71.625	100	1469	100	98.375	1469	98.375	98.8889
1470	95	98.8889	1470	102.222	100	1470	96.75	100
1471	88.375	99.5556	1471	95.5556	98.375	1471	125	98.8889
1472	71.625	99.5556	1472	100	100	1472	85	98.8889
1473	103.375	98.8889	1473	104.444	100	1473	90	100
1474	158.375	99.5556	1474	95.5556	98.375	1474	88.375	100
1475	86.625	100	1475	97.7778	100	1475	91.75	98.8889
1476	98.375	98.8889	1476	95.5556	98.375	1476	91.75	98.8889
1477	93.375	99.5556	1477	102.222	100	1477	90	100
1478	143.375	100	1478	95.5556	100	1478	86.75	98.8889
1479	93.375	98.8889	1479	104.444	100	1479	91.75	100
1480	75	99.5556	1480	93.3333	100	1480	158.375	98.8889
1481	120	99.5556	1481	102.222	100	1481	85	98.8889
1482	68.375	99.5556	1482	100	100	1482	83.375	100
1483	98.375	99.5556	1483	100	98.375	1483	86.75	100
1484	73.375	98.8889	1484	97.7778	100	1484	90	98.8889
1485	158.375	100	1485	102.222	100	1485	91.75	98.8889
1486	63.375	98.8889	1486	100	98.375	1486	91.75	100
1487	95	99.5556	1487	102.222	100	1487	91.75	98.8889
1488	103.375	99.5556	1488	95.5556	100	1488	90	100
1489	108.375	99.5556	1489	97.7778	100	1489	86.75	98.8889
1490	70	98.8889	1490	95.5556	98.375	1490	86.75	100
1491	61.625	99.5556	1491	102.222	101.75	1491	91.75	100
1492	111.75	99.5556	1492	97.7778	100	1492	86.75	98.8889
1493	96.625	99.5556	1493	95.5556	98.375	1493	86.75	98.8889
1494	85	99.5556	1494	100	100	1494	90	100
1495	138.375	98.8889	1495	97.7778	100	1495	120	98.8889
1496	58.375	99.5556	1496	104.444	100	1496	80	100
1497	76.625	98.8889	1497	91.1111	100	1497	88.375	100
1498	91.625	100	1498	97.7778	100	1498	88.375	98.8889
1499	308.375	99.5556	1499	97.7778	100	1499	95	100
1500	145	99.5556	1500	100	98.375	1500	95	98.8889
1501	78.375	99.5556	1501	95.5556	100	1501	108.375	98.8889
1502	83.375	99.5556	1502	102.222	100	1502	85	98.8889
1503	176.75	99.5556	1503	95.5556	98.375	1503	98.375	100
1504	183.375	98.8889	1504	95.5556	100	1504	90	98.8889
1505	83.375	100	1505	102.222	100	1505	110	100
1506	85	99.5556	1506	102.222	100	1506	83.375	100
1507	66.625	99.5556	1507	102.222	100	1507	106.75	100
1508	115	98.8889	1508	93.3333	100	1508	85	98.8889
1509	88.375	99.5556	1509	102.222	101.75	1509	95	98.8889
1510	73.375	99.5556	1510	93.3333	100	1510	85	98.8889
1511	123.375	99.5556	1511	100	100	1511	86.75	101.111
1512	73.375	99.5556	1512	97.7778	100	1512	90	98.8889
1513	55	99.5556	1513	120	100	1513	86.75	100
1514	73.375	99.5556	1514	88.8889	98.375	1514	90	98.8889
1515	110	99.5556	1515	95.5556	100	1515	88.375	100
1516	71.625	98.8889	1516	102.222	100	1516	120	100
1517	78.375	99.5556	1517	102.222	98.375	1517	81.75	98.8889
1518	75	98.8889	1518	106.667	100	1518	90	100
1519	86.625	100	1519	100	98.375	1519	88.375	100
1520	85	98.8889	1520	97.7778	98.375	1520	88.375	98.8889
1521	68.375	99.5556	1521	95.5556	100	1521	88.375	100
1522	103.375	100	1522	97.7778	98.375	1522	86.75	98.8889
1523	80	98.8889	1523	102.222	98.375	1523	521.75	98.8889
1524	76.625	99.5556	1524	93.3333	98.375	1524	146.75	100
1525	80	99.5556	1525	95.5556	101.75	1525	111.75	100
1526	61.625	100	1526	97.7778	100	1526	115	100
1527	95	98.8889	1527	100	98.375	1527	78.375	98.8889
1528	85	99.5556	1528	100	100	1528	80	100
1529	85	100	1529	97.7778	96.75	1529	101.75	98.8889
1530	116.75	98.8889	1530	102.222	98.375	1530	71.625	100
1531	83.375	99.5556	1531	95.5556	100	1531	75	98.8889
1532	181.75	99.5556	1532	97.7778	98.375	1532	80	98.8889
1533	75	99.5556	1533	108.889	98.375	1533	80	100
1534	83.375	98.8889	1534	93.3333	100	1534	88.375	100
1535	93.375	99.5556	1535	93.3333	98.375	1535	93.375	98.8889
1536	96.625	98.8889	1536	108.889	98.375	1536	100	100
1537	180	100	1537	95.5556	100	1537	76.625	100
1538	58.375	99.5556	1538	108.889	100	1538	91.75	98.8889
1539	88.375	99.5556	1539	91.1111	100	1539	71.625	100
1540	71.625	99.5556	1540	104.444	100	1540	76.625	98.8889
1541	71.625	98.8889	1541	108.889	100	1541	80	98.8889
1542	86.625	99.5556	1542	104.444	98.375	1542	76.625	100
1543	226.75	99.5556	1543	100	100	1543	76.625	98.8889
1544	76.625	98.8889	1544	95.5556	100	1544	81.75	100
1545	76.625	99.5556	1545	102.222	98.375	1545	86.75	98.8889
1546	115	99.5556	1546	100	100	1546	80	100
1547	168.375	99.5556	1547	95.5556	100	1547	85	98.8889
1548	140	98.8889	1548	97.7778	100	1548	83.375	100
1549	71.625	99.5556	1549	100	98.375	1549	85	98.8889
1550	88.375	100	1550	95.5556	100	1550	88.375	100
1551	70	99.5556	1551	100	100	1551	208.375	98.8889
1552	78.375	99.5556	1552	93.3333	100	1552	73.375	100
1553	71.625	98.8889	1553	100	100	1553	76.625	98.8889
1554	115	100	1554	95.5556	98.375	1554	80	100
1555	98.375	98.8889	1555	104.444	100	1555	83.375	98.8889
1556	120	99.5556	1556	97.7778	98.375	1556	83.375	100
1557	75	99.5556	1557	97.7778	101.75	1557	96.75	98.8889
1558	100	99.5556	1558	100	100	1558	91.75	100
1559	106.75	99.5556	1559	102.222	98.375	1559	88.375	100
1560	143.375	100	1560	97.7778	100	1560	91.75	98.8889
1561	91.625	98.8889	1561	106.667	98.375	1561	91.75	98.8889
1562	75	100	1562	97.7778	100	1562	85	100
1563	95	99.5556	1563	100	98.375	1563	283.375	100
1564	98.375	99.5556	1564	95.5556	100	1564	123.375	98.8889
1565	81.625	98.8889	1565	97.7778	98.375	1565	108.375	100
1566	88.375	99.5556	1566	102.222	100	1566	123.375	98.8889
1567	71.625	99.5556	1567	97.7778	98.375	1567	250.125	98.8889
1568	91.625	98.8889	1568	95.5556	100	1568	80	100
1569	60	100	1569	102.222	98.375	1569	71.625	98.8889
1570	81.625	98.8889	1570	93.3333	100	1570	71.625	98.8889
1571	130	99.5556	1571	100	98.375	1571	80	100
1572	75	99.5556	1572	95.5556	100	1572	80	100
1573	300	99.5556	1573	97.7778	98.375	1573	78.375	100
1574	65	98.8889	1574	111.111	100	1574	81.75	98.8889
1575	91.625	99.5556	1575	95.5556	98.375	1575	81.75	98.8889
1576	56.625	99.5556	1576	95.5556	100	1576	81.75	100
1577	73.375	98.8889	1577	97.7778	100	1577	83.375	98.8889
1578	78.375	99.5556	1578	108.889	100	1578	80	100
1579	88.375	99.5556	1579	102.222	98.375	1579	85	100
1580	70	99.5556	1580	91.1111	98.375	1580	88.375	98.8889
1581	145	99.5556	1581	106.667	100	1581	86.75	98.8889
1582	196.75	100	1582	95.5556	100	1582	88.375	100
1583	81.625	98.8889	1583	97.7778	98.375	1583	93.375	98.8889
1584	73.375	99.5556	1584	95.5556	100	1584	86.75	100
1585	108.375	99.5556	1585	95.5556	100	1585	81.75	100
1586	53.375	99.5556	1586	95.5556	98.375	1586	90	98.8889
1587	128.375	99.5556	1587	102.222	100	1587	83.375	100
1588	50	99.5556	1588	100	98.375	1588	81.75	98.8889
1589	106.75	100	1589	100	100	1589	88.375	100
1590	158.375	99.5556	1590	106.667	100	1590	88.375	100
1591	78.375	99.5556	1591	91.1111	98.375	1591	85	100
1592	103.375	98.8889	1592	97.7778	100	1592	86.75	98.8889
1593	138.375	100	1593	95.5556	98.375	1593	86.75	98.8889
1594	73.375	99.5556	1594	104.444	100	1594	291.75	100
1595	80	98.8889	1595	97.7778	100	1595	906.875	98.8889
1596	143.375	99.5556	1596	100	100	1596	235	100
1597	113.375	99.5556	1597	95.5556	98.375	1597	188.375	98.8889
1598	105	99.5556	1598	95.5556	98.375	1598	161.75	100
1599	71.625	100	1599	97.7778	98.375	1599	125	98.8889
1600	78.375	98.8889	1600	102.222	100	1600	105	98.8889
1601	116.75	99.5556	1601	104.444	101.75	1601	83.375	100
1602	90	98.8889	1602	97.7778	98.375	1602	90	98.8889
1603	85	99.5556	1603	100	100	1603	100	100
1604	78.375	99.5556	1604	97.7778	98.375	1604	86.625	98.8889
1605	86.625	100	1605	97.7778	100	1605	83.375	100
1606	91.625	99.5556	1606	97.7778	98.375	1606	81.625	98.8889
1607	81.625	99.5556	1607	97.7778	100	1607	88.375	98.8889
1608	150	99.5556	1608	104.444	100	1608	90	100
1609	61.625	98.8889	1609	113.333	100	1609	90	98.8889
1610	76.625	99.5556	1610	97.7778	98.375	1610	90	100
1611	85	99.5556	1611	106.667	98.375	1611	91.625	100
1612	96.625	100	1612	95.5556	100	1612	91.625	98.8889
1613	113.375	99.5556	1613	95.5556	100	1613	91.625	98.8889
1614	76.625	98.8889	1614	100	100	1614	106.75	98.8889
1615	73.375	100	1615	102.222	100	1615	93.375	100
1616	131.75	98.8889	1616	91.1111	100	1616	181.75	98.8889
1617	196.75	98.8889	1617	95.5556	100	1617	80	100
1618	113.375	100	1618	97.7778	100	1618	80	100
1619	75	99.5556	1619	93.3333	100	1619	78.375	98.8889
1620	76.625	99.5556	1620	95.5556	100	1620	83.375	98.8889
1621	110	99.5556	1621	97.7778	100	1621	118.375	98.8889
1622	96.625	99.5556	1622	95.5556	98.375	1622	83.375	100
1623	88.375	99.5556	1623	97.7778	100	1623	83.375	98.8889
1624	115	99.5556	1624	100	100	1624	83.375	98.8889
1625	68.375	98.8889	1625	102.222	98.375	1625	85	100
1626	106.75	100	1626	104.444	100	1626	93.375	98.8889
1627	110	98.8889	1627	104.444	98.375	1627	91.625	100
1628	103.375	98.8889	1628	102.222	98.375	1628	131.75	98.8889
1629	85	100	1629	100	100	1629	81.625	98.8889
1630	80	99.5556	1630	102.222	100	1630	93.375	100
1631	471.75	98.8889	1631	100	100	1631	118.375	98.8889
1632	61.625	99.5556	1632	100	98.375	1632	86.625	100
1633	51.625	100	1633	102.222	100	1633	81.625	98.8889
1634	70	98.8889	1634	91.1111	100	1634	85	100
1635	146.75	100	1635	100	100	1635	88.375	98.8889
1636	48.375	98.8889	1636	106.667	100	1636	123.375	98.8889
1637	126.75	99.5556	1637	102.222	98.375	1637	81.625	100
1638	55	100	1638	95.5556	100	1638	83.375	98.8889
1639	61.625	98.8889	1639	100	100	1639	83.375	100
1640	76.625	100	1640	91.1111	98.375	1640	88.375	98.8889
1641	58.375	99.5556	1641	102.222	100	1641	95	100
1642	63.375	98.8889	1642	95.5556	98.375	1642	86.625	98.8889
1643	61.625	100	1643	95.5556	100	1643	83.375	100
1644	131.75	98.8889	1644	95.5556	100	1644	80	98.8889
1645	56.625	98.8889	1645	102.222	98.375	1645	80	100
1646	45	100	1646	95.5556	100	1646	81.625	98.8889
1647	91.625	99.5556	1647	102.222	100	1647	80	100
1648	85	99.5556	1648	97.7778	98.375	1648	81.625	98.8889
1649	98.375	99.5556	1649	102.222	100	1649	80	100
1650	63.375	99.5556	1650	102.222	98.375	1650	80	100
1651	258.375	98.8889	1651	100	100	1651	81.625	98.8889
1652	56.625	100	1652	97.7778	98.375	1652	83.375	100
1653	81.625	99.5556	1653	95.5556	100	1653	125	98.8889
1654	208.375	99.5556	1654	106.667	100	1654	96.625	100
1655	65	99.5556	1655	113.333	100	1655	95	100
1656	58.375	98.8889	1656	97.7778	98.375	1656	90	98.8889
1657	140	100	1657	102.222	100	1657	96.625	98.8889
1658	46.625	98.8889	1658	104.444	100	1658	145	100
1659	50	99.5556	1659	102.222	100	1659	81.625	100
1660	81.625	99.5556	1660	93.3333	98.375	1660	90	98.8889
1661	258.375	100	1661	95.5556	98.375	1661	88.375	98.8889
1662	98.375	99.5556	1662	97.7778	100	1662	83.375	100
1663	55	98.8889	1663	100	100	1663	86.625	98.8889
1664	46.625	98.8889	1664	104.444	100	1664	90	100
1665	93.375	100	1665	100	100	1665	86.625	98.8889
1666	75	98.8889	1666	102.222	100	1666	88.375	98.8889
1667	183.375	100	1667	102.222	98.375	1667	88.375	100
1668	68.375	98.4444	1668	106.667	100	1668	86.625	98.8889
1669	43.375	100	1669	100	100	1669	85	100
1670	41.625	99.5556	1670	95.5556	98.375	1670	88.375	98.8889
1671	56.625	100	1671	97.7778	100	1671	100	98.8889
1672	228.375	99.5556	1672	102.222	98.375	1672	90	98.8889
1673	73.375	99.5556	1673	95.5556	100	1673	85	100
1674	78.375	98.8889	1674	93.3333	100	1674	81.625	100
1675	93.375	100	1675	97.7778	100	1675	86.625	98.8889
1676	93.375	98.8889	1676	95.5556	100	1676	81.625	100
1677	78.375	99.5556	1677	100	98.375	1677	95	100
1678	65	99.5556	1678	95.5556	100	1678	91.625	98.8889
1679	46.625	99.5556	1679	97.7778	98.375	1679	81.625	98.8889
1680	68.375	100	1680	102.222	100	1680	81.625	100
1681	45	98.8889	1681	106.667	98.375	1681	83.375	98.8889
1682	41.625	99.5556	1682	93.3333	100	1682	90	98.8889
1683	298.375	99.5556	1683	95.5556	100	1683	80	98.8889
1684	63.375	99.5556	1684	97.7778	100	1684	85	100
1685	51.625	98.8889	1685	95.5556	98.375	1685	86.625	98.8889
1686	110	99.5556	1686	93.3333	100	1686	83.375	98.8889
1687	71.625	99.5556	1687	100	100	1687	85	98.8889
1688	55	98.8889	1688	100	98.375	1688	90	100
1689	233.375	100	1689	102.222	100	1689	85	98.8889
1690	60	99.5556	1690	104.444	98.375	1690	80	98.8889
1691	61.625	98.8889	1691	88.8889	100	1691	81.625	98.8889
1692	71.625	100	1692	97.7778	100	1692	80	98.8889
1693	61.625	99.5556	1693	97.7778	100	1693	85	98.8889
1694	98.375	99.5556	1694	95.5556	98.375	1694	85	98.8889
1695	63.375	98.8889	1695	97.7778	100	1695	85	98.8889
1696	81.625	99.5556	1696	104.444	100	1696	88.375	98.8889
1697	205	100	1697	100	98.375	1697	83.375	98.8889
1698	75	99.5556	1698	97.7778	100	1698	91.625	98.8889
1699	153.375	99.5556	1699	104.444	98.375	1699	85	98.8889
1700	71.625	99.5556	1700	100	100	1700	85	98.8889
1701	105	99.5556	1701	95.5556	98.375	1701	81.625	98.8889
1702	75	99.5556	1702	95.5556	100	1702	83.375	98.8889
1703	61.625	99.5556	1703	100	100	1703	83.375	100
1704	85	99.5556	1704	95.5556	98.375	1704	80	98.8889
1705	220	98.8889	1705	97.7778	100	1705	83.375	100
1706	63.375	99.5556	1706	104.444	98.375	1706	86.625	97.7778
1707	63.375	100	1707	100	100	1707	85	100
1708	75	99.5556	1708	97.7778	100	1708	85	100
1709	50	99.5556	1709	97.7778	98.375	1709	83.375	98.8889
1710	61.625	98.8889	1710	97.7778	100	1710	93.375	98.8889
1711	95	99.5556	1711	102.222	98.375	1711	93.375	98.8889
1712	83.375	98.8889	1712	95.5556	100	1712	85	98.8889
1713	86.625	100	1713	97.7778	98.375	1713	86.625	100
1714	215	98.8889	1714	97.7778	100	1714	90	98.8889
1715	100	100	1715	104.444	100	1715	86.625	98.8889
1716	66.625	98.8889	1716	97.7778	98.375	1716	90	98.8889
1717	128.375	100	1717	93.3333	100	1717	83.375	100
1718	56.625	98.8889	1718	100	100	1718	80	98.8889
1719	95	99.5556	1719	100	100	1719	83.375	98.8889
1720	76.625	99.5556	1720	95.5556	100	1720	83.375	98.8889
1721	98.375	99.5556	1721	95.5556	98.375	1721	80	98.8889
1722	83.375	99.5556	1722	95.5556	100	1722	86.625	100
1723	73.375	99.5556	1723	93.3333	98.375	1723	85	100
1724	45	99.5556	1724	97.7778	101.75	1724	86.625	98.8889
1725	198.375	98.8889	1725	97.7778	98.375	1725	90	98.8889
1726	85	100	1726	106.667	98.375	1726	86.625	98.8889
1727	88.375	98.8889	1727	95.5556	100	1727	95	98.8889
1728	95	99.5556	1728	97.7778	100	1728	90	100
1729	105	99.5556	1729	100	98.375	1729	86.625	98.8889
1730	173.375	99.5556	1730	108.889	100	1730	88.375	98.8889
1731	61.625	99.5556	1731	93.3333	98.375	1731	93.375	100
1732	51.625	99.5556	1732	100	100	1732	90	100
1733	91.75	98.8889	1733	100	100	1733	93.375	98.8889
1734	143.375	100	1734	95.5556	100	1734	93.375	98.8889
1735	86.625	98.8889	1735	100	100	1735	95	100
1736	66.625	100	1736	95.5556	98.375	1736	90	98.8889
1737	81.625	99.5556	1737	95.5556	100	1737	91.625	98.8889
1738	428.375	99.5556	1738	111.111	98.375	1738	93.375	100
1739	65	99.5556	1739	102.222	100	1739	93.375	100
1740	68.375	99.5556	1740	100	100	1740	93.375	98.8889
1741	60	99.5556	1741	111.111	98.375	1741	90	100
1742	110	99.5556	1742	97.7778	100	1742	90	98.8889
1743	46.625	100	1743	97.7778	100	1743	88.375	98.8889
1744	138.375	98.8889	1744	97.7778	100	1744	245	100
1745	140	99.5556	1745	97.7778	100	1745	75	98.8889
1746	48.375	100	1746	95.5556	98.375	1746	80	100
1747	485.125	99.5556	1747	104.444	100	1747	81.625	100
1748	75	99.5556	1748	97.7778	98.375	1748	83.375	98.8889
1749	53.375	99.5556	1749	100	100	1749	88.375	100
1750	81.625	100	1750	97.7778	100	1750	86.625	98.8889
1751	60	98.8889	1751	97.7778	100	1751	86.625	100
1752	53.375	100	1752	97.7778	98.375	1752	88.375	98.8889
1753	46.625	98.8889	1753	97.7778	100	1753	90	100
1754	125	100	1754	113.333	98.375	1754	88.375	98.8889
1755	71.625	99.5556	1755	97.7778	100	1755	160	98.8889
1756	58.375	99.5556	1756	95.5556	98.375	1756	76.625	100
1757	48.375	99.5556	1757	95.5556	98.375	1757	93.375	100
1758	190	98.8889	1758	104.444	100	1758	88.375	98.8889
1759	53.375	100	1759	102.222	100	1759	86.625	98.8889
1760	208.375	98.8889	1760	113.333	98.375	1760	110	100
1761	123.375	99.5556	1761	95.5556	98.375	1761	78.375	98.8889
1762	80	99.5556	1762	97.7778	101.75	1762	90	100
1763	268.375	99.5556	1763	104.444	98.375	1763	95	98.8889
1764	83.375	99.5556	1764	93.3333	100	1764	91.625	100
1765	63.375	100	1765	93.3333	98.375	1765	91.625	100
1766	68.375	98.8889	1766	95.5556	100	1766	91.625	98.8889
1767	65	99.5556	1767	95.5556	98.375	1767	93.375	98.8889
1768	103.375	100	1768	95.5556	100	1768	96.625	100
1769	88.375	99.5556	1769	102.222	98.375	1769	90	98.8889
1770	173.375	98.8889	1770	97.7778	101.75	1770	98.375	98.8889
1771	65	100	1771	95.5556	100	1771	96.625	100
1772	118.375	99.5556	1772	95.5556	98.375	1772	96.625	98.8889
1773	70	98.8889	1773	106.667	100	1773	98.375	100
1774	106.75	100	1774	97.7778	100	1774	96.625	98.8889
1775	78.375	99.5556	1775	102.222	100	1775	95	98.8889
1776	143.375	98.8889	1776	91.1111	100	1776	93.375	100
1777	95	100	1777	100	100	1777	96.625	98.8889
1778	70	98.8889	1778	102.222	98.375	1778	98.375	100
1779	73.375	99.5556	1779	100	100	1779	98.375	100
1780	50	99.5556	1780	102.222	98.375	1780	98.375	98.8889
1781	45	99.5556	1781	100	100	1781	98.375	100
1782	78.375	99.5556	1782	97.7778	100	1782	98.375	98.8889
1783	56.625	100	1783	113.333	98.375	1783	95	100
1784	140	99.5556	1784	93.3333	98.375	1784	96.625	98.8889
1785	268.375	98.8889	1785	93.3333	100	1785	96.625	98.8889
1786	70	99.5556	1786	106.667	100	1786	98.375	101.111
1787	50	99.5556	1787	106.667	100	1787	96.625	98.8889
1788	76.625	98.8889	1788	93.3333	98.375	1788	90	98.8889
1789	66.625	99.5556	1789	95.5556	100	1789	88.375	98.8889
1790	56.625	99.5556	1790	102.222	98.375	1790	95	98.8889
1791	81.75	99.5556	1791	97.7778	100	1791	91.625	98.8889
1792	70	99.5556	1792	102.222	98.375	1792	98.375	100
1793	65	99.5556	1793	97.7778	100	1793	98.375	100
1794	36.625	99.5556	1794	91.1111	100	1794	96.625	98.8889
1795	245.125	99.5556	1795	95.5556	100	1795	91.625	98.8889
1796	113.375	99.5556	1796	102.222	98.375	1796	93.375	100
1797	110	99.5556	1797	97.7778	100	1797	653.375	98.8889
1798	88.375	99.5556	1798	126.667	98.375	1798	81.625	98.8889
1799	58.375	98.8889	1799	104.444	100	1799	80	100
1800	175	99.5556	1800	97.7778	100	1800	90	98.8889
1801	68.375	99.5556	1801	100	98.375	1801	95	98.8889
1802	111.75	98.8889	1802	100	100	1802	95	100
1803	66.625	100	1803	102.222	100	1803	105	98.8889
1804	80	100	1804	102.222	100	1804	90	100
1805	93.375	98.8889	1805	97.7778	98.375	1805	86.625	100
1806	66.625	100	1806	117.778	100	1806	93.375	98.8889
1807	133.375	99.5556	1807	95.5556	98.375	1807	81.625	98.8889
1808	70	98.8889	1808	97.7778	100	1808	86.625	100
1809	103.375	99.5556	1809	93.3333	100	1809	88.375	100
1810	48.375	99.5556	1810	100	98.375	1810	81.625	98.8889
1811	103.375	100	1811	113.333	98.375	1811	90	98.8889
1812	50	98.8889	1812	97.7778	100	1812	85	100
1813	61.625	99.5556	1813	102.222	100	1813	86.625	98.8889
1814	160	98.8889	1814	91.1111	98.375	1814	90	98.8889
1815	41.625	99.5556	1815	100	100	1815	88.375	100
1816	65	100	1816	108.889	100	1816	91.625	100
1817	55	98.8889	1817	95.5556	100	1817	91.625	98.8889
1818	205	100	1818	100	98.375	1818	93.375	98.8889
1819	45	99.5556	1819	91.1111	100	1819	151.75	98.8889
1820	71.625	99.5556	1820	104.444	98.375	1820	83.375	100
1821	168.375	100	1821	91.1111	100	1821	85	98.8889
1822	75	98.8889	1822	104.444	98.375	1822	86.625	100
1823	135	99.5556	1823	91.1111	100	1823	86.625	98.8889
1824	76.625	99.5556	1824	102.222	100	1824	90	98.8889
1825	73.375	98.8889	1825	97.7778	100	1825	86.625	100
1826	135	100	1826	95.5556	98.375	1826	88.375	98.8889
1827	273.375	98.8889	1827	97.7778	100	1827	88.375	100
1828	76.625	100	1828	91.1111	98.375	1828	86.625	98.8889
1829	50	99.5556	1829	97.7778	100	1829	90	98.8889
1830	76.625	100	1830	93.3333	100	1830	86.625	100
1831	113.375	98.8889	1831	97.7778	98.375	1831	90	98.8889
1832	95	99.5556	1832	104.444	100	1832	90	98.8889
1833	98.375	99.5556	1833	95.5556	100	1833	93.375	100
1834	65	100	1834	97.7778	100	1834	90	100
1835	63.375	98.8889	1835	102.222	98.375	1835	93.375	98.8889
1836	141.75	100	1836	102.222	100	1836	98.375	98.8889
1837	60	98.8889	1837	100	98.375	1837	98.375	98.8889
1838	90	100	1838	97.7778	98.375	1838	96.625	100
1839	61.625	98.8889	1839	97.7778	100	1839	90	98.8889
1840	60	100	1840	106.667	98.375	1840	91.625	98.8889
1841	105	100	1841	97.7778	100	1841	95	100
1842	56.625	98.4444	1842	104.444	100	1842	96.625	98.8889
1843	93.375	99.5556	1843	97.7778	98.375	1843	100	98.8889
1844	125	99.5556	1844	102.222	100	1844	103.375	98.8889
1845	43.375	100	1845	104.444	100	1845	91.625	98.8889
1846	191.75	99.5556	1846	95.5556	100	1846	98.375	98.8889
1847	113.375	98.8889	1847	95.5556	98.375	1847	96.625	100
1848	73.375	100	1848	97.7778	98.375	1848	106.625	98.8889
1849	100	99.5556	1849	104.444	100	1849	98.375	98.8889
1850	125	99.5556	1850	95.5556	100	1850	96.625	98.8889
1851	61.625	99.5556	1851	102.222	100	1851	100	98.8889
1852	58.375	99.5556	1852	106.667	98.375	1852	98.375	98.8889
1853	201.75	99.5556	1853	104.444	100	1853	98.375	98.8889
1854	111.75	99.5556	1854	93.3333	98.375	1854	96.625	100
1855	128.375	99.5556	1855	97.7778	98.375	1855	96.625	98.8889
1856	100	98.8889	1856	100	100	1856	96.625	98.8889
1857	55	98.8889	1857	100	98.375	1857	103.375	100
1858	90	100	1858	93.3333	100	1858	96.625	98.8889
1859	65	99.5556	1859	97.7778	100	1859	101.625	98.8889
1860	121.75	99.5556	1860	104.444	100	1860	98.375	98.8889
1861	95	99.5556	1861	97.7778	100	1861	95	98.8889
1862	41.625	99.5556	1862	93.3333	100	1862	98.375	98.8889
1863	81.75	99.5556	1863	111.111	100	1863	110	100
1864	75	98.8889	1864	86.6667	98.375	1864	96.625	98.8889
1865	58.375	100.667	1865	111.111	98.375	1865	96.625	98.8889
1866	211.75	99.5556	1866	100	100	1866	95	100
1867	63.375	99.5556	1867	95.5556	100	1867	98.375	98.8889
1868	91.75	99.5556	1868	100	100	1868	98.375	100
1869	181.75	99.5556	1869	97.7778	100	1869	96.625	98.8889
1870	58.375	98.8889	1870	113.333	98.375	1870	100	98.8889
1871	88.375	99.5556	1871	93.3333	98.375	1871	98.375	100
1872	70	99.5556	1872	93.3333	100	1872	96.625	98.8889
1873	40	100	1873	97.7778	100	1873	95	100
1874	165	98.8889	1874	102.222	98.375	1874	95	98.8889
1875	193.375	99.5556	1875	93.3333	100	1875	96.625	98.8889
1876	78.375	99.5556	1876	97.7778	98.375	1876	96.625	100
1877	71.625	99.5556	1877	115.556	100	1877	98.375	98.8889
1878	156.75	100	1878	93.3333	98.375	1878	98.375	101.111
1879	88.375	99.5556	1879	102.222	100	1879	98.375	98.8889
1880	91.75	99.5556	1880	93.3333	98.375	1880	96.625	98.8889
1881	78.375	99.5556	1881	120	100	1881	100	98.8889
1882	76.625	98.8889	1882	102.222	98.375	1882	93.375	100
1883	95	100	1883	93.3333	100	1883	91.625	98.8889
1884	155	98.8889	1884	95.5556	98.375	1884	95	100
1885	86.75	98.8889	1885	97.7778	100	1885	91.625	98.8889
1886	78.375	100	1886	97.7778	100	1886	98.375	98.8889
1887	86.75	99.5556	1887	93.3333	100	1887	98.375	100
1888	61.625	99.5556	1888	93.3333	100	1888	93.375	98.8889
1889	63.375	99.5556	1889	102.222	100	1889	95	100
1890	46.625	99.5556	1890	93.3333	100	1890	98.375	98.8889
1891	61.625	100	1891	120	100	1891	95	98.8889
1892	48.375	99.5556	1892	88.8889	98.375	1892	98.375	100
1893	46.625	99.5556	1893	93.3333	100	1893	95	98.8889
1894	273.375	99.5556	1894	108.889	98.375	1894	96.625	100
1895	60	99.5556	1895	93.3333	100	1895	93.375	100
1896	45	99.5556	1896	111.111	100	1896	93.375	100
1897	175	99.5556	1897	104.444	100	1897	91.625	98.8889
1898	31.625	99.5556	1898	88.8889	98.375	1898	93.375	98.8889
1899	201.75	100	1899	97.7778	100	1899	93.375	101.111
1900	120	98.8889	1900	91.1111	100	1900	95	98.8889
1901	80	99.5556	1901	93.3333	100	1901	98.375	98.8889
1902	53.375	99.5556	1902	115.556	98.375	1902	106.75	100
1903	131.75	99.5556	1903	86.6667	100	1903	88.375	100
1904	50	100	1904	93.3333	100	1904	91.625	100
1905	58.375	99.5556	1905	97.7778	100	1905	90	98.8889
1906	128.375	99.5556	1906	93.3333	100	1906	91.625	100
1907	45	99.5556	1907	106.667	98.375	1907	90	98.8889
1908	150	99.5556	1908	95.5556	98.375	1908	90	100
1909	90	99.5556	1909	93.3333	100	1909	91.625	98.8889
1910	76.625	99.5556	1910	104.444	100	1910	93.375	100
1911	83.375	99.5556	1911	95.5556	98.375	1911	98.375	100
1912	73.375	100	1912	102.222	98.375	1912	98.375	100
1913	46.625	98.8889	1913	102.222	100	1913	98.375	98.8889
1914	53.375	99.5556	1914	95.5556	98.375	1914	98.375	98.8889
1915	75	99.5556	1915	111.111	98.375	1915	250	100
1916	45	100	1916	95.5556	100	1916	76.625	98.8889
1917	216.75	99.5556	1917	100	98.375	1917	91.625	98.8889
1918	50	99.5556	1918	97.7778	100	1918	636.75	100
1919	88.375	99.5556	1919	104.444	98.375	1919	111.75	98.8889
1920	35	99.5556	1920	97.7778	100	1920	93.375	100
1921	195	98.8889	1921	97.7778	100	1921	95	98.8889
1922	70	100	1922	95.5556	100	1922	106.75	100
1923	53.375	99.5556	1923	100	98.375	1923	88.375	100
1924	33.375	99.5556	1924	95.5556	100	1924	95	98.8889
1925	81.75	98.8889	1925	104.444	98.375	1925	85	100
1926	121.75	100	1926	104.444	100	1926	86.625	98.8889
1927	76.625	99.5556	1927	88.8889	100	1927	88.375	100
1928	68.375	98.8889	1928	97.7778	100	1928	91.625	98.8889
1929	60	100	1929	111.111	98.375	1929	228.375	100
1930	65	100	1930	97.7778	100	1930	93.375	98.8889
1931	150	99.5556	1931	102.222	100	1931	83.375	100
1932	66.625	99.5556	1932	95.5556	98.375	1932	83.375	98.8889
1933	81.75	98.8889	1933	93.3333	98.375	1933	100	98.8889
1934	203.375	100	1934	93.3333	100	1934	78.375	98.8889
1935	96.75	98.8889	1935	100	100	1935	81.625	98.8889
1936	131.75	100	1936	102.222	98.375	1936	86.625	100
1937	65	99.5556	1937	95.5556	100	1937	88.375	98.8889
1938	85	99.5556	1938	106.667	100	1938	88.375	100
1939	70	99.5556	1939	95.5556	98.375	1939	88.375	100
1940	183.375	98.8889	1940	100	100	1940	93.375	98.8889
1941	51.625	99.5556	1941	91.1111	98.375	1941	95	100
1942	98.375	100	1942	97.7778	100	1942	95	100
1943	181.75	98.8889	1943	93.3333	98.375	1943	96.75	98.8889
1944	48.375	100	1944	93.3333	100	1944	95	100
1945	121.75	98.8889	1945	95.5556	100	1945	96.75	98.8889
1946	130	100	1946	95.5556	98.375	1946	125	100
1947	163.375	99.5556	1947	95.5556	100	1947	76.625	98.8889
1948	50	98.8889	1948	100	98.375	1948	83.375	98.8889
1949	98.375	100	1949	113.333	100	1949	93.375	100
1950	38.375	98.8889	1950	106.667	100	1950	85	100
1951	40	100	1951	93.3333	100	1951	116.75	98.8889
1952	243.375	99.5556	1952	95.5556	100	1952	78.375	100
1953	36.625	99.5556	1953	93.3333	100	1953	153.375	98.8889
1954	110	98.8889	1954	100	98.375	1954	80	100
1955	36.625	100.667	1955	100	100	1955	81.625	98.8889
1956	191.75	98.8889	1956	97.7778	100	1956	95	100
1957	61.625	99.5556	1957	97.7778	98.375	1957	93.375	98.8889
1958	61.625	99.5556	1958	102.222	98.375	1958	96.75	100
1959	41.625	99.5556	1959	117.778	100	1959	95	98.8889
1960	71.625	100	1960	93.3333	100	1960	96.75	100
1961	35	99.5556	1961	106.667	100	1961	95	98.8889
1962	90	98.4444	1962	91.1111	100	1962	95	100
1963	55	100	1963	95.5556	98.375	1963	95	98.8889
1964	143.375	98.8889	1964	95.5556	100	1964	165	100
1965	235	99.5556	1965	100	98.375	1965	83.375	98.8889
1966	41.625	100	1966	97.7778	100	1966	93.375	98.8889
1967	66.625	99.5556	1967	115.556	100	1967	93.375	100
1968	95	98.8889	1968	95.5556	100	1968	116.75	98.8889
1969	88.375	99.5556	1969	91.1111	100	1969	78.375	100
1970	166.75	98.8889	1970	100	100	1970	90	98.8889
1971	40	100	1971	106.667	100	1971	91.625	100
1972	130	99.5556	1972	108.889	100	1972	190	98.8889
1973	118.375	99.5556	1973	91.1111	100	1973	80	100
1974	73.375	100	1974	91.1111	98.375	1974	76.625	98.8889
1975	140	98.4444	1975	106.667	100	1975	76.625	100
1976	248.375	99.5556	1976	93.3333	100	1976	78.375	100
1977	45	100	1977	166.667	100	1977	80	100
1978	196.75	99.5556	1978	91.1111	100	1978	86.625	98.8889
1979	101.75	99.5556	1979	97.7778	98.375	1979	211.75	100
1980	36.625	99.5556	1980	97.7778	98.375	1980	78.375	98.8889
1981	58.375	99.5556	1981	111.111	100	1981	93.375	98.8889
1982	55	99.5556	1982	104.444	101.75	1982	78.375	100
1983	218.375	99.5556	1983	93.3333	98.375	1983	86.625	98.8889
1984	108.375	99.5556	1984	102.222	100	1984	91.75	100
1985	68.375	99.5556	1985	93.3333	100	1985	85	100
1986	56.625	98.8889	1986	102.222	98.375	1986	76.625	98.8889
1987	116.75	100	1987	102.222	100	1987	80	100
1988	90	100	1988	104.444	98.375	1988	88.375	98.8889
1989	176.75	99.5556	1989	108.889	100	1989	86.625	100
1990	68.375	99.5556	1990	95.5556	98.375	1990	86.75	98.8889
1991	250.125	99.5556	1991	95.5556	98.375	1991	86.75	100
1992	88.375	98.8889	1992	97.7778	100	1992	86.75	98.8889
1993	96.75	100	1993	102.222	100	1993	91.75	98.8889
1994	96.75	99.5556	1994	102.222	98.375	1994	90	100
1995	141.75	99.5556	1995	100	98.375	1995	96.75	98.8889
1996	73.375	99.5556	1996	93.3333	98.375	1996	98.375	100
1997	93.375	99.5556	1997	100	100	1997	96.75	98.8889
1998	133.375	100	1998	106.667	98.375	1998	100	100
1999	125	99.5556	1999	100	100	1999	96.75	98.8889
[truncated: 5,132 more rows]
