# Supplementary material for: 3D hierarchical graphene matrices enable stable Zn anodes for aqueous Zn batteries
Source: Nat Commun. 2023 Jul 14;14:4205. doi: 10.1038/s41467-023-39947-8 (PMC10349079; doi:10.1038/s41467-023-39947-8)
Supplement: Supplementary file 11 — Source Data [file 41467_2023_39947_MOESM11_ESM.zip › RAW DATA/Manuscript/Fig.4/Fig.4a.xlsx]

## Sheet: 1 mA cm-2 - 1 mAh cm-2
time (h)	3D-RFGC	time (h)	3D-LFGC	time (h)	bare Zn	time (h)	3D Zn foam
0	0.0201	0	0.0074	0	-0.1686	0	-0.0331
0.00278	0.0201	0.00278	0.0074	0.00833	-0.1044	0.000277778	-0.0331
0.00556	0.0201	0.00556	0.0074	0.01667	-0.0957	0.000555556	-0.0325
0.00833	0.0201	0.00833	0.0074	0.025	-0.0911	0.000833333	-0.0322
0.01111	0.0198	0.01111	0.0074	0.03333	-0.0874	0.00111	-0.0316
0.01389	0.0198	0.01389	0.0074	0.04167	-0.0849	0.00139	-0.0313
0.01667	0.0198	0.01667	0.0074	0.05	-0.083	0.00167	-0.031
0.01944	0.0198	0.01944	0.0074	0.05833	-0.0809	0.00194	-0.0306
0.02222	0.0198	0.02222	0.0074	0.06667	-0.0796	0.00222	-0.0303
0.025	0.0195	0.025	0.0074	0.075	-0.0784	0.0025	-0.03
0.02778	0.0198	0.02778	0.0074	0.08333	-0.0771	0.00278	-0.03
0.03056	0.0195	0.03056	0.0074	0.09167	-0.0762	0.00306	-0.0297
0.03333	0.0195	0.03333	0.0074	0.1	-0.0759	0.00333	-0.0294
0.03611	0.0195	0.03611	0.0074	0.10833	-0.0756	0.00361	-0.0288
0.03889	0.0195	0.03889	0.0074	0.11667	-0.0756	0.00389	-0.0288
0.04167	0.0195	0.04167	0.0074	0.125	-0.0759	0.00417	-0.0288
0.04444	0.0195	0.04444	0.0074	0.13333	-0.0762	0.00444	-0.0285
0.04722	0.0195	0.04722	-0.008	0.14167	-0.0759	0.00472	-0.0282
0.05	0.0192	0.05	-0.008	0.15	-0.0762	0.005	-0.0282
0.05278	0.0195	0.05278	-0.008	0.15833	-0.0765	0.00528	-0.0282
0.05556	0.0192	0.05556	-0.0083	0.16667	-0.0771	0.00556	-0.0282
0.05833	0.0192	0.05833	-0.0083	0.175	-0.0778	0.00583	-0.0279
0.06111	0.0192	0.06111	-0.0083	0.18333	-0.0778	0.00611	-0.0279
0.06389	0.0192	0.06389	-0.008	0.19167	-0.0778	0.00639	-0.0275
0.06667	0.0192	0.06667	-0.0083	0.2	-0.0778	0.00667	-0.0275
0.06944	0.0192	0.06944	-0.0083	0.20833	-0.0775	0.00694	-0.0272
0.07222	0.0192	0.07222	-0.0083	0.21667	-0.0775	0.00722	-0.0272
0.075	0.0192	0.075	-0.008	0.225	-0.0771	0.0075	-0.0272
0.07778	0.0192	0.07778	-0.008	0.23333	-0.0768	0.00778	-0.0272
0.08056	0.0192	0.08056	-0.0083	0.24167	-0.0765	0.00806	-0.0269
0.08333	0.0189	0.08333	-0.0083	0.25	-0.0768	0.00833	-0.0269
0.08611	0.0189	0.08611	-0.0083	0.25833	-0.0768	0.00861	-0.0269
0.08889	0.0189	0.08889	-0.0083	0.26667	-0.0762	0.00889	-0.0266
0.09167	0.0189	0.09167	-0.0083	0.275	-0.0762	0.00917	-0.0266
0.09444	0.0189	0.09444	-0.0083	0.28333	-0.0756	0.00944	-0.0263
0.09722	0.0189	0.09722	-0.0083	0.29167	-0.0756	0.00972	-0.0266
0.1	0.0189	0.1	-0.0083	0.3	-0.075	0.01	-0.0263
0.10278	0.0189	0.10278	-0.0083	0.30833	-0.075	0.01028	-0.0263
0.10556	0.0189	0.10556	-0.0083	0.31667	-0.075	0.01056	-0.0263
0.10833	0.0189	0.10833	-0.0083	0.325	-0.0747	0.01083	-0.026
0.11111	0.0189	0.11111	-0.0083	0.33333	-0.074	0.01111	-0.026
0.11389	0.0189	0.11389	-0.0083	0.34167	-0.0734	0.01139	-0.026
0.11667	0.0189	0.11667	0.0074	0.35	-0.0728	0.01167	-0.026
0.11944	0.0189	0.11944	0.0077	0.35833	-0.0725	0.01194	-0.026
0.12222	0.0189	0.12222	0.0077	0.36667	-0.0722	0.01222	-0.0257
0.125	0.0189	0.125	0.0077	0.375	-0.0719	0.0125	-0.0257
0.12778	0.0189	0.12778	0.0077	0.38333	-0.0716	0.01278	-0.0257
0.13056	0.0189	0.13056	0.0077	0.39167	-0.0713	0.01306	-0.0257
0.13333	0.0189	0.13333	0.0077	0.4	-0.0706	0.01333	-0.0257
0.13611	0.0189	0.13611	0.0077	0.40833	-0.07	0.01361	-0.0257
0.13889	0.0189	0.13889	0.0077	0.41667	-0.0697	0.01389	-0.0257
0.14167	0.0189	0.14167	0.0077	0.425	-0.0694	0.01417	-0.026
0.14444	0.0189	0.14444	0.0077	0.43333	-0.0694	0.01444	-0.026
0.14722	0.0189	0.14722	0.0077	0.44167	-0.0694	0.01472	-0.0257
0.15	0.0189	0.15	0.0077	0.45	-0.0688	0.015	-0.0257
0.15278	-0.017	0.15278	0.0077	0.45833	-0.0688	0.01528	-0.0257
0.15556	-0.0201	0.15556	0.0077	0.46667	-0.0688	0.01556	-0.0254
0.15833	-0.0201	0.15833	0.0077	0.475	-0.0685	0.01583	-0.0254
0.16111	-0.0204	0.16111	0.0077	0.48333	-0.0682	0.01611	-0.0254
0.16389	-0.0204	0.16389	0.0077	0.49167	-0.0682	0.01639	-0.0257
0.16667	-0.0204	0.16667	0.0077	0.5	-0.0675	0.01667	-0.0254
0.16944	-0.0204	0.16944	0.0077	0.50833	-0.0672	0.01694	-0.0251
0.17222	-0.0204	0.17222	0.0077	0.51667	-0.0672	0.01722	-0.0251
0.175	-0.0204	0.175	0.008	0.525	-0.0672	0.0175	-0.0251
0.17778	-0.0204	0.17778	0.008	0.53333	-0.0669	0.01778	-0.0251
0.18056	-0.0204	0.18056	0.0077	0.54167	-0.0666	0.01806	-0.0248
0.18333	-0.0204	0.18333	0.008	0.55	-0.0666	0.01833	-0.0248
0.18611	-0.0204	0.18611	-0.0083	0.55833	-0.0663	0.01861	-0.0248
0.18889	-0.0204	0.18889	-0.0086	0.56667	-0.0663	0.01889	-0.0244
0.19167	-0.0204	0.19167	-0.0086	0.575	-0.0657	0.01917	-0.0248
0.19444	-0.0204	0.19444	-0.0086	0.58333	-0.0654	0.01944	-0.0251
0.19722	-0.0204	0.19722	-0.0086	0.59167	-0.0651	0.01972	-0.0251
0.2	-0.0204	0.2	-0.0086	0.6	-0.0651	0.02	-0.0251
0.20278	-0.0204	0.20278	-0.0086	0.60833	-0.0651	0.02028	-0.0251
0.20556	-0.0204	0.20556	-0.0086	0.61667	-0.0647	0.02056	-0.0251
0.20833	-0.021	0.20833	-0.0086	0.625	-0.0647	0.02083	-0.0251
0.21111	-0.0204	0.21111	-0.0086	0.63333	-0.0644	0.02111	-0.0251
0.21389	-0.0204	0.21389	-0.0086	0.64167	-0.0657	0.02139	-0.0251
0.21667	-0.0204	0.21667	-0.0086	0.65	-0.0654	0.02167	-0.0251
0.21944	-0.0204	0.21944	-0.0086	0.65833	-0.0654	0.02194	-0.0248
0.22222	-0.021	0.22222	-0.0086	0.66667	-0.0651	0.02222	-0.0251
0.225	-0.0204	0.225	-0.0089	0.675	-0.0644	0.0225	-0.0251
0.22778	-0.0204	0.22778	-0.0089	0.68333	-0.0641	0.02278	-0.0254
0.23056	-0.0204	0.23056	-0.0086	0.69167	-0.0638	0.02306	-0.0254
0.23333	-0.0204	0.23333	-0.0086	0.7	-0.0635	0.02333	-0.0254
0.23611	-0.021	0.23611	-0.0089	0.70833	-0.0629	0.02361	-0.0251
0.23889	-0.021	0.23889	-0.0089	0.71667	-0.0623	0.02389	-0.0251
0.24167	-0.0204	0.24167	-0.0089	0.725	-0.0623	0.02417	-0.0251
0.24444	-0.0204	0.24444	-0.0086	0.73333	-0.0623	0.02444	-0.0251
0.24722	-0.021	0.24722	-0.0089	0.74167	-0.062	0.02472	-0.0251
0.25	-0.0204	0.25	-0.0089	0.75	-0.062	0.025	-0.0251
0.25278	-0.021	0.25278	-0.0089	0.75833	-0.062	0.02528	-0.0251
0.25556	-0.021	0.25556	0.008	0.76667	-0.062	0.02556	-0.0251
0.25833	-0.0204	0.25833	0.008	0.775	-0.0616	0.02583	-0.0251
0.26111	-0.021	0.26111	0.0083	0.78333	-0.0613	0.02611	-0.0248
0.26389	-0.0204	0.26389	0.008	0.79167	-0.0613	0.02639	-0.0248
0.26667	-0.0204	0.26667	0.0083	0.8	-0.0616	0.02667	-0.0248
0.26944	-0.0204	0.26944	0.0083	0.80833	-0.0613	0.02694	-0.0248
0.27222	-0.0204	0.27222	0.0083	0.81667	-0.0613	0.02722	-0.0248
0.275	-0.0204	0.275	0.0083	0.825	-0.0616	0.0275	-0.0248
0.27778	-0.021	0.27778	0.0083	0.83333	-0.0616	0.02778	-0.0244
0.28056	-0.021	0.28056	0.0083	0.84167	-0.0616	0.02806	-0.0244
0.28333	-0.021	0.28333	0.0083	0.85	-0.0613	0.02833	-0.0244
0.28611	-0.0204	0.28611	0.0083	0.85833	-0.0616	0.02861	-0.0244
0.28889	-0.021	0.28889	0.008	0.86667	-0.0616	0.02889	-0.0223
0.29167	-0.021	0.29167	0.0083	0.875	-0.0616	0.02917	-0.021
0.29444	-0.021	0.29444	0.0083	0.88333	-0.0616	0.02944	-0.0217
0.29722	-0.0204	0.29722	0.008	0.89167	-0.0616	0.02972	-0.021
0.3	-0.0204	0.3	0.008	0.9	-0.0616	0.03	-0.021
0.30278	-0.0204	0.30278	0.008	0.90833	-0.0613	0.03028	-0.021
0.30556	-0.021	0.30556	0.0083	0.91667	-0.0613	0.03056	-0.021
0.30833	-0.021	0.30833	0.0083	0.925	-0.061	0.03083	-0.021
0.31111	-0.021	0.31111	0.008	0.93333	-0.061	0.03111	-0.021
0.31389	-0.0204	0.31389	0.0083	0.94167	-0.061	0.03139	-0.021
0.31667	-0.0204	0.31667	0.008	0.95	-0.061	0.03167	-0.021
0.31944	-0.021	0.31944	0.0083	0.95833	-0.0607	0.03194	-0.021
0.32222	0.0161	0.32222	0.0083	0.96667	-0.0607	0.03222	-0.021
0.325	0.0186	0.325	-0.0086	0.975	-0.0604	0.0325	-0.021
0.32778	0.0186	0.32778	-0.0089	0.98333	-0.0607	0.03278	-0.021
0.33056	0.0189	0.33056	-0.0089	0.99167	-0.0604	0.03306	-0.021
0.33333	0.0186	0.33333	-0.0089	0.99928	-0.0604	0.03333	-0.021
0.33611	0.0186	0.33611	-0.0093	0.99928	0.0114	0.03361	-0.021
0.33889	0.0189	0.33889	-0.0089	1.00761	0.0334	0.03389	-0.021
0.34167	0.0189	0.34167	-0.0093	1.01594	0.0368	0.03417	-0.021
0.34444	0.0189	0.34444	-0.0093	1.02428	0.0384	0.03444	-0.021
0.34722	0.0186	0.34722	-0.0093	1.03261	0.0393	0.03472	-0.021
0.35	0.0186	0.35	-0.0093	1.04094	0.0399	0.035	-0.0207
0.35278	0.0186	0.35278	-0.0093	1.04928	0.0399	0.03528	-0.0207
0.35556	0.0186	0.35556	-0.0093	1.05761	0.0403	0.03556	-0.0207
0.35833	0.0186	0.35833	-0.0093	1.06594	0.0399	0.03583	-0.0207
0.36111	0.0186	0.36111	-0.0093	1.07428	0.0396	0.03611	-0.0207
0.36389	0.0186	0.36389	-0.0093	1.08261	0.0396	0.03639	-0.0207
0.36667	0.0186	0.36667	-0.0093	1.09094	0.0393	0.03667	-0.0207
0.36944	0.0186	0.36944	-0.0096	1.09928	0.0393	0.03694	-0.0207
0.37222	0.0186	0.37222	-0.0093	1.10761	0.0393	0.03722	-0.0204
0.375	0.0186	0.375	-0.0096	1.11594	0.0393	0.0375	-0.0204
0.37778	0.0189	0.37778	-0.0096	1.12428	0.0396	0.03778	-0.0204
0.38056	0.0189	0.38056	-0.0096	1.13261	0.0396	0.03806	-0.0204
0.38333	0.0189	0.38333	-0.0096	1.14094	0.0396	0.03833	-0.0204
0.38611	0.0186	0.38611	-0.0096	1.14928	0.0399	0.03861	-0.0204
0.38889	0.0186	0.38889	-0.0096	1.15761	0.0399	0.03889	-0.0204
0.39167	0.0186	0.39167	-0.0096	1.16594	0.0399	0.03917	-0.0204
0.39444	0.0186	0.39444	0.0086	1.17428	0.0403	0.03944	-0.0204
0.39722	0.0186	0.39722	0.0086	1.18261	0.0403	0.03972	-0.0201
0.4	0.0186	0.4	0.0086	1.19094	0.0406	0.04	-0.0201
0.40278	0.0186	0.40278	0.0086	1.19928	0.0409	0.04028	-0.0204
0.40556	0.0186	0.40556	0.0089	1.20761	0.0412	0.04056	-0.0204
0.40833	0.0186	0.40833	0.0086	1.21594	0.0412	0.04083	-0.0204
0.41111	0.0186	0.41111	0.0086	1.22428	0.0415	0.04111	-0.0204
0.41389	0.0186	0.41389	0.0086	1.23261	0.0418	0.04139	-0.0201
0.41667	0.0186	0.41667	0.0086	1.24094	0.0418	0.04167	-0.0204
0.41944	0.0186	0.41944	0.0086	1.24928	0.0421	0.04194	-0.0201
0.42222	0.0186	0.42222	0.0086	1.25761	0.0424	0.04222	-0.0201
0.425	0.0186	0.425	0.0089	1.26594	0.043	0.0425	-0.0201
0.42778	0.0186	0.42778	0.0089	1.27428	0.043	0.04278	-0.0204
0.43056	0.0186	0.43056	0.0086	1.28261	0.0434	0.04306	-0.0204
0.43333	0.0186	0.43333	0.0089	1.29094	0.0434	0.04333	-0.0204
0.43611	0.0186	0.43611	0.0089	1.29928	0.0434	0.04361	-0.0204
0.43889	0.0186	0.43889	0.0089	1.30761	0.0437	0.04389	-0.0204
0.44167	0.0186	0.44167	0.0089	1.31594	0.0437	0.04417	-0.0201
0.44444	0.0186	0.44444	0.0089	1.32428	0.044	0.04444	-0.0201
0.44722	0.0186	0.44722	0.0089	1.33261	0.044	0.04472	-0.0204
0.45	0.0186	0.45	0.0089	1.34094	0.044	0.045	-0.0204
0.45278	0.0186	0.45278	0.0089	1.34928	0.0443	0.04528	-0.0204
0.45556	0.0186	0.45556	0.0089	1.35761	0.0446	0.04556	-0.0204
0.45833	0.0186	0.45833	0.0089	1.36594	0.0446	0.04583	-0.0204
0.46111	0.0186	0.46111	0.0089	1.37428	0.0446	0.04611	-0.0204
0.46389	0.0186	0.46389	-0.0096	1.38261	0.0449	0.04639	-0.0204
0.46667	0.0186	0.46667	-0.0099	1.39094	0.0449	0.04667	-0.0204
0.46944	0.0186	0.46944	-0.0099	1.39928	0.0452	0.04694	-0.0204
0.47222	0.0186	0.47222	-0.0099	1.40761	0.0455	0.04722	-0.0204
0.475	0.0186	0.475	-0.0099	1.41594	0.0455	0.0475	-0.0204
0.47778	0.0186	0.47778	-0.0099	1.42428	0.0458	0.04778	-0.0204
0.48056	0.0186	0.48056	-0.0102	1.43261	0.0461	0.04806	-0.0204
0.48333	0.0186	0.48333	-0.0102	1.44094	0.0465	0.04833	-0.0204
0.48611	0.0186	0.48611	-0.0102	1.44928	0.0468	0.04861	-0.0204
0.48889	0.0186	0.48889	-0.0099	1.45761	0.0471	0.04889	-0.0204
0.49167	-0.017	0.49167	-0.0099	1.46594	0.0477	0.04917	-0.0204
0.49444	-0.0198	0.49444	-0.0099	1.47428	0.048	0.04944	-0.0204
0.49722	-0.0198	0.49722	-0.0099	1.48261	0.0486	0.04972	-0.0204
0.5	-0.0198	0.5	-0.0099	1.49094	0.0492	0.05	-0.0204
0.50278	-0.0198	0.50278	-0.0102	1.49928	0.0508	0.05028	-0.0204
0.50556	-0.0201	0.50556	-0.0099	1.50761	0.0517	0.05056	-0.0204
0.50833	-0.0201	0.50833	-0.0102	1.51594	0.053	0.05083	-0.0204
0.51111	-0.0201	0.51111	-0.0102	1.52428	0.0548	0.05111	-0.0201
0.51389	-0.0201	0.51389	-0.0102	1.53261	0.057	0.05139	-0.0204
0.51667	-0.0201	0.51667	-0.0102	1.54094	0.0579	0.05167	-0.0201
0.51944	-0.0201	0.51944	-0.0102	1.54928	0.062	0.05194	-0.0201
0.52222	-0.0201	0.52222	-0.0102	1.55761	0.0672	0.05222	-0.0204
0.525	-0.0201	0.525	-0.0102	1.56594	0.0728	0.0525	-0.0201
0.52778	-0.0201	0.52778	-0.0102	1.57428	0.079	0.05278	-0.0201
0.53056	-0.0201	0.53056	-0.0102	1.58261	0.0855	0.05306	-0.0201
0.53333	-0.0201	0.53333	0.0089	1.59094	0.0914	0.05333	-0.0204
0.53611	-0.0201	0.53611	0.0093	1.59928	0.0954	0.05361	-0.0204
0.53889	-0.0201	0.53889	0.0093	1.60761	0.0982	0.05389	-0.0204
0.54167	-0.0201	0.54167	0.0093	1.61594	0.1001	0.05417	-0.0204
0.54444	-0.0201	0.54444	0.0093	1.62428	0.0995	0.05444	-0.0204
0.54722	-0.0201	0.54722	0.0093	1.63261	0.0964	0.05472	-0.0201
0.55	-0.0201	0.55	0.0093	1.64094	0.0948	0.055	-0.0204
0.55278	-0.0201	0.55278	0.0093	1.64928	0.0923	0.05528	-0.0204
0.55556	-0.0201	0.55556	0.0093	1.65761	0.0905	0.05556	-0.0204
0.55833	-0.0201	0.55833	0.0093	1.66594	0.088	0.05583	-0.0204
0.56111	-0.0201	0.56111	0.0093	1.67428	0.0868	0.05611	-0.0201
0.56389	-0.0201	0.56389	0.0093	1.68261	0.0846	0.05639	-0.0204
0.56667	-0.0201	0.56667	0.0093	1.69094	0.0833	0.05667	-0.0204
0.56944	-0.0201	0.56944	0.0093	1.69928	0.0821	0.05694	-0.0201
0.57222	-0.0201	0.57222	0.0093	1.70761	0.0806	0.05722	-0.0201
0.575	-0.0201	0.575	0.0093	1.71594	0.0787	0.0575	-0.0201
0.57778	-0.0201	0.57778	0.0093	1.72428	0.0778	0.05778	-0.0201
0.58056	-0.0201	0.58056	0.0093	1.73261	0.0771	0.05806	-0.0201
0.58333	-0.0201	0.58333	0.0093	1.74094	0.0765	0.05833	-0.0201
0.58611	-0.0201	0.58611	0.0093	1.74928	0.0759	0.05861	-0.0201
0.58889	-0.0201	0.58889	0.0093	1.75761	0.0753	0.05889	-0.0201
0.59167	-0.0201	0.59167	0.0093	1.76594	0.0747	0.05917	-0.0201
0.59444	-0.0201	0.59444	0.0093	1.77428	0.0744	0.05944	-0.0201
0.59722	-0.0201	0.59722	0.0093	1.78261	0.0744	0.05972	-0.0201
0.6	-0.0201	0.6	0.0093	1.79094	0.0744	0.06	-0.0201
0.60278	-0.0201	0.60278	-0.0099	1.79928	0.074	0.06028	-0.0201
0.60556	-0.0201	0.60556	-0.0102	1.80761	0.074	0.06056	-0.0201
0.60833	-0.0201	0.60833	-0.0102	1.81594	0.0731	0.06083	-0.0201
0.61111	-0.0201	0.61111	-0.0102	1.82428	0.0725	0.06111	-0.0201
0.61389	-0.0201	0.61389	-0.0102	1.83261	0.0722	0.06139	-0.0201
0.61667	-0.0201	0.61667	-0.0102	1.84094	0.0722	0.06167	-0.0201
0.61944	-0.0201	0.61944	-0.0102	1.84928	0.0719	0.06194	-0.0201
0.62222	-0.0201	0.62222	-0.0102	1.85761	0.0719	0.06222	-0.0201
0.625	-0.0201	0.625	-0.0102	1.86594	0.0719	0.0625	-0.0201
0.62778	-0.0201	0.62778	-0.0102	1.87428	0.0716	0.06278	-0.0201
0.63056	-0.0201	0.63056	-0.0102	1.88261	0.0713	0.06306	-0.0201
0.63333	-0.0201	0.63333	-0.0102	1.89094	0.0713	0.06333	-0.0201
0.63611	-0.0201	0.63611	-0.0102	1.89928	0.0709	0.06361	-0.0201
0.63889	-0.0201	0.63889	-0.0102	1.90761	0.0706	0.06389	-0.0201
0.64167	-0.0201	0.64167	-0.0102	1.91594	0.0697	0.06417	-0.0201
0.64444	-0.0201	0.64444	-0.0102	1.92428	0.0694	0.06444	-0.0201
0.64722	-0.0201	0.64722	-0.0102	1.93261	0.0694	0.06472	-0.0201
0.65	-0.0201	0.65	-0.0102	1.94094	0.0694	0.065	-0.0201
0.65278	-0.0201	0.65278	-0.0102	1.94928	0.0691	0.06528	-0.0201
0.65556	-0.0201	0.65556	-0.0102	1.95761	0.0691	0.06556	-0.0204
0.65833	-0.0201	0.65833	-0.0102	1.96594	0.0691	0.06583	-0.0201
0.66111	0.0161	0.66111	-0.0102	1.97428	0.0678	0.06611	-0.0201
0.66389	0.0182	0.66389	-0.0102	1.98261	0.0675	0.06639	-0.0201
0.66667	0.0182	0.66667	-0.0102	1.99094	0.0672	0.06667	-0.0201
0.66944	0.0186	0.66944	-0.0102	1.99833	0.0669	0.06694	-0.0201
0.67222	0.0186	0.67222	0.0093	1.99833	-0.0145	0.06722	-0.0201
0.675	0.0186	0.675	0.0093	2.00667	-0.0303	0.0675	-0.0201
0.67778	0.0182	0.67778	0.0093	2.015	-0.0313	0.06778	-0.0201
0.68056	0.0186	0.68056	0.0093	2.02333	-0.0319	0.06806	-0.0201
0.68333	0.0186	0.68333	0.0093	2.03167	-0.0325	0.06833	-0.0201
0.68611	0.0186	0.68611	0.0093	2.04	-0.0328	0.06861	-0.0201
0.68889	0.0186	0.68889	0.0093	2.04833	-0.0334	0.06889	-0.0201
0.69167	0.0186	0.69167	0.0093	2.05667	-0.0334	0.06917	-0.0201
0.69444	0.0186	0.69444	0.0093	2.065	-0.0337	0.06944	-0.0198
0.69722	0.0186	0.69722	0.0093	2.07333	-0.0341	0.06972	-0.0201
0.7	0.0186	0.7	0.0093	2.08167	-0.0344	0.07	-0.0201
0.70278	0.0186	0.70278	0.0093	2.09	-0.0344	0.07028	-0.0201
0.70556	0.0186	0.70556	0.0093	2.09833	-0.0347	0.07056	-0.0198
0.70833	0.0186	0.70833	0.0093	2.10667	-0.0356	0.07083	-0.0198
0.71111	0.0186	0.71111	0.0093	2.115	-0.0359	0.07111	-0.0198
0.71389	0.0186	0.71389	0.0093	2.12333	-0.0356	0.07139	-0.0192
0.71667	0.0186	0.71667	0.0093	2.13167	-0.0356	0.07167	-0.0192
0.71944	0.0186	0.71944	0.0093	2.14	-0.0356	0.07194	-0.0192
0.72222	0.0186	0.72222	0.0093	2.14833	-0.0353	0.07222	-0.0192
0.725	0.0186	0.725	0.0093	2.15667	-0.0353	0.0725	-0.0192
0.72778	0.0186	0.72778	0.0093	2.165	-0.0353	0.07278	-0.0192
0.73056	0.0186	0.73056	0.0093	2.17333	-0.0353	0.07306	-0.0189
0.73333	0.0186	0.73333	0.0093	2.18167	-0.0353	0.07333	-0.0189
0.73611	0.0186	0.73611	0.0093	2.19	-0.0353	0.07361	-0.0189
0.73889	0.0186	0.73889	0.0093	2.19833	-0.0356	0.07389	-0.0189
0.74167	0.0186	0.74167	-0.0099	2.20667	-0.0365	0.07417	-0.0189
0.74444	0.0186	0.74444	-0.0102	2.215	-0.0368	0.07444	-0.0189
0.74722	0.0186	0.74722	-0.0102	2.22333	-0.0372	0.07472	-0.0189
0.75	0.0186	0.75	-0.0102	2.23167	-0.0375	0.075	-0.0189
0.75278	0.0186	0.75278	-0.0102	2.24	-0.0378	0.07528	-0.0189
0.75556	0.0186	0.75556	-0.0102	2.24833	-0.0381	0.07556	-0.0189
0.75833	0.0186	0.75833	-0.0102	2.25667	-0.0384	0.07583	-0.0189
0.76111	0.0186	0.76111	-0.0102	2.265	-0.039	0.07611	-0.0189
0.76389	0.0186	0.76389	-0.0102	2.27333	-0.0396	0.07639	-0.0189
0.76667	0.0186	0.76667	-0.0102	2.28167	-0.0399	0.07667	-0.0192
0.76944	0.0186	0.76944	-0.0102	2.29	-0.0403	0.07694	-0.0192
0.77222	0.0186	0.77222	-0.0102	2.29833	-0.0409	0.07722	-0.0192
0.775	0.0186	0.775	-0.0102	2.30667	-0.0412	0.0775	-0.0192
0.77778	0.0186	0.77778	-0.0102	2.315	-0.0415	0.07778	-0.0192
0.78056	0.0186	0.78056	-0.0102	2.32333	-0.0421	0.07806	-0.0192
0.78333	0.0186	0.78333	-0.0102	2.33167	-0.0434	0.07833	-0.0195
0.78611	0.0186	0.78611	-0.0102	2.34	-0.0437	0.07861	-0.0192
0.78889	0.0186	0.78889	-0.0102	2.34833	-0.044	0.07889	-0.0195
0.79167	0.0186	0.79167	-0.0102	2.35667	-0.0446	0.07917	-0.0195
0.79444	0.0186	0.79444	-0.0102	2.365	-0.0443	0.07944	-0.0192
0.79722	0.0186	0.79722	-0.0102	2.37333	-0.0446	0.07972	-0.0195
0.8	0.0186	0.8	-0.0102	2.38167	-0.0458	0.08	-0.0195
0.80278	0.0186	0.80278	-0.0102	2.39	-0.0461	0.08028	-0.0195
0.80556	0.0182	0.80556	-0.0102	2.39833	-0.0465	0.08056	-0.0195
0.80833	0.0186	0.80833	-0.0102	2.40667	-0.0468	0.08083	-0.0195
0.81111	0.0186	0.81111	0.0093	2.415	-0.0471	0.08111	-0.0195
0.81389	0.0182	0.81389	0.0093	2.42333	-0.0474	0.08139	-0.0192
0.81667	0.0182	0.81667	0.0093	2.43167	-0.0477	0.08167	-0.0195
0.81944	0.0182	0.81944	0.0093	2.44	-0.048	0.08194	-0.0195
0.82222	0.0186	0.82222	0.0093	2.44833	-0.0477	0.08222	-0.0195
0.825	0.0186	0.825	0.0093	2.45667	-0.048	0.0825	-0.0195
0.82778	0.0182	0.82778	0.0093	2.465	-0.0483	0.08278	-0.0195
0.83056	-0.017	0.83056	0.0093	2.47333	-0.0486	0.08306	-0.0195
0.83333	-0.0198	0.83333	0.0093	2.48167	-0.0486	0.08333	-0.0195
0.83611	-0.0198	0.83611	0.0093	2.49	-0.0486	0.08361	-0.0195
0.83889	-0.0198	0.83889	0.0093	2.49833	-0.0489	0.08389	-0.0195
0.84167	-0.0198	0.84167	0.0093	2.50667	-0.0489	0.08417	-0.0195
0.84444	-0.0198	0.84444	0.0096	2.515	-0.0492	0.08444	-0.0195
0.84722	-0.0198	0.84722	0.0096	2.52333	-0.0496	0.08472	-0.0195
0.85	-0.0198	0.85	0.0093	2.53167	-0.0496	0.085	-0.0195
0.85278	-0.0198	0.85278	0.0093	2.54	-0.0499	0.08528	-0.0195
0.85556	-0.0198	0.85556	0.0093	2.54833	-0.0502	0.08556	-0.0195
0.85833	-0.0198	0.85833	0.0096	2.55667	-0.0508	0.08583	-0.0195
0.86111	-0.0198	0.86111	0.0096	2.565	-0.0508	0.08611	-0.0195
0.86389	-0.0198	0.86389	0.0096	2.57333	-0.0514	0.08639	-0.0195
0.86667	-0.0198	0.86667	0.0096	2.58167	-0.0514	0.08667	-0.0195
0.86944	-0.0198	0.86944	0.0093	2.59	-0.0517	0.08694	-0.0195
0.87222	-0.0198	0.87222	0.0096	2.59833	-0.052	0.08722	-0.0195
0.875	-0.0198	0.875	0.0093	2.60667	-0.0527	0.0875	-0.0195
0.87778	-0.0198	0.87778	0.0096	2.615	-0.053	0.08778	-0.0195
0.88056	-0.0198	0.88056	-0.0099	2.62333	-0.0533	0.08806	-0.0195
0.88333	-0.0198	0.88333	-0.0102	2.63167	-0.0536	0.08833	-0.0195
0.88611	-0.0198	0.88611	-0.0105	2.64	-0.0539	0.08861	-0.0195
0.88889	-0.0198	0.88889	-0.0102	2.64833	-0.0542	0.08889	-0.0195
0.89167	-0.0198	0.89167	-0.0102	2.65667	-0.0545	0.08917	-0.0195
0.89444	-0.0198	0.89444	-0.0105	2.665	-0.0548	0.08944	-0.0195
0.89722	-0.0198	0.89722	-0.0102	2.67333	-0.0554	0.08972	-0.0195
0.9	-0.0198	0.9	-0.0105	2.68167	-0.0558	0.09	-0.0195
0.90278	-0.0198	0.90278	-0.0102	2.69	-0.0561	0.09028	-0.0195
0.90556	-0.0198	0.90556	-0.0105	2.69833	-0.0564	0.09056	-0.0198
0.90833	-0.0198	0.90833	-0.0105	2.70667	-0.0567	0.09083	-0.0198
0.91111	-0.0198	0.91111	-0.0102	2.715	-0.057	0.09111	-0.0198
0.91389	-0.0198	0.91389	-0.0102	2.72333	-0.0573	0.09139	-0.0198
0.91667	-0.0198	0.91667	-0.0102	2.73167	-0.0576	0.09167	-0.0201
0.91944	-0.0198	0.91944	-0.0102	2.74	-0.0579	0.09194	-0.0198
0.92222	-0.0201	0.92222	-0.0105	2.74833	-0.0585	0.09222	-0.0198
0.925	-0.0198	0.925	-0.0105	2.75667	-0.0585	0.0925	-0.0198
0.92778	-0.0198	0.92778	-0.0105	2.765	-0.0589	0.09278	-0.0201
0.93056	-0.0198	0.93056	-0.0105	2.77333	-0.0589	0.09306	-0.0198
0.93333	-0.0198	0.93333	-0.0105	2.78167	-0.0592	0.09333	-0.0198
0.93611	-0.0198	0.93611	-0.0105	2.79	-0.0592	0.09361	-0.0201
0.93889	-0.0198	0.93889	-0.0102	2.79833	-0.0592	0.09389	-0.0201
0.94167	-0.0198	0.94167	-0.0102	2.80667	-0.0592	0.09417	-0.0201
0.94444	-0.0198	0.94444	-0.0105	2.815	-0.0592	0.09444	-0.0201
0.94722	-0.0198	0.94722	-0.0105	2.82333	-0.0592	0.09472	-0.0198
0.95	-0.0198	0.95	0.0093	2.83167	-0.0589	0.095	-0.0201
0.95278	-0.0198	0.95278	0.0096	2.84	-0.0592	0.09528	-0.0198
0.95556	-0.0198	0.95556	0.0096	2.84833	-0.0589	0.09556	-0.0201
0.95833	-0.0198	0.95833	0.0093	2.85667	-0.0589	0.09583	-0.0201
0.96111	-0.0198	0.96111	0.0093	2.865	-0.0585	0.09611	-0.0198
0.96389	-0.0198	0.96389	0.0093	2.87333	-0.0585	0.09639	-0.0201
0.96667	-0.0198	0.96667	0.0096	2.88167	-0.0579	0.09667	-0.0201
0.96944	-0.0198	0.96944	0.0096	2.89	-0.0579	0.09694	-0.0198
0.97222	-0.0198	0.97222	0.0093	2.89833	-0.0579	0.09722	-0.0201
0.975	-0.0198	0.975	0.0096	2.90667	-0.0576	0.0975	-0.0201
0.97778	-0.0198	0.97778	0.0096	2.915	-0.0576	0.09778	-0.0198
0.98056	-0.0198	0.98056	0.0096	2.92333	-0.0573	0.09806	-0.0198
0.98333	-0.0198	0.98333	0.0096	2.93167	-0.0573	0.09833	-0.0198
0.98611	-0.0198	0.98611	0.0096	2.94	-0.057	0.09861	-0.0201
0.98889	-0.0198	0.98889	0.0096	2.94833	-0.057	0.09889	-0.0201
0.99167	-0.0198	0.99167	0.0096	2.95667	-0.057	0.09917	-0.0201
0.99444	-0.0198	0.99444	0.0096	2.965	-0.0567	0.09944	-0.0201
0.99722	-0.0198	0.99722	0.0096	2.97333	-0.0564	0.09972	-0.0201
1	0.0158	1	0.0096	2.98167	-0.0561	0.1	-0.0198
1.00278	0.0179	1.00278	0.0096	2.99	-0.0558	0.10028	-0.0201
1.00556	0.0182	1.00556	0.0096	2.99736	-0.0558	0.10056	-0.0201
1.00833	0.0182	1.00833	0.0093	2.99736	0.0114	0.10083	-0.0201
1.01111	0.0182	1.01111	0.0093	3.00569	0.0306	0.10111	-0.0201
1.01389	0.0182	1.01389	0.0093	3.01403	0.0313	0.10139	-0.0201
1.01667	0.0182	1.01667	0.0096	3.02236	0.0313	0.10167	-0.0198
1.01944	0.0182	1.01944	-0.0099	3.03069	0.0316	0.10194	-0.0201
1.02222	0.0182	1.02222	-0.0102	3.03903	0.0319	0.10222	-0.0201
1.025	0.0182	1.025	-0.0102	3.04736	0.0319	0.1025	-0.0201
1.02778	0.0182	1.02778	-0.0102	3.05569	0.0322	0.10278	-0.0201
1.03056	0.0182	1.03056	-0.0102	3.06403	0.0325	0.10306	-0.0201
1.03333	0.0182	1.03333	-0.0102	3.07236	0.0325	0.10333	-0.0198
1.03611	0.0182	1.03611	-0.0102	3.08069	0.0328	0.10361	-0.0201
1.03889	0.0182	1.03889	-0.0102	3.08903	0.0325	0.10389	-0.0201
1.04167	0.0182	1.04167	-0.0102	3.09736	0.0325	0.10417	-0.0204
1.04444	0.0182	1.04444	-0.0102	3.10569	0.0325	0.10444	-0.0201
1.04722	0.0182	1.04722	-0.0102	3.11403	0.0325	0.10472	-0.0204
1.05	0.0182	1.05	-0.0102	3.12236	0.0325	0.105	-0.0204
1.05278	0.0182	1.05278	-0.0105	3.13069	0.0325	0.10528	-0.0201
1.05556	0.0182	1.05556	-0.0105	3.13903	0.0325	0.10556	-0.0201
1.05833	0.0182	1.05833	-0.0105	3.14736	0.0325	0.10583	-0.0201
1.06111	0.0182	1.06111	-0.0102	3.15569	0.0325	0.10611	-0.0201
1.06389	0.0182	1.06389	-0.0102	3.16403	0.0325	0.10639	-0.0201
1.06667	0.0182	1.06667	-0.0105	3.17236	0.0322	0.10667	-0.0201
1.06944	0.0182	1.06944	-0.0105	3.18069	0.0325	0.10694	-0.0201
1.07222	0.0182	1.07222	-0.0102	3.18903	0.0325	0.10722	-0.0201
1.075	0.0182	1.075	-0.0105	3.19736	0.0325	0.1075	-0.0201
1.07778	0.0182	1.07778	-0.0105	3.20569	0.0325	0.10778	-0.0201
1.08056	0.0182	1.08056	-0.0102	3.21403	0.0325	0.10806	-0.0201
1.08333	0.0182	1.08333	-0.0105	3.22236	0.0325	0.10833	-0.0201
1.08611	0.0182	1.08611	-0.0105	3.23069	0.0322	0.10861	-0.0201
1.08889	0.0182	1.08889	0.0093	3.23903	0.0325	0.10889	-0.0201
1.09167	0.0182	1.09167	0.0093	3.24736	0.0325	0.10917	-0.0201
1.09444	0.0182	1.09444	0.0096	3.25569	0.0325	0.10944	-0.0201
1.09722	0.0182	1.09722	0.0093	3.26403	0.0325	0.10972	-0.0201
1.1	0.0182	1.1	0.0096	3.27236	0.0325	0.11	-0.0201
1.10278	0.0182	1.10278	0.0096	3.28069	0.0328	0.11028	-0.0198
1.10556	0.0182	1.10556	0.0096	3.28903	0.0328	0.11056	-0.0201
1.10833	0.0182	1.10833	0.0096	3.29736	0.0328	0.11083	-0.0201
1.11111	0.0182	1.11111	0.0096	3.30569	0.0331	0.11111	-0.0198
1.11389	0.0179	1.11389	0.0096	3.31403	0.0331	0.11139	-0.0198
1.11667	0.0182	1.11667	0.0096	3.32236	0.0334	0.11167	-0.0198
1.11944	0.0182	1.11944	0.0096	3.33069	0.0334	0.11194	-0.0198
1.12222	0.0182	1.12222	0.0096	3.33903	0.0337	0.11222	-0.0192
1.125	0.0179	1.125	0.0096	3.34736	0.0341	0.1125	-0.0192
1.12778	0.0179	1.12778	0.0096	3.35569	0.0341	0.11278	-0.0192
1.13056	0.0182	1.13056	0.0096	3.36403	0.0344	0.11306	-0.0192
1.13333	0.0182	1.13333	0.0096	3.37236	0.0344	0.11333	-0.0192
1.13611	0.0182	1.13611	0.0096	3.38069	0.0347	0.11361	-0.0195
1.13889	0.0182	1.13889	0.0096	3.38903	0.0353	0.11389	-0.0195
1.14167	0.0179	1.14167	0.0096	3.39736	0.0356	0.11417	-0.0195
1.14444	0.0182	1.14444	0.0096	3.40569	0.0359	0.11444	-0.0192
1.14722	0.0179	1.14722	0.0096	3.41403	0.0359	0.11472	-0.0192
1.15	0.0182	1.15	0.0096	3.42236	0.0362	0.115	-0.0195
1.15278	0.0179	1.15278	0.0096	3.43069	0.0362	0.11528	-0.0195
1.15556	0.0179	1.15556	0.0096	3.43903	0.0365	0.11556	-0.0195
1.15833	0.0182	1.15833	-0.0102	3.44736	0.0368	0.11583	-0.0195
1.16111	0.0179	1.16111	-0.0105	3.45569	0.0372	0.11611	-0.0195
1.16389	0.0179	1.16389	-0.0105	3.46403	0.0372	0.11639	-0.0192
1.16667	0.0182	1.16667	-0.0105	3.47236	0.0375	0.11667	-0.0192
1.16944	-0.0167	1.16944	-0.0105	3.48069	0.0378	0.11694	-0.0192
1.17222	-0.0192	1.17222	-0.0105	3.48903	0.0378	0.11722	-0.0192
1.175	-0.0195	1.175	-0.0105	3.49736	0.0381	0.1175	-0.0192
1.17778	-0.0195	1.17778	-0.0105	3.50569	0.0384	0.11778	-0.0192
1.18056	-0.0195	1.18056	-0.0105	3.51403	0.0384	0.11806	-0.0192
1.18333	-0.0195	1.18333	-0.0105	3.52236	0.0387	0.11833	-0.0192
1.18611	-0.0195	1.18611	-0.0105	3.53069	0.039	0.11861	-0.0192
1.18889	-0.0195	1.18889	-0.0105	3.53903	0.0393	0.11889	-0.0192
1.19167	-0.0195	1.19167	-0.0105	3.54736	0.0393	0.11917	-0.0195
1.19444	-0.0195	1.19444	-0.0105	3.55569	0.0396	0.11944	-0.0195
1.19722	-0.0195	1.19722	-0.0105	3.56403	0.0399	0.11972	-0.0195
1.2	-0.0195	1.2	-0.0105	3.57236	0.0403	0.12	-0.0195
1.20278	-0.0195	1.20278	-0.0105	3.58069	0.0403	0.12028	-0.0192
1.20556	-0.0195	1.20556	-0.0105	3.58903	0.0409	0.12056	-0.0192
1.20833	-0.0195	1.20833	-0.0105	3.59736	0.0412	0.12083	-0.0192
1.21111	-0.0195	1.21111	-0.0105	3.60569	0.0412	0.12111	-0.0195
1.21389	-0.0195	1.21389	-0.0105	3.61403	0.0415	0.12139	-0.0192
1.21667	-0.0195	1.21667	-0.0105	3.62236	0.0418	0.12167	-0.0195
1.21944	-0.0198	1.21944	-0.0105	3.63069	0.0421	0.12194	-0.0192
1.22222	-0.0195	1.22222	-0.0105	3.63903	0.0424	0.12222	-0.0192
1.225	-0.0195	1.225	-0.0105	3.64736	0.0434	0.1225	-0.0192
1.22778	-0.0195	1.22778	0.0096	3.65569	0.0437	0.12278	-0.0192
1.23056	-0.0198	1.23056	0.0096	3.66403	0.0443	0.12306	-0.0192
1.23333	-0.0195	1.23333	0.0096	3.67236	0.0446	0.12333	-0.0192
1.23611	-0.0195	1.23611	0.0096	3.68069	0.0452	0.12361	-0.0192
1.23889	-0.0195	1.23889	0.0096	3.68903	0.0461	0.12389	-0.0192
1.24167	-0.0195	1.24167	0.0096	3.69736	0.0468	0.12417	-0.0192
1.24444	-0.0195	1.24444	0.0099	3.70569	0.0474	0.12444	-0.0192
1.24722	-0.0195	1.24722	0.0096	3.71403	0.0483	0.12472	-0.0192
1.25	-0.0195	1.25	0.0096	3.72236	0.0492	0.125	-0.0192
1.25278	-0.0195	1.25278	0.0096	3.73069	0.0502	0.12528	-0.0192
1.25556	-0.0198	1.25556	0.0096	3.73903	0.0514	0.12556	-0.0192
1.25833	-0.0195	1.25833	0.0099	3.74736	0.0527	0.12583	-0.0192
1.26111	-0.0195	1.26111	0.0099	3.75569	0.0536	0.12611	-0.0192
1.26389	-0.0195	1.26389	0.0099	3.76403	0.0548	0.12639	-0.0192
1.26667	-0.0195	1.26667	0.0099	3.77236	0.0564	0.12667	-0.0192
1.26944	-0.0195	1.26944	0.0096	3.78069	0.0573	0.12694	-0.0192
1.27222	-0.0195	1.27222	0.0096	3.78903	0.0595	0.12722	-0.0192
1.275	-0.0195	1.275	0.0096	3.79736	0.061	0.1275	-0.0192
1.27778	-0.0195	1.27778	0.0096	3.80569	0.0623	0.12778	-0.0192
1.28056	-0.0195	1.28056	0.0099	3.81403	0.0638	0.12806	-0.0195
1.28333	-0.0195	1.28333	0.0096	3.82236	0.0654	0.12833	-0.0195
1.28611	-0.0195	1.28611	0.0096	3.83069	0.0669	0.12861	-0.0192
1.28889	-0.0195	1.28889	0.0096	3.83903	0.0682	0.12889	-0.0195
1.29167	-0.0195	1.29167	0.0099	3.84736	0.0691	0.12917	-0.0195
1.29444	-0.0195	1.29444	0.0099	3.85569	0.07	0.12944	-0.0195
1.29722	-0.0195	1.29722	-0.0102	3.86403	0.0706	0.12972	-0.0192
1.3	-0.0195	1.3	-0.0105	3.87236	0.0713	0.13	-0.0195
1.30278	-0.0195	1.30278	-0.0105	3.88069	0.0722	0.13028	-0.0195
1.30556	-0.0195	1.30556	-0.0105	3.88903	0.0722	0.13056	-0.0195
1.30833	-0.0195	1.30833	-0.0105	3.89736	0.0719	0.13083	-0.0195
1.31111	-0.0195	1.31111	-0.0105	3.90569	0.0716	0.13111	-0.0192
1.31389	-0.0195	1.31389	-0.0105	3.91403	0.0713	0.13139	-0.0195
1.31667	-0.0195	1.31667	-0.0108	3.92236	0.0706	0.13167	-0.0192
1.31944	-0.0195	1.31944	-0.0108	3.93069	0.07	0.13194	-0.0192
1.32222	-0.0195	1.32222	-0.0108	3.93903	0.0694	0.13222	-0.0195
1.325	-0.0195	1.325	-0.0105	3.94736	0.0685	0.1325	-0.0195
1.32778	-0.0195	1.32778	-0.0105	3.95569	0.0682	0.13278	-0.0195
1.33056	-0.0195	1.33056	-0.0105	3.96403	0.0675	0.13306	-0.0195
1.33333	-0.0195	1.33333	-0.0105	3.97236	0.0669	0.13333	-0.0195
1.33611	-0.0195	1.33611	-0.0108	3.98069	0.0663	0.13361	-0.0195
1.33889	0.0158	1.33889	-0.0105	3.98903	0.0657	0.13389	-0.0195
1.34167	0.0179	1.34167	-0.0105	3.99642	0.0654	0.13417	-0.0195
1.34444	0.0179	1.34444	-0.0108	3.99642	-0.0148	0.13444	-0.0195
1.34722	0.0179	1.34722	-0.0105	4.00475	-0.0288	0.13472	-0.0195
1.35	0.0179	1.35	-0.0105	4.01308	-0.0291	0.135	-0.0195
1.35278	0.0179	1.35278	-0.0108	4.02142	-0.0297	0.13528	-0.0195
1.35556	0.0179	1.35556	-0.0108	4.02975	-0.03	0.13556	-0.0192
1.35833	0.0179	1.35833	-0.0108	4.03808	-0.0306	0.13583	-0.0192
1.36111	0.0179	1.36111	-0.0108	4.04642	-0.031	0.13611	-0.0192
1.36389	0.0179	1.36389	-0.0108	4.05475	-0.031	0.13639	-0.0192
1.36667	0.0179	1.36667	0.0096	4.06308	-0.0313	0.13667	-0.0192
1.36944	0.0182	1.36944	0.0099	4.07142	-0.0316	0.13694	-0.0192
1.37222	0.0179	1.37222	0.0096	4.07975	-0.0319	0.13722	-0.0192
1.375	0.0179	1.375	0.0096	4.08808	-0.0319	0.1375	-0.0192
1.37778	0.0179	1.37778	0.0096	4.09642	-0.0319	0.13778	-0.0192
1.38056	0.0179	1.38056	0.0099	4.10475	-0.0319	0.13806	-0.0192
1.38333	0.0179	1.38333	0.0099	4.11308	-0.0319	0.13833	-0.0192
1.38611	0.0179	1.38611	0.0099	4.12142	-0.0319	0.13861	-0.0195
1.38889	0.0179	1.38889	0.0099	4.12975	-0.0319	0.13889	-0.0192
1.39167	0.0182	1.39167	0.0099	4.13808	-0.0319	0.13917	-0.0195
1.39444	0.0179	1.39444	0.0099	4.14642	-0.0322	0.13944	-0.0195
1.39722	0.0179	1.39722	0.0096	4.15475	-0.0322	0.13972	-0.0195
1.4	0.0182	1.4	0.0099	4.16308	-0.0322	0.14	-0.0195
1.40278	0.0179	1.40278	0.0099	4.17142	-0.0325	0.14028	-0.0195
1.40556	0.0179	1.40556	0.0099	4.17975	-0.0325	0.14056	-0.0195
1.40833	0.0179	1.40833	0.0099	4.18808	-0.0328	0.14083	-0.0195
1.41111	0.0179	1.41111	0.0099	4.19642	-0.0328	0.14111	-0.0195
1.41389	0.0179	1.41389	0.0099	4.20475	-0.0331	0.14139	-0.0195
1.41667	0.0179	1.41667	0.0099	4.21308	-0.0334	0.14167	-0.0195
1.41944	0.0179	1.41944	0.0099	4.22142	-0.0334	0.14194	-0.0195
1.42222	0.0179	1.42222	0.0099	4.22975	-0.0334	0.14222	-0.0195
1.425	0.0179	1.425	0.0096	4.23808	-0.0337	0.1425	-0.0195
1.42778	0.0179	1.42778	0.0099	4.24642	-0.0341	0.14278	-0.0192
1.43056	0.0179	1.43056	0.0099	4.25475	-0.0341	0.14306	-0.0192
1.43333	0.0179	1.43333	0.0096	4.26308	-0.0344	0.14333	-0.0192
1.43611	0.0179	1.43611	-0.0102	4.27142	-0.0347	0.14361	-0.0192
1.43889	0.0179	1.43889	-0.0105	4.27975	-0.0347	0.14389	-0.0195
1.44167	0.0179	1.44167	-0.0108	4.28808	-0.0353	0.14417	-0.0192
1.44444	0.0179	1.44444	-0.0105	4.29642	-0.0353	0.14444	-0.0195
1.44722	0.0179	1.44722	-0.0108	4.30475	-0.0356	0.14472	-0.0192
1.45	0.0179	1.45	-0.0105	4.31308	-0.0362	0.145	-0.0195
1.45278	0.0179	1.45278	-0.0108	4.32142	-0.0359	0.14528	-0.0195
1.45556	0.0179	1.45556	-0.0105	4.32975	-0.0362	0.14556	-0.0195
1.45833	0.0179	1.45833	-0.0108	4.33808	-0.0368	0.14583	-0.0195
1.46111	0.0179	1.46111	-0.0105	4.34642	-0.0372	0.14611	-0.0195
1.46389	0.0179	1.46389	-0.0108	4.35475	-0.0375	0.14639	-0.0195
1.46667	0.0179	1.46667	-0.0108	4.36308	-0.0375	0.14667	-0.0195
1.46944	0.0179	1.46944	-0.0108	4.37142	-0.0378	0.14694	-0.0195
1.47222	0.0179	1.47222	-0.0108	4.37975	-0.0381	0.14722	-0.0195
1.475	0.0179	1.475	-0.0108	4.38808	-0.0384	0.1475	-0.0195
1.47778	0.0179	1.47778	-0.0105	4.39642	-0.0387	0.14778	-0.0195
1.48056	0.0179	1.48056	-0.0108	4.40475	-0.039	0.14806	-0.0195
1.48333	0.0179	1.48333	-0.0108	4.41308	-0.039	0.14833	-0.0189
1.48611	0.0179	1.48611	-0.0105	4.42142	-0.0393	0.14861	-0.0189
1.48889	0.0179	1.48889	-0.0108	4.42975	-0.0396	0.14889	-0.0189
1.49167	0.0179	1.49167	-0.0105	4.43808	-0.0399	0.14917	-0.0189
1.49444	0.0179	1.49444	-0.0108	4.44642	-0.0403	0.14944	-0.0189
1.49722	0.0179	1.49722	-0.0108	4.45475	-0.0399	0.14972	-0.0189
1.5	0.0179	1.5	-0.0108	4.46308	-0.0403	0.15	-0.0189
1.50278	0.0179	1.50278	-0.0105	4.47142	-0.0403	0.15028	-0.0189
1.50556	0.0179	1.50556	0.0096	4.47975	-0.0406	0.15056	-0.0189
1.50833	-0.017	1.50833	0.0096	4.48808	-0.0412	0.15083	-0.0192
1.51111	-0.0192	1.51111	0.0096	4.49642	-0.0412	0.15111	-0.0192
1.51389	-0.0192	1.51389	0.0096	4.50475	-0.0415	0.15139	-0.0189
1.51667	-0.0192	1.51667	0.0099	4.51308	-0.0418	0.15167	-0.0189
1.51944	-0.0195	1.51944	0.0099	4.52142	-0.0437	0.15194	-0.0192
1.52222	-0.0192	1.52222	0.0096	4.52975	-0.044	0.15222	-0.0192
1.525	-0.0195	1.525	0.0099	4.53808	-0.0443	0.1525	-0.0192
1.52778	-0.0195	1.52778	0.0099	4.54642	-0.0446	0.15278	-0.0192
1.53056	-0.0195	1.53056	0.0099	4.55475	-0.0449	0.15306	-0.0192
1.53333	-0.0192	1.53333	0.0099	4.56308	-0.0452	0.15333	-0.0192
1.53611	-0.0192	1.53611	0.0096	4.57142	-0.0455	0.15361	-0.0192
1.53889	-0.0195	1.53889	0.0099	4.57975	-0.0458	0.15389	-0.0192
1.54167	-0.0192	1.54167	0.0099	4.58808	-0.0461	0.15417	-0.0189
1.54444	-0.0195	1.54444	0.0099	4.59642	-0.0465	0.15444	-0.0189
1.54722	-0.0195	1.54722	0.0099	4.60475	-0.0468	0.15472	-0.0192
1.55	-0.0195	1.55	0.0099	4.61308	-0.0468	0.155	-0.0192
1.55278	-0.0192	1.55278	0.0099	4.62142	-0.0483	0.15528	-0.0192
1.55556	-0.0195	1.55556	0.0099	4.62975	-0.0486	0.15556	-0.0189
1.55833	-0.0192	1.55833	0.0099	4.63808	-0.0492	0.15583	-0.0192
1.56111	-0.0195	1.56111	0.0099	4.64642	-0.0496	0.15611	-0.0192
1.56389	-0.0195	1.56389	0.0099	4.65475	-0.0499	0.15639	-0.0192
1.56667	-0.0195	1.56667	0.0099	4.66308	-0.0502	0.15667	-0.0192
1.56944	-0.0195	1.56944	0.0099	4.67142	-0.0511	0.15694	-0.0192
1.57222	-0.0195	1.57222	0.0099	4.67975	-0.0514	0.15722	-0.0192
1.575	-0.0195	1.575	-0.0105	4.68808	-0.0517	0.1575	-0.0192
1.57778	-0.0195	1.57778	-0.0108	4.69642	-0.052	0.15778	-0.0192
1.58056	-0.0195	1.58056	-0.0108	4.70475	-0.0523	0.15806	-0.0192
1.58333	-0.0195	1.58333	-0.0108	4.71308	-0.0527	0.15833	-0.0195
1.58611	-0.0195	1.58611	-0.0105	4.72142	-0.0533	0.15861	-0.0195
1.58889	-0.0192	1.58889	-0.0108	4.72975	-0.0533	0.15889	-0.0195
1.59167	-0.0192	1.59167	-0.0108	4.73808	-0.0539	0.15917	-0.0192
1.59444	-0.0195	1.59444	-0.0108	4.74642	-0.0542	0.15944	-0.0195
1.59722	-0.0195	1.59722	-0.0108	4.75475	-0.0545	0.15972	-0.0195
1.6	-0.0192	1.6	-0.0108	4.76308	-0.0545	0.16	-0.0195
1.60278	-0.0195	1.60278	-0.0108	4.77142	-0.0548	0.16028	-0.0195
1.60556	-0.0192	1.60556	-0.0108	4.77975	-0.0551	0.16056	-0.0195
1.60833	-0.0195	1.60833	-0.0108	4.78808	-0.0554	0.16083	-0.0195
1.61111	-0.0195	1.61111	-0.0108	4.79642	-0.0554	0.16111	-0.0195
1.61389	-0.0192	1.61389	-0.0108	4.80475	-0.0554	0.16139	-0.0195
1.61667	-0.0195	1.61667	-0.0108	4.81308	-0.0558	0.16167	-0.0192
1.61944	-0.0195	1.61944	-0.0108	4.82142	-0.0558	0.16194	-0.0192
1.62222	-0.0195	1.62222	-0.0108	4.82975	-0.0561	0.16222	-0.0192
1.625	-0.0192	1.625	-0.0108	4.83808	-0.0561	0.1625	-0.0195
1.62778	-0.0192	1.62778	-0.0108	4.84642	-0.0561	0.16278	-0.0195
1.63056	-0.0195	1.63056	-0.0108	4.85475	-0.0561	0.16306	-0.0195
1.63333	-0.0195	1.63333	-0.0108	4.86308	-0.0561	0.16333	-0.0195
1.63611	-0.0192	1.63611	-0.0108	4.87142	-0.0561	0.16361	-0.0195
1.63889	-0.0195	1.63889	-0.0108	4.87975	-0.0564	0.16389	-0.0192
1.64167	-0.0195	1.64167	-0.0108	4.88808	-0.0561	0.16417	-0.0192
1.64444	-0.0195	1.64444	0.0096	4.89642	-0.0561	0.16444	-0.0192
1.64722	-0.0195	1.64722	0.0099	4.90475	-0.0561	0.16472	-0.0192
1.65	-0.0195	1.65	0.0099	4.91308	-0.0561	0.165	-0.0192
1.65278	-0.0192	1.65278	0.0099	4.92142	-0.0561	0.16528	-0.0192
1.65556	-0.0195	1.65556	0.0099	4.92975	-0.0558	0.16556	-0.0192
1.65833	-0.0192	1.65833	0.0099	4.93808	-0.0558	0.16583	-0.0192
1.66111	-0.0195	1.66111	0.0099	4.94642	-0.0558	0.16611	-0.0192
1.66389	-0.0195	1.66389	0.0099	4.95475	-0.0554	0.16639	-0.0192
1.66667	-0.0195	1.66667	0.0099	4.96308	-0.0554	0.16667	-0.0192
1.66944	-0.0192	1.66944	0.0099	4.97142	-0.0554	0.16694	-0.0192
1.67222	-0.0192	1.67222	0.0099	4.97975	-0.0554	0.16722	-0.0192
1.675	-0.0195	1.675	0.0096	4.98808	-0.0551	0.1675	-0.0192
1.67778	0.0158	1.67778	0.0096	4.99564	-0.0551	0.16778	-0.0192
1.68056	0.0176	1.68056	0.0096	4.99564	0.0105	0.16806	-0.0192
1.68333	0.0176	1.68333	0.0096	5.00397	0.0297	0.16833	-0.0192
1.68611	0.0176	1.68611	0.0099	5.01231	0.0306	0.16861	-0.0192
1.68889	0.0179	1.68889	0.0096	5.02064	0.0303	0.16889	-0.0192
1.69167	0.0179	1.69167	0.0096	5.02897	0.03	0.16917	-0.0192
1.69444	0.0179	1.69444	0.0099	5.03731	0.0297	0.16944	-0.0192
1.69722	0.0179	1.69722	0.0099	5.04564	0.0297	0.16972	-0.0189
1.7	0.0179	1.7	0.0099	5.05397	0.03	0.17	-0.0192
1.70278	0.0179	1.70278	0.0096	5.06231	0.03	0.17028	-0.0189
1.70556	0.0179	1.70556	0.0099	5.07064	0.03	0.17056	-0.0189
1.70833	0.0179	1.70833	0.0099	5.07897	0.03	0.17083	-0.0189
1.71111	0.0179	1.71111	0.0099	5.08731	0.0303	0.17111	-0.0189
1.71389	0.0179	1.71389	-0.0102	5.09564	0.0303	0.17139	-0.0189
1.71667	0.0179	1.71667	-0.0105	5.10397	0.0306	0.17167	-0.0189
1.71944	0.0179	1.71944	-0.0105	5.11231	0.0306	0.17194	-0.0189
1.72222	0.0179	1.72222	-0.0105	5.12064	0.0306	0.17222	-0.0192
1.725	0.0179	1.725	-0.0105	5.12897	0.0306	0.1725	-0.0189
1.72778	0.0179	1.72778	-0.0105	5.13731	0.0306	0.17278	-0.0192
1.73056	0.0179	1.73056	-0.0105	5.14564	0.0306	0.17306	-0.0189
1.73333	0.0179	1.73333	-0.0108	5.15397	0.03	0.17333	-0.0192
1.73611	0.0179	1.73611	-0.0108	5.16231	0.03	0.17361	-0.0192
1.73889	0.0179	1.73889	-0.0105	5.17064	0.03	0.17389	-0.0192
1.74167	0.0179	1.74167	-0.0105	5.17897	0.03	0.17417	-0.0192
1.74444	0.0179	1.74444	-0.0108	5.18731	0.03	0.17444	-0.0192
1.74722	0.0179	1.74722	-0.0105	5.19564	0.03	0.17472	-0.0195
1.75	0.0179	1.75	-0.0108	5.20397	0.03	0.175	-0.0192
1.75278	0.0179	1.75278	-0.0105	5.21231	0.0303	0.17528	-0.0195
1.75556	0.0179	1.75556	-0.0108	5.22064	0.0303	0.17556	-0.0195
1.75833	0.0179	1.75833	-0.0108	5.22897	0.0303	0.17583	-0.0195
1.76111	0.0179	1.76111	-0.0108	5.23731	0.0303	0.17611	-0.0192
1.76389	0.0179	1.76389	-0.0105	5.24564	0.0303	0.17639	-0.0192
1.76667	0.0179	1.76667	-0.0108	5.25397	0.0303	0.17667	-0.0195
1.76944	0.0179	1.76944	-0.0105	5.26231	0.0306	0.17694	-0.0192
1.77222	0.0179	1.77222	-0.0105	5.27064	0.0306	0.17722	-0.0195
1.775	0.0179	1.775	-0.0108	5.27897	0.0306	0.1775	-0.0195
1.77778	0.0179	1.77778	-0.0105	5.28731	0.031	0.17778	-0.0195
1.78056	0.0176	1.78056	-0.0108	5.29564	0.031	0.17806	-0.0195
1.78333	0.0179	1.78333	0.0096	5.30397	0.031	0.17833	-0.0195
1.78611	0.0179	1.78611	0.0096	5.31231	0.0313	0.17861	-0.0195
1.78889	0.0179	1.78889	0.0096	5.32064	0.0313	0.17889	-0.0195
1.79167	0.0179	1.79167	0.0096	5.32897	0.0316	0.17917	-0.0195
1.79444	0.0179	1.79444	0.0096	5.33731	0.0316	0.17944	-0.0192
1.79722	0.0179	1.79722	0.0096	5.34564	0.0316	0.17972	-0.0192
1.8	0.0176	1.8	0.0096	5.35397	0.0319	0.18	-0.0195
1.80278	0.0176	1.80278	0.0099	5.36231	0.0319	0.18028	-0.0192
1.80556	0.0179	1.80556	0.0096	5.37064	0.0322	0.18056	-0.0195
1.80833	0.0179	1.80833	0.0099	5.37897	0.0325	0.18083	-0.0195
1.81111	0.0179	1.81111	0.0099	5.38731	0.0325	0.18111	-0.0195
1.81389	0.0179	1.81389	0.0099	5.39564	0.0328	0.18139	-0.0192
1.81667	0.0179	1.81667	0.0099	5.40397	0.0331	0.18167	-0.0195
1.81944	0.0179	1.81944	0.0096	5.41231	0.0331	0.18194	-0.0192
1.82222	0.0176	1.82222	0.0096	5.42064	0.0334	0.18222	-0.0192
1.825	0.0176	1.825	0.0099	5.42897	0.0334	0.1825	-0.0192
1.82778	0.0179	1.82778	0.0099	5.43731	0.0337	0.18278	-0.0192
1.83056	0.0179	1.83056	0.0099	5.44564	0.0337	0.18306	-0.0192
1.83333	0.0179	1.83333	0.0099	5.45397	0.0341	0.18333	-0.0192
1.83611	0.0179	1.83611	0.0099	5.46231	0.0344	0.18361	-0.0192
1.83889	0.0179	1.83889	0.0099	5.47064	0.0344	0.18389	-0.0192
1.84167	0.0179	1.84167	0.0099	5.47897	0.0347	0.18417	-0.0195
1.84444	0.0179	1.84444	0.0099	5.48731	0.0353	0.18444	-0.0195
1.84722	-0.017	1.84722	0.0099	5.49564	0.0353	0.18472	-0.0195
1.85	-0.0192	1.85	0.0099	5.50397	0.0356	0.185	-0.0195
1.85278	-0.0192	1.85278	-0.0105	5.51231	0.0356	0.18528	-0.0192
1.85556	-0.0192	1.85556	-0.0105	5.52064	0.0359	0.18556	-0.0192
1.85833	-0.0192	1.85833	-0.0105	5.52897	0.0362	0.18583	-0.0192
1.86111	-0.0192	1.86111	-0.0108	5.53731	0.0362	0.18611	-0.0192
1.86389	-0.0192	1.86389	-0.0108	5.54564	0.0365	0.18639	-0.0192
1.86667	-0.0192	1.86667	-0.0108	5.55397	0.0368	0.18667	-0.0192
1.86944	-0.0192	1.86944	-0.0105	5.56231	0.0372	0.18694	-0.0192
1.87222	-0.0192	1.87222	-0.0108	5.57064	0.0372	0.18722	-0.0192
1.875	-0.0192	1.875	-0.0108	5.57897	0.0375	0.1875	-0.0192
1.87778	-0.0192	1.87778	-0.0108	5.58731	0.0378	0.18778	-0.0192
1.88056	-0.0192	1.88056	-0.0108	5.59564	0.0378	0.18806	-0.0192
1.88333	-0.0192	1.88333	-0.0108	5.60397	0.0381	0.18833	-0.0195
1.88611	-0.0192	1.88611	-0.0105	5.61231	0.0384	0.18861	-0.0195
1.88889	-0.0192	1.88889	-0.0105	5.62064	0.0387	0.18889	-0.0195
1.89167	-0.0192	1.89167	-0.0108	5.62897	0.039	0.18917	-0.0192
1.89444	-0.0192	1.89444	-0.0108	5.63731	0.0393	0.18944	-0.0192
1.89722	-0.0192	1.89722	-0.0108	5.64564	0.0396	0.18972	-0.0192
1.9	-0.0192	1.9	-0.0108	5.65397	0.0399	0.19	-0.0192
1.90278	-0.0192	1.90278	-0.0108	5.66231	0.0403	0.19028	-0.0192
1.90556	-0.0192	1.90556	-0.0108	5.67064	0.0406	0.19056	-0.0192
1.90833	-0.0192	1.90833	-0.0108	5.67897	0.0412	0.19083	-0.0192
1.91111	-0.0192	1.91111	-0.0108	5.68731	0.0415	0.19111	-0.0192
1.91389	-0.0192	1.91389	-0.0105	5.69564	0.0418	0.19139	-0.0195
1.91667	-0.0192	1.91667	-0.0105	5.70397	0.0421	0.19167	-0.0195
1.91944	-0.0192	1.91944	-0.0108	5.71231	0.043	0.19194	-0.0195
1.92222	-0.0192	1.92222	0.0096	5.72064	0.0434	0.19222	-0.0195
1.925	-0.0192	1.925	0.0096	5.72897	0.044	0.1925	-0.0195
1.92778	-0.0192	1.92778	0.0096	5.73731	0.0446	0.19278	-0.0195
1.93056	-0.0192	1.93056	0.0099	5.74564	0.0449	0.19306	-0.0195
1.93333	-0.0192	1.93333	0.0099	5.75397	0.0455	0.19333	-0.0195
1.93611	-0.0192	1.93611	0.0099	5.76231	0.0461	0.19361	-0.0195
1.93889	-0.0192	1.93889	0.0099	5.77064	0.0468	0.19389	-0.0195
1.94167	-0.0195	1.94167	0.0099	5.77897	0.0474	0.19417	-0.0195
1.94444	-0.0192	1.94444	0.0099	5.78731	0.048	0.19444	-0.0195
1.94722	-0.0192	1.94722	0.0099	5.79564	0.0486	0.19472	-0.0195
1.95	-0.0192	1.95	0.0099	5.80397	0.0492	0.195	-0.0195
1.95278	-0.0192	1.95278	0.0099	5.81231	0.0499	0.19528	-0.0195
1.95556	-0.0192	1.95556	0.0099	5.82064	0.0514	0.19556	-0.0192
1.95833	-0.0195	1.95833	0.0099	5.82897	0.0523	0.19583	-0.0192
1.96111	-0.0192	1.96111	0.0099	5.83731	0.0533	0.19611	-0.0192
1.96389	-0.0192	1.96389	0.0099	5.84564	0.0539	0.19639	-0.0192
1.96667	-0.0192	1.96667	0.0099	5.85397	0.0548	0.19667	-0.0192
1.96944	-0.0192	1.96944	0.0099	5.86231	0.0558	0.19694	-0.0192
1.97222	-0.0192	1.97222	0.0099	5.87064	0.0567	0.19722	-0.0192
1.975	-0.0192	1.975	0.0099	5.87897	0.0576	0.1975	-0.0192
1.97778	-0.0192	1.97778	0.0099	5.88731	0.0589	0.19778	-0.0192
1.98056	-0.0192	1.98056	0.0099	5.89564	0.0598	0.19806	-0.0192
1.98333	-0.0192	1.98333	0.0099	5.90397	0.061	0.19833	-0.0192
1.98611	-0.0192	1.98611	0.0099	5.91231	0.0616	0.19861	-0.0192
1.98889	-0.0192	1.98889	0.0099	5.92064	0.0626	0.19889	-0.0192
1.99167	-0.0192	1.99167	-0.0105	5.92897	0.0635	0.19917	-0.0192
1.99444	-0.0192	1.99444	-0.0108	5.93731	0.0641	0.19944	-0.0192
1.99722	-0.0192	1.99722	-0.0108	5.94564	0.0647	0.19972	-0.0192
2	-0.0192	2	-0.0108	5.95397	0.0657	0.2	-0.0192
2.00278	-0.0192	2.00278	-0.0108	5.96231	0.0663	0.20028	-0.0192
2.00556	-0.0192	2.00556	-0.0108	5.97064	0.0669	0.20056	-0.0192
2.00833	-0.0192	2.00833	-0.0108	5.97897	0.0672	0.20083	-0.0192
2.01111	-0.0192	2.01111	-0.0108	5.98731	0.0678	0.20111	-0.0192
2.01389	-0.0192	2.01389	-0.0108	5.99489	0.0678	0.20139	-0.0192
2.01667	0.0158	2.01667	-0.0108	5.99489	-0.0179	0.20167	-0.0192
2.01944	0.0176	2.01944	-0.0108	6.00322	-0.0282	0.20194	-0.0192
2.02222	0.0176	2.02222	-0.0108	6.01156	-0.0282	0.20222	-0.0192
2.025	0.0176	2.025	-0.0108	6.01989	-0.0285	0.2025	-0.0192
2.02778	0.0176	2.02778	-0.0108	6.02822	-0.0288	0.20278	-0.0192
2.03056	0.0176	2.03056	-0.0108	6.03656	-0.0288	0.20306	-0.0192
2.03333	0.0176	2.03333	-0.0108	6.04489	-0.0291	0.20333	-0.0192
2.03611	0.0179	2.03611	-0.0108	6.05322	-0.0291	0.20361	-0.0192
2.03889	0.0176	2.03889	-0.0108	6.06156	-0.0294	0.20389	-0.0192
2.04167	0.0179	2.04167	-0.0108	6.06989	-0.0294	0.20417	-0.0192
2.04444	0.0179	2.04444	-0.0108	6.07822	-0.0297	0.20444	-0.0192
2.04722	0.0176	2.04722	-0.0108	6.08656	-0.0297	0.20472	-0.0192
2.05	0.0179	2.05	-0.0108	6.09489	-0.03	0.205	-0.0192
2.05278	0.0179	2.05278	-0.0108	6.10322	-0.03	0.20528	-0.0189
2.05556	0.0179	2.05556	-0.0108	6.11156	-0.03	0.20556	-0.0192
2.05833	0.0179	2.05833	-0.0108	6.11989	-0.0303	0.20583	-0.0192
2.06111	0.0179	2.06111	0.0096	6.12822	-0.0303	0.20611	-0.0192
2.06389	0.0176	2.06389	0.0099	6.13656	-0.0303	0.20639	-0.0192
2.06667	0.0179	2.06667	0.0099	6.14489	-0.0303	0.20667	-0.0192
2.06944	0.0179	2.06944	0.0099	6.15322	-0.0306	0.20694	-0.0192
2.07222	0.0176	2.07222	0.0099	6.16156	-0.0306	0.20722	-0.0192
2.075	0.0176	2.075	0.0099	6.16989	-0.0306	0.2075	-0.0192
2.07778	0.0179	2.07778	0.0099	6.17822	-0.031	0.20778	-0.0192
2.08056	0.0179	2.08056	0.0099	6.18656	-0.031	0.20806	-0.0192
2.08333	0.0176	2.08333	0.0099	6.19489	-0.0313	0.20833	-0.0192
2.08611	0.0179	2.08611	0.0099	6.20322	-0.0313	0.20861	-0.0192
2.08889	0.0179	2.08889	0.0099	6.21156	-0.0313	0.20889	-0.0192
2.09167	0.0176	2.09167	0.0099	6.21989	-0.0316	0.20917	-0.0192
2.09444	0.0176	2.09444	0.0099	6.22822	-0.0316	0.20944	-0.0192
2.09722	0.0179	2.09722	0.0099	6.23656	-0.0319	0.20972	-0.0192
2.1	0.0179	2.1	0.0099	6.24489	-0.0319	0.21	-0.0192
2.10278	0.0176	2.10278	0.0099	6.25322	-0.0322	0.21028	-0.0192
2.10556	0.0179	2.10556	0.0099	6.26156	-0.0325	0.21056	-0.0192
2.10833	0.0179	2.10833	0.0099	6.26989	-0.0325	0.21083	-0.0192
2.11111	0.0179	2.11111	0.0099	6.27822	-0.0328	0.21111	-0.0192
2.11389	0.0179	2.11389	0.0102	6.28656	-0.0331	0.21139	-0.0192
2.11667	0.0176	2.11667	0.0099	6.29489	-0.0334	0.21167	-0.0192
2.11944	0.0176	2.11944	0.0099	6.30322	-0.0334	0.21194	-0.0192
2.12222	0.0176	2.12222	0.0099	6.31156	-0.0337	0.21222	-0.0192
2.125	0.0176	2.125	0.0102	6.31989	-0.0337	0.2125	-0.0192
2.12778	0.0176	2.12778	0.0102	6.32822	-0.0344	0.21278	-0.0192
2.13056	0.0176	2.13056	-0.0105	6.33656	-0.0347	0.21306	-0.0192
2.13333	0.0179	2.13333	-0.0108	6.34489	-0.0353	0.21333	-0.0192
2.13611	0.0179	2.13611	-0.0108	6.35322	-0.0353	0.21361	-0.0192
2.13889	0.0176	2.13889	-0.0108	6.36156	-0.0359	0.21389	-0.0192
2.14167	0.0179	2.14167	-0.0108	6.36989	-0.0362	0.21417	-0.0192
2.14444	0.0176	2.14444	-0.0108	6.37822	-0.0365	0.21444	-0.0192
2.14722	0.0176	2.14722	-0.0108	6.38656	-0.0368	0.21472	-0.0192
2.15	0.0176	2.15	-0.0108	6.39489	-0.0372	0.215	-0.0192
2.15278	0.0176	2.15278	-0.0108	6.40322	-0.0375	0.21528	-0.0192
2.15556	0.0179	2.15556	-0.0108	6.41156	-0.0378	0.21556	-0.0192
2.15833	0.0176	2.15833	-0.0108	6.41989	-0.0381	0.21583	-0.0192
2.16111	0.0176	2.16111	-0.0108	6.42822	-0.0384	0.21611	-0.0192
2.16389	0.0179	2.16389	-0.0108	6.43656	-0.0387	0.21639	-0.0192
2.16667	0.0176	2.16667	-0.0108	6.44489	-0.039	0.21667	-0.0195
2.16944	0.0179	2.16944	-0.0108	6.45322	-0.0393	0.21694	-0.0195
2.17222	0.0176	2.17222	-0.0108	6.46156	-0.0396	0.21722	-0.0195
2.175	0.0176	2.175	-0.0108	6.46989	-0.0409	0.2175	-0.0195
2.17778	0.0176	2.17778	-0.0108	6.47822	-0.043	0.21778	-0.0195
2.18056	0.0176	2.18056	-0.0108	6.48656	-0.0434	0.21806	-0.0195
2.18333	0.0176	2.18333	-0.0108	6.49489	-0.044	0.21833	-0.0195
2.18611	-0.017	2.18611	-0.0108	6.50322	-0.0443	0.21861	-0.0195
2.18889	-0.0189	2.18889	-0.0108	6.51156	-0.0449	0.21889	-0.0195
2.19167	-0.0192	2.19167	-0.0111	6.51989	-0.0452	0.21917	-0.0198
2.19444	-0.0192	2.19444	-0.0108	6.52822	-0.0455	0.21944	-0.0195
2.19722	-0.0192	2.19722	-0.0108	6.53656	-0.0461	0.21972	-0.0198
2.2	-0.0192	2.2	0.0099	6.54489	-0.0465	0.22	-0.0195
2.20278	-0.0192	2.20278	0.0099	6.55322	-0.0468	0.22028	-0.0195
2.20556	-0.0192	2.20556	0.0099	6.56156	-0.0474	0.22056	-0.0198
2.20833	-0.0192	2.20833	0.0099	6.56989	-0.0477	0.22083	-0.0198
2.21111	-0.0192	2.21111	0.0099	6.57822	-0.048	0.22111	-0.0198
2.21389	-0.0192	2.21389	0.0099	6.58656	-0.0486	0.22139	-0.0198
2.21667	-0.0192	2.21667	0.0099	6.59489	-0.0489	0.22167	-0.0198
2.21944	-0.0192	2.21944	0.0102	6.60322	-0.0492	0.22194	-0.0198
2.22222	-0.0192	2.22222	0.0102	6.61156	-0.0496	0.22222	-0.0198
2.225	-0.0192	2.225	0.0099	6.61989	-0.0499	0.2225	-0.0198
2.22778	-0.0192	2.22778	0.0102	6.62822	-0.0502	0.22278	-0.0198
2.23056	-0.0192	2.23056	0.0099	6.63656	-0.0511	0.22306	-0.0198
2.23333	-0.0192	2.23333	0.0102	6.64489	-0.0514	0.22333	-0.0198
2.23611	-0.0192	2.23611	0.0102	6.65322	-0.0517	0.22361	-0.0198
2.23889	-0.0192	2.23889	0.0102	6.66156	-0.052	0.22389	-0.0198
2.24167	-0.0192	2.24167	0.0102	6.66989	-0.0523	0.22417	-0.0201
2.24444	-0.0192	2.24444	0.0099	6.67822	-0.0527	0.22444	-0.0201
2.24722	-0.0192	2.24722	0.0099	6.68656	-0.053	0.22472	-0.0198
2.25	-0.0192	2.25	0.0102	6.69489	-0.0533	0.225	-0.0198
2.25278	-0.0192	2.25278	0.0102	6.70322	-0.0536	0.22528	-0.0198
2.25556	-0.0192	2.25556	0.0102	6.71156	-0.0539	0.22556	-0.0198
2.25833	-0.0192	2.25833	0.0102	6.71989	-0.0542	0.22583	-0.0201
2.26111	-0.0192	2.26111	0.0102	6.72822	-0.0542	0.22611	-0.0198
2.26389	-0.0192	2.26389	0.0102	6.73656	-0.0545	0.22639	-0.0198
2.26667	-0.0192	2.26667	0.0102	6.74489	-0.0545	0.22667	-0.0198
2.26944	-0.0192	2.26944	-0.0108	6.75322	-0.0548	0.22694	-0.0201
2.27222	-0.0192	2.27222	-0.0111	6.76156	-0.0551	0.22722	-0.0198
2.275	-0.0192	2.275	-0.0111	6.76989	-0.0551	0.2275	-0.0201
2.27778	-0.0192	2.27778	-0.0111	6.77822	-0.0551	0.22778	-0.0201
2.28056	-0.0192	2.28056	-0.0111	6.78656	-0.0551	0.22806	-0.0201
2.28333	-0.0192	2.28333	-0.0111	6.79489	-0.0554	0.22833	-0.0201
2.28611	-0.0192	2.28611	-0.0111	6.80322	-0.0554	0.22861	-0.0201
2.28889	-0.0192	2.28889	-0.0111	6.81156	-0.0554	0.22889	-0.0201
2.29167	-0.0192	2.29167	-0.0111	6.81989	-0.0554	0.22917	-0.0201
2.29444	-0.0192	2.29444	-0.0111	6.82822	-0.0554	0.22944	-0.0201
2.29722	-0.0192	2.29722	-0.0111	6.83656	-0.0554	0.22972	-0.0201
2.3	-0.0192	2.3	-0.0111	6.84489	-0.0554	0.23	-0.0201
2.30278	-0.0192	2.30278	-0.0111	6.85322	-0.0554	0.23028	-0.0201
2.30556	-0.0192	2.30556	-0.0111	6.86156	-0.0554	0.23056	-0.0201
2.30833	-0.0192	2.30833	-0.0111	6.86989	-0.0554	0.23083	-0.0201
2.31111	-0.0192	2.31111	-0.0111	6.87822	-0.0554	0.23111	-0.0201
2.31389	-0.0192	2.31389	-0.0111	6.88656	-0.0554	0.23139	-0.0201
2.31667	-0.0192	2.31667	-0.0111	6.89489	-0.0554	0.23167	-0.0198
2.31944	-0.0192	2.31944	-0.0111	6.90322	-0.0551	0.23194	-0.0201
2.32222	-0.0192	2.32222	-0.0111	6.91156	-0.0551	0.23222	-0.0201
2.325	-0.0192	2.325	-0.0111	6.91989	-0.0551	0.2325	-0.0201
2.32778	-0.0192	2.32778	-0.0111	6.92822	-0.0551	0.23278	-0.0204
2.33056	-0.0192	2.33056	-0.0111	6.93656	-0.0548	0.23306	-0.0204
2.33333	-0.0192	2.33333	-0.0111	6.94489	-0.0548	0.23333	-0.0204
2.33611	-0.0192	2.33611	-0.0111	6.95322	-0.0548	0.23361	-0.0204
2.33889	-0.0192	2.33889	0.0099	6.96156	-0.0548	0.23389	-0.0204
2.34167	-0.0192	2.34167	0.0099	6.96989	-0.0545	0.23417	-0.0204
2.34444	-0.0192	2.34444	0.0102	6.97822	-0.0545	0.23444	-0.0204
2.34722	-0.0192	2.34722	0.0102	6.98656	-0.0542	0.23472	-0.0204
2.35	-0.0192	2.35	0.0102	6.99425	-0.0542	0.235	-0.0204
2.35278	-0.0192	2.35278	0.0102	6.99425	0.0096	0.23528	-0.0204
2.35556	0.0158	2.35556	0.0102	7.00258	0.0269	0.23556	-0.0204
2.35833	0.0176	2.35833	0.0102	7.01092	0.0279	0.23583	-0.0204
2.36111	0.0176	2.36111	0.0102	7.01925	0.0285	0.23611	-0.0204
2.36389	0.0176	2.36389	0.0102	7.02758	0.0285	0.23639	-0.0204
2.36667	0.0176	2.36667	0.0102	7.03592	0.0285	0.23667	-0.0204
2.36944	0.0176	2.36944	0.0102	7.04425	0.0288	0.23694	-0.0204
2.37222	0.0176	2.37222	0.0102	7.05258	0.0288	0.23722	-0.0204
2.375	0.0176	2.375	0.0102	7.06092	0.0288	0.2375	-0.0204
2.37778	0.0176	2.37778	0.0102	7.06925	0.0291	0.23778	-0.0204
2.38056	0.0176	2.38056	0.0102	7.07758	0.0291	0.23806	-0.0204
2.38333	0.0176	2.38333	0.0102	7.08592	0.0294	0.23833	-0.0204
2.38611	0.0176	2.38611	0.0102	7.09425	0.0294	0.23861	-0.0204
2.38889	0.0176	2.38889	0.0102	7.10258	0.0297	0.23889	-0.0204
2.39167	0.0176	2.39167	0.0102	7.11092	0.0297	0.23917	-0.0204
2.39444	0.0176	2.39444	0.0102	7.11925	0.0297	0.23944	-0.0204
2.39722	0.0176	2.39722	0.0102	7.12758	0.0297	0.23972	-0.0204
2.4	0.0176	2.4	0.0102	7.13592	0.0297	0.24	-0.0204
2.40278	0.0179	2.40278	0.0102	7.14425	0.0291	0.24028	-0.0204
2.40556	0.0179	2.40556	0.0102	7.15258	0.0288	0.24056	-0.0204
2.40833	0.0176	2.40833	-0.0108	7.16092	0.0288	0.24083	-0.0204
2.41111	0.0176	2.41111	-0.0111	7.16925	0.0288	0.24111	-0.0204
2.41389	0.0176	2.41389	-0.0111	7.17758	0.0291	0.24139	-0.0204
2.41667	0.0176	2.41667	-0.0111	7.18592	0.0291	0.24167	-0.0204
2.41944	0.0176	2.41944	-0.0111	7.19425	0.0291	0.24194	-0.0204
2.42222	0.0176	2.42222	-0.0111	7.20258	0.0291	0.24222	-0.0204
2.425	0.0179	2.425	-0.0111	7.21092	0.0294	0.2425	-0.0204
2.42778	0.0176	2.42778	-0.0111	7.21925	0.0294	0.24278	-0.0204
2.43056	0.0176	2.43056	-0.0111	7.22758	0.0297	0.24306	-0.0204
2.43333	0.0176	2.43333	-0.0111	7.23592	0.03	0.24333	-0.0204
2.43611	0.0176	2.43611	-0.0111	7.24425	0.0294	0.24361	-0.0204
2.43889	0.0176	2.43889	-0.0111	7.25258	0.0294	0.24389	-0.0204
2.44167	0.0176	2.44167	-0.0111	7.26092	0.0294	0.24417	-0.0198
2.44444	0.0176	2.44444	-0.0111	7.26925	0.0297	0.24444	-0.0198
2.44722	0.0179	2.44722	-0.0111	7.27758	0.0297	0.24472	-0.0198
2.45	0.0176	2.45	-0.0111	7.28592	0.0297	0.245	-0.0198
2.45278	0.0176	2.45278	-0.0114	7.29425	0.03	0.24528	-0.0198
2.45556	0.0176	2.45556	-0.0111	7.30258	0.03	0.24556	-0.0198
2.45833	0.0176	2.45833	-0.0111	7.31092	0.0303	0.24583	-0.0198
2.46111	0.0176	2.46111	-0.0111	7.31925	0.0303	0.24611	-0.0198
2.46389	0.0176	2.46389	-0.0111	7.32758	0.0306	0.24639	-0.0198
2.46667	0.0176	2.46667	-0.0111	7.33592	0.0306	0.24667	-0.0198
2.46944	0.0176	2.46944	-0.0111	7.34425	0.0306	0.24694	-0.0198
2.47222	0.0176	2.47222	-0.0111	7.35258	0.031	0.24722	-0.0198
2.475	0.0176	2.475	-0.0111	7.36092	0.0313	0.2475	-0.0198
2.47778	0.0176	2.47778	0.0102	7.36925	0.0313	0.24778	-0.0198
2.48056	0.0176	2.48056	0.0102	7.37758	0.0316	0.24806	-0.0198
2.48333	0.0176	2.48333	0.0102	7.38592	0.0316	0.24833	-0.0198
2.48611	0.0176	2.48611	0.0102	7.39425	0.0319	0.24861	-0.0198
2.48889	0.0176	2.48889	0.0102	7.40258	0.0319	0.24889	-0.0198
2.49167	0.0176	2.49167	0.0105	7.41092	0.0322	0.24917	-0.0198
2.49444	0.0176	2.49444	0.0102	7.41925	0.0325	0.24944	-0.0198
2.49722	0.0176	2.49722	0.0102	7.42758	0.0328	0.24972	-0.0198
2.5	0.0176	2.5	0.0102	7.43592	0.0328	0.25	-0.0198
2.50278	0.0176	2.50278	0.0102	7.44425	0.0331	0.25028	-0.0198
2.50556	0.0176	2.50556	0.0105	7.45258	0.0331	0.25056	-0.0198
2.50833	0.0176	2.50833	0.0102	7.46092	0.0334	0.25083	-0.0198
2.51111	0.0176	2.51111	0.0105	7.46925	0.0337	0.25111	-0.0198
2.51389	0.0176	2.51389	0.0102	7.47758	0.0337	0.25139	-0.0198
2.51667	0.0176	2.51667	0.0105	7.48592	0.0341	0.25167	-0.0198
2.51944	0.0176	2.51944	0.0105	7.49425	0.0344	0.25194	-0.0198
2.52222	0.0176	2.52222	0.0105	7.50258	0.0344	0.25222	-0.0198
2.525	-0.017	2.525	0.0105	7.51092	0.0347	0.2525	-0.0198
2.52778	-0.0189	2.52778	0.0105	7.51925	0.0353	0.25278	-0.0198
2.53056	-0.0192	2.53056	0.0105	7.52758	0.0356	0.25306	-0.0201
2.53333	-0.0192	2.53333	0.0105	7.53592	0.0359	0.25333	-0.0198
2.53611	-0.0192	2.53611	0.0105	7.54425	0.0362	0.25361	-0.0201
2.53889	-0.0192	2.53889	0.0105	7.55258	0.0362	0.25389	-0.0198
2.54167	-0.0192	2.54167	0.0105	7.56092	0.0365	0.25417	-0.0198
2.54444	-0.0192	2.54444	0.0105	7.56925	0.0368	0.25444	-0.0198
2.54722	-0.0192	2.54722	-0.0111	7.57758	0.0372	0.25472	-0.0198
2.55	-0.0192	2.55	-0.0114	7.58592	0.0375	0.255	-0.0198
2.55278	-0.0192	2.55278	-0.0114	7.59425	0.0378	0.25528	-0.0198
2.55556	-0.0192	2.55556	-0.0114	7.60258	0.0381	0.25556	-0.0201
2.55833	-0.0192	2.55833	-0.0114	7.61092	0.0384	0.25583	-0.0201
2.56111	-0.0192	2.56111	-0.0114	7.61925	0.0387	0.25611	-0.0198
2.56389	-0.0192	2.56389	-0.0114	7.62758	0.039	0.25639	-0.0198
2.56667	-0.0192	2.56667	-0.0114	7.63592	0.0393	0.25667	-0.0198
2.56944	-0.0192	2.56944	-0.0114	7.64425	0.0396	0.25694	-0.0198
2.57222	-0.0192	2.57222	-0.0114	7.65258	0.0399	0.25722	-0.0198
2.575	-0.0192	2.575	-0.0114	7.66092	0.0406	0.2575	-0.0198
2.57778	-0.0192	2.57778	-0.0114	7.66925	0.0409	0.25778	-0.0198
2.58056	-0.0192	2.58056	-0.0114	7.67758	0.0415	0.25806	-0.0198
2.58333	-0.0192	2.58333	-0.0114	7.68592	0.0418	0.25833	-0.0198
2.58611	-0.0192	2.58611	-0.0114	7.69425	0.0421	0.25861	-0.0198
2.58889	-0.0192	2.58889	-0.0114	7.70258	0.043	0.25889	-0.0198
2.59167	-0.0192	2.59167	-0.0114	7.71092	0.0437	0.25917	-0.0198
2.59444	-0.0192	2.59444	-0.0114	7.71925	0.044	0.25944	-0.0198
2.59722	-0.0192	2.59722	-0.0114	7.72758	0.0446	0.25972	-0.0198
2.6	-0.0192	2.6	-0.0114	7.73592	0.0452	0.26	-0.0198
2.60278	-0.0192	2.60278	-0.0114	7.74425	0.0458	0.26028	-0.0198
2.60556	-0.0192	2.60556	-0.0114	7.75258	0.0461	0.26056	-0.0198
2.60833	-0.0192	2.60833	-0.0114	7.76092	0.0468	0.26083	-0.0198
2.61111	-0.0192	2.61111	-0.0114	7.76925	0.0474	0.26111	-0.0198
2.61389	-0.0192	2.61389	-0.0114	7.77758	0.048	0.26139	-0.0198
2.61667	-0.0192	2.61667	0.0102	7.78592	0.0486	0.26167	-0.0198
2.61944	-0.0192	2.61944	0.0105	7.79425	0.0492	0.26194	-0.0198
2.62222	-0.0192	2.62222	0.0105	7.80258	0.0496	0.26222	-0.0198
2.625	-0.0192	2.625	0.0105	7.81092	0.0508	0.2625	-0.0198
2.62778	-0.0192	2.62778	0.0105	7.81925	0.0514	0.26278	-0.0198
2.63056	-0.0192	2.63056	0.0105	7.82758	0.052	0.26306	-0.0198
2.63333	-0.0192	2.63333	0.0105	7.83592	0.053	0.26333	-0.0198
2.63611	-0.0192	2.63611	0.0105	7.84425	0.0536	0.26361	-0.0201
2.63889	-0.0192	2.63889	0.0105	7.85258	0.0545	0.26389	-0.0201
2.64167	-0.0192	2.64167	0.0105	7.86092	0.0551	0.26417	-0.0198
2.64444	-0.0192	2.64444	0.0105	7.86925	0.0561	0.26444	-0.0201
2.64722	-0.0192	2.64722	0.0105	7.87758	0.057	0.26472	-0.0201
2.65	-0.0192	2.65	0.0105	7.88592	0.0576	0.265	-0.0201
2.65278	-0.0192	2.65278	0.0105	7.89425	0.0589	0.26528	-0.0201
2.65556	-0.0192	2.65556	0.0105	7.90258	0.0598	0.26556	-0.0198
2.65833	-0.0192	2.65833	0.0105	7.91092	0.0607	0.26583	-0.0201
2.66111	-0.0192	2.66111	0.0105	7.91925	0.0613	0.26611	-0.0201
2.66389	-0.0192	2.66389	0.0105	7.92758	0.062	0.26639	-0.0198
2.66667	-0.0192	2.66667	0.0105	7.93592	0.0629	0.26667	-0.0198
2.66944	-0.0192	2.66944	0.0105	7.94425	0.0635	0.26694	-0.0198
2.67222	-0.0192	2.67222	0.0108	7.95258	0.0644	0.26722	-0.0198
2.675	-0.0192	2.675	0.0105	7.96092	0.0651	0.2675	-0.0201
2.67778	-0.0192	2.67778	0.0105	7.96925	0.0663	0.26778	-0.0201
2.68056	-0.0192	2.68056	0.0105	7.97758	0.0669	0.26806	-0.0201
2.68333	-0.0192	2.68333	0.0105	7.98592	0.0672	0.26833	-0.0198
2.68611	-0.0192	2.68611	-0.0111	7.99353	0.0678	0.26861	-0.0201
2.68889	-0.0192	2.68889	-0.0114	7.99353	-0.0182	0.26889	-0.0201
2.69167	-0.0192	2.69167	-0.0114	8.00186	-0.0279	0.26917	-0.0201
2.69444	0.0158	2.69444	-0.0114	8.01019	-0.0279	0.26944	-0.0201
2.69722	0.0173	2.69722	-0.0114	8.01853	-0.0275	0.26972	-0.0201
2.7	0.0176	2.7	-0.0114	8.02686	-0.0275	0.27	-0.0201
2.70278	0.0176	2.70278	-0.0114	8.03519	-0.0279	0.27028	-0.0201
2.70556	0.0176	2.70556	-0.0117	8.04353	-0.0279	0.27056	-0.0201
2.70833	0.0176	2.70833	-0.0117	8.05186	-0.0282	0.27083	-0.0201
2.71111	0.0176	2.71111	-0.0114	8.06019	-0.0282	0.27111	-0.0201
2.71389	0.0176	2.71389	-0.0117	8.06853	-0.0282	0.27139	-0.0201
2.71667	0.0176	2.71667	-0.0117	8.07686	-0.0285	0.27167	-0.0201
2.71944	0.0176	2.71944	-0.0114	8.08519	-0.0285	0.27194	-0.0201
2.72222	0.0176	2.72222	-0.0117	8.09353	-0.0285	0.27222	-0.0201
2.725	0.0176	2.725	-0.0117	8.10186	-0.0288	0.2725	-0.0201
2.72778	0.0176	2.72778	-0.0117	8.11019	-0.0288	0.27278	-0.0201
2.73056	0.0176	2.73056	-0.0117	8.11853	-0.0288	0.27306	-0.0201
2.73333	0.0176	2.73333	-0.0117	8.12686	-0.0288	0.27333	-0.0201
2.73611	0.0176	2.73611	-0.0117	8.13519	-0.0294	0.27361	-0.0201
2.73889	0.0176	2.73889	-0.0117	8.14353	-0.0294	0.27389	-0.0201
2.74167	0.0176	2.74167	-0.0117	8.15186	-0.0294	0.27417	-0.0201
2.74444	0.0176	2.74444	-0.0117	8.16019	-0.0297	0.27444	-0.0201
2.74722	0.0176	2.74722	-0.0117	8.16853	-0.0297	0.27472	-0.0201
2.75	0.0176	2.75	-0.0114	8.17686	-0.0297	0.275	-0.0201
2.75278	0.0176	2.75278	-0.0117	8.18519	-0.03	0.27528	-0.0201
2.75556	0.0176	2.75556	0.0105	8.19353	-0.03	0.27556	-0.0201
2.75833	0.0176	2.75833	0.0108	8.20186	-0.03	0.27583	-0.0201
2.76111	0.0176	2.76111	0.0108	8.21019	-0.0303	0.27611	-0.0201
2.76389	0.0176	2.76389	0.0108	8.21853	-0.0306	0.27639	-0.0201
2.76667	0.0176	2.76667	0.0108	8.22686	-0.031	0.27667	-0.0201
2.76944	0.0176	2.76944	0.0105	8.23519	-0.031	0.27694	-0.0201
2.77222	0.0176	2.77222	0.0108	8.24353	-0.0313	0.27722	-0.0201
2.775	0.0176	2.775	0.0108	8.25186	-0.0316	0.2775	-0.0201
2.77778	0.0176	2.77778	0.0108	8.26019	-0.0319	0.27778	-0.0201
2.78056	0.0176	2.78056	0.0108	8.26853	-0.0322	0.27806	-0.0201
2.78333	0.0176	2.78333	0.0108	8.27686	-0.0325	0.27833	-0.0201
2.78611	0.0176	2.78611	0.0108	8.28519	-0.0328	0.27861	-0.0204
2.78889	0.0176	2.78889	0.0108	8.29353	-0.0331	0.27889	-0.0204
2.79167	0.0176	2.79167	0.0108	8.30186	-0.0334	0.27917	-0.0204
2.79444	0.0179	2.79444	0.0108	8.31019	-0.0337	0.27944	-0.0204
2.79722	0.0176	2.79722	0.0108	8.31853	-0.0344	0.27972	-0.0204
2.8	0.0176	2.8	0.0108	8.32686	-0.0347	0.28	-0.0204
2.80278	0.0176	2.80278	0.0108	8.33519	-0.0353	0.28028	-0.0204
2.80556	0.0176	2.80556	0.0108	8.34353	-0.0356	0.28056	-0.0207
2.80833	0.0176	2.80833	0.0108	8.35186	-0.0359	0.28083	-0.021
2.81111	0.0176	2.81111	0.0108	8.36019	-0.0365	0.28111	-0.021
2.81389	0.0176	2.81389	0.0108	8.36853	-0.0372	0.28139	-0.021
2.81667	0.0176	2.81667	0.0108	8.37686	-0.0381	0.28167	-0.021
2.81944	0.0176	2.81944	0.0108	8.38519	-0.0387	0.28194	-0.021
2.82222	0.0176	2.82222	0.0111	8.39353	-0.0393	0.28222	-0.021
2.825	0.0176	2.825	-0.0114	8.40186	-0.0399	0.2825	-0.021
2.82778	0.0176	2.82778	-0.0117	8.41019	-0.0403	0.28278	-0.021
2.83056	0.0176	2.83056	-0.0117	8.41853	-0.0409	0.28306	-0.021
2.83333	0.0176	2.83333	-0.0117	8.42686	-0.0415	0.28333	-0.021
2.83611	0.0176	2.83611	-0.0117	8.43519	-0.0418	0.28361	-0.021
2.83889	0.0176	2.83889	-0.0117	8.44353	-0.0421	0.28389	-0.021
2.84167	0.0176	2.84167	-0.0124	8.45186	-0.043	0.28417	-0.021
2.84444	0.0176	2.84444	-0.0124	8.46019	-0.0434	0.28444	-0.021
2.84722	0.0176	2.84722	-0.0124	8.46853	-0.044	0.28472	-0.021
2.85	0.0176	2.85	-0.0124	8.47686	-0.0443	0.285	-0.021
2.85278	0.0176	2.85278	-0.0117	8.48519	-0.0449	0.28528	-0.021
2.85556	0.0176	2.85556	-0.0124	8.49353	-0.0452	0.28556	-0.021
2.85833	0.0176	2.85833	-0.0124	8.50186	-0.0458	0.28583	-0.021
2.86111	0.0176	2.86111	-0.0124	8.51019	-0.0465	0.28611	-0.021
2.86389	-0.017	2.86389	-0.0124	8.51853	-0.0471	0.28639	-0.021
2.86667	-0.0192	2.86667	-0.0124	8.52686	-0.0477	0.28667	-0.0217
2.86944	-0.0192	2.86944	-0.0124	8.53519	-0.048	0.28694	-0.0217
2.87222	-0.0192	2.87222	-0.0124	8.54353	-0.0486	0.28722	-0.0217
2.875	-0.0192	2.875	-0.0124	8.55186	-0.0489	0.2875	-0.0217
2.87778	-0.0192	2.87778	-0.0124	8.56019	-0.0492	0.28778	-0.021
2.88056	-0.0192	2.88056	-0.0124	8.56853	-0.0496	0.28806	-0.0217
2.88333	-0.0192	2.88333	-0.0124	8.57686	-0.0502	0.28833	-0.021
2.88611	-0.0192	2.88611	-0.0124	8.58519	-0.0508	0.28861	-0.0217
2.88889	-0.0192	2.88889	-0.0117	8.59353	-0.0511	0.28889	-0.021
2.89167	-0.0192	2.89167	-0.0124	8.60186	-0.0514	0.28917	-0.021
2.89444	-0.0192	2.89444	0.0108	8.61019	-0.0517	0.28944	-0.021
2.89722	-0.0192	2.89722	0.0108	8.61853	-0.052	0.28972	-0.021
2.9	-0.0192	2.9	0.0108	8.62686	-0.0523	0.29	-0.0217
2.90278	-0.0192	2.90278	0.0108	8.63519	-0.0527	0.29028	-0.0217
2.90556	-0.0192	2.90556	0.0111	8.64353	-0.053	0.29056	-0.0217
2.90833	-0.0192	2.90833	0.0111	8.65186	-0.0533	0.29083	-0.0217
2.91111	-0.0192	2.91111	0.0111	8.66019	-0.0536	0.29111	-0.0217
2.91389	-0.0192	2.91389	0.0111	8.66853	-0.0539	0.29139	-0.0217
2.91667	-0.0192	2.91667	0.0111	8.67686	-0.0542	0.29167	-0.0217
2.91944	-0.0192	2.91944	0.0111	8.68519	-0.0542	0.29194	-0.0217
2.92222	-0.0192	2.92222	0.0111	8.69353	-0.0545	0.29222	-0.0217
2.925	-0.0192	2.925	0.0111	8.70186	-0.0548	0.2925	-0.0217
2.92778	-0.0192	2.92778	0.0111	8.71019	-0.0548	0.29278	-0.0217
2.93056	-0.0192	2.93056	0.0111	8.71853	-0.0548	0.29306	-0.0217
2.93333	-0.0192	2.93333	0.0111	8.72686	-0.0551	0.29333	-0.0217
2.93611	-0.0192	2.93611	0.0111	8.73519	-0.0551	0.29361	-0.0217
2.93889	-0.0192	2.93889	0.0111	8.74353	-0.0551	0.29389	-0.0217
2.94167	-0.0192	2.94167	0.0111	8.75186	-0.0551	0.29417	-0.0217
2.94444	-0.0192	2.94444	0.0111	8.76019	-0.0551	0.29444	-0.0217
2.94722	-0.0192	2.94722	0.0111	8.76853	-0.0551	0.29472	-0.0217
2.95	-0.0192	2.95	0.0111	8.77686	-0.0551	0.295	-0.022
2.95278	-0.0192	2.95278	0.0111	8.78519	-0.0551	0.29528	-0.022
2.95556	-0.0192	2.95556	0.0114	8.79353	-0.0551	0.29556	-0.0217
2.95833	-0.0192	2.95833	0.0111	8.80186	-0.0551	0.29583	-0.0217
2.96111	-0.0192	2.96111	0.0111	8.81019	-0.0551	0.29611	-0.0217
2.96389	-0.0192	2.96389	-0.0117	8.81853	-0.0551	0.29639	-0.022
2.96667	-0.0192	2.96667	-0.0127	8.82686	-0.0551	0.29667	-0.0217
2.96944	-0.0192	2.96944	-0.0127	8.83519	-0.0548	0.29694	-0.022
2.97222	-0.0192	2.97222	-0.0127	8.84353	-0.0551	0.29722	-0.022
2.975	-0.0192	2.975	-0.0127	8.85186	-0.0548	0.2975	-0.022
2.97778	-0.0192	2.97778	-0.0127	8.86019	-0.0548	0.29778	-0.022
2.98056	-0.0192	2.98056	-0.0127	8.86853	-0.0548	0.29806	-0.022
2.98333	-0.0192	2.98333	-0.0127	8.87686	-0.0548	0.29833	-0.022
2.98611	-0.0192	2.98611	-0.013	8.88519	-0.0545	0.29861	-0.022
2.98889	-0.0192	2.98889	-0.013	8.89353	-0.0545	0.29889	-0.022
2.99167	-0.0192	2.99167	-0.013	8.90186	-0.0545	0.29917	-0.022
2.99444	-0.0192	2.99444	-0.013	8.91019	-0.0542	0.29944	-0.022
2.99722	-0.0192	2.99722	-0.013	8.91853	-0.0542	0.29972	-0.022
3	-0.0192	3	-0.013	8.92686	-0.0542	0.3	-0.022
3.00278	-0.0192	3.00278	-0.013	8.93519	-0.0542	0.30028	-0.022
3.00556	-0.0192	3.00556	-0.013	8.94353	-0.0539	0.30056	-0.022
3.00833	-0.0192	3.00833	-0.013	8.95186	-0.0539	0.30083	-0.022
3.01111	-0.0192	3.01111	-0.013	8.96019	-0.0539	0.30111	-0.022
3.01389	-0.0192	3.01389	-0.013	8.96853	-0.0539	0.30139	-0.022
3.01667	-0.0192	3.01667	-0.013	8.97686	-0.0536	0.30167	-0.022
3.01944	-0.0192	3.01944	-0.013	8.98519	-0.0533	0.30194	-0.022
3.02222	-0.0192	3.02222	-0.013	8.99267	-0.0533	0.30222	-0.022
3.025	-0.0192	3.025	-0.013	8.99267	0.0021	0.3025	-0.022
3.02778	-0.0192	3.02778	-0.013	9.001	0.0251	0.30278	-0.022
3.03056	-0.0192	3.03056	-0.013	9.00933	0.026	0.30306	-0.022
3.03333	0.0158	3.03333	0.0114	9.01767	0.0266	0.30333	-0.022
3.03611	0.0176	3.03611	0.0117	9.026	0.0275	0.30361	-0.022
3.03889	0.0176	3.03889	0.0117	9.03433	0.0279	0.30389	-0.0223
3.04167	0.0176	3.04167	0.0117	9.04267	0.0279	0.30417	-0.022
3.04444	0.0176	3.04444	0.0117	9.051	0.0279	0.30444	-0.022
3.04722	0.0176	3.04722	0.0117	9.05933	0.0279	0.30472	-0.022
3.05	0.0176	3.05	0.0117	9.06767	0.0282	0.305	-0.0223
3.05278	0.0176	3.05278	0.0117	9.076	0.0282	0.30528	-0.022
3.05556	0.0176	3.05556	0.0117	9.08433	0.0285	0.30556	-0.0201
3.05833	0.0176	3.05833	0.0117	9.09267	0.0285	0.30583	-0.0198
3.06111	0.0176	3.06111	0.0117	9.101	0.0288	0.30611	-0.0198
3.06389	0.0176	3.06389	0.0117	9.10933	0.0288	0.30639	-0.0198
3.06667	0.0176	3.06667	0.012	9.11767	0.0288	0.30667	-0.0198
3.06944	0.0176	3.06944	0.0117	9.126	0.0282	0.30694	-0.0198
3.07222	0.0176	3.07222	0.0117	9.13433	0.0282	0.30722	-0.0198
3.075	0.0176	3.075	0.012	9.14267	0.0285	0.3075	-0.0198
3.07778	0.0179	3.07778	0.012	9.151	0.0285	0.30778	-0.0198
3.08056	0.0176	3.08056	0.012	9.15933	0.0285	0.30806	-0.0195
3.08333	0.0176	3.08333	0.012	9.16767	0.0285	0.30833	-0.0198
3.08611	0.0176	3.08611	0.012	9.176	0.0288	0.30861	-0.0198
3.08889	0.0176	3.08889	0.012	9.18433	0.0288	0.30889	-0.0198
3.09167	0.0176	3.09167	0.012	9.19267	0.0288	0.30917	-0.0198
3.09444	0.0179	3.09444	0.012	9.201	0.0288	0.30944	-0.0198
3.09722	0.0176	3.09722	0.012	9.20933	0.0291	0.30972	-0.0195
3.1	0.0179	3.1	0.012	9.21767	0.0294	0.31	-0.0198
3.10278	0.0176	3.10278	-0.0127	9.226	0.0294	0.31028	-0.0198
3.10556	0.0176	3.10556	-0.0133	9.23433	0.0291	0.31056	-0.0201
3.10833	0.0179	3.10833	-0.0133	9.24267	0.0291	0.31083	-0.0201
3.11111	0.0176	3.11111	-0.0133	9.251	0.0294	0.31111	-0.0201
3.11389	0.0179	3.11389	-0.0133	9.25933	0.0294	0.31139	-0.0201
3.11667	0.0176	3.11667	-0.0136	9.26767	0.0294	0.31167	-0.0201
3.11944	0.0176	3.11944	-0.0133	9.276	0.0297	0.31194	-0.0201
3.12222	0.0176	3.12222	-0.0136	9.28433	0.0297	0.31222	-0.0201
3.125	0.0179	3.125	-0.0136	9.29267	0.0297	0.3125	-0.0201
3.12778	0.0176	3.12778	-0.0136	9.301	0.03	0.31278	-0.0201
3.13056	0.0176	3.13056	-0.0136	9.30933	0.03	0.31306	-0.0201
3.13333	0.0176	3.13333	-0.0136	9.31767	0.0303	0.31333	-0.0201
3.13611	0.0176	3.13611	-0.0136	9.326	0.0303	0.31361	-0.0201
3.13889	0.0179	3.13889	-0.0136	9.33433	0.0306	0.31389	-0.0198
3.14167	0.0176	3.14167	-0.0136	9.34267	0.0306	0.31417	-0.0201
3.14444	0.0179	3.14444	-0.0136	9.351	0.031	0.31444	-0.0201
3.14722	0.0176	3.14722	-0.0139	9.35933	0.031	0.31472	-0.0201
3.15	0.0176	3.15	-0.0139	9.36767	0.0313	0.315	-0.0201
3.15278	0.0176	3.15278	-0.0139	9.376	0.0313	0.31528	-0.0201
3.15556	0.0176	3.15556	-0.0139	9.38433	0.0316	0.31556	-0.0201
3.15833	0.0176	3.15833	-0.0139	9.39267	0.0319	0.31583	-0.0201
3.16111	0.0176	3.16111	-0.0139	9.401	0.0319	0.31611	-0.0201
3.16389	0.0179	3.16389	-0.0139	9.40933	0.0322	0.31639	-0.0201
3.16667	0.0176	3.16667	-0.0139	9.41767	0.0325	0.31667	-0.0201
3.16944	0.0176	3.16944	-0.0139	9.426	0.0325	0.31694	-0.0198
3.17222	0.0179	3.17222	0.012	9.43433	0.0328	0.31722	-0.0198
3.175	0.0176	3.175	0.0127	9.44267	0.0331	0.3175	-0.0201
3.17778	0.0176	3.17778	0.0127	9.451	0.0331	0.31778	-0.0201
3.18056	0.0179	3.18056	0.0127	9.45933	0.0334	0.31806	-0.0198
3.18333	0.0176	3.18333	0.0127	9.46767	0.0337	0.31833	-0.0198
3.18611	0.0176	3.18611	0.0127	9.476	0.0341	0.31861	-0.0201
3.18889	0.0176	3.18889	0.0127	9.48433	0.0344	0.31889	-0.0201
3.19167	0.0176	3.19167	0.013	9.49267	0.0344	0.31917	-0.0201
3.19444	0.0176	3.19444	0.0127	9.501	0.0347	0.31944	-0.0201
3.19722	0.0176	3.19722	0.013	9.50933	0.0353	0.31972	-0.0201
3.2	0.0179	3.2	0.013	9.51767	0.0356	0.32	-0.0201
3.20278	-0.017	3.20278	0.013	9.526	0.0359	0.32028	-0.0201
3.20556	-0.0189	3.20556	0.013	9.53433	0.0359	0.32056	-0.0201
3.20833	-0.0192	3.20833	0.013	9.54267	0.0362	0.32083	-0.0201
3.21111	-0.0192	3.21111	0.013	9.551	0.0368	0.32111	-0.0201
3.21389	-0.0192	3.21389	0.013	9.55933	0.0372	0.32139	-0.0201
3.21667	-0.0192	3.21667	0.013	9.56767	0.0372	0.32167	-0.0201
3.21944	-0.0192	3.21944	0.013	9.576	0.0375	0.32194	-0.0201
3.22222	-0.0192	3.22222	0.013	9.58433	0.0381	0.32222	-0.0201
3.225	-0.0192	3.225	0.013	9.59267	0.0384	0.3225	-0.0201
3.22778	-0.0192	3.22778	0.013	9.601	0.0387	0.32278	-0.0201
3.23056	-0.0192	3.23056	0.0133	9.60933	0.039	0.32306	-0.0198
3.23333	-0.0192	3.23333	0.0133	9.61767	0.0393	0.32333	-0.0198
3.23611	-0.0192	3.23611	0.0133	9.626	0.0399	0.32361	-0.0198
3.23889	-0.0192	3.23889	0.0133	9.63433	0.0403	0.32389	-0.0198
3.24167	-0.0192	3.24167	-0.0133	9.64267	0.0409	0.32417	-0.0201
3.24444	-0.0192	3.24444	-0.0142	9.651	0.0412	0.32444	-0.0201
3.24722	-0.0192	3.24722	-0.0142	9.65933	0.0415	0.32472	-0.0201
3.25	-0.0192	3.25	-0.0142	9.66767	0.0418	0.325	-0.0201
3.25278	-0.0192	3.25278	-0.0142	9.676	0.0424	0.32528	-0.0201
3.25556	-0.0192	3.25556	-0.0142	9.68433	0.043	0.32556	-0.0198
3.25833	-0.0192	3.25833	-0.0142	9.69267	0.0437	0.32583	-0.0198
3.26111	-0.0192	3.26111	-0.0142	9.701	0.0443	0.32611	-0.0198
3.26389	-0.0192	3.26389	-0.0145	9.70933	0.0446	0.32639	-0.0198
3.26667	-0.0192	3.26667	-0.0142	9.71767	0.0449	0.32667	-0.0198
3.26944	-0.0192	3.26944	-0.0142	9.726	0.0455	0.32694	-0.0198
3.27222	-0.0192	3.27222	-0.0145	9.73433	0.0461	0.32722	-0.0198
3.275	-0.0192	3.275	-0.0145	9.74267	0.0465	0.3275	-0.0198
3.27778	-0.0192	3.27778	-0.0142	9.751	0.0471	0.32778	-0.0198
3.28056	-0.0192	3.28056	-0.0142	9.75933	0.0477	0.32806	-0.0198
3.28333	-0.0192	3.28333	-0.0145	9.76767	0.048	0.32833	-0.0198
3.28611	-0.0192	3.28611	-0.0142	9.776	0.0486	0.32861	-0.0198
3.28889	-0.0192	3.28889	-0.0145	9.78433	0.0492	0.32889	-0.0198
3.29167	-0.0192	3.29167	-0.0145	9.79267	0.0496	0.32917	-0.0198
3.29444	-0.0192	3.29444	-0.0145	9.801	0.0502	0.32944	-0.0201
3.29722	-0.0192	3.29722	-0.0142	9.80933	0.0511	0.32972	-0.0198
3.3	-0.0192	3.3	-0.0145	9.81767	0.052	0.33	-0.0201
3.30278	-0.0192	3.30278	-0.0145	9.826	0.0527	0.33028	-0.0201
3.30556	-0.0192	3.30556	-0.0142	9.83433	0.053	0.33056	-0.0201
3.30833	-0.0192	3.30833	-0.0142	9.84267	0.0539	0.33083	-0.0198
3.31111	-0.0192	3.31111	0.013	9.851	0.0545	0.33111	-0.0198
3.31389	-0.0192	3.31389	0.0133	9.85933	0.0554	0.33139	-0.0198
3.31667	-0.0192	3.31667	0.013	9.86767	0.0561	0.33167	-0.0201
3.31944	-0.0192	3.31944	0.013	9.876	0.0567	0.33194	-0.0201
3.32222	-0.0192	3.32222	0.0133	9.88433	0.0573	0.33222	-0.0201
3.325	-0.0192	3.325	0.013	9.89267	0.0585	0.3325	-0.0201
3.32778	-0.0192	3.32778	0.013	9.901	0.0595	0.33278	-0.0201
3.33056	-0.0192	3.33056	0.0133	9.90933	0.0604	0.33306	-0.0198
3.33333	-0.0192	3.33333	0.0133	9.91767	0.061	0.33333	-0.0201
3.33611	-0.0192	3.33611	0.0133	9.926	0.062	0.33361	-0.0201
3.33889	-0.0192	3.33889	0.0133	9.93433	0.0629	0.33389	-0.0198
3.34167	-0.0192	3.34167	0.0133	9.94267	0.0638	0.33417	-0.0198
3.34444	-0.0192	3.34444	0.0133	9.951	0.0647	0.33444	-0.0198
3.34722	-0.0192	3.34722	0.0133	9.95933	0.0651	0.33472	-0.0198
3.35	-0.0192	3.35	0.0133	9.96767	0.0663	0.335	-0.0198
3.35278	-0.0192	3.35278	0.0133	9.976	0.0669	0.33528	-0.0198
3.35556	-0.0192	3.35556	0.0133	9.98433	0.0675	0.33556	-0.0198
3.35833	-0.0192	3.35833	0.0136	9.99192	0.0678	0.33583	-0.0198
3.36111	-0.0192	3.36111	0.0136	9.99192	-0.0204	0.33611	-0.0192
3.36389	-0.0192	3.36389	0.0136	10.0002	-0.0275	0.33639	-0.0192
3.36667	-0.0192	3.36667	0.0136	10.0086	-0.0282	0.33667	-0.0192
3.36944	-0.0192	3.36944	0.0136	10.0169	-0.0279	0.33694	-0.0192
3.37222	0.0158	3.37222	0.0136	10.0252	-0.0275	0.33722	-0.0192
3.375	0.0176	3.375	0.0136	10.0336	-0.0275	0.3375	-0.0192
3.37778	0.0176	3.37778	0.0136	10.0419	-0.0275	0.33778	-0.0192
3.38056	0.0176	3.38056	-0.0136	10.0503	-0.0275	0.33806	-0.0192
3.38333	0.0176	3.38333	-0.0148	10.0586	-0.0275	0.33833	-0.0195
3.38611	0.0176	3.38611	-0.0148	10.0669	-0.0275	0.33861	-0.0195
3.38889	0.0179	3.38889	-0.0148	10.0753	-0.0279	0.33889	-0.0195
3.39167	0.0179	3.39167	-0.0148	10.0836	-0.0279	0.33917	-0.0192
3.39444	0.0179	3.39444	-0.0148	10.0919	-0.0279	0.33944	-0.0195
3.39722	0.0179	3.39722	-0.0148	10.1003	-0.0279	0.33972	-0.0195
3.4	0.0176	3.4	-0.0151	10.1086	-0.0279	0.34	-0.0195
3.40278	0.0176	3.40278	-0.0151	10.1169	-0.0279	0.34028	-0.0195
3.40556	0.0176	3.40556	-0.0151	10.1252	-0.0279	0.34056	-0.0198
3.40833	0.0176	3.40833	-0.0151	10.1336	-0.0279	0.34083	-0.0198
3.41111	0.0179	3.41111	-0.0151	10.1419	-0.0279	0.34111	-0.0198
3.41389	0.0179	3.41389	-0.0151	10.1502	-0.0282	0.34139	-0.0198
3.41667	0.0176	3.41667	-0.0151	10.1586	-0.0282	0.34167	-0.0195
3.41944	0.0179	3.41944	-0.0151	10.1669	-0.0282	0.34194	-0.0195
3.42222	0.0179	3.42222	-0.0151	10.1753	-0.0282	0.34222	-0.0195
3.425	0.0179	3.425	-0.0151	10.1836	-0.0282	0.3425	-0.0198
3.42778	0.0179	3.42778	-0.0151	10.1919	-0.0282	0.34278	-0.0198
3.43056	0.0176	3.43056	-0.0151	10.2003	-0.0282	0.34306	-0.0198
3.43333	0.0176	3.43333	-0.0151	10.2086	-0.0282	0.34333	-0.0195
3.43611	0.0179	3.43611	-0.0151	10.2169	-0.0285	0.34361	-0.0195
3.43889	0.0179	3.43889	-0.0151	10.2253	-0.0285	0.34389	-0.0195
3.44167	0.0176	3.44167	-0.0151	10.2336	-0.0288	0.34417	-0.0195
3.44444	0.0179	3.44444	-0.0151	10.2419	-0.0288	0.34444	-0.0195
3.44722	0.0179	3.44722	-0.0151	10.2502	-0.0288	0.34472	-0.0195
3.45	0.0176	3.45	0.0136	10.2586	-0.0291	0.345	-0.0195
3.45278	0.0176	3.45278	0.0136	10.2669	-0.0291	0.34528	-0.0195
3.45556	0.0179	3.45556	0.0136	10.2752	-0.0294	0.34556	-0.0192
3.45833	0.0179	3.45833	0.0136	10.2836	-0.0294	0.34583	-0.0192
3.46111	0.0176	3.46111	0.0136	10.2919	-0.0297	0.34611	-0.0192
3.46389	0.0176	3.46389	0.0136	10.3003	-0.03	0.34639	-0.0192
3.46667	0.0179	3.46667	0.0136	10.3086	-0.0303	0.34667	-0.0192
3.46944	0.0176	3.46944	0.0136	10.3169	-0.0306	0.34694	-0.0192
3.47222	0.0179	3.47222	0.0136	10.3253	-0.031	0.34722	-0.0192
3.475	0.0179	3.475	0.0139	10.3336	-0.0313	0.3475	-0.0192
3.47778	0.0179	3.47778	0.0136	10.3419	-0.0316	0.34778	-0.0192
3.48056	0.0179	3.48056	0.0139	10.3503	-0.0319	0.34806	-0.0192
3.48333	0.0176	3.48333	0.0136	10.3586	-0.0322	0.34833	-0.0192
3.48611	0.0179	3.48611	0.0139	10.3669	-0.0325	0.34861	-0.0192
3.48889	0.0179	3.48889	0.0139	10.3752	-0.0328	0.34889	-0.0192
3.49167	0.0179	3.49167	0.0139	10.3836	-0.0334	0.34917	-0.0192
3.49444	0.0179	3.49444	0.0139	10.3919	-0.0344	0.34944	-0.0192
3.49722	0.0176	3.49722	0.0139	10.4002	-0.0359	0.34972	-0.0189
3.5	0.0176	3.5	0.0139	10.4086	-0.0365	0.35	-0.0189
3.50278	0.0179	3.50278	0.0139	10.4169	-0.0372	0.35028	-0.0189
3.50556	0.0179	3.50556	0.0139	10.4253	-0.0381	0.35056	-0.0189
3.50833	0.0179	3.50833	0.0139	10.4336	-0.039	0.35083	-0.0189
3.51111	0.0176	3.51111	0.0142	10.4419	-0.0399	0.35111	-0.0189
3.51389	0.0179	3.51389	0.0139	10.4503	-0.0406	0.35139	-0.0189
3.51667	0.0176	3.51667	0.0142	10.4586	-0.0409	0.35167	-0.0189
3.51944	0.0176	3.51944	-0.0142	10.4669	-0.0415	0.35194	-0.0192
3.52222	0.0179	3.52222	-0.0151	10.4753	-0.0421	0.35222	-0.0192
3.525	0.0179	3.525	-0.0155	10.4836	-0.043	0.3525	-0.0192
3.52778	0.0176	3.52778	-0.0155	10.4919	-0.044	0.35278	-0.0192
3.53056	0.0179	3.53056	-0.0155	10.5002	-0.0446	0.35306	-0.0192
3.53333	0.0176	3.53333	-0.0155	10.5086	-0.0449	0.35333	-0.0192
3.53611	0.0179	3.53611	-0.0155	10.5169	-0.0458	0.35361	-0.0192
3.53889	0.0176	3.53889	-0.0155	10.5252	-0.0461	0.35389	-0.0192
3.54167	-0.017	3.54167	-0.0155	10.5336	-0.0465	0.35417	-0.0192
3.54444	-0.0192	3.54444	-0.0158	10.5419	-0.0468	0.35444	-0.0192
3.54722	-0.0192	3.54722	-0.0158	10.5503	-0.0474	0.35472	-0.0192
3.55	-0.0192	3.55	-0.0158	10.5586	-0.0477	0.355	-0.0189
3.55278	-0.0192	3.55278	-0.0158	10.5669	-0.048	0.35528	-0.0189
3.55556	-0.0192	3.55556	-0.0158	10.5753	-0.048	0.35556	-0.0192
3.55833	-0.0192	3.55833	-0.0158	10.5836	-0.0483	0.35583	-0.0192
3.56111	-0.0192	3.56111	-0.0158	10.5919	-0.0489	0.35611	-0.0189
3.56389	-0.0192	3.56389	-0.0161	10.6003	-0.0492	0.35639	-0.0189
3.56667	-0.0192	3.56667	-0.0161	10.6086	-0.0496	0.35667	-0.0189
3.56944	-0.0192	3.56944	-0.0161	10.6169	-0.0499	0.35694	-0.0189
3.57222	-0.0192	3.57222	-0.0161	10.6252	-0.0502	0.35722	-0.0189
3.575	-0.0192	3.575	-0.0161	10.6336	-0.0508	0.3575	-0.0192
3.57778	-0.0192	3.57778	-0.0161	10.6419	-0.0511	0.35778	-0.0192
3.58056	-0.0192	3.58056	-0.0161	10.6502	-0.0514	0.35806	-0.0192
3.58333	-0.0195	3.58333	-0.0164	10.6586	-0.0517	0.35833	-0.0192
3.58611	-0.0192	3.58611	-0.0164	10.6669	-0.052	0.35861	-0.0192
3.58889	-0.0192	3.58889	0.0145	10.6753	-0.0523	0.35889	-0.0192
3.59167	-0.0192	3.59167	0.0142	10.6836	-0.0527	0.35917	-0.0192
3.59444	-0.0192	3.59444	0.0142	10.6919	-0.0527	0.35944	-0.0195
3.59722	-0.0192	3.59722	0.0142	10.7003	-0.053	0.35972	-0.0195
3.6	-0.0192	3.6	0.0142	10.7086	-0.0533	0.36	-0.0192
3.60278	-0.0192	3.60278	0.0142	10.7169	-0.0533	0.36028	-0.0195
3.60556	-0.0192	3.60556	0.0142	10.7253	-0.0536	0.36056	-0.0192
3.60833	-0.0192	3.60833	0.0142	10.7336	-0.0536	0.36083	-0.0192
3.61111	-0.0192	3.61111	0.0145	10.7419	-0.0539	0.36111	-0.0192
3.61389	-0.0192	3.61389	0.0142	10.7502	-0.0539	0.36139	-0.0192
3.61667	-0.0195	3.61667	0.0142	10.7586	-0.0539	0.36167	-0.0192
3.61944	-0.0195	3.61944	0.0142	10.7669	-0.0539	0.36194	-0.0192
3.62222	-0.0192	3.62222	0.0145	10.7752	-0.0539	0.36222	-0.0192
3.625	-0.0195	3.625	0.0145	10.7836	-0.0539	0.3625	-0.0192
3.62778	-0.0192	3.62778	0.0145	10.7919	-0.0539	0.36278	-0.0195
3.63056	-0.0192	3.63056	0.0145	10.8003	-0.0539	0.36306	-0.0195
3.63333	-0.0192	3.63333	0.0145	10.8086	-0.0539	0.36333	-0.0195
3.63611	-0.0195	3.63611	0.0145	10.8169	-0.0539	0.36361	-0.0195
3.63889	-0.0192	3.63889	0.0145	10.8253	-0.0539	0.36389	-0.0195
3.64167	-0.0192	3.64167	0.0145	10.8336	-0.0539	0.36417	-0.0195
3.64444	-0.0192	3.64444	0.0145	10.8419	-0.0539	0.36444	-0.0195
3.64722	-0.0192	3.64722	0.0145	10.8503	-0.0539	0.36472	-0.0195
3.65	-0.0192	3.65	0.0148	10.8586	-0.0539	0.365	-0.0195
3.65278	-0.0192	3.65278	0.0148	10.8669	-0.0539	0.36528	-0.0195
3.65556	-0.0192	3.65556	0.0148	10.8752	-0.0536	0.36556	-0.0192
3.65833	-0.0192	3.65833	-0.0145	10.8836	-0.0536	0.36583	-0.0192
3.66111	-0.0192	3.66111	-0.0161	10.8919	-0.0536	0.36611	-0.0192
3.66389	-0.0192	3.66389	-0.0164	10.9002	-0.0533	0.36639	-0.0192
3.66667	-0.0192	3.66667	-0.0167	10.9086	-0.0533	0.36667	-0.0195
3.66944	-0.0192	3.66944	-0.017	10.9169	-0.0533	0.36694	-0.0192
3.67222	-0.0192	3.67222	-0.017	10.9253	-0.053	0.36722	-0.0192
3.675	-0.0192	3.675	-0.0173	10.9336	-0.053	0.3675	-0.0195
3.67778	-0.0192	3.67778	-0.0173	10.9419	-0.053	0.36778	-0.0195
3.68056	-0.0192	3.68056	-0.0176	10.9503	-0.053	0.36806	-0.0195
3.68333	-0.0192	3.68333	-0.0189	10.9586	-0.053	0.36833	-0.0198
3.68611	-0.0192	3.68611	-0.0207	10.9669	-0.053	0.36861	-0.0198
3.68889	-0.0192	3.68889	-0.0356	10.9753	-0.0527	0.36889	-0.0198
3.69167	-0.0192	3.69167	-0.062	10.9836	-0.0527	0.36917	-0.0198
3.69444	-0.0192	3.69444	-0.0393	10.9914	-0.0527	0.36944	-0.0198
3.69722	-0.0192	3.69722	-0.0198	10.9914	0.0068	0.36972	-0.0198
3.7	-0.0192	3.7	-0.017	10.9997	0.0248	0.37	-0.0198
3.70278	-0.0195	3.70278	-0.0164	11.008	0.026	0.37028	-0.0198
3.70556	-0.0192	3.70556	-0.0164	11.0164	0.0257	0.37056	-0.0198
3.70833	-0.0192	3.70833	-0.0161	11.0247	0.026	0.37083	-0.0198
3.71111	0.0158	3.71111	-0.0161	11.033	0.0263	0.37111	-0.0201
3.71389	0.0176	3.71389	-0.0158	11.0414	0.0266	0.37139	-0.0201
3.71667	0.0176	3.71667	-0.0158	11.0497	0.026	0.37167	-0.0201
3.71944	0.0176	3.71944	-0.0158	11.058	0.0263	0.37194	-0.0201
3.72222	0.0176	3.72222	-0.0158	11.0664	0.0263	0.37222	-0.0201
3.725	0.0176	3.725	-0.0158	11.0747	0.0263	0.3725	-0.0201
3.72778	0.0179	3.72778	0.0139	11.083	0.0266	0.37278	-0.0201
3.73056	0.0176	3.73056	0.0142	11.0914	0.0266	0.37306	-0.0201
3.73333	0.0179	3.73333	0.0145	11.0997	0.0269	0.37333	-0.0201
3.73611	0.0176	3.73611	0.0145	11.108	0.0269	0.37361	-0.0201
3.73889	0.0179	3.73889	0.0145	11.1164	0.0275	0.37389	-0.0201
3.74167	0.0176	3.74167	0.0148	11.1247	0.0275	0.37417	-0.0201
3.74444	0.0176	3.74444	0.0148	11.133	0.0275	0.37444	-0.0201
3.74722	0.0179	3.74722	0.0151	11.1414	0.0275	0.37472	-0.0204
3.75	0.0179	3.75	0.0151	11.1497	0.0279	0.375	-0.0204
3.75278	0.0176	3.75278	0.0151	11.158	0.0279	0.37528	-0.0204
3.75556	0.0176	3.75556	0.0151	11.1664	0.0279	0.37556	-0.0204
3.75833	0.0176	3.75833	0.0151	11.1747	0.0279	0.37583	-0.0204
3.76111	0.0179	3.76111	0.0155	11.183	0.0279	0.37611	-0.0204
3.76389	0.0179	3.76389	0.0155	11.1914	0.0282	0.37639	-0.0204
3.76667	0.0179	3.76667	0.0155	11.1997	0.0282	0.37667	-0.0204
3.76944	0.0179	3.76944	0.0155	11.208	0.0282	0.37694	-0.0204
3.77222	0.0179	3.77222	0.0155	11.2164	0.0282	0.37722	-0.0204
3.775	0.0179	3.775	0.0155	11.2247	0.0285	0.3775	-0.0204
3.77778	0.0176	3.77778	0.0155	11.233	0.0282	0.37778	-0.0204
3.78056	0.0179	3.78056	0.0155	11.2414	0.0285	0.37806	-0.0204
3.78333	0.0176	3.78333	0.0155	11.2497	0.0285	0.37833	-0.0204
3.78611	0.0176	3.78611	0.0158	11.258	0.0285	0.37861	-0.0204
3.78889	0.0179	3.78889	0.0158	11.2664	0.0285	0.37889	-0.0204
3.79167	0.0179	3.79167	0.0158	11.2747	0.0285	0.37917	-0.0204
3.79444	0.0176	3.79444	0.0155	11.283	0.0285	0.37944	-0.0204
3.79722	0.0176	3.79722	-0.0148	11.2914	0.0288	0.37972	-0.0204
3.8	0.0179	3.8	-0.0161	11.2997	0.0288	0.38	-0.0204
3.80278	0.0179	3.80278	-0.0164	11.308	0.0291	0.38028	-0.0204
3.80556	0.0179	3.80556	-0.0164	11.3164	0.0291	0.38056	-0.0204
3.80833	0.0176	3.80833	-0.0164	11.3247	0.0294	0.38083	-0.0207
3.81111	0.0179	3.81111	-0.0164	11.333	0.0294	0.38111	-0.0207
3.81389	0.0176	3.81389	-0.0164	11.3414	0.0297	0.38139	-0.0204
3.81667	0.0179	3.81667	-0.0164	11.3497	0.0297	0.38167	-0.0204
3.81944	0.0179	3.81944	-0.0164	11.358	0.03	0.38194	-0.0204
3.82222	0.0179	3.82222	-0.0164	11.3664	0.03	0.38222	-0.0204
3.825	0.0179	3.825	-0.0161	11.3747	0.0303	0.3825	-0.0204
3.82778	0.0179	3.82778	-0.0161	11.383	0.0306	0.38278	-0.0204
3.83056	0.0179	3.83056	-0.0161	11.3914	0.0306	0.38306	-0.0204
3.83333	0.0176	3.83333	-0.0161	11.3997	0.031	0.38333	-0.0204
3.83611	0.0176	3.83611	-0.0161	11.408	0.0313	0.38361	-0.0204
3.83889	0.0179	3.83889	-0.0161	11.4164	0.0313	0.38389	-0.0204
3.84167	0.0179	3.84167	-0.0158	11.4247	0.0316	0.38417	-0.0207
3.84444	0.0179	3.84444	-0.0158	11.433	0.0319	0.38444	-0.0204
3.84722	0.0176	3.84722	-0.0158	11.4414	0.0322	0.38472	-0.0207
3.85	0.0179	3.85	-0.0158	11.4497	0.0322	0.385	-0.0207
3.85278	0.0176	3.85278	-0.0158	11.458	0.0325	0.38528	-0.0207
3.85556	0.0179	3.85556	-0.0158	11.4664	0.0328	0.38556	-0.0207
3.85833	0.0179	3.85833	-0.0158	11.4747	0.0331	0.38583	-0.0207
3.86111	0.0179	3.86111	-0.0158	11.483	0.0331	0.38611	-0.0207
3.86389	0.0179	3.86389	-0.0158	11.4914	0.0334	0.38639	-0.0207
3.86667	0.0179	3.86667	0.0139	11.4997	0.0337	0.38667	-0.0207
3.86944	0.0179	3.86944	0.0145	11.508	0.0341	0.38694	-0.0207
3.87222	0.0179	3.87222	0.0145	11.5164	0.0341	0.38722	-0.0207
3.875	0.0179	3.875	0.0142	11.5247	0.0347	0.3875	-0.0207
3.87778	0.0179	3.87778	0.0142	11.533	0.0347	0.38778	-0.0207
3.88056	-0.017	3.88056	0.0145	11.5414	0.0353	0.38806	-0.0207
3.88333	-0.0192	3.88333	0.0145	11.5497	0.0356	0.38833	-0.0207
3.88611	-0.0192	3.88611	0.0145	11.558	0.0359	0.38861	-0.0207
3.88889	-0.0192	3.88889	0.0145	11.5664	0.0362	0.38889	-0.0207
3.89167	-0.0192	3.89167	0.0145	11.5747	0.0365	0.38917	-0.0207
3.89444	-0.0192	3.89444	0.0145	11.583	0.0368	0.38944	-0.0207
3.89722	-0.0192	3.89722	0.0145	11.5914	0.0372	0.38972	-0.0207
3.9	-0.0192	3.9	0.0145	11.5997	0.0375	0.39	-0.0207
3.90278	-0.0192	3.90278	0.0145	11.608	0.0381	0.39028	-0.0207
3.90556	-0.0192	3.90556	0.0145	11.6164	0.0384	0.39056	-0.021
3.90833	-0.0192	3.90833	0.0145	11.6247	0.0387	0.39083	-0.021
3.91111	-0.0195	3.91111	0.0145	11.633	0.0393	0.39111	-0.021
3.91389	-0.0192	3.91389	0.0145	11.6414	0.0396	0.39139	-0.021
3.91667	-0.0192	3.91667	0.0148	11.6497	0.0399	0.39167	-0.0207
3.91944	-0.0192	3.91944	0.0145	11.658	0.0403	0.39194	-0.021
3.92222	-0.0192	3.92222	0.0145	11.6664	0.0409	0.39222	-0.021
3.925	-0.0192	3.925	0.0148	11.6747	0.0412	0.3925	-0.021
3.92778	-0.0195	3.92778	0.0148	11.683	0.0415	0.39278	-0.021
3.93056	-0.0192	3.93056	0.0148	11.6914	0.0421	0.39306	-0.021
3.93333	-0.0195	3.93333	0.0148	11.6997	0.0424	0.39333	-0.021
3.93611	-0.0192	3.93611	-0.0142	11.708	0.0434	0.39361	-0.021
3.93889	-0.0192	3.93889	-0.0155	11.7164	0.0437	0.39389	-0.021
3.94167	-0.0192	3.94167	-0.0155	11.7247	0.0443	0.39417	-0.0207
3.94444	-0.0192	3.94444	-0.0155	11.733	0.0446	0.39444	-0.021
3.94722	-0.0192	3.94722	-0.0155	11.7414	0.0449	0.39472	-0.021
3.95	-0.0192	3.95	-0.0155	11.7497	0.0455	0.395	-0.021
3.95278	-0.0195	3.95278	-0.0155	11.758	0.0458	0.39528	-0.021
3.95556	-0.0192	3.95556	-0.0155	11.7664	0.0461	0.39556	-0.021
3.95833	-0.0195	3.95833	-0.0155	11.7747	0.0468	0.39583	-0.0207
3.96111	-0.0195	3.96111	-0.0155	11.783	0.0471	0.39611	-0.021
3.96389	-0.0195	3.96389	-0.0155	11.7914	0.0477	0.39639	-0.021
3.96667	-0.0195	3.96667	-0.0155	11.7997	0.0483	0.39667	-0.021
3.96944	-0.0192	3.96944	-0.0155	11.808	0.0486	0.39694	-0.0217
3.97222	-0.0192	3.97222	-0.0155	11.8164	0.0492	0.39722	-0.0217
3.975	-0.0192	3.975	-0.0155	11.8247	0.0499	0.3975	-0.0217
3.97778	-0.0192	3.97778	-0.0155	11.833	0.0508	0.39778	-0.0217
3.98056	-0.0195	3.98056	-0.0155	11.8414	0.0514	0.39806	-0.0217
3.98333	-0.0195	3.98333	-0.0155	11.8497	0.052	0.39833	-0.0217
3.98611	-0.0195	3.98611	-0.0155	11.858	0.0527	0.39861	-0.0217
3.98889	-0.0195	3.98889	-0.0155	11.8664	0.0533	0.39889	-0.0217
3.99167	-0.0192	3.99167	-0.0155	11.8747	0.0539	0.39917	-0.0217
3.99444	-0.0192	3.99444	-0.0155	11.883	0.0545	0.39944	-0.0217
3.99722	-0.0195	3.99722	-0.0151	11.8914	0.0554	0.39972	-0.0217
4	-0.0195	4	-0.0151	11.8997	0.0561	0.4	-0.0217
4.00278	-0.0192	4.00278	-0.0151	11.908	0.0567	0.40028	-0.0217
4.00556	-0.0192	4.00556	0.0136	11.9164	0.0576	0.40056	-0.0217
4.00833	-0.0195	4.00833	0.0142	11.9247	0.0585	0.40083	-0.0217
4.01111	-0.0192	4.01111	0.0142	11.933	0.0595	0.40111	-0.0217
4.01389	-0.0192	4.01389	0.0142	11.9414	0.0601	0.40139	-0.0217
4.01667	-0.0192	4.01667	0.0142	11.9497	0.061	0.40167	-0.021
4.01944	-0.0195	4.01944	0.0142	11.958	0.0616	0.40194	-0.0217
4.02222	-0.0192	4.02222	0.0142	11.9664	0.0623	0.40222	-0.021
4.025	-0.0192	4.025	0.0142	11.9747	0.0629	0.4025	-0.0217
4.02778	-0.0195	4.02778	0.0142	11.983	0.0635	0.40278	-0.021
4.03056	-0.0195	4.03056	0.0142	11.9909	0.0644	0.40306	-0.0217
4.03333	-0.0192	4.03333	0.0142	11.9909	-0.0161	0.40333	-0.0217
4.03611	-0.0195	4.03611	0.0142	11.9992	-0.0263	0.40361	-0.022
4.03889	-0.0195	4.03889	0.0142	12.0076	-0.0269	0.40389	-0.0217
4.04167	-0.0192	4.04167	0.0142	12.0159	-0.0266	0.40417	-0.0217
4.04444	-0.0192	4.04444	0.0142	12.0242	-0.0266	0.40444	-0.0217
4.04722	-0.0192	4.04722	0.0142	12.0326	-0.0266	0.40472	-0.0217
4.05	0.0158	4.05	0.0142	12.0409	-0.0263	0.405	-0.0217
4.05278	0.0176	4.05278	0.0142	12.0492	-0.0263	0.40528	-0.022
4.05556	0.0176	4.05556	0.0142	12.0576	-0.0266	0.40556	-0.0217
4.05833	0.0176	4.05833	0.0142	12.0659	-0.0266	0.40583	-0.0217
4.06111	0.0176	4.06111	0.0142	12.0742	-0.0266	0.40611	-0.022
4.06389	0.0179	4.06389	0.0142	12.0826	-0.0266	0.40639	-0.0217
4.06667	0.0179	4.06667	0.0142	12.0909	-0.0266	0.40667	-0.022
4.06944	0.0179	4.06944	0.0142	12.0992	-0.0266	0.40694	-0.022
4.07222	0.0179	4.07222	0.0142	12.1076	-0.0266	0.40722	-0.022
4.075	0.0179	4.075	-0.0139	12.1159	-0.0266	0.4075	-0.0217
4.07778	0.0179	4.07778	-0.0148	12.1242	-0.0266	0.40778	-0.0217
4.08056	0.0176	4.08056	-0.0148	12.1326	-0.0266	0.40806	-0.0217
4.08333	0.0176	4.08333	-0.0148	12.1409	-0.0266	0.40833	-0.022
4.08611	0.0176	4.08611	-0.0148	12.1492	-0.0266	0.40861	-0.022
4.08889	0.0179	4.08889	-0.0148	12.1576	-0.0266	0.40889	-0.022
4.09167	0.0179	4.09167	-0.0148	12.1659	-0.0266	0.40917	-0.022
4.09444	0.0179	4.09444	-0.0148	12.1742	-0.0266	0.40944	-0.022
4.09722	0.0179	4.09722	-0.0148	12.1826	-0.0266	0.40972	-0.022
4.1	0.0179	4.1	-0.0148	12.1909	-0.0269	0.41	-0.022
4.10278	0.0176	4.10278	-0.0148	12.1992	-0.0266	0.41028	-0.022
4.10556	0.0179	4.10556	-0.0148	12.2076	-0.0269	0.41056	-0.022
4.10833	0.0179	4.10833	-0.0148	12.2159	-0.0269	0.41083	-0.022
4.11111	0.0179	4.11111	-0.0145	12.2242	-0.0275	0.41111	-0.022
4.11389	0.0179	4.11389	-0.0145	12.2326	-0.0275	0.41139	-0.022
4.11667	0.0176	4.11667	-0.0145	12.2409	-0.0275	0.41167	-0.022
4.11944	0.0179	4.11944	-0.0145	12.2492	-0.0279	0.41194	-0.022
4.12222	0.0179	4.12222	-0.0145	12.2576	-0.0279	0.41222	-0.022
4.125	0.0179	4.125	-0.0145	12.2659	-0.0282	0.4125	-0.022
4.12778	0.0179	4.12778	-0.0145	12.2742	-0.0285	0.41278	-0.022
4.13056	0.0179	4.13056	-0.0145	12.2826	-0.0285	0.41306	-0.022
4.13333	0.0179	4.13333	-0.0145	12.2909	-0.0288	0.41333	-0.022
4.13611	0.0179	4.13611	-0.0145	12.2992	-0.0291	0.41361	-0.022
4.13889	0.0179	4.13889	-0.0145	12.3076	-0.0294	0.41389	-0.022
4.14167	0.0176	4.14167	-0.0145	12.3159	-0.0297	0.41417	-0.022
4.14444	0.0176	4.14444	0.013	12.3242	-0.03	0.41444	-0.022
4.14722	0.0179	4.14722	0.0136	12.3326	-0.0303	0.41472	-0.022
4.15	0.0179	4.15	0.0136	12.3409	-0.0306	0.415	-0.022
4.15278	0.0179	4.15278	0.0136	12.3492	-0.031	0.41528	-0.022
4.15556	0.0179	4.15556	0.0136	12.3576	-0.0313	0.41556	-0.022
4.15833	0.0179	4.15833	0.0136	12.3659	-0.0319	0.41583	-0.022
4.16111	0.0179	4.16111	0.0136	12.3742	-0.0325	0.41611	-0.022
4.16389	0.0176	4.16389	0.0136	12.3826	-0.0331	0.41639	-0.022
4.16667	0.0179	4.16667	0.0136	12.3909	-0.0334	0.41667	-0.022
4.16944	0.0179	4.16944	0.0136	12.3992	-0.0344	0.41694	-0.022
4.17222	0.0179	4.17222	0.0136	12.4076	-0.0353	0.41722	-0.0223
4.175	0.0179	4.175	0.0133	12.4159	-0.0359	0.4175	-0.0223
4.17778	0.0179	4.17778	0.0136	12.4242	-0.0365	0.41778	-0.0223
4.18056	0.0179	4.18056	0.0133	12.4326	-0.0372	0.41806	-0.0223
4.18333	0.0179	4.18333	0.0136	12.4409	-0.0393	0.41833	-0.0223
4.18611	0.0179	4.18611	0.0133	12.4492	-0.0403	0.41861	-0.0223
4.18889	0.0179	4.18889	0.0133	12.4576	-0.0409	0.41889	-0.0226
4.19167	0.0179	4.19167	0.0133	12.4659	-0.0418	0.41917	-0.0223
4.19444	0.0179	4.19444	0.0111	12.4742	-0.0424	0.41944	-0.0223
4.19722	0.0179	4.19722	0.0108	12.4826	-0.0434	0.41972	-0.0226
4.2	0.0179	4.2	0.0105	12.4909	-0.044	0.42	-0.0223
4.20278	0.0179	4.20278	0.0105	12.4992	-0.0443	0.42028	-0.0223
4.20556	0.0179	4.20556	0.0102	12.5076	-0.0449	0.42056	-0.0223
4.20833	0.0176	4.20833	0.0102	12.5159	-0.0455	0.42083	-0.0223
4.21111	0.0179	4.21111	0.0102	12.5242	-0.0458	0.42111	-0.0223
4.21389	0.0176	4.21389	-0.0105	12.5326	-0.0465	0.42139	-0.0223
4.21667	0.0179	4.21667	-0.0108	12.5409	-0.0468	0.42167	-0.0223
4.21944	-0.0173	4.21944	-0.0108	12.5492	-0.0471	0.42194	-0.0223
4.22222	-0.0192	4.22222	-0.0108	12.5576	-0.0474	0.42222	-0.0223
4.225	-0.0192	4.225	-0.0108	12.5659	-0.0477	0.4225	-0.0223
4.22778	-0.0192	4.22778	-0.0105	12.5742	-0.048	0.42278	-0.0223
4.23056	-0.0192	4.23056	-0.0102	12.5826	-0.0483	0.42306	-0.0223
4.23333	-0.0195	4.23333	-0.0102	12.5909	-0.0483	0.42333	-0.0223
4.23611	-0.0192	4.23611	-0.0102	12.5992	-0.0486	0.42361	-0.0223
4.23889	-0.0195	4.23889	-0.0102	12.6076	-0.0492	0.42389	-0.0226
4.24167	-0.0195	4.24167	-0.0102	12.6159	-0.0492	0.42417	-0.022
4.24444	-0.0195	4.24444	-0.0102	12.6242	-0.0499	0.42444	-0.0223
4.24722	-0.0192	4.24722	-0.0102	12.6326	-0.0499	0.42472	-0.022
4.25	-0.0192	4.25	-0.0102	12.6409	-0.0502	0.425	-0.0223
4.25278	-0.0192	4.25278	-0.0102	12.6492	-0.0508	0.42528	-0.0223
4.25556	-0.0192	4.25556	-0.0102	12.6576	-0.0511	0.42556	-0.0223
4.25833	-0.0195	4.25833	-0.0102	12.6659	-0.0514	0.42583	-0.0223
4.26111	-0.0195	4.26111	-0.0102	12.6742	-0.0517	0.42611	-0.0223
4.26389	-0.0192	4.26389	-0.0102	12.6826	-0.0517	0.42639	-0.0223
4.26667	-0.0195	4.26667	-0.0102	12.6909	-0.052	0.42667	-0.0223
4.26944	-0.0192	4.26944	-0.0102	12.6992	-0.0523	0.42694	-0.0223
4.27222	-0.0195	4.27222	-0.0102	12.7076	-0.0523	0.42722	-0.0223
4.275	-0.0195	4.275	-0.0099	12.7159	-0.0527	0.4275	-0.0223
4.27778	-0.0195	4.27778	-0.0099	12.7242	-0.0527	0.42778	-0.0226
4.28056	-0.0195	4.28056	-0.0102	12.7326	-0.053	0.42806	-0.0226
4.28333	-0.0195	4.28333	0.0089	12.7409	-0.0527	0.42833	-0.0226
4.28611	-0.0192	4.28611	0.0089	12.7492	-0.0523	0.42861	-0.0226
4.28889	-0.0195	4.28889	0.0089	12.7576	-0.053	0.42889	-0.0226
4.29167	-0.0195	4.29167	0.0089	12.7659	-0.0533	0.42917	-0.0226
4.29444	-0.0195	4.29444	0.0089	12.7742	-0.0533	0.42944	-0.0226
4.29722	-0.0195	4.29722	0.0089	12.7826	-0.0533	0.42972	-0.0226
4.3	-0.0195	4.3	0.0089	12.7909	-0.0533	0.43	-0.0226
4.30278	-0.0195	4.30278	0.0089	12.7992	-0.0533	0.43028	-0.0226
4.30556	-0.0192	4.30556	0.0089	12.8076	-0.0533	0.43056	-0.0226
4.30833	-0.0195	4.30833	0.0089	12.8159	-0.0533	0.43083	-0.0226
4.31111	-0.0195	4.31111	0.0089	12.8242	-0.053	0.43111	-0.0226
4.31389	-0.0195	4.31389	0.0089	12.8326	-0.053	0.43139	-0.0229
4.31667	-0.0195	4.31667	0.0089	12.8409	-0.053	0.43167	-0.0229
4.31944	-0.0195	4.31944	0.0089	12.8492	-0.053	0.43194	-0.0226
4.32222	-0.0195	4.32222	0.0089	12.8576	-0.053	0.43222	-0.0226
4.325	-0.0192	4.325	0.0089	12.8659	-0.0527	0.4325	-0.0226
4.32778	-0.0195	4.32778	0.0089	12.8742	-0.0527	0.43278	-0.0226
4.33056	-0.0195	4.33056	0.0089	12.8826	-0.0527	0.43306	-0.0226
4.33333	-0.0195	4.33333	0.0089	12.8909	-0.0527	0.43333	-0.0226
4.33611	-0.0192	4.33611	0.0089	12.8992	-0.0523	0.43361	-0.0226
4.33889	-0.0195	4.33889	0.0089	12.9076	-0.0523	0.43389	-0.0226
4.34167	-0.0195	4.34167	0.0089	12.9159	-0.0523	0.43417	-0.0226
4.34444	-0.0195	4.34444	0.0089	12.9242	-0.052	0.43444	-0.0226
4.34722	-0.0195	4.34722	0.0089	12.9326	-0.052	0.43472	-0.0226
4.35	-0.0195	4.35	0.0089	12.9409	-0.052	0.435	-0.0226
4.35278	-0.0195	4.35278	-0.0093	12.9492	-0.052	0.43528	-0.0226
4.35556	-0.0192	4.35556	-0.0096	12.9576	-0.0517	0.43556	-0.0226
4.35833	-0.0195	4.35833	-0.0096	12.9659	-0.0517	0.43583	-0.0226
4.36111	-0.0192	4.36111	-0.0096	12.9742	-0.0517	0.43611	-0.0226
4.36389	-0.0192	4.36389	-0.0096	12.9826	-0.0514	0.43639	-0.0229
4.36667	-0.0195	4.36667	-0.0096	12.9904	-0.0514	0.43667	-0.0229
4.36944	-0.0195	4.36944	-0.0096	12.9904	0.0074	0.43694	-0.0229
4.37222	-0.0195	4.37222	-0.0099	12.9987	0.0244	0.43722	-0.0229
4.375	-0.0192	4.375	-0.0096	13.0071	0.0241	0.4375	-0.0229
4.37778	-0.0195	4.37778	-0.0096	13.0154	0.0248	0.43778	-0.0229
4.38056	-0.0192	4.38056	-0.0096	13.0237	0.0251	0.43806	-0.0229
4.38333	-0.0195	4.38333	-0.0096	13.0321	0.0254	0.43833	-0.0229
4.38611	-0.0192	4.38611	-0.0096	13.0404	0.0257	0.43861	-0.0229
4.38889	0.0158	4.38889	-0.0096	13.0487	0.0257	0.43889	-0.0229
4.39167	0.0176	4.39167	-0.0099	13.0571	0.026	0.43917	-0.0229
4.39444	0.0179	4.39444	-0.0096	13.0654	0.0263	0.43944	-0.0229
4.39722	0.0176	4.39722	-0.0099	13.0737	0.0263	0.43972	-0.0229
4.4	0.0179	4.4	-0.0099	13.0821	0.0263	0.44	-0.0229
4.40278	0.0179	4.40278	-0.0096	13.0904	0.0266	0.44028	-0.0229
4.40556	0.0179	4.40556	-0.0099	13.0987	0.0266	0.44056	-0.0229
4.40833	0.0179	4.40833	-0.0096	13.1071	0.0269	0.44083	-0.0232
4.41111	0.0179	4.41111	-0.0096	13.1154	0.0269	0.44111	-0.0232
4.41389	0.0179	4.41389	-0.0096	13.1237	0.0269	0.44139	-0.0232
4.41667	0.0179	4.41667	-0.0099	13.1321	0.0269	0.44167	-0.0232
4.41944	0.0179	4.41944	-0.0096	13.1404	0.0269	0.44194	-0.0232
4.42222	0.0179	4.42222	0.0086	13.1487	0.0275	0.44222	-0.0232
4.425	0.0179	4.425	0.0086	13.1571	0.0275	0.4425	-0.0232
4.42778	0.0179	4.42778	0.0086	13.1654	0.0275	0.44278	-0.0232
4.43056	0.0179	4.43056	0.0086	13.1737	0.0269	0.44306	-0.0232
4.43333	0.0179	4.43333	0.0089	13.1821	0.0269	0.44333	-0.0232
4.43611	0.0179	4.43611	0.0089	13.1904	0.0269	0.44361	-0.0232
4.43889	0.0179	4.43889	0.0086	13.1987	0.0275	0.44389	-0.0232
4.44167	0.0179	4.44167	0.0089	13.2071	0.0275	0.44417	-0.0232
4.44444	0.0179	4.44444	0.0086	13.2154	0.0275	0.44444	-0.0232
4.44722	0.0179	4.44722	0.0086	13.2237	0.0275	0.44472	-0.0232
4.45	0.0179	4.45	0.0086	13.2321	0.0275	0.445	-0.0232
4.45278	0.0179	4.45278	0.0089	13.2404	0.0279	0.44528	-0.0232
4.45556	0.0179	4.45556	0.0089	13.2487	0.0279	0.44556	-0.0229
4.45833	0.0179	4.45833	0.0089	13.2571	0.0279	0.44583	-0.0232
4.46111	0.0179	4.46111	0.0089	13.2654	0.0279	0.44611	-0.0232
4.46389	0.0179	4.46389	0.0089	13.2737	0.0282	0.44639	-0.0232
4.46667	0.0179	4.46667	0.0089	13.2821	0.0282	0.44667	-0.0232
4.46944	0.0179	4.46944	0.0089	13.2904	0.0282	0.44694	-0.0229
4.47222	0.0179	4.47222	0.0089	13.2987	0.0285	0.44722	-0.0229
4.475	0.0179	4.475	0.0089	13.3071	0.0285	0.4475	-0.0229
4.47778	0.0179	4.47778	0.0089	13.3154	0.0285	0.44778	-0.0232
4.48056	0.0179	4.48056	0.0089	13.3237	0.0288	0.44806	-0.0232
4.48333	0.0179	4.48333	0.0089	13.3321	0.0288	0.44833	-0.0232
4.48611	0.0179	4.48611	0.0089	13.3404	0.0291	0.44861	-0.0235
4.48889	0.0179	4.48889	0.0089	13.3487	0.0291	0.44889	-0.0232
4.49167	0.0179	4.49167	-0.0096	13.3571	0.0294	0.44917	-0.0235
4.49444	0.0179	4.49444	-0.0099	13.3654	0.0294	0.44944	-0.0232
4.49722	0.0179	4.49722	-0.0099	13.3737	0.0297	0.44972	-0.0232
4.5	0.0179	4.5	-0.0099	13.3821	0.0297	0.45	-0.0235
4.50278	0.0179	4.50278	-0.0099	13.3904	0.03	0.45028	-0.0235
4.50556	0.0179	4.50556	-0.0099	13.3987	0.03	0.45056	-0.0235
4.50833	0.0179	4.50833	-0.0102	13.4071	0.0303	0.45083	-0.0238
4.51111	0.0179	4.51111	-0.0102	13.4154	0.0306	0.45111	-0.0235
4.51389	0.0179	4.51389	-0.0099	13.4237	0.031	0.45139	-0.0235
4.51667	0.0179	4.51667	-0.0102	13.4321	0.031	0.45167	-0.0235
4.51944	0.0179	4.51944	-0.0102	13.4404	0.0313	0.45194	-0.0235
4.52222	0.0179	4.52222	-0.0102	13.4487	0.0316	0.45222	-0.0235
4.525	0.0179	4.525	-0.0102	13.4571	0.0319	0.4525	-0.0235
4.52778	0.0179	4.52778	-0.0102	13.4654	0.0319	0.45278	-0.0235
4.53056	0.0179	4.53056	-0.0102	13.4737	0.0322	0.45306	-0.0235
4.53333	0.0179	4.53333	-0.0102	13.4821	0.0322	0.45333	-0.0235
4.53611	0.0179	4.53611	-0.0102	13.4904	0.0328	0.45361	-0.0235
4.53889	0.0179	4.53889	-0.0102	13.4987	0.0328	0.45389	-0.0235
4.54167	0.0179	4.54167	-0.0102	13.5071	0.0331	0.45417	-0.0235
4.54444	0.0179	4.54444	-0.0102	13.5154	0.0334	0.45444	-0.0235
4.54722	0.0179	4.54722	-0.0102	13.5237	0.0337	0.45472	-0.0235
4.55	0.0179	4.55	-0.0102	13.5321	0.0337	0.455	-0.0235
4.55278	0.0179	4.55278	-0.0102	13.5404	0.0341	0.45528	-0.0235
4.55556	0.0179	4.55556	-0.0102	13.5487	0.0344	0.45556	-0.0235
4.55833	-0.0173	4.55833	-0.0102	13.5571	0.0347	0.45583	-0.0235
4.56111	-0.0192	4.56111	0.0089	13.5654	0.0356	0.45611	-0.0235
4.56389	-0.0192	4.56389	0.0093	13.5737	0.0356	0.45639	-0.0235
4.56667	-0.0192	4.56667	0.0093	13.5821	0.0359	0.45667	-0.0235
4.56944	-0.0192	4.56944	0.0093	13.5904	0.0365	0.45694	-0.0235
4.57222	-0.0195	4.57222	0.0093	13.5987	0.0368	0.45722	-0.0235
4.575	-0.0195	4.575	0.0093	13.6071	0.0372	0.4575	-0.0235
4.57778	-0.0192	4.57778	0.0093	13.6154	0.0378	0.45778	-0.0238
4.58056	-0.0195	4.58056	0.0093	13.6237	0.0381	0.45806	-0.0238
4.58333	-0.0195	4.58333	0.0093	13.6321	0.0384	0.45833	-0.0235
4.58611	-0.0195	4.58611	0.0093	13.6404	0.0387	0.45861	-0.0238
4.58889	-0.0192	4.58889	0.0093	13.6487	0.0393	0.45889	-0.0235
4.59167	-0.0195	4.59167	0.0093	13.6571	0.0396	0.45917	-0.0235
4.59444	-0.0195	4.59444	0.0093	13.6654	0.0399	0.45944	-0.0238
4.59722	-0.0195	4.59722	0.0093	13.6737	0.0406	0.45972	-0.0238
4.6	-0.0195	4.6	0.0093	13.6821	0.0409	0.46	-0.0238
4.60278	-0.0195	4.60278	0.0093	13.6904	0.0415	0.46028	-0.0238
4.60556	-0.0195	4.60556	0.0093	13.6987	0.0418	0.46056	-0.0238
4.60833	-0.0195	4.60833	0.0093	13.7071	0.0424	0.46083	-0.0238
4.61111	-0.0195	4.61111	0.0093	13.7154	0.043	0.46111	-0.0238
4.61389	-0.0192	4.61389	0.0093	13.7237	0.0434	0.46139	-0.0238
4.61667	-0.0195	4.61667	0.0093	13.7321	0.044	0.46167	-0.0241
4.61944	-0.0195	4.61944	0.0093	13.7404	0.0443	0.46194	-0.0241
4.62222	-0.0195	4.62222	0.0093	13.7487	0.0446	0.46222	-0.0241
4.625	-0.0195	4.625	0.0093	13.7571	0.0452	0.4625	-0.0238
4.62778	-0.0195	4.62778	0.0093	13.7654	0.0455	0.46278	-0.0238
4.63056	-0.0195	4.63056	-0.0099	13.7737	0.0461	0.46306	-0.0238
4.63333	-0.0195	4.63333	-0.0102	13.7821	0.0465	0.46333	-0.0238
4.63611	-0.0195	4.63611	-0.0099	13.7904	0.0471	0.46361	-0.0238
4.63889	-0.0192	4.63889	-0.0102	13.7987	0.0474	0.46389	-0.0241
4.64167	-0.0192	4.64167	-0.0102	13.8071	0.0474	0.46417	-0.0238
4.64444	-0.0195	4.64444	-0.0099	13.8154	0.0477	0.46444	-0.0238
4.64722	-0.0195	4.64722	-0.0102	13.8237	0.0486	0.46472	-0.0238
4.65	-0.0192	4.65	-0.0099	13.8321	0.0492	0.465	-0.0241
4.65278	-0.0195	4.65278	-0.0099	13.8404	0.0499	0.46528	-0.0241
4.65556	-0.0195	4.65556	-0.0099	13.8487	0.0502	0.46556	-0.0241
4.65833	-0.0195	4.65833	-0.0099	13.8571	0.0508	0.46583	-0.0241
4.66111	-0.0195	4.66111	-0.0099	13.8654	0.052	0.46611	-0.0241
4.66389	-0.0195	4.66389	-0.0099	13.8737	0.0523	0.46639	-0.0241
4.66667	-0.0195	4.66667	-0.0102	13.8821	0.053	0.46667	-0.0241
4.66944	-0.0195	4.66944	-0.0099	13.8904	0.0536	0.46694	-0.0241
4.67222	-0.0195	4.67222	-0.0099	13.8987	0.0545	0.46722	-0.0241
4.675	-0.0195	4.675	-0.0099	13.9071	0.0551	0.4675	-0.0241
4.67778	-0.0195	4.67778	-0.0099	13.9154	0.0558	0.46778	-0.0241
4.68056	-0.0195	4.68056	-0.0099	13.9237	0.0567	0.46806	-0.0241
4.68333	-0.0195	4.68333	-0.0102	13.9321	0.0576	0.46833	-0.0241
4.68611	-0.0195	4.68611	-0.0099	13.9404	0.0585	0.46861	-0.0241
4.68889	-0.0195	4.68889	-0.0099	13.9487	0.0592	0.46889	-0.0241
4.69167	-0.0195	4.69167	-0.0099	13.9571	0.0601	0.46917	-0.0241
4.69444	-0.0195	4.69444	-0.0099	13.9654	0.061	0.46944	-0.0241
4.69722	-0.0195	4.69722	-0.0099	13.9737	0.0616	0.46972	-0.0241
4.7	-0.0195	4.7	0.0089	13.9821	0.0626	0.47	-0.0241
4.70278	-0.0192	4.70278	0.0093	13.9896	0.0629	0.47028	-0.0241
4.70556	-0.0195	4.70556	0.0089	13.9896	-0.0223	0.47056	-0.0241
4.70833	-0.0195	4.70833	0.0089	13.9979	-0.0257	0.47083	-0.0241
4.71111	-0.0195	4.71111	0.0093	14.0062	-0.0266	0.47111	-0.0241
4.71389	-0.0195	4.71389	0.0089	14.0146	-0.0263	0.47139	-0.0241
4.71667	-0.0195	4.71667	0.0093	14.0229	-0.026	0.47167	-0.0241
4.71944	-0.0195	4.71944	0.0089	14.0312	-0.026	0.47194	-0.0241
4.72222	-0.0195	4.72222	0.0089	14.0396	-0.0257	0.47222	-0.0241
4.725	-0.0195	4.725	0.0089	14.0479	-0.0257	0.4725	-0.0244
4.72778	0.0158	4.72778	0.0089	14.0563	-0.0257	0.47278	-0.0244
4.73056	0.0176	4.73056	0.0089	14.0646	-0.0257	0.47306	-0.0241
4.73333	0.0179	4.73333	0.0089	14.0729	-0.026	0.47333	-0.0241
4.73611	0.0179	4.73611	0.0089	14.0813	-0.0257	0.47361	-0.0241
4.73889	0.0179	4.73889	0.0093	14.0896	-0.0257	0.47389	-0.0241
4.74167	0.0179	4.74167	0.0089	14.0979	-0.0257	0.47417	-0.0241
4.74444	0.0179	4.74444	0.0093	14.1062	-0.0257	0.47444	-0.0244
4.74722	0.0179	4.74722	0.0089	14.1146	-0.0257	0.47472	-0.0244
4.75	0.0179	4.75	0.0089	14.1229	-0.0257	0.475	-0.0244
4.75278	0.0179	4.75278	0.0093	14.1312	-0.0257	0.47528	-0.0244
4.75556	0.0179	4.75556	0.0093	14.1396	-0.026	0.47556	-0.0244
4.75833	0.0179	4.75833	0.0089	14.1479	-0.026	0.47583	-0.0244
4.76111	0.0179	4.76111	0.0093	14.1562	-0.026	0.47611	-0.0248
4.76389	0.0179	4.76389	0.0089	14.1646	-0.0263	0.47639	-0.0244
4.76667	0.0179	4.76667	0.0089	14.1729	-0.026	0.47667	-0.0248
4.76944	0.0179	4.76944	-0.0096	14.1813	-0.026	0.47694	-0.0244
4.77222	0.0179	4.77222	-0.0099	14.1896	-0.026	0.47722	-0.0244
4.775	0.0179	4.775	-0.0099	14.1979	-0.0263	0.4775	-0.0244
4.77778	0.0179	4.77778	-0.0099	14.2063	-0.0263	0.47778	-0.0244
4.78056	0.0179	4.78056	-0.0102	14.2146	-0.0263	0.47806	-0.0244
4.78333	0.0179	4.78333	-0.0102	14.2229	-0.0266	0.47833	-0.0248
4.78611	0.0179	4.78611	-0.0102	14.2312	-0.0266	0.47861	-0.0248
4.78889	0.0179	4.78889	-0.0102	14.2396	-0.0269	0.47889	-0.0244
4.79167	0.0179	4.79167	-0.0102	14.2479	-0.0269	0.47917	-0.0248
4.79444	0.0179	4.79444	-0.0102	14.2562	-0.0275	0.47944	-0.0244
4.79722	0.0179	4.79722	-0.0102	14.2646	-0.0279	0.47972	-0.0248
4.8	0.0179	4.8	-0.0102	14.2729	-0.0279	0.48	-0.0248
4.80278	0.0179	4.80278	-0.0102	14.2812	-0.0285	0.48028	-0.0248
4.80556	0.0179	4.80556	-0.0102	14.2896	-0.0288	0.48056	-0.0244
4.80833	0.0179	4.80833	-0.0102	14.2979	-0.0291	0.48083	-0.0244
4.81111	0.0179	4.81111	-0.0102	14.3063	-0.0294	0.48111	-0.0244
4.81389	0.0179	4.81389	-0.0102	14.3146	-0.0297	0.48139	-0.0244
4.81667	0.0179	4.81667	-0.0102	14.3229	-0.0303	0.48167	-0.0244
4.81944	0.0179	4.81944	-0.0102	14.3313	-0.0306	0.48194	-0.0244
4.82222	0.0179	4.82222	-0.0102	14.3396	-0.0313	0.48222	-0.0244
4.825	0.0179	4.825	-0.0102	14.3479	-0.0319	0.4825	-0.0244
4.82778	0.0179	4.82778	-0.0102	14.3562	-0.0325	0.48278	-0.0244
4.83056	0.0179	4.83056	-0.0102	14.3646	-0.0331	0.48306	-0.0244
4.83333	0.0179	4.83333	-0.0102	14.3729	-0.0337	0.48333	-0.0244
4.83611	0.0179	4.83611	-0.0102	14.3812	-0.0341	0.48361	-0.0244
4.83889	0.0179	4.83889	0.0093	14.3896	-0.0347	0.48389	-0.0244
4.84167	0.0179	4.84167	0.0093	14.3979	-0.0356	0.48417	-0.0248
4.84444	0.0179	4.84444	0.0093	14.4062	-0.0365	0.48444	-0.0248
4.84722	0.0179	4.84722	0.0093	14.4146	-0.0372	0.48472	-0.0248
4.85	0.0179	4.85	0.0093	14.4229	-0.0378	0.485	-0.0248
4.85278	0.0179	4.85278	0.0093	14.4313	-0.0393	0.48528	-0.0248
4.85556	0.0179	4.85556	0.0093	14.4396	-0.0403	0.48556	-0.0248
4.85833	0.0179	4.85833	0.0093	14.4479	-0.0409	0.48583	-0.0248
4.86111	0.0179	4.86111	0.0093	14.4563	-0.0418	0.48611	-0.0248
4.86389	0.0179	4.86389	0.0093	14.4646	-0.0424	0.48639	-0.0248
4.86667	0.0179	4.86667	0.0093	14.4729	-0.043	0.48667	-0.0248
4.86944	0.0179	4.86944	0.0093	14.4812	-0.044	0.48694	-0.0248
4.87222	0.0179	4.87222	0.0093	14.4896	-0.0446	0.48722	-0.0248
4.875	0.0179	4.875	0.0093	14.4979	-0.0449	0.4875	-0.0248
4.87778	0.0179	4.87778	0.0096	14.5062	-0.0452	0.48778	-0.0248
4.88056	0.0179	4.88056	0.0093	14.5146	-0.0458	0.48806	-0.0248
4.88333	0.0179	4.88333	0.0093	14.5229	-0.0458	0.48833	-0.0248
4.88611	0.0179	4.88611	0.0093	14.5312	-0.0461	0.48861	-0.0248
4.88889	0.0179	4.88889	0.0093	14.5396	-0.0465	0.48889	-0.0248
4.89167	0.0179	4.89167	0.0093	14.5479	-0.0465	0.48917	-0.0248
4.89444	0.0179	4.89444	0.0093	14.5563	-0.0468	0.48944	-0.0248
4.89722	-0.0173	4.89722	0.0093	14.5646	-0.0474	0.48972	-0.0248
4.9	-0.0192	4.9	0.0093	14.5729	-0.0477	0.49	-0.0251
4.90278	-0.0195	4.90278	0.0093	14.5813	-0.048	0.49028	-0.0251
4.90556	-0.0192	4.90556	0.0093	14.5896	-0.0483	0.49056	-0.0251
4.90833	-0.0195	4.90833	-0.0099	14.5979	-0.0486	0.49083	-0.0251
4.91111	-0.0195	4.91111	-0.0102	14.6062	-0.0489	0.49111	-0.0251
4.91389	-0.0195	4.91389	-0.0102	14.6146	-0.0492	0.49139	-0.0254
4.91667	-0.0195	4.91667	-0.0102	14.6229	-0.0496	0.49167	-0.0254
4.91944	-0.0195	4.91944	-0.0102	14.6312	-0.0489	0.49194	-0.0254
4.92222	-0.0195	4.92222	-0.0102	14.6396	-0.0492	0.49222	-0.0254
4.925	-0.0195	4.925	-0.0102	14.6479	-0.0496	0.4925	-0.0254
4.92778	-0.0195	4.92778	-0.0102	14.6562	-0.0508	0.49278	-0.0254
4.93056	-0.0195	4.93056	-0.0102	14.6646	-0.0511	0.49306	-0.0254
4.93333	-0.0195	4.93333	-0.0102	14.6729	-0.0511	0.49333	-0.0254
4.93611	-0.0195	4.93611	-0.0102	14.6813	-0.0514	0.49361	-0.0254
4.93889	-0.0195	4.93889	-0.0102	14.6896	-0.0514	0.49389	-0.0254
4.94167	-0.0195	4.94167	-0.0102	14.6979	-0.0517	0.49417	-0.0254
4.94444	-0.0195	4.94444	-0.0102	14.7063	-0.0517	0.49444	-0.0254
4.94722	-0.0192	4.94722	-0.0102	14.7146	-0.052	0.49472	-0.0254
4.95	-0.0195	4.95	-0.0102	14.7229	-0.052	0.495	-0.0254
4.95278	-0.0195	4.95278	-0.0102	14.7312	-0.052	0.49528	-0.0254
4.95556	-0.0195	4.95556	-0.0102	14.7396	-0.052	0.49556	-0.0254
4.95833	-0.0195	4.95833	-0.0102	14.7479	-0.0523	0.49583	-0.0254
4.96111	-0.0195	4.96111	-0.0102	14.7562	-0.0523	0.49611	-0.0251
4.96389	-0.0195	4.96389	-0.0102	14.7646	-0.0523	0.49639	-0.0251
4.96667	-0.0195	4.96667	-0.0102	14.7729	-0.0523	0.49667	-0.0251
4.96944	-0.0195	4.96944	-0.0102	14.7812	-0.0523	0.49694	-0.0254
4.97222	-0.0192	4.97222	-0.0102	14.7896	-0.052	0.49722	-0.0251
4.975	-0.0195	4.975	-0.0102	14.7979	-0.052	0.4975	-0.0251
4.97778	-0.0195	4.97778	0.0093	14.8063	-0.052	0.49778	-0.0251
4.98056	-0.0195	4.98056	0.0096	14.8146	-0.052	0.49806	-0.0251
4.98333	-0.0195	4.98333	0.0093	14.8229	-0.052	0.49833	-0.0254
4.98611	-0.0195	4.98611	0.0096	14.8313	-0.052	0.49861	-0.0254
4.98889	-0.0195	4.98889	0.0093	14.8396	-0.052	0.49889	-0.0254
4.99167	-0.0195	4.99167	0.0093	14.8479	-0.0517	0.49917	-0.0254
4.99444	-0.0195	4.99444	0.0096	14.8562	-0.0517	0.49944	-0.0254
4.99722	-0.0195	4.99722	0.0093	14.8646	-0.0517	0.49972	-0.0254
5	-0.0195	5	0.0096	14.8729	-0.0517	0.5	-0.0251
5.00278	-0.0195	5.00278	0.0096	14.8812	-0.0517	0.50028	-0.0254
5.00556	-0.0195	5.00556	0.0093	14.8896	-0.0514	0.50056	-0.0254
5.00833	-0.0195	5.00833	0.0093	14.8979	-0.0514	0.50083	-0.0254
5.01111	-0.0195	5.01111	0.0096	14.9062	-0.0514	0.50111	-0.0251
5.01389	-0.0195	5.01389	0.0096	14.9146	-0.0514	0.50139	-0.0257
5.01667	-0.0195	5.01667	0.0093	14.9229	-0.0511	0.50167	-0.026
5.01944	-0.0195	5.01944	0.0096	14.9313	-0.0511	0.50194	-0.026
5.02222	-0.0195	5.02222	0.0096	14.9396	-0.0508	0.50222	-0.026
5.025	-0.0195	5.025	0.0096	14.9479	-0.0508	0.5025	-0.026
5.02778	-0.0195	5.02778	0.0096	14.9563	-0.0508	0.50278	-0.026
5.03056	-0.0195	5.03056	0.0096	14.9646	-0.0502	0.50306	-0.026
5.03333	-0.0195	5.03333	0.0096	14.9729	-0.0502	0.50333	-0.026
5.03611	-0.0195	5.03611	0.0096	14.9812	-0.0502	0.50361	-0.026
5.03889	-0.0195	5.03889	0.0096	14.9886	-0.0502	0.50389	-0.026
5.04167	-0.0195	5.04167	0.0096	14.9886	0.0027	0.50417	-0.026
5.04444	-0.0195	5.04444	0.0096	14.9969	0.0226	0.50444	-0.026
5.04722	-0.0195	5.04722	-0.0102	15.0052	0.0232	0.50472	-0.026
5.05	-0.0195	5.05	-0.0105	15.0136	0.0235	0.505	-0.026
5.05278	-0.0195	5.05278	-0.0105	15.0219	0.0238	0.50528	-0.026
5.05556	-0.0195	5.05556	-0.0105	15.0302	0.0241	0.50556	-0.026
5.05833	-0.0195	5.05833	-0.0105	15.0386	0.0244	0.50583	-0.026
5.06111	-0.0195	5.06111	-0.0105	15.0469	0.0248	0.50611	-0.0263
5.06389	-0.0195	5.06389	-0.0105	15.0552	0.0248	0.50639	-0.0263
5.06667	0.0158	5.06667	-0.0105	15.0636	0.0251	0.50667	-0.0263
5.06944	0.0179	5.06944	-0.0105	15.0719	0.0251	0.50694	-0.0263
5.07222	0.0179	5.07222	-0.0105	15.0802	0.0254	0.50722	-0.0263
5.075	0.0179	5.075	-0.0105	15.0886	0.0254	0.5075	-0.0263
5.07778	0.0179	5.07778	-0.0105	15.0969	0.0257	0.50778	-0.0263
5.08056	0.0179	5.08056	-0.0105	15.1052	0.0257	0.50806	-0.0263
5.08333	0.0179	5.08333	-0.0105	15.1136	0.026	0.50833	-0.0263
5.08611	0.0179	5.08611	-0.0105	15.1219	0.0263	0.50861	-0.0263
5.08889	0.0179	5.08889	-0.0105	15.1302	0.026	0.50889	-0.0263
5.09167	0.0179	5.09167	-0.0105	15.1386	0.0263	0.50917	-0.0263
5.09444	0.0179	5.09444	-0.0105	15.1469	0.0263	0.50944	-0.0263
5.09722	0.0179	5.09722	-0.0105	15.1552	0.0266	0.50972	-0.0263
5.1	0.0179	5.1	-0.0105	15.1636	0.0266	0.51	-0.0263
5.10278	0.0179	5.10278	-0.0105	15.1719	0.0266	0.51028	-0.0263
5.10556	0.0179	5.10556	-0.0105	15.1802	0.0266	0.51056	-0.0263
5.10833	0.0179	5.10833	-0.0105	15.1886	0.0266	0.51083	-0.0263
5.11111	0.0179	5.11111	-0.0105	15.1969	0.0266	0.51111	-0.026
5.11389	0.0179	5.11389	-0.0105	15.2052	0.0269	0.51139	-0.0263
5.11667	0.0179	5.11667	0.0093	15.2136	0.0269	0.51167	-0.0263
5.11944	0.0179	5.11944	0.0096	15.2219	0.0269	0.51194	-0.0263
5.12222	0.0179	5.12222	0.0096	15.2302	0.0269	0.51222	-0.0263
5.125	0.0179	5.125	0.0096	15.2386	0.0275	0.5125	-0.0263
5.12778	0.0179	5.12778	0.0096	15.2469	0.0275	0.51278	-0.0263
5.13056	0.0179	5.13056	0.0096	15.2552	0.0275	0.51306	-0.0263
5.13333	0.0179	5.13333	0.0096	15.2636	0.0275	0.51333	-0.0263
5.13611	0.0179	5.13611	0.0096	15.2719	0.0279	0.51361	-0.0263
5.13889	0.0179	5.13889	0.0096	15.2802	0.0279	0.51389	-0.0263
5.14167	0.0179	5.14167	0.0096	15.2886	0.0279	0.51417	-0.0266
5.14444	0.0179	5.14444	0.0096	15.2969	0.0282	0.51444	-0.0266
5.14722	0.0179	5.14722	0.0096	15.3052	0.0282	0.51472	-0.0263
5.15	0.0179	5.15	0.0096	15.3136	0.0285	0.515	-0.0263
5.15278	0.0179	5.15278	0.0096	15.3219	0.0285	0.51528	-0.0263
5.15556	0.0179	5.15556	0.0096	15.3302	0.0285	0.51556	-0.0263
5.15833	0.0179	5.15833	0.0096	15.3386	0.0288	0.51583	-0.0263
5.16111	0.0179	5.16111	0.0096	15.3469	0.0288	0.51611	-0.0266
5.16389	0.0179	5.16389	0.0096	15.3552	0.0291	0.51639	-0.0263
5.16667	0.0179	5.16667	0.0096	15.3636	0.0294	0.51667	-0.0263
5.16944	0.0179	5.16944	0.0096	15.3719	0.0294	0.51694	-0.0263
5.17222	0.0179	5.17222	0.0096	15.3802	0.0297	0.51722	-0.0263
5.175	0.0179	5.175	0.0096	15.3886	0.0297	0.5175	-0.0263
5.17778	0.0179	5.17778	0.0096	15.3969	0.03	0.51778	-0.0263
5.18056	0.0179	5.18056	0.0096	15.4052	0.0303	0.51806	-0.0263
5.18333	0.0179	5.18333	0.0099	15.4136	0.0303	0.51833	-0.0263
5.18611	0.0179	5.18611	-0.0102	15.4219	0.0306	0.51861	-0.0266
5.18889	0.0179	5.18889	-0.0105	15.4302	0.031	0.51889	-0.0263
5.19167	0.0179	5.19167	-0.0105	15.4386	0.0313	0.51917	-0.0263
5.19444	0.0179	5.19444	-0.0105	15.4469	0.0313	0.51944	-0.0263
5.19722	0.0179	5.19722	-0.0105	15.4552	0.0316	0.51972	-0.0266
5.2	0.0179	5.2	-0.0105	15.4636	0.0319	0.52	-0.0266
5.20278	0.0179	5.20278	-0.0105	15.4719	0.0322	0.52028	-0.0266
5.20556	0.0179	5.20556	-0.0105	15.4802	0.0322	0.52056	-0.0266
5.20833	0.0179	5.20833	-0.0105	15.4886	0.0325	0.52083	-0.0269
5.21111	0.0179	5.21111	-0.0105	15.4969	0.0328	0.52111	-0.0269
5.21389	0.0179	5.21389	-0.0105	15.5052	0.0331	0.52139	-0.0269
5.21667	0.0179	5.21667	-0.0105	15.5136	0.0334	0.52167	-0.0269
5.21944	0.0179	5.21944	-0.0105	15.5219	0.0334	0.52194	-0.0269
5.22222	0.0179	5.22222	-0.0105	15.5302	0.0337	0.52222	-0.0269
5.225	0.0179	5.225	-0.0108	15.5386	0.0341	0.5225	-0.0269
5.22778	0.0179	5.22778	-0.0108	15.5469	0.0344	0.52278	-0.0269
5.23056	0.0179	5.23056	-0.0105	15.5552	0.0347	0.52306	-0.0269
5.23333	0.0179	5.23333	-0.0105	15.5636	0.0353	0.52333	-0.0269
5.23611	-0.0173	5.23611	-0.0105	15.5719	0.0356	0.52361	-0.0269
5.23889	-0.0195	5.23889	-0.0105	15.5802	0.0359	0.52389	-0.0269
5.24167	-0.0195	5.24167	-0.0105	15.5886	0.0362	0.52417	-0.0269
5.24444	-0.0195	5.24444	-0.0105	15.5969	0.0365	0.52444	-0.0269
5.24722	-0.0195	5.24722	-0.0105	15.6052	0.0368	0.52472	-0.0269
5.25	-0.0195	5.25	-0.0105	15.6136	0.0372	0.525	-0.0269
5.25278	-0.0195	5.25278	-0.0105	15.6219	0.0375	0.52528	-0.0269
5.25556	-0.0195	5.25556	0.0096	15.6302	0.0378	0.52556	-0.0269
5.25833	-0.0195	5.25833	0.0096	15.6386	0.0384	0.52583	-0.0269
5.26111	-0.0195	5.26111	0.0096	15.6469	0.0387	0.52611	-0.0269
5.26389	-0.0195	5.26389	0.0099	15.6552	0.039	0.52639	-0.0269
5.26667	-0.0195	5.26667	0.0099	15.6636	0.0393	0.52667	-0.0269
5.26944	-0.0195	5.26944	0.0096	15.6719	0.0399	0.52694	-0.0269
5.27222	-0.0195	5.27222	0.0099	15.6802	0.0403	0.52722	-0.0269
5.275	-0.0195	5.275	0.0099	15.6886	0.0409	0.5275	-0.0269
5.27778	-0.0195	5.27778	0.0096	15.6969	0.0412	0.52778	-0.0269
5.28056	-0.0195	5.28056	0.0099	15.7052	0.0418	0.52806	-0.0269
5.28333	-0.0195	5.28333	0.0096	15.7136	0.0421	0.52833	-0.0269
5.28611	-0.0195	5.28611	0.0099	15.7219	0.0424	0.52861	-0.0269
5.28889	-0.0195	5.28889	0.0099	15.7302	0.0434	0.52889	-0.0269
5.29167	-0.0195	5.29167	0.0099	15.7386	0.0437	0.52917	-0.0269
5.29444	-0.0195	5.29444	0.0099	15.7469	0.044	0.52944	-0.0269
5.29722	-0.0195	5.29722	0.0099	15.7552	0.0446	0.52972	-0.0269
5.3	-0.0195	5.3	0.0099	15.7636	0.0449	0.53	-0.0269
5.30278	-0.0195	5.30278	0.0099	15.7719	0.0452	0.53028	-0.0269
5.30556	-0.0195	5.30556	0.0099	15.7802	0.0458	0.53056	-0.0269
5.30833	-0.0195	5.30833	0.0099	15.7886	0.0461	0.53083	-0.0269
5.31111	-0.0195	5.31111	0.0099	15.7969	0.0468	0.53111	-0.0272
5.31389	-0.0195	5.31389	0.0099	15.8052	0.0471	0.53139	-0.0272
5.31667	-0.0195	5.31667	0.0099	15.8136	0.0477	0.53167	-0.0272
5.31944	-0.0195	5.31944	0.0099	15.8219	0.048	0.53194	-0.0272
5.32222	-0.0195	5.32222	0.0099	15.8302	0.0486	0.53222	-0.0272
5.325	-0.0195	5.325	-0.0105	15.8386	0.0492	0.5325	-0.0272
5.32778	-0.0195	5.32778	-0.0108	15.8469	0.0496	0.53278	-0.0272
5.33056	-0.0195	5.33056	-0.0108	15.8552	0.0502	0.53306	-0.0272
5.33333	-0.0195	5.33333	-0.0111	15.8636	0.0511	0.53333	-0.0272
5.33611	-0.0195	5.33611	-0.0108	15.8719	0.0517	0.53361	-0.0272
5.33889	-0.0195	5.33889	-0.0108	15.8802	0.0523	0.53389	-0.0272
5.34167	-0.0195	5.34167	-0.0108	15.8886	0.053	0.53417	-0.0272
5.34444	-0.0195	5.34444	-0.0111	15.8969	0.0536	0.53444	-0.0275
5.34722	-0.0195	5.34722	-0.0111	15.9052	0.0542	0.53472	-0.0275
5.35	-0.0195	5.35	-0.0111	15.9136	0.0548	0.535	-0.0275
5.35278	-0.0195	5.35278	-0.0111	15.9219	0.0558	0.53528	-0.0275
5.35556	-0.0195	5.35556	-0.0111	15.9302	0.0564	0.53556	-0.0275
5.35833	-0.0195	5.35833	-0.0111	15.9386	0.0573	0.53583	-0.0275
5.36111	-0.0195	5.36111	-0.0111	15.9469	0.0579	0.53611	-0.0275
5.36389	-0.0195	5.36389	-0.0111	15.9552	0.0589	0.53639	-0.0275
5.36667	-0.0195	5.36667	-0.0111	15.9636	0.0595	0.53667	-0.0275
5.36944	-0.0195	5.36944	-0.0111	15.9719	0.0601	0.53694	-0.0272
5.37222	-0.0195	5.37222	-0.0111	15.9802	0.061	0.53722	-0.0272
5.375	-0.0195	5.375	-0.0111	15.9875	0.0616	0.5375	-0.0272
5.37778	-0.0195	5.37778	-0.0111	15.9875	-0.0213	0.53778	-0.0275
5.38056	-0.0195	5.38056	-0.0111	15.9959	-0.0254	0.53806	-0.0275
5.38333	-0.0195	5.38333	-0.0111	16.0042	-0.026	0.53833	-0.0272
5.38611	-0.0195	5.38611	-0.0111	16.0125	-0.0257	0.53861	-0.0272
5.38889	-0.0195	5.38889	-0.0111	16.0209	-0.0257	0.53889	-0.0272
5.39167	-0.0195	5.39167	-0.0111	16.0292	-0.0257	0.53917	-0.0272
5.39444	-0.0195	5.39444	0.0099	16.0375	-0.0254	0.53944	-0.0275
5.39722	-0.0195	5.39722	0.0102	16.0459	-0.0254	0.53972	-0.0275
5.4	-0.0195	5.4	0.0102	16.0542	-0.0254	0.54	-0.0275
5.40278	-0.0195	5.40278	0.0102	16.0625	-0.0257	0.54028	-0.0275
5.40556	0.0161	5.40556	0.0102	16.0709	-0.0257	0.54056	-0.0275
5.40833	0.0179	5.40833	0.0102	16.0792	-0.0257	0.54083	-0.0275
5.41111	0.0179	5.41111	0.0102	16.0875	-0.0254	0.54111	-0.0275
5.41389	0.0179	5.41389	0.0102	16.0959	-0.0254	0.54139	-0.0275
5.41667	0.0179	5.41667	0.0102	16.1042	-0.0254	0.54167	-0.0275
5.41944	0.0179	5.41944	0.0102	16.1125	-0.0254	0.54194	-0.0275
5.42222	0.0179	5.42222	0.0102	16.1209	-0.0254	0.54222	-0.0275
5.425	0.0179	5.425	0.0102	16.1292	-0.0254	0.5425	-0.0279
5.42778	0.0179	5.42778	0.0102	16.1375	-0.0257	0.54278	-0.0279
5.43056	0.0179	5.43056	0.0102	16.1459	-0.0254	0.54306	-0.0275
5.43333	0.0179	5.43333	0.0102	16.1542	-0.0257	0.54333	-0.0279
5.43611	0.0179	5.43611	0.0102	16.1625	-0.0254	0.54361	-0.0279
5.43889	0.0179	5.43889	0.0102	16.1709	-0.0257	0.54389	-0.0279
5.44167	0.0179	5.44167	0.0102	16.1792	-0.0257	0.54417	-0.0275
5.44444	0.0179	5.44444	0.0105	16.1875	-0.0257	0.54444	-0.0275
5.44722	0.0179	5.44722	0.0102	16.1959	-0.0257	0.54472	-0.0275
5.45	0.0179	5.45	0.0102	16.2042	-0.0257	0.545	-0.0275
5.45278	0.0179	5.45278	0.0105	16.2125	-0.0257	0.54528	-0.0275
5.45556	0.0179	5.45556	0.0105	16.2209	-0.026	0.54556	-0.0275
5.45833	0.0179	5.45833	0.0102	16.2292	-0.026	0.54583	-0.0275
5.46111	0.0179	5.46111	0.0105	16.2375	-0.0263	0.54611	-0.0275
5.46389	0.0179	5.46389	-0.0111	16.2459	-0.0263	0.54639	-0.0279
5.46667	0.0179	5.46667	-0.0111	16.2542	-0.0266	0.54667	-0.0279
5.46944	0.0179	5.46944	-0.0114	16.2625	-0.0266	0.54694	-0.0279
5.47222	0.0179	5.47222	-0.0114	16.2709	-0.0266	0.54722	-0.0279
5.475	0.0179	5.475	-0.0114	16.2792	-0.0269	0.5475	-0.0279
5.47778	0.0179	5.47778	-0.0114	16.2875	-0.0275	0.54778	-0.0279
5.48056	0.0179	5.48056	-0.0114	16.2959	-0.0275	0.54806	-0.0279
5.48333	0.0179	5.48333	-0.0114	16.3042	-0.0282	0.54833	-0.0279
5.48611	0.0179	5.48611	-0.0114	16.3125	-0.0288	0.54861	-0.0279
5.48889	0.0179	5.48889	-0.0114	16.3209	-0.0288	0.54889	-0.0279
5.49167	0.0179	5.49167	-0.0114	16.3292	-0.0294	0.54917	-0.0279
5.49444	0.0179	5.49444	-0.0114	16.3375	-0.031	0.54944	-0.0279
5.49722	0.0179	5.49722	-0.0114	16.3459	-0.0319	0.54972	-0.0279
5.5	0.0179	5.5	-0.0114	16.3542	-0.0322	0.55	-0.0279
5.50278	0.0179	5.50278	-0.0114	16.3625	-0.0328	0.55028	-0.0279
5.50556	0.0179	5.50556	-0.0114	16.3709	-0.0334	0.55056	-0.0279
5.50833	0.0179	5.50833	-0.0114	16.3792	-0.0344	0.55083	-0.0279
5.51111	0.0182	5.51111	-0.0114	16.3875	-0.0362	0.55111	-0.0279
5.51389	0.0179	5.51389	-0.0114	16.3959	-0.0372	0.55139	-0.0279
5.51667	0.0179	5.51667	-0.0114	16.4042	-0.0375	0.55167	-0.0279
5.51944	0.0179	5.51944	-0.0114	16.4125	-0.0384	0.55194	-0.0279
5.52222	0.0179	5.52222	-0.0114	16.4209	-0.0393	0.55222	-0.0279
5.525	0.0179	5.525	-0.0114	16.4292	-0.0399	0.5525	-0.0279
5.52778	0.0179	5.52778	-0.0114	16.4375	-0.0406	0.55278	-0.0279
5.53056	0.0179	5.53056	-0.0114	16.4459	-0.0412	0.55306	-0.0279
5.53333	0.0179	5.53333	0.0102	16.4542	-0.0415	0.55333	-0.0279
5.53611	0.0179	5.53611	0.0105	16.4625	-0.0421	0.55361	-0.0279
5.53889	0.0179	5.53889	0.0105	16.4709	-0.043	0.55389	-0.0279
5.54167	0.0179	5.54167	0.0105	16.4792	-0.044	0.55417	-0.0279
5.54444	0.0179	5.54444	0.0105	16.4875	-0.0443	0.55444	-0.0279
5.54722	0.0179	5.54722	0.0105	16.4959	-0.0449	0.55472	-0.0275
5.55	0.0179	5.55	0.0105	16.5042	-0.0452	0.555	-0.0272
[truncated: 891,968+ more rows]
