# Supplementary material for: 3D hierarchical graphene matrices enable stable Zn anodes for aqueous Zn batteries
Source: Nat Commun. 2023 Jul 14;14:4205. doi: 10.1038/s41467-023-39947-8 (PMC10349079; doi:10.1038/s41467-023-39947-8)
Supplement: Supplementary file 11 — Source Data [file 41467_2023_39947_MOESM11_ESM.zip › RAW DATA/Manuscript/Fig.4/Fig.4b.xlsx]

## Sheet: voltage husteresis
cycle	3D-RFGC	3D-LFGC	bare Zn	3D Zn foam
1	0.0576	0.0647	0.1273	0.1026
2	0.6137	0.1301	0.1212	0.1096
2	0.0436	0.1345	0.1229	0.1183
3	0.5542	0.1372	0.122	0.1084
3	0.0436	0.1385	0.1211	0.1208
4	0.0402	0.1435	0.1171	0.2163
4	0.0486	0.1432	0.1143	0.2708
5	0.0331	0.1453	0.1118	0.2312
5	0.034	0.1443	0.1093	2.4153
6	0.0362	0.1487	0.1075	0.4457
6	0.0374	0.1493	0.1056	0.6708
7	0.0387	0.1496	0.105	0.2745
7	0.043	0.1525	0.1041	1.6093
8	0.0396	0.1577	0.1032	0.2265
8	0.0383	0.1605	0.1013	0.7424
9	0.038	0.1624	0.1006	0.7542
9	0.0374	0.1642	0.1003	1.1042
10	0.0374	0.1639	0.0994	0.8143
10	0.0368	0.1673	0.0988	1.1492
11	0.0368	0.1686	0.0979	0.955
11	0.0368	0.1763	0.096	0.7182
12	0.0371	0.1723	0.0954	1.8721
12	0.0368	0.1791	0.0939	1.1674
13	0.0371	0.1856	0.0933	0.783
13	0.0371	0.2024	0.0913	0.7703
14	0.0371	0.2244	0.0901	0.8645
14	0.0374	0.441	0.0901	1.5171
15	0.0374	0.9681	0.0904	0.58
15	0.0374	2.2435	0.0892	0.7436
16	0.0374	2.3589	0.0883	1.2657
16	0.0377	2.22	0.0877	2.7519
17	0.0377	2.3117	0.0871	2.2165
17	0.038	2.2885	0.0867	1.7639
18	0.0377	2.2528	0.0861	0.57
18	0.038	2.2122	0.0861	1.9248
19	0.038	2.1626	0.0849	1.5921
19	0.0384	2.1037	0.216	1.1197
20	0.0384	2.1582	0.2494	0.8645
20	0.0384	2.1425	0.0864	3.2055
21	0.0387	2.184	0.0867	0.6866
21	0.0387	2.1948	0.0855	1.3292
22	0.039	2.0743	0.0858	0.5043
22	0.039	2.1303	0.0854	1.0326
23	0.0393	2.143	0.0857	0.6395
23	0.0396	2.1344	0.0851	0.7337
24	0.0393	2.1003	0.0851	0.472
24	0.0393	2.1638	0.0845	0.6398
25	0.0396	2.1322	0.0839	0.9089
25	0.0396	2.1523	0.0842	0.9452
26	0.0396	2.1461	0.0833	2.9922
26	0.0396	2.1431	0.083	1.1715
27	0.0402	1.9816	0.0824	3.4367
27	0.0402	2.0628	0.0821	2.977
28	0.0402	2.096	0.0808	4.6431
28	0.0405	2.118	0.0799	3.5013
29	0.0405	2.1354	0.0792	0.3053
29	0.0405	0.2516	0.0792	2.7222
30	0.0405	0.5824	0.2117	4.0001
30	0.0405	0.0492	0.3934	0.172
31	0.0408	0.0945	0.0758
31	0.0411	0.0923	0.2141
32	0.0411	0.0402	2.4156
32	0.0411	0.0424	0.0802
33	0.0415	0.0883	2.4603
33	0.0418	0.087	2.4955
34	0.0418	0.0992	2.636
34	0.0418	0.0523	0.207
35	0.0421	0.1209	0.1413
35	0.0418	0.0396	0.274
36	0.0418	0.0371	0.9452
36	0.0421	0.0374	1.2083
37	0.0421	0.0384	2.4658
37	0.0421	0.0387	1.6492
38	0.0421	0.0384	1.4648
38	0.0427	0.0384	1.4316
39	0.0427	0.0381	3.7043
39	0.0427	0.0384	2.96
40	0.0427	0.0381	3.2154
40	0.0427	0.0378	1.0422
41	0.043	0.0378	0.9046
41	0.043	0.0378	1.6634
42	0.043	0.0378	3.1888
42	0.0433	0.0378	0.4457
43	0.0433	0.0381	0.0045
43	0.0433	0.0381	0.0051
44	0.0433	0.0384	0.0042
44	0.0433	0.0384	0.0039
45	0.0436	0.0384	0.0036
45	0.0433	0.0387	0.0039
46	0.0439	0.039	0.0036
46	0.0439	0.0399	0.0039
47	0.0439	0.0399	0.0039
47	0.0439	0.0399	0.0042
48	0.0439	0.0399	0.0045
48	0.0439	0.0399	0.0042
49	0.0442	0.0402	0.0039
49	0.0446	0.0405	0.0033
50	0.0446	0.0405	0.0033
50	0.0449	0.0405	0.0033
51	0.0452	0.0405	0.0033
51	0.0455	0.0405	0.0033
52	0.0458	0.0408	0.0033
52	0.0458	0.0408	0.0033
53	0.0458	0.0411	0.003
53	0.0458	0.0411	0.003
54	0.0458	0.042	0.0027
54	0.0458	0.042	0.003
55	0.0461	0.042	0.0027
55	0.0464	0.042	0.0027
56	0.0464	0.0427	0.0027
56	0.0464	0.0427	0.0027
57	0.0467	0.043	0.0027
57	0.047	0.0433	0.0027
58	0.047	0.0437	0.0027
58	0.047	0.044	0.0027
59	0.047	0.0449	0.0027
59	0.0476	0.0458	0.0027
60	0.048	0.047	0.0036
60	0.0483	0.0482	0.0045
61	0.0483	0.0485	0.0045
61	0.0483	0.0489	0.0045
62	0.048	0.0492	0.0045
62	0.0483	0.0492	0.0045
63	0.0489	0.0495	0.0045
63	0.0492	0.0499	0.0045
64	0.0495	0.0499	0.0045
64	0.0495	0.0499	0.0045
65	0.0498	0.0505	0.0045
65	0.0501	0.0508	0.0045
66	0.0508	0.0508	0.0042
66	0.0514	0.052	0.0045
67	0.0514	0.0523	0.0042
67	0.052	0.0523	0.0042
68	0.052	0.0529	0.0039
68	0.0523	0.0532	0.0039
69	0.0526	0.0535	0.0042
69	0.0532	0.0551	0.0042
70	0.0532	0.061	0.0045
70	0.0535	0.0941	0.0042
71	0.0538	0.0985	0.0039
71	0.0538	0.1261	0.0039
72	0.0538	0.0424	0.0039
72	0.0538	0.0334	0.0039
73	0.0542	0.0331	0.0039
73	0.0538	0.0375	0.0039
74	0.0542	0.06	0.0039
74	0.0545	0.0966	0.0039
75	0.0545	0.1248	0.0039
75	0.0548	0.1245	0.0039
76	0.0551	0.1257	0.0039
76	0.0551	0.1012	0.0039
77	0.0544	0.1273	0.0039
77	0.052	0.1276	0.0039
78	0.056	0.1282	0.0039
78	0.051	0.1289	0.0039
79	0.0504	0.1038	0.0039
79	0.0501	0.0591	0.0042
80	0.0495	0.0566	0.0039
80	0.0498	0.0626	0.0039
81	0.0498	0.0641	0.0039
81	0.0498	0.0582	0.0042
82	0.0498	0.0588	0.0039
82	0.0502	0.0603	0.0039
83	0.0499	0.0883	0.0039
83	0.0573	0.0374	0.0039
84	0.0573	0.0412	0.0039
84	0.0576	0.0489	0.0039
85	0.0576	0.0672	0.0039
85	0.0582	0.1192	0.0039
86	0.0582	0.1162	0.0039
86	0.0582	0.0895	0.0039
87	0.0582	0.1031	0.0039
87	0.0582	0.0175	0.0039
88	0.0582	0.0175	0.0039
88	0.0585	0.0172	0.0039
89	0.0588	0.0176	0.0039
89	0.0588	0.0172	0.0039
90	0.0588	0.0179	0.0039
90	0.0588	0.0179	0.0039
91	0.0588	0.0179	0.0039
91	0.0588	0.0179	0.0039
92	0.0588	0.0179	0.0039
92	0.0591	0.0182	0.0039
93	0.0591	0.0182	0.0039
93	0.0594	0.0182	0.0039
94	0.0594	0.0185	0.0039
94	0.0594	0.0185	0.0036
95	0.0594	0.0185	0.0036
95	0.0594	0.0185	0.0039
96	0.0594	0.0185	0.0033
96	0.0557	0.0188	0.0036
97	0.0594	0.0188	0.0039
97	0.0594	0.0192	0.0033
98	0.0597	0.0192	0.0039
98	0.06	0.0192	0.0036
99	0.06	0.0198	0.0039
99	0.0597	0.0198	0.0036
100	0.0597	0.0198	0.0039
100	0.0597	0.0198	0.0036
101	0.0597	0.0201	0.0039
101	0.0597	0.0204	0.0039
102	0.06	0.0204	0.0039
102	0.06	0.0204	0.0036
103	0.06	0.021	0.0039
103	0.0603	0.021	0.0036
104	0.0603	0.021	0.0036
104	0.0603	0.021	0.0036
105	0.061	0.0216	0.0036
105	0.0607	0.0216	0.0036
106	0.061	0.0216	0.0039
106	0.061	0.0219	0.0039
107	0.061	0.0222	0.0036
107	0.061	0.0225	0.0036
108	0.061	0.0228	0.0036
108	0.0613	0.0231	0.0039
109	0.0619	0.0241	0.0033
109	0.0609	0.0241	0.0036
110	0.0609	0.0247	0.0036
110	0.0609	0.0257	0.0039
111	0.0609	0.026	0.0036
111	0.0609	0.0266	0.0036
112	0.0613	0.0272	0.0036
112	0.0606	0.0297	0.0033
113	0.0612	0.0325	0.0033
113	0.0612	0.0331	0.0033
114	0.0612	0.034	0.0033
114	0.0612	0.0349	0.0033
115	0.0612	0.0361	0.0033
115	0.0612	0.0402	0.0033
116	0.0612	0.0405	0.0033
116	0.0612	0.0414	0.0033
117	0.0616	0.0427	0.0033
117	0.0613	0.0504	0.0033
118	0.061	0.052	0.0033
118	0.0616	0.0492	0.0033
119	0.0613	0.0529	0.0033
119	0.061	0.0672	0.0033
120	0.0613	0.0656	0.0033
120	0.0572	0.0383
121	0.0578	0.0393
121	0.0616	0.0405
122	0.0632	0.0681
122	0.0616	0.0347
123	0.0629	0.0353
123	0.0629	0.0377
124	0.0632	0.0405
124	0.0638	0.0433
125	0.0625	0.0446
125	0.0622	0.0405
126	0.0622	0.0449
126	0.0625	0.043
127	0.0622	0.0408
127	0.0635	0.0374
128	0.0625	0.0374
128	0.0566	0.038
129	0.0625	0.0412
129	0.0628	0.0417
130	0.0628	0.0405
130	0.0635	0.0343
131	0.0631	0.0346
131	0.0569	0.0349
132	0.0569	0.0353
132	0.0576	0.0359
133	0.0576	0.0365
133	0.0579	0.038
134	0.0585	0.0389
134	0.0585	0.0387
135	0.0588	0.0368
135	0.0595	0.0365
136	0.0619	0.0374
136	0.0669	0.0442
137	0.0575	0.0396
137	0.0557	0.0418
138	0.0554	0.035
138	0.0554	0.0415
139	0.0554	0.0411
139	0.0563	0.0433
140	0.0572	0.043
140	0.0566	0.0346
141	0.056	0.0393
141	0.0563	0.0414
142	0.0563	0.0405
142	0.0563	0.0424
143	0.0653	0.043
143	0.065	0.0395
144	0.0653	0.0402
144	0.0656	0.0405
145	0.0656	0.0412
145	0.0653	0.0424
146	0.0656	0.0414
146	0.0653	0.0418
147	0.0653	0.0408
147	0.0657	0.0409
148	0.066	0.047
148	0.066	0.0395
149	0.0588	0.0415
149	0.066	0.0436
150	0.0666	0.0433
150	0.0654	0.0362
151	0.0607	0.0377
151	0.0601	0.0402
152	0.0598	0.0426
152	0.0604	0.0563
153	0.0604	0.0368
153	0.0604	0.0378
154	0.0604	0.0427
154	0.0604	0.043
155	0.0604	0.0396
155	0.0604	0.0402
156	0.0607	0.0412
156	0.0607	0.0412
157	0.061	0.0415
157	0.0607	0.0409
158	0.0607	0.0409
158	0.0613	0.0412
159	0.061	0.0412
159	0.0613	0.0409
160	0.0613	0.0399
160	0.061	0.0386
161	0.0613	0.0386
161	0.061	0.0377
162	0.061	0.0386
162	0.061	0.0399
163	0.0607	0.0409
163	0.0607	0.0421
164	0.0607	0.0408
164	0.061	0.0415
165	0.061	0.0409
165	0.0613	0.0418
166	0.0613	0.0417
166	0.061	0.0383
167	0.0613	0.0386
167	0.061	0.0399
168	0.0613	0.0406
168	0.0616	0.0412
169	0.0607	0.0421
169	0.069	0.0433
170	0.0613	0.0482
170	0.069	0.0434
171	0.0616	0.0427
171	0.0613	0.0433
172	0.061	0.043
172	0.0616	0.043
173	0.0613	0.0433
173	0.0616	0.0436
174	0.0613	0.0445
174	0.0616	0.0461
175	0.0619	0.0458
175	0.0619	0.0446
176	0.0613	0.0461
176	0.0628	0.0474
177	0.0619	0.0477
177	0.0625	0.0458
178	0.0628	0.0532
178	0.0628	0.0635
179	0.0628	0.0461
179	0.0628	0.0467
180	0.0628	0.0473
180	0.0628	0.0467
181	0.0631	0.0452
181	0.0628	0.0464
182	0.0625	0.0477
182	0.0628	0.0498
183	0.0632	0.0573
183	0.0628	0.0542
184	0.0631	0.0529
184	0.0631	0.0898
185	0.0635	0.0817
185	0.0635	0.0678
186	0.0638	0.0619
186	0.0638	0.0613
187	0.0638	0.0588
187	0.0635	0.0579
188	0.0638	0.0579
188	0.0638	0.0588
189	0.0638	0.0576
189	0.0638	0.0551
190	0.0641	0.0579
190	0.0638	0.0579
191	0.0629	0.0554
191	0.0635	0.0585
192	0.0635	0.0616
192	0.0638	0.0625
193	0.0635	0.0607
193	0.0632	0.0582
194	0.0635	0.0588
194	0.0632	0.0579
195	0.0632	0.0598
195	0.0635	0.0548
196	0.0635	0.0644
196	0.0635	0.0699
197	0.0635	1.3529
197	0.0638	2.0374
198	0.0638	2.1716
198	0.0638	2.1614
199	0.0641	2.1499
199	0.0638	2.1301
200	0.0644	2.1264
200	0.0638	2.1072
201	0.0638	2.1148
201	0.0641	2.1164
202	0.0638	2.1117
202	0.0638	0.0945
203	0.0641	0.0389
203	0.0641	2.2605
204	0.0641	2.2262
204	0.065	1.7667
205	0.0638	0.0929
205	0.0638	0.0988
206	0.0638	0.1171
206	0.0638	0.1165
207	0.0647	0.1186
207	0.0663	0.1242
208	0.065	0.1307
208	0.0663	0.1354
209	0.0663	0.1404
209	0.065	0.1422
210	0.0659	0.1488
210	0.0663	0.155
211	0.0663	0.1632
211	0.065	0.2017
212	0.069	0.597
212	0.0653	1.0421
213	0.0656	1.3113
213	0.0659	1.5082
214	0.0659	1.6756
214	0.0666	1.7835
215	0.0656	1.8482
215	0.0656	1.8811
216	0.0669	1.7323
216	0.0666	1.9288
217	0.0752	1.9487
217	0.0656	1.9626
218	0.0665	1.9664
218	0.0656	1.9881
219	0.0659	1.9871
219	0.0662	1.9973
220	0.0656	1.9986
220	0.0659	2.0023
221	0.0656	2.0122
221	0.0659	2.0262
222	0.0665	2.0252
222	0.0669	1.998
223	0.0669	2.011
223	0.0669	2.0408
224	0.0669	2.0293
224	0.0669	2.0516
225	0.0665	2.0516
225	0.0669	2.0559
226	0.0669	2.0482
226	0.0669	0.0635
227	0.0662	0.1075
227	0.0687	0.1062
228	0.0662	0.0799
228	0.0659	0.1016
229	0.0659	0.0498
229	0.0662	0.0535
230	0.0659	0.0808
230	0.0662	0.0514
231	0.0659	0.0849
231	0.0665	0.0895
232	0.0662	0.1074
232	0.0672	0.047
233	0.0669	0.0793
233	0.0669	0.0948
234	0.0675	0.097
234	0.0712	0.0951
235	0.0672	0.0941
235	0.0675	0.0932
236	0.0672	0.0923
236	0.0681	0.0916
237	0.0672	0.091
237	0.0675	0.0904
238	0.0672	0.0901
238	0.0672	0.0898
239	0.0669	0.0895
239	0.0672	0.0892
240	0.0681	0.0888
240	0.0672	0.0888
241	0.0672	0.0885
241	0.0672	0.0885
242	0.0709	0.0882
242	0.0672	0.0879
243	0.0681	0.0879
243	0.0675	0.0873
244	0.0675	0.0873
244	0.0669	0.0876
245	0.0672	0.0873
245	0.0675	0.087
246	0.0672	0.087
246	0.0672	0.087
247	0.0675	0.0867
247	0.0678	0.0867
248	0.0675	0.0867
248	0.0675	0.0867
249	0.0675	0.087
249	0.0662	0.087
250	0.0659	0.087
250	0.0681	0.0867
251	0.0662	0.0867
251	0.0665	0.0867
252	0.0665	0.0867
252	0.0665	0.087
253	0.0668	0.087
253	0.0665	0.087
254	0.0674	0.0873
254	0.069	0.087
255	0.0668	0.0873
255	0.0681	0.0873
256	0.0668	0.0873
256	0.0687	0.0873
257	0.0685	0.0876
257	0.0678	0.0876
258	0.0685	0.0876
258	0.0681	0.0876
259	0.0678	0.0876
259	0.0678	0.0876
260	0.0674	0.0876
260	0.0682	0.0876
261	0.0681	0.0883
261	0.0681	0.088
262	0.0678	0.0879
262	0.0681	0.088
263	0.0678	0.0876
263	0.0678	0.0876
264	0.0681	0.0873
264	0.0681	0.0876
265	0.0681	0.0873
265	0.0681	0.0873
266	0.0681	0.0873
266	0.0678	0.0873
267	0.0685	0.0873
267	0.0678	0.0876
268	0.0681	0.0876
268	0.0678	0.0876
269	0.0713	0.0873
269	0.0682	0.0873
270	0.0675	0.0873
270	0.0713	0.0876
271	0.0713	0.088
271	0.0675	0.0877
272	0.0681	0.0874
272	0.0678	0.0877
273	0.0672	0.0877
273	0.0672	0.0877
274	0.0688	0.088
274	0.0675	0.088
275	0.0672	0.088
275	0.0672	0.088
276	0.0675	0.088
276	0.0685	0.0883
277	0.0669	0.0883
277	0.0672	0.0883
278	0.0669	0.0883
278	0.0669	0.0886
279	0.0669	0.0886
279	0.0666	0.0889
280	0.0672	0.0892
280	0.0669	0.0892
281	0.0672	0.0892
281	0.0672	0.0895
282	0.0669	0.0895
282	0.0675	0.0901
283	0.0675	0.0901
283	0.0678	0.0904
284	0.0678	0.0904
284	0.0681	0.0908
285	0.0681	0.0908
285	0.0678	0.0911
286	0.0681	0.0911
286	0.0681	0.0917
287	0.0681	0.0917
287	0.0678	0.092
288	0.069	0.092
288	0.0678	0.0926
289	0.0684	0.0926
289	0.0681	0.0929
290	0.0681	0.0929
290	0.0678	0.0929
291	0.0687	0.0935
291	0.0678	0.0935
292	0.0681	0.0938
292	0.0678	0.0941
293	0.0681	0.0942
293	0.0687	0.0945
294	0.0687	0.0951
294	0.069	0.0954
295	0.069	0.0954
295	0.0696	0.0957
296	0.0693	0.0957
296	0.069	0.096
297	0.0687	0.0966
297	0.0684	0.0972
298	0.0681	0.0979
298	0.0684	0.0982
299	0.0681	0.0991
299	0.069	0.0997
300	0.0684	0.1
300	0.0694	0.101
301	0.07	0.1019
301	0.07	0.1025
302	0.0706	0.1028
302	0.07	0.1044
303	0.0694	0.1056
303	0.0691	0.1084
304	0.0691	0.1102
304	0.07	0.1124
305	0.0691	0.1158
305	0.0694	0.1195
306	0.0691	0.1267
306	0.0697	0.1366
307	0.0691	0.153
307	0.0694	0.1862
308	0.0691	0.2187
308	0.0694	0.2739
309	0.0691	0.6001
309	0.0691	0.9291
310	0.0691	1.1551
310	0.0694	1.2567
311	0.0691	1.2871
311	0.0691	1.4195
312	0.0694	1.4176
312	0.0688	1.5032
313	0.069	1.533
313	0.0694	1.5323
314	0.07	1.55
314	0.07	1.6009
315	0.07	1.6288
315	0.07	1.3398
316	0.0706	1.6514
316	0.0709	1.5828
317	0.0706	1.5558
317	0.0706	1.6879
318	0.0706	1.7316
318	0.0703	1.6743
319	0.0706	1.6768
319	0.0709	1.758
320	0.0706	1.7254
320	0.0706	1.7698
321	0.0706	1.8002
321	0.0706	1.806
322	0.0703	1.815
322	0.0706	1.8389
323	0.0703	1.855
323	0.0703	1.873
324	0.0709	1.8851
324	0.0718	1.8805
325	0.0712	1.8792
325	0.0709	1.222
326	0.0712	1.528
326	0.0709	1.6712
327	0.0712	1.6846
327	0.0712	1.7816
328	0.0718	1.8024
328	0.0706	1.8486
329	0.0706	1.8777
329	0.0706	1.8982
330	0.0703	1.9016
330	0.0706	1.9394
331	0.0721	1.8582
331	0.0706	0.2454
332	0.0712	0.1291
332	0.0712	1.1814
333	0.0718	1.1638
333	0.0712	1.1346
334	0.0712	0.082
334	0.0712	0.8339
335	0.0712	1.09
335	0.0718	1.1669
336	0.0718	1.2207
336	0.0718	1.2688
337	0.0715	1.3119
337	0.0715	1.3773
338	0.0715	1.408
338	0.0715	1.4533
339	0.0718	1.5202
339	0.0718	1.4716
340	0.0722	1.5388
340	0.0718	1.5599
341	0.0712	1.5897
341	0.0718	1.5779
342	0.0712	1.6895
342	0.0718	1.6976
343	0.0718	1.6663
343	0.0722	1.6496
344	0.0719	1.6992
344	0.0712	1.7075
345	0.0715	1.777
345	0.0715	1.71
346	0.0715	1.8027
346	0.0715	1.8641
347	0.0712	1.8557
347	0.0712	1.8678
348	0.0712	1.9115
348	0.0718	1.8948
349	0.0722	1.799
349	0.0719	1.9171
350	0.0722	1.9354
350	0.0722	1.9255
351	0.0725	1.9329
351	0.0722	1.9537
352	0.0725	0.2238
352	0.0731	0.0535
353	0.0722	2.1992
353	0.0725	0.0418
354	0.0725	0.0496
354	0.0725	0.0554
355	0.0725	0.0917
355	0.0728	0.0821
356	0.0725	0.0619
356	0.0725	0.0883
357	0.0725	0.0694
357	0.0728	0.033
358	0.0728	0.0265
358	0.0743	0.021
359	0.0728	0.0241
359	0.0728	0.0271
360	0.0728	0.0638
360	0.0728	0.0783
361	0.0728	0.0356
361	0.0725	0.0222
362	0.0725	0.0219
362	0.0728	0.0219
363	0.0725	0.0219
363	0.0728	0.0219
364	0.0734	0.0225
364	0.0743	0.0225
365	0.0743	0.0225
365	0.0743	0.0228
366	0.0746	0.0235
366	0.0743	0.0235
367	0.0746	0.0235
367	0.0746	0.0238
368	0.0746	0.0238
368	0.0746	0.0244
369	0.0746	0.025
369	0.0746	0.0253
370	0.0771	0.0253
370	0.0746	0.0253
371	0.0743	0.026
371	0.0746	0.0263
372	0.0749	0.0263
372	0.0746	0.0266
373	0.0752	0.0266
373	0.0752	0.0269
374	0.0749	0.0272
374	0.0749	0.0275
375	0.0752	0.0287
375	0.0752	0.0564
376	0.078	0.0647
376	0.0758	0.021
377	0.0755	0.0238
377	0.0755	0.0244
378	0.0758	0.0728
378	0.0758	0.0312
379	0.0758	0.0365
379	0.0758	0.0396
380	0.0758	0.0337
380	0.0761	0.0188
381	0.0758	0.0201
381	0.0777	0.0387
382	0.0758	0.0526
382	0.0758	0.0579
383	0.0774	0.0464
383	0.0761	0.0573
384	0.078	0.0502
384	0.0783	0.0427
385	0.0783	0.0198
385	0.0761	0.021
386	0.0764	0.0241
386	0.078	0.0293
387	0.0777	0.0309
387	0.0783	0.0613
388	0.0774	0.0486
388	0.0761	0.0473
389	0.0764	0.0288
389	0.0774	0.0371
390	0.0787	0.0341
390	0.0764	0.0349
391	0.078	0.0368
391	0.078	0.0384
392	0.078	0.0446
392	0.078	0.0443
393	0.078	0.0337
393	0.078	0.0399
394	0.078	0.0437
394	0.0764	0.0538
395	0.078	0.051
395	0.078	0.0334
396	0.078	0.0505
396	0.0784	0.0315
397	0.0778	0.0312
397	0.078	0.0371
398	0.0783	0.0554
398	0.0787	0.0477
399	0.0784	0.0294
399	0.078	0.0235
400	0.0789	0.0542
400	0.0786	0.0557
401	0.0777	0.035
401	0.0783	0.0312
402	0.0787	0.0303
402	0.0787	0.0306
403	0.0787	0.0309
403	0.0784	0.0312
404	0.0787	0.0318
404	0.0787	0.0325
405	0.079	0.0337
405	0.0787	0.0334
406	0.078	0.034
406	0.079	0.0374
407	0.0787	0.0403
407	0.0787	0.042
408	0.0784	0.0399
408	0.0778	0.0433
409	0.0778	0.0402
409	0.0787	0.0433
410	0.0787	0.0421
410	0.0787	0.0495
411	0.0793	0.0455
411	0.079	0.044
412	0.0793	0.047
412	0.0793	0.0473
413	0.079	0.0473
413	0.0796	0.0393
414	0.0796	0.0511
414	0.079	0.0461
415	0.0771	0.0575
415	0.0796	0.0588
416	0.0784	0.0502
416	0.0781	0.0415
417	0.0784	0.0473
417	0.0781	0.0585
418	0.0781	0.033
418	0.0787	0.0386
419	0.0793	0.0334
419	0.0784	0.0241
420	0.0784	0.0294
420	0.0784	0.0315
421	0.0787	0.038
421	0.079	0.053
422	0.0793	0.0402
422	0.0793	0.0315
423	0.0793	0.0315
423	0.0793	0.0327
424	0.0802	0.0337
424	0.0805	0.035
425	0.0796	0.0365
425	0.0799	0.0371
426	0.0802	0.0386
426	0.0805	0.0392
427	0.0824	0.0403
427	0.0805	0.0433
428	0.0805	0.0445
428	0.0811	0.0451
429	0.0814	0.0454
429	0.0811	0.0443
430	0.0802	0.0496
430	0.0802	0.044
431	0.0802	0.0446
431	0.0799	0.0442
432	0.0799	0.0449
432	0.0796	0.0455
433	0.0808	0.0436
433	0.0796	0.0421
434	0.0799	0.0433
434	0.0799	0.0455
435	0.0811	0.0471
435	0.0802	0.0582
436	0.0805	0.0501
436	0.0808	0.0182
437	0.0814	0.0179
437	0.0814	0.0185
438	0.0817	0.0192
438	0.0805	0.0201
439	0.0811	0.021
439	0.0808	0.0216
440	0.0814	0.0241
440	0.0808	0.0269
441	0.0811	0.0287
441	0.0814	0.031
442	0.0808	0.0334
442	0.0814	0.0358
443	0.082	0.0393
443	0.0811	0.044
444	0.0817	0.0486
444	0.082	0.0606
445	0.0823	0.0374
445	0.0827	0.0195
446	0.0805	0.0207
446	0.082	0.0235
447	0.0823	0.0287
447	0.082	0.0483
448	0.0827	0.0551
448	0.0824	0.0554
449	0.0814	0.0576
449	0.082	0.0547
450	0.0817	0.0461
450	0.0814	0.0486
451	0.0817	0.0247
451	0.0823	0.0151
452	0.082	0.0154
452	0.0817	0.0163
453	0.0817	0.0166
453	0.0823	0.0179
454	0.0821	0.0204
454	0.0823	0.0331
455	0.0824	0.0365
455	0.0827	0.0309
456	0.0824	0.0324
456	0.083	0.0334
457	0.0827	0.0296
457	0.083	0.0204
458	0.083	0.0238
458	0.0852	0.035
459	0.083	0.0353
459	0.0836	0.0349
460	0.0836	0.0356
460	0.0845	0.0322
461	0.0848	0.0272
461	0.0852	0.0269
462	0.0851	0.0284
462	0.0861	0.0451
463	0.0855	0.0505
463	0.0861	0.0505
464	0.087	0.03
464	0.0867	0.0538
465	0.0864	0.021
465	0.0858	0.0216
466	0.0861	0.0216
466	0.0867	0.0216
467	0.0848	0.0201
467	0.0845	0.0198
468	0.0848	0.0204
468	0.0848	0.0216
469	0.0845	0.0228
469	0.0845	0.0244
470	0.0848	0.0263
470	0.0848	0.0275
471	0.0842	0.0284
471	0.0845	0.0296
472	0.0848	0.0303
472	0.0848	0.0316
473	0.0848	0.0331
473	0.0848	0.0343
474	0.0854	0.0356
474	0.0858	0.0368
475	0.0864	0.039
475	0.0861	0.0415
476	0.0864	0.0638
476	0.0861	0.0411
477	0.0858	0.0392
477	0.0867	0.0421
478	0.0864	0.0405
478	0.0864	0.0421
479	0.0864	0.0427
479	0.0864	0.0437
480	0.0858	0.0455
480	0.0861	0.0452
481	0.087	0.0455
481	0.0867	0.0492
482	0.0867	0.0495
482	0.0867	0.0486
483	0.087	0.0548
483	0.0873	0.0505
484	0.0882	0.0545
484	0.0861	0.0625
485	0.0852	0.0418
485	0.0845	0.0446
486	0.0849	0.0495
486	0.0855	0.0536
487	0.0852	0.0461
487	0.0855	0.0482
488	0.0858	0.051
488	0.0861	0.0656
489	0.0861	0.0324
489	0.0858	0.0263
490	0.0864	0.0306
490	0.0861	0.029
491	0.0858	0.0439
491	0.0858	0.0384
492	0.0864	0.0527
492	0.0864	0.0408
493	0.0858	0.0504
493	0.0867	0.0451
494	0.087	0.0281
494	0.0867	0.0312
495	0.087	0.0368
495	0.0873	0.0588
496	0.087	0.0461
496	0.0867	0.052
497	0.0864	0.0415
497	0.0864	0.0557
498	0.0864	0.0712
498	0.0864	0.064
499	0.0864	0.0932
499	0.0861	0.0455
500	0.0864	0.0836
500	0.0864	0.0294
501	0.0867	0.0281
501	0.0864	0.0287
502	0.0861	0.0312
502	0.0864	0.0346
503	0.0861	0.0412
503	0.0861	0.0523
504	0.0864	0.0625
504	0.0858	0.0157
505	0.0864	0.0154
505	0.0867	0.0157
506	0.0858	0.0173
506	0.0864	0.0191
507	0.0861	0.0275
507	0.0861	0.0619
508	0.0864	0.0451
508	0.0858	0.0446
509	0.0867	0.0433
509	0.0855	0.0436
510	0.0861	0.0508
510	0.0858	0.0536
511	0.0861	0.0756
511	0.0855	0.0331
512	0.0851	0.065
512	0.0858	0.0163
513	0.0861	0.0201
513	0.0858	0.0318
514	0.0864	0.0669
514	0.0858	0.0452
515	0.0864	0.0482
515	0.0867	0.0793
516	0.0864	0.0176
516	0.0861	0.0219
517	0.0861	0.0213
517	0.0861	0.021
518	0.0864	0.0216
518	0.0861	0.0567
519	0.087	0.0294
519	0.0861	0.0235
520	0.0864	0.0232
520	0.0867	0.0244
521	0.0867	0.025
521	0.0858	0.026
522	0.087	0.0272
522	0.0873	0.0284
523	0.0867	0.03
523	0.0873	0.0315
524	0.0876	0.0331
524	0.087	0.0365
525	0.0876	0.0378
525	0.0873	0.0333
526	0.0876	0.0334
526	0.0873	0.0151
527	0.0886	0.0154
527	0.0889	0.0154
528	0.0883	0.0163
528	0.0889	0.0172
529	0.0886	0.0185
529	0.0889	0.0195
530	0.0898	0.0195
530	0.0898	0.0198
531	0.0895	0.0201
531	0.0895	0.0201
532	0.0889	0.0204
532	0.0898	0.0204
533	0.0895	0.0204
533	0.0898	0.0207
534	0.0899	0.0207
534	0.0898	0.0207
535	0.0898	0.021
535	0.0892	0.021
536	0.0885	0.0213
536	0.0879	0.0216
537	0.0885	0.0219
537	0.0889	0.0228
538	0.0901	0.0235
538	0.0885	0.025
539	0.0891	0.0272
539	0.0886	0.0278
540	0.0885	0.0293
540	0.0888	0.0312
541	0.0882	0.0313
541	0.0885	0.0306
542	0.0885	0.0293
542	0.0885	0.0247
543	0.0886	0.0191
543	0.0895	0.0185
544	0.0885	0.0195
544	0.0895	0.0188
545	0.0899	0.0195
545	0.0895	0.0198
546	0.0914	0.0204
546	0.0908	0.0204
547	0.0908	0.0216
547	0.0908	0.0222
548	0.0908	0.0225
548	0.0911	0.0228
549	0.0908	0.0238
549	0.0907	0.0244
550	0.0891	0.0253
550	0.0898	0.0272
551	0.0888	0.0281
551	0.0885	0.029
552	0.0892	0.0309
552	0.0883	0.0312
553	0.0907	0.0316
553	0.0889	0.0322
554	0.0891	0.0325
554	0.0891	0.0355
555	0.0901	0.0352
555	0.0885	0.0352
556	0.0904	0.0352
556	0.0895	0.0352
557	0.0905	0.0352
557	0.0891	0.0358
558	0.0895	0.0355
558	0.0901	0.0355
559	0.0901	0.0358
559	0.0901	0.0358
560	0.0895	0.0358
560	0.0898	0.0358
561	0.0901	0.0358
561	0.0888	0.0358
562	0.0891	0.0358
562	0.0891	0.0358
563	0.0898	0.0365
563	0.0904	0.0365
564	0.0898	0.0365
564	0.0898	0.0365
565	0.0904	0.0365
565	0.0908	0.0365
566	0.0911	0.0365
566	0.0923	0.0368
567	0.0905	0.0365
567	0.0902	0.0365
568	0.0923	0.0365
568	0.0907	0.0365
569	0.0852	0.0368
569	0.0889	0.0368
570	0.0891	0.0368
570	0.0892	0.0365
571	0.0898	0.0365
571	0.0895	0.0368
572	0.0908	0.0368
572	0.0895	0.0375
573	0.0898	0.0375
573	0.0895	0.0375
574	0.0902	0.0378
574	0.0898	0.0399
575	0.0895	0.0402
575	0.0898	0.0399
576	0.0889	0.0399
576	0.0888	0.0402
577	0.0898	0.0405
577	0.0879	0.0408
578	0.0879	0.0411
578	0.088	0.0408
579	0.0914	0.0408
579	0.0907	0.0365
580	0.088	0.0322
580	0.0886	0.0328
581	0.0871	0.0355
581	0.0877	0.0384
582	0.0871	0.042
582	0.0886	0.0433
583	0.0905	0.0384
583	0.0877	0.0439
584	0.088	0.0371
584	0.0873	0.0449
585	0.0839	0.0452
585	0.0867	0.0449
586	0.0868	0.0377
586	0.0861	0.0442
587	0.0886	0.0442
587	0.0892	0.0443
588	0.088	0.0449
588	0.0877	0.0442
589	0.0877	0.0439
589	0.0883	0.0374
590	0.0899	0.0442
590	0.0886	0.0411
591	0.0895	0.0418
591	0.087	0.0414
592	0.0877	0.0411
592	0.0895	0.0418
593	0.0892	0.0402
593	0.0886	0.0359
594	0.0895	0.0408
594	0.0877	0.0421
595	0.088	0.0411
595	0.0886	0.0402
596	0.0883	0.0408
596	0.0876	0.0408
597	0.0876	0.0393
597	0.087	0.039
598	0.087	0.0371
598	0.087	0.0408
599	0.087	0.0402
599	0.0852	0.0405
600	0.0849	0.0408
600	0.0867	0.0408
601	0.087	0.0414
601	0.0864	0.0414
602	0.0864	0.0414
602	0.0858	0.0414
603	0.0867	0.0414
603	0.0855	0.0402
604	0.0849	0.042
604	0.0852	0.0414
605	0.0858	0.0417
605	0.0855	0.0414
606	0.0849	0.0414
606	0.0849	0.042
607	0.0852	0.0417
607	0.0849	0.0423
608	0.0852	0.0417
608	0.0855	0.0411
609	0.0852	0.0423
609	0.0864	0.0442
610	0.0861	0.042
610	0.0855	0.0424
611	0.0846	0.0414
611	0.0849	0.0426
612	0.0852	0.0437
612	0.0858	0.044
613	0.0839	0.0486
613	0.0849	0.0418
614	0.0808	0.021
614	0.083	0.0585
615	0.0827	0.0581
615	0.0839	0.0225
616	0.0839	0.0231
616	0.0858	0.025
617	0.0858	0.0269
617	0.0852	0.0328
618	0.0851	0.061
618	0.0867	0.0582
619	0.0854	0.0572
619	0.0845	0.0527
620	0.0852	0.0495
620	0.0833	0.0486
621	0.0842	0.048
621	0.0848	0.047
622	0.0858	0.0452
622	0.0854	0.0455
623	0.0855	0.0455
623	0.0867	0.0451
624	0.0845	0.0449
624	0.0836	0.0455
625	0.0833	0.0452
625	0.0842	0.0427
626	0.0849	0.0399
626	0.0845	0.0405
627	0.0842	0.0402
627	0.0851	0.0409
628	0.0842	0.0415
628	0.0836	0.0412
629	0.0833	0.0412
629	0.0845	0.0412
630	0.0845	0.0418
630	0.0836	0.0415
631	0.0833	0.0415
631	0.0833	0.0415
632	0.0833	0.0415
632	0.0827	0.0415
633	0.0842	0.0418
633	0.0842	0.0415
634	0.0833	0.0415
634	0.0839	0.0415
635	0.0839	0.0418
635	0.0839	0.0415
636	0.083	0.0418
636	0.0842	0.0415
637	0.0842	0.0418
637	0.0845	0.0418
638	0.0839	0.0418
638	0.083	0.0418
639	0.0833	0.0424
639	0.0833	0.0427
640	0.0848	0.0427
640	0.0833	0.0424
641	0.0833	0.0418
641	0.083	0.0418
642	0.0836	0.0427
642	0.086	0.0427
643	0.0842	0.0427
643	0.083	0.0427
644	0.0839	0.0427
644	0.0836	0.043
645	0.0845	0.0433
645	0.0842	0.0433
646	0.0842	0.0433
646	0.0858	0.0436
647	0.0877	0.044
647	0.0883	0.0446
648	0.0913	0.0449
648	0.0908	0.0455
649	0.0898	0.0452
649	0.0913	0.0458
650	0.0904	0.0461
650	0.091	0.0461
651	0.0902	0.0464
651	0.0908	0.0467
652	0.0911	0.0473
652	0.0917	0.0479
653	0.092	0.0492
653	0.0929	0.0535
654	0.0938	0.0554
654	0.0908	0.0566
655	0.0907	0.0579
655	0.0916	0.0588
656	0.092	0.0582
656	0.0914	0.0572
657	0.0895	0.0582
657	0.0904	0.0589
658	0.092	0.0604
658	0.0907	0.0619
659	0.0932	0.064
659	0.092	0.0594
660	0.092	0.0578
660	0.0901	0.0582
661	0.0913	0.0585
661	0.0908	0.0566
662	0.0908	0.0566
662	0.0914	0.0576
663	0.092	0.0551
663	0.0911	0.0529
664	0.0905	0.0536
664	0.0917	0.0536
665	0.0914	0.0542
665	0.0914	0.0548
666	0.0929	0.0551
666	0.0914	0.056
667	0.0914	0.056
667	0.092	0.056
668	0.0902	0.0566
668	0.0892	0.0569
669	0.0911	0.0572
669	0.0898	0.0575
670	0.0899	0.0581
670	0.0911	0.0581
671	0.0914	0.0582
671	0.0917	0.0585
672	0.0904	0.0508
672	0.0902	0.0412
673	0.0899	0.0412
673	0.0914	0.0411
674	0.0908	0.0415
674	0.0905	0.0415
675	0.0917	0.0418
675	0.0914	0.0418
676	0.0904	0.0427
676	0.0905	0.0424
677	0.0902	0.0427
677	0.0907	0.0427
678	0.0904	0.0427
678	0.0911	0.043
679	0.0914	0.043
679	0.0914	0.0433
680	0.0914	0.0433
680	0.0914	0.0433
681	0.0898	0.0436
681	0.092	0.0436
682	0.0914	0.0436
682	0.0911	0.0439
683	0.0904	0.0443
683	0.092	0.0446
684	0.0905	0.0449
684	0.0898	0.0449
685	0.0907	0.0449
685	0.0911	0.0452
686	0.092	0.0452
686	0.0923	0.0455
687	0.092	0.0458
687	0.0917	0.0461
688	0.0923	0.0464
688	0.0923	0.0467
689	0.0911	0.047
689	0.0917	0.0479
690	0.0908	0.0483
690	0.0895	0.0489
691	0.0898	0.0508
691	0.0895	0.0529
692	0.0898	0.0557
692	0.0895	0.0572
693	0.0901	0.0607
693	0.091	0.0634
694	0.0898	0.0613
694	0.0895	0.0606
695	0.0908	0.0743
695	0.0911	0.0445
696	0.0911	0.0284
696	0.0914	0.0281
697	0.0902	0.029
697	0.0898	0.029
698	0.0907	0.029
698	0.0917	0.029
699	0.0917	0.0293
699	0.0901	0.03
700	0.0911	0.03
700	0.092	0.0303
701	0.092	0.0306
701	0.0911	0.0306
702	0.0899	0.0309
702	0.0926	0.0309
703	0.0926	0.0309
703	0.0914	0.0316
704	0.0917	0.0316
704	0.0908	0.0316
705	0.0923	0.0319
705	0.0929	0.0322
706	0.0911	0.0322
706	0.0907	0.0322
707	0.092	0.0322
707	0.0938	0.0322
708	0.0929	0.0322
708	0.0926	0.0322
709	0.0908	0.0322
709	0.0926	0.0325
710	0.0923	0.0325
710	0.0926	0.0328
711	0.0951	0.0328
711	0.0914	0.0328
712	0.0907	0.0328
712	0.0911	0.0328
713	0.0923	0.0328
713	0.0935	0.0328
714	0.0932	0.0331
714	0.0951	0.0331
715	0.0938	0.0334
715	0.0923	0.0334
716	0.0929	0.0334
716	0.0923	0.0334
717	0.0929	0.0334
717	0.0935	0.0337
718	0.0948	0.034
718	0.0948	0.034
719	0.0954	0.034
719	0.0951	0.034
720	0.0954	0.0346
720	0.0939	0.0346
721	0.0926	0.0352
721	0.0926	0.0352
722	0.0932	0.0352
722	0.0917	0.0358
723	0.0917	0.0361
723	0.0951	0.0365
724	0.0917	0.0371
724	0.0904	0.0378
725	0.0929	0.0378
725	0.0926	0.0387
726	0.0963	0.0399
726	0.0929	0.0405
727	0.0957	0.0405
727	0.0969	0.0411
728	0.0935	0.0411
728	0.0932	0.042
729	0.0929	0.042
729	0.0939	0.0427
730	0.0954	0.0433
730	0.0951	0.044
731	0.0895	0.0446
731	0.0941	0.0449
732	0.0932	0.0455
732	0.0938	0.0461
733	0.0945	0.0467
733	0.0967	0.0476
734	0.0941	0.0486
734	0.0932	0.0511
735	0.0932	0.0563
735	0.0929	0.0551
736	0.0948	0.039
736	0.0957	0.0402
737	0.0917	0.0426
737	0.0942	0.1193
738	0.0942	0.0833
738	0.0948	0.1081
739	0.0966	0.1072
739	0.0941	0.1063
740	0.095	0.1056
740	0.0961	0.1053
741	0.0954	0.1047
741	0.0947	0.1047
742	0.0963	0.1038
742	0.0944	0.1038
743	0.0972	0.1034
743	0.0976	0.1028
744	0.0973	0.1025
744	0.0973	0.1025
745	0.0929	0.1022
745	0.092	0.1022
746	0.0944	0.1019
746	0.0967	0.1016
747	0.0963	0.1013
747	0.096	0.1013
748	0.0954	0.101
748	0.0941	0.101
749	0.0954	0.101
749	0.0961	0.1007
750	0.0963	0.1004
750	0.0945	0.1004
751	0.0969	0.1004
751	0.0935	0.1004
752	0.0938	0.1001
752	0.0948	0.1001
753	0.0944	0.0998
753	0.0947	0.1001
754	0.0963	0.1001
754	0.0944	0.1001
755	0.0957	0.0998
755	0.0929	0.0998
756	0.0957	0.1001
756	0.0954	0.0998
757	0.0954	0.0998
757	0.0938	0.0998
758	0.0957	0.0998
758	0.092	0.1001
759	0.0941	0.0998
759	0.0935	0.1001
760	0.0926	0.0998
760	0.0939	0.1001
761	0.0913	0.1001
761	0.0951	0.1001
762	0.0923	0.0997
762	0.0963	0.1
763	0.0929	0.1
763	0.0933	0.0997
764	0.0948	0.1003
764	0.0935	0.1
765	0.0917	0.0997
765	0.0933	0.1
766	0.0901	0.1
766	0.0951	0.0997
767	0.0923	0.1
767	0.0923	0.1
768	0.0944	0.0997
768	0.0966	0.0997
769	0.0939	0.0994
769	0.0935	0.1
770	0.0932	0.1
770	0.0945	0.1
771	0.0932	0.1003
771	0.0945
772	0.0932
772	0.0926
773	0.0911
773	0.0926
774	0.0954
774	0.0973
775	0.095
775	0.0939
776	0.0923
776	0.092
777	0.0914
777	0.0914
778	0.0926
778	0.0913
779	0.0914
779	0.0926
780	0.0922
780	0.0944
781	0.0947
781	0.0951
782	0.0923
782	0.0936
783	0.0913
783	0.0913
784	0.0916
784	0.0938
785	0.0938
785	0.0942
786	0.0926
786	0.0919
787	0.0901
787	0.0916
788	0.092
788	0.0926
789	0.091
789	0.0917
790	0.0929
790	0.0932
791	0.0942
791	0.0932
792	0.0936
792	0.0923
793	0.0932
793	0.0938
794	0.0923
794	0.0932
795	0.0936
795	0.0932
796	0.091
796	0.0926
797	0.0916
797	0.091
798	0.091
798	0.0904
799	0.0907
799	0.091
800	0.0904
