# Supplementary material for: 3D hierarchical graphene matrices enable stable Zn anodes for aqueous Zn batteries
Source: Nat Commun. 2023 Jul 14;14:4205. doi: 10.1038/s41467-023-39947-8 (PMC10349079; doi:10.1038/s41467-023-39947-8)
Supplement: Supplementary file 11 — Source Data [file 41467_2023_39947_MOESM11_ESM.zip › RAW DATA/Manuscript/Fig.4/Fig.4f.xlsx]

## Sheet: 2 mA cm-2 - 2mAh cm-2
Time(h)	3D-RFGC
0	-0.0495
0.00833	-0.054
0.01667	-0.059
0.025	-0.057
0.03333	-0.0513
0.04167	-0.0463
0.05	-0.0424
0.05833	-0.0392
0.06667	-0.0367
0.075	-0.0346
0.08333	-0.0328
0.09167	-0.0313
0.1	-0.03
0.10833	-0.0288
0.11667	-0.0279
0.125	-0.0269
0.13333	-0.0261
0.14167	-0.0254
0.15	-0.0247
0.15833	-0.0241
0.16667	-0.0236
0.175	-0.0232
0.18333	-0.0226
0.19167	-0.0222
0.2	-0.0218
0.20833	-0.0215
0.21667	-0.0211
0.225	-0.0208
0.23333	-0.0205
0.24167	-0.0202
0.25	-0.02
0.25833	-0.0197
0.26667	-0.0195
0.275	-0.0193
0.28333	-0.0191
0.29167	-0.0189
0.3	-0.0187
0.30833	-0.0186
0.31667	-0.0184
0.325	-0.0182
0.33333	-0.0181
0.34167	-0.018
0.35	-0.0178
0.35833	-0.0178
0.36667	-0.0176
0.375	-0.0175
0.38333	-0.0173
0.39167	-0.0172
0.4	-0.0171
0.40833	-0.017
0.41667	-0.0169
0.425	-0.0169
0.43333	-0.0168
0.44167	-0.0167
0.45	-0.0166
0.45833	-0.0166
0.46667	-0.0165
0.475	-0.0164
0.48333	-0.0163
0.49167	-0.0163
0.5	-0.0161
0.50833	-0.0161
0.51667	-0.0161
0.525	-0.016
0.53333	-0.016
0.54167	-0.0159
0.55	-0.0158
0.55833	-0.0158
0.56667	-0.0158
0.575	-0.0157
0.58333	-0.0157
0.59167	-0.0156
0.6	-0.0155
0.60833	-0.0155
0.61667	-0.0155
0.625	-0.0154
0.63333	-0.0154
0.64167	-0.0153
0.65	-0.0152
0.65833	-0.0152
0.66667	-0.0151
0.675	-0.0152
0.68333	-0.0152
0.69167	-0.0151
0.7	-0.0151
0.70833	-0.015
0.71667	-0.015
0.725	-0.015
0.73333	-0.0149
0.74167	-0.0149
0.75	-0.0149
0.75833	-0.0149
0.76667	-0.0148
0.775	-0.0148
0.78333	-0.0148
0.79167	-0.0148
0.8	-0.0148
0.80833	-0.0148
0.81667	-0.0147
0.825	-0.0147
0.83333	-0.0147
0.84167	-0.0147
0.85	-0.0147
0.85833	-0.0146
0.86667	-0.0144
0.875	-0.0145
0.88333	-0.0144
0.89167	-0.0144
0.9	-0.0144
0.90833	-0.0144
0.91667	-0.0143
0.925	-0.0143
0.93333	-0.0142
0.94167	-0.0143
0.95	-0.0143
0.95833	-0.0143
0.96667	-0.0143
0.975	-0.0142
0.98333	-0.0141
0.99167	-0.0141
0.99956	-0.0141
0.99956	0
1.00789	0.0126
1.01622	0.0138
1.02456	0.0145
1.03289	0.0151
1.04122	0.0156
1.04956	0.0159
1.05789	0.0164
1.06622	0.0167
1.07456	0.0169
1.08289	0.0172
1.09122	0.0174
1.09956	0.0175
1.10789	0.0177
1.11622	0.0178
1.12456	0.018
1.13289	0.0181
1.14122	0.0184
1.14956	0.0185
1.15789	0.0186
1.16622	0.0187
1.17456	0.0188
1.18289	0.019
1.19122	0.019
1.19956	0.0191
1.20789	0.0191
1.21622	0.019
1.22456	0.019
1.23289	0.019
1.24122	0.0191
1.24956	0.0191
1.25789	0.0191
1.26622	0.0191
1.27456	0.019
1.28289	0.019
1.29122	0.019
1.29956	0.019
1.30789	0.019
1.31622	0.0191
1.32456	0.019
1.33289	0.0191
1.34122	0.019
1.34956	0.0191
1.35789	0.0192
1.36622	0.0192
1.37456	0.0194
1.38289	0.0194
1.39122	0.0196
1.39956	0.0196
1.40789	0.0197
1.41622	0.0198
1.42456	0.0199
1.43289	0.02
1.44122	0.0201
1.44956	0.0201
1.45789	0.0203
1.46622	0.0203
1.47456	0.0204
1.48289	0.0205
1.49122	0.0205
1.49956	0.0206
1.50789	0.0207
1.51622	0.0207
1.52456	0.0207
1.53289	0.0209
1.54122	0.0209
1.54956	0.021
1.55789	0.0211
1.56622	0.0212
1.57456	0.0213
1.58289	0.0214
1.59122	0.0215
1.59956	0.0216
1.60789	0.0217
1.61622	0.0218
1.62456	0.0219
1.63289	0.022
1.64122	0.0222
1.64956	0.0224
1.65789	0.0225
1.66622	0.0227
1.67456	0.0228
1.68289	0.023
1.69122	0.0232
1.69956	0.0234
1.70789	0.0236
1.71622	0.0238
1.72456	0.024
1.73289	0.0241
1.74122	0.0243
1.74956	0.0246
1.75789	0.0249
1.76622	0.0253
1.77456	0.0256
1.78289	0.026
1.79122	0.0265
1.79956	0.027
1.80789	0.0276
1.81622	0.0283
1.82456	0.029
1.83289	0.0299
1.84122	0.031
1.84956	0.0324
1.85789	0.0341
1.86622	0.0361
1.87456	0.0382
1.88289	0.0399
1.89122	0.0404
1.89956	0.0401
1.90789	0.0393
1.91622	0.0385
1.92456	0.0377
1.93289	0.0368
1.94122	0.036
1.94956	0.0354
1.95789	0.0348
1.96622	0.0343
1.97456	0.0337
1.98289	0.0333
1.99122	0.0329
1.99911	0.0324
1.99911	0
2.00744	-0.0109
2.01578	-0.0117
2.02411	-0.0122
2.03244	-0.0126
2.04078	-0.0128
2.04911	-0.0129
2.05744	-0.013
2.06578	-0.0128
2.07411	-0.0126
2.08244	-0.0123
2.09078	-0.0119
2.09911	-0.0115
2.10744	-0.011
2.11578	-0.0107
2.12411	-0.0104
2.13244	-0.0101
2.14078	-0.01
2.14911	-0.0099
2.15744	-0.0097
2.16578	-0.0097
2.17411	-0.0096
2.18244	-0.0096
2.19078	-0.0095
2.19911	-0.0096
2.20744	-0.0097
2.21578	-0.0097
2.22411	-0.0098
2.23244	-0.0099
2.24078	-0.0099
2.24911	-0.01
2.25744	-0.0101
2.26578	-0.0101
2.27411	-0.0102
2.28244	-0.0101
2.29078	-0.0102
2.29911	-0.0103
2.30744	-0.0104
2.31578	-0.0104
2.32411	-0.0104
2.33244	-0.0104
2.34078	-0.0105
2.34911	-0.0106
2.35744	-0.0107
2.36578	-0.0107
2.37411	-0.0108
2.38244	-0.0107
2.39078	-0.0109
2.39911	-0.0109
2.40744	-0.0109
2.41578	-0.011
2.42411	-0.0111
2.43244	-0.0112
2.44078	-0.0111
2.44911	-0.0112
2.45744	-0.0113
2.46578	-0.0114
2.47411	-0.0114
2.48244	-0.0115
2.49078	-0.0116
2.49911	-0.0116
2.50744	-0.0117
2.51578	-0.0118
2.52411	-0.0119
2.53244	-0.012
2.54078	-0.0121
2.54911	-0.0122
2.55744	-0.0123
2.56578	-0.0124
2.57411	-0.0125
2.58244	-0.0126
2.59078	-0.0126
2.59911	-0.0128
2.60744	-0.0128
2.61578	-0.0131
2.62411	-0.0132
2.63244	-0.0133
2.64078	-0.0136
2.64911	-0.0138
2.65744	-0.0139
2.66578	-0.0142
2.67411	-0.0144
2.68244	-0.0147
2.69078	-0.0149
2.69911	-0.0152
2.70744	-0.0155
2.71578	-0.0159
2.72411	-0.0162
2.73244	-0.0165
2.74078	-0.0168
2.74911	-0.0171
2.75744	-0.0174
2.76578	-0.0178
2.77411	-0.0181
2.78244	-0.0183
2.79078	-0.0185
2.79911	-0.0188
2.80744	-0.0189
2.81578	-0.019
2.82411	-0.0191
2.83244	-0.0192
2.84078	-0.0193
2.84911	-0.0193
2.85744	-0.0193
2.86578	-0.0193
2.87411	-0.0194
2.88244	-0.0193
2.89078	-0.0193
2.89911	-0.0193
2.90744	-0.0192
2.91578	-0.0191
2.92411	-0.0191
2.93244	-0.019
2.94078	-0.019
2.94911	-0.019
2.95744	-0.0189
2.96578	-0.0189
2.97411	-0.0188
2.98244	-0.0187
2.99078	-0.0187
2.99867	-0.0186
2.99867	0.0028
3.007	0.017
3.01533	0.0185
3.02367	0.0192
3.032	0.0196
3.04033	0.0199
3.04867	0.0201
3.057	0.0202
3.06533	0.0202
3.07367	0.0203
3.082	0.0202
3.09033	0.0201
3.09867	0.0201
3.107	0.02
3.11533	0.0199
3.12367	0.0197
3.132	0.0196
3.14033	0.0195
3.14867	0.0193
3.157	0.0191
3.16533	0.0189
3.17367	0.0188
3.182	0.0187
3.19033	0.0185
3.19867	0.0185
3.207	0.0183
3.21533	0.0183
3.22367	0.0182
3.232	0.0182
3.24033	0.0182
3.24867	0.0182
3.257	0.0182
3.26533	0.0182
3.27367	0.0183
3.282	0.0184
3.29033	0.0184
3.29867	0.0184
3.307	0.0185
3.31533	0.0186
3.32367	0.0186
3.332	0.0187
3.34033	0.0189
3.34867	0.0189
3.357	0.019
3.36533	0.0192
3.37367	0.0192
3.382	0.0193
3.39033	0.0194
3.39867	0.0196
3.407	0.0197
3.41533	0.0197
3.42367	0.0198
3.432	0.0199
3.44033	0.0199
3.44867	0.02
3.457	0.0202
3.46533	0.0202
3.47367	0.0202
3.482	0.0203
3.49033	0.0204
3.49867	0.0205
3.507	0.0205
3.51533	0.0206
3.52367	0.0207
3.532	0.0207
3.54033	0.0208
3.54867	0.021
3.557	0.021
3.56533	0.0211
3.57367	0.0212
3.582	0.0212
3.59033	0.0213
3.59867	0.0214
3.607	0.0215
3.61533	0.0216
3.62367	0.0217
3.632	0.0218
3.64033	0.0219
3.64867	0.0219
3.657	0.0221
3.66533	0.0221
3.67367	0.0223
3.682	0.0224
3.69033	0.0226
3.69867	0.0227
3.707	0.0229
3.71533	0.023
3.72367	0.0232
3.732	0.0234
3.74033	0.0236
3.74867	0.0237
3.757	0.024
3.76533	0.0243
3.77367	0.0246
3.782	0.025
3.79033	0.0253
3.79867	0.0258
3.807	0.0262
3.81533	0.0267
3.82367	0.0273
3.832	0.028
3.84033	0.0287
3.84867	0.0296
3.857	0.0304
3.86533	0.0313
3.87367	0.0322
3.882	0.033
3.89033	0.0336
3.89867	0.0342
3.907	0.0342
3.91533	0.0343
3.92367	0.0341
3.932	0.0338
3.94033	0.0335
3.94867	0.0332
3.957	0.0327
3.96533	0.0323
3.97367	0.032
3.982	0.0317
3.99033	0.0314
3.99822	0.0311
3.99822	0.0035
4.00656	-0.0097
4.01489	-0.0103
4.02322	-0.0104
4.03156	-0.0106
4.03989	-0.0107
4.04822	-0.0108
4.05656	-0.0107
4.06489	-0.0107
4.07322	-0.0106
4.08156	-0.0103
4.08989	-0.0101
4.09822	-0.0098
4.10656	-0.0094
4.11489	-0.0092
4.12322	-0.009
4.13156	-0.0087
4.13989	-0.0086
4.14822	-0.0084
4.15656	-0.0083
4.16489	-0.0083
4.17322	-0.0083
4.18156	-0.0082
4.18989	-0.0082
4.19822	-0.0082
4.20656	-0.0082
4.21489	-0.0083
4.22322	-0.0084
4.23156	-0.0084
4.23989	-0.0085
4.24822	-0.0086
4.25656	-0.0086
4.26489	-0.0086
4.27322	-0.0088
4.28156	-0.0088
4.28989	-0.0089
4.29822	-0.009
4.30656	-0.009
4.31489	-0.009
4.32322	-0.0091
4.33156	-0.0092
4.33989	-0.0092
4.34822	-0.0093
4.35656	-0.0093
4.36489	-0.0094
4.37322	-0.0094
4.38156	-0.0095
4.38989	-0.0095
4.39822	-0.0096
4.40656	-0.0096
4.41489	-0.0096
4.42322	-0.0097
4.43156	-0.0097
4.43989	-0.0098
4.44822	-0.0098
4.45656	-0.0098
4.46489	-0.0097
4.47322	-0.0098
4.48156	-0.0099
4.48989	-0.0099
4.49822	-0.01
4.50656	-0.01
4.51489	-0.01
4.52322	-0.0102
4.53156	-0.0102
4.53989	-0.0103
4.54822	-0.0103
4.55656	-0.0104
4.56489	-0.0105
4.57322	-0.0105
4.58156	-0.0106
4.58989	-0.0106
4.59822	-0.0107
4.60656	-0.0108
4.61489	-0.0109
4.62322	-0.0109
4.63156	-0.0111
4.63989	-0.0112
4.64822	-0.0112
4.65656	-0.0114
4.66489	-0.0114
4.67322	-0.0116
4.68156	-0.0116
4.68989	-0.0119
4.69822	-0.012
4.70656	-0.0121
4.71489	-0.0123
4.72322	-0.0125
4.73156	-0.0126
4.73989	-0.0129
4.74822	-0.0131
4.75656	-0.0133
4.76489	-0.0135
4.77322	-0.0137
4.78156	-0.0141
4.78989	-0.0145
4.79822	-0.0148
4.80656	-0.0152
4.81489	-0.0156
4.82322	-0.016
4.83156	-0.0165
4.83989	-0.017
4.84822	-0.0176
4.85656	-0.0183
4.86489	-0.0189
4.87322	-0.0196
4.88156	-0.0202
4.88989	-0.0208
4.89822	-0.0211
4.90656	-0.0215
4.91489	-0.0217
4.92322	-0.0218
4.93156	-0.0217
4.93989	-0.0216
4.94822	-0.0214
4.95656	-0.0212
4.96489	-0.021
4.97322	-0.0208
4.98156	-0.0206
4.98989	-0.0204
4.99778	-0.0202
4.99778	0
5.00611	0.0187
5.01444	0.0197
5.02278	0.0203
5.03111	0.0204
5.03944	0.0205
5.04778	0.0204
5.05611	0.0203
5.06444	0.0202
5.07278	0.0201
5.08111	0.0198
5.08944	0.0196
5.09778	0.0194
5.10611	0.0191
5.11444	0.0188
5.12278	0.0186
5.13111	0.0184
5.13944	0.0181
5.14778	0.0179
5.15611	0.0177
5.16444	0.0176
5.17278	0.0174
5.18111	0.0173
5.18944	0.0172
5.19778	0.017
5.20611	0.017
5.21444	0.017
5.22278	0.017
5.23111	0.017
5.23944	0.0169
5.24778	0.017
5.25611	0.017
5.26444	0.0171
5.27278	0.0172
5.28111	0.0172
5.28944	0.0173
5.29778	0.0174
5.30611	0.0175
5.31444	0.0176
5.32278	0.0177
5.33111	0.0177
5.33944	0.0178
5.34778	0.0179
5.35611	0.0181
5.36444	0.0182
5.37278	0.0182
5.38111	0.0183
5.38944	0.0186
5.39778	0.0186
5.40611	0.0187
5.41444	0.0188
5.42278	0.019
5.43111	0.019
5.43944	0.0191
5.44778	0.0193
5.45611	0.0193
5.46444	0.0194
5.47278	0.0195
5.48111	0.0196
5.48944	0.0197
5.49778	0.0198
5.50611	0.0198
5.51444	0.0199
5.52278	0.02
5.53111	0.0201
5.53944	0.0201
5.54778	0.0202
5.55611	0.0203
5.56444	0.0204
5.57278	0.0205
5.58111	0.0206
5.58944	0.0206
5.59778	0.0207
5.60611	0.0207
5.61444	0.0207
5.62278	0.0208
5.63111	0.0209
5.63944	0.021
5.64778	0.0211
5.65611	0.0213
5.66444	0.0214
5.67278	0.0215
5.68111	0.0216
5.68944	0.0218
5.69778	0.0218
5.70611	0.022
5.71444	0.0221
5.72278	0.0222
5.73111	0.0224
5.73944	0.0225
5.74778	0.0228
5.75611	0.0229
5.76444	0.0232
5.77278	0.0234
5.78111	0.0236
5.78944	0.0239
5.79778	0.0242
5.80611	0.0245
5.81444	0.0248
5.82278	0.0253
5.83111	0.0256
5.83944	0.0261
5.84778	0.0266
5.85611	0.0271
5.86444	0.0277
5.87278	0.0283
5.88111	0.0291
5.88944	0.0297
5.89778	0.0304
5.90611	0.031
5.91444	0.0314
5.92278	0.0318
5.93111	0.0321
5.93944	0.0322
5.94778	0.0323
5.95611	0.0322
5.96444	0.0321
5.97278	0.0319
5.98111	0.0316
5.98944	0.0312
5.99733	0.031
5.99733	0
6.00567	-0.0098
6.014	-0.0101
6.02233	-0.01
6.03067	-0.01
6.039	-0.01
6.04733	-0.01
6.05567	-0.01
6.064	-0.0098
6.07233	-0.0097
6.08067	-0.0095
6.089	-0.0092
6.09733	-0.0089
6.10567	-0.0086
6.114	-0.0084
6.12233	-0.0081
6.13067	-0.0079
6.139	-0.0077
6.14733	-0.0076
6.15567	-0.0075
6.164	-0.0074
6.17233	-0.0073
6.18067	-0.0073
6.189	-0.0072
6.19733	-0.0073
6.20567	-0.0072
6.214	-0.0073
6.22233	-0.0074
6.23067	-0.0075
6.239	-0.0075
6.24733	-0.0076
6.25567	-0.0076
6.264	-0.0078
6.27233	-0.0078
6.28067	-0.0079
6.289	-0.008
6.29733	-0.0081
6.30567	-0.0081
6.314	-0.0083
6.32233	-0.0083
6.33067	-0.0084
6.339	-0.0084
6.34733	-0.0085
6.35567	-0.0086
6.364	-0.0086
6.37233	-0.0087
6.38067	-0.0088
6.389	-0.0088
6.39733	-0.0089
6.40567	-0.0089
6.414	-0.009
6.42233	-0.009
6.43067	-0.0091
6.439	-0.0091
6.44733	-0.0091
6.45567	-0.0092
6.464	-0.0092
6.47233	-0.0093
6.48067	-0.0093
6.489	-0.0094
6.49733	-0.0095
6.50567	-0.0095
6.514	-0.0095
6.52233	-0.0096
6.53067	-0.0097
6.539	-0.0097
6.54733	-0.0097
6.55567	-0.0098
6.564	-0.0099
6.57233	-0.01
6.58067	-0.01
6.589	-0.0101
6.59733	-0.0101
6.60567	-0.0102
6.614	-0.0102
6.62233	-0.0103
6.63067	-0.0104
6.639	-0.0105
6.64733	-0.0106
6.65567	-0.0106
6.664	-0.0107
6.67233	-0.0109
6.68067	-0.0109
6.689	-0.0109
6.69733	-0.011
6.70567	-0.0111
6.714	-0.0112
6.72233	-0.0114
6.73067	-0.0116
6.739	-0.0117
6.74733	-0.0119
6.75567	-0.012
6.764	-0.0122
6.77233	-0.0124
6.78067	-0.0126
6.789	-0.0128
6.79733	-0.0131
6.80567	-0.0134
6.814	-0.0136
6.82233	-0.0139
6.83067	-0.0143
6.839	-0.0146
6.84733	-0.015
6.85567	-0.0154
6.864	-0.0159
6.87233	-0.0165
6.88067	-0.0169
6.889	-0.0175
6.89733	-0.0182
6.90567	-0.0189
6.914	-0.0196
6.92233	-0.0205
6.93067	-0.0211
6.939	-0.0216
6.94733	-0.022
6.95567	-0.0222
6.964	-0.0222
6.97233	-0.0222
6.98067	-0.0219
6.989	-0.0216
6.99689	-0.0215
6.99689	0.0042
7.00522	0.0198
7.01356	0.0206
7.02189	0.0207
7.03022	0.0207
7.03856	0.0206
7.04689	0.0205
7.05522	0.0203
7.06356	0.0199
7.07189	0.0197
7.08022	0.0194
7.08856	0.019
7.09689	0.0187
7.10522	0.0183
7.11356	0.0181
7.12189	0.0178
7.13022	0.0175
7.13856	0.0173
7.14689	0.0171
7.15522	0.0169
7.16356	0.0168
7.17189	0.0166
7.18022	0.0165
7.18856	0.0164
7.19689	0.0163
7.20522	0.0162
7.21356	0.0162
7.22189	0.0162
7.23022	0.0161
7.23856	0.0161
7.24689	0.0162
7.25522	0.0161
7.26356	0.0161
7.27189	0.0162
7.28022	0.0163
7.28856	0.0163
7.29689	0.0164
7.30522	0.0165
7.31356	0.0166
7.32189	0.0167
7.33022	0.0168
7.33856	0.0169
7.34689	0.0171
7.35522	0.0171
7.36356	0.0173
7.37189	0.0174
7.38022	0.0175
7.38856	0.0177
7.39689	0.0178
7.40522	0.0179
7.41356	0.018
7.42189	0.0181
7.43022	0.0182
7.43856	0.0183
7.44689	0.0185
7.45522	0.0186
7.46356	0.0187
7.47189	0.0188
7.48022	0.0189
7.48856	0.019
7.49689	0.019
7.50522	0.0192
7.51356	0.0192
7.52189	0.0193
7.53022	0.0194
7.53856	0.0195
7.54689	0.0196
7.55522	0.0197
7.56356	0.0197
7.57189	0.0198
7.58022	0.0199
7.58856	0.0199
7.59689	0.02
7.60522	0.0201
7.61356	0.0202
7.62189	0.0203
7.63022	0.0204
7.63856	0.0205
7.64689	0.0206
7.65522	0.0207
7.66356	0.0209
7.67189	0.0209
7.68022	0.021
7.68856	0.0212
7.69689	0.0213
7.70522	0.0214
7.71356	0.0215
7.72189	0.0217
7.73022	0.0218
7.73856	0.0219
7.74689	0.0221
7.75522	0.0223
7.76356	0.0224
7.77189	0.0226
7.78022	0.0229
7.78856	0.0231
7.79689	0.0234
7.80522	0.0236
7.81356	0.0239
7.82189	0.0242
7.83022	0.0245
7.83856	0.0249
7.84689	0.0254
7.85522	0.0257
7.86356	0.0262
7.87189	0.0268
7.88022	0.0273
7.88856	0.0279
7.89689	0.0283
7.90522	0.0289
7.91356	0.0295
7.92189	0.0301
7.93022	0.0306
7.93856	0.031
7.94689	0.0314
7.95522	0.0316
7.96356	0.0317
7.97189	0.0317
7.98022	0.0316
7.98856	0.0315
7.99644	0.0313
7.99644	0.0028
8.00478	-0.01
8.01311	-0.0102
8.02144	-0.0099
8.02978	-0.0098
8.03811	-0.0098
8.04644	-0.0097
8.05478	-0.0096
8.06311	-0.0094
8.07144	-0.0092
8.07978	-0.009
8.08811	-0.0087
8.09644	-0.0084
8.10478	-0.0081
8.11311	-0.0078
8.12144	-0.0075
8.12978	-0.0073
8.13811	-0.0072
8.14644	-0.007
8.15478	-0.0069
8.16311	-0.0068
8.17144	-0.0068
8.17978	-0.0068
8.18811	-0.0067
8.19644	-0.0066
8.20478	-0.0067
8.21311	-0.0067
8.22144	-0.0068
8.22978	-0.0068
8.23811	-0.0069
8.24644	-0.0069
8.25478	-0.007
8.26311	-0.0071
8.27144	-0.0072
8.27978	-0.0073
8.28811	-0.0073
8.29644	-0.0074
8.30478	-0.0075
8.31311	-0.0077
8.32144	-0.0077
8.32978	-0.0078
8.33811	-0.0079
8.34644	-0.008
8.35478	-0.008
8.36311	-0.0081
8.37144	-0.0081
8.37978	-0.0083
8.38811	-0.0083
8.39644	-0.0084
8.40478	-0.0085
8.41311	-0.0086
8.42144	-0.0086
8.42978	-0.0087
8.43811	-0.0087
8.44644	-0.0087
8.45478	-0.0088
8.46311	-0.0088
8.47144	-0.0089
8.47978	-0.0089
8.48811	-0.0089
8.49644	-0.009
8.50478	-0.0091
8.51311	-0.0091
8.52144	-0.0093
8.52978	-0.0093
8.53811	-0.0093
8.54644	-0.0094
8.55478	-0.0094
8.56311	-0.0095
8.57144	-0.0096
8.57978	-0.0096
8.58811	-0.0096
8.59644	-0.0097
8.60478	-0.0098
8.61311	-0.0098
8.62144	-0.0099
8.62978	-0.01
8.63811	-0.01
8.64644	-0.0101
8.65478	-0.0102
8.66311	-0.0102
8.67144	-0.0103
8.67978	-0.0104
8.68811	-0.0105
8.69644	-0.0107
8.70478	-0.0107
8.71311	-0.0107
8.72144	-0.0108
8.72978	-0.011
8.73811	-0.011
8.74644	-0.0112
8.75478	-0.0114
8.76311	-0.0115
8.77144	-0.0117
8.77978	-0.0119
8.78811	-0.0122
8.79644	-0.0124
8.80478	-0.0126
8.81311	-0.0128
8.82144	-0.0131
8.82978	-0.0133
8.83811	-0.0137
8.84644	-0.0139
8.85478	-0.0144
8.86311	-0.0148
8.87144	-0.0152
8.87978	-0.0156
8.88811	-0.0163
8.89644	-0.0168
8.90478	-0.0175
8.91311	-0.0181
8.92144	-0.0189
8.92978	-0.0197
8.93811	-0.0205
8.94644	-0.0212
8.95478	-0.0218
8.96311	-0.0223
8.97144	-0.0226
8.97978	-0.0226
8.98811	-0.0225
8.996	-0.0223
8.996	0.0063
9.00433	0.0205
9.01267	0.0209
9.021	0.0208
9.02933	0.0208
9.03767	0.0205
9.046	0.0203
9.05433	0.02
9.06267	0.0196
9.071	0.0193
9.07933	0.0189
9.08767	0.0185
9.096	0.0182
9.10433	0.0179
9.11267	0.0176
9.121	0.0173
9.12933	0.017
9.13767	0.0168
9.146	0.0166
9.15433	0.0164
9.16267	0.0163
9.171	0.0161
9.17933	0.016
9.18767	0.0159
9.196	0.0158
9.20433	0.0158
9.21267	0.0157
9.221	0.0157
9.22933	0.0157
9.23767	0.0157
9.246	0.0157
9.25433	0.0157
9.26267	0.0158
9.271	0.0158
9.27933	0.0158
9.28767	0.0159
9.296	0.016
9.30433	0.0161
9.31267	0.0162
9.321	0.0163
9.32933	0.0163
9.33767	0.0164
9.346	0.0165
9.35433	0.0167
9.36267	0.0167
9.371	0.0168
9.37933	0.017
9.38767	0.0172
9.396	0.0173
9.40433	0.0174
9.41267	0.0175
9.421	0.0176
9.42933	0.0177
9.43767	0.0178
9.446	0.018
9.45433	0.0181
9.46267	0.0182
9.471	0.0183
9.47933	0.0184
9.48767	0.0184
9.496	0.0185
9.50433	0.0186
9.51267	0.0187
9.521	0.0188
9.52933	0.0188
9.53767	0.019
9.546	0.019
9.55433	0.0191
9.56267	0.0192
9.571	0.0193
9.57933	0.0194
9.58767	0.0194
9.596	0.0195
9.60433	0.0196
9.61267	0.0197
9.621	0.0198
9.62933	0.0199
9.63767	0.02
9.646	0.0201
9.65433	0.0202
9.66267	0.0203
9.671	0.0204
9.67933	0.0205
9.68767	0.0206
9.696	0.0208
9.70433	0.0208
9.71267	0.0209
9.721	0.021
9.72933	0.0212
9.73767	0.0213
9.746	0.0216
9.75433	0.0216
9.76267	0.0218
9.771	0.022
9.77933	0.0222
9.78767	0.0225
9.796	0.0227
9.80433	0.0229
9.81267	0.0231
9.821	0.0234
9.82933	0.0238
9.83767	0.0241
9.846	0.0244
9.85433	0.0249
9.86267	0.0253
9.871	0.0257
9.87933	0.0262
9.88767	0.0268
9.896	0.0273
9.90433	0.0279
9.91267	0.0285
9.921	0.0291
9.92933	0.0297
9.93767	0.0303
9.946	0.0308
9.95433	0.0313
9.96267	0.0315
9.971	0.0318
9.97933	0.0318
9.98767	0.0317
9.99553	0.0316
9.99553	0
10.0039	-0.0105
10.0122	-0.0104
10.0205	-0.0099
10.0289	-0.0097
10.0372	-0.0096
10.0455	-0.0095
10.0539	-0.0094
10.0622	-0.0092
10.0705	-0.009
10.0789	-0.0087
10.0872	-0.0085
10.0955	-0.0082
10.1039	-0.0078
10.1122	-0.0076
10.1205	-0.0073
10.1289	-0.0071
10.1372	-0.007
10.1455	-0.0068
10.1539	-0.0067
10.1622	-0.0066
10.1705	-0.0064
10.1789	-0.0065
10.1872	-0.0063
10.1955	-0.0064
10.2039	-0.0064
10.2122	-0.0064
10.2205	-0.0064
10.2289	-0.0065
10.2372	-0.0066
10.2455	-0.0066
10.2539	-0.0067
10.2622	-0.0067
10.2705	-0.0069
10.2789	-0.007
10.2872	-0.007
10.2955	-0.0071
10.3039	-0.0071
10.3122	-0.0071
10.3205	-0.0072
10.3289	-0.0073
10.3372	-0.0074
10.3455	-0.0075
10.3539	-0.0076
10.3622	-0.0077
10.3705	-0.0078
10.3789	-0.0078
10.3872	-0.0078
10.3955	-0.0079
10.4039	-0.0081
10.4122	-0.0082
10.4205	-0.0082
10.4289	-0.0082
10.4372	-0.0083
10.4455	-0.0084
10.4539	-0.0084
10.4622	-0.0085
10.4705	-0.0085
10.4789	-0.0086
10.4872	-0.0087
10.4955	-0.0087
10.5039	-0.0088
10.5122	-0.0088
10.5205	-0.009
10.5289	-0.009
10.5372	-0.009
10.5455	-0.0091
10.5539	-0.0091
10.5622	-0.0092
10.5705	-0.0092
10.5789	-0.0093
10.5872	-0.0093
10.5955	-0.0094
10.6039	-0.0095
10.6122	-0.0094
10.6205	-0.0096
10.6289	-0.0097
10.6372	-0.0097
10.6455	-0.0097
10.6539	-0.0098
10.6622	-0.0098
10.6705	-0.01
10.6789	-0.0101
10.6872	-0.0102
10.6955	-0.0102
10.7039	-0.0103
10.7122	-0.0105
10.7205	-0.0106
10.7289	-0.0107
10.7372	-0.0108
10.7455	-0.0109
10.7539	-0.0111
10.7622	-0.0113
10.7705	-0.0114
10.7789	-0.0116
10.7872	-0.0117
10.7955	-0.012
10.8039	-0.0122
10.8122	-0.0124
10.8205	-0.0127
10.8289	-0.013
10.8372	-0.0132
10.8455	-0.0135
10.8539	-0.0139
10.8622	-0.0143
10.8705	-0.0146
10.8789	-0.0151
10.8872	-0.0155
10.8955	-0.0161
10.9039	-0.0168
10.9122	-0.0175
10.9205	-0.0182
10.9289	-0.0189
10.9372	-0.0198
10.9455	-0.0207
10.9539	-0.0214
10.9622	-0.0222
10.9705	-0.0227
10.9789	-0.023
10.9872	-0.0231
10.9951	-0.0231
10.9951	0.008
11.0034	0.0211
11.0117	0.0211
11.0201	0.0209
11.0284	0.0207
11.0367	0.0204
11.0451	0.0202
11.0534	0.0198
11.0617	0.0195
11.0701	0.019
11.0784	0.0184
11.0868	0.0181
11.0951	0.0177
11.1034	0.0174
11.1118	0.0171
11.1201	0.0169
11.1284	0.0166
11.1367	0.0163
11.1451	0.0161
11.1534	0.016
11.1617	0.0158
11.1701	0.0157
11.1784	0.0155
11.1867	0.0154
11.1951	0.0154
11.2034	0.0153
11.2118	0.0153
11.2201	0.0152
11.2284	0.0152
11.2368	0.0152
11.2451	0.0152
11.2534	0.0152
11.2617	0.0153
11.2701	0.0153
11.2784	0.0154
11.2867	0.0155
11.2951	0.0155
11.3034	0.0156
11.3117	0.0157
11.3201	0.0157
11.3284	0.0158
11.3368	0.0159
11.3451	0.016
11.3534	0.0161
11.3618	0.0162
11.3701	0.0163
11.3784	0.0164
11.3867	0.0166
11.3951	0.0167
11.4034	0.0168
11.4117	0.0169
11.4201	0.017
11.4284	0.0171
11.4367	0.0173
11.4451	0.0174
11.4534	0.0175
11.4618	0.0176
11.4701	0.0177
11.4784	0.0178
11.4868	0.018
11.4951	0.0181
11.5034	0.0181
11.5117	0.0182
11.5201	0.0183
11.5284	0.0184
11.5367	0.0185
11.5451	0.0186
11.5534	0.0187
11.5617	0.0188
11.5701	0.0189
11.5784	0.019
11.5868	0.019
11.5951	0.0192
11.6034	0.0192
11.6118	0.0193
11.6201	0.0194
11.6284	0.0195
11.6367	0.0196
11.6451	0.0196
11.6534	0.0198
11.6617	0.0199
11.6701	0.02
11.6784	0.0201
11.6867	0.0202
11.6951	0.0202
11.7034	0.0204
11.7118	0.0206
11.7201	0.0206
11.7284	0.0208
11.7368	0.0209
11.7451	0.021
11.7534	0.0212
11.7617	0.0214
11.7701	0.0216
11.7784	0.0217
11.7867	0.022
11.7951	0.0222
11.8034	0.0224
11.8117	0.0226
11.8201	0.0229
11.8284	0.0232
11.8368	0.0235
11.8451	0.0238
11.8534	0.0242
11.8618	0.0246
11.8701	0.0251
11.8784	0.0255
11.8867	0.026
11.8951	0.0266
11.9034	0.0272
11.9117	0.0277
11.9201	0.0284
11.9284	0.029
11.9367	0.0296
11.9451	0.0302
11.9534	0.0308
11.9618	0.0312
11.9701	0.0316
11.9784	0.0317
11.9868	0.0317
11.9946	0.0317
11.9946	0
12.003	-0.0107
12.0113	-0.0104
12.0196	-0.0098
12.028	-0.0095
12.0363	-0.0093
12.0446	-0.0092
12.053	-0.009
12.0613	-0.0089
12.0696	-0.0087
12.078	-0.0085
12.0863	-0.0081
12.0946	-0.0079
12.103	-0.0075
12.1113	-0.0073
12.1196	-0.007
12.128	-0.0068
12.1363	-0.0066
12.1446	-0.0065
12.153	-0.0063
12.1613	-0.0061
12.1696	-0.0061
12.178	-0.0061
12.1863	-0.006
12.1946	-0.006
12.203	-0.006
12.2113	-0.006
12.2196	-0.0061
12.228	-0.0061
12.2363	-0.0062
12.2446	-0.0062
12.253	-0.0063
12.2613	-0.0064
12.2696	-0.0064
12.278	-0.0065
12.2863	-0.0065
12.2946	-0.0066
12.303	-0.0068
12.3113	-0.0069
12.3196	-0.007
12.328	-0.007
12.3363	-0.0071
12.3446	-0.0072
12.353	-0.0073
12.3613	-0.0074
12.3696	-0.0075
12.378	-0.0076
12.3863	-0.0076
12.3946	-0.0077
12.403	-0.0078
12.4113	-0.0079
12.4196	-0.008
12.428	-0.0081
12.4363	-0.0081
12.4446	-0.0081
12.453	-0.0082
12.4613	-0.0083
12.4696	-0.0084
12.478	-0.0084
12.4863	-0.0084
12.4946	-0.0085
12.503	-0.0086
12.5113	-0.0087
12.5196	-0.0087
12.528	-0.0088
12.5363	-0.0089
12.5446	-0.0089
12.553	-0.0089
12.5613	-0.009
12.5696	-0.0091
12.578	-0.0092
12.5863	-0.0092
12.5946	-0.0092
12.603	-0.0093
12.6113	-0.0093
12.6196	-0.0094
12.628	-0.0094
12.6363	-0.0095
12.6446	-0.0095
12.653	-0.0096
12.6613	-0.0097
12.6696	-0.0098
12.678	-0.0099
12.6863	-0.01
12.6946	-0.0101
12.703	-0.0101
12.7113	-0.0103
12.7196	-0.0104
12.728	-0.0105
12.7363	-0.0106
12.7446	-0.0108
12.753	-0.0109
12.7613	-0.011
12.7696	-0.0112
12.778	-0.0114
12.7863	-0.0115
12.7946	-0.0117
12.803	-0.012
12.8113	-0.0121
12.8196	-0.0124
12.828	-0.0127
12.8363	-0.0129
12.8446	-0.0131
12.853	-0.0135
12.8613	-0.0138
12.8696	-0.0143
12.878	-0.0147
12.8863	-0.0152
12.8946	-0.0157
12.903	-0.0163
12.9113	-0.0169
12.9196	-0.0177
12.928	-0.0184
12.9363	-0.0193
12.9446	-0.0201
12.953	-0.0208
12.9613	-0.0217
12.9696	-0.0224
12.978	-0.023
12.9863	-0.0232
12.9942	-0.0233
12.9942	0.0091
13.0025	0.0211
13.0109	0.0208
13.0192	0.0205
13.0275	0.0203
13.0359	0.0201
13.0442	0.0198
13.0525	0.0195
13.0609	0.019
13.0692	0.0187
13.0775	0.0183
13.0859	0.018
13.0942	0.0177
13.1025	0.0173
13.1109	0.017
13.1192	0.0167
13.1275	0.0165
13.1359	0.0162
13.1442	0.0161
13.1525	0.0159
13.1609	0.0157
13.1692	0.0156
13.1775	0.0154
13.1859	0.0153
13.1942	0.0153
13.2025	0.0151
13.2109	0.0151
13.2192	0.015
13.2275	0.015
13.2359	0.015
13.2442	0.015
13.2525	0.0151
13.2609	0.0151
13.2692	0.0152
13.2775	0.0152
13.2859	0.0152
13.2942	0.0153
13.3025	0.0153
13.3109	0.0154
13.3192	0.0155
13.3275	0.0155
13.3359	0.0156
13.3442	0.0157
13.3525	0.0158
13.3609	0.0159
13.3692	0.016
13.3775	0.0161
13.3859	0.0163
13.3942	0.0164
13.4025	0.0165
13.4109	0.0166
13.4192	0.0167
13.4275	0.0168
13.4359	0.017
13.4442	0.0171
13.4525	0.0172
13.4609	0.0173
13.4692	0.0174
13.4775	0.0176
13.4859	0.0177
13.4942	0.0178
13.5025	0.0179
13.5109	0.0179
13.5192	0.018
13.5275	0.0181
13.5359	0.0182
13.5442	0.0184
13.5525	0.0185
13.5609	0.0184
13.5692	0.0186
13.5775	0.0187
13.5859	0.0188
13.5942	0.0188
13.6025	0.0189
13.6109	0.0191
13.6192	0.0191
13.6275	0.0192
13.6359	0.0193
13.6442	0.0194
13.6525	0.0195
13.6609	0.0196
13.6692	0.0197
13.6775	0.0198
13.6859	0.02
13.6942	0.02
13.7025	0.0202
13.7109	0.0203
13.7192	0.0203
13.7275	0.0204
13.7359	0.0206
13.7442	0.0208
13.7525	0.0209
13.7609	0.0211
13.7692	0.0213
13.7775	0.0214
13.7859	0.0217
13.7942	0.0219
13.8025	0.0222
13.8109	0.0224
13.8192	0.0226
13.8275	0.0229
13.8359	0.0232
13.8442	0.0235
13.8525	0.0239
13.8609	0.0242
13.8692	0.0247
13.8775	0.0251
13.8859	0.0256
13.8942	0.0262
13.9025	0.0267
13.9109	0.0273
13.9192	0.028
13.9275	0.0286
13.9359	0.0293
13.9442	0.03
13.9525	0.0306
13.9609	0.0311
13.9692	0.0316
13.9775	0.0318
13.9859	0.0318
13.9938	0.0317
13.9938	0
14.0021	-0.0108
14.0104	-0.0103
14.0188	-0.0098
14.0271	-0.0095
14.0354	-0.0093
14.0437	-0.0092
14.0521	-0.009
14.0604	-0.0089
14.0687	-0.0087
14.0771	-0.0084
14.0854	-0.0082
14.0938	-0.0078
14.1021	-0.0075
14.1104	-0.0073
14.1188	-0.0071
14.1271	-0.0069
14.1354	-0.0066
14.1438	-0.0065
14.1521	-0.0064
14.1604	-0.0062
14.1687	-0.0062
14.1771	-0.0061
14.1854	-0.0061
14.1937	-0.0059
14.2021	-0.006
14.2104	-0.006
14.2188	-0.006
14.2271	-0.0061
14.2354	-0.0061
14.2438	-0.0062
14.2521	-0.0062
14.2604	-0.0063
14.2688	-0.0063
14.2771	-0.0064
14.2854	-0.0065
14.2937	-0.0066
14.3021	-0.0067
14.3104	-0.0068
14.3187	-0.0069
14.3271	-0.0069
14.3354	-0.007
14.3438	-0.0071
14.3521	-0.0072
14.3604	-0.0073
14.3688	-0.0074
14.3771	-0.0075
14.3854	-0.0075
14.3938	-0.0076
14.4021	-0.0077
14.4104	-0.0077
14.4187	-0.0078
14.4271	-0.0079
14.4354	-0.008
14.4437	-0.0081
14.4521	-0.0081
14.4604	-0.0082
14.4688	-0.0083
14.4771	-0.0083
14.4854	-0.0083
14.4938	-0.0084
14.5021	-0.0084
14.5104	-0.0086
14.5188	-0.0087
14.5271	-0.0087
14.5354	-0.0088
14.5437	-0.0089
14.5521	-0.0089
14.5604	-0.009
14.5687	-0.009
14.5771	-0.0091
14.5854	-0.0091
14.5938	-0.0092
14.6021	-0.0092
14.6104	-0.0094
14.6188	-0.0093
14.6271	-0.0095
14.6354	-0.0095
14.6438	-0.0095
14.6521	-0.0096
14.6604	-0.0096
14.6687	-0.0098
14.6771	-0.0099
14.6854	-0.0099
14.6937	-0.01
14.7021	-0.0101
14.7104	-0.0102
14.7188	-0.0103
14.7271	-0.0105
14.7354	-0.0106
14.7438	-0.0107
14.7521	-0.0108
14.7604	-0.011
14.7688	-0.0111
14.7771	-0.0113
14.7854	-0.0115
14.7937	-0.0116
14.8021	-0.0118
14.8104	-0.0121
14.8187	-0.0123
14.8271	-0.0126
14.8354	-0.0128
14.8438	-0.0131
14.8521	-0.0135
14.8604	-0.0138
14.8688	-0.0142
14.8771	-0.0147
14.8854	-0.0152
14.8938	-0.0157
14.9021	-0.0163
14.9104	-0.017
14.9187	-0.0177
14.9271	-0.0185
14.9354	-0.0194
14.9437	-0.0202
14.9521	-0.0212
14.9604	-0.022
14.9688	-0.0226
14.9771	-0.0231
14.9854	-0.0235
14.9933	-0.0236
14.9933	0.0089
15.0017	0.0213
15.01	0.0207
15.0183	0.0204
15.0267	0.0202
15.035	0.02
15.0433	0.0197
15.0517	0.0193
15.06	0.019
15.0683	0.0187
15.0767	0.0183
15.085	0.0179
15.0933	0.0176
15.1017	0.0173
15.11	0.017
15.1183	0.0167
15.1267	0.0164
15.135	0.0161
15.1433	0.016
15.1517	0.0158
15.16	0.0156
15.1683	0.0155
15.1767	0.0154
15.185	0.0152
15.1933	0.0151
15.2017	0.015
15.21	0.015
15.2183	0.0149
15.2267	0.0149
15.235	0.0149
15.2433	0.0149
15.2517	0.0149
15.26	0.0149
15.2683	0.0149
15.2767	0.0151
15.285	0.015
15.2933	0.0152
15.3017	0.0151
15.31	0.0153
15.3183	0.0153
15.3267	0.0154
15.335	0.0154
15.3433	0.0156
15.3517	0.0156
15.36	0.0156
15.3683	0.0157
15.3767	0.0159
15.385	0.0161
15.3933	0.0162
15.4017	0.0162
15.41	0.0163
15.4183	0.0165
15.4267	0.0166
15.435	0.0168
15.4433	0.0168
15.4517	0.017
15.46	0.0171
15.4683	0.0172
15.4767	0.0172
15.485	0.0174
15.4933	0.0175
15.5017	0.0177
15.51	0.0177
15.5183	0.0178
15.5267	0.0179
15.535	0.0179
15.5433	0.0181
15.5517	0.0181
15.56	0.0183
15.5683	0.0183
15.5767	0.0184
15.585	0.0186
15.5933	0.0186
15.6017	0.0187
15.61	0.0187
15.6183	0.0189
15.6267	0.019
15.635	0.0191
15.6433	0.0192
15.6517	0.0193
15.66	0.0194
15.6683	0.0195
15.6767	0.0196
15.685	0.0197
15.6933	0.0198
15.7017	0.0199
15.71	0.02
15.7183	0.0201
15.7267	0.0202
15.735	0.0204
15.7433	0.0205
15.7517	0.0207
15.76	0.0208
15.7683	0.021
15.7767	0.0211
15.785	0.0214
15.7933	0.0216
15.8017	0.0218
15.81	0.0221
15.8183	0.0223
15.8267	0.0226
15.835	0.0229
15.8433	0.0233
15.8517	0.0236
15.86	0.024
15.8683	0.0244
15.8767	0.0248
15.885	0.0253
15.8933	0.0259
15.9017	0.0264
15.91	0.0271
15.9183	0.0278
15.9267	0.0284
15.935	0.0291
15.9433	0.0298
15.9517	0.0305
15.96	0.0311
15.9683	0.0315
15.9767	0.0319
15.985	0.0319
15.9929	0.0319
15.9929	0
16.0012	-0.011
16.0096	-0.0105
16.0179	-0.0099
16.0263	-0.0096
16.0346	-0.0094
16.0429	-0.0092
16.0512	-0.0091
16.0596	-0.0089
16.0679	-0.0087
16.0763	-0.0085
16.0846	-0.0081
16.0929	-0.0079
16.1013	-0.0076
16.1096	-0.0074
16.1179	-0.0072
16.1262	-0.007
16.1346	-0.0068
16.1429	-0.0065
16.1513	-0.0064
16.1596	-0.0063
16.1679	-0.0062
16.1762	-0.0062
16.1846	-0.0061
16.1929	-0.006
16.2013	-0.006
16.2096	-0.006
16.2179	-0.006
16.2263	-0.0061
16.2346	-0.0061
16.2429	-0.0061
16.2512	-0.0062
16.2596	-0.0063
16.2679	-0.0063
16.2763	-0.0064
16.2846	-0.0064
16.2929	-0.0065
16.3012	-0.0066
16.3096	-0.0067
16.3179	-0.0068
16.3263	-0.0069
16.3346	-0.0069
16.3429	-0.007
16.3513	-0.0071
16.3596	-0.0072
16.3679	-0.0073
16.3762	-0.0074
16.3846	-0.0075
16.3929	-0.0076
16.4013	-0.0076
16.4096	-0.0077
16.4179	-0.0078
16.4262	-0.0078
16.4346	-0.0079
16.4429	-0.008
16.4513	-0.0081
16.4596	-0.0081
16.4679	-0.0082
16.4763	-0.0082
16.4846	-0.0083
16.4929	-0.0084
16.5012	-0.0084
16.5096	-0.0085
[truncated: 103,962 more rows]
