# Supplementary material for: 3D hierarchical graphene matrices enable stable Zn anodes for aqueous Zn batteries
Source: Nat Commun. 2023 Jul 14;14:4205. doi: 10.1038/s41467-023-39947-8 (PMC10349079; doi:10.1038/s41467-023-39947-8)
Supplement: Supplementary file 11 — Source Data [file 41467_2023_39947_MOESM11_ESM.zip › RAW DATA/Manuscript/Fig.4/Fig.4h.xlsx]

## Sheet: rate performance
Time(h)	3D-RFGC
0	-0.0933
0.00833	-0.0784
0.01667	-0.0731
0.025	-0.0697
0.03333	-0.0669
0.04167	-0.0647
0.05	-0.0629
0.05833	-0.061
0.06667	-0.0585
0.075	-0.0567
0.08333	-0.0551
0.09167	-0.0539
0.1	-0.0527
0.10833	-0.0511
0.11667	-0.0468
0.125	-0.0452
0.13333	-0.044
0.14167	-0.0424
0.15	-0.0415
0.15833	-0.0406
0.16667	-0.0396
0.175	-0.0387
0.18333	-0.0378
0.19167	-0.0372
0.2	-0.0362
0.20833	-0.0356
0.21667	-0.035
0.225	-0.0344
0.23333	-0.0337
0.24167	-0.0334
0.25	-0.0328
0.25833	-0.0325
0.26667	-0.0322
0.275	-0.0316
0.28333	-0.0313
0.29167	-0.031
0.3	-0.0306
0.30833	-0.0306
0.31667	-0.0303
0.325	-0.03
0.33333	-0.0297
0.34167	-0.0297
0.35	-0.0294
0.35833	-0.0294
0.36667	-0.0291
0.375	-0.0291
0.38333	-0.0288
0.39167	-0.0288
0.4	-0.0285
0.40833	-0.0285
0.41667	-0.0279
0.425	-0.0279
0.43333	-0.0275
0.44167	-0.0275
0.45	-0.0275
0.45833	-0.0272
0.46667	-0.0272
0.475	-0.0272
0.48333	-0.0272
0.49167	-0.0269
0.5	-0.0269
0.50833	-0.0269
0.51667	-0.0266
0.525	-0.0266
0.53333	-0.0266
0.54167	-0.0263
0.55	-0.0263
0.55833	-0.0263
0.56667	-0.0263
0.575	-0.0263
0.58333	-0.026
0.59167	-0.026
0.6	-0.026
0.60833	-0.026
0.61667	-0.026
0.625	-0.0257
0.63333	-0.0257
0.64167	-0.0257
0.65	-0.0257
0.65833	-0.0257
0.66667	-0.0257
0.675	-0.0257
0.68333	-0.0254
0.69167	-0.0254
0.7	-0.0254
0.70833	-0.0254
0.71667	-0.0254
0.725	-0.0251
0.73333	-0.0251
0.74167	-0.0251
0.75	-0.0251
0.75833	-0.0251
0.76667	-0.0251
0.775	-0.0251
0.78333	-0.0248
0.79167	-0.0248
0.8	-0.0248
0.80833	-0.0248
0.81667	-0.0248
0.825	-0.0248
0.83333	-0.0248
0.84167	-0.0248
0.85	-0.0248
0.85833	-0.0244
0.86667	-0.0244
0.875	-0.0244
0.88333	-0.0244
0.89167	-0.0244
0.9	-0.0244
0.90833	-0.0244
0.91667	-0.0244
0.925	-0.0241
0.93333	-0.0241
0.94167	-0.0241
0.95	-0.0241
0.95833	-0.0241
0.96667	-0.0241
0.975	-0.0241
0.98333	-0.0241
0.99167	-0.0241
1	-0.0241
1.00833	-0.0241
1.01667	-0.0241
1.025	-0.0241
1.03333	-0.0238
1.04167	-0.0238
1.05	-0.0238
1.05833	-0.0238
1.06667	-0.0238
1.075	-0.0238
1.08333	-0.0238
1.09167	-0.0238
1.1	-0.0238
1.10833	-0.0238
1.11667	-0.0238
1.125	-0.0238
1.13333	-0.0238
1.14167	-0.0238
1.15	-0.0235
1.15833	-0.0235
1.16667	-0.0235
1.175	-0.0235
1.18333	-0.0235
1.19167	-0.0235
1.2	-0.0235
1.20833	-0.0235
1.21667	-0.0235
1.225	-0.0235
1.23333	-0.0235
1.24167	-0.0235
1.25	-0.0235
1.25833	-0.0235
1.26667	-0.0235
1.275	-0.0232
1.28333	-0.0232
1.29167	-0.0235
1.3	-0.0232
1.30833	-0.0232
1.31667	-0.0232
1.325	-0.0232
1.33333	-0.0232
1.34167	-0.0232
1.35	-0.0232
1.35833	-0.0232
1.36667	-0.0232
1.375	-0.0232
1.38333	-0.0232
1.39167	-0.0232
1.4	-0.0232
1.40833	-0.0232
1.41667	-0.0232
1.425	-0.0232
1.43333	-0.0229
1.44167	-0.0232
1.45	-0.0232
1.45833	-0.0232
1.46667	-0.0229
1.475	-0.0229
1.48333	-0.0229
1.49167	-0.0229
1.5	-0.0229
1.50833	-0.0229
1.51667	-0.0229
1.525	-0.0229
1.53333	-0.0229
1.54167	-0.0229
1.55	-0.0229
1.55833	-0.0229
1.56667	-0.0229
1.575	-0.0229
1.58333	-0.0229
1.59167	-0.0226
1.6	-0.0226
1.60833	-0.0226
1.61667	-0.0226
1.625	-0.0229
1.63333	-0.0226
1.64167	-0.0226
1.65	-0.0226
1.65833	-0.0226
1.66667	-0.0226
1.675	-0.0226
1.68333	-0.0226
1.69167	-0.0226
1.7	-0.0226
1.70833	-0.0226
1.71667	-0.0226
1.725	-0.0226
1.73333	-0.0226
1.74167	-0.0226
1.75	-0.0226
1.75833	-0.0223
1.76667	-0.0226
1.775	-0.0226
1.78333	-0.0226
1.79167	-0.0226
1.8	-0.0226
1.80833	-0.0226
1.81667	-0.0223
1.825	-0.0223
1.83333	-0.0223
1.84167	-0.0223
1.85	-0.0223
1.85833	-0.0223
1.86667	-0.0223
1.875	-0.0223
1.88333	-0.0223
1.89167	-0.0223
1.9	-0.0223
1.90833	-0.0223
1.91667	-0.0223
1.925	-0.0223
1.93333	-0.0223
1.94167	-0.0223
1.95	-0.0223
1.95833	-0.0223
1.96667	-0.0223
1.975	-0.0223
1.98333	-0.0223
1.99167	-0.0223
1.99831	-0.0223
1.99831	-0.0015
2.00664	0.0099
2.01497	0.0105
2.02331	0.0111
2.03164	0.0114
2.03997	0.0117
2.04831	0.0127
2.05664	0.013
2.06497	0.0133
2.07331	0.0133
2.08164	0.0136
2.08997	0.0139
2.09831	0.0139
2.10664	0.0142
2.11497	0.0142
2.12331	0.0145
2.13164	0.0145
2.13997	0.0145
2.14831	0.0148
2.15664	0.0148
2.16497	0.0148
2.17331	0.0148
2.18164	0.0151
2.18997	0.0148
2.19831	0.0151
2.20664	0.0151
2.21497	0.0151
2.22331	0.0151
2.23164	0.0155
2.23997	0.0151
2.24831	0.0155
2.25664	0.0151
2.26497	0.0155
2.27331	0.0155
2.28164	0.0155
2.28997	0.0155
2.29831	0.0155
2.30664	0.0155
2.31497	0.0155
2.32331	0.0151
2.33164	0.0151
2.33997	0.0151
2.34831	0.0151
2.35664	0.0151
2.36497	0.0151
2.37331	0.0151
2.38164	0.0151
2.38997	0.0151
2.39831	0.0151
2.40664	0.0151
2.41497	0.0148
2.42331	0.0148
2.43164	0.0148
2.43997	0.0148
2.44831	0.0148
2.45664	0.0148
2.46497	0.0145
2.47331	0.0145
2.48164	0.0145
2.48997	0.0145
2.49831	0.0145
2.50664	0.0145
2.51497	0.0145
2.52331	0.0145
2.53164	0.0145
2.53997	0.0145
2.54831	0.0145
2.55664	0.0145
2.56497	0.0145
2.57331	0.0145
2.58164	0.0148
2.58997	0.0148
2.59831	0.0148
2.60664	0.0148
2.61497	0.0148
2.62331	0.0151
2.63164	0.0151
2.63997	0.0151
2.64831	0.0151
2.65664	0.0155
2.66497	0.0155
2.67331	0.0155
2.68164	0.0155
2.68997	0.0158
2.69831	0.0158
2.70664	0.0158
2.71497	0.0158
2.72331	0.0161
2.73164	0.0161
2.73997	0.0164
2.74831	0.0164
2.75664	0.0164
2.76497	0.0167
2.77331	0.0167
2.78164	0.0167
2.78997	0.017
2.79831	0.017
2.80664	0.0173
2.81497	0.0179
2.82331	0.0179
2.83164	0.0182
2.83997	0.0182
2.84831	0.0186
2.85664	0.0186
2.86497	0.0189
2.87331	0.0189
2.88164	0.0192
2.88997	0.0192
2.89831	0.0195
2.90664	0.0198
2.91497	0.0198
2.92331	0.0198
2.93164	0.0204
2.93997	0.0204
2.94831	0.0207
2.95664	0.021
2.96497	0.021
2.97331	0.0213
2.98164	0.0217
2.98997	0.022
2.99831	0.0223
3.00664	0.0226
3.01497	0.0226
3.02331	0.0229
3.03164	0.0235
3.03997	0.0238
3.04831	0.0241
3.05664	0.0241
3.06497	0.0241
3.07331	0.0241
3.08164	0.0241
3.08997	0.0244
3.09831	0.0244
3.10664	0.0244
3.11497	0.0248
3.12331	0.0244
3.13164	0.0248
3.13997	0.0248
3.14831	0.0248
3.15664	0.0248
3.16497	0.0248
3.17331	0.0251
3.18164	0.0251
3.18997	0.0251
3.19831	0.0251
3.20664	0.0251
3.21497	0.0251
3.22331	0.0254
3.23164	0.0254
3.23997	0.0254
3.24831	0.0254
3.25664	0.0254
3.26497	0.0257
3.27331	0.0257
3.28164	0.0257
3.28997	0.0257
3.29831	0.0257
3.30664	0.026
3.31497	0.026
3.32331	0.026
3.33164	0.026
3.33997	0.026
3.34831	0.026
3.35664	0.0263
3.36497	0.0263
3.37331	0.0263
3.38164	0.0263
3.38997	0.0266
3.39831	0.0266
3.40664	0.0266
3.41497	0.0266
3.42331	0.0266
3.43164	0.0266
3.43997	0.0269
3.44831	0.0269
3.45664	0.0269
3.46497	0.0272
3.47331	0.0272
3.48164	0.0272
3.48997	0.0275
3.49831	0.0275
3.50664	0.0275
3.51497	0.0275
3.52331	0.0279
3.53164	0.0279
3.53997	0.0279
3.54831	0.0285
3.55664	0.0285
3.56497	0.0288
3.57331	0.0288
3.58164	0.0291
3.58997	0.0291
3.59831	0.0294
3.60664	0.0294
3.61497	0.0297
3.62331	0.0297
3.63164	0.0297
3.63997	0.03
3.64831	0.0303
3.65664	0.0306
3.66497	0.0306
3.67331	0.031
3.68164	0.0313
3.68997	0.0316
3.69831	0.0319
3.70664	0.0322
3.71497	0.0325
3.72331	0.0328
3.73164	0.0331
3.73997	0.0337
3.74831	0.0341
3.75664	0.0344
3.76497	0.035
3.77331	0.0353
3.78164	0.0356
3.78997	0.0362
3.79831	0.0365
3.80664	0.0368
3.81497	0.0368
3.82331	0.0368
3.83164	0.0368
3.83997	0.0372
3.84831	0.0368
3.85664	0.0368
3.86497	0.0368
3.87331	0.0368
3.88164	0.0365
3.88997	0.0365
3.89831	0.0362
3.90664	0.0365
3.91497	0.0365
3.92331	0.0362
3.93164	0.0362
3.93997	0.0356
3.94831	0.0356
3.95664	0.0356
3.96497	0.0362
3.97331	0.0356
3.98164	0.0356
3.98997	0.0356
3.99661	0.0356
3.99661	-0.0133
4.00494	-0.0238
4.01328	-0.0251
4.02161	-0.0257
4.02994	-0.0257
4.03828	-0.026
4.04661	-0.026
4.05494	-0.026
4.06328	-0.0263
4.07161	-0.0263
4.07994	-0.0263
4.08828	-0.0263
4.09661	-0.026
4.10494	-0.026
4.11328	-0.0257
4.12161	-0.0254
4.12994	-0.0251
4.13828	-0.0248
4.14661	-0.0244
4.15494	-0.0241
4.16328	-0.0238
4.17161	-0.0235
4.17994	-0.0232
4.18828	-0.0229
4.19661	-0.0229
4.20494	-0.0229
4.21328	-0.0226
4.22161	-0.0226
4.22994	-0.0226
4.23828	-0.0223
4.24661	-0.0223
4.25494	-0.0223
4.26328	-0.0223
4.27161	-0.0223
4.27994	-0.0223
4.28828	-0.0223
4.29661	-0.0223
4.30494	-0.0223
4.31328	-0.0223
4.32161	-0.0226
4.32994	-0.0223
4.33828	-0.0226
4.34661	-0.0226
4.35494	-0.0226
4.36328	-0.0226
4.37161	-0.0226
4.37994	-0.0226
4.38828	-0.0229
4.39661	-0.0229
4.40494	-0.0229
4.41328	-0.0229
4.42161	-0.0229
4.42994	-0.0229
4.43828	-0.0232
4.44661	-0.0232
4.45494	-0.0232
4.46328	-0.0232
4.47161	-0.0232
4.47994	-0.0232
4.48828	-0.0232
4.49661	-0.0232
4.50494	-0.0232
4.51328	-0.0235
4.52161	-0.0235
4.52994	-0.0235
4.53828	-0.0235
4.54661	-0.0235
4.55494	-0.0235
4.56328	-0.0235
4.57161	-0.0235
4.57994	-0.0235
4.58828	-0.0235
4.59661	-0.0238
4.60494	-0.0235
4.61328	-0.0235
4.62161	-0.0238
4.62994	-0.0238
4.63828	-0.0238
4.64661	-0.0238
4.65494	-0.0238
4.66328	-0.0238
4.67161	-0.0238
4.67994	-0.0238
4.68828	-0.0238
4.69661	-0.0238
4.70494	-0.0238
4.71328	-0.0238
4.72161	-0.0238
4.72994	-0.0238
4.73828	-0.0238
4.74661	-0.0238
4.75494	-0.0238
4.76328	-0.0238
4.77161	-0.0238
4.77994	-0.0238
4.78828	-0.0238
4.79661	-0.0238
4.80494	-0.0238
4.81328	-0.0238
4.82161	-0.0238
4.82994	-0.0238
4.83828	-0.0238
4.84661	-0.0238
4.85494	-0.0238
4.86328	-0.0238
4.87161	-0.0238
4.87994	-0.0238
4.88828	-0.0238
4.89661	-0.0238
4.90494	-0.0238
4.91328	-0.0238
4.92161	-0.0238
4.92994	-0.0238
4.93828	-0.0238
4.94661	-0.0238
4.95494	-0.0238
4.96328	-0.0238
4.97161	-0.0238
4.97994	-0.0238
4.98828	-0.0238
4.99661	-0.0238
5.00494	-0.0238
5.01328	-0.0238
5.02161	-0.0238
5.02994	-0.0238
5.03828	-0.0241
5.04661	-0.0241
5.05494	-0.0238
5.06328	-0.0241
5.07161	-0.0241
5.07994	-0.0241
5.08828	-0.0241
5.09661	-0.0241
5.10494	-0.0241
5.11328	-0.0241
5.12161	-0.0241
5.12994	-0.0241
5.13828	-0.0241
5.14661	-0.0241
5.15494	-0.0241
5.16328	-0.0241
5.17161	-0.0244
5.17994	-0.0241
5.18828	-0.0241
5.19661	-0.0244
5.20494	-0.0244
5.21328	-0.0244
5.22161	-0.0244
5.22994	-0.0244
5.23828	-0.0244
5.24661	-0.0244
5.25494	-0.0248
5.26328	-0.0248
5.27161	-0.0248
5.27994	-0.0248
5.28828	-0.0248
5.29661	-0.0248
5.30494	-0.0248
5.31328	-0.0251
5.32161	-0.0251
5.32994	-0.0251
5.33828	-0.0251
5.34661	-0.0251
5.35494	-0.0254
5.36328	-0.0254
5.37161	-0.0254
5.37994	-0.0257
5.38828	-0.0257
5.39661	-0.0257
5.40494	-0.026
5.41328	-0.026
5.42161	-0.026
5.42994	-0.0263
5.43828	-0.0263
5.44661	-0.0266
5.45494	-0.0266
5.46328	-0.0266
5.47161	-0.0269
5.47994	-0.0272
5.48828	-0.0272
5.49661	-0.0275
5.50494	-0.0275
5.51328	-0.0275
5.52161	-0.0279
5.52994	-0.0285
5.53828	-0.0285
5.54661	-0.0288
5.55494	-0.0288
5.56328	-0.0288
5.57161	-0.0291
5.57994	-0.0294
5.58828	-0.0294
5.59661	-0.0294
5.60494	-0.0297
5.61328	-0.0297
5.62161	-0.0297
5.62994	-0.0297
5.63828	-0.0297
5.64661	-0.03
5.65494	-0.03
5.66328	-0.03
5.67161	-0.03
5.67994	-0.03
5.68828	-0.03
5.69661	-0.0303
5.70494	-0.0303
5.71328	-0.0303
5.72161	-0.0303
5.72994	-0.0303
5.73828	-0.0303
5.74661	-0.0303
5.75494	-0.03
5.76328	-0.0303
5.77161	-0.03
5.77994	-0.03
5.78828	-0.03
5.79661	-0.03
5.80494	-0.03
5.81328	-0.03
5.82161	-0.03
5.82994	-0.03
5.83828	-0.03
5.84661	-0.03
5.85494	-0.0297
5.86328	-0.0297
5.87161	-0.0297
5.87994	-0.0297
5.88828	-0.0297
5.89661	-0.0297
5.90494	-0.0294
5.91328	-0.0294
5.92161	-0.0294
5.92994	-0.0294
5.93828	-0.0294
5.94661	-0.0294
5.95494	-0.0294
5.96328	-0.0294
5.97161	-0.0294
5.97994	-0.0294
5.98828	-0.0294
5.99492	-0.0291
5.99492	0.0052
6.00325	0.0173
6.01158	0.0189
6.01992	0.0198
6.02825	0.0207
6.03658	0.021
6.04492	0.0213
6.05325	0.0213
6.06158	0.0213
6.06992	0.0213
6.07825	0.0207
6.08658	0.0207
6.09492	0.0204
6.10325	0.0198
6.11158	0.0195
6.11992	0.0192
6.12825	0.0189
6.13658	0.0186
6.14492	0.0179
6.15325	0.0179
6.16158	0.0173
6.16992	0.017
6.17825	0.017
6.18658	0.0164
6.19492	0.0164
6.20325	0.0161
6.21158	0.0158
6.21992	0.0158
6.22825	0.0155
6.23658	0.0151
6.24492	0.0151
6.25325	0.0148
6.26158	0.0148
6.26992	0.0148
6.27825	0.0145
6.28658	0.0145
6.29492	0.0145
6.30325	0.0142
6.31158	0.0142
6.31992	0.0142
6.32825	0.0142
6.33658	0.0142
6.34492	0.0139
6.35325	0.0142
6.36158	0.0139
6.36992	0.0139
6.37825	0.0142
6.38658	0.0139
6.39492	0.0139
6.40325	0.0139
6.41158	0.0139
6.41992	0.0142
6.42825	0.0142
6.43658	0.0139
6.44492	0.0139
6.45325	0.0142
6.46158	0.0142
6.46992	0.0142
6.47825	0.0142
6.48658	0.0142
6.49492	0.0142
6.50325	0.0145
6.51158	0.0145
6.51992	0.0145
6.52825	0.0145
6.53658	0.0145
6.54492	0.0148
6.55325	0.0148
6.56158	0.0148
6.56992	0.0148
6.57825	0.0151
6.58658	0.0151
6.59492	0.0151
6.60325	0.0155
6.61158	0.0155
6.61992	0.0158
6.62825	0.0155
6.63658	0.0158
6.64492	0.0158
6.65325	0.0161
6.66158	0.0161
6.66992	0.0161
6.67825	0.0164
6.68658	0.0164
6.69492	0.0167
6.70325	0.0167
6.71158	0.0167
6.71992	0.0167
6.72825	0.0167
6.73658	0.017
6.74492	0.017
6.75325	0.0173
6.76158	0.0173
6.76992	0.0173
6.77825	0.0173
6.78658	0.0176
6.79492	0.0176
6.80325	0.0176
6.81158	0.0176
6.81992	0.0179
6.82825	0.0179
6.83658	0.0179
6.84492	0.0182
6.85325	0.0182
6.86158	0.0182
6.86992	0.0182
6.87825	0.0182
6.88658	0.0186
6.89492	0.0182
6.90325	0.0186
6.91158	0.0186
6.91992	0.0186
6.92825	0.0186
6.93658	0.0189
6.94492	0.0189
6.95325	0.0189
6.96158	0.0189
6.96992	0.0189
6.97825	0.0189
6.98658	0.0189
6.99492	0.0189
7.00325	0.0189
7.01158	0.0189
7.01992	0.0189
7.02825	0.0189
7.03658	0.0192
7.04492	0.0192
7.05325	0.0192
7.06158	0.0192
7.06992	0.0192
7.07825	0.0192
7.08658	0.0192
7.09492	0.0192
7.10325	0.0195
7.11158	0.0192
7.11992	0.0195
7.12825	0.0195
7.13658	0.0195
7.14492	0.0195
7.15325	0.0195
7.16158	0.0195
7.16992	0.0195
7.17825	0.0195
7.18658	0.0195
7.19492	0.0198
7.20325	0.0198
7.21158	0.0195
7.21992	0.0198
7.22825	0.0198
7.23658	0.0198
7.24492	0.0198
7.25325	0.0198
7.26158	0.0198
7.26992	0.0198
7.27825	0.0198
7.28658	0.0198
7.29492	0.0198
7.30325	0.0204
7.31158	0.0204
7.31992	0.0204
7.32825	0.0204
7.33658	0.0204
7.34492	0.0204
7.35325	0.0204
7.36158	0.0204
7.36992	0.0207
7.37825	0.0207
7.38658	0.0207
7.39492	0.0207
7.40325	0.0207
7.41158	0.0207
7.41992	0.0207
7.42825	0.0207
7.43658	0.0207
7.44492	0.021
7.45325	0.021
7.46158	0.021
7.46992	0.021
7.47825	0.021
7.48658	0.021
7.49492	0.0213
7.50325	0.0213
7.51158	0.0213
7.51992	0.0217
7.52825	0.0217
7.53658	0.0217
7.54492	0.0217
7.55325	0.0217
7.56158	0.022
7.56992	0.022
7.57825	0.0223
7.58658	0.022
7.59492	0.0223
7.60325	0.0226
7.61158	0.0226
7.61992	0.0226
7.62825	0.0226
7.63658	0.0229
7.64492	0.0229
7.65325	0.0232
7.66158	0.0232
7.66992	0.0235
7.67825	0.0238
7.68658	0.0238
7.69492	0.0241
7.70325	0.0244
7.71158	0.0244
7.71992	0.0248
7.72825	0.0251
7.73658	0.0254
7.74492	0.0257
7.75325	0.0257
7.76158	0.0263
7.76992	0.0263
7.77825	0.0266
7.78658	0.0269
7.79492	0.0272
7.80325	0.0272
7.81158	0.0275
7.81992	0.0275
7.82825	0.0275
7.83658	0.0279
7.84492	0.0279
7.85325	0.0279
7.86158	0.0279
7.86992	0.0279
7.87825	0.0285
7.88658	0.0279
7.89492	0.0279
7.90325	0.0279
7.91158	0.0279
7.91992	0.0279
7.92825	0.0279
7.93658	0.0275
7.94492	0.0275
7.95325	0.0275
7.96158	0.0275
7.96992	0.0275
7.97825	0.0272
7.98658	0.0272
7.99322	0.0272
7.99322	-0.0062
8.00156	-0.0164
8.00989	-0.0176
8.01822	-0.0182
8.02656	-0.0182
8.03489	-0.0182
8.04322	-0.0182
8.05156	-0.0182
8.05989	-0.0182
8.06822	-0.0182
8.07656	-0.0182
8.08489	-0.0182
8.09322	-0.0182
8.10156	-0.0182
8.10989	-0.0179
8.11822	-0.0179
8.12656	-0.0176
8.13489	-0.0173
8.14322	-0.017
8.15156	-0.017
8.15989	-0.0167
8.16822	-0.0164
8.17656	-0.0161
8.18489	-0.0158
8.19322	-0.0158
8.20156	-0.0155
8.20989	-0.0155
8.21822	-0.0151
8.22656	-0.0148
8.23489	-0.0148
8.24322	-0.0148
8.25156	-0.0148
8.25989	-0.0145
8.26822	-0.0145
8.27656	-0.0145
8.28489	-0.0145
8.29322	-0.0145
8.30156	-0.0145
8.30989	-0.0145
8.31822	-0.0145
8.32656	-0.0145
8.33489	-0.0145
8.34322	-0.0145
8.35156	-0.0145
8.35989	-0.0145
8.36822	-0.0145
8.37656	-0.0148
8.38489	-0.0145
8.39322	-0.0145
8.40156	-0.0148
8.40989	-0.0148
8.41822	-0.0148
8.42656	-0.0148
8.43489	-0.0148
8.44322	-0.0151
8.45156	-0.0151
8.45989	-0.0151
8.46822	-0.0151
8.47656	-0.0151
8.48489	-0.0155
8.49322	-0.0155
8.50156	-0.0155
8.50989	-0.0155
8.51822	-0.0155
8.52656	-0.0155
8.53489	-0.0158
8.54322	-0.0158
8.55156	-0.0158
8.55989	-0.0161
8.56822	-0.0161
8.57656	-0.0161
8.58489	-0.0161
8.59322	-0.0161
8.60156	-0.0161
8.60989	-0.0164
8.61822	-0.0164
8.62656	-0.0164
8.63489	-0.0164
8.64322	-0.0167
8.65156	-0.0167
8.65989	-0.0167
8.66822	-0.0167
8.67656	-0.0167
8.68489	-0.0167
8.69322	-0.0167
8.70156	-0.017
8.70989	-0.017
8.71822	-0.017
8.72656	-0.017
8.73489	-0.017
8.74322	-0.0173
8.75156	-0.0173
8.75989	-0.0173
8.76822	-0.0173
8.77656	-0.0173
8.78489	-0.0173
8.79322	-0.0173
8.80156	-0.0173
8.80989	-0.0173
8.81822	-0.0176
8.82656	-0.0176
8.83489	-0.0176
8.84322	-0.0176
8.85156	-0.0176
8.85989	-0.0176
8.86822	-0.0176
8.87656	-0.0176
8.88489	-0.0176
8.89322	-0.0176
8.90156	-0.0176
8.90989	-0.0176
8.91822	-0.0176
8.92656	-0.0179
8.93489	-0.0179
8.94322	-0.0179
8.95156	-0.0179
8.95989	-0.0179
8.96822	-0.0179
8.97656	-0.0179
8.98489	-0.0179
8.99322	-0.0179
9.00156	-0.0179
9.00989	-0.0182
9.01822	-0.0182
9.02656	-0.0179
9.03489	-0.0182
9.04322	-0.0182
9.05156	-0.0182
9.05989	-0.0182
9.06822	-0.0182
9.07656	-0.0182
9.08489	-0.0182
9.09322	-0.0182
9.10156	-0.0182
9.10989	-0.0182
9.11822	-0.0182
9.12656	-0.0182
9.13489	-0.0182
9.14322	-0.0182
9.15156	-0.0186
9.15989	-0.0186
9.16822	-0.0182
9.17656	-0.0186
9.18489	-0.0186
9.19322	-0.0186
9.20156	-0.0186
9.20989	-0.0186
9.21822	-0.0186
9.22656	-0.0186
9.23489	-0.0186
9.24322	-0.0186
9.25156	-0.0186
9.25989	-0.0186
9.26822	-0.0186
9.27656	-0.0189
9.28489	-0.0189
9.29322	-0.0189
9.30156	-0.0189
9.30989	-0.0189
9.31822	-0.0189
9.32656	-0.0189
9.33489	-0.0189
9.34322	-0.0192
9.35156	-0.0189
9.35989	-0.0192
9.36822	-0.0192
9.37656	-0.0192
9.38489	-0.0192
9.39322	-0.0192
9.40156	-0.0192
9.40989	-0.0192
9.41822	-0.0195
9.42656	-0.0195
9.43489	-0.0195
9.44322	-0.0195
9.45156	-0.0195
9.45989	-0.0198
9.46822	-0.0198
9.47656	-0.0198
9.48489	-0.0198
9.49322	-0.0198
9.50156	-0.0204
9.50989	-0.0198
9.51822	-0.0204
9.52656	-0.0204
9.53489	-0.0204
9.54322	-0.0207
9.55156	-0.0207
9.55989	-0.0207
9.56822	-0.021
9.57656	-0.021
9.58489	-0.021
9.59322	-0.0213
9.60156	-0.0213
9.60989	-0.0213
9.61822	-0.0217
9.62656	-0.0217
9.63489	-0.022
9.64322	-0.022
9.65156	-0.0223
9.65989	-0.0226
9.66822	-0.0226
9.67656	-0.0229
9.68489	-0.0232
9.69322	-0.0235
9.70156	-0.0235
9.70989	-0.0238
9.71822	-0.0241
9.72656	-0.0244
9.73489	-0.0248
9.74322	-0.0254
9.75156	-0.0257
9.75989	-0.026
9.76822	-0.0263
9.77656	-0.0266
9.78489	-0.0269
9.79322	-0.0272
9.80156	-0.0275
9.80989	-0.0279
9.81822	-0.0279
9.82656	-0.0279
9.83489	-0.0285
9.84322	-0.0285
9.85156	-0.0285
9.85989	-0.0285
9.86822	-0.0285
9.87656	-0.0285
9.88489	-0.0285
9.89322	-0.0285
9.90156	-0.0279
9.90989	-0.0279
9.91822	-0.0285
9.92656	-0.0279
9.93489	-0.0279
9.94322	-0.0279
9.95156	-0.0279
9.95989	-0.0279
9.96822	-0.0275
9.97656	-0.0275
9.98489	-0.0275
9.99153	-0.0275
9.99153	0.0027
9.99986	0.0158
10.0082	0.017
10.0165	0.0173
10.0249	0.0176
10.0332	0.0182
10.0415	0.0182
10.0499	0.0186
10.0582	0.0182
10.0665	0.0182
10.0749	0.0179
10.0832	0.0176
10.0915	0.0176
10.0999	0.017
10.1082	0.0167
10.1165	0.0164
10.1249	0.0161
10.1332	0.0158
10.1415	0.0151
10.1499	0.0151
10.1582	0.0145
10.1665	0.0142
10.1749	0.0139
10.1832	0.0139
10.1915	0.0136
10.1999	0.0133
10.2082	0.0133
10.2165	0.013
10.2249	0.0127
10.2332	0.0127
10.2415	0.0127
10.2499	0.012
10.2582	0.012
10.2665	0.012
10.2749	0.0117
10.2832	0.0117
10.2915	0.0117
10.2999	0.0117
10.3082	0.0114
10.3165	0.0114
10.3249	0.0114
10.3332	0.0114
10.3415	0.0114
10.3499	0.0114
10.3582	0.0114
10.3665	0.0114
10.3749	0.0114
10.3832	0.0114
10.3915	0.0114
10.3999	0.0114
10.4082	0.0114
10.4165	0.0114
10.4249	0.0114
10.4332	0.0114
10.4415	0.0117
10.4499	0.0117
10.4582	0.0117
10.4665	0.0117
10.4749	0.0117
10.4832	0.0117
10.4915	0.0117
10.4999	0.0117
10.5082	0.012
10.5165	0.012
10.5249	0.012
10.5332	0.012
10.5415	0.0127
10.5499	0.0127
10.5582	0.0127
10.5665	0.0127
10.5749	0.013
10.5832	0.013
10.5915	0.013
10.5999	0.013
10.6082	0.0133
10.6165	0.0133
10.6249	0.0133
10.6332	0.0133
10.6415	0.0133
10.6499	0.0136
10.6582	0.0136
10.6665	0.0136
10.6749	0.0139
10.6832	0.0139
10.6915	0.0139
10.6999	0.0142
10.7082	0.0142
10.7165	0.0142
10.7249	0.0145
10.7332	0.0145
10.7415	0.0145
10.7499	0.0145
10.7582	0.0145
10.7665	0.0148
10.7749	0.0148
10.7832	0.0151
10.7915	0.0151
10.7999	0.0151
10.8082	0.0151
10.8165	0.0151
10.8249	0.0155
10.8332	0.0155
10.8415	0.0155
10.8499	0.0158
10.8582	0.0158
10.8665	0.0158
10.8749	0.0158
10.8832	0.0158
10.8915	0.0158
10.8999	0.0161
10.9082	0.0161
10.9165	0.0161
10.9249	0.0161
10.9332	0.0161
10.9415	0.0164
10.9499	0.0164
10.9582	0.0164
10.9665	0.0164
10.9749	0.0167
10.9832	0.0164
10.9915	0.0167
10.9999	0.0167
11.0082	0.0167
11.0165	0.0167
11.0249	0.0167
11.0332	0.017
11.0415	0.017
11.0499	0.017
11.0582	0.017
11.0665	0.017
11.0749	0.017
11.0832	0.017
11.0915	0.017
11.0999	0.017
11.1082	0.0173
11.1165	0.0173
11.1249	0.0173
11.1332	0.0173
11.1415	0.0173
11.1499	0.0173
11.1582	0.0173
11.1665	0.0173
11.1749	0.0173
11.1832	0.0176
11.1915	0.0173
11.1999	0.0176
11.2082	0.0176
11.2165	0.0176
11.2249	0.0176
11.2332	0.0176
11.2415	0.0176
11.2499	0.0176
11.2582	0.0176
11.2665	0.0179
11.2749	0.0179
11.2832	0.0179
11.2915	0.0179
11.2999	0.0179
11.3082	0.0179
11.3165	0.0179
11.3249	0.0179
11.3332	0.0179
11.3415	0.0182
11.3499	0.0182
11.3582	0.0182
11.3665	0.0182
11.3749	0.0182
11.3832	0.0182
11.3915	0.0182
11.3999	0.0182
11.4082	0.0182
11.4165	0.0186
11.4249	0.0186
11.4332	0.0186
11.4415	0.0186
11.4499	0.0189
11.4582	0.0189
11.4665	0.0189
11.4749	0.0189
11.4832	0.0189
11.4915	0.0192
11.4999	0.0189
11.5082	0.0192
11.5165	0.0192
11.5249	0.0192
11.5332	0.0192
11.5415	0.0195
11.5499	0.0195
11.5582	0.0195
11.5665	0.0198
11.5749	0.0198
11.5832	0.0198
11.5915	0.0198
11.5999	0.0204
11.6082	0.0204
11.6165	0.0207
11.6249	0.0207
11.6332	0.0207
11.6415	0.021
11.6499	0.021
11.6582	0.0213
11.6665	0.0217
11.6749	0.0217
11.6832	0.0217
11.6915	0.022
11.6999	0.022
11.7082	0.0223
11.7165	0.0226
11.7249	0.0226
11.7332	0.0229
11.7415	0.0232
11.7499	0.0235
11.7582	0.0235
11.7665	0.0238
11.7749	0.0241
11.7832	0.0244
11.7915	0.0248
11.7999	0.0248
11.8082	0.0251
11.8165	0.0254
11.8249	0.0254
11.8332	0.0257
11.8415	0.0257
11.8499	0.0257
11.8582	0.026
11.8665	0.026
11.8749	0.026
11.8832	0.026
11.8915	0.026
11.8999	0.0263
11.9082	0.0263
11.9165	0.026
11.9249	0.026
11.9332	0.026
11.9415	0.026
11.9499	0.026
11.9582	0.026
11.9665	0.026
11.9749	0.026
11.9832	0.026
11.9898	0.0257
11.9898	-0.0043
11.9982	-0.0155
12.0065	-0.0167
12.0148	-0.017
12.0232	-0.017
12.0315	-0.017
12.0398	-0.017
12.0482	-0.017
12.0565	-0.017
12.0648	-0.017
12.0732	-0.017
12.0815	-0.017
12.0898	-0.017
12.0982	-0.0167
12.1065	-0.0167
12.1148	-0.0167
12.1232	-0.0164
12.1315	-0.0164
12.1398	-0.0161
12.1482	-0.0158
12.1565	-0.0158
12.1648	-0.0155
12.1732	-0.0151
12.1815	-0.0148
12.1898	-0.0148
12.1982	-0.0145
12.2065	-0.0142
12.2148	-0.0139
12.2232	-0.0139
12.2315	-0.0136
12.2398	-0.0136
12.2482	-0.0136
12.2565	-0.0133
12.2648	-0.0133
12.2732	-0.0133
12.2815	-0.0133
12.2898	-0.013
12.2982	-0.013
12.3065	-0.013
12.3148	-0.013
12.3232	-0.013
12.3315	-0.013
12.3398	-0.013
12.3482	-0.013
12.3565	-0.013
12.3648	-0.013
12.3732	-0.013
12.3815	-0.013
12.3898	-0.013
12.3982	-0.013
12.4065	-0.013
12.4148	-0.013
12.4232	-0.0133
12.4315	-0.0133
12.4398	-0.0133
12.4482	-0.0133
12.4565	-0.0133
12.4648	-0.0133
12.4732	-0.0133
12.4815	-0.0133
12.4898	-0.0136
12.4982	-0.0136
12.5065	-0.0136
12.5148	-0.0136
12.5232	-0.0136
12.5315	-0.0139
12.5398	-0.0139
12.5482	-0.0139
12.5565	-0.0139
12.5648	-0.0142
12.5732	-0.0142
12.5815	-0.0142
12.5898	-0.0142
12.5982	-0.0142
12.6065	-0.0142
12.6148	-0.0145
12.6232	-0.0145
12.6315	-0.0145
12.6398	-0.0145
12.6482	-0.0145
12.6565	-0.0148
12.6648	-0.0148
12.6732	-0.0148
12.6815	-0.0148
12.6898	-0.0148
12.6982	-0.0151
12.7065	-0.0151
12.7148	-0.0151
12.7232	-0.0151
12.7315	-0.0151
12.7398	-0.0155
12.7482	-0.0155
12.7565	-0.0155
12.7648	-0.0158
12.7732	-0.0155
12.7815	-0.0158
12.7898	-0.0158
12.7982	-0.0158
12.8065	-0.0158
12.8148	-0.0161
12.8232	-0.0158
12.8315	-0.0161
12.8398	-0.0161
12.8482	-0.0161
12.8565	-0.0161
12.8648	-0.0161
12.8732	-0.0161
12.8815	-0.0161
12.8898	-0.0164
12.8982	-0.0164
12.9065	-0.0164
12.9148	-0.0164
12.9232	-0.0164
12.9315	-0.0167
12.9398	-0.0167
12.9482	-0.0167
12.9565	-0.0167
12.9648	-0.0167
12.9732	-0.0167
12.9815	-0.0167
12.9898	-0.0167
12.9982	-0.017
13.0065	-0.0167
13.0148	-0.017
13.0232	-0.017
13.0315	-0.017
13.0398	-0.017
13.0482	-0.017
13.0565	-0.017
13.0648	-0.017
13.0732	-0.017
13.0815	-0.017
13.0898	-0.0173
13.0982	-0.0173
13.1065	-0.0173
13.1148	-0.0173
13.1232	-0.0173
13.1315	-0.0173
13.1398	-0.0173
13.1482	-0.0173
13.1565	-0.0176
13.1648	-0.0173
13.1732	-0.0176
13.1815	-0.0176
13.1898	-0.0176
13.1982	-0.0176
13.2065	-0.0176
13.2148	-0.0176
13.2232	-0.0176
13.2315	-0.0176
13.2398	-0.0176
13.2482	-0.0176
13.2565	-0.0179
13.2648	-0.0179
13.2732	-0.0179
13.2815	-0.0179
13.2898	-0.0179
13.2982	-0.0179
13.3065	-0.0179
13.3148	-0.0179
13.3232	-0.0179
13.3315	-0.0182
13.3398	-0.0182
13.3482	-0.0182
13.3565	-0.0182
13.3648	-0.0182
13.3732	-0.0182
13.3815	-0.0182
13.3898	-0.0182
13.3982	-0.0182
13.4065	-0.0182
13.4148	-0.0182
13.4232	-0.0186
13.4315	-0.0186
13.4398	-0.0186
13.4482	-0.0186
13.4565	-0.0189
13.4648	-0.0186
13.4732	-0.0189
13.4815	-0.0189
13.4898	-0.0189
13.4982	-0.0189
13.5065	-0.0189
13.5148	-0.0192
13.5232	-0.0192
13.5315	-0.0192
13.5398	-0.0192
13.5482	-0.0192
13.5565	-0.0195
13.5648	-0.0195
13.5732	-0.0195
13.5815	-0.0198
13.5898	-0.0198
13.5982	-0.0198
13.6065	-0.0198
13.6148	-0.0204
13.6232	-0.0204
13.6315	-0.0207
13.6398	-0.0207
13.6482	-0.0207
13.6565	-0.021
13.6648	-0.021
13.6732	-0.0213
13.6815	-0.0217
13.6898	-0.0217
13.6982	-0.022
13.7065	-0.022
13.7148	-0.0223
13.7232	-0.0226
13.7315	-0.0229
13.7398	-0.0232
13.7482	-0.0232
13.7565	-0.0238
13.7648	-0.0241
13.7732	-0.0244
13.7815	-0.0248
13.7898	-0.0254
13.7982	-0.0257
13.8065	-0.026
13.8148	-0.0263
13.8232	-0.0266
13.8315	-0.0269
13.8398	-0.0272
13.8482	-0.0275
13.8565	-0.0275
13.8648	-0.0279
13.8732	-0.0279
13.8815	-0.0279
13.8898	-0.0279
13.8982	-0.0279
13.9065	-0.0285
13.9148	-0.0285
13.9232	-0.0279
13.9315	-0.0279
13.9398	-0.0279
13.9482	-0.0279
13.9565	-0.0279
13.9648	-0.0279
13.9732	-0.0279
13.9815	-0.0275
13.9881	-0.0275
13.9881	0.0034
13.9965	0.0161
14.0048	0.017
14.0131	0.017
14.0215	0.0176
14.0298	0.0176
14.0381	0.0179
14.0465	0.0179
14.0548	0.0179
14.0631	0.0179
14.0715	0.0176
14.0798	0.0176
14.0881	0.0173
14.0965	0.017
14.1048	0.0167
14.1131	0.0164
14.1215	0.0158
14.1298	0.0155
14.1381	0.0151
14.1465	0.0148
14.1548	0.0145
14.1631	0.0142
14.1715	0.0139
14.1798	0.0136
14.1881	0.0136
14.1965	0.0133
14.2048	0.013
14.2131	0.013
14.2215	0.0127
14.2298	0.012
14.2381	0.012
14.2465	0.012
14.2548	0.0117
14.2631	0.0117
14.2715	0.0117
14.2798	0.0114
14.2881	0.0114
14.2965	0.0114
14.3048	0.0114
14.3131	0.0114
14.3215	0.0111
14.3298	0.0111
14.3381	0.0111
14.3465	0.0111
14.3548	0.0111
14.3631	0.0111
14.3715	0.0111
14.3798	0.0111
14.3881	0.0111
14.3965	0.0111
14.4048	0.0111
14.4131	0.0111
14.4215	0.0111
14.4298	0.0111
14.4381	0.0111
14.4465	0.0111
14.4548	0.0114
14.4631	0.0114
14.4715	0.0114
14.4798	0.0114
14.4881	0.0114
14.4965	0.0114
14.5048	0.0114
14.5131	0.0114
14.5215	0.0117
14.5298	0.0117
14.5381	0.0117
14.5465	0.0117
14.5548	0.0117
14.5631	0.0117
14.5715	0.012
14.5798	0.012
14.5881	0.012
14.5965	0.012
14.6048	0.0127
14.6131	0.0127
14.6215	0.0127
14.6298	0.0127
14.6381	0.0127
14.6465	0.013
14.6548	0.013
14.6631	0.013
14.6715	0.013
14.6798	0.0133
14.6881	0.0133
14.6965	0.0133
14.7048	0.0136
14.7131	0.0136
14.7215	0.0136
14.7298	0.0136
14.7381	0.0139
14.7465	0.0139
14.7548	0.0139
14.7631	0.0139
14.7715	0.0142
14.7798	0.0142
14.7881	0.0142
14.7965	0.0142
14.8048	0.0145
14.8131	0.0145
14.8215	0.0145
14.8298	0.0148
14.8381	0.0148
14.8465	0.0148
14.8548	0.0148
14.8631	0.0148
14.8715	0.0151
14.8798	0.0151
14.8881	0.0151
14.8965	0.0151
14.9048	0.0155
14.9131	0.0155
14.9215	0.0155
14.9298	0.0155
14.9381	0.0155
14.9465	0.0155
14.9548	0.0158
14.9631	0.0158
14.9715	0.0158
14.9798	0.0158
14.9881	0.0158
14.9965	0.0161
15.0048	0.0161
15.0131	0.0161
15.0215	0.0161
15.0298	0.0161
15.0381	0.0161
15.0465	0.0164
15.0548	0.0161
15.0631	0.0164
15.0715	0.0164
15.0798	0.0164
15.0881	0.0164
15.0965	0.0164
15.1048	0.0164
15.1131	0.0167
15.1215	0.0164
15.1298	0.0167
15.1381	0.0167
15.1465	0.0167
15.1548	0.0167
15.1631	0.0167
15.1715	0.0167
15.1798	0.0167
15.1881	0.0167
15.1965	0.017
15.2048	0.017
15.2131	0.017
15.2215	0.017
15.2298	0.017
15.2381	0.017
15.2465	0.017
15.2548	0.017
15.2631	0.017
15.2715	0.0173
15.2798	0.0173
15.2881	0.0173
15.2965	0.0173
15.3048	0.0173
15.3131	0.0173
15.3215	0.0173
15.3298	0.0176
15.3381	0.0176
15.3465	0.0176
15.3548	0.0176
15.3631	0.0176
15.3715	0.0176
15.3798	0.0176
15.3881	0.0179
15.3965	0.0179
15.4048	0.0179
15.4131	0.0179
15.4215	0.0179
15.4298	0.0179
15.4381	0.0179
15.4465	0.0182
15.4548	0.0182
15.4631	0.0182
15.4715	0.0182
15.4798	0.0182
15.4881	0.0186
15.4965	0.0186
15.5048	0.0186
15.5131	0.0186
15.5215	0.0186
15.5298	0.0186
15.5381	0.0189
15.5465	0.0189
15.5548	0.0189
15.5631	0.0192
15.5715	0.0192
15.5798	0.0192
15.5881	0.0195
15.5965	0.0195
15.6048	0.0195
15.6131	0.0198
15.6215	0.0198
15.6298	0.0198
15.6381	0.0204
15.6465	0.0204
15.6548	0.0204
15.6631	0.0207
15.6715	0.0207
15.6798	0.021
15.6881	0.0213
15.6965	0.0213
15.7048	0.0217
15.7131	0.022
15.7215	0.022
15.7298	0.0223
15.7381	0.0226
15.7465	0.0226
15.7548	0.0229
15.7631	0.0232
15.7715	0.0235
15.7798	0.0238
15.7881	0.0238
15.7965	0.0241
15.8048	0.0244
15.8131	0.0244
15.8215	0.0248
15.8298	0.0251
15.8381	0.0251
15.8465	0.0254
15.8548	0.0254
15.8631	0.0257
15.8715	0.0257
15.8798	0.0257
15.8881	0.0257
15.8965	0.0257
15.9048	0.0257
15.9131	0.0257
15.9215	0.0257
15.9298	0.026
15.9381	0.026
15.9465	0.0257
15.9548	0.0257
15.9631	0.0257
15.9715	0.0257
15.9798	0.0257
15.9864	0.0257
15.9864	-0.0037
15.9948	-0.0155
16.0031	-0.0167
16.0114	-0.017
16.0198	-0.017
16.0281	-0.017
16.0364	-0.017
16.0448	-0.0167
16.0531	-0.0167
16.0614	-0.0167
16.0698	-0.0167
16.0781	-0.0167
16.0864	-0.0167
16.0948	-0.0167
16.1031	-0.0167
16.1114	-0.0164
16.1198	-0.0164
16.1281	-0.0161
16.1364	-0.0161
16.1448	-0.0158
16.1531	-0.0155
16.1614	-0.0155
16.1698	-0.0151
16.1781	-0.0148
16.1864	-0.0145
16.1948	-0.0142
16.2031	-0.0142
16.2114	-0.0142
16.2198	-0.0139
16.2281	-0.0136
16.2364	-0.0136
16.2448	-0.0133
16.2531	-0.0133
16.2614	-0.0133
16.2698	-0.013
16.2781	-0.013
16.2864	-0.013
16.2948	-0.013
16.3031	-0.013
16.3114	-0.013
16.3198	-0.0127
16.3281	-0.0127
16.3364	-0.0127
16.3448	-0.0127
16.3531	-0.0127
16.3614	-0.0127
16.3698	-0.0127
16.3781	-0.0127
16.3864	-0.0127
16.3948	-0.0127
16.4031	-0.0127
16.4114	-0.013
16.4198	-0.013
16.4281	-0.013
16.4364	-0.013
16.4448	-0.013
16.4531	-0.013
16.4614	-0.013
16.4698	-0.013
16.4781	-0.013
16.4864	-0.013
16.4948	-0.013
16.5031	-0.0133
16.5114	-0.0133
16.5198	-0.0133
16.5281	-0.0133
16.5364	-0.0133
16.5448	-0.0133
16.5531	-0.0136
16.5614	-0.0136
16.5698	-0.0136
[truncated: 13,457 more rows]
