# Supplementary material for: 3D hierarchical graphene matrices enable stable Zn anodes for aqueous Zn batteries
Source: Nat Commun. 2023 Jul 14;14:4205. doi: 10.1038/s41467-023-39947-8 (PMC10349079; doi:10.1038/s41467-023-39947-8)
Supplement: Supplementary file 11 — Source Data [file 41467_2023_39947_MOESM11_ESM.zip › RAW DATA/Manuscript/Fig.4/Fig.4i.xlsx]

## Sheet: 40 mA cm-2 ~ 40 mAh cm-2
Time（h)	3D-RFGC	Time（h)	3D-LFGC	Time（h)	bare Zn	Time（h)	Zn foam
0	-0.012	0	0.567	0	-2.3065	0	-0.2675
0.00833	-0.012	0.00833	0.2492	0.000277778	-2.3065	0.02	-0.1447
0.01667	-0.0117	0.01667	0.2229	0.000555556	-2.7163	0.03	-0.137
0.025	-0.012	0.025	0.2052	0.000833333	-2.7635	0.05	-0.1326
0.03333	-0.012	0.03333	0.1826	0.00111	-2.7811	0.07	-0.1292
0.04167	-0.012	0.04167	0.1612	0.00139	-2.7957	0.08	-0.1274
0.05	-0.012	0.05	0.1444	0.00167	-2.8146	0.1	-0.1264
0.05833	-0.012	0.05833	0.1286	0.00194	-2.8416	0.12	-0.1252
0.06667	-0.012	0.06667	0.1181	0.00222	-2.8757	0.13	-0.1243
0.075	-0.0117	0.075	0.1072	0.0025	-2.8931	0.15	-0.1233
0.08333	-0.012	0.08333	0.0961	0.00278	-1.254	0.17	-0.1218
0.09167	-0.012	0.09167	0.0864	0.00306	-0.4293	0.18	-0.1196
0.1	-0.012	0.1	0.0731	0.00333	-0.3655	0.2	-0.1184
0.10833	-0.012	0.10833	0.0613	0.00361	-0.3586	0.22	-0.119
0.11667	-0.012	0.11667	0.0458	0.00389	-0.3543	0.23	-0.1181
0.125	-0.012	0.125	0.0303	0.00417	-0.35	0.25	-0.1171
0.13333	-0.012	0.13333	0.0102	0.00444	-0.3462	0.27	-0.1156
0.14167	-0.012	0.14167	-0.0124	0.00472	-0.3419	0.28	-0.1125
0.15	-0.012	0.15	-0.0387	0.005	-0.3385	0.3	-0.1103
0.15833	-0.012	0.15833	-0.0669	0.00528	-0.3351	0.32	-0.1081
0.16667	-0.012	0.16667	-0.0616	0.00556	-0.3323	0.33	-0.105
0.175	-0.012	0.175	-0.0604	0.00583	-0.3295	0.35	-0.1035
0.18333	-0.012	0.18333	-0.0604	0.00611	-0.3264	0.37	-0.1001
0.19167	-0.012	0.19167	-0.0598	0.00639	-0.3242	0.38	-0.097
0.2	-0.012	0.2	-0.0595	0.00667	-0.3227	0.4	-0.0939
0.20833	-0.012	0.20833	-0.0589	0.00694	-0.3208	0.42	-0.0902
0.21667	-0.012	0.21667	-0.0582	0.00722	-0.3196	0.43	-0.0886
0.225	-0.012	0.225	-0.0579	0.0075	-0.3187	0.45	-0.0874
0.23333	-0.012	0.23333	-0.0573	0.00778	-0.3174	0.47	-0.0852
0.24167	-0.012	0.24167	-0.057	0.00806	-0.3165	0.48	-0.0824
0.25	-0.012	0.25	-0.0567	0.00833	-0.3156	0.5	-0.0802
0.25833	-0.012	0.25833	-0.0564	0.00861	-0.3143	0.52	-0.079
0.26667	-0.012	0.26667	-0.0561	0.00889	-0.3134	0.53	-0.0778
0.275	-0.012	0.275	-0.0558	0.00917	-0.3121	0.55	-0.0765
0.28333	-0.012	0.28333	-0.0554	0.00944	-0.3115	0.57	-0.0753
0.29167	-0.012	0.29167	-0.0551	0.00972	-0.3109	0.58	-0.0747
0.3	-0.012	0.3	-0.0548	0.01	-0.3103	0.6	-0.0737
0.30833	-0.012	0.30833	-0.0545	0.01028	-0.31	0.62	-0.0737
0.31667	-0.012	0.31667	-0.0545	0.01056	-0.3093	0.63	-0.0737
0.325	-0.012	0.325	-0.0542	0.01083	-0.3087	0.65	-0.0731
0.33333	-0.012	0.33333	-0.0539	0.01111	-0.3084	0.67	-0.0725
0.34167	-0.012	0.34167	-0.0536	0.01139	-0.3078	0.68	-0.0722
0.35	-0.012	0.35	-0.0533	0.01167	-0.3072	0.7	-0.0719
0.35833	-0.012	0.35833	-0.0533	0.01194	-0.3069	0.72	-0.0722
0.36667	-0.012	0.36667	-0.053	0.01222	-0.3062	0.73	-0.0725
0.375	-0.012	0.375	-0.053	0.0125	-0.3059	0.75	-0.0728
0.38333	-0.012	0.38333	-0.052	0.01278	-0.3056	0.77	-0.0731
0.39167	-0.012	0.39167	-0.052	0.01306	-0.3053	0.78	-0.0734
0.4	-0.012	0.4	-0.0517	0.01333	-0.3047	0.8	-0.074
0.40833	-0.012	0.40833	-0.0514	0.01361	-0.3044	0.82	-0.0744
0.41667	-0.012	0.41667	-0.0511	0.01389	-0.3041	0.83	-0.075
0.425	-0.012	0.425	-0.0508	0.01417	-0.3038	0.85	-0.075
0.43333	-0.012	0.43333	-0.0505	0.01444	-0.3038	0.87	-0.075
0.44167	-0.012	0.44167	-0.0502	0.01472	-0.3035	0.88	-0.0762
0.45	-0.012	0.45	-0.0499	0.015	-0.3031	0.9	-0.0762
0.45833	-0.012	0.45833	-0.0496	0.01528	-0.3031	0.92	-0.0765
0.46667	-0.0124	0.46667	-0.0492	0.01556	-0.3028	0.93	-0.0771
0.475	-0.012	0.475	-0.0489	0.01583	-0.3028	0.95	-0.0775
0.48333	-0.012	0.48333	-0.0486	0.01611	-0.3028	0.97	-0.0793
0.49167	-0.012	0.49167	-0.0483	0.01639	-0.3025	0.98	-0.0809
0.5	-0.012	0.5	-0.0483	0.01667	-0.3025	1	-0.0821
0.50833	-0.012	0.50833	-0.048	0.01694	-0.3025	1	-0.0837
0.51667	-0.012	0.51667	-0.048	0.01722	-0.3022	1.02	-0.084
0.525	-0.0124	0.525	-0.0477	0.0175	-0.3022	1.03	-0.0852
0.53333	-0.0124	0.53333	-0.0474	0.01778	-0.3022	1.05	-0.0861
0.54167	-0.012	0.54167	-0.0474	0.01806	-0.3025	1.07	-0.0877
0.55	-0.0124	0.55	-0.0471	0.01833	-0.3025	1.08	-0.0902
0.55833	-0.0124	0.55833	-0.0468	0.01861	-0.3025	1.1	-0.0886
0.56667	-0.012	0.56667	-0.0468	0.01889	-0.3028	1.12	-0.0917
0.575	-0.0124	0.575	-0.0468	0.01917	-0.3031	1.13	-0.0948
0.58333	-0.0124	0.58333	-0.0465	0.01944	-0.3031	1.15	-0.0979
0.59167	-0.012	0.59167	-0.0465	0.01972	-0.3035	1.17	-0.0982
0.6	-0.012	0.6	-0.0465	0.02	-0.3035	1.18	-0.1016
0.60833	-0.0124	0.60833	-0.0461	0.02028	-0.3038	1.2	-0.1029
0.61667	-0.0124	0.61667	-0.0461	0.02056	-0.3038	1.22	-0.105
0.625	-0.0124	0.625	-0.0461	0.02083	-0.3041	1.23	-0.1097
0.63333	-0.0124	0.63333	-0.0461	0.02111	-0.3044	1.25	-0.1119
0.64167	-0.0124	0.64167	-0.0458	0.02139	-0.3047	1.27	-0.114
0.65	-0.012	0.65	-0.0458	0.02167	-0.3056	1.28	-0.1171
0.65833	-0.0124	0.65833	-0.0458	0.02194	-0.3059	1.3	-0.1218
0.66667	0.0105	0.66667	-0.0458	0.02222	-0.3062	1.32	-0.1249
0.675	0.0105	0.675	-0.0458	0.0225	-0.3069	1.33	-0.1298
0.68333	0.0105	0.68333	-0.0458	0.02278	-0.3072	1.35	-0.1336
0.69167	0.0105	0.69167	-0.0458	0.02306	-0.3081	1.37	-0.1469
0.7	0.0105	0.7	-0.0458	0.02333	-0.3084	1.38	-0.1534
0.70833	0.0105	0.70833	-0.0455	0.02361	-0.3087	1.4	-0.1618
0.71667	0.0105	0.71667	-0.0455	0.02389	-0.309	1.42	-0.1649
0.725	0.0105	0.725	-0.0455	0.02417	-0.309	1.43	-0.1661
0.73333	0.0105	0.73333	-0.0455	0.02444	-0.309	1.45	-0.172
0.74167	0.0105	0.74167	-0.0455	0.02472	-0.3097	1.47	-0.1739
0.75	0.0105	0.75	-0.0455	0.025	-0.3097	1.48	-0.1767
0.75833	0.0105	0.75833	-0.0452	0.02528	-0.31	1.5	-0.1826
0.76667	0.0105	0.76667	-0.0452	0.02556	-0.3103	1.52	-0.19
0.775	0.0105	0.775	-0.0452	0.02583	-0.3106	1.53	-0.1943
0.78333	0.0105	0.78333	-0.0452	0.02611	-0.3106	1.55	-0.199
0.79167	0.0105	0.79167	-0.0452	0.02639	-0.3115	1.57	-0.2077
0.8	0.0105	0.8	-0.0452	0.02667	-0.3125	1.58	-0.2117
0.80833	0.0105	0.80833	-0.0452	0.02694	-0.3134	1.6	-0.2126
0.81667	0.0105	0.81667	-0.0452	0.02722	-0.3137	1.62	-0.2225
0.825	0.0105	0.825	-0.0452	0.0275	-0.3143	1.63	-0.2635
0.83333	0.0105	0.83333	-0.0455	0.02778	-0.3149	1.65	-0.2678
0.84167	0.0105	0.84167	-0.0455	0.02806	-0.3156	1.67	-0.2731
0.85	0.0105	0.85	-0.0452	0.02833	-0.3165	1.68	-0.2743
0.85833	0.0102	0.85833	-0.0452	0.02861	-0.3171	1.7	-0.2787
0.86667	0.0102	0.86667	-0.0452	0.02889	-0.3177	1.72	-0.2774
0.875	0.0105	0.875	-0.0452	0.02917	-0.3187	1.73	-0.2836
0.88333	0.0105	0.88333	-0.0452	0.02944	-0.3193	1.75	-0.3723
0.89167	0.0105	0.89167	-0.0452	0.02972	-0.3202	1.77	-0.3822
0.9	0.0105	0.9	-0.0452	0.03	-0.3218	1.78	-0.3686
0.90833	0.0105	0.90833	-0.0452	0.03028	-0.323	1.8	-0.3816
0.91667	0.0105	0.91667	-0.0452	0.03056	-0.3239	1.82	-0.3748
0.925	0.0105	0.925	-0.0452	0.03083	-0.3245	1.83	-0.3673
0.93333	0.0105	0.93333	-0.0452	0.03111	-0.3252	1.85	-0.3509
0.94167	0.0102	0.94167	-0.0452	0.03139	-0.3258	1.87	-0.3431
0.95	0.0105	0.95	-0.0452	0.03167	-0.3267	1.88	-0.3416
0.95833	0.0102	0.95833	-0.0452	0.03194	-0.3273	1.9	-0.3382
0.96667	0.0102	0.96667	-0.0452	0.03222	-0.3276	1.92	-0.3301
0.975	0.0102	0.975	-0.0455	0.0325	-0.328	1.93	-0.3221
0.98333	0.0102	0.98333	-0.0452	0.03278	-0.328	1.95	-0.4005
0.99167	0.0105	0.99167	-0.0455	0.03306	-0.3292	1.97	-0.3673
1	0.0102	1	-0.0455	0.03333	-0.3295	1.98	-0.3531
1.00833	0.0102	1.00833	-0.0452	0.03361	-0.3295	2	0.2752
1.01667	0.0105	1.01667	-0.0452	0.03389	-0.3286	2	0.2461
1.025	0.0102	1.025	-0.0452	0.03417	-0.3283	2.02	0.2628
1.03333	0.0105	1.03333	-0.0455	0.03444	-0.3283	2.03	0.2765
1.04167	0.0102	1.04167	-0.0452	0.03472	-0.3283	2.05	0.2737
1.05	0.0105	1.05	-0.0452	0.035	-0.3283	2.07	0.2811
1.05833	0.0102	1.05833	-0.0452	0.03528	-0.328	2.08	0.2601
1.06667	0.0105	1.06667	-0.0452	0.03556	-0.3283	2.1	0.248
1.075	0.0105	1.075	-0.0452	0.03583	-0.3283	2.12	0.2411
1.08333	0.0105	1.08333	-0.0452	0.03611	-0.3286	2.13	0.2362
1.09167	0.0102	1.09167	-0.0452	0.03639	-0.3292	2.15	0.2229
1.1	0.0105	1.1	-0.0452	0.03667	-0.3295	2.17	0.2194
1.10833	0.0102	1.10833	-0.0452	0.03694	-0.3298	2.18	0.2167
1.11667	0.0105	1.11667	-0.0452	0.03722	-0.3301	2.2	0.2142
1.125	0.0102	1.125	-0.0452	0.0375	-0.3304	2.22	0.2136
1.13333	0.0105	1.13333	-0.0455	0.03778	-0.3311	2.23	0.2129
1.14167	0.0105	1.14167	-0.0455	0.03806	-0.3326	2.25	0.2043
1.15	0.0102	1.15	-0.0455	0.03833	-0.3329	2.27	0.181
1.15833	0.0105	1.15833	-0.0452	0.03861	-0.3329	2.28	0.1807
1.16667	0.0105	1.16667	-0.0452	0.03889	-0.3335	2.3	0.1863
1.175	0.0102	1.175	-0.0452	0.03917	-0.3345	2.32	0.181
1.18333	0.0102	1.18333	-0.0452	0.03944	-0.336	2.33	0.1785
1.19167	0.0105	1.19167	-0.0452	0.03972	-0.3385	2.35	0.181
1.2	0.0102	1.2	-0.0452	0.04	-0.3391	2.37	0.1853
1.20833	0.0105	1.20833	-0.0452	0.04028	-0.3394	2.38	0.1922
1.21667	0.0105	1.21667	-0.0452	0.04056	-0.3407	2.4	0.1807
1.225	0.0102	1.225	-0.0452	0.04083	-0.341	2.42	0.164
1.23333	0.0102	1.23333	-0.0452	0.04111	-0.341	2.43	0.1466
1.24167	0.0102	1.24167	-0.0446	0.04139	-0.341	2.45	0.1373
1.25	0.0105	1.25	-0.0452	0.04167	-0.3407	2.47	0.1298
1.25833	0.0102	1.25833	-0.0446	0.04194	-0.3404	2.48	0.1252
1.26667	0.0102	1.26667	-0.0452	0.04222	-0.34	2.5	0.1174
1.275	0.0105	1.275	-0.0452	0.0425	-0.3394	2.52	0.1103
1.28333	0.0102	1.28333	-0.0452	0.04278	-0.3391	2.53	0.1032
1.29167	0.0105	1.29167	-0.0452	0.04306	-0.3388	2.55	0.0982
1.3	0.0105	1.3	-0.0455	0.04333	-0.3388	2.57	0.0961
1.30833	0.0105	1.30833	-0.0455	0.04361	-0.3379	2.58	0.0942
1.31667	0.0102	1.31667	-0.0455	0.04389	-0.3373	2.6	0.0908
1.325	0.0102	1.325	-0.0458	0.04417	-0.3363	2.62	0.0976
1.33333	0.0105	1.33333	-0.0458	0.04444	-0.3357	2.63	0.0951
1.34167	0.0105	1.34167	-0.0458	0.04472	-0.3351	2.65	0.0905
1.35	0.0102	1.35	-0.0458	0.045	-0.3345	2.67	0.0871
1.35833	0.0102	1.35833	-0.0461	0.04528	-0.3348	2.68	0.0849
1.36667	0.0105	1.36667	-0.0461	0.04556	-0.3357	2.7	0.084
1.375	0.0102	1.375	-0.0461	0.04583	-0.3363	2.72	0.0812
1.38333	0.0105	1.38333	-0.0458	0.04611	-0.3373	2.73	0.0821
1.39167	0.0105	1.39167	-0.0461	0.04639	-0.3376	2.75	0.083
1.4	0.0105	1.4	-0.0461	0.04667	-0.3385	2.77	0.0837
1.40833	0.0102	1.40833	-0.0461	0.04694	-0.34	2.78	0.083
1.41667	0.0105	1.41667	-0.0461	0.04722	-0.3428	2.8	0.0812
1.425	0.0102	1.425	-0.0461	0.0475	-0.3475	2.82	0.0796
1.43333	0.0102	1.43333	-0.0465	0.04778	-0.3534	2.83	0.0787
1.44167	0.0105	1.44167	-0.0461	0.04806	-0.3568	2.85	0.0781
1.45	0.0105	1.45	-0.0461	0.04833	-0.3568	2.87	0.0706
1.45833	0.0102	1.45833	-0.0461	0.04861	-0.3574	2.88	0.0713
1.46667	0.0105	1.46667	-0.0465	0.04889	-0.358	2.9	0.0719
1.475	0.0102	1.475	-0.0461	0.04917	-0.358	2.92	0.0722
1.48333	0.0102	1.48333	-0.0461	0.04944	-0.3577	2.93	0.0728
1.49167	0.0105	1.49167	-0.0461	0.04972	-0.3586	2.95	0.0737
1.5	0.0102	1.5	-0.0461	0.05	-0.3599	2.97	0.074
1.50833	0.0102	1.50833	-0.0461	0.05028	-0.3602	2.98	0.0744
1.51667	0.0105	1.51667	-0.0461	0.05056	-0.3617	3	0.075
1.525	0.0102	1.525	-0.0461	0.05083	-0.3627	3	0.0734
1.53333	0.0102	1.53333	-0.0461	0.05111	-0.3627	3.02	0.0731
1.54167	0.0102	1.54167	-0.0461	0.05139	-0.3621	3.03	0.0719
1.55	0.0102	1.55	-0.0461	0.05167	-0.3627	3.05	0.0716
1.55833	0.0105	1.55833	-0.0461	0.05194	-0.3633	3.07	0.0713
1.56667	0.0102	1.56667	-0.0461	0.05222	-0.3645	3.08	0.0713
1.575	0.0102	1.575	-0.0461	0.0525	-0.3667	3.1	0.0713
1.58333	0.0105	1.58333	-0.0461	0.05278	-0.371	3.12	0.0722
1.59167	0.0105	1.59167	-0.0465	0.05306	-0.3785	3.13	0.0706
1.6	0.0105	1.6	-0.0465	0.05333	-0.3915	3.15	0.0719
1.60833	0.0102	1.60833	-0.0465	0.05361	-0.4008	3.17	0.0725
1.61667	0.0102	1.61667	-0.0465	0.05389	-0.402	3.18	0.0734
1.625	0.0102	1.625	-0.0465	0.05417	-0.4045	3.2	0.0744
1.63333	0.0102	1.63333	-0.0461	0.05444	-0.4076	3.22	0.0759
1.64167	0.0102	1.64167	-0.0461	0.05472	-0.4179	3.23	0.0781
1.65	0.0105	1.65	-0.0461	0.055	-0.4169	3.25	0.0796
1.65833	0.0102	1.65833	-0.0461	0.05528	-0.4144	3.27	0.0818
1.66667	0.0102	1.66667	-0.0465	0.05556	-0.4144	3.28	0.0837
1.675	-0.0117	1.675	-0.0461	0.05583	-0.4166	3.3	0.0858
1.68333	-0.012	1.68333	-0.0461	0.05611	-0.4132	3.32	0.0874
1.69167	-0.012	1.69167	-0.0461	0.05639	-0.4117	3.33	0.0889
1.7	-0.012	1.7	-0.0465	0.05667	-0.411	3.35	0.0874
1.70833	-0.012	1.70833	-0.0465	0.05694	-0.407	3.37	0.0889
1.71667	-0.012	1.71667	-0.0461	0.05722	-0.4061	3.38	0.0899
1.725	-0.012	1.725	-0.0465	0.0575	-0.4048	3.4	0.0908
1.73333	-0.012	1.73333	-0.0461	0.05778	-0.4024	3.42	0.092
1.74167	-0.012	1.74167	-0.0465	0.05806	-0.3996	3.43	0.092
1.75	-0.012	1.75	-0.0465	0.05833	-0.3983	3.45	0.0923
1.75833	-0.012	1.75833	-0.0468	0.05861	-0.3977	3.47	0.093
1.76667	-0.012	1.76667	-0.0471	0.05889	-0.3962	3.48	0.0923
1.775	-0.012	1.775	-0.0471	0.05917	-0.3952	3.5	0.092
1.78333	-0.012	1.78333	-0.0471	0.05944	-0.394	3.52	0.0892
1.79167	-0.012	1.79167	-0.0474	0.05972	-0.3934	3.53	0.0892
1.8	-0.012	1.8	-0.0471	0.06	-0.3934	3.55	0.0895
1.80833	-0.012	1.80833	-0.0471	0.06028	-0.3968	3.57	0.0895
1.81667	-0.012	1.81667	-0.0468	0.06056	-0.3965	3.58	0.0895
1.825	-0.012	1.825	-0.0471	0.06083	-0.3958	3.6	0.0899
1.83333	-0.012	1.83333	-0.0471	0.06111	-0.3952	3.62	0.0899
1.84167	-0.012	1.84167	-0.0471	0.06139	-0.3943	3.63	0.0899
1.85	-0.012	1.85	-0.0468	0.06167	-0.3931	3.65	0.0902
1.85833	-0.012	1.85833	-0.0468	0.06194	-0.3903	3.67	0.0908
1.86667	-0.012	1.86667	-0.0468	0.06222	-0.3887	3.68	0.0895
1.875	-0.012	1.875	-0.0468	0.0625	-0.3881	3.7	0.0892
1.88333	-0.012	1.88333	-0.0465	0.06278	-0.3875	3.72	0.0895
1.89167	-0.012	1.89167	-0.0465	0.06306	-0.3875	3.73	0.0895
1.9	-0.012	1.9	-0.0465	0.06333	-0.3881	3.75	0.0886
1.90833	-0.012	1.90833	-0.0465	0.06361	-0.3909	3.77	0.0889
1.91667	-0.012	1.91667	-0.0468	0.06389	-0.3965	3.78	0.0892
1.925	-0.012	1.925	-0.0468	0.06417	-0.4073	3.8	0.0892
1.93333	-0.012	1.93333	-0.0471	0.06444	-0.4086	3.82	0.0892
1.94167	-0.012	1.94167	-0.0471	0.06472	-0.4082	3.83	0.0889
1.95	-0.012	1.95	-0.0468	0.065	-0.4042	3.85	0.0889
1.95833	-0.012	1.95833	-0.0468	0.06528	-0.3999	3.87	0.0889
1.96667	-0.012	1.96667	-0.0468	0.06556	-0.3974	3.88	0.0886
1.975	-0.012	1.975	-0.0465	0.06583	-0.3915	3.9	0.088
1.98333	-0.012	1.98333	-0.0465	0.06611	-0.3872	3.92	0.0883
1.99167	-0.012	1.99167	-0.0465	0.06639	-0.3856	3.93	0.0883
2	-0.012	2	-0.0465	0.06667	-0.3853	3.95	0.0883
2.00833	-0.012	2.00833	-0.0465	0.06694	-0.3865	3.97	0.0883
2.01667	-0.012	2.01667	-0.0465	0.06722	-0.3875	3.98	-0.0291
2.025	-0.012	2.025	-0.0465	0.0675	-0.3859	4	-0.0471
2.03333	-0.0124	2.03333	-0.0461	0.06778	-0.3865	4	-0.0486
2.04167	-0.012	2.04167	-0.0461	0.06806	-0.3862	4.02	-0.0502
2.05	-0.012	2.05	-0.0461	0.06833	-0.3865	4.03	-0.0508
2.05833	-0.012	2.05833	-0.0461	0.06861	-0.3862	4.05	-0.0511
2.06667	-0.012	2.06667	-0.0461	0.06889	-0.3859	4.07	-0.0523
2.075	-0.012	2.075	-0.0461	0.06917	-0.3859	4.08	-0.053
2.08333	-0.012	2.08333	-0.0461	0.06944	-0.3853	4.1	-0.0536
2.09167	-0.012	2.09167	-0.0461	0.06972	-0.3853	4.12	-0.0542
2.1	-0.012	2.1	-0.0458	0.07	-0.3853	4.13	-0.0545
2.10833	-0.012	2.10833	-0.0458	0.07028	-0.3853	4.15	-0.0551
2.11667	-0.012	2.11667	-0.0465	0.07056	-0.3853	4.17	-0.0561
2.125	-0.0124	2.125	-0.0461	0.07083	-0.3856	4.18	-0.0564
2.13333	-0.0124	2.13333	-0.0461	0.07111	-0.3881	4.2	-0.0573
2.14167	-0.0124	2.14167	-0.0461	0.07139	-0.3896	4.22	-0.0579
2.15	-0.0124	2.15	-0.0461	0.07167	-0.3893	4.23	-0.0589
2.15833	-0.0124	2.15833	-0.0461	0.07194	-0.3903	4.25	-0.0601
2.16667	-0.0124	2.16667	-0.0461	0.07222	-0.3893	4.27	-0.0607
2.175	-0.0124	2.175	-0.0458	0.0725	-0.3884	4.28	-0.0616
2.18333	-0.012	2.18333	-0.0461	0.07278	-0.3872	4.3	-0.0629
2.19167	-0.0124	2.19167	-0.0461	0.07306	-0.3862	4.32	-0.0638
2.2	-0.0124	2.2	-0.0461	0.07333	-0.3856	4.33	-0.0647
2.20833	-0.0124	2.20833	-0.0461	0.07361	-0.385	4.35	-0.066
2.21667	-0.0124	2.21667	-0.0461	0.07389	-0.3841	4.37	-0.0669
2.225	-0.0124	2.225	-0.0465	0.07417	-0.3838	4.38	-0.0678
2.23333	-0.0124	2.23333	-0.0465	0.07444	-0.3831	4.4	-0.0691
2.24167	-0.0124	2.24167	-0.0465	0.07472	-0.3825	4.42	-0.07
2.25	-0.012	2.25	-0.0468	0.075	-0.3819	4.43	-0.0703
2.25833	-0.0124	2.25833	-0.0471	0.07528	-0.3816	4.45	-0.0716
2.26667	-0.0124	2.26667	-0.0471	0.07556	-0.3813	4.47	-0.0731
2.275	-0.0124	2.275	-0.0465	0.07583	-0.3803	4.48	-0.0744
2.28333	-0.0124	2.28333	-0.0468	0.07611	-0.3797	4.5	-0.0753
2.29167	-0.0124	2.29167	-0.0468	0.07639	-0.3788	4.52	-0.0762
2.3	-0.0124	2.3	-0.0468	0.07667	-0.3785	4.53	-0.0768
2.30833	-0.0124	2.30833	-0.0468	0.07694	-0.3782	4.55	-0.0778
2.31667	-0.0124	2.31667	-0.0465	0.07722	-0.3776	4.57	-0.0781
2.325	-0.0124	2.325	-0.0468	0.0775	-0.376	4.58	-0.079
2.33333	-0.0124	2.33333	-0.0471	0.07778	-0.3754	4.6	-0.0796
2.34167	-0.0124	2.34167	-0.0471	0.07806	-0.3751	4.62	-0.0802
2.35	-0.0124	2.35	-0.0471	0.07833	-0.3745	4.63	-0.0806
2.35833	-0.0124	2.35833	-0.0471	0.07861	-0.3741	4.65	-0.0812
2.36667	-0.0124	2.36667	-0.0471	0.07889	-0.3738	4.67	-0.0818
2.375	-0.0124	2.375	-0.0471	0.07917	-0.3735	4.68	-0.0824
2.38333	-0.0124	2.38333	-0.0471	0.07944	-0.3729	4.7	-0.0827
2.39167	-0.0124	2.39167	-0.0471	0.07972	-0.3726	4.72	-0.0837
2.4	-0.0124	2.4	-0.0468	0.08	-0.372	4.73	-0.0849
2.40833	-0.0124	2.40833	-0.0468	0.08028	-0.3729	4.75	-0.0855
2.41667	-0.0124	2.41667	-0.0471	0.08056	-0.3729	4.77	-0.0861
2.425	-0.0124	2.425	-0.0474	0.08083	-0.3726	4.78	-0.088
2.43333	-0.0124	2.43333	-0.0471	0.08111	-0.3723	4.8	-0.0886
2.44167	-0.0124	2.44167	-0.0471	0.08139	-0.372	4.82	-0.093
2.45	-0.0124	2.45	-0.0471	0.08167	-0.3717	4.83	-0.0939
2.45833	-0.0124	2.45833	-0.0471	0.08194	-0.3717	4.85	-0.0948
2.46667	-0.0124	2.46667	-0.0471	0.08222	-0.3714	4.87	-0.0951
2.475	-0.0124	2.475	-0.0474	0.0825	-0.371	4.88	-0.0961
2.48333	-0.0124	2.48333	-0.0477	0.08278	-0.3707	4.9	-0.0982
2.49167	-0.0124	2.49167	-0.0477	0.08306	-0.3707	4.92	-0.0995
2.5	-0.0124	2.5	-0.0477	0.08333	-0.3707	4.93	-0.1004
2.50833	-0.013	2.50833	-0.0477	0.08361	-0.3707	4.95	-0.1013
2.51667	-0.0124	2.51667	-0.0477	0.08389	-0.3704	4.97	-0.1038
2.525	-0.013	2.525	-0.0477	0.08417	-0.3701	4.98	-0.1047
2.53333	-0.013	2.53333	-0.0474	0.08444	-0.3704	5	-0.106
2.54167	-0.013	2.54167	-0.0477	0.08472	-0.3701	5	-0.1178
2.55	-0.0124	2.55	-0.0477	0.085	-0.3698	5.02	-0.1249
2.55833	-0.013	2.55833	-0.0477	0.08528	-0.3698	5.03	-0.1255
2.56667	-0.0124	2.56667	-0.0477	0.08556	-0.3698	5.05	-0.1267
2.575	-0.013	2.575	-0.0477	0.08583	-0.3698	5.07	-0.1271
2.58333	-0.0124	2.58333	-0.0477	0.08611	-0.3698	5.08	-0.1249
2.59167	-0.0124	2.59167	-0.0477	0.08639	-0.3698	5.1	-0.1258
2.6	-0.013	2.6	-0.0474	0.08667	-0.3698	5.12	-0.1261
2.60833	-0.013	2.60833	-0.0474	0.08694	-0.3701	5.13	-0.1261
2.61667	-0.013	2.61667	-0.0474	0.08722	-0.3704	5.15	-0.1562
2.625	-0.0124	2.625	-0.0474	0.0875	-0.3704	5.17	-0.1671
2.63333	-0.013	2.63333	-0.0474	0.08778	-0.3704	5.18	-0.1785
2.64167	-0.013	2.64167	-0.0474	0.08806	-0.371	5.2	-0.1888
2.65	-0.0124	2.65	-0.0474	0.08833	-0.3714	5.22	-0.1906
2.65833	-0.0124	2.65833	-0.0474	0.08861	-0.3717	5.23	-0.1909
2.66667	-0.013	2.66667	-0.0474	0.08889	-0.3717	5.25	-0.1903
2.675	-0.013	2.675	-0.0474	0.08917	-0.3717	5.27	-0.1869
2.68333	0.0108	2.68333	-0.0471	0.08944	-0.3717	5.28	-0.185
2.69167	0.0108	2.69167	-0.0474	0.08972	-0.3717	5.3	-0.1903
2.7	0.0108	2.7	-0.0474	0.09	-0.3717	5.32	-0.194
2.70833	0.0108	2.70833	-0.0474	0.09028	-0.372	5.33	-0.1962
2.71667	0.0108	2.71667	-0.0477	0.09056	-0.3723	5.35	-0.1962
2.725	0.0108	2.725	-0.0477	0.09083	-0.3729	5.37	-0.2015
2.73333	0.0108	2.73333	-0.0474	0.09111	-0.3735	5.38	-0.1971
2.74167	0.0108	2.74167	-0.0477	0.09139	-0.3769	5.4	-0.203
2.75	0.0108	2.75	-0.0474	0.09167	-0.3776	5.42	-0.1984
2.75833	0.0108	2.75833	-0.0474	0.09194	-0.3776	5.43	-0.1767
2.76667	0.0108	2.76667	-0.0474	0.09222	-0.3776	5.45	-0.176
2.775	0.0108	2.775	-0.0474	0.0925	-0.3776	5.47	-0.1813
2.78333	0.0108	2.78333	-0.0474	0.09278	-0.3779	5.48	-0.1748
2.79167	0.0108	2.79167	-0.0474	0.09306	-0.3782	5.5	-0.1748
2.8	0.0108	2.8	-0.0471	0.09333	-0.3785	5.52	-0.1748
2.80833	0.0108	2.80833	-0.0474	0.09361	-0.3788	5.53	-0.1757
2.81667	0.0108	2.81667	-0.0471	0.09389	-0.3788	5.55	-0.1782
2.825	0.0108	2.825	-0.0471	0.09417	-0.3791	5.57	-0.1795
2.83333	0.0108	2.83333	-0.0471	0.09444	-0.3794	5.58	-0.1807
2.84167	0.0108	2.84167	-0.0471	0.09472	-0.3794	5.6	-0.1819
2.85	0.0108	2.85	-0.0471	0.095	-0.3794	5.62	-0.1847
2.85833	0.0108	2.85833	-0.0471	0.09528	-0.3794	5.63	-0.1881
2.86667	0.0108	2.86667	-0.0471	0.09556	-0.3794	5.65	-0.1897
2.875	0.0108	2.875	-0.0471	0.09583	-0.3794	5.67	-0.1884
2.88333	0.0105	2.88333	-0.0471	0.09611	-0.3791	5.68	-0.1888
2.89167	0.0108	2.89167	-0.0471	0.09639	-0.3788	5.7	-0.1894
2.9	0.0108	2.9	-0.0471	0.09667	-0.3788	5.72	-0.1903
2.90833	0.0105	2.90833	-0.0471	0.09694	-0.3788	5.73	-0.1925
2.91667	0.0108	2.91667	-0.0471	0.09722	-0.3788	5.75	-0.1965
2.925	0.0108	2.925	-0.0468	0.0975	-0.3788	5.77	-0.1996
2.93333	0.0108	2.93333	-0.0468	0.09778	-0.3788	5.78	-0.2015
2.94167	0.0108	2.94167	-0.0468	0.09806	-0.3788	5.8	-0.2033
2.95	0.0105	2.95	-0.0465	0.09833	-0.3791	5.82	-0.2064
2.95833	0.0108	2.95833	-0.0465	0.09861	-0.3791	5.83	-0.2101
2.96667	0.0108	2.96667	-0.0465	0.09889	-0.3791	5.85	-0.207
2.975	0.0108	2.975	-0.0465	0.09917	-0.3791	5.87	-0.1748
2.98333	0.0105	2.98333	-0.0465	0.09944	-0.3794	5.88	-0.1453
2.99167	0.0108	2.99167	-0.0465	0.09972	-0.3794	5.9	-0.1395
3	0.0105	3	-0.0468	0.1	-0.3797	5.92	-0.1373
3.00833	0.0108	3.00833	-0.0465	0.10028	-0.3797	5.93	-0.1376
3.01667	0.0105	3.01667	-0.0465	0.10056	-0.38	5.95	-0.1367
3.025	0.0105	3.025	-0.0465	0.10083	-0.38	5.97	0.0914
3.03333	0.0105	3.03333	-0.0465	0.10111	-0.38	5.98	0.0573
3.04167	0.0108	3.04167	-0.0461	0.10139	-0.3803	6	0.0567
3.05	0.0105	3.05	-0.0465	0.10167	-0.3807	6	0.0471
3.05833	0.0108	3.05833	-0.0465	0.10194	-0.381	6.02	0.044
3.06667	0.0105	3.06667	-0.0465	0.10222	-0.3819	6.03	0.0434
3.075	0.0105	3.075	-0.0461	0.1025	-0.3831	6.05	0.0455
3.08333	0.0105	3.08333	-0.0465	0.10278	-0.3856	6.07	0.044
3.09167	0.0105	3.09167	-0.0461	0.10306	-0.3862	6.08	0.043
3.1	0.0105	3.1	-0.0461	0.10333	-0.3862	6.1	0.0424
3.10833	0.0105	3.10833	-0.0461	0.10361	-0.3869	6.12	0.0399
3.11667	0.0105	3.11667	-0.0461	0.10389	-0.3872	6.13	0.039
3.125	0.0105	3.125	-0.0461	0.10417	-0.3878	6.15	0.0384
3.13333	0.0105	3.13333	-0.0461	0.10444	-0.3881	6.17	0.0489
3.14167	0.0108	3.14167	-0.0461	0.10472	-0.3884	6.18	0.0477
3.15	0.0108	3.15	-0.0461	0.105	-0.3884	6.2	0.0468
3.15833	0.0108	3.15833	-0.0461	0.10528	-0.3884	6.22	0.0458
3.16667	0.0105	3.16667	-0.0465	0.10556	-0.3884	6.23	0.0446
3.175	0.0105	3.175	-0.0461	0.10583	-0.3887	6.25	0.044
3.18333	0.0105	3.18333	-0.0461	0.10611	-0.389	6.27	0.0437
3.19167	0.0105	3.19167	-0.0461	0.10639	-0.3896	6.28	0.0403
3.2	0.0108	3.2	-0.0461	0.10667	-0.3903	6.3	0.0384
3.20833	0.0108	3.20833	-0.0461	0.10694	-0.3906	6.32	0.0375
3.21667	0.0108	3.21667	-0.0465	0.10722	-0.3912	6.33	0.0365
3.225	0.0105	3.225	-0.0461	0.1075	-0.3918	6.35	0.0362
3.23333	0.0105	3.23333	-0.0461	0.10778	-0.3927	6.37	0.0356
3.24167	0.0105	3.24167	-0.0461	0.10806	-0.394	6.38	0.0353
3.25	0.0105	3.25	-0.0461	0.10833	-0.3958	6.4	0.0347
3.25833	0.0105	3.25833	-0.0461	0.10861	-0.3968	6.42	0.0396
3.26667	0.0105	3.26667	-0.0461	0.10889	-0.3989	6.43	0.0375
3.275	0.0105	3.275	-0.0458	0.10917	-0.4008	6.45	0.0362
3.28333	0.0105	3.28333	-0.0458	0.10944	-0.4008	6.47	0.0356
3.29167	0.0105	3.29167	-0.0458	0.10972	-0.4011	6.48	0.0353
3.3	0.0108	3.3	-0.0458	0.11	-0.4017	6.5	0.035
3.30833	0.0105	3.30833	-0.0458	0.11028	-0.402	6.52	0.0424
3.31667	0.0108	3.31667	-0.0458	0.11056	-0.4024	6.53	0.0378
3.325	0.0108	3.325	-0.0461	0.11083	-0.4027	6.55	0.0368
3.33333	0.0105	3.33333	-0.0458	0.11111	-0.403	6.57	0.0365
3.34167	0.0105	3.34167	-0.0458	0.11139	-0.4042	6.58	0.0359
3.35	0.0105	3.35	-0.0455	0.11167	-0.4073	6.6	0.0353
3.35833	0.0105	3.35833	-0.0455	0.11194	-0.4092	6.62	0.0353
3.36667	0.0108	3.36667	-0.0455	0.11222	-0.412	6.63	0.0347
3.375	0.0105	3.375	-0.0455	0.1125	-0.4259	6.65	0.0347
3.38333	0.0105	3.38333	-0.0455	0.11278	-0.483	6.67	0.0344
3.39167	0.0108	3.39167	-0.0452	0.11306	-0.4768	6.68	0.043
3.4	0.0108	3.4	-0.0452	0.11333	-0.473	6.7	0.0424
3.40833	0.0105	3.40833	-0.0452	0.11361	-0.4721	6.72	0.0418
3.41667	0.0105	3.41667	-0.0452	0.11389	-0.4693	6.73	0.0412
3.425	0.0105	3.425	-0.0452	0.11417	-0.4675	6.75	0.0409
3.43333	0.0105	3.43333	-0.0452	0.11444	-0.4653	6.77	0.0403
3.44167	0.0108	3.44167	-0.0446	0.11472	-0.4637	6.78	0.048
3.45	0.0108	3.45	-0.0446	0.115	-0.464	6.8	0.0474
3.45833	0.0108	3.45833	-0.0446	0.11528	-0.4647	6.82	0.0471
3.46667	0.0105	3.46667	-0.0446	0.11556	-0.4647	6.83	0.0465
3.475	0.0105	3.475	-0.0446	0.11583	-0.464	6.85	0.0517
3.48333	0.0105	3.48333	-0.0446	0.11611	-0.464	6.87	0.0511
3.49167	0.0108	3.49167	-0.0446	0.11639	-0.465	6.88	0.0505
3.5	0.0108	3.5	-0.0446	0.11667	-0.4489	6.9	0.0567
3.50833	0.0105	3.50833	-0.0452	0.11694	-0.4349	6.92	0.0564
3.51667	0.0105	3.51667	-0.0446	0.11722	-0.4312	6.93	0.0561
3.525	0.0105	3.525	-0.0452	0.1175	-0.4219	6.95	0.0558
3.53333	0.0105	3.53333	-0.0452	0.11778	-0.4203	6.97	0.0554
3.54167	0.0105	3.54167	-0.0452	0.11806	-0.42	6.98	0.062
3.55	0.0108	3.55	-0.0452	0.11833	-0.4203	7	0.0613
3.55833	0.0108	3.55833	-0.0452	0.11861	-0.4334	7	0.061
3.56667	0.0108	3.56667	-0.0452	0.11889	-0.4439	7.02	0.0595
3.575	0.0105	3.575	-0.0452	0.11917	-0.452	7.03	0.0589
3.58333	0.0108	3.58333	-0.0452	0.11944	-0.4817	7.05	0.0579
3.59167	0.0105	3.59167	-0.0452	0.11972	-0.5385	7.07	0.0638
3.6	0.0108	3.6	-0.0446	0.12	-0.6181	7.08	0.0632
3.60833	0.0108	3.60833	-0.0443	0.12028	-0.943	7.1	0.0626
3.61667	0.0108	3.61667	-0.0443	0.12056	-1.0444	7.12	0.0629
3.625	0.0108	3.625	-0.0446	0.12083	-1.0258	7.13	0.0638
3.63333	0.0105	3.63333	-0.0443	0.12111	-1.0078	7.15	0.0632
3.64167	0.0105	3.64167	-0.0443	0.12139	-1.0081	7.17	0.0623
3.65	0.0108	3.65	-0.0443	0.12167	-1.0026	7.18	0.061
3.65833	0.0105	3.65833	-0.044	0.12194	-1.0097	7.2	0.0595
3.66667	0.0108	3.66667	-0.044	0.12222	-0.9923	7.22	0.0579
3.675	0.0105	3.675	-0.044	0.1225	-0.9846	7.23	0.0564
3.68333	0.0105	3.68333	-0.044	0.12278	-0.9734	7.25	0.0638
3.69167	-0.012	3.69167	-0.044	0.12306	-0.974	7.27	0.0638
3.7	-0.0124	3.7	-0.0437	0.12333	-0.9759	7.28	0.0629
3.70833	-0.0124	3.70833	-0.0437	0.12361	-0.9787	7.3	0.061
3.71667	-0.0124	3.71667	-0.0437	0.12389	-0.983	7.32	0.0589
3.725	-0.0124	3.725	-0.0437	0.12417	-0.9787	7.33	0.07
3.73333	-0.0124	3.73333	-0.0437	0.12444	-0.9551	7.35	0.0691
3.74167	-0.0124	3.74167	-0.044	0.12472	-0.9818	7.37	0.0678
3.75	-0.0124	3.75	-0.044	0.125	-0.9867	7.38	0.0675
3.75833	-0.0124	3.75833	-0.0437	0.12528	-0.988	7.4	0.0675
3.76667	-0.0124	3.76667	-0.0437	0.12556	-0.9737	7.42	0.0728
3.775	-0.0124	3.775	-0.044	0.12583	-0.9613	7.43	0.0725
3.78333	-0.0124	3.78333	-0.044	0.12611	-0.9601	7.45	0.0716
3.79167	-0.0124	3.79167	-0.044	0.12639	-0.9551	7.47	0.0706
3.8	-0.0124	3.8	-0.044	0.12667	-0.953	7.48	0.0691
3.80833	-0.0124	3.80833	-0.044	0.12694	-0.9542	7.5	0.0685
3.81667	-0.0124	3.81667	-0.044	0.12722	-0.9514	7.52	0.0682
3.825	-0.0124	3.825	-0.044	0.1275	-0.9474	7.53	0.0678
3.83333	-0.0124	3.83333	-0.0443	0.12778	-0.9483	7.55	0.0675
3.84167	-0.0124	3.84167	-0.0443	0.12806	-0.9471	7.57	0.0666
3.85	-0.0124	3.85	-0.0443	0.12833	-0.9471	7.58	0.079
3.85833	-0.0124	3.85833	-0.044	0.12861	-0.9474	7.6	0.0781
3.86667	-0.0124	3.86667	-0.0437	0.12889	-0.9461	7.62	0.0771
3.875	-0.0124	3.875	-0.0437	0.12917	-0.9446	7.63	0.0765
3.88333	-0.0124	3.88333	-0.0437	0.12944	-0.9464	7.65	0.0759
3.89167	-0.0124	3.89167	-0.0437	0.12972	-0.9468	7.67	0.0753
3.9	-0.0124	3.9	-0.0434	0.13	-0.9471	7.68	0.0827
3.90833	-0.0124	3.90833	-0.0434	0.13028	-0.9474	7.7	0.0818
3.91667	-0.0124	3.91667	-0.0434	0.13056	-0.9437	7.72	0.0796
3.925	-0.0124	3.925	-0.0434	0.13083	-0.9424	7.73	0.0778
3.93333	-0.0124	3.93333	-0.0434	0.13111	-0.9402	7.75	0.0771
3.94167	-0.0124	3.94167	-0.043	0.13139	-0.9402	7.77	0.0771
3.95	-0.0124	3.95	-0.043	0.13167	-0.9384	7.78	0.0775
3.95833	-0.0124	3.95833	-0.043	0.13194	-0.9365	7.8	0.0775
3.96667	-0.0124	3.96667	-0.0427	0.13222	-0.9365	7.82	0.1326
3.975	-0.0124	3.975	-0.0427	0.1325	-0.9337	7.83	0.128
3.98333	-0.0124	3.98333	-0.043	0.13278	-0.9309	7.85	0.1209
3.99167	-0.0124	3.99167	-0.0434	0.13306	-0.9288	7.87	0.1159
4	-0.013	4	-0.043	0.13333	-0.9285	7.88	0.1147
4.00833	-0.0124	4.00833	-0.043	0.13361	-0.9269	7.9	0.1128
4.01667	-0.013	4.01667	-0.043	0.13389	-0.9266	7.92	0.1103
4.025	-0.0124	4.025	-0.043	0.13417	-0.925	7.93	0.1078
4.03333	-0.013	4.03333	-0.043	0.13444	-0.926	7.95	-0.1063
4.04167	-0.0124	4.04167	-0.043	0.13472	-0.9269	7.97	-0.2694
4.05	-0.0124	4.05	-0.043	0.135	-0.9266	7.98	-0.2635
4.05833	-0.0124	4.05833	-0.043	0.13528	-0.9266	8	-0.2576
4.06667	-0.013	4.06667	-0.043	0.13556	-0.9269	8	-0.2504
4.075	-0.0124	4.075	-0.043	0.13583	-0.926	8.02	-0.2393
4.08333	-0.013	4.08333	-0.0427	0.13611	-0.9263	8.03	-0.2346
4.09167	-0.013	4.09167	-0.0424	0.13639	-0.9254	8.05	-0.2306
4.1	-0.0124	4.1	-0.0424	0.13667	-0.9238	8.07	-0.2263
4.10833	-0.013	4.10833	-0.0424	0.13694	-0.9232	8.08	-0.2213
4.11667	-0.013	4.11667	-0.0424	0.13722	-0.9238	8.1	-0.2123
4.125	-0.013	4.125	-0.0424	0.1375	-0.9232	8.12	-0.1996
4.13333	-0.013	4.13333	-0.0424	0.13778	-0.9241	8.13	-0.199
4.14167	-0.013	4.14167	-0.0424	0.13806	-0.9229	8.15	-0.1909
4.15	-0.013	4.15	-0.0421	0.13833	-0.9226	8.17	-0.1807
4.15833	-0.0124	4.15833	-0.0418	0.13861	-0.9232	8.18	-0.1714
4.16667	-0.013	4.16667	-0.0418	0.13889	-0.9219	8.2	-0.1661
4.175	-0.0124	4.175	-0.0418	0.13917	-0.9185	8.22	-0.1643
4.18333	-0.0124	4.18333	-0.0418	0.13944	-0.9195	8.23	-0.2449
4.19167	-0.013	4.19167	-0.0418	0.13972	-0.9201	8.25	-0.243
4.2	-0.013	4.2	-0.0418	0.14	-0.921	8.27	-0.2346
4.20833	-0.0124	4.20833	-0.0418	0.14028	-0.9207	8.28	-0.2269
4.21667	-0.013	4.21667	-0.0418	0.14056	-0.9207	8.3	-0.2322
4.225	-0.013	4.225	-0.0415	0.14083	-0.9204	8.32	-0.238
4.23333	-0.013	4.23333	-0.0415	0.14111	-0.9195	8.33	-0.2399
4.24167	-0.013	4.24167	-0.0415	0.14139	-0.9192	8.35	-0.2424
4.25	-0.013	4.25	-0.0415	0.14167	-0.9195	8.37	-0.2539
4.25833	-0.013	4.25833	-0.0415	0.14194	-0.9173	8.38	-0.2594
4.26667	-0.013	4.26667	-0.0415	0.14222	-0.917	8.4	-0.2663
4.275	-0.013	4.275	-0.0418	0.1425	-0.9176	8.42	-0.3441
4.28333	-0.0124	4.28333	-0.0415	0.14278	-0.9182	8.43	-0.3404
4.29167	-0.013	4.29167	-0.0415	0.14306	-0.9164	8.45	-0.3162
4.3	-0.013	4.3	-0.0418	0.14333	-0.9167	8.47	-0.2858
4.30833	-0.0124	4.30833	-0.0415	0.14361	-0.9173	8.48	-0.2759
4.31667	-0.013	4.31667	-0.0415	0.14389	-0.9167	8.5	-0.2684
4.325	-0.0124	4.325	-0.0415	0.14417	-0.9167	8.52	-0.2647
4.33333	-0.0124	4.33333	-0.0415	0.14444	-0.9148	8.53	-0.31
4.34167	-0.013	4.34167	-0.0415	0.14472	-0.9151	8.55	-0.3081
4.35	-0.013	4.35	-0.0415	0.145	-0.9161	8.57	-0.3019
4.35833	-0.013	4.35833	-0.0415	0.14528	-0.9161	8.58	-0.2957
4.36667	-0.0124	4.36667	-0.0418	0.14556	-0.9167	8.6	-0.2898
4.375	-0.0124	4.375	-0.0415	0.14583	-0.9157	8.62	-0.31
4.38333	-0.013	4.38333	-0.0415	0.14611	-0.9161	8.63	-0.3007
4.39167	-0.013	4.39167	-0.0415	0.14639	-0.9167	8.65	-0.2861
4.4	-0.013	4.4	-0.0415	0.14667	-0.917	8.67	-0.2746
4.40833	-0.013	4.40833	-0.0415	0.14694	-0.9173	8.68	-0.2675
4.41667	-0.0124	4.41667	-0.0415	0.14722	-0.9173	8.7	-0.2635
4.425	-0.013	4.425	-0.0418	0.1475	-0.9182	8.72	-0.2579
4.43333	-0.013	4.43333	-0.0415	0.14778	-0.9176	8.73	-0.261
4.44167	-0.013	4.44167	-0.0415	0.14806	-0.9182	8.75	-0.2647
4.45	-0.013	4.45	-0.0415	0.14833	-0.9179	8.77	-0.2644
4.45833	-0.013	4.45833	-0.0415	0.14861	-0.917	8.78	-0.2678
4.46667	-0.013	4.46667	-0.0415	0.14889	-0.9164	8.8	-0.3106
4.475	-0.013	4.475	-0.0415	0.14917	-0.9173	8.82	-0.3041
4.48333	-0.013	4.48333	-0.0412	0.14944	-0.9161	8.83	-0.2914
4.49167	-0.013	4.49167	-0.0415	0.14972	-0.9161	8.85	-0.2765
4.5	-0.013	4.5	-0.0415	0.15	-0.917	8.87	-0.2638
4.50833	-0.013	4.50833	-0.0412	0.15028	-0.9182	8.88	-0.2529
4.51667	-0.013	4.51667	-0.0412	0.15056	-0.9173	8.9	-0.2467
4.525	-0.013	4.525	-0.0409	0.15083	-0.9173	8.92	-0.2613
4.53333	-0.013	4.53333	-0.0403	0.15111	-0.9173	8.93	-0.2514
4.54167	-0.013	4.54167	-0.0399	0.15139	-0.9179	8.95	-0.2433
4.55	-0.013	4.55	-0.0396	0.15167	-0.9176	8.97	-0.2393
4.55833	-0.013	4.55833	-0.0393	0.15194	-0.9176	8.98	-0.2374
4.56667	-0.013	4.56667	-0.039	0.15222	-0.9176	9	-0.3066
4.575	-0.013	4.575	-0.039	0.1525	-0.9176	9	-0.3013
4.58333	-0.013	4.58333	-0.039	0.15278	-0.9176	9.02	-0.2957
4.59167	-0.013	4.59167	-0.0387	0.15306	-0.9192	9.03	-0.2929
4.6	-0.013	4.6	-0.0387	0.15333	-0.9195	9.05	-0.2982
4.60833	-0.013	4.60833	-0.0384	0.15361	-0.9188	9.07	-0.3
4.61667	-0.013	4.61667	-0.0384	0.15389	-0.9179	9.08	-0.2839
4.625	-0.013	4.625	-0.0384	0.15417	-0.9179	9.1	-0.2737
4.63333	-0.013	4.63333	-0.0384	0.15444	-0.9182	9.12	-0.3754
4.64167	-0.013	4.64167	-0.0384	0.15472	-0.9182	9.13	-0.3552
4.65	-0.013	4.65	-0.0381	0.155	-0.9173	9.15	-0.3407
4.65833	-0.013	4.65833	-0.0378	0.15528	-0.9157	9.17	-0.328
4.66667	-0.013	4.66667	-0.0378	0.15556	-0.9021	9.18	-0.3174
4.675	-0.013	4.675	-0.0375	0.15583	-0.8934	9.2	-0.3062
4.68333	-0.013	4.68333	-0.0375	0.15611	-0.8882	9.22	-0.2991
4.69167	-0.013	4.69167	-0.0375	0.15639	-0.7809	9.23	-0.2988
4.7	0.0108	4.7	-0.0368	0.15667	-0.6578	9.25	-0.3004
4.70833	0.0111	4.70833	-0.0368	0.15694	-0.6405	9.27	-0.3007
4.71667	0.0108	4.71667	-0.0365	0.15722	-0.6262	9.28	-0.3828
4.725	0.0108	4.725	-0.0365	0.1575	-0.6212	9.3	-0.3714
4.73333	0.0111	4.73333	-0.0362	0.15778	-0.616	9.32	-0.363
4.74167	0.0108	4.74167	-0.0362	0.15806	-0.6122	9.33	-0.3428
4.75	0.0108	4.75	-0.0362	0.15833	-0.6094	9.35	-0.3283
4.75833	0.0108	4.75833	-0.0362	0.15861	-0.6051	9.37	-0.3109
4.76667	0.0108	4.76667	-0.0362	0.15889	-0.6026	9.38	-0.3062
4.775	0.0108	4.775	-0.0362	0.15917	-0.6005	9.4	-0.4191
4.78333	0.0108	4.78333	-0.0362	0.15944	-0.5989	9.42	-0.3934
4.79167	0.0108	4.79167	-0.0359	0.15972	-0.5967	9.43	-0.376
4.8	0.0108	4.8	-0.0359	0.16	-0.5955	9.45	-0.3673
4.80833	0.0108	4.80833	-0.0359	0.16028	-0.5943	9.47	-0.3636
4.81667	0.0108	4.81667	-0.0359	0.16056	-0.5927	9.48	-0.3639
4.825	0.0108	4.825	-0.0359	0.16083	-0.5912	9.5	-0.3555
4.83333	0.0108	4.83333	-0.0359	0.16111	-0.5902	9.52	-0.3512
4.84167	0.0108	4.84167	-0.0359	0.16139	-0.589	9.53	-0.4346
4.85	0.0108	4.85	-0.0356	0.16167	-0.5884	9.55	-0.4216
4.85833	0.0108	4.85833	-0.0356	0.16194	-0.5874	9.57	-0.3831
4.86667	0.0108	4.86667	-0.0356	0.16222	-0.5865	9.58	-0.3642
4.875	0.0108	4.875	-0.0356	0.1625	-0.5859	9.6	-0.3571
4.88333	0.0108	4.88333	-0.0356	0.16278	-0.5853	9.62	-0.3549
4.89167	0.0108	4.89167	-0.0356	0.16306	-0.5846	9.63	-0.3419
4.9	0.0108	4.9	-0.0356	0.16333	-0.5843	9.65	-0.3366
4.90833	0.0108	4.90833	-0.0356	0.16361	-0.584	9.67	-0.3276
4.91667	0.0108	4.91667	-0.0359	0.16389	-0.5837	9.68	-0.3218
4.925	0.0108	4.925	-0.0362	0.16417	-0.5834	9.7	-0.3208
4.93333	0.0108	4.93333	-0.0362	0.16444	-0.5831	9.72	-0.3165
4.94167	0.0108	4.94167	-0.0359	0.16472	-0.5828	9.73	-0.2821
4.95	0.0108	4.95	-0.0359	0.165	-0.5825	9.75	-0.2768
4.95833	0.0108	4.95833	-0.0359	0.16528	-0.5819	9.77	-0.2687
4.96667	0.0108	4.96667	-0.0359	0.16556	-0.5815	9.78	-0.2687
4.975	0.0108	4.975	-0.0359	0.16583	-0.5812	9.8	-0.2607
4.98333	0.0108	4.98333	-0.0359	0.16611	-0.5812	9.82	-0.2532
4.99167	0.0108	4.99167	-0.0356	0.16639	-0.5809	9.83	-0.2498
5	0.0108	5	-0.0356	0.16667	-0.5803	9.85	-0.247
5.00833	0.0108	5.00833	-0.0356	0.16694	-0.5803	9.87	-0.2461
5.01667	0.0108	5.01667	-0.0356	0.16722	-0.58	9.88	-0.2467
5.025	0.0108	5.025	-0.0356	0.1675	-0.5797	9.9	-0.2492
5.03333	0.0108	5.03333	-0.0356	0.16778	-0.5794	9.92	-0.2526
5.04167	0.0108	5.04167	-0.0356	0.16806	-0.5791	9.93	0.2346
5.05	0.0108	5.05	-0.0356	0.16833	-0.5788	9.95	0.194
5.05833	0.0108	5.05833	-0.0356	0.16861	-0.5784	9.97	0.1841
5.06667	0.0108	5.06667	-0.0356	0.16889	-0.5781	9.98	0.1791
5.075	0.0108	5.075	-0.0359	0.16917	-0.5778	10	0.176
5.08333	0.0108	5.08333	-0.0359	0.16944	-0.5775	10	0.1717
5.09167	0.0108	5.09167	-0.0362	0.16972	-0.5775	10.02	0.1705
5.1	0.0108	5.1	-0.0362	0.17	-0.5775	10.03	0.1695
5.10833	0.0108	5.10833	-0.0362	0.17028	-0.5772	10.05	0.1646
5.11667	0.0108	5.11667	-0.0362	0.17056	-0.5769	10.07	0.1553
5.125	0.0108	5.125	-0.0362	0.17083	-0.5766	10.08	0.1488
5.13333	0.0108	5.13333	-0.0362	0.17111	-0.5763	10.1	0.1447
5.14167	0.0108	5.14167	-0.0365	0.17139	-0.5763	10.12	0.1342
5.15	0.0108	5.15	-0.0365	0.17167	-0.5763	10.13	0.1243
5.15833	0.0108	5.15833	-0.0365	0.17194	-0.5763	10.15	0.1174
5.16667	0.0108	5.16667	-0.0365	0.17222	-0.5763	10.17	0.1147
5.175	0.0108	5.175	-0.0362	0.1725	-0.5763	10.18	0.1134
5.18333	0.0108	5.18333	-0.0362	0.17278	-0.576	10.2	0.2557
5.19167	0.0108	5.19167	-0.0365	0.17306	-0.576	10.22	0.221
5.2	0.0108	5.2	-0.0365	0.17333	-0.576	10.23	0.2046
5.20833	0.0108	5.20833	-0.0365	0.17361	-0.5757	10.25	0.1962
5.21667	0.0108	5.21667	-0.0365	0.17389	-0.576	10.27	0.1919
5.225	0.0108	5.225	-0.0365	0.17417	-0.5757	10.28	0.1764
5.23333	0.0108	5.23333	-0.0365	0.17444	-0.5757	10.3	0.2046
5.24167	0.0108	5.24167	-0.0365	0.17472	-0.5753	10.32	0.1919
5.25	0.0108	5.25	-0.0365	0.175	-0.5753	10.33	0.1829
5.25833	0.0108	5.25833	-0.0365	0.17528	-0.5753	10.35	0.1764
5.26667	0.0108	5.26667	-0.0365	0.17556	-0.575	10.37	0.1739
5.275	0.0108	5.275	-0.0368	0.17583	-0.575	10.38	0.1714
5.28333	0.0108	5.28333	-0.0368	0.17611	-0.575	10.4	0.1714
5.29167	0.0108	5.29167	-0.0368	0.17639	-0.575	10.42	0.1695
5.3	0.0108	5.3	-0.0368	0.17667	-0.575	10.43	0.1705
5.30833	0.0108	5.30833	-0.0368	0.17694	-0.575	10.45	0.1788
5.31667	0.0108	5.31667	-0.0375	0.17722	-0.5753	10.47	0.1683
5.325	0.0108	5.325	-0.0368	0.1775	-0.5757	10.48	0.1602
5.33333	0.0108	5.33333	-0.0368	0.17778	-0.5757	10.5	0.1528
5.34167	0.0108	5.34167	-0.0368	0.17806	-0.576	10.52	0.1447
5.35	0.0108	5.35	-0.0365	0.17833	-0.5763	10.53	0.1388
5.35833	0.0108	5.35833	-0.0365	0.17861	-0.5766	10.55	0.1326
5.36667	0.0108	5.36667	-0.0368	0.17889	-0.5769	10.57	0.1277
5.375	0.0108	5.375	-0.0365	0.17917	-0.5772	10.58	0.1243
5.38333	0.0108	5.38333	-0.0362	0.17944	-0.5772	10.6	0.1233
5.39167	0.0108	5.39167	-0.0365	0.17972	-0.5775	10.62	0.1224
5.4	0.0108	5.4	-0.0365	0.18	-0.5778	10.63	0.1209
5.40833	0.0108	5.40833	-0.0362	0.18028	-0.5778	10.65	0.1029
5.41667	0.0108	5.41667	-0.0365	0.18056	-0.5781	10.67	0.1004
5.425	0.0108	5.425	-0.0365	0.18083	-0.5781	10.68	0.0982
5.43333	0.0108	5.43333	-0.0365	0.18111	-0.5784	10.7	0.0954
5.44167	0.0108	5.44167	-0.0368	0.18139	-0.5784	10.72	0.093
5.45	0.0108	5.45	-0.0368	0.18167	-0.5788	10.73	0.0899
5.45833	0.0108	5.45833	-0.0368	0.18194	-0.5788	10.75	0.0886
5.46667	0.0108	5.46667	-0.0368	0.18222	-0.5791	10.77	0.0877
5.475	0.0108	5.475	-0.0375	0.1825	-0.5791	10.78	0.0858
5.48333	0.0108	5.48333	-0.0375	0.18278	-0.5791	10.8	0.083
5.49167	0.0108	5.49167	-0.0368	0.18306	-0.5791	10.82	0.0809
5.5	0.0108	5.5	-0.0375	0.18333	-0.5794	10.83	0.0796
5.50833	0.0108	5.50833	-0.0375	0.18361	-0.5794	10.85	0.0787
5.51667	0.0108	5.51667	-0.0375	0.18389	-0.5797	10.87	0.0771
5.525	0.0108	5.525	-0.0375	0.18417	-0.5797	10.88	0.0731
5.53333	0.0108	5.53333	-0.0368	0.18444	-0.5797	10.9	0.0722
5.54167	0.0108	5.54167	-0.0368	0.18472	-0.5797	10.92	0.0713
5.55	0.0108	5.55	-0.0375	0.185	-0.5797	10.93	0.0713
5.55833	0.0108	5.55833	-0.0368	0.18528	-0.58	10.95	0.0709
5.56667	0.0108	5.56667	-0.0375	0.18556	-0.58	10.97	0.0706
5.575	0.0108	5.575	-0.0375	0.18583	-0.58	10.98	0.0697
5.58333	0.0108	5.58333	-0.0368	0.18611	-0.58	11	0.0691
5.59167	0.0108	5.59167	-0.0375	0.18639	-0.5803	11	0.0682
5.6	0.0108	5.6	-0.0375	0.18667	-0.5806	11.02	0.0675
5.60833	0.0108	5.60833	-0.0375	0.18694	-0.5806	11.03	0.0669
5.61667	0.0108	5.61667	-0.0375	0.18722	-0.5809	11.05	0.0666
5.625	0.0105	5.625	-0.0375	0.1875	-0.5809	11.07	0.0666
5.63333	0.0108	5.63333	-0.0375	0.18778	-0.5809	11.08	0.0666
5.64167	0.0105	5.64167	-0.0375	0.18806	-0.5812	11.1	0.0666
5.65	0.0105	5.65	-0.0368	0.18833	-0.5812	11.12	0.0756
5.65833	0.0105	5.65833	-0.0368	0.18861	-0.5812	11.13	0.0747
5.66667	0.0108	5.66667	-0.0375	0.18889	-0.5815	11.15	0.0731
5.675	0.0105	5.675	-0.0375	0.18917	-0.5815	11.17	0.0719
5.68333	0.0108	5.68333	-0.0375	0.18944	-0.5819	11.18	0.0709
5.69167	0.0108	5.69167	-0.0368	0.18972	-0.5819	11.2	0.07
5.7	0.0105	5.7	-0.0375	0.19	-0.5825	11.22	0.0691
5.70833	-0.0124	5.70833	-0.0368	0.19028	-0.5825	11.23	0.0678
5.71667	-0.0124	5.71667	-0.0368	0.19056	-0.5828	11.25	0.0669
5.725	-0.0124	5.725	-0.0368	0.19083	-0.5828	11.27	0.0657
5.73333	-0.0124	5.73333	-0.0368	0.19111	-0.5831	11.28	0.0644
5.74167	-0.0124	5.74167	-0.0365	0.19139	-0.5834	11.3	0.0629
5.75	-0.0124	5.75	-0.0365	0.19167	-0.5834	11.32	0.0616
5.75833	-0.0124	5.75833	-0.0365	0.19194	-0.5834	11.33	0.061
5.76667	-0.0124	5.76667	-0.0365	0.19222	-0.5837	11.35	0.0598
5.775	-0.0124	5.775	-0.0365	0.1925	-0.5837	11.37	0.0592
5.78333	-0.0124	5.78333	-0.0368	0.19278	-0.5837	11.38	0.0601
5.79167	-0.0124	5.79167	-0.0368	0.19306	-0.585	11.4	0.0595
5.8	-0.0124	5.8	-0.0368	0.19333	-0.5862	11.42	0.0592
5.80833	-0.0124	5.80833	-0.0368	0.19361	-0.5868	11.43	0.0616
5.81667	-0.0124	5.81667	-0.0368	0.19389	-0.5871	11.45	0.0613
5.825	-0.0124	5.825	-0.0368	0.19417	-0.5874	11.47	0.061
5.83333	-0.0124	5.83333	-0.0368	0.19444	-0.5877	11.48	0.0604
5.84167	-0.0124	5.84167	-0.0368	0.19472	-0.5881	11.5	0.0598
5.85	-0.0124	5.85	-0.0368	0.195	-0.5884	11.52	0.0709
5.85833	-0.0124	5.85833	-0.0368	0.19528	-0.5887	11.53	0.0719
5.86667	-0.0124	5.86667	-0.0368	0.19556	-0.589	11.55	0.0713
5.875	-0.013	5.875	-0.0368	0.19583	-0.5893	11.57	0.0709
5.88333	-0.0124	5.88333	-0.0368	0.19611	-0.5893	11.58	0.0694
5.89167	-0.013	5.89167	-0.0368	0.19639	-0.5896	11.6	0.0682
5.9	-0.013	5.9	-0.0368	0.19667	-0.5902	11.62	0.1314
5.90833	-0.013	5.90833	-0.0368	0.19694	-0.5905	11.63	0.1413
5.91667	-0.013	5.91667	-0.0368	0.19722	-0.5908	11.65	0.1435
5.925	-0.013	5.925	-0.0365	0.1975	-0.5908	11.67	0.1491
5.93333	-0.013	5.93333	-0.0365	0.19778	-0.5912	11.68	0.1587
5.94167	-0.013	5.94167	-0.0365	0.19806	-0.5915	11.7	0.163
5.95	-0.013	5.95	-0.0365	0.19833	-0.5918	11.72	0.1671
5.95833	-0.013	5.95833	-0.0365	0.19861	-0.5921	11.73	0.1733
5.96667	-0.013	5.96667	-0.0365	0.19889	-0.5924	11.75	0.1819
5.975	-0.0124	5.975	-0.0365	0.19917	-0.5927	11.77	0.195
5.98333	-0.013	5.98333	-0.0365	0.19944	-0.593	11.78	0.2058
5.99167	-0.0124	5.99167	-0.0365	0.19972	-0.5933	11.8	0.2052
6	-0.013	6	-0.0365	0.2	-0.5936	11.82	0.2043
6.00833	-0.013	6.00833	-0.0365	0.20028	-0.5939	11.83	0.203
6.01667	-0.013	6.01667	-0.0365	0.20056	-0.5943	11.85	0.1872
6.025	-0.013	6.025	-0.0362	0.20083	-0.5946	11.87	0.1729
6.03333	-0.013	6.03333	-0.0362	0.20111	-0.5946	11.88	0.163
6.04167	-0.013	6.04167	-0.0365	0.20139	-0.5949	11.9	0.1525
6.05	-0.013	6.05	-0.0362	0.20167	-0.5952	11.92	-0.1494
6.05833	-0.013	6.05833	-0.0365	0.20194	-0.5955	11.93	-0.1484
6.06667	-0.013	6.06667	-0.0362	0.20222	-0.5955	11.95	-0.1438
6.075	-0.013	6.075	-0.0362	0.2025	-0.5958	11.97	-0.1404
6.08333	-0.013	6.08333	-0.0362	0.20278	-0.5961	11.98	-0.136
6.09167	-0.013	6.09167	-0.0359	0.20306	-0.5961	12	-0.132
6.1	-0.013	6.1	-0.0359	0.20333	-0.5964	12	-0.1283
6.10833	-0.013	6.10833	-0.0359	0.20361	-0.5967	12	-0.1258
6.11667	-0.013	6.11667	-0.0359	0.20389	-0.5967	12.02	-0.1233
6.125	-0.013	6.125	-0.0359	0.20417	-0.597	12.03	-0.1209
6.13333	-0.013	6.13333	-0.0362	0.20444	-0.5974	12.05	-0.1193
6.14167	-0.013	6.14167	-0.0359	0.20472	-0.5977	12.07	-0.1178
6.15	-0.013	6.15	-0.0359	0.205	-0.5983	12.08	-0.1171
6.15833	-0.013	6.15833	-0.0359	0.20528	-0.5986	12.1	-0.115
6.16667	-0.013	6.16667	-0.0356	0.20556	-0.5992	12.12	-0.114
6.175	-0.013	6.175	-0.0359	0.20583	-0.5995	12.13	-0.1125
6.18333	-0.013	6.18333	-0.0356	0.20611	-0.6001	12.15	-0.1094
6.19167	-0.013	6.19167	-0.0359	0.20639	-0.6005	12.17	-0.1063
6.2	-0.013	6.2	-0.0359	0.20667	-0.6005	12.18	-0.1047
6.20833	-0.013	6.20833	-0.0359	0.20694	-0.6011	12.2	-0.1032
6.21667	-0.013	6.21667	-0.0359	0.20722	-0.6014	12.22	-0.1023
6.225	-0.013	6.225	-0.0359	0.2075	-0.602	12.23	-0.1001
6.23333	-0.013	6.23333	-0.0359	0.20778	-0.6023	12.25	-0.0988
6.24167	-0.013	6.24167	-0.0359	0.20806	-0.6026	12.27	-0.0998
6.25	-0.013	6.25	-0.0359	0.20833	-0.6032	12.28	-0.1026
6.25833	-0.013	6.25833	-0.0359	0.20861	-0.6032	12.3	-0.1178
6.26667	-0.013	6.26667	-0.0356	0.20889	-0.6036	12.32	-0.2092
6.275	-0.013	6.275	-0.0359	0.20917	-0.6039	12.33	-0.2036
6.28333	-0.013	6.28333	-0.0359	0.20944	-0.6042	12.35	-0.2005
6.29167	-0.013	6.29167	-0.0356	0.20972	-0.6045	12.37	-0.2027
6.3	-0.013	6.3	-0.0356	0.21	-0.6048	12.38	-0.1977
6.30833	-0.013	6.30833	-0.0356	0.21028	-0.6048	12.4	-0.1968
6.31667	-0.013	6.31667	-0.0359	0.21056	-0.6048	12.42	-0.1968
6.325	-0.013	6.325	-0.0356	0.21083	-0.6051	12.43	-0.4135
6.33333	-0.013	6.33333	-0.0356	0.21111	-0.6054	12.45	-0.3732
6.34167	-0.013	6.34167	-0.0356	0.21139	-0.606	12.47	-0.359
6.35	-0.013	6.35	-0.0356	0.21167	-0.606	12.48	-0.3456
6.35833	-0.013	6.35833	-0.0356	0.21194	-0.6063	12.5	-0.3323
6.36667	-0.013	6.36667	-0.0356	0.21222	-0.6067	12.52	-0.3187
6.375	-0.013	6.375	-0.0356	0.2125	-0.607	12.53	-0.314
6.38333	-0.013	6.38333	-0.0356	0.21278	-0.6073	12.55	-0.318
6.39167	-0.013	6.39167	-0.0356	0.21306	-0.6076	12.57	-0.3211
6.4	-0.013	6.4	-0.0356	0.21333	-0.6076	12.58	-0.3221
6.40833	-0.013	6.40833	-0.0359	0.21361	-0.6079	12.6	-0.3844
6.41667	-0.013	6.41667	-0.0359	0.21389	-0.6082	12.62	-0.3813
6.425	-0.013	6.425	-0.0359	0.21417	-0.6085	12.63	-0.3766
6.43333	-0.013	6.43333	-0.0359	0.21444	-0.6085	12.65	-0.3729
6.44167	-0.013	6.44167	-0.0356	0.21472	-0.6088	12.67	-0.3741
6.45	-0.013	6.45	-0.0353	0.215	-0.6088	12.68	-0.3735
6.45833	-0.013	6.45833	-0.035	0.21528	-0.6094	12.7	-0.3658
6.46667	-0.013	6.46667	-0.035	0.21556	-0.6094	12.72	-0.3484
6.475	-0.013	6.475	-0.035	0.21583	-0.6098	12.73	-0.3366
6.48333	-0.013	6.48333	-0.0347	0.21611	-0.6101	12.75	-0.3329
6.49167	-0.013	6.49167	-0.0347	0.21639	-0.6104	12.77	-0.332
6.5	-0.013	6.5	-0.0347	0.21667	-0.6104	12.78	-0.3298
6.50833	-0.013	6.50833	-0.0347	0.21694	-0.6107	12.8	-0.328
6.51667	-0.013	6.51667	-0.0344	0.21722	-0.6113	12.82	-0.3252
6.525	-0.013	6.525	-0.0347	0.2175	-0.6116	12.83	-0.3469
6.53333	-0.013	6.53333	-0.0347	0.21778	-0.6116	12.85	-0.359
6.54167	-0.013	6.54167	-0.0344	0.21806	-0.6119	12.87	-0.8847
6.55	-0.0133	6.55	-0.0347	0.21833	-0.6122	12.88	-0.4225
6.55833	-0.013	6.55833	-0.0344	0.21861	-0.6129	12.9	-0.3283
6.56667	-0.013	6.56667	-0.0344	0.21889	-0.6132	12.92	-0.3137
6.575	-0.013	6.575	-0.0344	0.21917	-0.6135	12.93	-0.2991
6.58333	-0.013	6.58333	-0.0344	0.21944	-0.6141	12.95	-0.3128
6.59167	-0.013	6.59167	-0.0344	0.21972	-0.6144	12.97	-0.3394
6.6	-0.013	6.6	-0.0341	0.22	-0.6147	12.98	-0.3357
6.60833	-0.013	6.60833	-0.0337	0.22028	-0.615	13	-0.2343
6.61667	-0.013	6.61667	-0.0334	0.22056	-0.6153	13	-0.265
6.625	-0.0133	6.625	-0.0328	0.22083	-0.6156	13	-0.3419
6.63333	-0.013	6.63333	-0.0272	0.22111	-0.616	13.02	-0.6891
6.64167	-0.013	6.64167	-0.0269	0.22139	-0.6163	13.03	-1.1315
6.65	-0.013	6.65	-0.0269	0.22167	-0.6166	13.05	-0.3038
6.65833	-0.013	6.65833	-0.0263	0.22194	-0.6169	13.07	-0.2098
6.66667	-0.013	6.66667	-0.0257	0.22222	-0.6175	13.08	-0.2604
6.675	-0.0133	6.675	-0.0251	0.2225	-0.6178	13.1	-0.2681
6.68333	-0.013	6.68333	-0.0244	0.22278	-0.6181	13.12	-0.4225
6.69167	-0.0133	6.69167	-0.0235	0.22306	-0.6184	13.13	-0.3828
6.7	-0.013	6.7	-0.0232	0.22333	-0.6191	13.15	-0.3794
6.70833	-0.013	6.70833	-0.0226	0.22361	-0.6197	13.17	-0.381
6.71667	0.0108	6.71667	-0.0086	0.22389	-0.62	13.18	-0.389
6.725	0.0111	6.725	-0.0086	0.22417	-0.6209	13.2	-0.4011
6.73333	0.0111	6.73333	-0.0083	0.22444	-0.6218	13.22	-0.3872
6.74167	0.0111	6.74167	-0.0083	0.22472	-0.6222	13.23	-0.3943
6.75	0.0111	6.75	-0.0083	0.225	-0.6225	13.25	-1.1951
6.75833	0.0111	6.75833	-0.0083	0.22528	-0.6228	13.27	-1.3309
6.76667	0.0111	6.76667	-0.0083	0.22556	-0.6231	13.28	-0.1953
6.775	0.0111	6.775	-0.0086	0.22583	-0.6234	13.3	-0.4703
6.78333	0.0111	6.78333	-0.0086	0.22611	-0.624	13.32	-0.4609
6.79167	0.0111	6.79167	-0.0083	0.22639	-0.6243	13.33	-0.4464
6.8	0.0111	6.8	-0.0086	0.22667	-0.625	13.35	-0.4805
6.80833	0.0111	6.80833	-0.0086	0.22694	-0.6253	13.37	-0.5301
6.81667	0.0111	6.81667	-0.0089	0.22722	-0.6256	13.38	-0.5357
6.825	0.0111	6.825	-0.0161	0.2275	-0.6262	13.4	-2.9526
6.83333	0.0111	6.83333	-0.0173	0.22778	-0.6265	13.42	-2.6336
6.84167	0.0108	6.84167	-0.0173	0.22806	-0.6271	13.43	-0.5763
6.85	0.0111	6.85	-0.017	0.22833	-0.6274	13.45	-0.5034
6.85833	0.0111	6.85833	-0.017	0.22861	-0.6277	13.47	-0.536
6.86667	0.0111	6.86667	-0.017	0.22889	-0.6284	13.48	-0.549
6.875	0.0108	6.875	-0.017	0.22917	-0.6287	13.5	-0.5558
6.88333	0.0108	6.88333	-0.0167	0.22944	-0.629	13.52	-0.5571
6.89167	0.0111	6.89167	-0.0167	0.22972	-0.6299	13.53	-0.5611
6.9	0.0108	6.9	-0.0167	0.23	-0.6302	13.55	-0.5629
6.90833	0.0108	6.90833	-0.0173	0.23028	-0.6308	13.57	-0.5679
6.91667	0.0111	6.91667	-0.017	0.23056	-0.6312	13.58	-0.5673
6.925	0.0108	6.925	-0.0167	0.23083	-0.6315	13.6	-0.566
6.93333	0.0111	6.93333	-0.0164	0.23111	-0.6318	13.62	-0.5645
6.94167	0.0108	6.94167	-0.0164	0.23139	-0.6324	13.63	-0.5651
6.95	0.0108	6.95	-0.0164	0.23167	-0.633	13.65	-0.5629
6.95833	0.0111	6.95833	-0.0167	0.23194	-0.6333	13.67	-0.5654
6.96667	0.0108	6.96667	-0.0164	0.23222	-0.6339	13.68	-0.5685
6.975	0.0111	6.975	-0.0164	0.2325	-0.6346	13.7	-0.5735
6.98333	0.0111	6.98333	-0.0161	0.23278	-0.6349	13.72	-0.5772
6.99167	0.0111	6.99167	-0.0164	0.23306	-0.6355	13.73	-0.5788
7	0.0108	7	-0.0164	0.23333	-0.6358	13.75	-0.6662
7.00833	0.0108	7.00833	-0.0164	0.23361	-0.6361	13.77	-0.7077
7.01667	0.0111	7.01667	-0.0164	0.23389	-0.6364	13.78	-2.6218
7.025	0.0111	7.025	-0.0167	0.23417	-0.637	13.8	-2.7579
7.03333	0.0111	7.03333	-0.0173	0.23444	-0.6377	13.82	-0.2818
7.04167	0.0108	7.04167	-0.0173	0.23472	-0.638	13.83	-0.3162
7.05	0.0108	7.05	-0.0173	0.235	-0.638	13.85	-0.3245
7.05833	0.0108	7.05833	-0.0173	0.23528	-0.6383	13.87	0.3249
7.06667	0.0111	7.06667	-0.0173	0.23556	-0.6389	13.88	0.3211
7.075	0.0111	7.075	-0.0176	0.23583	-0.6392	13.9	0.3304
7.08333	0.0108	7.08333	-0.0179	0.23611	-0.6395	13.92	0.3431
7.09167	0.0108	7.09167	-0.0179	0.23639	-0.6398	13.93	0.3642
7.1	0.0108	7.1	-0.0195	0.23667	-0.6401	13.95	0.3714
7.10833	0.0108	7.10833	-0.0192	0.23694	-0.6408	13.97	0.3692
7.11667	0.0108	7.11667	-0.0192	0.23722	-0.6411	13.98	0.3707
7.125	0.0111	7.125	-0.0189	0.2375	-0.6417	14	0.3729
7.13333	0.0111	7.13333	-0.0189	0.23778	-0.6423	14	0.3726
7.14167	0.0108	7.14167	-0.0186	0.23806	-0.6429	14.02	0.3543
7.15	0.0111	7.15	-0.0189	0.23833	-0.6436	14.03	0.3497
7.15833	0.0108	7.15833	-0.0186	0.23861	-0.6442	14.05	0.3407
7.16667	0.0111	7.16667	-0.0182	0.23889	-0.6448	14.07	0.3348
7.175	0.0108	7.175	-0.0182	0.23917	-0.6457	14.08	0.3332
7.18333	0.0111	7.18333	-0.017	0.23944	-0.6467	14.1	0.3345
7.19167	0.0111	7.19167	-0.017	0.23972	-0.6476	14.12	0.3338
7.2	0.0108	7.2	-0.0167	0.24	-0.6488	14.13	0.3227
7.20833	0.0108	7.20833	-0.0167	0.24028	-0.6494	14.15	0.319
7.21667	0.0108	7.21667	-0.0167	0.24056	-0.6504	14.17	0.3131
7.225	0.0108	7.225	-0.0167	0.24083	-0.6513	14.18	0.3103
7.23333	0.0108	7.23333	-0.0164	0.24111	-0.6519	14.2	0.2889
7.24167	0.0108	7.24167	-0.0164	0.24139	-0.6525	14.22	0.2656
7.25	0.0108	7.25	-0.0164	0.24167	-0.6538	14.23	0.2477
7.25833	0.0108	7.25833	-0.0164	0.24194	-0.6544	14.25	0.2356
7.26667	0.0108	7.26667	-0.0164	0.24222	-0.655	14.27	0.2222
7.275	0.0108	7.275	-0.0164	0.2425	-0.6556	14.28	0.2126
7.28333	0.0111	7.28333	-0.0164	0.24278	-0.6566	14.3	0.2027
7.29167	0.0111	7.29167	-0.0164	0.24306	-0.6572	14.32	0.199
7.3	0.0108	7.3	-0.0164	0.24333	-0.6578	14.33	0.1999
7.30833	0.0108	7.30833	-0.0164	0.24361	-0.6584	14.35	0.1928
7.31667	0.0111	7.31667	-0.0161	0.24389	-0.6594	14.37	0.1872
7.325	0.0111	7.325	-0.0161	0.24417	-0.66	14.38	0.1819
7.33333	0.0108	7.33333	-0.0161	0.24444	-0.6609	14.4	0.1788
7.34167	0.0108	7.34167	-0.0164	0.24472	-0.6618	14.42	0.1767
7.35	0.0108	7.35	-0.0161	0.245	-0.6625	14.43	0.1726
7.35833	0.0108	7.35833	-0.0164	0.24528	-0.6634	14.45	0.1692
7.36667	0.0108	7.36667	-0.0161	0.24556	-0.664	14.47	0.1674
7.375	0.0108	7.375	-0.0164	0.24583	-0.6649	14.48	0.1649
7.38333	0.0108	7.38333	-0.0161	0.24611	-0.6659	14.5	0.1609
7.39167	0.0111	7.39167	-0.0161	0.24639	-0.6668	14.52	0.1553
7.4	0.0108	7.4	-0.0164	0.24667	-0.6677	14.53	0.1488
7.40833	0.0108	7.40833	-0.0164	0.24694	-0.6684	14.55	0.1472
7.41667	0.0108	7.41667	-0.0164	0.24722	-0.6696	14.57	0.1488
7.425	0.0111	7.425	-0.0164	0.2475	-0.6702	14.58	0.1469
7.43333	0.0111	7.43333	-0.0164	0.24778	-0.6711	14.6	0.145
7.44167	0.0108	7.44167	-0.0164	0.24806	-0.6721	14.62	0.1435
7.45	0.0108	7.45	-0.0164	0.24833	-0.6727	14.63	0.1435
7.45833	0.0108	7.45833	-0.0164	0.24861	-0.6736	14.65	0.1432
7.46667	0.0108	7.46667	-0.0161	0.24889	-0.6746	14.67	0.1438
7.475	0.0108	7.475	-0.0164	0.24917	-0.6752	14.68	0.1466
7.48333	0.0108	7.48333	-0.0164	0.24944	-0.6758	14.7	0.1509
7.49167	0.0111	7.49167	-0.0167	0.24972	-0.6764	14.72	0.1531
7.5	0.0111	7.5	-0.0167	0.25	-0.6773	14.73	0.1584
7.50833	0.0108	7.50833	-0.0167	0.25028	-0.678	14.75	0.159
7.51667	0.0108	7.51667	-0.0167	0.25056	-0.6789	14.77	0.1574
7.525	0.0108	7.525	-0.0167	0.25083	-0.6795	14.78	0.1528
7.53333	0.0108	7.53333	-0.0167	0.25111	-0.6804	14.8	0.1472
7.54167	0.0111	7.54167	-0.0164	0.25139	-0.6814	14.82	0.1488
7.55	0.0111	7.55	-0.0164	0.25167	-0.682	14.83	0.1472
7.55833	0.0108	7.55833	-0.0164	0.25194	-0.6826	14.85	0.1447
7.56667	0.0108	7.56667	-0.0164	0.25222	-0.6839	14.87	0.1419
7.575	0.0111	7.575	-0.0164	0.2525	-0.6854	14.88	0.1398
7.58333	0.0108	7.58333	-0.0164	0.25278	-0.6863	14.9	0.1401
7.59167	0.0108	7.59167	-0.0164	0.25306	-0.6876	14.92	0.1419
7.6	0.0108	7.6	-0.0164	0.25333	-0.6885	14.93	0.1453
7.60833	0.0108	7.60833	-0.0164	0.25361	-0.6897	14.95	0.145
7.61667	0.0108	7.61667	-0.0164	0.25389	-0.6916	14.97	0.1438
7.625	0.0108	7.625	-0.0164	0.25417	-0.6938	14.98	0.1419
7.63333	0.0108	7.63333	-0.0164	0.25444	-0.6959	15	0.1391
7.64167	0.0111	7.64167	-0.0164	0.25472	-0.6981	15	0.1364
7.65	0.0108	7.65	-0.0164	0.255	-0.7	15.02	0.1342
7.65833	0.0108	7.65833	-0.0164	0.25528	-0.7028	15.03	0.1314
7.66667	0.0108	7.66667	-0.0164	0.25556	-0.7049	15.05	0.1292
7.675	0.0108	7.675	-0.0164	0.25583	-0.7068	15.07	0.1274
7.68333	0.0108	7.68333	-0.0164	0.25611	-0.7083	15.08	0.1261
7.69167	0.0108	7.69167	-0.0164	0.25639	-0.7102	15.1	0.1252
7.7	0.0108	7.7	-0.0164	0.25667	-0.7124	15.12	0.181
7.70833	0.0111	7.70833	-0.0164	0.25694	-0.7152	15.13	0.1776
7.71667	0.0108	7.71667	-0.0167	0.25722	-0.7195	15.15	0.1748
7.725	-0.0124	7.725	-0.0164	0.2575	-0.7232	15.17	0.1729
7.73333	-0.013	7.73333	-0.0167	0.25778	-0.726	15.19	0.1717
7.74167	-0.013	7.74167	-0.0167	0.25806	-0.7279	15.2	0.1711
7.75	-0.013	7.75	-0.0167	0.25833	-0.7304	15.22	0.1683
7.75833	-0.013	7.75833	-0.0167	0.25861	-0.7316	15.23	0.1649
7.76667	-0.013	7.76667	-0.0167	0.25889	-0.7307	15.25	0.1621
7.775	-0.013	7.775	-0.0167	0.25917	-0.7288	15.27	0.1612
7.78333	-0.013	7.78333	-0.0167	0.25944	-0.7294	15.28	0.1581
7.79167	-0.013	7.79167	-0.0167	0.25972	-0.7325	15.3	0.1556
7.8	-0.013	7.8	-0.0176	0.26	-0.7375	15.32	0.1543
7.80833	-0.013	7.80833	-0.0173	0.26028	-0.7431	15.34	0.1537
7.81667	-0.013	7.81667	-0.0173	0.26056	-0.7459	15.35	0.1543
7.825	-0.013	7.825	-0.0173	0.26083	-0.7496	15.37	0.1546
7.83333	-0.013	7.83333	-0.0173	0.26111	-0.7527	15.38	0.154
7.84167	-0.013	7.84167	-0.0173	0.26139	-0.7555	15.4	0.1537
7.85	-0.013	7.85	-0.0173	0.26167	-0.7573	15.42	0.1531
7.85833	-0.013	7.85833	-0.0173	0.26194	-0.7586	15.43	0.1525
7.86667	-0.013	7.86667	-0.0176	0.26222	-0.7595	15.45	0.1525
7.875	-0.013	7.875	-0.0176	0.2625	-0.7604	15.47	0.1515
7.88333	-0.013	7.88333	-0.0176	0.26278	-0.761	15.48	0.146
7.89167	-0.013	7.89167	-0.0176	0.26306	-0.762	15.5	0.1441
7.9	-0.013	7.9	-0.0173	0.26333	-0.7623	15.52	0.1429
7.90833	-0.013	7.90833	-0.0173	0.26361	-0.7629	15.53	0.1429
7.91667	-0.013	7.91667	-0.0173	0.26389	-0.7635	15.55	0.1457
7.925	-0.013	7.925	-0.0173	0.26417	-0.7648	15.57	0.1497
7.93333	-0.013	7.93333	-0.0173	0.26444	-0.7651	15.58	0.15
7.94167	-0.013	7.94167	-0.0173	0.26472	-0.7657	15.6	0.1491
7.95	-0.013	7.95	-0.0173	0.265	-0.766	15.62	0.1478
7.95833	-0.013	7.95833	-0.0173	0.26528	-0.766	15.63	0.1466
7.96667	-0.013	7.96667	-0.0173	0.26556	-0.7657	15.65	0.1441
7.975	-0.013	7.975	-0.0173	0.26583	-0.7663	15.67	0.1438
7.98333	-0.013	7.98333	-0.0173	0.26611	-0.7663	15.68	0.1426
7.99167	-0.013	7.99167	-0.0173	0.26639	-0.7663	15.7	0.1401
8	-0.013	8	-0.0173	0.26667	-0.7663	15.72	0.1388
8.00833	-0.013	8.00833	-0.0173	0.26694	-0.7657	15.73	0.1367
8.01667	-0.013	8.01667	-0.0176	0.26722	-0.7654	15.75	0.1339
8.025	-0.013	8.025	-0.0173	0.2675	-0.7654	15.77	0.1305
8.03333	-0.013	8.03333	-0.0173	0.26778	-0.7654	15.78	0.1286
8.04167	-0.013	8.04167	-0.0173	0.26806	-0.7651	15.8	0.1277
8.05	-0.013	8.05	-0.0176	0.26833	-0.7651	15.82	0.1264
8.05833	-0.013	8.05833	-0.0176	0.26861	-0.7648	15.83	0.1258
8.06667	-0.013	8.06667	-0.0173	0.26889	-0.7645	15.85	-0.1261
8.075	-0.013	8.075	-0.0173	0.26917	-0.7635	15.87	-0.1274
8.08333	-0.013	8.08333	-0.0173	0.26944	-0.762	15.88	-0.1469
8.09167	-0.013	8.09167	-0.0173	0.26972	-0.7629	15.9	-0.1429
8.1	-0.013	8.1	-0.0173	0.27	-0.7632	15.92	-0.1416
8.10833	-0.013	8.10833	-0.0173	0.27028	-0.7632	15.94	-0.1395
8.11667	-0.013	8.11667	-0.0176	0.27056	-0.7635	15.95	-0.136
8.125	-0.013	8.125	-0.0176	0.27083	-0.7629	15.97	-0.132
8.13333	-0.013	8.13333	-0.0176	0.27111	-0.6231	15.99	-0.1289
8.14167	-0.013	8.14167	-0.0176	0.27139	-0.5877	16	-0.1271
8.15	-0.013	8.15	-0.0176	0.27167	-0.5781	16	-0.1255
8.15833	-0.013	8.15833	-0.0173	0.27194	-0.5726	16.02	-0.1249
8.16667	-0.013	8.16667	-0.0176	0.27222	-0.5685	16.03	-0.1236
8.175	-0.013	8.175	-0.0176	0.2725	-0.5574	16.05	-0.123
8.18333	-0.0133	8.18333	-0.0176	0.27278	-0.5533	16.07	-0.124
8.19167	-0.013	8.19167	-0.0176	0.27306	-0.5549	16.08	-0.1252
8.2	-0.013	8.2	-0.0176	0.27333	-0.5592	16.1	-0.1264
8.20833	-0.013	8.20833	-0.0176	0.27361	-0.5611	16.12	-0.1264
8.21667	-0.013	8.21667	-0.0179	0.27389	-0.5636	16.13	-0.1252
8.225	-0.013	8.225	-0.0179	0.27417	-0.5673	16.15	-0.1233
8.23333	-0.013	8.23333	-0.0179	0.27444	-0.5713	16.17	-0.123
8.24167	-0.013	8.24167	-0.0182	0.27472	-0.5735	16.18	-0.124
8.25	-0.0133	8.25	-0.0189	0.275	-0.576	16.2	-0.1243
8.25833	-0.0133	8.25833	-0.0192	0.27528	-0.5788	16.22	-0.1249
8.26667	-0.0133	8.26667	-0.0192	0.27556	-0.5819	16.24	-0.1249
8.275	-0.0133	8.275	-0.0179	0.27583	-0.5846	16.25	-0.1249
8.28333	-0.013	8.28333	-0.0176	0.27611	-0.5843	16.27	-0.124
8.29167	-0.0133	8.29167	-0.0176	0.27639	-0.5874	16.28	-0.1267
8.3	-0.013	8.3	-0.0176	0.27667	-0.5905	16.3	-0.1283
8.30833	-0.013	8.30833	-0.0176	0.27694	-0.5902	16.32	-0.1274
8.31667	-0.013	8.31667	-0.0176	0.27722	-0.5933	16.33	-0.1277
8.325	-0.013	8.325	-0.0176	0.2775	-0.5939	16.35	-0.1283
8.33333	-0.013	8.33333	-0.0176	0.27778	-0.5946	16.37	-0.1379
8.34167	-0.0133	8.34167	-0.0176	0.27806	-0.5952	16.39	-0.1391
8.35	-0.013	8.35	-0.0176	0.27833	-0.5974	16.4	-0.1398
8.35833	-0.013	8.35833	-0.0176	0.27861	-0.5998	16.42	-0.1404
8.36667	-0.0133	8.36667	-0.0176	0.27889	-0.6017	16.44	-0.1404
8.375	-0.013	8.375	-0.0176	0.27917	-0.6045	16.45	-0.1432
8.38333	-0.0133	8.38333	-0.0176	0.27944	-0.6104	16.47	-0.1457
8.39167	-0.0133	8.39167	-0.0176	0.27972	-0.6156	16.48	-0.1503
8.4	-0.013	8.4	-0.0176	0.28	-0.6206	16.5	-0.1692
8.40833	-0.0133	8.40833	-0.0179	0.28028	-0.6243	16.52	-0.2167
8.41667	-0.013	8.41667	-0.0179	0.28056	-0.6265	16.53	-0.2297
8.425	-0.0133	8.425	-0.0179	0.28083	-0.6293	16.55	-0.2439
8.43333	-0.013	8.43333	-0.0179	0.28111	-0.6321	16.57	-0.2539
8.44167	-0.0133	8.44167	-0.0179	0.28139	-0.6339	16.58	-0.2749
8.45	-0.0133	8.45	-0.0182	0.28167	-0.6361	16.6	-0.2929
8.45833	-0.0133	8.45833	-0.0182	0.28194	-0.6401	16.62	-0.3314
8.46667	-0.0133	8.46667	-0.0182	0.28222	-0.6445	16.63	-2.6416
8.475	-0.0133	8.475	-0.0179	0.2825	-0.6674	16.65	-0.3431
8.48333	-0.013	8.48333	-0.0182	0.28278	-0.682	16.67	-0.358
8.49167	-0.0133	8.49167	-0.0182	0.28306	-0.6863	16.68	-0.3478
8.5	-0.013	8.5	-0.0182	0.28333	-0.6891	16.7	-0.3404
8.50833	-0.013	8.50833	-0.0182	0.28361	-0.6913	16.72	-0.336
8.51667	-0.0133	8.51667	-0.0182	0.28389	-0.6938	16.73	-0.3559
8.525	-0.0133	8.525	-0.0182	0.28417	-0.6956	16.75	-0.3366
8.53333	-0.0133	8.53333	-0.0182	0.28444	-0.6975	16.77	-0.3323
8.54167	-0.0133	8.54167	-0.0182	0.28472	-0.699	16.78	-0.3366
8.55	-0.0133	8.55	-0.0182	0.285	-0.7009	16.8	-0.3441
8.55833	-0.0133	8.55833	-0.0179	0.28528	-0.7025	16.82	-0.3621
8.56667	-0.0133	8.56667	-0.0179	0.28556	-0.704	16.83	-0.4148
8.575	-0.0133	8.575	-0.0176	0.28583	-0.7056	16.85	-0.4306
8.58333	-0.0133	8.58333	-0.0173	0.28611	-0.7068	16.87	-0.3943
8.59167	-0.0133	8.59167	-0.0176	0.28639	-0.7083	16.88	-0.4396
8.6	-0.0133	8.6	-0.0173	0.28667	-0.7099	16.9	-0.4129
8.60833	-0.0133	8.60833	-0.0173	0.28694	-0.7111	16.92	-0.3983
8.61667	-0.013	8.61667	-0.0173	0.28722	-0.7124	16.94	-2.6336
8.625	-0.0133	8.625	-0.0173	0.2875	-0.7136	16.95	-0.3013
8.63333	-0.0133	8.63333	-0.0173	0.28778	-0.7149	16.97	-0.3831
8.64167	-0.0133	8.64167	-0.017	0.28806	-0.7161	16.99	-0.1649
8.65	-0.0133	8.65	-0.017	0.28833	-0.7176	17	-0.1609
8.65833	-0.0133	8.65833	-0.017	0.28861	-0.7189	17	-0.1531
8.66667	-0.0133	8.66667	-0.017	0.28889	-0.7201	17.02	-0.1612
8.675	-0.0133	8.675	-0.017	0.28917	-0.7211	17.04	-0.1748
8.68333	-0.0133	8.68333	-0.017	0.28944	-0.7223	17.05	-0.2675
8.69167	-0.0133	8.69167	-0.017	0.28972	-0.7235	17.07	-0.6296
8.7	-0.0133	8.7	-0.0173	0.29	-0.7251	17.09	-0.195
8.70833	-0.0133	8.70833	-0.0179	0.29028	-0.726	17.1	-0.3286
8.71667	-0.0133	8.71667	-0.0179	0.29056	-0.7269	17.12	-0.3
8.725	-0.0133	8.725	-0.0179	0.29083	-0.7282	17.14	-0.3187
8.73333	0.0111	8.73333	-0.0179	0.29111	-0.7291	17.15	-0.4126
8.74167	0.0111	8.74167	-0.0176	0.29139	-0.7304	17.17	-2.6875
8.75	0.0111	8.75	-0.0179	0.29167	-0.731	17.19	-0.1624
8.75833	0.0111	8.75833	-0.0176	0.29194	-0.7319	17.2	-0.4303
8.76667	0.0111	8.76667	-0.0176	0.29222	-0.7331	17.22	-2.7049
8.775	0.0111	8.775	-0.0176	0.2925	-0.7341	17.23	-0.2421
8.78333	0.0111	8.78333	-0.0176	0.29278	-0.735	17.25	-0.2458
8.79167	0.0111	8.79167	-0.0176	0.29306	-0.7359	17.27	-0.2498
8.8	0.0111	8.8	-0.0176	0.29333	-0.7372	17.29	-0.2563
8.80833	0.0111	8.80833	-0.0176	0.29361	-0.7381	17.3	-0.2542
8.81667	0.0111	8.81667	-0.0176	0.29389	-0.739	17.32	-0.2573
8.825	0.0111	8.825	-0.0176	0.29417	-0.7406	17.34	-0.2495
8.83333	0.0111	8.83333	-0.0176	0.29444	-0.7415	17.35	-0.2384
8.84167	0.0111	8.84167	-0.0176	0.29472	-0.7428	17.37	-0.2464
8.85	0.0111	8.85	-0.0176	0.295	-0.7437	17.39	-0.2458
8.85833	0.0111	8.85833	-0.0173	0.29528	-0.7446	17.4	-0.2365
8.86667	0.0111	8.86667	-0.0173	0.29556	-0.7455	17.42	-0.234
8.875	0.0111	8.875	-0.0173	0.29583	-0.7465	17.43	-0.226
8.88333	0.0111	8.88333	-0.0176	0.29611	-0.7474	17.45	-0.2225
8.89167	0.0111	8.89167	-0.0176	0.29639	-0.7486	17.47	-0.2108
8.9	0.0111	8.9	-0.0176	0.29667	-0.7496	17.49	-0.2204
8.90833	0.0111	8.90833	-0.0176	0.29694	-0.7508	17.5	-2.5796
8.91667	0.0111	8.91667	-0.0176	0.29722	-0.7517	17.52	-0.5171
8.925	0.0111	8.925	-0.0176	0.2975	-0.753	17.53	-0.2712
8.93333	0.0111	8.93333	-0.0176	0.29778	-0.7539	17.55	-0.2666
8.94167	0.0111	8.94167	-0.0173	0.29806	-0.7548	17.57	-0.3025
8.95	0.0111	8.95	-0.0173	0.29833	-0.7555	17.59	-0.3019
8.95833	0.0111	8.95833	-0.0173	0.29861	-0.7567	17.6	-0.3156
8.96667	0.0111	8.96667	-0.0173	0.29889	-0.7576	17.62	-0.4234
8.975	0.0111	8.975	-0.0173	0.29917	-0.7586	17.63	-0.394
8.98333	0.0111	8.98333	-0.0173	0.29944	-0.7595	17.65	-0.4213
8.99167	0.0111	8.99167	-0.0173	0.29972	-0.7601	17.67	-0.3906
9	0.0111	9	-0.0173	0.3	-0.761	17.69	-0.3788
9.00833	0.0111	9.00833	-0.0173	0.30028	-0.762	17.7	-0.3627
9.01667	0.0111	9.01667	-0.0173	0.30056	-0.7629	17.72	-0.3686
9.025	0.0111	9.025	-0.0173	0.30083	-0.7641	17.73	-0.3794
9.03333	0.0111	9.03333	-0.017	0.30111	-0.7651	17.75	-0.6305
9.04167	0.0111	9.04167	-0.017	0.30139	-0.7657	17.77	-0.2467
9.05	0.0111	9.05	-0.0164	0.30167	-0.766	17.78	-0.2588
9.05833	0.0111	9.05833	-0.0161	0.30194	-0.7669	17.8	-0.2619
9.06667	0.0111	9.06667	-0.0161	0.30222	-0.7676	17.82	-0.2966
9.075	0.0111	9.075	-0.0161	0.3025	-0.7685	17.83	0.238
9.08333	0.0111	9.08333	-0.0161	0.30278	-0.7691	17.85	0.3038
9.09167	0.0111	9.09167	-0.0158	0.30306	-0.7697	17.87	0.238
9.1	0.0111	9.1	-0.0161	0.30333	-0.7707	17.88	0.2315
9.10833	0.0111	9.10833	-0.0161	0.30361	-0.7722	17.9	0.2504
9.11667	0.0111	9.11667	-0.0161	0.30389	-0.7728	17.92	0.2415
9.125	0.0111	9.125	-0.0161	0.30417	-0.7738	17.94	0.2098
9.13333	0.0111	9.13333	-0.0164	0.30444	-0.775	17.95	0.2111
9.14167	0.0111	9.14167	-0.0186	0.30472	-0.7756	17.97	0.2064
9.15	0.0111	9.15	-0.0223	0.305	-0.7765	17.98	0.1953
9.15833	0.0111	9.15833	-0.0217	0.30528	-0.7772	18	0.1925
9.16667	0.0111	9.16667	-0.021	0.30556	-0.7778	18	0.2033
9.175	0.0111	9.175	-0.0207	0.30583	-0.7775	18.02	0.195
9.18333	0.0111	9.18333	-0.0207	0.30611	-0.7778	18.03	0.1903
9.19167	0.0111	9.19167	-0.0204	0.30639	-0.7781	18.05	0.1977
9.2	0.0111	9.2	-0.0204	0.30667	-0.7762	18.07	0.1965
9.20833	0.0111	9.20833	-0.0204	0.30694	-0.7741	18.09	0.185
9.21667	0.0111	9.21667	-0.0201	0.30722	-0.7747	18.1	0.1689
9.225	0.0111	9.225	-0.0198	0.3075	-0.7753	18.12	0.1829
9.23333	0.0111	9.23333	-0.0198	0.30778	-0.7759	18.14	0.1866
9.24167	0.0111	9.24167	-0.0195	0.30806	-0.7747	18.15	0.1943
9.25	0.0111	9.25	-0.0192	0.30833	-0.7741	18.17	0.1891
9.25833	0.0111	9.25833	-0.0192	0.30861	-0.7741	18.18	0.1702
9.26667	0.0111	9.26667	-0.0192	0.30889	-0.7747	18.2	0.1751
9.275	0.0111	9.275	-0.0192	0.30917	-0.7744	18.22	0.1776
9.28333	0.0111	9.28333	-0.0192	0.30944	-0.7741	18.23	0.186
9.29167	0.0111	9.29167	-0.0189	0.30972	-0.7744	18.25	0.2043
9.3	0.0111	9.3	-0.0189	0.31	-0.7747	18.27	0.2086
9.30833	0.0111	9.30833	-0.0189	0.31028	-0.775	18.28	0.1971
9.31667	0.0111	9.31667	-0.0189	0.31056	-0.775	18.3	0.1931
9.325	0.0111	9.325	-0.0189	0.31083	-0.7756	18.32	0.1764
9.33333	0.0111	9.33333	-0.0189	0.31111	-0.7762	18.34	0.1671
9.34167	0.0111	9.34167	-0.0189	0.31139	-0.7762	18.35	0.1652
9.35	0.0111	9.35	-0.0189	0.31167	-0.7765	18.37	0.1581
9.35833	0.0111	9.35833	-0.0189	0.31194	-0.7772	18.39	0.1553
9.36667	0.0111	9.36667	-0.0189	0.31222	-0.7778	18.4	0.1587
9.375	0.0111	9.375	-0.0189	0.3125	-0.7784	18.42	0.1723
9.38333	0.0111	9.38333	-0.0189	0.31278	-0.779	18.43	0.177
9.39167	0.0111	9.39167	-0.0189	0.31306	-0.7803	18.45	0.1807
9.4	0.0111	9.4	-0.0189	0.31333	-0.7809	18.47	0.1891
9.40833	0.0111	9.40833	-0.0186	0.31361	-0.7815	18.48	0.1903
9.41667	0.0111	9.41667	-0.0186	0.31389	-0.7818	18.5	0.1977
9.425	0.0111	9.425	-0.0186	0.31417	-0.7824	18.52	0.1984
9.43333	0.0111	9.43333	-0.0186	0.31444	-0.7828	18.53	0.2012
9.44167	0.0111	9.44167	-0.0186	0.31472	-0.7818	18.55	0.195
9.45	0.0111	9.45	-0.0186	0.315	-0.7815	18.57	0.1869
9.45833	0.0111	9.45833	-0.0182	0.31528	-0.7824	18.59	0.1847
9.46667	0.0111	9.46667	-0.0182	0.31556	-0.7828	18.6	0.1872
9.475	0.0111	9.475	-0.0182	0.31583	-0.7834	18.62	0.1857
9.48333	0.0111	9.48333	-0.0182	0.31611	-0.7834	18.63	0.1767
9.49167	0.0111	9.49167	-0.0182	0.31639	-0.7837	18.65	0.1686
9.5	0.0111	9.5	-0.0182	0.31667	-0.784	18.67	0.1609
9.50833	0.0111	9.50833	-0.0186	0.31694	-0.784	18.69	0.1565
9.51667	0.0111	9.51667	-0.0179	0.31722	-0.7831	18.7	0.154
9.525	0.0111	9.525	-0.0179	0.3175	-0.7831	18.72	0.1568
9.53333	0.0111	9.53333	-0.0179	0.31778	-0.7834	18.74	0.1705
9.54167	0.0111	9.54167	-0.0179	0.31806	-0.7831	18.75	0.1832
9.55	0.0111	9.55	-0.0179	0.31833	-0.7837	18.77	0.1875
9.55833	0.0111	9.55833	-0.0179	0.31861	-0.7837	18.78	0.1922
9.56667	0.0111	9.56667	-0.0179	0.31889	-0.784	18.8	0.1838
9.575	0.0111	9.575	-0.0179	0.31917	-0.7843	18.82	0.1909
9.58333	0.0111	9.58333	-0.0179	0.31944	-0.7843	18.84	0.2098
9.59167	0.0111	9.59167	-0.0179	0.31972	-0.784	18.85	0.203
9.6	0.0111	9.6	-0.0179	0.32	-0.784	18.87	0.1968
9.60833	0.0111	9.60833	-0.0179	0.32028	-0.784	18.89	0.2111
9.61667	0.0111	9.61667	-0.0179	0.32056	-0.7828	18.9	0.2095
9.625	0.0111	9.625	-0.0179	0.32083	-0.7793	18.92	0.2167
9.63333	0.0111	9.63333	-0.0176	0.32111	-0.7787	18.94	0.2269
9.64167	0.0111	9.64167	-0.0179	0.32139	-0.7787	18.95	0.2309
9.65	0.0111	9.65	-0.0176	0.32167	-0.7787	18.97	0.2411
9.65833	0.0111	9.65833	-0.0176	0.32194	-0.779	18.98	0.2365
9.66667	0.0111	9.66667	-0.0176	0.32222	-0.7793	19	0.2371
9.675	0.0111	9.675	-0.0176	0.3225	-0.7793	19	0.2415
9.68333	0.0111	9.68333	-0.0176	0.32278	-0.78	19.02	0.2449
9.69167	0.0111	9.69167	-0.0176	0.32306	-0.7803	19.04	0.2424
9.7	0.0111	9.7	-0.0176	0.32333	-0.7803	19.05	0.2318
9.70833	0.0111	9.70833	-0.0176	0.32361	-0.78	19.07	0.2185
9.71667	0.0111	9.71667	-0.0176	0.32389	-0.7803	19.09	0.2111
9.725	0.0111	9.725	-0.0158	0.32417	-0.7806	19.1	0.2074
9.73333	0.0111	9.73333	-0.0155	0.32444	-0.78	19.12	0.2089
9.74167	-0.013	9.74167	-0.0127	0.32472	-0.7793	19.14	0.1878
9.75	-0.013	9.75	-0.0105	0.325	-0.779	19.15	0.1807
9.75833	-0.013	9.75833	-0.0102	0.32528	-0.7793	19.17	0.1779
9.76667	-0.013	9.76667	-0.0105	0.32556	-0.7787	19.19	0.1695
9.775	-0.013	9.775	-0.0105	0.32583	-0.7784	19.2	0.1698
9.78333	-0.0133	9.78333	-0.0111	0.32611	-0.7784	19.22	0.1674
9.79167	-0.013	9.79167	-0.0111	0.32639	-0.7784	19.24	0.1565
9.8	-0.0133	9.8	-0.0114	0.32667	-0.7778	19.25	0.1553
9.80833	-0.0133	9.80833	-0.012	0.32694	-0.7775	19.27	0.1621
9.81667	-0.0133	9.81667	-0.0176	0.32722	-0.7775	19.29	0.1649
9.825	-0.0133	9.825	-0.0176	0.3275	-0.7772	19.3	0.1627
9.83333	-0.013	9.83333	-0.0179	0.32778	-0.7769	19.32	0.159
9.84167	-0.013	9.84167	-0.0179	0.32806	-0.7765	19.34	0.1593
9.85	-0.013	9.85	-0.0179	0.32833	-0.7762	19.35	0.154
9.85833	-0.0133	9.85833	-0.0179	0.32861	-0.7756	19.37	0.1416
9.86667	-0.013	9.86667	-0.0179	0.32889	-0.7747	19.39	0.1314
9.875	-0.0133	9.875	-0.0179	0.32917	-0.7734	19.4	0.1252
9.88333	-0.0133	9.88333	-0.0179	0.32944	-0.7728	19.42	0.1289
9.89167	-0.0133	9.89167	-0.0179	0.32972	-0.7713	19.44	0.1339
9.9	-0.0133	9.9	-0.0179	0.33	-0.7716	19.45	0.1339
9.90833	-0.013	9.90833	-0.0179	0.33028	-0.7713	19.47	0.1292
9.91667	-0.0133	9.91667	-0.0176	0.33056	-0.7685	19.49	0.1258
9.925	-0.0133	9.925	-0.0108	0.33083	-0.7672	19.5	0.1218
9.93333	-0.0133	9.93333	-0.0099	0.33111	-0.7669	19.52	0.1178
9.94167	-0.013	9.94167	-0.0117	0.33139	-0.7666	19.54	0.1147
9.95	-0.0133	9.95	-0.0179	0.33167	-0.7663	19.55	0.115
9.95833	-0.013	9.95833	-0.0179	0.33194	-0.7657	19.57	0.1168
9.96667	-0.0133	9.96667	-0.0179	0.33222	-0.7654	19.59	0.1178
9.975	-0.013	9.975	-0.0179	0.3325	-0.7651	19.6	0.1209
9.98333	-0.0133	9.98333	-0.0108	0.33278	-0.7651	19.62	0.1252
9.99167	-0.0133	9.99167	-0.0124	0.33306	-0.7651	19.64	0.1295
9.99694	-0.0133	9.99694	-0.0179	0.33333	-0.7641	19.65	0.1351
9.99694	-0.0133	9.99694	0.0892	0.33361	-0.7635	19.67	0.1447
10.0053	-0.0133	10.0053	0.0406	0.33389	-0.7629	19.69	0.1472
10.0136	-0.0133	10.0136	0.0359	0.33417	-0.7623	19.7	0.1401
10.0219	-0.0133	10.0219	0.0341	0.33444	-0.7617	19.72	0.136
10.0303	-0.0133	10.0303	0.0325	0.33472	-0.761	19.74	0.1401
10.0386	-0.0133	10.0386	0.0322	0.335	-0.7604	19.75	0.1364
10.0469	-0.0133	10.0469	0.0446	0.33528	-0.7601	19.77	0.1302
10.0553	-0.0133	10.0553	0.0415	0.33556	-0.7595	19.79	0.1283
10.0636	-0.0133	10.0636	0.0412	0.33583	-0.7595	19.8	0.1227
10.0719	-0.0133	10.0719	0.0403	0.33611	-0.7592	19.82	-0.1224
10.0803	-0.0133	10.0803	0.0399	0.33639	-0.7586	19.84	-0.1221
10.0886	-0.0133	10.0886	0.0325	0.33667	-0.7583	19.85	-0.1236
10.0969	-0.0133	10.0969	0.0316	0.33694	-0.7579	19.87	-0.1261
10.1053	-0.0133	10.1053	0.0306	0.33722	-0.7564	19.89	-0.1267
10.1136	-0.0133	10.1136	0.0291	0.3375	-0.7542	19.9	-0.1283
10.1219	-0.0133	10.1219	0.0288	0.33778	-0.7533	19.92	-0.1264
10.1303	-0.0133	10.1303	0.0285	0.33806	-0.753	19.94	-0.1236
10.1386	-0.0133	10.1386	0.0288	0.33833	-0.753	19.95	-0.1215
10.1469	-0.0133	10.1469	0.0291	0.33861	-0.753	19.97	-0.1212
10.1553	-0.0133	10.1553	0.0266	0.33889	-0.7524	19.99	-0.1233
10.1636	-0.0133	10.1636	0.0263	0.33917	-0.7517	20	-0.1255
10.1719	-0.0133	10.1719	0.0263	0.33944	-0.7517	20	-0.1224
10.1803	-0.0133	10.1803	0.0257	0.33972	-0.7514	20.02	-0.1199
10.1886	-0.0133	10.1886	0.0254	0.34	-0.7517	20.04	-0.1174
10.1969	-0.0133	10.1969	0.0241	0.34028	-0.7514	20.05	-0.1202
10.2053	-0.0133	10.2053	0.0235	0.34056	-0.7511	20.07	-0.1184
10.2136	-0.013	10.2136	0.0226	0.34083	-0.7508	20.09	-0.1178
10.2219	-0.0133	10.2219	0.022	0.34111	-0.7508	20.1	-0.115
10.2303	-0.0133	10.2303	0.021	0.34139	-0.7508	20.12	-0.11
10.2386	-0.0133	10.2386	0.021	0.34167	-0.7505	20.14	-0.105
10.2469	-0.0133	10.2469	0.0207	0.34194	-0.7499	20.15	-0.1023
10.2553	-0.0133	10.2553	0.0207	0.34222	-0.7496	20.17	-0.0973
10.2636	-0.0133	10.2636	0.0207	0.3425	-0.7493	20.19	-0.0951
10.2719	-0.0133	10.2719	0.0204	0.34278	-0.749	20.2	-0.0939
10.2803	-0.0133	10.2803	0.0204	0.34306	-0.749	20.22	-0.0939
10.2886	-0.0133	10.2886	0.0204	0.34333	-0.7486	20.24	-0.0957
10.2969	-0.0133	10.2969	0.0207	0.34361	-0.7486	20.25	-0.1001
10.3053	-0.0133	10.3053	0.0204	0.34389	-0.7483	20.27	-0.1038
10.3136	-0.0133	10.3136	0.0213	0.34417	-0.7477	20.29	-0.1057
10.3219	-0.0133	10.3219	0.0213	0.34444	-0.7474	20.3	-0.105
10.3303	-0.0133	10.3303	0.0213	0.34472	-0.7474	20.32	-0.105
10.3386	-0.0133	10.3386	0.0213	0.345	-0.7471	20.34	-0.1215
10.3469	-0.0133	10.3469	0.0213	0.34528	-0.7471	20.35	-0.1884
10.3553	-0.0133	10.3553	0.0213	0.34556	-0.7468	20.37	-0.1981
10.3636	-0.0133	10.3636	0.0213	0.34583	-0.7465	20.39	-0.2015
10.3719	-0.0133	10.3719	0.0213	0.34611	-0.7462	20.4	-0.1996
10.3803	-0.0133	10.3803	0.022	0.34639	-0.7459	20.42	-0.1974
10.3886	-0.0133	10.3886	0.022	0.34667	-0.7459	20.44	-0.1984
10.3969	-0.0133	10.3969	0.0213	0.34694	-0.7459	20.45	-0.1984
10.4053	-0.0133	10.4053	0.0204	0.34722	-0.7455	20.47	-0.2002
10.4136	-0.0133	10.4136	0.0201	0.3475	-0.7452	20.49	-0.1996
10.4219	-0.0133	10.4219	0.0201	0.34778	-0.7449	20.5	-0.2008
10.4303	-0.0133	10.4303	0.0198	0.34806	-0.7443	20.52	-0.2036
10.4386	-0.0133	10.4386	0.0192	0.34833	-0.7443	20.54	-0.2092
10.4469	-0.0133	10.4469	0.0189	0.34861	-0.744	20.55	-0.2126
10.4553	-0.0133	10.4553	0.0189	0.34889	-0.7437	20.57	-0.2173
10.4636	-0.0133	10.4636	0.0189	0.34917	-0.7434	20.59	-0.2188
10.4719	-0.0133	10.4719	0.0189	0.34944	-0.7428	20.6	-0.234
10.4803	-0.0133	10.4803	0.0189	0.34972	-0.7421	20.62	-0.2353
10.4886	-0.0133	10.4886	0.0189	0.35	-0.7415	20.64	-0.2504
10.4969	-0.0133	10.4969	0.0186	0.35028	-0.7415	20.65	-0.2672
10.5053	-0.0133	10.4969	-0.0192	0.35056	-0.7412	20.67	-2.504
10.5136	-0.0133	10.5053	-0.0201	0.35083	-0.7406	20.69	-0.886
10.5219	-0.0133	10.5136	-0.0204	0.35111	-0.7393	20.7	-0.4529
10.5303	-0.0133	10.5219	-0.0201	0.35139	-0.739	20.72	-0.4746
10.5386	-0.0133	10.5303	-0.0201	0.35167	-0.7384	20.74	-2.6537
10.5469	-0.0133	10.5386	-0.0201	0.35194	-0.7384	20.75	-0.1326
10.5553	-0.0133	10.5469	-0.0204	0.35222	-0.7384	20.77	-0.1584
10.5636	-0.0133	10.5553	-0.0204	0.3525	-0.7381	20.79	-0.1522
10.5719	-0.0133	10.5636	-0.0207	0.35278	-0.7378	20.8	-0.2721
10.5803	-0.0133	10.5719	-0.0217	0.35306	-0.7378	20.82	-0.2523
10.5886	-0.0133	10.5803	-0.0285	0.35333	-0.7378	20.84	-0.2681
10.5969	-0.0133	10.5886	-0.0282	0.35361	-0.7378	20.85	-0.3679
10.6053	-0.0133	10.5969	-0.0282	0.35389	-0.7375	20.87	-0.3236
10.6136	-0.0133	10.6053	-0.031	0.35417	-0.7372	20.89	-0.3128
10.6219	-0.0133	10.6136	-0.0282	0.35444	-0.7372	20.9	-0.3187
10.6303	-0.0133	10.6219	-0.0279	0.35472	-0.7369	20.92	-0.3125
10.6386	-0.0133	10.6303	-0.0275	0.355	-0.7369	20.94	-0.309
10.6469	-0.0133	10.6386	-0.0275	0.35528	-0.7366	20.95	-0.3103
10.6553	-0.0133	10.6469	-0.0275	0.35556	-0.7362	20.97	-0.328
10.6636	-0.0133	10.6553	-0.0275	0.35583	-0.7356	20.99	-0.3611
10.6719	-0.0133	10.6636	-0.0275	0.35611	-0.7341	21	-0.3909
10.6803	-0.0133	10.6719	-0.0279	0.35639	-0.7335	21	-0.3875
10.6886	-0.0133	10.6803	-0.0279	0.35667	-0.7331	21	-0.3831
10.6969	-0.0133	10.6886	-0.0279	0.35694	-0.7331	21.02	-0.3912
10.7053	-0.0133	10.6969	-0.0282	0.35722	-0.7328	21.04	-0.3872
10.7136	-0.0133	10.7053	-0.0328	0.3575	-0.7328	21.05	-0.3943
10.7219	-0.0133	10.7136	-0.0322	0.35778	-0.7328	21.07	-0.4169
10.7303	-0.0133	10.7219	-0.0248	0.35806	-0.7325	21.09	-0.4129
10.7386	0.0111	10.7303	-0.0238	0.35833	-0.7325	21.1	-0.2904
10.7469	0.0114	10.7386	-0.0241	0.35861	-0.7325	21.12	-0.2669
10.7553	0.0114	10.7469	-0.0232	0.35889	-0.7325	21.14	-2.5325
10.7636	0.0114	10.7553	-0.0229	0.35917	-0.7319	21.15	-1.0193
10.7719	0.0114	10.7636	-0.0232	0.35944	-0.7316	21.17	-0.8466
10.7803	0.0114	10.7719	-0.0248	0.35972	-0.7313	21.19	-0.8599
10.7886	0.0114	10.7803	-0.0254	0.36	-0.7313	21.2	-0.1097
10.7969	0.0114	10.7886	-0.0257	0.36028	-0.7313	21.22	-0.1088
10.8053	0.0111	10.7969	-0.0263	0.36056	-0.731	21.24	-0.1162
10.8136	0.0111	10.8053	-0.0269	0.36083	-0.7307	21.25	-0.1233
10.8219	0.0111	10.8136	-0.0294	0.36111	-0.7304	21.27	-0.1202
10.8303	0.0111	10.8219	-0.0319	0.36139	-0.7304	21.29	-0.1187
10.8386	0.0111	10.8303	-0.0359	0.36167	-0.7304	21.3	-0.1187
10.8469	0.0111	10.8386	-0.0353	0.36194	-0.73	21.32	-0.1181
10.8553	0.0111	10.8469	-0.0294	0.36222	-0.73	21.34	-0.1178
10.8636	0.0111	10.8553	-0.0288	0.3625	-0.7297	21.35	-0.1168
10.8719	0.0114	10.8636	-0.0288	0.36278	-0.7297	21.37	-0.1153
10.8803	0.0111	10.8719	-0.0288	0.36306	-0.7294	21.39	-0.1153
10.8886	0.0111	10.8803	-0.0288	0.36333	-0.7291	21.4	-0.1202
10.8969	0.0111	10.8886	-0.0294	0.36361	-0.7291	21.42	-0.1209
10.9053	0.0111	10.8969	-0.03	0.36389	-0.7291	21.44	-0.1224
10.9136	0.0111	10.9053	-0.0341	0.36417	-0.7285	21.45	-0.124
10.9219	0.0111	10.9136	-0.0294	0.36444	-0.7285	21.47	-0.1258
10.9303	0.0111	10.9219	-0.0285	0.36472	-0.7282	21.49	-0.128
10.9386	0.0111	10.9303	-0.0263	0.365	-0.7282	21.5	-0.1295
10.9469	0.0111	10.9386	-0.0254	0.36528	-0.7279	21.52	-0.1314
10.9553	0.0111	10.9469	-0.0251	0.36556	-0.7276	21.54	-0.1329
10.9636	0.0111	10.9553	-0.0257	0.36583	-0.7276	21.55	-0.1348
10.9719	0.0111	10.9636	-0.026	0.36611	-0.7276	21.57	-0.1364
10.9803	0.0114	10.9719	-0.0275	0.36639	-0.7273	21.59	-0.1401
10.9886	0.0111	10.9803	-0.0288	0.36667	-0.7273	21.6	-0.1522
10.9969	0.0111	10.9886	-0.0331	0.36694	-0.7269	21.62	-0.1587
10.9969	0.0111	10.9969	-0.0328	0.36722	-0.7269	21.64	-0.1677
11.0053	0.0111	10.9969	0.0285	0.3675	-0.7266	21.65	-0.1751
11.0136	0.0111	11.0053	0.0279	0.36778	-0.726	21.67	-0.186
11.0219	0.0111	11.0136	0.0263	0.36806	-0.726	21.69	-0.2136
11.0303	0.0111	11.0219	0.0257	0.36833	-0.7257	21.7	-0.2687
11.0386	0.0111	11.0303	0.0254	0.36861	-0.7254	21.72	-0.2883
11.0469	0.0111	11.0386	0.0254	0.36889	-0.7254	21.74	-0.2945
11.0553	0.0111	11.0469	0.0248	0.36917	-0.7254	21.75	-0.3097
11.0636	0.0111	11.0553	0.0248	0.36944	-0.7248	21.77	-0.3934
11.0719	0.0111	11.0636	0.0244	0.36972	-0.7242	21.79	0.1996
11.0803	0.0111	11.0719	0.0241	0.37	-0.7248	21.8	0.0976
11.0886	0.0111	11.0803	0.0241	0.37028	-0.7248	21.82	0.0781
11.0969	0.0111	11.0886	0.0238	0.37056	-0.7242	21.84	0.0678
11.1053	0.0111	11.0969	0.0238	0.37083	-0.7238	21.85	0.061
11.1136	0.0111	11.1053	0.0238	0.37111	-0.7235	21.87	0.0558
11.1219	0.0111	11.1136	0.0238	0.37139	-0.7232	21.89	0.052
11.1303	0.0111	11.1219	0.0238	0.37167	-0.7214	21.9	0.0505
11.1386	0.0111	11.1303	0.0238	0.37194	-0.7195	21.92	0.0486
11.1469	0.0111	11.1386	0.0235	0.37222	-0.7176	21.94	0.0471
11.1553	0.0111	11.1469	0.0235	0.3725	-0.7155	21.95	0.0458
11.1636	0.0111	11.1553	0.0232	0.37278	-0.7139	21.97	0.0443
11.1719	0.0111	11.1636	0.0232	0.37306	-0.713	21.99	0.043
11.1803	0.0111	11.1719	0.0232	0.37333	-0.7118	22	0.0424
11.1886	0.0114	11.1803	0.0229	0.37361	-0.7096	22	0.0415
11.1969	0.0111	11.1886	0.0226	0.37389	-0.7071	22.02	0.0409
11.2053	0.0111	11.1969	0.0223	0.37417	-0.7059	22.04	0.0403
11.2136	0.0111	11.2053	0.0223	0.37444	-0.7052	22.05	0.0399
11.2219	0.0111	11.2136	0.022	0.37472	-0.7037	22.07	0.0396
11.2303	0.0111	11.2219	0.022	0.375	-0.7021	22.09	0.0393
11.2386	0.0111	11.2303	0.022	0.37528	-0.7009	22.1	0.039
11.2469	0.0111	11.2386	0.022	0.37556	-0.7	22.12	0.0387
11.2553	0.0111	11.2469	0.0213	0.37583	-0.699	22.14	0.1063
11.2636	0.0111	11.2553	0.0213	0.37611	-0.6984	22.15	0.1069
11.2719	0.0111	11.2636	0.0213	0.37639	-0.6978	22.17	0.1069
11.2803	0.0111	11.2719	0.0213	0.37667	-0.6975	22.19	0.1072
11.2886	0.0111	11.2803	0.0213	0.37694	-0.6972	22.2	0.1075
11.2969	0.0111	11.2886	0.0213	0.37722	-0.6966	22.22	0.1075
11.3053	0.0111	11.2969	0.021	0.3775	-0.6963	22.24	0.1078
11.3136	0.0111	11.3053	0.021	0.37778	-0.6959	22.25	0.1078
11.3219	0.0111	11.3136	0.021	0.37806	-0.6959	22.27	0.1081
11.3303	0.0111	11.3219	0.0207	0.37833	-0.6956	22.29	0.1081
11.3386	0.0111	11.3303	0.0207	0.37861	-0.695	22.3	0.1081
11.3469	0.0111	11.3386	0.0207	0.37889	-0.695	22.32	0.1081
11.3553	0.0111	11.3469	0.0207	0.37917	-0.6947	22.34	0.1081
11.3636	0.0111	11.3553	0.0207	0.37944	-0.6944	22.35	0.1088
11.3719	0.0111	11.3636	0.0204	0.37972	-0.6941	22.37	0.1088
11.3803	0.0111	11.3719	0.0204	0.38	-0.6941	22.39	0.1088
11.3886	0.0111	11.3803	0.0192	0.38028	-0.6938	22.4	0.1088
11.3969	0.0111	11.3886	0.0161	0.38056	-0.6938	22.42	0.1091
11.4053	0.0111	11.3969	0.0155	0.38083	-0.6941	22.44	0.1091
11.4136	0.0111	11.4053	0.0151	0.38111	-0.6941	22.45	0.1094
11.4219	0.0111	11.4136	0.0148	0.38139	-0.6938	22.47	0.1097
11.4303	0.0111	11.4219	0.0148	0.38167	-0.6935	22.49	0.11
11.4386	0.0111	11.4303	0.0148	0.38194	-0.6925	22.5	0.1103
11.4469	0.0111	11.4386	0.0148	0.38222	-0.6919	22.52	0.1109
11.4553	0.0111	11.4469	0.0145	0.3825	-0.6916	22.54	0.1109
11.4636	0.0114	11.4553	0.0145	0.38278	-0.5846	22.55	0.1112
11.4719	0.0111	11.4636	0.0145	0.38306	-0.5369	22.57	0.1119
11.4803	0.0111	11.4719	0.0145	0.38333	-0.5363	22.59	0.1122
11.4886	0.0114	11.4803	0.0145	0.38361	-0.5468	22.6	0.1125
11.4969	0.0111	11.4886	0.0145	0.38389	-0.5533	22.62	0.1131
11.5053	0.0111	11.4969	0.0145	0.38417	-0.5589	22.64	0.1134
11.5136	0.0111	11.4969	-0.0158	0.38444	-0.562	22.65	0.114
11.5219	0.0111	11.5053	-0.0164	0.38472	-0.562	22.67	0.1143
11.5303	0.0111	11.5136	-0.0167	0.385	-0.5645	22.69	0.115
11.5386	0.0111	11.5219	-0.0173	0.38528	-0.5682	22.7	0.1153
11.5469	0.0111	11.5303	-0.0176	0.38556	-0.571	22.72	0.1156
11.5553	0.0111	11.5386	-0.0179	0.38583	-0.5726	22.74	0.1159
11.5636	0.0111	11.5469	-0.0182	0.38611	-0.5735	22.75	0.1168
11.5719	0.0114	11.5553	-0.0186	0.38639	-0.5757	22.77	0.1171
11.5803	0.0111	11.5636	-0.0192	0.38667	-0.5769	22.79	0.1174
11.5886	0.0111	11.5719	-0.0201	0.38694	-0.5784	22.8	0.1178
11.5969	0.0111	11.5803	-0.0235	0.38722	-0.58	22.82	0.1181
11.6053	0.0111	11.5886	-0.0235	0.3875	-0.5815	22.84	0.1184
11.6136	0.0111	11.5969	-0.0238	0.38778	-0.5846	22.85	0.119
11.6219	0.0111	11.6053	-0.0238	0.38806	-0.5877	22.87	0.1193
11.6303	0.0111	11.6136	-0.0238	0.38833	-0.5893	22.89	0.1199
11.6386	0.0111	11.6219	-0.0241	0.38861	-0.5908	22.9	0.1205
11.6469	0.0114	11.6303	-0.0241	0.38889	-0.5921	22.92	0.1212
11.6553	0.0114	11.6386	-0.0241	0.38917	-0.593	22.94	0.1221
11.6636	0.0114	11.6469	-0.0241	0.38944	-0.5943	22.95	0.1227
11.6719	0.0114	11.6553	-0.0241	0.38972	-0.5952	22.97	0.1233
11.6803	0.0111	11.6636	-0.0244	0.39	-0.5961	22.99	0.1243
11.6886	0.0111	11.6719	-0.0244	0.39028	-0.5974	23	0.1255
11.6969	0.0114	11.6803	-0.0244	0.39056	-0.5986	23	0.1255
11.7053	0.0111	11.6886	-0.0244	0.39083	-0.5998	23	0.1267
11.7136	0.0111	11.6969	-0.0248	0.39111	-0.6011	23.02	0.1274
11.7219	0.0111	11.7053	-0.0248	0.39139	-0.6029	23.04	0.1283
11.7303	0.0114	11.7136	-0.0248	0.39167	-0.6051	23.05	0.1295
11.7386	-0.013	11.7219	-0.0251	0.39194	-0.6076	23.07	0.1311
11.7469	-0.0133	11.7303	-0.0251	0.39222	-0.6088	23.09	0.1336
11.7553	-0.0133	11.7386	-0.0251	0.3925	-0.6098	23.1	0.1351
11.7636	-0.0133	11.7469	-0.0251	0.39278	-0.6116	23.12	0.1373
11.7719	-0.0133	11.7553	-0.0254	0.39306	-0.6132	23.14	0.1398
11.7803	-0.0133	11.7636	-0.0254	0.39333	-0.6163	23.15	0.1509
11.7886	-0.0133	11.7719	-0.0257	0.39361	-0.6191	23.17	0.1872
11.7969	-0.0133	11.7803	-0.0257	0.39389	-0.6194	23.19	0.2222
11.8053	-0.0133	11.7886	-0.0257	0.39417	-0.6197	23.2	0.274
11.8136	-0.0133	11.7969	-0.026	0.39444	-0.6209	23.22	0.2089
11.8219	-0.0133	11.8053	-0.0263	0.39472	-0.6218	23.24	0.2346
11.8303	-0.0133	11.8136	-0.0263	0.395	-0.6222	23.25	0.1757
11.8386	-0.0133	11.8219	-0.0266	0.39528	-0.6231	23.27	0.1627
11.8469	-0.0133	11.8303	-0.0269	0.39556	-0.6234	23.29	0.1602
11.8553	-0.0133	11.8386	-0.0269	0.39583	-0.6237	23.3	0.1593
11.8636	-0.0133	11.8469	-0.0272	0.39611	-0.6243	23.32	0.1618
11.8719	-0.0133	11.8553	-0.0275	0.39639	-0.6262	23.34	0.1599
11.8803	-0.0133	11.8636	-0.0279	0.39667	-0.6414	23.35	0.1627
11.8886	-0.0133	11.8719	-0.0282	0.39694	-0.6445	23.37	0.1692
11.8969	-0.0133	11.8803	-0.0285	0.39722	-0.6467	23.39	0.1695
11.9053	-0.0133	11.8886	-0.0288	0.3975	-0.6482	23.4	0.1729
11.9136	-0.0133	11.8969	-0.0294	0.39778	-0.6498	23.42	0.1767
11.9219	-0.0133	11.9053	-0.0294	0.39806	-0.651	23.44	0.1729
11.9303	-0.0133	11.9136	-0.0297	0.39833	-0.6392	23.45	0.1736
11.9386	-0.0133	11.9219	-0.0297	0.39861	-0.6364	23.47	0.1779
11.9469	-0.0133	11.9303	-0.03	0.39889	-0.6358	23.49	0.181
11.9553	-0.0133	11.9386	-0.03	0.39917	-0.6271	23.5	0.1878
11.9636	-0.0133	11.9469	-0.03	0.39944	-0.5964	23.52	0.1962
11.9719	-0.0133	11.9553	-0.03	0.39972	-0.5698	23.54	0.2021
11.9803	-0.0133	11.9636	-0.03	0.4	-0.566	23.55	0.2207
11.9886	-0.0133	11.9719	-0.0303	0.40028	-0.562	23.57	0.2294
11.9969	-0.0133	11.9803	-0.0303	0.40056	-0.5623	23.59	0.2349
11.9969	-0.0133	11.9886	-0.0303	0.40083	-0.5685	23.6	0.2396
12.0053	-0.0133	11.9969	-0.0306	0.40111	-0.5701	23.62	0.247
12.0136	-0.0133	11.9969	0.0266	0.40139	-0.566	23.64	0.2554
12.0219	-0.0133	12.0053	0.0272	0.40167	-0.5633	23.65	0.3112
12.0303	-0.0133	12.0136	0.0266	0.40194	-0.5558	23.67	0.2253
12.0386	-0.0133	12.0219	0.0263	0.40222	-0.553	23.69	0.2294
12.0469	-0.0133	12.0303	0.0263	0.4025	-0.549	23.7	0.2353
12.0553	-0.0133	12.0386	0.0263	0.40278	-0.5456	23.72	0.2377
12.0636	-0.0133	12.0469	0.0263	0.40306	-0.5434	23.74	0.239
12.0719	-0.0133	12.0553	0.026	0.40333	-0.5403	23.75	-0.1581
12.0803	-0.0133	12.0636	0.026	0.40361	-0.5319	23.77	-0.1264
12.0886	-0.0133	12.0719	0.0263	0.40389	-0.5251	23.79	-0.0731
12.0969	-0.0133	12.0803	0.0269	0.40417	-0.5223	23.8	-0.0781
12.1053	-0.0133	12.0886	0.0275	0.40444	-0.5211	23.82	-0.0781
12.1136	-0.0133	12.0969	0.0285	0.40472	-0.5202	23.84	-0.0542
12.1219	-0.0133	12.1053	0.0294	0.405	-0.5183	23.85	-0.053
12.1303	-0.0133	12.1136	0.0306	0.40528	-0.5168	23.87	-0.0551
12.1386	-0.0133	12.1219	0.0313	0.40556	-0.5149	23.89	-0.057
12.1469	-0.0133	12.1303	0.0325	0.40583	-0.5112	23.9	-0.0579
12.1553	-0.0133	12.1386	0.0356	0.40611	-0.5078	23.92	-0.0582
12.1636	-0.0133	12.1469	0.0337	0.40639	-0.5059	23.94	-0.0548
12.1719	-0.0133	12.1553	0.0331	0.40667	-0.5047	23.95	-0.053
12.1803	-0.0133	12.1636	0.0331	0.40694	-0.504	23.97	-0.0536
12.1886	-0.0133	12.1719	0.0331	0.40722	-0.5031	23.99	-0.0542
12.1969	-0.0133	12.1803	0.0328	0.4075	-0.5022	24	-0.0542
12.2053	-0.0133	12.1886	0.0328	0.40778	-0.5019	24	-0.0477
12.2136	-0.0133	12.1969	0.0325	0.40806	-0.5016	24.02	-0.0471
12.2219	-0.0133	12.2053	0.0325	0.40833	-0.5013	24.04	-0.0465
12.2303	-0.0133	12.2136	0.0325	0.40861	-0.5009	24.05	-0.0461
12.2386	-0.0136	12.2219	0.03	0.40889	-0.5006	24.07	-0.0455
12.2469	-0.0133	12.2303	0.0288	0.40917	-0.5006	24.09	-0.0452
12.2553	-0.0133	12.2386	0.0285	0.40944	-0.5	24.1	-0.0452
12.2636	-0.0133	12.2469	0.0235	0.40972	-0.4991	24.12	-0.0455
12.2719	-0.0133	12.2553	0.0201	0.41	-0.4985	24.14	-0.0452
12.2803	-0.0133	12.2636	0.0192	0.41028	-0.4985	24.15	-0.0458
12.2886	-0.0133	12.2719	0.0182	0.41056	-0.4982	24.17	-0.0455
12.2969	-0.0133	12.2803	0.0176	0.41083	-0.4978	24.19	-0.0458
12.3053	-0.0133	12.2886	0.0173	0.41111	-0.4975	24.2	-0.0458
12.3136	-0.0133	12.2969	0.017	0.41139	-0.4972	24.22	-0.0461
12.3219	-0.0133	12.3053	0.017	0.41167	-0.4969	24.24	-0.0461
12.3303	-0.0133	12.3136	0.0167	0.41194	-0.4963	24.25	-0.0468
12.3386	-0.0136	12.3219	0.0167	0.41222	-0.4957	24.27	-0.0514
12.3469	-0.0136	12.3303	0.0164	0.4125	-0.4954	24.29	-0.0638
12.3553	-0.0133	12.3386	0.0164	0.41278	-0.4947	24.3	-0.0694
12.3636	-0.0133	12.3469	0.0164	0.41306	-0.4947	24.32	-0.0843
12.3719	-0.0133	12.3553	0.0164	0.41333	-0.4954	24.34	-0.0874
12.3803	-0.0133	12.3636	0.0164	0.41361	-0.4954	24.35	-0.1298
12.3886	-0.0133	12.3719	0.0161	0.41389	-0.4957	24.37	-0.0492
12.3969	-0.0133	12.3803	0.0161	0.41417	-0.4957	24.39	-0.0483
12.4053	-0.0133	12.3886	0.0161	0.41444	-0.4957	24.4	-0.0486
12.4136	-0.0133	12.3969	0.0161	0.41472	-0.496	24.42	-0.0483
12.4219	-0.0136	12.4053	0.0161	0.415	-0.4954	24.44	-0.0483
12.4303	-0.0133	12.4136	0.0158	0.41528	-0.4947	24.45	-0.0483
12.4386	-0.0133	12.4219	0.0158	0.41556	-0.4954	24.47	-0.0483
12.4469	-0.0136	12.4303	0.0158	0.41583	-0.4954	24.49	-0.0496
12.4553	-0.0133	12.4386	0.0158	0.41611	-0.4947	24.5	-0.0511
12.4636	-0.0133	12.4469	0.0158	0.41639	-0.4944	24.52	-0.0542
12.4719	-0.0136	12.4553	0.0158	0.41667	-0.4944	24.54	-0.0545
12.4803	-0.0133	12.4636	0.0155	0.41694	-0.4944	24.55	-0.0536
12.4886	-0.0133	12.4719	0.0158	0.41722	-0.4935	24.57	-0.0527
12.4969	-0.0133	12.4803	0.0155	0.4175	-0.4926	24.59	-0.0492
12.5053	-0.0136	12.4886	0.0158	0.41778	-0.492	24.6	-0.0486
12.5136	-0.0133	12.4969	0.0155	0.41806	-0.4916	24.62	-0.0483
12.5219	-0.0133	12.4969	-0.017	0.41833	-0.4913	24.64	-0.0489
12.5303	-0.0136	12.5053	-0.0179	0.41861	-0.4907	24.65	-0.0489
12.5386	-0.0133	12.5136	-0.0186	0.41889	-0.4904	24.67	-0.0496
12.5469	-0.0133	12.5219	-0.0195	0.41917	-0.4901	24.69	-0.0489
12.5553	-0.0133	12.5303	-0.0204	0.41944	-0.4898	24.7	-0.0489
12.5636	-0.0136	12.5386	-0.0244	0.41972	-0.4895	24.72	-0.0499
12.5719	-0.0136	12.5469	-0.0248	0.42	-0.4892	24.74	-0.0465
12.5803	-0.0136	12.5553	-0.0257	0.42028	-0.4885	24.75	-0.0461
12.5886	-0.0133	12.5636	-0.0263	0.42056	-0.4882	24.77	-0.0465
12.5969	-0.0136	12.5719	-0.0334	0.42083	-0.4876	24.79	-0.0468
12.6053	-0.0136	12.5803	-0.0328	0.42111	-0.4867	24.8	-0.043
12.6136	-0.0133	12.5886	-0.0325	0.42139	-0.4861	24.82	-0.0434
12.6219	-0.0136	12.5969	-0.0325	0.42167	-0.4851	24.84	-0.0434
12.6303	-0.0136	12.6053	-0.0325	0.42194	-0.4842	24.85	-0.0437
12.6386	-0.0133	12.6136	-0.0328	0.42222	-0.4836	24.87	-0.0443
12.6469	-0.0133	12.6219	-0.0331	0.4225	-0.4833	24.89	-0.0449
12.6553	-0.0133	12.6303	-0.0331	0.42278	-0.4814	24.9	-0.0458
12.6636	-0.0133	12.6386	-0.0331	0.42306	-0.4808	24.92	-0.0468
12.6719	-0.0136	12.6469	-0.031	0.42333	-0.4805	24.94	-0.048
12.6803	-0.0136	12.6553	-0.031	0.42361	-0.4789	24.95	-0.0492
12.6886	-0.0136	12.6636	-0.0313	0.42389	-0.478	24.97	-0.0514
12.6969	-0.0136	12.6719	-0.0316	0.42417	-0.4771	24.99	-0.0542
12.7053	-0.0136	12.6803	-0.0319	0.42444	-0.4765	25	-0.0573
12.7136	-0.0136	12.6886	-0.0319	0.42472	-0.4758	25	-0.0632
12.7219	-0.0136	12.6969	-0.0322	0.425	-0.4755	25.02	-0.0672
12.7303	-0.0136	12.7053	-0.0325	0.42528	-0.4752	25.04	-0.0719
12.7386	0.0111	12.7136	-0.0325	0.42556	-0.4749	25.05	-0.0728
12.7469	0.0114	12.7219	-0.0331	0.42583	-0.4746	25.07	-0.0734
12.7553	0.0114	12.7303	-0.0334	0.42611	-0.4743	25.09	-0.0744
12.7636	0.0114	12.7386	-0.0341	0.42639	-0.4743	25.1	-0.075
12.7719	0.0114	12.7469	-0.0344	0.42667	-0.4737	25.12	-0.0759
12.7803	0.0114	12.7553	-0.0344	0.42694	-0.4734	25.14	-0.0765
12.7886	0.0114	12.7636	-0.0344	0.42722	-0.4706	25.15	-0.0771
12.7969	0.0114	12.7719	-0.0344	0.4275	-0.4696	25.17	-0.0778
12.8053	0.0114	12.7803	-0.035	0.42778	-0.4693	25.19	-0.0784
12.8136	0.0114	12.7886	-0.035	0.42806	-0.469	25.2	-0.0793
12.8219	0.0114	12.7969	-0.0353	0.42833	-0.4687	25.22	-0.0799
12.8303	0.0114	12.8053	-0.0359	0.42861	-0.4684	25.24	-0.0806
12.8386	0.0114	12.8136	-0.0356	0.42889	-0.4675	25.25	-0.0812
12.8469	0.0114	12.8219	-0.0356	0.42917	-0.4671	25.27	-0.0818
12.8553	0.0114	12.8303	-0.035	0.42944	-0.4668	25.29	-0.0827
12.8636	0.0114	12.8386	-0.0344	0.42972	-0.4665	25.3	-0.0837
12.8719	0.0114	12.8469	-0.0344	0.43	-0.4659	25.32	-0.0843
12.8803	0.0114	12.8553	-0.0337	0.43028	-0.4656	25.34	-0.0849
12.8886	0.0114	12.8636	-0.0328	0.43056	-0.4653	25.35	-0.0855
12.8969	0.0114	12.8719	-0.0328	0.43083	-0.4647	25.37	-0.0861
12.9053	0.0114	12.8803	-0.0328	0.43111	-0.4644	25.39	-0.0868
12.9136	0.0114	12.8886	-0.0334	0.43139	-0.4637	25.4	-0.0874
12.9219	0.0114	12.8969	-0.0334	0.43167	-0.4625	25.42	-0.0883
12.9303	0.0114	12.9053	-0.0331	0.43194	-0.4613	25.44	-0.0889
12.9386	0.0114	12.9136	-0.0328	0.43222	-0.4588	25.45	-0.0895
12.9469	0.0114	12.9219	-0.0328	0.4325	-0.4575	25.47	-0.0905
12.9553	0.0114	12.9303	-0.0325	0.43278	-0.4572	25.49	-0.0917
12.9636	0.0114	12.9386	-0.0325	0.43306	-0.4566	25.5	-0.0926
12.9719	0.0114	12.9469	-0.0322	0.43333	-0.4563	25.52	-0.0936
12.9803	0.0114	12.9553	-0.0322	0.43361	-0.4566	25.54	-0.0945
12.9886	0.0114	12.9636	-0.0322	0.43389	-0.4578	25.55	-0.0957
12.9969	0.0114	12.9719	-0.0319	0.43417	-0.4591	25.57	-0.0967
12.9969	0.0114	12.9803	-0.0319	0.43444	-0.4594	25.59	-0.0976
13.0053	0.0114	12.9886	-0.0319	0.43472	-0.4594	25.6	-0.0985
13.0136	0.0114	12.9969	-0.0319	0.435	-0.4591	25.62	-0.1001
13.0219	0.0114	12.9969	0.0266	0.43528	-0.4582	25.64	-0.101
13.0303	0.0114	13.0053	0.0275	0.43556	-0.4578	25.65	-0.1016
13.0386	0.0114	13.0136	0.0272	0.43583	-0.4575	25.67	-0.1026
13.0469	0.0114	13.0219	0.0269	0.43611	-0.4569	25.69	-0.1038
13.0553	0.0114	13.0303	0.0266	0.43639	-0.4566	25.7	-0.106
13.0636	0.0114	13.0386	0.0263	0.43667	-0.456	25.72	-0.1075
13.0719	0.0114	13.0469	0.026	0.43694	-0.456	25.74	0.0399
13.0803	0.0114	13.0553	0.0251	0.43722	-0.4557	25.75	0.0638
13.0886	0.0114	13.0636	0.0244	0.4375	-0.4547	25.77	0.0672
13.0969	0.0114	13.0719	0.0241	0.43778	-0.4541	25.79	0.07
13.1053	0.0114	13.0803	0.0241	0.43806	-0.4532	25.8	0.0716
13.1136	0.0114	13.0886	0.0238	0.43833	-0.4526	25.82	0.0734
13.1219	0.0114	13.0969	0.0235	0.43861	-0.4516	25.84	0.0747
13.1303	0.0114	13.1053	0.0232	0.43889	-0.4507	25.85	0.0759
13.1386	0.0114	13.1136	0.0232	0.43917	-0.4498	25.87	0.0775
13.1469	0.0114	13.1219	0.0229	0.43944	-0.4489	25.89	0.0784
13.1553	0.0114	13.1303	0.0229	0.43972	-0.4482	25.9	0.0796
13.1636	0.0114	13.1386	0.0229	0.44	-0.4473	25.92	0.0806
13.1719	0.0114	13.1469	0.0229	0.44028	-0.4467	25.94	0.0815
13.1803	0.0114	13.1553	0.0229	0.44056	-0.4464	25.95	0.0821
13.1886	0.0114	13.1636	0.0226	0.44083	-0.4461	25.97	0.083
13.1969	0.0114	13.1719	0.0226	0.44111	-0.4458	25.99	0.0837
13.2053	0.0114	13.1803	0.0226	0.44139	-0.4451	26	0.0843
13.2136	0.0114	13.1886	0.0223	0.44167	-0.4448	26	0.0852
13.2219	0.0114	13.1969	0.0226	0.44194	-0.4448	26.02	0.0858
13.2303	0.0114	13.2053	0.0223	0.44222	-0.4445	26.04	0.0861
13.2386	0.0114	13.2136	0.0223	0.4425	-0.4445	26.05	0.0868
13.2469	0.0114	13.2219	0.0223	0.44278	-0.4442	26.07	0.0874
13.2553	0.0114	13.2303	0.022	0.44306	-0.4442	26.09	0.088
13.2636	0.0114	13.2386	0.022	0.44333	-0.4442	26.1	0.0883
13.2719	0.0114	13.2469	0.022	0.44361	-0.4439	26.12	0.0886
13.2803	0.0114	13.2553	0.022	0.44389	-0.4436	26.14	0.0892
13.2886	0.0114	13.2636	0.0213	0.44417	-0.4436	26.15	0.0895
13.2969	0.0114	13.2719	0.0213	0.44444	-0.4436	26.17	0.0902
13.3053	0.0114	13.2803	0.0213	0.44472	-0.4436	26.19	0.0905
13.3136	0.0114	13.2886	0.0213	0.445	-0.4436	26.2	0.0911
13.3219	0.0114	13.2969	0.0213	0.44528	-0.4436	26.22	0.093
13.3303	0.0114	13.3053	0.021	0.44556	-0.4436	26.24	0.0936
13.3386	0.0114	13.3136	0.021	0.44583	-0.4436	26.25	0.0939
13.3469	0.0114	13.3219	0.021	0.44611	-0.443	26.27	0.0942
13.3553	0.0114	13.3303	0.021	0.44639	-0.4427	26.29	0.0945
13.3636	0.0114	13.3386	0.021	0.44667	-0.4423	26.3	0.0948
13.3719	0.0114	13.3469	0.021	0.44694	-0.4423	26.32	0.0951
13.3803	0.0114	13.3553	0.021	0.44722	-0.4423	26.34	0.0954
13.3886	0.0114	13.3636	0.021	0.4475	-0.4423	26.35	0.0957
13.3969	0.0114	13.3719	0.021	0.44778	-0.4423	26.37	0.0964
13.4053	0.0114	13.3803	0.021	0.44806	-0.4423	26.39	0.0967
13.4136	0.0114	13.3886	0.021	0.44833	-0.4423	26.4	0.097
13.4219	0.0114	13.3969	0.021	0.44861	-0.4433	26.42	0.0973
13.4303	0.0114	13.4053	0.021	0.44889	-0.4433	26.44	0.0988
13.4386	0.0114	13.4136	0.021	0.44917	-0.4433	26.45	0.1026
13.4469	0.0114	13.4219	0.021	0.44944	-0.443	26.47	0.1032
13.4553	0.0114	13.4303	0.021	0.44972	-0.443	26.49	0.1038
13.4636	0.0114	13.4386	0.021	0.45	-0.443	26.5	0.1044
13.4719	0.0114	13.4469	0.021	0.45028	-0.443	26.52	0.105
13.4803	0.0114	13.4553	0.0207	0.45056	-0.443	26.54	0.1057
13.4886	0.0114	13.4636	0.021	0.45083	-0.4427	26.55	0.1066
13.4969	0.0114	13.4719	0.021	0.45111	-0.4427	26.57	0.1072
13.5053	0.0114	13.4803	0.021	0.45139	-0.443	26.59	0.1088
13.5136	0.0114	13.4886	0.021	0.45167	-0.443	26.6	0.11
13.5219	0.0114	13.4969	0.021	0.45194	-0.4427	26.62	0.1112
13.5303	0.0114	13.4969	-0.0201	0.45222	-0.443	26.64	0.1128
13.5386	0.0114	13.5053	-0.0226	0.4525	-0.443	26.65	0.1143
13.5469	0.0114	13.5136	-0.0229	0.45278	-0.4433	26.67	0.1212
13.5553	0.0114	13.5219	-0.0229	0.45306	-0.443	26.69	0.1236
13.5636	0.0114	13.5303	-0.0229	0.45333	-0.4433	26.7	0.1261
13.5719	0.0114	13.5386	-0.0229	0.45361	-0.4433	26.72	0.1271
13.5803	0.0114	13.5469	-0.0229	0.45389	-0.4433	26.74	0.1283
13.5886	0.0114	13.5553	-0.0229	0.45417	-0.4433	26.75	0.1289
13.5969	0.0114	13.5636	-0.0229	0.45444	-0.4433	26.77	0.1298
13.6053	0.0114	13.5719	-0.0232	0.45472	-0.4436	26.79	0.1305
13.6136	0.0114	13.5803	-0.0232	0.455	-0.4436	26.8	0.1311
13.6219	0.0114	13.5886	-0.0232	0.45528	-0.4436	26.82	0.132
13.6303	0.0114	13.5969	-0.0229	0.45556	-0.4439	26.84	0.1329
13.6386	0.0114	13.6053	-0.0232	0.45583	-0.4439	26.85	0.1336
13.6469	0.0114	13.6136	-0.0232	0.45611	-0.4436	26.87	0.1345
13.6553	0.0114	13.6219	-0.0232	0.45639	-0.4439	26.89	0.1351
13.6636	0.0114	13.6303	-0.0232	0.45667	-0.4439	26.9	0.136
13.6719	0.0114	13.6386	-0.0232	0.45694	-0.4442	26.92	0.0765
13.6803	0.0114	13.6469	-0.0232	0.45722	-0.4445	26.94	0.066
13.6886	0.0114	13.6553	-0.0232	0.4575	-0.4448	26.95	0.074
13.6969	0.0114	13.6636	-0.0232	0.45778	-0.4451	26.97	0.0756
13.7053	0.0114	13.6719	-0.0232	0.45806	-0.4451	26.99	0.0765
13.7136	0.0114	13.6803	-0.0232	0.45833	-0.4451	27	0.0771
13.7219	0.0114	13.6886	-0.0232	0.45861	-0.4454	27	0.0756
13.7303	0.0114	13.6969	-0.0232	0.45889	-0.4454	27.02	0.0756
13.7386	-0.0133	13.7053	-0.0235	0.45917	-0.4454	27.04	0.0753
13.7469	-0.0133	13.7136	-0.0232	0.45944	-0.4458	27.05	0.0753
13.7553	-0.0133	13.7219	-0.0235	0.45972	-0.4458	27.07	0.0753
13.7636	-0.0133	13.7303	-0.0235	0.46	-0.4458	27.09	0.0756
13.7719	-0.0133	13.7386	-0.0235	0.46028	-0.4458	27.1	0.0756
13.7803	-0.0133	13.7469	-0.0235	0.46056	-0.4458	27.12	0.0759
13.7886	-0.0133	13.7553	-0.0235	0.46083	-0.4458	27.14	0.0762
13.7969	-0.0133	13.7636	-0.0235	0.46111	-0.4454	27.15	0.0765
13.8053	-0.0133	13.7719	-0.0235	0.46139	-0.4451	27.17	0.0771
13.8136	-0.0133	13.7803	-0.0235	0.46167	-0.4448	27.19	0.0771
13.8219	-0.0136	13.7886	-0.0235	0.46194	-0.4448	27.2	0.0799
13.8303	-0.0133	13.7969	-0.0238	0.46222	-0.4448	27.22	0.0716
13.8386	-0.0133	13.8053	-0.0238	0.4625	-0.4448	27.24	0.0678
13.8469	-0.0133	13.8136	-0.0238	0.46278	-0.4448	27.25	0.0682
13.8553	-0.0136	13.8219	-0.0238	0.46306	-0.4448	27.27	0.0691
13.8636	-0.0133	13.8303	-0.0238	0.46333	-0.4448	27.29	0.0697
13.8719	-0.0136	13.8386	-0.0238	0.46361	-0.4448	27.3	0.07
13.8803	-0.0133	13.8469	-0.0238	0.46389	-0.4445	27.32	0.0703
13.8886	-0.0136	13.8553	-0.0238	0.46417	-0.4448	27.34	0.0703
13.8969	-0.0133	13.8636	-0.0238	0.46444	-0.4448	27.35	0.0722
13.9053	-0.0136	13.8719	-0.0238	0.46472	-0.4448	27.37	0.0765
13.9136	-0.0136	13.8803	-0.0238	0.465	-0.4448	27.39	0.0784
13.9219	-0.0136	13.8886	-0.0238	0.46528	-0.4448	27.4	0.0799
13.9303	-0.0133	13.8969	-0.0241	0.46556	-0.4451	27.42	0.0815
13.9386	-0.0136	13.9053	-0.0241	0.46583	-0.4454	27.44	0.0824
13.9469	-0.0136	13.9136	-0.0241	0.46611	-0.4454	27.45	0.083
13.9553	-0.0136	13.9219	-0.0238	0.46639	-0.4454	27.47	0.0837
13.9636	-0.0136	13.9303	-0.0241	0.46667	-0.4454	27.49	0.084
13.9719	-0.0136	13.9386	-0.0241	0.46694	-0.4454	27.5	0.0849
13.9803	-0.0136	13.9469	-0.0241	0.46722	-0.4454	27.52	0.0855
13.9886	-0.0136	13.9553	-0.0241	0.4675	-0.4458	27.54	0.075
13.9969	-0.0133	13.9636	-0.0241	0.46778	-0.4458	27.55	0.0734
13.9969	-0.0136	13.9719	-0.0241	0.46806	-0.4458	27.57	0.0737
14.0053	-0.0136	13.9803	-0.0241	0.46833	-0.4458	27.59	0.074
14.0136	-0.0133	13.9886	-0.0241	0.46861	-0.4458	27.6	0.0744
14.0219	-0.0136	13.9969	-0.0241	0.46889	-0.4461	27.62	0.0744
14.0303	-0.0136	13.9969	0.0207	0.46917	-0.4461	27.64	0.0744
14.0386	-0.0133	14.0053	0.021	0.46944	-0.4461	27.65	0.0744
14.0469	-0.0136	14.0136	0.021	0.46972	-0.4461	27.67	0.0744
14.0553	-0.0136	14.0219	0.021	0.47	-0.4461	27.69	0.074
14.0636	-0.0136	14.0303	0.021	0.47028	-0.4461	27.7	0.074
14.0719	-0.0136	14.0386	0.021	0.47056	-0.4461	27.72	-0.0706
14.0803	-0.0136	14.0469	0.021	0.47083	-0.4464	27.74	-0.0703
14.0886	-0.0136	14.0553	0.0207	0.47111	-0.4464	27.75	-0.0703
14.0969	-0.0136	14.0636	0.0207	0.47139	-0.4464	27.77	-0.0709
14.1053	-0.0136	14.0719	0.021	0.47167	-0.4464	27.79	-0.0613
14.1136	-0.0136	14.0803	0.0207	0.47194	-0.4464	27.8	-0.0629
14.1219	-0.0136	14.0886	0.021	0.47222	-0.4464	27.82	-0.0499
14.1303	-0.0136	14.0969	0.021	0.4725	-0.4464	27.84	-0.0523
14.1386	-0.0136	14.1053	0.021	0.47278	-0.4464	27.85	-0.0548
14.1469	-0.0136	14.1136	0.0207	0.47306	-0.4464	27.87	-0.0523
14.1553	-0.0136	14.1219	0.0207	0.47333	-0.4467	27.89	-0.0533
14.1636	-0.0136	14.1303	0.0207	0.47361	-0.4467	27.9	-0.0523
14.1719	-0.0136	14.1386	0.0207	0.47389	-0.4467	27.92	-0.0523
14.1803	-0.0136	14.1469	0.0207	0.47417	-0.4467	27.94	-0.0511
14.1886	-0.0136	14.1553	0.0207	0.47444	-0.447	27.95	-0.0514
14.1969	-0.0136	14.1636	0.0207	0.47472	-0.447	27.97	-0.0514
14.2053	-0.0136	14.1719	0.0207	0.475	-0.447	27.99	-0.0527
14.2136	-0.0136	14.1803	0.0207	0.47528	-0.447	28	-0.0536
14.2219	-0.0136	14.1886	0.0207	0.47556	-0.4467	28	-0.0527
14.2303	-0.0136	14.1969	0.0207	0.47583	-0.4461	28	-0.0533
14.2386	-0.0136	14.2053	0.0207	0.47611	-0.4458	28.02	-0.0536
14.2469	-0.0136	14.2136	0.0207	0.47639	-0.4458	28.04	-0.0542
14.2553	-0.0133	14.2219	0.0207	0.47667	-0.4458	28.05	-0.0554
14.2636	-0.0136	14.2303	0.0207	0.47694	-0.4458	28.07	-0.0573
14.2719	-0.0136	14.2386	0.0207	0.47722	-0.4458	28.09	-0.0635
14.2803	-0.0136	14.2469	0.0207	0.4775	-0.4454	28.1	-0.0694
14.2886	-0.0136	14.2553	0.0207	0.47778	-0.4458	28.12	-0.0713
14.2969	-0.0136	14.2636	0.0207	0.47806	-0.4458	28.14	-0.0734
14.3053	-0.0136	14.2719	0.0207	0.47833	-0.4454	28.15	-0.0731
14.3136	-0.0136	14.2803	0.0207	0.47861	-0.4454	28.17	-0.0731
14.3219	-0.0136	14.2886	0.0207	0.47889	-0.4454	28.19	-0.0728
14.3303	-0.0136	14.2969	0.0207	0.47917	-0.4454	28.2	-0.0728
14.3386	-0.0136	14.3053	0.0207	0.47944	-0.4454	28.22	-0.0728
14.3469	-0.0136	14.3136	0.0207	0.47972	-0.4458	28.24	-0.0728
14.3553	-0.0136	14.3219	0.0207	0.48	-0.4458	28.25	-0.0725
14.3636	-0.0136	14.3303	0.0207	0.48028	-0.4458	28.27	-0.0725
14.3719	-0.0136	14.3386	0.0207	0.48056	-0.4458	28.29	-0.0725
14.3803	-0.0136	14.3469	0.0204	0.48083	-0.4461	28.3	-0.0728
14.3886	-0.0136	14.3553	0.0207	0.48111	-0.4461	28.32	-0.0728
14.3969	-0.0136	14.3636	0.0204	0.48139	-0.4461	28.34	-0.0728
14.4053	-0.0136	14.3719	0.0204	0.48167	-0.4461	28.35	-0.0725
14.4136	-0.0136	14.3803	0.0207	0.48194	-0.4464	28.37	-0.0725
14.4219	-0.0136	14.3886	0.0204	0.48222	-0.4464	28.39	-0.0725
14.4303	-0.0136	14.3969	0.0207	0.4825	-0.4464	28.4	-0.0725
14.4386	-0.0136	14.4053	0.0204	0.48278	-0.4467	28.42	-0.0725
14.4469	-0.0136	14.4136	0.0204	0.48306	-0.4467	28.44	-0.0725
14.4553	-0.0136	14.4219	0.0207	0.48333	-0.447	28.45	-0.0728
14.4636	-0.0136	14.4303	0.0204	0.48361	-0.447	28.47	-0.0728
14.4719	-0.0136	14.4386	0.0207	0.48389	-0.447	28.49	-0.0728
14.4803	-0.0136	14.4469	0.0207	0.48417	-0.4473	28.5	-0.0725
14.4886	-0.0136	14.4553	0.0207	0.48444	-0.4473	28.52	-0.0725
14.4969	-0.0136	14.4636	0.0207	0.48472	-0.4473	28.54	-0.0728
14.5053	-0.0136	14.4719	0.0207	0.485	-0.4473	28.55	-0.0728
14.5136	-0.0136	14.4803	0.0207	0.48528	-0.4473	28.57	-0.0731
14.5219	-0.0136	14.4886	0.0207	0.48556	-0.4479	28.59	-0.0734
14.5303	-0.0136	14.4969	0.0207	0.48583	-0.4467	28.6	-0.0737
14.5386	-0.0136	14.4969	-0.0201	0.48611	-0.4461	28.62	-0.074
14.5469	-0.0136	14.5053	-0.0223	0.48639	-0.4461	28.64	-0.0744
14.5553	-0.0136	14.5136	-0.0226	0.48667	-0.4458	28.65	-0.075
14.5636	-0.0136	14.5219	-0.0229	0.48694	-0.4454	28.67	-0.0753
14.5719	-0.0136	14.5303	-0.0229	0.48722	-0.4451	28.69	-0.0744
14.5803	-0.0136	14.5386	-0.0229	0.4875	-0.4451	28.7	-0.0737
14.5886	-0.0136	14.5469	-0.0229	0.48778	-0.4451	28.72	-0.074
14.5969	-0.0136	14.5553	-0.0229	0.48806	-0.4451	28.74	-0.0744
14.6053	-0.0136	14.5636	-0.0229	0.48833	-0.4451	28.75	-0.0747
14.6136	-0.0136	14.5719	-0.0229	0.48861	-0.4448	28.77	-0.0747
14.6219	-0.0136	14.5803	-0.0232	0.48889	-0.4448	28.79	-0.075
14.6303	-0.0136	14.5886	-0.0229	0.48917	-0.4448	28.8	-0.075
14.6386	-0.0136	14.5969	-0.0232	0.48944	-0.4448	28.82	-0.0753
14.6469	-0.0136	14.6053	-0.0232	0.48972	-0.4445	28.84	-0.0762
14.6553	-0.0136	14.6136	-0.0232	0.49	-0.4445	28.85	-0.0781
14.6636	-0.0136	14.6219	-0.0232	0.49028	-0.4445	28.87	-0.0784
14.6719	-0.0136	14.6303	-0.0232	0.49056	-0.4445	28.89	-0.0784
14.6803	-0.0136	14.6386	-0.0232	0.49083	-0.4445	28.9	-0.0784
14.6886	-0.0136	14.6469	-0.0232	0.49111	-0.4445	28.92	-0.0784
14.6969	-0.0136	14.6553	-0.0232	0.49139	-0.4445	28.94	-0.0787
14.7053	-0.0136	14.6636	-0.0232	0.49167	-0.4445	28.95	-0.0784
14.7136	-0.0136	14.6719	-0.0232	0.49194	-0.4445	28.97	-0.0787
14.7219	-0.0136	14.6803	-0.0232	0.49222	-0.4445	28.99	-0.079
14.7303	-0.0136	14.6886	-0.0232	0.4925	-0.4445	29	-0.0784
14.7386	0.0114	14.6969	-0.0232	0.49278	-0.4445	29	-0.0781
14.7469	0.0117	14.7053	-0.0235	0.49306	-0.4445	29	-0.0778
14.7553	0.0114	14.7136	-0.0235	0.49333	-0.4445	29.02	-0.0781
14.7636	0.0114	14.7219	-0.0235	0.49361	-0.4445	29.04	-0.0781
14.7719	0.0114	14.7303	-0.0235	0.49389	-0.4442	29.05	-0.0781
14.7803	0.0114	14.7386	-0.0238	0.49417	-0.4442	29.07	-0.0781
14.7886	0.0114	14.7469	-0.0238	0.49444	-0.4442	29.09	-0.0781
14.7969	0.0114	14.7553	-0.0238	0.49472	-0.4442	29.1	-0.0781
14.8053	0.0114	14.7636	-0.0241	0.495	-0.4439	29.12	-0.0781
14.8136	0.0114	14.7719	-0.0244	0.49528	-0.4439	29.14	-0.0787
14.8219	0.0114	14.7803	-0.0248	0.49556	-0.4439	29.15	-0.079
14.8303	0.0114	14.7886	-0.0257	0.49583	-0.4439	29.17	-0.0793
14.8386	0.0114	14.7969	-0.026	0.49611	-0.4436	29.19	-0.0793
14.8469	0.0114	14.8053	-0.0263	0.49639	-0.4436	29.2	-0.0793
14.8553	0.0114	14.8136	-0.0269	0.49667	-0.4436	29.22	-0.0793
14.8636	0.0114	14.8219	-0.0272	0.49694	-0.4436	29.24	-0.0796
14.8719	0.0114	14.8303	-0.0275	0.49722	-0.4436	29.25	-0.0796
14.8803	0.0114	14.8386	-0.0282	0.4975	-0.4433	29.27	-0.0796
14.8886	0.0114	14.8469	-0.0285	0.49778	-0.4433	29.29	-0.0799
14.8969	0.0114	14.8553	-0.0288	0.49806	-0.4433	29.3	-0.0799
14.9053	0.0114	14.8636	-0.0297	0.49833	-0.443	29.32	-0.0799
14.9136	0.0114	14.8719	-0.03	0.49861	-0.443	29.34	-0.0799
14.9219	0.0114	14.8803	-0.0303	0.49889	-0.4427	29.35	-0.0802
14.9303	0.0114	14.8886	-0.0306	0.49917	-0.4427	29.37	-0.0802
14.9386	0.0114	14.8969	-0.031	0.49944	-0.4427	29.39	-0.0802
14.9469	0.0114	14.9053	-0.0313	0.49972	-0.4427	29.4	-0.0806
14.9553	0.0114	14.9136	-0.0316	0.5	-0.4427	29.42	-0.0849
14.9636	0.0114	14.9219	-0.0322	0.50028	-0.4427	29.44	-0.0858
14.9719	0.0114	14.9303	-0.0331	0.50056	-0.4427	29.45	-0.092
14.9803	0.0114	14.9386	-0.0341	0.50083	-0.4427	29.47	-0.1937
14.9886	0.0114	14.9469	-0.0353	0.50111	-0.4427	29.49	-0.212
14.9969	0.0114	14.9553	-0.0359	0.50139	-0.4427	29.5	-0.2256
14.9969	0.0114	14.9636	-0.0359	0.50167	-0.4423	29.52	-0.2306
15.0053	0.0114	14.9719	-0.0353	0.50194	-0.4423	29.54	-0.2346
15.0136	0.0114	14.9803	-0.0353	0.50222	-0.4427	29.55	-0.2359
15.0219	0.0114	14.9886	-0.0353	0.5025	-0.4423	29.57	-0.2393
15.0303	0.0114	14.9969	-0.0356	0.50278	-0.4423	29.59	-0.2427
15.0386	0.0114	14.9969	0.03	0.50306	-0.4423	29.6	-0.2436
15.0469	0.0114	15.0053	0.031	0.50333	-0.4423	29.62	-0.2439
15.0553	0.0114	15.0136	0.0294	0.50361	-0.4423	29.64	-0.2446
15.0636	0.0114	15.0219	0.0288	0.50389	-0.4423	29.65	-0.2439
15.0719	0.0114	15.0303	0.0282	0.50417	-0.442	29.67	0.4256
15.0803	0.0114	15.0386	0.0279	0.50444	-0.4414	29.69	0.2706
15.0886	0.0114	15.0469	0.0279	0.50472	-0.4414	29.7	0.1733
15.0969	0.0114	15.0553	0.0279	0.505	-0.4408	29.72	0.1329
15.1053	0.0114	15.0636	0.0279	0.50528	-0.4405	29.74	0.1447
15.1136	0.0114	15.0719	0.0275	0.50556	-0.4392	29.75	0.1209
15.1219	0.0114	15.0803	0.0275	0.50583	-0.4389	29.77	0.1029
15.1303	0.0114	15.0886	0.0275	0.50611	-0.4383	29.79	0.1001
15.1386	0.0114	15.0969	0.0279	0.50639	-0.4377	29.8	0.0976
15.1469	0.0114	15.1053	0.0279	0.50667	-0.4374	29.82	0.0964
15.1553	0.0114	15.1136	0.0282	0.50694	-0.4371	29.84	0.0957
15.1636	0.0114	15.1219	0.0285	0.50722	-0.4371	29.85	0.0954
15.1719	0.0114	15.1303	0.0288	0.5075	-0.4371	29.87	0.0954
15.1803	0.0114	15.1386	0.0291	0.50778	-0.4371	29.89	0.0957
15.1886	0.0114	15.1469	0.0291	0.50806	-0.4371	29.9	0.0957
15.1969	0.0114	15.1553	0.0294	0.50833	-0.4371	29.92	0.0957
15.2053	0.0114	15.1636	0.03	0.50861	-0.4368	29.94	0.0954
15.2136	0.0114	15.1719	0.0294	0.50889	-0.4371	29.95	0.0957
15.2219	0.0114	15.1803	0.03	0.50917	-0.4371	29.97	0.0951
15.2303	0.0114	15.1886	0.0303	0.50944	-0.4368	29.99	0.0948
15.2386	0.0114	15.1969	0.0303	0.50972	-0.4368	30	0.0939
15.2469	0.0114	15.2053	0.0306	0.51	-0.4365	30	0.0936
15.2553	0.0114	15.2136	0.031	0.51028	-0.4365	30.02	0.0923
15.2636	0.0114	15.2219	0.0313	0.51056	-0.4365	30.04	0.0917
15.2719	0.0114	15.2303	0.0322	0.51083	-0.4361	30.05	0.0914
15.2803	0.0114	15.2386	0.0331	0.51111	-0.4361	30.07	0.0905
15.2886	0.0114	15.2469	0.035	0.51139	-0.4361	30.09	0.0902
15.2969	0.0114	15.2553	0.0418	0.51167	-0.4361	30.1	0.0902
15.3053	0.0114	15.2636	0.0468	0.51194	-0.4361	30.12	0.0902
15.3136	0.0114	15.2719	0.0452	0.51222	-0.4361	30.14	0.0902
15.3219	0.0114	15.2803	0.0409	0.5125	-0.4361	30.15	0.0899
15.3303	0.0114	15.2886	0.0384	0.51278	-0.4361	30.17	0.0895
15.3386	0.0114	15.2969	0.0362	0.51306	-0.4361	30.19	0.0892
15.3469	0.0114	15.3053	0.0344	0.51333	-0.4361	30.2	0.0889
15.3553	0.0114	15.3136	0.0337	0.51361	-0.4361	30.22	0.0883
15.3636	0.0114	15.3219	0.0325	0.51389	-0.4361	30.24	0.0883
15.3719	0.0114	15.3303	0.0322	0.51417	-0.4361	30.25	0.088
15.3803	0.0114	15.3386	0.0322	0.51444	-0.4361	30.27	0.0868
15.3886	0.0114	15.3469	0.0319	0.51472	-0.4361	30.29	0.0868
15.3969	0.0114	15.3553	0.0313	0.515	-0.4361	30.3	0.0868
15.4053	0.0114	15.3636	0.031	0.51528	-0.4361	30.32	0.0864
15.4136	0.0114	15.3719	0.031	0.51556	-0.4361	30.34	0.0861
15.4219	0.0114	15.3803	0.0306	0.51583	-0.4361	30.35	0.0861
15.4303	0.0114	15.3886	0.0306	0.51611	-0.4361	30.37	0.0858
15.4386	0.0114	15.3969	0.0306	0.51639	-0.4365	30.39	0.0858
15.4469	0.0114	15.4053	0.0306	0.51667	-0.4365	30.4	0.0861
15.4553	0.0114	15.4136	0.0306	0.51694	-0.4365	30.42	0.0858
15.4636	0.0114	15.4219	0.0306	0.51722	-0.4365	30.44	0.0864
15.4719	0.0114	15.4303	0.0306	0.5175	-0.4365	30.45	0.0858
15.4803	0.0114	15.4386	0.0306	0.51778	-0.4365	30.47	0.0868
15.4886	0.0114	15.4469	0.031	0.51806	-0.4365	30.49	0.0886
15.4969	0.0114	15.4553	0.031	0.51833	-0.4368	30.5	0.088
15.5053	0.0114	15.4636	0.031	0.51861	-0.4368	30.52	0.124
15.5136	0.0114	15.4719	0.031	0.51889	-0.4368	30.54	0.0719
15.5219	0.0114	15.4803	0.0306	0.51917	-0.4368	30.55	0.0731
15.5303	0.0114	15.4886	0.0306	0.51944	-0.4371	30.57	0.1094
15.5386	0.0114	15.4969	0.0303	0.51972	-0.4371	30.59	0.1016
15.5469	0.0114	15.4969	-0.0254	0.52	-0.4371	30.6	0.0992
15.5553	0.0114	15.5053	-0.0263	0.52028	-0.4371	30.62	0.092
15.5636	0.0114	15.5136	-0.0257	0.52056	-0.4371	30.64	0.0864
15.5719	0.0114	15.5219	-0.0251	0.52083	-0.4374	30.65	0.0827
15.5803	0.0114	15.5303	-0.0251	0.52111	-0.4377	30.67	0.0815
15.5886	0.0114	15.5386	-0.0248	0.52139	-0.4377	30.69	0.0871
15.5969	0.0114	15.5469	-0.0248	0.52167	-0.4377	30.7	0.0886
15.6053	0.0114	15.5553	-0.0251	0.52194	-0.4374	30.72	0.0877
15.6136	0.0114	15.5636	-0.0254	0.52222	-0.4374	30.74	0.0833
15.6219	0.0114	15.5719	-0.0254	0.5225	-0.4374	30.75	0.0809
15.6303	0.0114	15.5803	-0.0257	0.52278	-0.4374	30.77	0.0793
15.6386	0.0114	15.5886	-0.0257	0.52306	-0.4377	30.79	0.0771
15.6469	0.0114	15.5969	-0.0257	0.52333	-0.4377	30.8	0.0734
15.6553	0.0114	15.6053	-0.0257	0.52361	-0.4377	30.82	0.0725
15.6636	0.0114	15.6136	-0.0257	0.52389	-0.4377	30.84	0.0716
15.6719	0.0114	15.6219	-0.026	0.52417	-0.438	30.85	0.0713
15.6803	0.0114	15.6303	-0.026	0.52444	-0.4377	30.87	0.0716
15.6886	0.0114	15.6386	-0.026	0.52472	-0.438	30.89	0.0722
15.6969	0.0114	15.6469	-0.026	0.525	-0.438	30.9	0.075
15.7053	0.0114	15.6553	-0.0263	0.52528	-0.4374	30.92	0.0765
15.7136	0.0114	15.6636	-0.0263	0.52556	-0.4371	30.94	0.0799
15.7219	0.0114	15.6719	-0.0263	0.52583	-0.4368	30.95	0.093
15.7303	0.0114	15.6803	-0.0263	0.52611	-0.4361	30.97	0.0961
15.7386	-0.0133	15.6886	-0.0263	0.52639	-0.4355	30.99	0.1054
15.7469	-0.0133	15.6969	-0.0266	0.52667	-0.4352	31	0.1748
15.7553	-0.0133	15.7053	-0.0266	0.52694	-0.4346	31	0.1261
15.7636	-0.0133	15.7136	-0.0266	0.52722	-0.4346	31.02	0.1128
15.7719	-0.0133	15.7219	-0.0266	0.5275	-0.4346	31.04	0.1063
15.7803	-0.0136	15.7303	-0.0269	0.52778	-0.4346	31.05	0.1329
15.7886	-0.0133	15.7386	-0.0269	0.52806	-0.4346	31.07	0.1184
15.7969	-0.0133	15.7469	-0.0269	0.52833	-0.4346	31.09	0.124
15.8053	-0.0133	15.7553	-0.0269	0.52861	-0.4346	31.1	0.1162
15.8136	-0.0136	15.7636	-0.0272	0.52889	-0.4346	31.12	0.1184
15.8219	-0.0136	15.7719	-0.0272	0.52917	-0.4346	31.14	0.1116
15.8303	-0.0133	15.7803	-0.0272	0.52944	-0.4346	31.15	0.1029
15.8386	-0.0133	15.7886	-0.0275	0.52972	-0.4343	31.17	0.1001
15.8469	-0.0133	15.7969	-0.0275	0.53	-0.4346	31.19	0.097
15.8553	-0.0133	15.8053	-0.0275	0.53028	-0.4346	31.2	0.0961
15.8636	-0.0133	15.8136	-0.0279	0.53056	-0.4346	31.22	0.0961
15.8719	-0.0133	15.8219	-0.0279	0.53083	-0.4343	31.24	0.092
15.8803	-0.0136	15.8303	-0.0282	0.53111	-0.4343	31.25	0.0899
15.8886	-0.0136	15.8386	-0.0282	0.53139	-0.4343	31.27	0.088
15.8969	-0.0133	15.8469	-0.0285	0.53167	-0.4343	31.29	0.0864
15.9053	-0.0133	15.8553	-0.0285	0.53194	-0.4343	31.3	0.0858
15.9136	-0.0133	15.8636	-0.0288	0.53222	-0.4343	31.32	0.0855
15.9219	-0.0136	15.8719	-0.0288	0.5325	-0.4343	31.34	0.0852
15.9303	-0.0136	15.8803	-0.0294	0.53278	-0.434	31.35	0.0858
15.9386	-0.0136	15.8886	-0.0297	0.53306	-0.434	31.37	0.0864
15.9469	-0.0136	15.8969	-0.0297	0.53333	-0.434	31.39	0.0877
15.9553	-0.0136	15.9053	-0.0297	0.53361	-0.434	31.4	0.0914
15.9636	-0.0136	15.9136	-0.03	0.53389	-0.434	31.42	0.0874
15.9719	-0.0136	15.9219	-0.03	0.53417	-0.434	31.44	0.0855
15.9803	-0.0136	15.9303	-0.03	0.53444	-0.4337	31.45	0.0895
15.9886	-0.0136	15.9386	-0.0303	0.53472	-0.4337	31.47	0.0864
15.9969	-0.0136	15.9469	-0.03	0.535	-0.4337	31.49	0.0861
15.9969	-0.0136	15.9553	-0.03	0.53528	-0.4337	31.5	0.0818
16.0053	-0.0136	15.9636	-0.03	0.53556	-0.4337	31.52	0.0864
16.0136	-0.0136	15.9719	-0.03	0.53583	-0.433	31.54	0.0812
16.0219	-0.0136	15.9803	-0.03	0.53611	-0.4321	31.55	0.0753
16.0303	-0.0136	15.9886	-0.03	0.53639	-0.4312	31.57	0.0731
16.0386	-0.0136	15.9969	-0.0297	0.53667	-0.4309	31.59	0.0716
16.0469	-0.0136	15.9969	0.0254	0.53694	-0.4306	31.6	0.0654
16.0553	-0.0136	16.0053	0.0263	0.53722	-0.4303	31.62	0.0651
16.0636	-0.0136	16.0136	0.026	0.5375	-0.4299	31.64	0.0657
16.0719	-0.0136	16.0219	0.0254	0.53778	-0.4299	31.65	-0.0647
16.0803	-0.0136	16.0303	0.0251	0.53806	-0.4296	31.67	-0.0644
16.0886	-0.0136	16.0386	0.0251	0.53833	-0.4296	31.69	-0.0641
16.0969	-0.0136	16.0469	0.0248	0.53861	-0.4296	31.7	-0.0638
16.1053	-0.0136	16.0553	0.0248	0.53889	-0.4293	31.72	-0.0632
16.1136	-0.0136	16.0636	0.0244	0.53917	-0.4293	31.74	-0.0629
16.1219	-0.0136	16.0719	0.0244	0.53944	-0.4293	31.75	-0.0533
16.1303	-0.0136	16.0803	0.0241	0.53972	-0.429	31.77	-0.048
16.1386	-0.0136	16.0886	0.0238	0.54	-0.429	31.79	-0.0477
16.1469	-0.0136	16.0969	0.0238	0.54028	-0.429	31.8	-0.0474
16.1553	-0.0136	16.1053	0.0235	0.54056	-0.4287	31.82	-0.0477
16.1636	-0.0136	16.1136	0.0232	0.54083	-0.4287	31.84	-0.0492
16.1719	-0.0136	16.1219	0.0229	0.54111	-0.4287	31.85	-0.0508
16.1803	-0.0136	16.1303	0.0226	0.54139	-0.4287	31.87	-0.0523
16.1886	-0.0136	16.1386	0.0226	0.54167	-0.4287	31.89	-0.0558
16.1969	-0.0136	16.1469	0.0226	0.54194	-0.4284	31.9	-0.0527
16.2053	-0.0136	16.1553	0.0223	0.54222	-0.4284	31.92	-0.0576
16.2136	-0.0136	16.1636	0.0223	0.5425	-0.4284	31.94	-0.0579
16.2219	-0.0136	16.1719	0.0223	0.54278	-0.4284	31.95	-0.0576
16.2303	-0.0136	16.1803	0.0223	0.54306	-0.4284	31.97	-0.0582
16.2386	-0.0136	16.1886	0.0223	0.54333	-0.4284	31.99	-0.0576
16.2469	-0.0136	16.1969	0.022	0.54361	-0.4284	32	-0.0601
16.2553	-0.0136	16.2053	0.0223	0.54389	-0.4284	32	-0.0635
16.2636	-0.0136	16.2136	0.022	0.54417	-0.4284	32.02	-0.0709
16.2719	-0.0136	16.2219	0.022	0.54444	-0.4281	32.04	-0.0706
16.2803	-0.0136	16.2303	0.022	0.54472	-0.4281	32.05	-0.0663
16.2886	-0.0136	16.2386	0.0213	0.545	-0.4281	32.07	-0.0669
16.2969	-0.0136	16.2469	0.022	0.54528	-0.4281	32.09	-0.0663
16.3053	-0.0136	16.2553	0.0213	0.54556	-0.4281	32.1	-0.0666
16.3136	-0.0136	16.2636	0.0213	0.54583	-0.4281	32.12	-0.0545
16.3219	-0.0136	16.2719	0.022	0.54611	-0.4278	32.14	-0.0545
16.3303	-0.0136	16.2803	0.0213	0.54639	-0.4281	32.15	-0.0567
16.3386	-0.0136	16.2886	0.0213	0.54667	-0.4281	32.17	-0.0604
16.3469	-0.0136	16.2969	0.0213	0.54694	-0.4278	32.19	-0.0613
16.3553	-0.0136	16.3053	0.022	0.54722	-0.4281	32.2	-0.0567
16.3636	-0.0136	16.3136	0.0213	0.5475	-0.4278	32.22	-0.0585
16.3719	-0.0136	16.3219	0.0213	0.54778	-0.4278	32.24	-0.061
16.3803	-0.0136	16.3303	0.022	0.54806	-0.4278	32.25	-0.0592
16.3886	-0.0136	16.3386	0.0213	0.54833	-0.4281	32.27	-0.0635
16.3969	-0.0136	16.3469	0.0213	0.54861	-0.4278	32.29	-0.0647
16.4053	-0.0136	16.3553	0.022	0.54889	-0.4278	32.3	-0.062
16.4136	-0.0136	16.3636	0.0213	0.54917	-0.4278	32.32	-0.0635
16.4219	-0.0136	16.3719	0.022	0.54944	-0.4278	32.34	-0.0632
16.4303	-0.0136	16.3803	0.0213	0.54972	-0.4278	32.35	-0.0629
16.4386	-0.0136	16.3886	0.022	0.55	-0.4278	32.37	-0.0623
16.4469	-0.0136	16.3969	0.022	0.55028	-0.4278	32.39	-0.0601
16.4553	-0.0136	16.4053	0.0213	0.55056	-0.4278	32.4	-0.0657
16.4636	-0.0136	16.4136	0.022	0.55083	-0.4278	32.42	-0.0548
16.4719	-0.0136	16.4219	0.022	0.55111	-0.4278	32.44	-0.0561
16.4803	-0.0136	16.4303	0.022	0.55139	-0.4278	32.45	-0.0651
16.4886	-0.0136	16.4386	0.022	0.55167	-0.4278	32.47	-0.061
16.4969	-0.0136	16.4469	0.0213	0.55194	-0.4278	32.49	-0.0641
16.5053	-0.0136	16.4553	0.0213	0.55222	-0.4278	32.5	-0.0663
16.5136	-0.0136	16.4636	0.0213	0.5525	-0.4278	32.52	-0.0682
16.5219	-0.0136	16.4719	0.0213	0.55278	-0.4278	32.54	-0.0638
16.5303	-0.0136	16.4803	0.0213	0.55306	-0.4278	32.55	-0.0663
16.5386	-0.0136	16.4886	0.0213	0.55333	-0.4278	32.57	-0.0632
16.5469	-0.0136	16.4969	0.0213	0.55361	-0.4278	32.59	-0.0713
16.5553	-0.0136	16.4969	-0.0201	0.55389	-0.4278	32.6	-0.0731
16.5636	-0.0136	16.5053	-0.0226	0.55417	-0.4278	32.62	-0.0728
16.5719	-0.0136	16.5136	-0.0229	0.55444	-0.4278	32.64	-0.0635
16.5803	-0.0136	16.5219	-0.0229	0.55472	-0.4278	32.65	-0.0672
16.5886	-0.0136	16.5303	-0.0232	0.555	-0.4278	32.67	-0.0734
[truncated: 290,616+ more rows]
