# Supplementary material for: 3D hierarchical graphene matrices enable stable Zn anodes for aqueous Zn batteries
Source: Nat Commun. 2023 Jul 14;14:4205. doi: 10.1038/s41467-023-39947-8 (PMC10349079; doi:10.1038/s41467-023-39947-8)
Supplement: Supplementary file 11 — Source Data [file 41467_2023_39947_MOESM11_ESM.zip › RAW DATA/Manuscript/Fig.4/Fig.4j.xlsx]

## Sheet: 80 mA cm-2 ~ 80 mAh cm-2
Time（h)	3D-RFGC	Time（h)	3D-LFGC	Time（h)	bare Zn	Time（h)	Zn foam
0	0.5115	0	-0.6233	0	-0.2476	0	-0.1948
0.00833	0.3069	0.00833	-0.5498	0.02	-0.1772	0.02	-0.1229
0.01667	0.292	0.01667	-0.3069	0.03	-0.1493	0.03	-0.118
0.025	0.2876	0.025	-0.217	0.05	-0.1404	0.05	-0.1147
0.03333	0.2821	0.03333	-0.1879	0.07	-0.1367	0.07	-0.1124
0.04167	0.2718	0.04167	-0.1634	0.08	-0.1342	0.08	-0.1105
0.05	0.261	0.05	-0.147	0.1	-0.1328	0.1	-0.1091
0.05833	0.2473	0.05833	-0.1322	0.12	-0.1313	0.12	-0.1079
0.06667	0.2297	0.06667	-0.1192	0.13	-0.1294	0.13	-0.107
0.075	0.2024	0.075	-0.1121	0.15	-0.1279	0.15	-0.1063
0.08333	0.1689	0.08333	-0.1098	0.17	-0.127	0.17	-0.1062
0.09167	0.1255	0.09167	-0.1092	0.18	-0.1265	0.18	-0.106
0.1	0.0837	0.1	-0.1043	0.2	-0.1262	0.2	-0.1065
0.10833	0.0576	0.10833	-0.1002	0.22	-0.1265	0.22	-0.1074
0.11667	0.039	0.11667	-0.0995	0.23	-0.1271	0.23	-0.1087
0.125	0.0232	0.125	-0.0959	0.25	-0.1283	0.25	-0.1101
0.13333	0.0077	0.13333	-0.0922	0.27	-0.1282	0.27	-0.1113
0.14167	-0.0077	0.14167	-0.0947	0.28	-0.1287	0.28	-0.1121
0.15	-0.0313	0.15	-0.096	0.3	-0.1265	0.3	-0.1127
0.15833	-0.0598	0.15833	-0.0946	0.32	-0.1251	0.32	-0.1128
0.16667	-0.07	0.16667	-0.0893	0.33	-0.1235	0.33	-0.1133
0.175	-0.0641	0.175	-0.0837	0.35	-0.1225	0.35	-0.113
0.18333	-0.0632	0.18333	-0.0802	0.37	-0.1215	0.37	-0.1133
0.19167	-0.0626	0.19167	-0.0746	0.38	-0.1208	0.38	-0.113
0.2	-0.0626	0.19994	-0.071	0.4	-0.1198	0.4	-0.1138
0.20833	-0.0623	0.19994	0.0768	0.42	-0.1195	0.42	-0.1136
0.21667	-0.062	0.20828	0.0737	0.43	-0.1189	0.43	-0.1133
0.225	-0.0613	0.21661	0.0697	0.45	-0.1184	0.45	-0.1135
0.23333	-0.0607	0.22494	0.0677	0.47	-0.1178	0.47	-0.1138
0.24167	-0.0601	0.23328	0.066	0.48	-0.1172	0.48	-0.1141
0.25	-0.0595	0.24161	0.0648	0.5	-0.1167	0.5	-0.1146
0.25833	-0.0592	0.24994	0.0635	0.52	-0.1166	0.52	-0.1146
0.26667	-0.0585	0.25828	0.0623	0.53	-0.1147	0.53	-0.1152
0.275	-0.0582	0.26661	0.0613	0.55	-0.1135	0.55	-0.1149
0.28333	-0.0579	0.27494	0.0603	0.57	-0.1125	0.57	-0.115
0.29167	-0.0576	0.28328	0.0594	0.58	-0.1115	0.58	-0.1146
0.3	-0.0573	0.29161	0.0574	0.6	-0.111	0.6	-0.1144
0.30833	-0.057	0.29994	0.0565	0.62	-0.1107	0.62	-0.115
0.31667	-0.057	0.30828	0.0556	0.63	-0.1107	0.63	-0.1147
0.325	-0.0567	0.31661	0.0545	0.65	-0.1102	0.65	-0.1156
0.33333	-0.0564	0.32494	0.0539	0.67	-0.1102	0.67	-0.1161
0.34167	-0.0564	0.33328	0.0532	0.68	-0.1105	0.68	-0.1164
0.35	-0.0561	0.34161	0.0528	0.7	-0.1099	0.7	-0.1159
0.35833	-0.0558	0.34994	0.0521	0.72	-0.1091	0.72	-0.1172
0.36667	-0.0554	0.35828	0.0512	0.73	-0.1093	0.73	-0.1177
0.375	-0.0554	0.36661	0.0505	0.75	-0.109	0.75	-0.118
0.38333	-0.0551	0.37494	0.0499	0.77	-0.1091	0.77	-0.1183
0.39167	-0.0548	0.38328	0.0496	0.78	-0.1093	0.78	-0.1183
0.4	-0.0545	0.39161	0.0492	0.8	-0.1094	0.8	-0.1186
0.40833	-0.0542	0.39992	0.0487	0.82	-0.1091	0.82	-0.1186
0.41667	-0.0542	0.39992	-0.0391	0.83	-0.1091	0.83	-0.119
0.425	-0.0539	0.40825	-0.0394	0.85	-0.1091	0.85	-0.0902
0.43333	-0.0536	0.41658	-0.0393	0.87	-0.1096	0.87	-0.0887
0.44167	-0.0533	0.42492	-0.0393	0.88	-0.1096	0.88	-0.088
0.45	-0.053	0.43325	-0.0394	0.9	-0.0963	0.9	-0.0877
0.45833	-0.053	0.44158	-0.0396	0.92	-0.0916	0.92	-0.0873
0.46667	-0.0523	0.44992	-0.0398	0.93	-0.0907	0.93	-0.0874
0.475	-0.052	0.45825	-0.0402	0.95	-0.0901	0.95	-0.0877
0.48333	-0.052	0.46658	-0.0408	0.97	-0.0904	0.97	-0.0876
0.49167	-0.0517	0.47492	-0.0411	0.98	-0.0902	0.98	-0.0876
0.5	-0.0514	0.48325	-0.0418	1	-0.0904	1	-0.088
0.50833	-0.0511	0.49158	-0.0426	1	0.0367	1	-0.0879
0.51667	-0.0508	0.49992	-0.0434	1.02	0.0533	1	0.0349
0.525	-0.0505	0.50825	-0.0448	1.03	0.0541	1.02	0.0569
0.53333	-0.0502	0.51658	-0.0453	1.05	0.0541	1.03	0.0594
0.54167	-0.0502	0.52492	-0.0459	1.07	0.0539	1.05	0.0597
0.55	-0.0499	0.53325	-0.0469	1.08	0.0535	1.07	0.0597
0.55833	-0.0496	0.54158	-0.0483	1.1	0.0535	1.08	0.0595
0.56667	-0.0492	0.54992	-0.0489	1.12	0.0532	1.1	0.0595
0.575	-0.0489	0.55825	-0.0503	1.13	0.0532	1.12	0.0591
0.58333	-0.0489	0.56658	-0.0515	1.15	0.053	1.13	0.0587
0.59167	-0.0486	0.57492	-0.0531	1.17	0.053	1.15	0.0584
0.6	-0.0483	0.58325	-0.0554	1.18	0.053	1.17	0.0578
0.60833	-0.048	0.59158	-0.058	1.2	0.0532	1.18	0.0574
0.61667	-0.048	0.59989	-0.0614	1.22	0.0529	1.2	0.0569
0.625	-0.0477	0.59989	0.0664	1.23	0.053	1.22	0.0569
0.63333	-0.0477	0.60822	0.067	1.25	0.0532	1.23	0.0567
0.64167	-0.0474	0.61656	0.0659	1.27	0.0532	1.25	0.0567
0.65	-0.0471	0.62489	0.0637	1.28	0.0532	1.27	0.0567
0.65833	-0.0471	0.63322	0.0617	1.3	0.0533	1.28	0.0567
0.66667	-0.0471	0.64156	0.0599	1.32	0.0535	1.3	0.0567
0.675	-0.0468	0.64989	0.0589	1.33	0.0535	1.32	0.0569
0.68333	-0.0468	0.65822	0.0572	1.35	0.0541	1.33	0.0572
0.69167	-0.0468	0.66656	0.056	1.37	0.0543	1.35	0.0575
0.7	-0.0465	0.67489	0.0553	1.38	0.0544	1.37	0.058
0.70833	-0.0465	0.68322	0.0541	1.4	0.055	1.38	0.0584
0.71667	-0.0465	0.69156	0.0528	1.42	0.0553	1.4	0.0589
0.725	-0.0465	0.69989	0.0523	1.43	0.0556	1.42	0.0594
0.73333	-0.0461	0.70822	0.0515	1.45	0.0561	1.43	0.0597
0.74167	-0.0461	0.71656	0.0512	1.47	0.0563	1.45	0.0605
0.75	-0.0461	0.72489	0.0507	1.48	0.0572	1.47	0.0614
0.75833	-0.0458	0.73322	0.05	1.5	0.0577	1.48	0.0628
0.76667	-0.0458	0.74156	0.0493	1.52	0.0584	1.5	0.0642
0.775	-0.0458	0.74989	0.049	1.53	0.0595	1.52	0.0657
0.78333	-0.0458	0.75822	0.0481	1.55	0.0608	1.53	0.0842
0.79167	-0.0455	0.76656	0.0477	1.57	0.0648	1.55	0.0865
0.8	-0.0455	0.77489	0.0467	1.58	0.0826	1.57	0.0913
0.80833	-0.0455	0.78322	0.0464	1.6	0.0817	1.58	0.0893
0.81667	-0.0455	0.79156	0.0462	1.62	0.0879	1.6	0.0867
0.825	-0.0455	0.79986	0.0459	1.63	0.0871	1.62	0.091
0.83333	-0.0455	0.79986	-0.036	1.65	0.0949	1.63	0.091
0.84167	-0.0452	0.80819	-0.037	1.67	0.0936	1.65	0.093
0.85	-0.0452	0.81653	-0.0376	1.68	0.0913	1.67	0.0967
0.85833	-0.0452	0.82486	-0.0382	1.7	0.0924	1.68	0.1004
0.86667	-0.0452	0.83319	-0.0387	1.72	0.0958	1.7	0.1017
0.875	-0.0449	0.84153	-0.0393	1.73	0.1003	1.72	0.1037
0.88333	-0.0449	0.84986	-0.0398	1.75	0.1035	1.73	0.107
0.89167	-0.0449	0.85819	-0.0408	1.77	0.108	1.75	0.1105
0.9	-0.0449	0.86653	-0.0419	1.78	0.1127	1.77	0.1127
0.90833	-0.0443	0.87486	-0.0443	1.8	0.1147	1.78	0.1156
0.91667	-0.0443	0.88319	-0.0451	1.82	0.1206	1.8	0.1184
0.925	-0.0443	0.89153	-0.0469	1.83	0.1333	1.82	0.1215
0.93333	-0.0443	0.89986	-0.0479	1.85	0.1294	1.83	0.1251
0.94167	-0.0437	0.90819	-0.0493	1.87	0.1364	1.85	0.1287
0.95	-0.0437	0.91653	-0.0495	1.88	0.1553	1.87	0.1324
0.95833	-0.0437	0.92486	-0.0511	1.9	0.2995	1.88	0.1363
0.96667	-0.0437	0.93319	-0.0527	1.92	0.2003	1.9	0.1411
0.975	-0.0434	0.94153	-0.0569	1.93	0.2077	1.92	0.1463
0.98333	-0.0434	0.94986	-0.0596	1.95	0.2072	1.93	0.1524
0.99167	-0.0434	0.95819	-0.0619	1.97	0.2071	1.95	0.1581
1	-0.0434	0.96653	-0.065	1.98	0.2052	1.97	0.1638
1.00833	-0.0434	0.97486	-0.0668	2	0.2031	1.98	0.1696
1.01667	-0.0434	0.98319	-0.0696	2	0.2029	2	0.1752
1.025	-0.0434	0.99153	-0.0696	2	-0.0649	2	0.1753
1.03333	-0.043	0.99983	-0.0663	2.02	-0.0688	2	-0.068
1.04167	-0.043	0.99983	0.069	2.03	-0.0719	2.02	-0.0733
1.05	-0.043	1.00817	0.0643	2.05	-0.073	2.03	-0.077
1.05833	-0.043	1.0165	0.0615	2.07	-0.0735	2.05	-0.0808
1.06667	-0.043	1.02483	0.0568	2.08	-0.0738	2.07	-0.0837
1.075	-0.0427	1.03317	0.0555	2.1	-0.0742	2.08	-0.0873
1.08333	-0.0427	1.0415	0.0543	2.12	-0.0747	2.1	-0.0922
1.09167	-0.0427	1.04983	0.0534	2.13	-0.0755	2.12	-0.0969
1.1	-0.0424	1.05817	0.0525	2.15	-0.0761	2.13	-0.1035
1.10833	-0.0424	1.0665	0.0514	2.17	-0.0773	2.15	-0.1074
1.11667	-0.0421	1.07483	0.0508	2.18	-0.0786	2.17	-0.1124
1.125	-0.0424	1.08317	0.0503	2.2	-0.0801	2.18	-0.1285
1.13333	-0.0421	1.0915	0.0499	2.22	-0.0818	2.2	-0.1457
1.14167	-0.0421	1.09983	0.0496	2.23	-0.0846	2.22	-0.1386
1.15	-0.0418	1.10817	0.0494	2.25	-0.0884	2.23	-0.1381
1.15833	-0.0418	1.1165	0.0491	2.27	-0.0677	2.25	-0.1352
1.16667	-0.0418	1.12483	0.0487	2.28	-0.0657	2.27	-0.1336
1.175	-0.0418	1.13317	0.0485	2.3	-0.0637	2.28	-0.124
1.18333	-0.0418	1.1415	0.0481	2.32	-0.0628	2.3	-0.1235
1.19167	-0.0415	1.14983	0.0475	2.33	-0.0625	2.32	-0.1262
1.2	-0.0415	1.15817	0.0473	2.35	-0.0626	2.33	-0.1265
1.20833	-0.0412	1.1665	0.0469	2.37	-0.0626	2.35	-0.1062
1.21667	-0.0412	1.17483	0.0464	2.38	-0.0626	2.37	-0.1212
1.225	-0.0409	1.18317	0.0458	2.4	-0.0626	2.38	-0.1414
1.23333	-0.0409	1.1915	0.0457	2.42	-0.0626	2.4	-0.1533
1.24167	-0.0409	1.19981	0.0454	2.43	-0.0628	2.42	-0.1414
1.25	-0.0409	1.19981	-0.0357	2.45	-0.0626	2.43	-0.138
1.25833	-0.0409	1.20814	-0.0365	2.47	-0.0628	2.45	-0.1336
1.26667	-0.0409	1.21647	-0.0371	2.48	-0.0629	2.47	-0.1341
1.275	-0.0409	1.22481	-0.0375	2.5	-0.0632	2.48	-0.1352
1.28333	-0.0409	1.23314	-0.0385	2.52	-0.0636	2.5	-0.1381
1.29167	-0.0409	1.24147	-0.0391	2.53	-0.0637	2.52	-0.1418
1.3	-0.0409	1.24981	-0.0399	2.55	-0.064	2.53	-0.1394
1.30833	-0.0409	1.25814	-0.0403	2.57	-0.0643	2.55	-0.1423
1.31667	-0.0409	1.26647	-0.041	2.58	-0.0648	2.57	-0.1435
1.325	-0.0409	1.27481	-0.0414	2.6	-0.0651	2.58	-0.1493
1.33333	-0.0409	1.28314	-0.0419	2.62	-0.0654	2.6	-0.1499
1.34167	-0.0409	1.29147	-0.0422	2.63	-0.0659	2.62	-0.157
1.35	-0.0412	1.29981	-0.0431	2.65	-0.0663	2.63	-0.1563
1.35833	-0.0412	1.30814	-0.0433	2.67	-0.0665	2.65	-0.1611
1.36667	-0.0412	1.31647	-0.0445	2.68	-0.067	2.67	-0.1702
1.375	-0.0412	1.32481	-0.0451	2.7	-0.0676	2.68	-0.1778
1.38333	-0.0412	1.33314	-0.0461	2.72	-0.0679	2.7	-0.1845
1.39167	-0.0415	1.34147	-0.0517	2.73	-0.0685	2.72	-0.197
1.4	-0.0415	1.34981	-0.0522	2.75	-0.069	2.73	-0.2103
1.40833	-0.0415	1.35814	-0.0529	2.77	-0.0694	2.75	-0.2217
1.41667	-0.0415	1.36647	-0.0522	2.78	-0.0705	2.77	-0.2359
1.425	-0.0415	1.37481	-0.0527	2.8	-0.071	2.78	-0.2057
1.43333	-0.0418	1.38314	-0.0526	2.82	-0.0721	2.8	-0.193
1.44167	-0.0418	1.39147	-0.0528	2.83	-0.0736	2.82	-0.1893
1.45	-0.0418	1.39978	-0.0539	2.85	-0.0747	2.83	-0.1886
1.45833	-0.0418	1.39978	0.0604	2.87	-0.077	2.85	-0.1859
1.46667	-0.0418	1.40811	0.0591	2.88	-0.0784	2.87	-0.1859
1.475	-0.0415	1.41644	0.0573	2.9	-0.0798	2.88	-0.1854
1.48333	-0.0418	1.42478	0.0563	2.92	-0.0818	2.9	-0.1866
1.49167	-0.0418	1.43311	0.0558	2.93	-0.0863	2.92	-0.1885
1.5	-0.0418	1.44144	0.054	2.95	-0.0863	2.93	-0.1911
1.50833	-0.0418	1.44978	0.0528	2.97	-0.0862	2.95	-0.1933
1.51667	-0.0418	1.45811	0.052	2.98	-0.0874	2.97	-0.1956
1.525	-0.0421	1.46644	0.0511	3	-0.0876	2.98	-0.1917
1.53333	-0.0424	1.47478	0.0506	3	0.0392	3	-0.1851
1.54167	-0.0424	1.48311	0.05	3.02	0.0512	3	-0.1851
1.55	-0.0427	1.49144	0.0497	3.03	0.0544	3	0.0798
1.55833	-0.0424	1.49978	0.0482	3.05	0.0558	3.02	0.0727
1.56667	-0.0424	1.50811	0.0479	3.07	0.0564	3.03	0.0758
1.575	-0.0424	1.51644	0.0476	3.08	0.0567	3.05	0.0756
1.58333	-0.0427	1.52478	0.0472	3.1	0.057	3.07	0.076
1.59167	-0.0427	1.53311	0.0469	3.12	0.0572	3.08	0.0755
1.6	-0.0427	1.54144	0.0465	3.13	0.0561	3.1	0.0699
1.60833	-0.043	1.54978	0.0461	3.15	0.056	3.12	0.071
1.61667	-0.043	1.55811	0.0458	3.17	0.0556	3.13	0.0727
1.625	-0.0434	1.56644	0.0455	3.18	0.0556	3.15	0.076
1.63333	-0.0434	1.57478	0.0453	3.2	0.0556	3.17	0.0763
1.64167	-0.0434	1.58311	0.0452	3.22	0.0556	3.18	0.0764
1.65	-0.043	1.59144	0.0451	3.23	0.0556	3.2	0.0769
1.65833	-0.043	1.59975	0.0449	3.25	0.056	3.22	0.0781
1.66667	-0.043	1.59975	-0.0354	3.27	0.056	3.23	0.075
1.675	-0.043	1.60808	-0.0363	3.28	0.0561	3.25	0.0781
1.68333	-0.043	1.61642	-0.0368	3.3	0.0566	3.27	0.0805
1.69167	-0.043	1.62475	-0.0373	3.32	0.0567	3.28	0.1025
1.7	-0.043	1.63308	-0.0377	3.33	0.0566	3.3	0.1539
1.70833	-0.043	1.64142	-0.0384	3.35	0.057	3.32	0.16
1.71667	-0.043	1.64975	-0.039	3.37	0.0575	3.33	0.1152
1.725	-0.043	1.65808	-0.0397	3.38	0.0575	3.35	0.1063
1.73333	-0.043	1.66642	-0.0404	3.4	0.058	3.37	0.1056
1.74167	-0.0434	1.67475	-0.0408	3.42	0.0583	3.38	0.1046
1.75	-0.043	1.68308	-0.0415	3.43	0.0587	3.4	0.1043
1.75833	-0.043	1.69142	-0.0423	3.45	0.0591	3.42	0.1045
1.76667	-0.043	1.69975	-0.0433	3.47	0.0592	3.43	0.1045
1.775	-0.043	1.70808	-0.0441	3.48	0.0597	3.45	0.1049
1.78333	-0.043	1.71642	-0.0447	3.5	0.0603	3.47	0.1051
1.79167	-0.0427	1.72475	-0.0457	3.52	0.0606	3.48	0.1059
1.8	-0.0427	1.73308	-0.0466	3.53	0.0615	3.5	0.107
1.80833	-0.0427	1.74142	-0.0479	3.55	0.062	3.52	0.1074
1.81667	-0.0427	1.74975	-0.0489	3.57	0.0628	3.53	0.1074
1.825	-0.0427	1.75808	-0.0518	3.58	0.0636	3.55	0.1077
1.83333	-0.0424	1.76642	-0.0524	3.6	0.0645	3.57	0.1079
1.84167	-0.0427	1.77475	-0.0528	3.62	0.0656	3.58	0.1084
1.85	-0.0424	1.78308	-0.0533	3.63	0.0663	3.6	0.1087
1.85833	-0.0424	1.79142	-0.0538	3.65	0.0674	3.62	0.109
1.86667	-0.0424	1.79972	-0.0543	3.67	0.0682	3.63	0.1091
1.875	-0.0424	1.79972	0.0609	3.68	0.0691	3.65	0.1096
1.88333	-0.0421	1.80806	0.0568	3.7	0.0707	3.67	0.1102
1.89167	-0.0421	1.81639	0.0557	3.72	0.0721	3.68	0.1102
1.9	-0.0421	1.82472	0.0546	3.73	0.0752	3.7	0.1111
1.90833	-0.0421	1.83306	0.0538	3.75	0.0808	3.72	0.1308
1.91667	-0.0421	1.84139	0.0525	3.77	0.0867	3.73	0.1449
1.925	-0.0421	1.84972	0.0513	3.78	0.0919	3.75	0.1575
1.93333	-0.0418	1.85806	0.0507	3.8	0.0964	3.77	0.1823
1.94167	-0.0421	1.86639	0.0504	3.82	0.1009	3.78	0.2734
1.95	-0.0421	1.87472	0.0498	3.83	0.1042	3.8	0.306
1.95833	-0.0418	1.88306	0.0494	3.85	0.1101	3.82	0.4303
1.96667	-0.0421	1.89139	0.0488	3.87	0.1153	3.83	0.373
1.975	-0.0421	1.89972	0.0484	3.88	0.1274	3.85	0.3957
1.98333	-0.0418	1.90806	0.0482	3.9	0.1418	3.87	0.3761
1.99167	-0.0421	1.91639	0.0478	3.92	0.144	3.88	0.3916
2	-0.0421	1.92472	0.0474	3.93	0.1663	3.9	0.3785
2.00833	-0.0424	1.93303	0.0472	3.95	0.1676	3.92	0.3854
2.01667	-0.0421	1.94136	0.0468	3.97	0.1694	3.93	0.3979
2.025	-0.0424	1.94969	0.0466	3.98	0.1711	3.95	0.4089
2.03333	-0.0421	1.95803	0.0466	4	0.1711	3.97	0.4384
2.04167	-0.0421	1.96636	0.0464	4	-0.0637	3.98	0.4787
2.05	-0.0424	1.97469	0.0463	4.02	-0.0677	4	0.454
2.05833	-0.0424	1.98303	0.0462	4.03	-0.071	4	0.4543
2.06667	-0.0421	1.99136	0.046	4.05	-0.073	4	-0.3836
2.075	-0.0421	1.99967	0.0461	4.07	-0.0742	4.02	-0.2293
2.08333	-0.0421	1.99967	-0.0359	4.08	-0.0752	4.03	-0.0893
2.09167	-0.0421	2.008	-0.0372	4.1	-0.0758	4.05	-0.0925
2.1	-0.0421	2.01633	-0.0378	4.12	-0.0668	4.07	-0.0946
2.10833	-0.0421	2.02467	-0.0387	4.13	-0.0651	4.08	-0.0961
2.11667	-0.0421	2.033	-0.0391	4.15	-0.0653	4.1	-0.0973
2.125	-0.0418	2.04133	-0.0395	4.17	-0.0654	4.12	-0.0983
2.13333	-0.0418	2.04967	-0.0398	4.18	-0.0656	4.13	-0.0992
2.14167	-0.0415	2.058	-0.0401	4.2	-0.066	4.15	-0.1004
2.15	-0.0418	2.06633	-0.0405	4.22	-0.0662	4.17	-0.102
2.15833	-0.0418	2.07467	-0.041	4.23	-0.0662	4.18	-0.0998
2.16667	-0.0415	2.083	-0.0416	4.25	-0.0662	4.2	-0.0921
2.175	-0.0415	2.09133	-0.0423	4.27	-0.0671	4.22	-0.0842
2.18333	-0.0415	2.09967	-0.0429	4.28	-0.0674	4.23	-0.0846
2.19167	-0.0415	2.108	-0.0443	4.3	-0.068	4.25	-0.0857
2.2	-0.0415	2.11633	-0.0453	4.32	-0.0687	4.27	-0.0863
2.20833	-0.0415	2.12467	-0.0468	4.33	-0.0699	4.28	-0.0868
2.21667	-0.0415	2.133	-0.0477	4.35	-0.0702	4.3	-0.0879
2.225	-0.0412	2.14133	-0.0484	4.37	-0.0708	4.32	-0.0887
2.23333	-0.0415	2.14967	-0.0504	4.38	-0.0715	4.33	-0.0899
2.24167	-0.0415	2.158	-0.0537	4.4	-0.0719	4.35	-0.091
2.25	-0.0415	2.16633	-0.0541	4.42	-0.073	4.37	-0.0921
2.25833	-0.0415	2.17467	-0.0551	4.43	-0.0741	4.38	-0.0932
2.26667	-0.0415	2.183	-0.0528	4.45	-0.0763	4.4	-0.0944
2.275	-0.0415	2.19133	-0.0544	4.47	-0.078	4.42	-0.0958
2.28333	-0.0415	2.19961	-0.0545	4.48	-0.0798	4.43	-0.0972
2.29167	-0.0415	2.19961	0.0613	4.5	-0.0818	4.45	-0.0986
2.3	-0.0415	2.20794	0.059	4.52	-0.0843	4.47	-0.097
2.30833	-0.0415	2.21628	0.0579	4.53	-0.0868	4.48	-0.096
2.31667	-0.0415	2.22461	0.0559	4.55	-0.0893	4.5	-0.097
2.325	-0.0415	2.23294	0.055	4.57	-0.0918	4.52	-0.0986
2.33333	-0.0415	2.24128	0.0535	4.58	-0.0949	4.53	-0.1003
2.34167	-0.0415	2.24961	0.053	4.6	-0.0994	4.55	-0.1032
2.35	-0.0415	2.25794	0.0526	4.62	-0.1046	4.57	-0.1057
2.35833	-0.0415	2.26628	0.0519	4.63	-0.1102	4.58	-0.1082
2.36667	-0.0412	2.27461	0.0515	4.65	-0.1147	4.6	-0.111
2.375	-0.0412	2.28294	0.051	4.67	-0.1184	4.62	-0.1144
2.38333	-0.0412	2.29128	0.0508	4.68	-0.1228	4.63	-0.1181
2.39167	-0.0409	2.29961	0.0504	4.7	-0.1262	4.65	-0.1209
2.4	-0.0412	2.30794	0.05	4.72	-0.1297	4.67	-0.1251
2.40833	-0.0409	2.31628	0.0496	4.73	-0.1341	4.68	-0.1462
2.41667	-0.0409	2.32461	0.0493	4.75	-0.137	4.7	-0.1225
2.425	-0.0409	2.33294	0.049	4.77	-0.14	4.72	-0.1249
2.43333	-0.0406	2.34128	0.0486	4.78	-0.142	4.73	-0.127
2.44167	-0.0403	2.34961	0.0483	4.8	-0.1445	4.75	-0.1291
2.45	-0.0403	2.35794	0.0478	4.82	-0.1471	4.77	-0.1311
2.45833	-0.0403	2.36628	0.0475	4.83	-0.1493	4.78	-0.1332
2.46667	-0.0403	2.37461	0.0472	4.85	-0.1522	4.8	-0.1356
2.475	-0.0399	2.38294	0.0466	4.87	-0.1547	4.82	-0.1381
2.48333	-0.0399	2.39128	0.0461	4.88	-0.1575	4.83	-0.1414
2.49167	-0.0393	2.39958	0.0458	4.9	-0.1611	4.85	-0.1449
2.5	-0.0393	2.39958	-0.0357	4.92	-0.1654	4.87	-0.1482
2.50833	-0.0393	2.40792	-0.0372	4.93	-0.1707	4.88	-0.1607
2.51667	-0.0393	2.41625	-0.0376	4.95	-0.1747	4.9	-0.235
2.525	-0.0396	2.42458	-0.0383	4.97	-0.1783	4.92	-0.2427
2.53333	-0.0393	2.43292	-0.0393	4.98	-0.1835	4.93	-0.2468
2.54167	-0.039	2.44125	-0.0401	5	-0.1927	4.95	-0.2572
2.55	-0.039	2.44958	-0.0405	5	0.1263	4.97	-0.2283
2.55833	-0.0387	2.45792	-0.0406	5.02	0.1341	4.98	-0.2158
2.56667	-0.039	2.46625	-0.0414	5.03	0.1496	5	-0.22
2.575	-0.039	2.47458	-0.0416	5.05	0.1674	5	-0.2201
2.58333	-0.039	2.48292	-0.0424	5.07	0.1939	5	0.0946
2.59167	-0.039	2.49125	-0.0431	5.08	0.2307	5.02	0.0682
2.6	-0.039	2.49958	-0.0437	5.1	0.2561	5.04	0.0705
2.60833	-0.0393	2.50792	-0.0451	5.12	0.2745	5.05	0.073
2.61667	-0.039	2.51625	-0.0458	5.13	0.2937	5.07	0.0746
2.625	-0.0393	2.52458	-0.0477	5.15	0.2761	5.09	0.0761
2.63333	-0.0393	2.53292	-0.0494	5.17	0.2744	5.1	0.0727
2.64167	-0.0396	2.54125	-0.0506	5.18	0.2807	5.12	0.0722
2.65	-0.0396	2.54958	-0.0504	5.2	0.2758	5.14	0.0715
2.65833	-0.0396	2.55792	-0.0498	5.22	0.2823	5.15	0.0705
2.66667	-0.0393	2.56625	-0.0499	5.23	0.313	5.17	0.0713
2.675	-0.0396	2.57458	-0.0499	5.25	0.3454	5.19	0.0722
2.68333	-0.0396	2.58292	-0.0486	5.27	0.3347	5.2	0.0732
2.69167	-0.0396	2.59125	-0.0474	5.28	0.3333	5.22	0.0729
2.7	-0.0396	2.59953	-0.0476	5.3	0.3286	5.24	0.0738
2.70833	-0.0396	2.59953	0.0558	5.32	0.149	5.25	0.0786
2.71667	-0.0396	2.60786	0.0539	5.33	0.1555	5.27	0.0794
2.725	-0.0399	2.61619	0.0528	5.35	0.1552	5.29	0.0818
2.73333	-0.0399	2.62453	0.0523	5.37	0.1559	5.3	0.0834
2.74167	-0.0399	2.63286	0.0516	5.38	0.1609	5.32	0.0834
2.75	-0.0396	2.64119	0.0512	5.4	0.1674	5.34	0.0843
2.75833	-0.0396	2.64953	0.0507	5.42	0.1801	5.35	0.0845
2.76667	-0.0399	2.65786	0.0504	5.43	0.1835	5.37	0.0853
2.775	-0.0399	2.66619	0.05	5.45	0.1879	5.39	0.0857
2.78333	-0.0399	2.67453	0.0493	5.47	0.1904	5.4	0.0859
2.79167	-0.0399	2.68286	0.049	5.48	0.1938	5.42	0.0859
2.8	-0.0399	2.69119	0.0487	5.5	0.1933	5.44	0.0865
2.80833	-0.0399	2.69953	0.0483	5.52	0.1987	5.45	0.0887
2.81667	-0.0399	2.70786	0.0481	5.53	0.2088	5.47	0.0947
2.825	-0.0399	2.71619	0.0476	5.55	0.2045	5.49	0.1034
2.83333	-0.0399	2.72453	0.0473	5.57	0.1958	5.5	0.1079
2.84167	-0.0399	2.73286	0.047	5.58	0.1879	5.52	0.1088
2.85	-0.0399	2.74119	0.0467	5.6	0.1848	5.54	0.1156
2.85833	-0.0399	2.74953	0.0464	5.62	0.1811	5.55	0.1318
2.86667	-0.0399	2.75786	0.0462	5.63	0.1809	5.57	0.2654
2.875	-0.0399	2.76619	0.046	5.65	0.1817	5.59	0.632
2.88333	-0.0399	2.77453	0.0458	5.67	0.1854	5.6	0.6383
2.89167	-0.0399	2.78286	0.0457	5.68	0.1882	5.62	0.6568
2.9	-0.0396	2.79119	0.0456	5.7	0.1939	5.64	0.0801
2.90833	-0.0393	2.7995	0.0456	5.72	0.1979	5.65	0.0808
2.91667	-0.0396	2.7995	-0.0353	5.73	0.2055	5.67	0.0814
2.925	-0.0393	2.80783	-0.0366	5.75	0.2102	5.69	0.0822
2.93333	-0.0396	2.81617	-0.037	5.77	0.2192	5.7	0.0831
2.94167	-0.0393	2.8245	-0.0376	5.78	0.2352	5.72	0.084
2.95	-0.0393	2.83283	-0.0379	5.8	0.2609	5.74	0.0848
2.95833	-0.0393	2.84117	-0.0384	5.82	0.2716	5.75	0.0856
2.96667	-0.0396	2.8495	-0.0389	5.83	0.2885	5.77	0.0867
2.975	-0.0396	2.85783	-0.0395	5.85	0.2976	5.79	0.0876
2.98333	-0.0393	2.86617	-0.04	5.87	0.3032	5.8	0.0888
2.99167	-0.0396	2.8745	-0.0403	5.88	0.3083	5.82	0.0901
3	-0.0396	2.88283	-0.0407	5.9	0.3091	5.84	0.0915
3.00833	-0.0396	2.89117	-0.0409	5.92	0.3069	5.85	0.0932
3.01667	-0.0393	2.8995	-0.0416	5.93	0.3096	5.87	0.095
3.025	-0.0393	2.90783	-0.0419	5.95	0.3117	5.89	0.0973
3.03333	-0.0393	2.91617	-0.0421	5.97	0.3134	5.9	0.1003
3.04167	-0.0393	2.9245	-0.0426	5.98	0.3145	5.92	0.1073
3.05	-0.0393	2.93283	-0.0427	6	0.3151	5.94	0.1201
3.05833	-0.0393	2.94117	-0.0432	6	-0.233	5.95	0.1327
3.06667	-0.0393	2.9495	-0.0428	6.02	-0.2372	5.97	0.1418
3.075	-0.0393	2.95783	-0.0434	6.03	-0.2389	5.99	0.1694
3.08333	-0.0393	2.96617	-0.0437	6.05	-0.239	6	0.1868
3.09167	-0.0396	2.9745	-0.0438	6.07	-0.2409	6	0.1871
3.1	-0.0396	2.98283	-0.0454	6.08	-0.2445	6	-0.0853
3.10833	-0.0396	2.99117	-0.046	6.1	-0.2476	6.02	-0.0871
3.11667	-0.0399	2.99947	-0.0473	6.12	-0.2466	6.04	-0.0905
3.125	-0.0393	2.99947	0.0554	6.13	-0.2476	6.05	-0.0929
3.13333	-0.0393	3.00781	0.0523	6.15	-0.2502	6.07	-0.086
3.14167	-0.0393	3.01614	0.0518	6.17	-0.252	6.09	-0.0843
3.15	-0.0393	3.02447	0.0507	6.18	-0.2527	6.1	-0.0842
3.15833	-0.0396	3.03281	0.0506	6.2	-0.2564	6.12	-0.0843
3.16667	-0.0393	3.04114	0.0502	6.22	-0.2551	6.14	-0.0846
3.175	-0.0393	3.04947	0.0499	6.23	-0.2488	6.15	-0.0849
3.18333	-0.0393	3.05781	0.0497	6.25	-0.2452	6.17	-0.0853
3.19167	-0.0393	3.06614	0.0494	6.27	-0.2448	6.19	-0.0854
3.2	-0.0393	3.07447	0.0491	6.28	-0.2451	6.2	-0.086
3.20833	-0.0396	3.08281	0.0489	6.3	-0.2418	6.22	-0.0865
3.21667	-0.0393	3.09114	0.0487	6.32	-0.2389	6.24	-0.087
3.225	-0.0396	3.09947	0.0486	6.33	-0.2364	6.25	-0.0874
3.23333	-0.0393	3.10781	0.0483	6.35	-0.235	6.27	-0.0879
3.24167	-0.0393	3.11614	0.048	6.37	-0.2353	6.29	-0.0887
3.25	-0.0393	3.12447	0.0478	6.38	-0.235	6.3	-0.0891
3.25833	-0.0393	3.13281	0.0475	6.4	-0.2344	6.32	-0.0899
3.26667	-0.0396	3.14114	0.0474	6.42	-0.2345	6.34	-0.0908
3.275	-0.0393	3.14947	0.0471	6.43	-0.2334	6.35	-0.0918
3.28333	-0.039	3.15781	0.047	6.45	-0.2336	6.37	-0.0925
3.29167	-0.039	3.16614	0.0468	6.47	-0.2334	6.39	-0.0935
3.3	-0.039	3.17447	0.0468	6.48	-0.233	6.4	-0.0944
3.30833	-0.039	3.18281	0.0465	6.5	-0.232	6.42	-0.097
3.31667	-0.039	3.19114	0.0464	6.52	-0.2305	6.44	-0.0981
3.325	-0.039	3.19942	0.0459	6.53	-0.2291	6.45	-0.0992
3.33333	-0.039	3.19942	-0.0359	6.55	-0.2296	6.47	-0.1004
3.34167	-0.039	3.20775	-0.0371	6.57	-0.2308	6.49	-0.1017
3.35	-0.039	3.21608	-0.0378	6.58	-0.2217	6.5	-0.1032
3.35833	-0.039	3.22442	-0.0385	6.6	-0.1645	6.52	-0.1053
3.36667	-0.039	3.23275	-0.0392	6.62	-0.1296	6.54	-0.1073
3.375	-0.0387	3.24108	-0.0398	6.63	-0.122	6.55	-0.1091
3.38333	-0.0387	3.24942	-0.0404	6.65	-0.1197	6.57	-0.1111
3.39167	-0.0384	3.25775	-0.0409	6.67	-0.1183	6.59	-0.113
3.4	-0.0387	3.26608	-0.0412	6.68	-0.1181	6.6	-0.115
3.40833	-0.0384	3.27442	-0.0415	6.7	-0.1163	6.62	-0.1167
3.41667	-0.0387	3.28275	-0.0411	6.72	-0.1155	6.64	-0.1187
3.425	-0.0387	3.29108	-0.0413	6.73	-0.1159	6.65	-0.1203
3.43333	-0.0387	3.29942	-0.0413	6.75	-0.1166	6.67	-0.1221
3.44167	-0.039	3.30775	-0.0418	6.77	-0.1156	6.69	-0.1239
3.45	-0.0393	3.31608	-0.0418	6.78	-0.1164	6.7	-0.1259
3.45833	-0.0393	3.32442	-0.0428	6.8	-0.1177	6.72	-0.1277
3.46667	-0.0393	3.33275	-0.0427	6.82	-0.1187	6.74	-0.1296
3.475	-0.0393	3.34108	-0.0432	6.83	-0.1204	6.75	-0.1311
3.48333	-0.0393	3.34942	-0.0433	6.85	-0.1221	6.77	-0.1333
3.49167	-0.0393	3.35775	-0.0444	6.87	-0.1246	6.79	-0.1355
3.5	-0.0393	3.36608	-0.0451	6.88	-0.1262	6.8	-0.1376
3.50833	-0.0393	3.37442	-0.0463	6.9	-0.1277	6.82	-0.1395
3.51667	-0.0393	3.38275	-0.0478	6.92	-0.1296	6.84	-0.1418
3.525	-0.039	3.39108	-0.048	6.93	-0.1311	6.85	-0.144
3.53333	-0.039	3.39936	-0.0483	6.95	-0.1297	6.87	-0.1465
3.54167	-0.039	3.39936	0.0564	6.97	-0.1318	6.89	-0.1491
3.55	-0.039	3.40769	0.0551	6.98	-0.1347	6.9	-0.1518
3.55833	-0.039	3.41603	0.0549	7	-0.1366	6.92	-0.1545
3.56667	-0.039	3.42436	0.0544	7	0.0815	6.94	-0.1578
3.575	-0.0387	3.43269	0.0546	7.02	0.0752	6.95	-0.1617
3.58333	-0.0387	3.44103	0.0545	7.03	0.0783	6.97	-0.166
3.59167	-0.0387	3.44936	0.0542	7.05	0.0811	6.99	-0.1719
3.6	-0.0387	3.45769	0.0538	7.07	0.0884	7	-0.1776
3.60833	-0.0384	3.46603	0.0533	7.08	0.0929	7	-0.1778
3.61667	-0.0384	3.47436	0.0528	7.1	0.0786	7	0.1147
3.625	-0.0384	3.48269	0.0525	7.12	0.0812	7.02	0.1198
3.63333	-0.0384	3.49103	0.052	7.13	0.0805	7.04	0.126
3.64167	-0.0387	3.49936	0.0515	7.15	0.0805	7.05	0.1341
3.65	-0.0387	3.50769	0.0509	7.17	0.0876	7.07	0.1466
3.65833	-0.0387	3.51603	0.0505	7.18	0.0899	7.09	0.1625
3.66667	-0.0387	3.52436	0.0501	7.2	0.0905	7.1	0.1804
3.675	-0.0387	3.53269	0.0499	7.22	0.0983	7.12	0.1911
3.68333	-0.0387	3.54103	0.0493	7.23	0.1302	7.14	0.2003
3.69167	-0.0387	3.54936	0.049	7.25	0.1421	7.15	0.21
3.7	-0.0384	3.55769	0.0488	7.27	0.2962	7.17	0.2209
3.70833	-0.0384	3.56603	0.0484	7.28	0.1793	7.19	0.2328
3.71667	-0.0384	3.57436	0.0481	7.3	0.1846	7.2	0.2471
3.725	-0.0384	3.58269	0.048	7.32	0.1728	7.22	0.2627
3.73333	-0.0384	3.59103	0.0478	7.33	0.1928	7.24	0.2812
3.74167	-0.0384	3.59933	0.0474	7.35	0.2927	7.25	0.2976
3.75	-0.0384	3.59933	-0.0373	7.37	0.2536	7.27	0.3156
3.75833	-0.0381	3.60767	-0.0389	7.38	0.2544	7.29	0.3271
3.76667	-0.0384	3.616	-0.0402	7.4	0.2364	7.3	1.4214
3.775	-0.0384	3.62433	-0.0413	7.42	0.2277	7.32	0.6895
3.78333	-0.0384	3.63267	-0.0425	7.43	0.2251	7.34	0.7676
3.79167	-0.0384	3.641	-0.0435	7.45	0.2234	7.35	0.8008
3.8	-0.0384	3.64933	-0.0446	7.47	0.2201	7.37	0.8457
3.80833	-0.0384	3.65767	-0.0454	7.48	0.2181	7.39	0.8739
3.81667	-0.0381	3.666	-0.0456	7.5	0.2173	7.4	0.882
3.825	-0.0384	3.67433	-0.047	7.52	0.2173	7.42	1.0096
3.83333	-0.0384	3.68267	-0.0477	7.53	0.2164	7.44	1.0916
3.84167	-0.0381	3.691	-0.0481	7.55	0.2158	7.45	1.1413
3.85	-0.0381	3.69933	-0.0486	7.57	0.2164	7.47	0.9848
3.85833	-0.0381	3.70767	-0.0488	7.58	0.2178	7.49	0.9265
3.86667	-0.0381	3.716	-0.0495	7.6	0.2198	7.5	0.9938
3.875	-0.0378	3.72433	-0.0507	7.62	0.22	7.52	0.3562
3.88333	-0.0378	3.73267	-0.0513	7.63	0.2206	7.54	0.3198
3.89167	-0.0378	3.741	-0.0521	7.65	0.2165	7.55	0.3311
3.9	-0.0378	3.74933	-0.053	7.67	0.2158	7.57	0.3514
3.90833	-0.0378	3.75767	-0.054	7.68	0.215	7.59	0.35
3.91667	-0.0375	3.766	-0.0535	7.7	0.2172	7.6	0.3506
3.925	-0.0375	3.77433	-0.0533	7.72	0.2186	7.62	0.3486
3.93333	-0.0375	3.78267	-0.055	7.73	0.2183	7.64	0.3482
3.94167	-0.0378	3.791	-0.056	7.75	0.2186	7.65	0.3478
3.95	-0.0378	3.79931	-0.0554	7.77	0.2195	7.67	0.3482
3.95833	-0.0378	3.79931	0.0626	7.78	0.2248	7.69	0.3488
3.96667	-0.0375	3.80764	0.0602	7.8	0.2316	7.7	0.3492
3.975	-0.0378	3.81597	0.0592	7.82	0.2372	7.72	0.3499
3.98333	-0.0378	3.82431	0.058	7.83	0.2522	7.74	0.3508
3.99167	-0.0375	3.83264	0.0575	7.85	0.2578	7.75	0.3522
4	-0.0375	3.84097	0.0568	7.87	0.2624	7.77	0.3531
4.00833	-0.0375	3.84931	0.0559	7.88	0.2683	7.79	0.3542
4.01667	-0.0375	3.85764	0.0552	7.9	0.2728	7.8	0.3554
4.025	-0.0375	3.86597	0.0545	7.92	0.2793	7.82	0.3565
4.03333	-0.0372	3.87431	0.0539	7.93	0.2834	7.84	0.3579
4.04167	-0.0375	3.88264	0.0532	7.95	0.2871	7.85	0.3581
4.05	-0.0375	3.89097	0.0528	7.97	0.2903	7.87	0.3596
4.05833	-0.0372	3.89931	0.0521	7.98	0.2917	7.89	0.3644
4.06667	-0.0375	3.90764	0.0517	8	0.2917	7.9	0.3869
4.075	-0.0375	3.91597	0.0514	8	-0.2196	7.92	0.4038
4.08333	-0.0365	3.92431	0.0513	8.02	-0.2317	7.94	0.4119
4.09167	-0.0372	3.93264	0.0515	8.03	-0.2347	7.95	0.4219
4.1	-0.0372	3.94097	0.0507	8.05	-0.2364	7.97	0.4333
4.10833	-0.0365	3.94931	0.05	8.07	-0.2373	7.99	0.4446
4.11667	-0.0365	3.95764	0.0494	8.08	-0.1124	8	0.4503
4.125	-0.0365	3.96597	0.0491	8.1	-0.1	8	0.4505
4.13333	-0.0365	3.97431	0.0489	8.12	-0.0997	8	-0.2976
4.14167	-0.0365	3.98264	0.0488	8.13	-0.0991	8.02	-0.2063
4.15	-0.0365	3.99097	0.0485	8.15	-0.0994	8.04	-0.2088
4.15833	-0.0365	3.99925	0.0483	8.17	-0.0997	8.05	-0.2203
4.16667	-0.0365	3.99925	-0.038	8.18	-0.1001	8.07	-0.1753
4.175	-0.0365	4.00758	-0.0397	8.2	-0.1001	8.09	-0.1542
4.18333	-0.0365	4.01592	-0.0403	8.22	-0.1	8.1	-0.1344
4.19167	-0.0362	4.02425	-0.0414	8.23	-0.1006	8.12	-0.1325
4.2	-0.0362	4.03258	-0.0424	8.25	-0.1015	8.14	-0.1319
4.20833	-0.0362	4.04092	-0.0432	8.27	-0.1012	8.15	-0.1318
4.21667	-0.0362	4.04925	-0.0451	8.28	-0.1006	8.17	-0.1316
4.225	-0.0362	4.05758	-0.0459	8.3	-0.1006	8.19	-0.1321
4.23333	-0.0362	4.06592	-0.0456	8.32	-0.1003	8.2	-0.1328
4.24167	-0.0362	4.07425	-0.0469	8.33	-0.0992	8.22	-0.1335
4.25	-0.0359	4.08258	-0.0484	8.35	-0.0992	8.24	-0.1342
4.25833	-0.0356	4.09092	-0.0498	8.37	-0.0994	8.25	-0.1349
4.26667	-0.0356	4.09925	-0.0515	8.38	-0.0997	8.27	-0.1358
4.275	-0.0356	4.10758	-0.0527	8.4	-0.0994	8.29	-0.1373
4.28333	-0.0356	4.11592	-0.0515	8.42	-0.0984	8.3	-0.1355
4.29167	-0.0356	4.12425	-0.0511	8.43	-0.0984	8.32	-0.1363
4.3	-0.0356	4.13258	-0.0529	8.45	-0.0975	8.34	-0.1369
4.30833	-0.0356	4.14092	-0.0536	8.47	-0.0973	8.35	-0.1367
4.31667	-0.0356	4.14925	-0.0549	8.48	-0.0978	8.37	-0.1352
4.325	-0.0356	4.15758	-0.0551	8.5	-0.098	8.39	-0.1345
4.33333	-0.0356	4.16592	-0.0556	8.52	-0.0989	8.4	-0.1344
4.34167	-0.0356	4.17425	-0.0554	8.53	-0.0992	8.42	-0.1344
4.35	-0.0356	4.18258	-0.0564	8.55	-0.0986	8.44	-0.1347
4.35833	-0.0356	4.19092	-0.0541	8.57	-0.0983	8.45	-0.135
4.36667	-0.0356	4.19919	-0.0546	8.58	-0.0983	8.47	-0.1141
4.375	-0.0359	4.19919	0.0619	8.6	-0.0981	8.49	-0.1128
4.38333	-0.0356	4.20753	0.0599	8.62	-0.0984	8.5	-0.1091
4.39167	-0.0353	4.21586	0.0585	8.63	-0.0987	8.52	-0.1082
4.4	-0.0353	4.22419	0.0586	8.65	-0.0991	8.54	-0.1079
4.40833	-0.0353	4.23253	0.0585	8.67	-0.0994	8.55	-0.1082
4.41667	-0.0353	4.24086	0.0575	8.68	-0.1	8.57	-0.1084
4.425	-0.0353	4.24919	0.0569	8.7	-0.1004	8.59	-0.1087
4.43333	-0.0353	4.25753	0.0564	8.72	-0.1008	8.6	-0.109
4.44167	-0.0353	4.26586	0.0553	8.73	-0.1014	8.62	-0.1093
4.45	-0.0356	4.27419	0.0548	8.75	-0.102	8.64	-0.1097
4.45833	-0.0353	4.28253	0.0543	8.77	-0.1028	8.65	-0.1102
4.46667	-0.0356	4.29086	0.0537	8.78	-0.1042	8.67	-0.1105
4.475	-0.0353	4.29919	0.0534	8.8	-0.1053	8.69	-0.1111
4.48333	-0.0356	4.30753	0.0528	8.82	-0.1068	8.7	-0.1118
4.49167	-0.035	4.31586	0.0524	8.83	-0.1079	8.72	-0.1121
4.5	-0.035	4.32419	0.052	8.85	-0.1096	8.74	-0.1127
4.50833	-0.0353	4.33253	0.0514	8.87	-0.1111	8.75	-0.1133
4.51667	-0.0353	4.34086	0.0512	8.88	-0.1127	8.77	-0.1139
4.525	-0.035	4.34919	0.0509	8.9	-0.1141	8.79	-0.1144
4.53333	-0.035	4.35753	0.0503	8.92	-0.1158	8.8	-0.1149
4.54167	-0.035	4.36586	0.0499	8.93	-0.117	8.82	-0.1155
4.55	-0.0353	4.37419	0.0488	8.95	-0.1184	8.84	-0.1159
4.55833	-0.035	4.38253	0.0481	8.97	-0.1203	8.85	-0.1166
4.56667	-0.035	4.39086	0.048	8.98	-0.1217	8.87	-0.1172
4.575	-0.035	4.39917	0.0474	9	-0.1228	8.89	-0.1177
4.58333	-0.035	4.39917	-0.037	9	0.0764	8.9	-0.1186
4.59167	-0.035	4.4075	-0.0387	9.02	0.0877	8.92	-0.1194
4.6	-0.035	4.41583	-0.0396	9.03	0.093	8.94	-0.1204
4.60833	-0.035	4.42417	-0.0407	9.05	0.1034	8.95	-0.1215
4.61667	-0.035	4.4325	-0.0423	9.07	0.1913	8.97	-0.1229
4.625	-0.035	4.44083	-0.0439	9.08	0.193	8.99	-0.1245
4.63333	-0.035	4.44917	-0.0455	9.1	0.3681	9	-0.1262
4.64167	-0.035	4.4575	-0.0464	9.12	0.0989	9	-0.1262
4.65	-0.0353	4.46583	-0.0464	9.13	0.0998	9	0.0761
4.65833	-0.0353	4.47417	-0.0468	9.15	0.1079	9.02	0.0738
4.66667	-0.0353	4.4825	-0.048	9.17	0.1113	9.04	0.0784
4.675	-0.0353	4.49083	-0.0484	9.18	0.1138	9.05	0.0837
4.68333	-0.035	4.49917	-0.0497	9.2	0.1156	9.07	0.0879
4.69167	-0.035	4.5075	-0.051	9.22	0.1172	9.09	0.0942
4.7	-0.0347	4.51583	-0.0522	9.23	0.1183	9.1	0.1026
4.70833	-0.0347	4.52417	-0.0521	9.25	0.1198	9.12	0.1042
4.71667	-0.0347	4.5325	-0.0522	9.27	0.1204	9.14	0.1076
4.725	-0.0347	4.54083	-0.0527	9.28	0.1217	9.15	0.1177
4.73333	-0.0347	4.54917	-0.0532	9.3	0.1225	9.17	0.1984
4.74167	-0.0347	4.5575	-0.0538	9.32	0.1237	9.19	0.2111
4.75	-0.0347	4.56583	-0.0539	9.33	0.1249	9.2	0.1899
4.75833	-0.0347	4.57417	-0.0544	9.35	0.1257	9.22	0.2175
4.76667	-0.0347	4.5825	-0.0555	9.37	0.1263	9.24	0.3409
4.775	-0.0347	4.59083	-0.0556	9.38	0.1274	9.25	2.3591
4.78333	-0.0347	4.59914	-0.0565	9.4	0.1282	9.27	0.2009
4.79167	-0.0347	4.59914	0.0642	9.42	0.1285	9.29	0.2193
4.8	-0.0347	4.60747	0.0609	9.43	0.1291	9.3	0.2142
4.80833	-0.0347	4.61581	0.0594	9.45	0.1299	9.32	2.608
4.81667	-0.0347	4.62414	0.0585	9.47	0.1305	9.34	0.2229
4.825	-0.0347	4.63247	0.0577	9.48	0.1311	9.35	0.2913
4.83333	-0.0347	4.64081	0.0571	9.5	0.1318	9.37	0.2741
4.84167	-0.0347	4.64914	0.0567	9.52	0.1322	9.39	0.2629
4.85	-0.0347	4.65747	0.056	9.53	0.133	9.4	0.262
4.85833	-0.0347	4.66581	0.055	9.55	0.1335	9.42	0.3393
4.86667	-0.0344	4.67414	0.0537	9.57	0.1339	9.44	2.5104
4.875	-0.0341	4.68247	0.0525	9.58	0.1347	9.45	0.3438
4.88333	-0.0344	4.69081	0.052	9.6	0.1355	9.47	0.3776
4.89167	-0.0344	4.69914	0.0512	9.62	0.1361	9.49	0.6605
4.9	-0.0344	4.70747	0.0507	9.63	0.1369	9.5	0.705
4.90833	-0.0344	4.71581	0.0493	9.65	0.1375	9.52	0.669
4.91667	-0.0344	4.72414	0.0487	9.67	0.1381	9.54	0.5779
4.925	-0.0341	4.73247	0.048	9.68	0.139	9.55	0.5732
4.93333	-0.0341	4.74081	0.0479	9.7	0.1401	9.57	1.9492
4.94167	-0.0341	4.74914	0.0476	9.72	0.1412	9.59	2.0331
4.95	-0.0341	4.75747	0.0474	9.73	0.1418	9.6	2.1997
4.95833	-0.0341	4.76581	0.0464	9.75	0.1431	9.62	1.1235
4.96667	-0.0341	4.77414	0.0461	9.77	0.1443	9.64	0.6022
4.975	-0.0344	4.78247	0.0459	9.78	0.1457	9.65	0.5041
4.98333	-0.0341	4.79081	0.0456	9.8	0.1476	9.67	0.421
4.99167	-0.0344	4.79911	0.0452	9.82	0.1493	9.69	1.5171
5	-0.0344	4.79911	-0.0355	9.83	0.1513	9.7	1.5406
5.00833	-0.0344	4.80744	-0.0364	9.85	0.1535	9.72	1.0083
5.01667	-0.0341	4.81578	-0.0373	9.87	0.1561	9.74	0.8522
5.025	-0.0341	4.82411	-0.0379	9.88	0.1592	9.75	0.9992
5.03333	-0.0341	4.83244	-0.0388	9.9	0.1637	9.77	0.8767
5.04167	-0.0341	4.84078	-0.0394	9.92	0.1677	9.79	0.9026
5.05	-0.0344	4.84911	-0.0402	9.93	0.1722	9.8	0.9425
5.05833	-0.0341	4.85744	-0.0408	9.95	0.1778	9.82	0.8226
5.06667	-0.0337	4.86578	-0.0423	9.97	0.1832	9.84	0.8586
5.075	-0.0337	4.87411	-0.043	9.98	0.188	9.85	0.9685
5.08333	-0.0337	4.88244	-0.0438	10	0.1919	9.87	1.0156
5.09167	-0.0337	4.89078	-0.0444	10	-0.1271	9.89	0.8826
5.1	-0.0337	4.89911	-0.0455	10.02	-0.1376	9.9	0.922
5.10833	-0.0341	4.90744	-0.0462	10.03	-0.1404	9.92	0.977
5.11667	-0.0337	4.91578	-0.0474	10.05	-0.1429	9.94	0.9598
5.125	-0.0341	4.92411	-0.0476	10.07	-0.1446	9.95	1.0914
5.13333	-0.0341	4.93244	-0.0487	10.08	-0.146	9.97	0.9877
5.14167	-0.0341	4.94078	-0.048	10.1	-0.1471	9.99	0.9866
5.15	-0.0337	4.94911	-0.048	10.12	-0.1482	10	1.11
5.15833	-0.0337	4.95744	-0.0477	10.13	-0.149	10	1.1342
5.16667	-0.0341	4.96578	-0.0479	10.15	-0.1497	10	-0.6772
5.175	-0.0337	4.97411	-0.0481	10.17	-0.1502	10.02	-0.7048
5.18333	-0.0341	4.98244	-0.0485	10.18	-0.1505	10.04	-0.6098
5.19167	-0.0341	4.99078	-0.048	10.2	-0.151	10.05	-0.4023
5.2	-0.0341	4.99908	-0.0491	10.22	-0.1516	10.07	-0.3804
5.20833	-0.0341	4.99908	0.0572	10.23	-0.1282	10.09	-0.3792
5.21667	-0.0341	5.00742	0.0548	10.25	-0.1266	10.1	-0.3688
5.225	-0.0341	5.01575	0.0538	10.27	-0.1173	10.12	-0.3675
5.23333	-0.0337	5.02408	0.0532	10.28	-0.1152	10.14	-0.3771
5.24167	-0.0337	5.03242	0.0529	10.3	-0.1133	10.15	-0.3796
5.25	-0.0337	5.04075	0.0524	10.32	-0.1125	10.17	-0.4551
5.25833	-0.0337	5.04908	0.0521	10.33	-0.1125	10.19	-0.4773
5.26667	-0.0337	5.05742	0.0516	10.35	-0.1124	10.2	-0.4979
5.275	-0.0337	5.06575	0.051	10.37	-0.1122	10.22	-0.5219
5.28333	-0.0337	5.07408	0.0502	10.38	-0.1124	10.24	-0.5365
5.29167	-0.0337	5.08242	0.0499	10.4	-0.1124	10.25	-0.5529
5.3	-0.0337	5.09075	0.0492	10.42	-0.1124	10.27	-0.5401
5.30833	-0.0334	5.09908	0.0481	10.43	-0.1122	10.29	-1.356
5.31667	-0.0334	5.10742	0.0477	10.45	-0.1125	10.3	-1.3554
5.325	-0.0334	5.11575	0.0475	10.47	-0.1125	10.32	-1.3562
5.33333	-0.0334	5.12408	0.0471	10.48	-0.1113	10.34	-1.4056
5.34167	-0.0337	5.13242	0.047	10.5	-0.1113	10.35	-1.642
5.35	-0.0334	5.14075	0.0466	10.52	-0.1108	10.37	-1.9265
5.35833	-0.0337	5.14908	0.0464	10.53	-0.1107	10.39	-1.8372
5.36667	-0.0337	5.15742	0.0462	10.55	-0.1107	10.4	-1.6482
5.375	-0.0337	5.16575	0.046	10.57	-0.1107	10.42	-1.7801
5.38333	-0.0337	5.17408	0.0457	10.58	-0.1102	10.44	-1.8311
5.39167	-0.0334	5.18242	0.0456	10.6	-0.1104	10.45	-1.9586
5.4	-0.0337	5.19075	0.0454	10.62	-0.1102	10.47	-2.0353
5.40833	-0.0337	5.19906	0.0453	10.63	-0.1105	10.49	-2.0114
5.41667	-0.0337	5.19906	-0.0354	10.65	-0.111	10.5	-1.9944
5.425	-0.0337	5.20739	-0.0365	10.67	-0.1115	10.52	-0.1339
5.43333	-0.0334	5.21572	-0.0372	10.68	-0.1119	10.54	-0.1629
5.44167	-0.0334	5.22406	-0.0379	10.7	-0.1125	10.55	-0.1671
5.45	-0.0337	5.23239	-0.0384	10.72	-0.113	10.57	-0.1666
5.45833	-0.0337	5.24072	-0.0388	10.73	-0.1138	10.59	-0.1657
5.46667	-0.0337	5.24906	-0.0393	10.75	-0.1144	10.6	-0.1645
5.475	-0.0334	5.25739	-0.0396	10.77	-0.1152	10.62	-0.1629
5.48333	-0.0334	5.26572	-0.0398	10.78	-0.1158	10.64	-0.162
5.49167	-0.0334	5.27406	-0.0406	10.8	-0.1167	10.65	-0.1612
5.5	-0.0331	5.28239	-0.0408	10.82	-0.1183	10.67	-0.1594
5.50833	-0.0331	5.29072	-0.0416	10.83	-0.1197	10.69	-0.1586
5.51667	-0.0331	5.29906	-0.0424	10.85	-0.1212	10.7	-0.1584
5.525	-0.0331	5.30739	-0.0428	10.87	-0.1231	10.72	-0.1581
5.53333	-0.0331	5.31572	-0.0428	10.88	-0.1245	10.74	-0.158
5.54167	-0.0331	5.32406	-0.0433	10.9	-0.1263	10.75	-0.158
5.55	-0.0331	5.33239	-0.0433	10.92	-0.1283	10.77	-0.1581
5.55833	-0.0331	5.34072	-0.0439	10.93	-0.1308	10.79	-0.1583
5.56667	-0.0331	5.34906	-0.0447	10.95	-0.133	10.8	-0.1581
5.575	-0.0331	5.35739	-0.0448	10.97	-0.135	10.82	-0.1583
5.58333	-0.0331	5.36572	-0.0453	10.98	-0.137	10.84	-0.1581
5.59167	-0.0334	5.37406	-0.0463	11	-0.1389	10.85	-0.1584
5.6	-0.0334	5.38239	-0.0476	11	0.0905	10.87	-0.159
5.60833	-0.0331	5.39072	-0.0481	11.02	0.0978	10.89	-0.1597
5.61667	-0.0331	5.399	-0.0485	11.03	0.1051	10.9	-0.1606
5.625	-0.0331	5.399	0.0567	11.05	0.1074	10.92	-0.1614
5.63333	-0.0334	5.40733	0.0545	11.07	0.1139	10.94	-0.1628
5.64167	-0.0328	5.41567	0.0537	11.08	0.1279	10.95	-0.164
5.65	-0.0331	5.424	0.0534	11.1	0.1366	10.97	-0.1659
5.65833	-0.0328	5.43233	0.0523	11.12	0.171	10.99	-0.1679
5.66667	-0.0328	5.44067	0.052	11.13	0.1787	11	-0.1702
5.675	-0.0328	5.449	0.0517	11.15	0.1874	11	-0.1702
5.68333	-0.0328	5.45733	0.0512	11.17	0.2173	11	0.1048
5.69167	-0.0328	5.46567	0.0508	11.18	0.2877	11.02	0.1009
5.7	-0.0331	5.474	0.0506	11.2	0.3103	11.04	0.0966
5.70833	-0.0331	5.48233	0.05	11.22	0.3161	11.05	0.0879
5.71667	-0.0331	5.49067	0.0498	11.23	0.2751	11.07	0.0921
5.725	-0.0331	5.499	0.0495	11.25	0.2674	11.09	0.0919
5.73333	-0.0331	5.50733	0.0493	11.27	0.2579	11.1	0.0935
5.74167	-0.0328	5.51567	0.0489	11.28	0.2589	11.12	0.1001
5.75	-0.0331	5.524	0.0487	11.3	0.2618	11.14	0.1014
5.75833	-0.0331	5.53233	0.0485	11.32	0.2646	11.15	0.1048
5.76667	-0.0331	5.54067	0.0482	11.33	0.2627	11.17	0.1048
5.775	-0.0331	5.549	0.048	11.35	0.2637	11.19	0.1097
5.78333	-0.0331	5.55733	0.0471	11.37	0.2635	11.2	0.1096
5.79167	-0.0331	5.56567	0.0468	11.38	0.2627	11.22	0.1124
5.8	-0.0328	5.574	0.0463	11.4	0.2627	11.24	0.1105
5.80833	-0.0328	5.58233	0.0459	11.42	0.2657	11.25	0.1111
5.81667	-0.0328	5.59067	0.0456	11.43	0.2688	11.27	0.1125
5.825	-0.0328	5.59897	0.0455	11.45	0.2844	11.29	0.1136
5.83333	-0.0328	5.59897	-0.0357	11.47	0.306	11.3	0.0828
5.84167	-0.0331	5.60731	-0.037	11.48	0.3362	11.32	0.0871
5.85	-0.0331	5.61564	-0.0377	11.5	0.3303	11.34	0.1054
5.85833	-0.0331	5.62397	-0.0388	11.52	0.3134	11.35	0.109
5.86667	-0.0331	5.63231	-0.0394	11.53	0.3078	11.37	0.1138
5.875	-0.0331	5.64064	-0.0402	11.55	0.3016	11.39	0.1119
5.88333	-0.0331	5.64897	-0.041	11.57	0.2992	11.4	0.1116
5.89167	-0.0331	5.65731	-0.042	11.58	0.2922	11.42	0.109
5.9	-0.0331	5.66564	-0.0431	11.6	0.2879	11.44	0.1132
5.90833	-0.0331	5.67397	-0.0438	11.62	0.2874	11.45	0.1133
5.91667	-0.0331	5.68231	-0.0442	11.63	0.2925	11.47	0.1127
5.925	-0.0331	5.69064	-0.045	11.65	0.2951	11.49	0.1149
5.93333	-0.0331	5.69897	-0.0452	11.67	0.302	11.5	0.1159
5.94167	-0.0331	5.70731	-0.0459	11.68	0.304	11.52	0.1225
5.95	-0.0331	5.71564	-0.046	11.7	0.3047	11.54	0.1252
5.95833	-0.0328	5.72397	-0.0468	11.72	0.3055	11.55	0.1104
5.96667	-0.0328	5.73231	-0.0471	11.73	0.3044	11.57	0.1159
5.975	-0.0328	5.74064	-0.0483	11.75	0.3057	11.59	0.1172
5.98333	-0.0328	5.74897	-0.0484	11.77	0.3096	11.6	0.1187
5.99167	-0.0331	5.75731	-0.0494	11.78	0.3094	11.62	0.1226
6	-0.0328	5.76564	-0.0495	11.8	0.3089	11.64	0.1344
6.00833	-0.0331	5.77397	-0.0503	11.82	0.3094	11.65	0.1386
6.01667	-0.0328	5.78231	-0.0507	11.83	0.3105	11.67	0.1401
6.025	-0.0328	5.79064	-0.0503	11.85	0.3116	11.69	0.142
6.03333	-0.0328	5.79894	-0.0514	11.87	0.3108	11.7	0.1445
6.04167	-0.0328	5.79894	0.0597	11.88	0.3102	11.72	0.149
6.05	-0.0328	5.80728	0.0583	11.9	0.3117	11.74	0.1563
6.05833	-0.0328	5.81561	0.0563	11.92	0.3136	11.75	0.1573
6.06667	-0.0328	5.82394	0.0553	11.93	0.3158	11.77	0.1497
6.075	-0.0328	5.83228	0.0549	11.95	0.3192	11.79	0.1544
6.08333	-0.0328	5.84061	0.0543	11.97	0.3206	11.8	0.157
6.09167	-0.0328	5.84894	0.0533	11.98	0.3218	11.82	0.1611
6.1	-0.0328	5.85728	0.0529	12	0.3165	11.84	0.1654
6.10833	-0.0328	5.86561	0.0525	12	-0.2527	11.85	0.1705
6.11667	-0.0328	5.87394	0.052	12.02	-0.2596	11.87	0.1784
6.125	-0.0325	5.88228	0.0505	12.03	-0.2603	11.89	0.1807
6.13333	-0.0325	5.89061	0.0498	12.05	-0.2613	11.9	0.1851
6.14167	-0.0325	5.89894	0.0493	12.07	-0.2627	11.92	0.1883
6.15	-0.0325	5.90728	0.049	12.08	-0.1679	11.94	0.1925
6.15833	-0.0325	5.91561	0.0486	12.1	-0.1718	11.95	0.1944
6.16667	-0.0325	5.92394	0.0483	12.12	-0.1773	11.97	0.1958
6.175	-0.0325	5.93228	0.0481	12.13	-0.1824	11.99	0.1979
6.18333	-0.0325	5.94061	0.048	12.15	-0.1834	12	0.2034
6.19167	-0.0325	5.94894	0.0476	12.17	-0.1835	12	0.2034
6.2	-0.0325	5.95728	0.0474	12.18	-0.186	12	-0.1142
6.20833	-0.0325	5.96561	0.0471	12.2	-0.1685	12.02	-0.1243
6.21667	-0.0325	5.97394	0.0467	12.22	-0.169	12.04	-0.1257
6.225	-0.0322	5.98228	0.0465	12.23	-0.1696	12.05	-0.1273
6.23333	-0.0322	5.99061	0.0462	12.25	-0.1704	12.07	-0.1152
6.24167	-0.0325	5.99892	0.0459	12.27	-0.1699	12.09	-0.1135
6.25	-0.0322	5.99892	-0.0358	12.28	-0.1699	12.1	-0.1139
6.25833	-0.0322	6.00725	-0.0369	12.3	-0.1704	12.12	-0.1127
6.26667	-0.0322	6.01558	-0.0376	12.32	-0.1707	12.14	-0.1139
6.275	-0.0322	6.02392	-0.0384	12.33	-0.1707	12.15	-0.1153
6.28333	-0.0322	6.03225	-0.0388	12.35	-0.1713	12.17	-0.1158
6.29167	-0.0322	6.04058	-0.0394	12.37	-0.1716	12.19	-0.1177
6.3	-0.0322	6.04892	-0.0401	12.38	-0.1721	12.2	-0.12
6.30833	-0.0322	6.05725	-0.0406	12.4	-0.1725	12.22	-0.1221
6.31667	-0.0322	6.06558	-0.0412	12.42	-0.173	12.24	-0.1246
6.325	-0.0322	6.07392	-0.0421	12.43	-0.1733	12.25	-0.1263
6.33333	-0.0322	6.08225	-0.0426	12.45	-0.1738	12.27	-0.1276
6.34167	-0.0322	6.09058	-0.0429	12.47	-0.1744	12.29	-0.1282
6.35	-0.0322	6.09892	-0.0432	12.48	-0.1426	12.3	-0.1293
6.35833	-0.0322	6.10725	-0.0438	12.5	-0.14	12.32	-0.1319
6.36667	-0.0322	6.11558	-0.0455	12.52	-0.1395	12.34	-0.133
6.375	-0.0322	6.12392	-0.0452	12.53	-0.1392	12.35	-0.1341
6.38333	-0.0322	6.13225	-0.0457	12.55	-0.137	12.37	-0.1359
6.39167	-0.0322	6.14058	-0.0463	12.57	-0.1364	12.39	-0.1381
6.4	-0.0319	6.14892	-0.047	12.58	-0.1363	12.4	-0.1395
6.40833	-0.0319	6.15725	-0.0475	12.6	-0.1369	12.42	-0.14
6.41667	-0.0322	6.16558	-0.0477	12.62	-0.1373	12.44	-0.1407
6.425	-0.0322	6.17392	-0.0474	12.63	-0.1369	12.45	-0.1411
6.43333	-0.0322	6.18225	-0.0474	12.65	-0.1369	12.47	-0.1418
6.44167	-0.0319	6.19058	-0.0486	12.67	-0.1369	12.49	-0.1426
6.45	-0.0319	6.19886	-0.0489	12.68	-0.1376	12.5	-0.1432
6.45833	-0.0319	6.19886	0.0572	12.7	-0.1383	12.52	-0.1443
6.46667	-0.0319	6.20719	0.0538	12.72	-0.1389	12.54	-0.1451
6.475	-0.0319	6.21553	0.0532	12.73	-0.1395	12.55	-0.1459
6.48333	-0.0322	6.22386	0.0527	12.75	-0.1404	12.57	-0.1465
6.49167	-0.0319	6.23219	0.0522	12.77	-0.1414	12.59	-0.1473
6.5	-0.0319	6.24053	0.0518	12.78	-0.1421	12.6	-0.148
6.50833	-0.0322	6.24886	0.0515	12.8	-0.1435	12.62	-0.1488
6.51667	-0.0319	6.25719	0.0512	12.82	-0.1449	12.64	-0.1722
6.525	-0.0316	6.26553	0.0509	12.83	-0.1466	12.65	-0.1749
6.53333	-0.0319	6.27386	0.0506	12.85	-0.1482	12.67	-0.1776
6.54167	-0.0319	6.28219	0.0503	12.87	-0.1479	12.69	-0.1803
6.55	-0.0319	6.29053	0.0499	12.88	-0.1493	12.7	-0.1824
6.55833	-0.0316	6.29886	0.0497	12.9	-0.1507	12.72	-0.1845
6.56667	-0.0319	6.30719	0.0498	12.92	-0.1525	12.74	-0.1873
6.575	-0.0319	6.31553	0.0498	12.93	-0.1545	12.75	-0.1894
6.58333	-0.0319	6.32386	0.0496	12.95	-0.1569	12.77	-0.1907
6.59167	-0.0319	6.33219	0.049	12.97	-0.1581	12.79	-0.193
6.6	-0.0319	6.34053	0.0486	12.98	-0.1606	12.8	-0.1944
6.60833	-0.0319	6.34886	0.0484	13	-0.1628	12.82	-0.1927
6.61667	-0.0319	6.35719	0.048	13	-0.1629	12.84	-0.1928
6.625	-0.0319	6.36553	0.0477	13	0.1108	12.85	-0.1939
6.63333	-0.0319	6.37386	0.0472	13.02	0.1221	12.87	-0.1945
6.64167	-0.0319	6.38219	0.0471	13.03	0.1276	12.89	-0.1961
6.65	-0.0319	6.39053	0.0469	13.05	0.1226	12.9	-0.1976
6.65833	-0.0316	6.39883	0.0466	13.07	0.1319	12.92	-0.1992
6.66667	-0.0313	6.39883	-0.0364	13.08	0.1471	12.94	-0.2007
6.675	-0.0316	6.40717	-0.0382	13.1	0.1566	12.95	-0.2028
6.68333	-0.0316	6.4155	-0.039	13.12	0.1776	12.97	-0.2045
6.69167	-0.0316	6.42383	-0.0395	13.13	0.1886	12.99	-0.2068
6.7	-0.0316	6.43217	-0.0402	13.15	0.2347	13	-0.209
6.70833	-0.0316	6.4405	-0.041	13.17	0.2266	13.01	-0.209
6.71667	-0.0316	6.44883	-0.0416	13.18	0.2381	13.01	0.1161
6.725	-0.0316	6.45717	-0.0419	13.2	0.2038	13.02	0.1082
6.73333	-0.0313	6.4655	-0.0426	13.22	0.2896	13.04	0.1124
6.74167	-0.0313	6.47383	-0.0436	13.23	0.2888	13.06	0.1119
6.75	-0.0313	6.48217	-0.0437	13.25	0.2894	13.07	0.1242
6.75833	-0.0313	6.4905	-0.0443	13.27	0.2903	13.09	0.1249
6.76667	-0.0313	6.49883	-0.0459	13.28	0.291	13.11	0.1288
6.775	-0.0313	6.50717	-0.0475	13.3	0.2925	13.12	0.133
6.78333	-0.0316	6.5155	-0.0482	13.32	0.2973	13.14	0.1485
6.79167	-0.0316	6.52383	-0.0468	13.33	0.3125	13.16	0.1525
6.8	-0.0316	6.53217	-0.0471	13.35	0.3241	13.17	0.1394
6.80833	-0.0313	6.5405	-0.0475	13.37	0.3277	13.19	0.14
6.81667	-0.0313	6.54883	-0.0477	13.38	0.332	13.21	0.1328
6.825	-0.0313	6.55717	-0.0484	13.4	0.3433	13.22	0.1339
6.83333	-0.0313	6.5655	-0.0491	13.42	0.337	13.24	0.1359
6.84167	-0.0313	6.57383	-0.0486	13.43	0.332	13.26	0.1344
6.85	-0.0313	6.58217	-0.0483	13.45	0.3292	13.27	0.1345
6.85833	-0.0313	6.5905	-0.0494	13.47	0.3308	13.29	0.1211
6.86667	-0.0313	6.59878	-0.0493	13.48	0.3292	13.31	0.1208
6.875	-0.0313	6.59878	0.0578	13.5	0.3282	13.32	0.1226
6.88333	-0.0313	6.60711	0.0544	13.52	0.3323	13.34	0.1341
6.89167	-0.0313	6.61544	0.0546	13.53	0.3333	13.36	0.1262
6.9	-0.0313	6.62378	0.0554	13.55	0.3356	13.37	0.1305
6.90833	-0.0313	6.63211	0.0559	13.57	0.3449	13.39	0.1333
6.91667	-0.031	6.64044	0.0555	13.58	0.3606	13.41	0.1429
6.925	-0.0313	6.64878	0.0542	13.6	0.3985	13.42	0.1469
6.93333	-0.0313	6.65711	0.054	13.62	0.3827	13.44	0.1521
6.94167	-0.0316	6.66544	0.0535	13.63	0.3619	13.46	0.1502
6.95	-0.0313	6.67378	0.0533	13.65	0.3444	13.47	0.155
6.95833	-0.0313	6.68211	0.0529	13.67	0.3353	13.49	0.1598
6.96667	-0.0313	6.69044	0.0525	13.68	0.3325	13.51	0.1584
6.975	-0.0313	6.69878	0.0523	13.7	0.3313	13.52	0.162
6.98333	-0.0313	6.70711	0.052	13.72	0.3296	13.54	0.164
6.99167	-0.0313	6.71544	0.0517	13.73	0.3292	13.56	0.1651
7	-0.0313	6.72378	0.0514	13.75	0.3297	13.57	0.1688
7.00833	-0.0313	6.73211	0.051	13.77	0.3305	13.59	0.1764
7.01667	-0.031	6.74044	0.0505	13.78	0.3314	13.61	0.1762
7.025	-0.031	6.74878	0.0498	13.8	0.3327	13.62	0.1807
7.03333	-0.0313	6.75711	0.0497	13.82	0.3342	13.64	0.186
7.04167	-0.031	6.76544	0.0495	13.83	0.3361	13.66	0.2018
7.05	-0.0313	6.77378	0.0491	13.85	0.3381	13.67	0.217
7.05833	-0.0313	6.78211	0.0484	13.87	0.3392	13.69	0.2407
7.06667	-0.0313	6.79044	0.048	13.88	0.3413	13.71	0.2505
7.075	-0.0313	6.79875	0.0477	13.9	0.3432	13.72	0.2434
7.08333	-0.0313	6.79875	-0.0379	13.92	0.346	13.74	0.2598
7.09167	-0.031	6.80708	-0.0393	13.93	0.3499	13.76	0.2635
7.1	-0.0313	6.81542	-0.0398	13.95	0.3534	13.77	0.2736
7.10833	-0.031	6.82375	-0.0407	13.97	0.3561	13.79	0.2634
7.11667	-0.031	6.83208	-0.0417	13.98	0.3587	13.81	0.2644
7.125	-0.031	6.84042	-0.0426	14	0.3601	13.82	0.27
7.13333	-0.031	6.84875	-0.0432	14	-0.303	13.84	0.2696
7.14167	-0.031	6.85708	-0.0436	14.02	-0.312	13.86	0.2696
7.15	-0.031	6.86542	-0.0447	14.03	-0.3131	13.87	0.2745
7.15833	-0.031	6.87375	-0.045	14.05	-0.3145	13.89	0.2806
7.16667	-0.031	6.88208	-0.0456	14.07	-0.3162	13.91	0.2848
7.175	-0.031	6.89042	-0.0461	14.08	-0.1916	13.92	0.2931
7.18333	-0.0313	6.89875	-0.0463	14.1	-0.1775	13.94	0.2945
7.19167	-0.031	6.90708	-0.0473	14.12	-0.1742	13.96	0.2954
7.2	-0.031	6.91542	-0.0475	14.13	-0.1707	13.97	0.2989
7.20833	-0.031	6.92375	-0.048	14.15	-0.1663	13.99	0.3058
7.21667	-0.031	6.93208	-0.0482	14.17	-0.166	14.01	0.3148
7.225	-0.031	6.94042	-0.0482	14.18	-0.1552	14.01	0.3153
7.23333	-0.031	6.94875	-0.0481	14.2	-0.15	14.01	-0.2107
7.24167	-0.031	6.95708	-0.0484	14.22	-0.1502	14.02	-0.18
7.25	-0.0313	6.96542	-0.0486	14.23	-0.1519	14.04	-0.1538
7.25833	-0.0313	6.97375	-0.0491	14.25	-0.1527	14.06	-0.1459
7.26667	-0.0313	6.98208	-0.0494	14.27	-0.1535	14.07	-0.1423
7.275	-0.031	6.99042	-0.0497	14.28	-0.1547	14.09	-0.1363
7.28333	-0.0313	6.99872	-0.0501	14.3	-0.1555	14.11	-0.1314
7.29167	-0.031	6.99872	0.0583	14.32	-0.157	14.12	-0.1279
7.3	-0.031	7.00706	0.0563	14.33	-0.1584	14.14	-0.1226
7.30833	-0.031	7.01539	0.0564	14.35	-0.16	14.16	-0.1197
7.31667	-0.031	7.02372	0.0558	14.37	-0.1607	14.17	-0.1173
7.325	-0.031	7.03206	0.0555	14.38	-0.162	14.19	-0.1156
7.33333	-0.031	7.04039	0.0554	14.4	-0.162	14.21	-0.1146
7.34167	-0.031	7.04872	0.0551	14.42	-0.1625	14.22	-0.1135
7.35	-0.0306	7.05706	0.0547	14.43	-0.1623	14.24	-0.1128
7.35833	-0.0306	7.06539	0.0546	14.45	-0.1626	14.26	-0.1124
7.36667	-0.0306	7.07372	0.0541	14.47	-0.1623	14.27	-0.1118
7.375	-0.0306	7.08206	0.0537	14.48	-0.1621	14.29	-0.1115
7.38333	-0.0306	7.09039	0.0535	14.5	-0.1626	14.31	-0.1111
7.39167	-0.0303	7.09872	0.0532	14.52	-0.1637	14.32	-0.1107
7.4	-0.0303	7.10706	0.0528	14.53	-0.1645	14.34	-0.1107
7.40833	-0.0303	7.11539	0.0517	14.55	-0.1649	14.36	-0.1105
7.41667	-0.0303	7.12372	0.0508	14.57	-0.166	14.37	-0.1104
7.425	-0.0306	7.13206	0.05	14.58	-0.1668	14.39	-0.1102
7.43333	-0.0306	7.14039	0.0497	14.6	-0.168	14.41	-0.1101
7.44167	-0.0306	7.14872	0.0495	14.62	-0.1691	14.42	-0.1097
7.45	-0.0303	7.15706	0.0494	14.63	-0.17	14.44	-0.1099
7.45833	-0.0303	7.16539	0.049	14.65	-0.1708	14.46	-0.1097
7.46667	-0.0303	7.17372	0.0485	14.67	-0.1718	14.47	-0.109
7.475	-0.0303	7.18206	0.0483	14.68	-0.1725	14.49	-0.1087
7.48333	-0.0303	7.19039	0.0481	14.7	-0.1735	14.51	-0.1085
7.49167	-0.0303	7.19869	0.0479	14.72	-0.1747	14.52	-0.1084
7.5	-0.0303	7.19869	-0.0378	14.73	-0.1758	14.54	-0.1071
7.50833	-0.0303	7.20703	-0.0391	14.75	-0.1772	14.56	-0.1076
7.51667	-0.03	7.21536	-0.0397	14.77	-0.1784	14.57	-0.108
7.525	-0.0303	7.22369	-0.0403	14.78	-0.1803	14.59	-0.108
7.53333	-0.0303	7.23203	-0.041	14.8	-0.1821	14.61	-0.1084
7.54167	-0.0303	7.24036	-0.0423	14.82	-0.1838	14.62	-0.1087
7.55	-0.0303	7.24869	-0.0428	14.83	-0.1862	14.64	-0.1096
7.55833	-0.03	7.25703	-0.0438	14.85	-0.1886	14.66	-0.1101
7.56667	-0.0303	7.26536	-0.0442	14.87	-0.1908	14.67	-0.1107
7.575	-0.0303	7.27369	-0.0448	14.88	-0.1936	14.69	-0.1115
7.58333	-0.03	7.28203	-0.0451	14.9	-0.1945	14.71	-0.1119
7.59167	-0.03	7.29036	-0.0457	14.92	-0.1972	14.72	-0.1124
7.6	-0.03	7.29869	-0.047	14.93	-0.1995	14.74	-0.1135
7.60833	-0.0303	7.30703	-0.0479	14.95	-0.2023	14.76	-0.1149
7.61667	-0.03	7.31536	-0.0483	14.97	-0.2052	14.77	-0.1158
7.625	-0.0303	7.32369	-0.0481	14.98	-0.2083	14.79	-0.1172
7.63333	-0.03	7.33203	-0.0482	15	-0.2121	14.81	-0.1187
7.64167	-0.0303	7.34036	-0.048	15	-0.2122	14.82	-0.1232
7.65	-0.0303	7.34869	-0.0479	15	0.1549	14.84	-0.1287
7.65833	-0.0303	7.35703	-0.0489	15.02	0.0842	14.86	-0.127
7.66667	-0.0303	7.36536	-0.0493	15.03	0.093	14.87	-0.129
7.675	-0.0303	7.37369	-0.0492	15.05	0.0973	14.89	-0.1333
7.68333	-0.0303	7.38203	-0.0491	15.07	0.1133	14.91	-0.14
7.69167	-0.0303	7.39036	-0.0498	15.08	0.1034	14.92	-0.1435
7.7	-0.03	7.39864	-0.0502	15.1	0.1252	14.94	-0.1505
7.70833	-0.0303	7.39864	0.058	15.12	0.1793	14.96	-0.1528
7.71667	-0.0303	7.40697	0.0563	15.13	0.2562	14.97	-0.1556
7.725	-0.0303	7.41531	0.055	15.15	0.3296	14.99	-0.1581
7.73333	-0.0303	7.42364	0.0545	15.17	0.1099	15.01	-0.1634
7.74167	-0.0303	7.43197	0.0541	15.18	0.1133	15.01	-0.1634
7.75	-0.0303	7.44031	0.0534	15.2	0.124	15.01	0.0916
7.75833	-0.0303	7.44864	0.0528	15.22	0.1793	15.02	0.0935
7.76667	-0.03	7.45697	0.0516	15.23	0.1801	15.04	0.0966
7.775	-0.03	7.46531	0.0512	15.25	0.1852	15.06	0.0992
7.78333	-0.03	7.47364	0.0509	15.27	0.1854	15.07	0.1025
7.79167	-0.0303	7.48197	0.0503	15.28	0.2131	15.09	0.104
7.8	-0.03	7.49031	0.0496	15.3	0.231	15.11	0.1045
7.80833	-0.03	7.49864	0.0491	15.32	0.2393	15.12	0.1071
7.81667	-0.03	7.50697	0.0488	15.33	0.2586	15.14	0.108
7.825	-0.0303	7.51531	0.0484	15.35	0.2948	15.16	0.1087
7.83333	-0.03	7.52364	0.0479	15.37	0.3254	15.17	0.1099
7.84167	-0.03	7.53197	0.0476	15.38	0.1868	15.19	0.1111
7.85	-0.03	7.54031	0.0472	15.4	0.1917	15.21	0.1146
7.85833	-0.0303	7.54864	0.0469	15.42	0.1945	15.22	0.1167
7.86667	-0.0303	7.55697	0.0466	15.43	0.1969	15.24	0.1187
7.875	-0.03	7.56531	0.0465	15.45	0.1993	15.26	0.1296
7.88333	-0.03	7.57364	0.0461	15.47	0.201	15.27	0.138
7.89167	-0.03	7.58197	0.046	15.48	0.2026	15.29	0.1448
7.9	-0.03	7.59031	0.0459	15.5	0.2045	15.31	0.1454
7.90833	-0.03	7.59861	0.0457	15.52	0.2063	15.32	0.1449
7.91667	-0.03	7.59861	-0.0357	15.53	0.2079	15.34	0.1482
7.925	-0.03	7.60694	-0.0369	15.55	0.2093	15.36	0.1545
7.93333	-0.03	7.61528	-0.0376	15.57	0.2107	15.37	0.3182
7.94167	-0.0303	7.62361	-0.0383	15.58	0.2122	15.39	0.3826
7.95	-0.0303	7.63194	-0.0394	15.6	0.2139	15.41	0.1601
7.95833	-0.03	7.64028	-0.0398	15.62	0.2152	15.42	0.1567
7.96667	-0.03	7.64861	-0.0407	15.63	0.2169	15.44	0.1614
7.975	-0.03	7.65694	-0.0419	15.65	0.2184	15.46	0.1711
7.98333	-0.03	7.66528	-0.0432	15.67	0.2203	15.47	0.1877
7.99167	-0.03	7.67361	-0.0439	15.68	0.222	15.49	0.208
8	-0.03	7.68194	-0.0448	15.7	0.2237	15.51	0.2068
8.00833	-0.0297	7.69028	-0.0456	15.72	0.2254	15.52	0.2065
8.01667	-0.0297	7.69861	-0.046	15.73	0.2272	15.54	0.1617
8.025	-0.03	7.70694	-0.0468	15.75	0.2289	15.56	0.144
8.03333	-0.03	7.71528	-0.0468	15.77	0.231	15.57	0.1434
8.04167	-0.0297	7.72361	-0.0465	15.78	0.233	15.59	0.144
8.05	-0.03	7.73194	-0.047	15.8	0.2355	15.61	0.1445
8.05833	-0.03	7.74028	-0.0477	15.82	0.2384	15.62	0.146
8.06667	-0.03	7.74861	-0.0498	15.83	0.2414	15.64	0.1474
8.075	-0.03	7.75694	-0.0504	15.85	0.2451	15.66	0.1569
8.08333	-0.0297	7.76528	-0.0515	15.87	0.2497	15.67	0.1516
8.09167	-0.0297	7.77361	-0.052	15.88	0.255	15.69	0.153
8.1	-0.0297	7.78194	-0.0525	15.9	0.262	15.71	0.1527
8.10833	-0.0297	7.79028	-0.0536	15.92	0.2491	15.72	0.1544
8.11667	-0.0297	7.79858	-0.0531	15.93	0.2308	15.74	0.1572
8.125	-0.03	7.79858	0.0612	15.95	0.2358	15.76	0.1601
8.13333	-0.0297	7.80692	0.0597	15.97	0.2403	15.77	0.1631
8.14167	-0.0297	7.81525	0.0589	15.98	0.2437	15.79	0.1669
8.15	-0.0297	7.82358	0.0584	16	0.2454	15.81	0.1725
8.15833	-0.0297	7.83192	0.0543	16	0.2457	15.82	0.1775
8.16667	-0.0297	7.84025	0.0537	16	-0.1835	15.84	0.1834
8.175	-0.0297	7.84858	0.0534	16.02	-0.1973	15.86	0.1922
8.18333	-0.0297	7.85692	0.0531	16.03	-0.2009	15.87	0.1976
8.19167	-0.0297	7.86525	0.0525	16.05	-0.2041	15.89	0.2003
8.2	-0.0297	7.87358	0.0521	16.07	-0.2066	15.91	0.202
8.20833	-0.0297	7.88192	0.0515	16.08	-0.2088	15.92	0.2024
8.21667	-0.0297	7.89025	0.0506	16.1	-0.2107	15.94	0.2063
8.225	-0.0294	7.89858	0.0499	16.12	-0.2124	15.96	0.2099
8.23333	-0.0297	7.90692	0.0494	16.13	-0.2136	15.97	0.2134
8.24167	-0.0297	7.91525	0.0482	16.15	-0.2148	15.99	0.2144
8.25	-0.0297	7.92358	0.0477	16.17	-0.2159	16.01	0.2145
8.25833	-0.0297	7.93192	0.0474	16.18	-0.217	16.01	0.2145
8.26667	-0.0294	7.94025	0.0468	16.2	-0.2183	16.01	-0.1307
8.275	-0.0297	7.94858	0.0466	16.22	-0.2196	16.02	-0.1153
8.28333	-0.0294	7.95692	0.0464	16.23	-0.2209	16.04	-0.1108
8.29167	-0.0294	7.96525	0.0461	16.25	-0.2218	16.06	-0.1097
8.3	-0.0294	7.97358	0.0459	16.27	-0.2229	16.07	-0.1132
8.30833	-0.0297	7.98192	0.0457	16.28	-0.2241	16.09	-0.1139
8.31667	-0.0294	7.99025	0.0455	16.3	-0.2251	16.11	-0.1153
8.325	-0.0294	7.99856	0.0455	16.32	-0.2262	16.12	-0.1152
8.33333	-0.0294	7.99856	-0.0359	16.33	-0.2403	16.14	-0.1133
8.34167	-0.0294	8.00689	-0.037	16.35	-0.2434	16.16	-0.1125
8.35	-0.0294	8.01522	-0.0377	16.37	-0.2637	16.17	-0.1121
8.35833	-0.0297	8.02356	-0.038	16.38	-0.3314	16.19	-0.1135
8.36667	-0.0297	8.03189	-0.0389	16.4	-0.2646	16.21	-0.1139
8.375	-0.0294	8.04022	-0.0398	16.42	-0.2772	16.22	-0.1152
8.38333	-0.0297	8.04856	-0.0406	16.43	-0.3871	16.24	-0.1159
8.39167	-0.0294	8.05689	-0.0412	16.45	-0.4991	16.26	-0.1163
8.4	-0.0294	8.06522	-0.0416	16.47	-0.4843	16.27	-0.1163
8.40833	-0.0297	8.07356	-0.0429	16.48	-0.2851	16.29	-0.1164
8.41667	-0.0294	8.08189	-0.0443	16.5	-0.4825	16.31	-0.1166
8.425	-0.0297	8.09022	-0.0447	16.52	-0.3553	16.32	-0.117
8.43333	-0.0294	8.09856	-0.0459	16.53	-0.3554	16.34	-0.1172
8.44167	-0.0294	8.10689	-0.0458	16.55	-0.3477	16.36	-0.1177
8.45	-0.0294	8.11522	-0.0441	16.57	-0.3534	16.37	-0.1181
8.45833	-0.0294	8.12356	-0.0444	16.58	-0.3562	16.39	-0.1184
8.46667	-0.0294	8.13189	-0.0446	16.6	-0.3534	16.41	-0.1201
8.475	-0.0294	8.14022	-0.0448	16.62	-0.3539	16.42	-0.1208
8.48333	-0.0294	8.14856	-0.0452	16.63	-0.361	16.44	-0.1212
8.49167	-0.0291	8.15689	-0.0452	16.65	-0.3637	16.46	-0.1215
8.5	-0.0294	8.16522	-0.0469	16.67	-0.3669	16.47	-0.122
8.50833	-0.0294	8.17356	-0.0464	16.68	-0.3671	16.49	-0.1225
8.51667	-0.0294	8.18189	-0.0468	16.7	-0.37	16.51	-0.1229
8.525	-0.0294	8.19022	-0.0477	16.72	-0.2336	16.52	-0.1231
8.53333	-0.0294	8.1985	-0.0478	16.73	-0.2303	16.54	-0.1234
8.54167	-0.0294	8.1985	0.0564	16.75	-0.2153	16.56	-0.1239
8.55	-0.0294	8.20683	0.0547	16.77	-0.2103	16.57	-0.1245
8.55833	-0.0294	8.21517	0.0543	16.78	-0.2079	16.59	-0.1248
8.56667	-0.0294	8.2235	0.0541	16.8	-0.2096	16.61	-0.1252
8.575	-0.0297	8.23183	0.0537	16.82	-0.2116	16.62	-0.1252
8.58333	-0.0294	8.24017	0.0534	16.83	-0.2139	16.64	-0.126
8.59167	-0.0294	8.2485	0.0531	16.85	-0.2167	16.66	-0.1268
8.6	-0.0294	8.25683	0.0527	16.87	-0.2198	16.67	-0.1276
8.60833	-0.0291	8.26517	0.0523	16.88	-0.2232	16.69	-0.1282
8.61667	-0.0291	8.2735	0.052	16.9	-0.2265	16.71	-0.1283
8.625	-0.0291	8.28183	0.0515	16.92	-0.2317	16.72	-0.1274
8.63333	-0.0291	8.29017	0.0513	16.93	-0.2364	16.74	-0.1277
8.64167	-0.0291	8.2985	0.0508	16.95	-0.2414	16.76	-0.129
8.65	-0.0291	8.30683	0.0501	16.97	-0.2458	16.77	-0.1301
8.65833	-0.0291	8.31517	0.0496	16.98	-0.2505	16.79	-0.131
8.66667	-0.0291	8.3235	0.0492	17	-0.2548	16.81	-0.1319
8.675	-0.0291	8.33183	0.049	17	0.0969	16.82	-0.1328
8.68333	-0.0291	8.34017	0.0488	17.02	0.0809	16.84	-0.1339
8.69167	-0.0291	8.3485	0.0488	17.04	0.0842	16.86	-0.135
8.7	-0.0291	8.35683	0.0487	17.05	0.0868	16.87	-0.1363
8.70833	-0.0285	8.36517	0.0485	17.07	0.0888	16.89	-0.1376
8.71667	-0.0285	8.3735	0.0484	17.08	0.0901	16.91	-0.1389
8.725	-0.0291	8.38183	0.0482	17.1	0.0918	16.92	-0.1407
8.73333	-0.0291	8.39017	0.0481	17.12	0.0933	16.94	-0.1428
8.74167	-0.0291	8.39847	0.0478	17.14	0.0969	16.96	-0.1448
8.75	-0.0291	8.39847	-0.0379	17.15	0.1051	16.97	-0.1473
8.75833	-0.0291	8.40681	-0.0395	17.17	0.1108	16.99	-0.1643
8.76667	-0.0291	8.41514	-0.0405	17.19	0.1228	17.01	-0.1738
8.775	-0.0291	8.42347	-0.0415	17.2	0.1724	17.01	-0.1738
8.78333	-0.0285	8.43181	-0.0425	17.22	0.2486	17.01	0.1127
8.79167	-0.0285	8.44014	-0.044	17.24	0.2894	17.02	0.0756
8.8	-0.0285	8.44847	-0.0454	17.25	0.2979	17.04	0.0792
8.80833	-0.0285	8.45681	-0.0467	17.27	0.3117	17.06	0.0817
8.81667	-0.0285	8.46514	-0.0466	17.29	0.332	17.07	0.0848
8.825	-0.0285	8.47347	-0.0474	17.3	0.3598	17.09	0.0885
8.83333	-0.0285	8.48181	-0.0478	17.32	0.4072	17.11	0.0918
8.84167	-0.0291	8.49014	-0.0492	17.34	0.4288	17.12	0.0947
8.85	-0.0285	8.49847	-0.0489	17.35	0.4819	17.14	0.0986
8.85833	-0.0285	8.50681	-0.0495	17.37	0.4032	17.16	0.1012
8.86667	-0.0285	8.51514	-0.0505	17.39	0.3706	17.17	0.1035
8.875	-0.0285	8.52347	-0.0504	17.4	0.365	17.19	0.1043
8.88333	-0.0291	8.53181	-0.0515	17.42	0.3654	17.21	0.1059
8.89167	-0.0285	8.54014	-0.0518	17.43	0.3619	17.22	0.107
8.9	-0.0285	8.54847	-0.0522	17.45	0.3592	17.24	0.1084
8.90833	-0.0285	8.55681	-0.0534	17.47	0.3604	17.26	0.1099
8.91667	-0.0285	8.56514	-0.0534	17.49	0.3576	17.27	0.1121
8.925	-0.0285	8.57347	-0.0537	17.5	0.3604	17.29	0.1144
8.93333	-0.0285	8.58181	-0.0555	17.52	0.3623	17.31	0.1169
8.94167	-0.0285	8.59014	-0.0564	17.54	0.3637	17.32	0.119
8.95	-0.0285	8.59844	-0.0564	17.55	0.3657	17.34	0.1208
8.95833	-0.0285	8.59844	0.064	17.57	0.3683	17.36	0.1226
8.96667	-0.0285	8.60678	0.0593	17.59	0.3717	17.37	0.1243
8.975	-0.0285	8.61511	0.0579	17.6	0.3747	17.39	0.1251
8.98333	-0.0291	8.62344	0.0565	17.62	0.3781	17.41	0.1259
8.99167	-0.0291	8.63178	0.0552	17.64	0.3819	17.42	0.1259
9	-0.0285	8.64011	0.0546	17.65	0.3871	17.44	0.1266
9.00833	-0.0285	8.64844	0.0541	17.67	0.3905	17.46	0.1276
9.01667	-0.0285	8.65678	0.0536	17.69	0.3942	17.47	0.1301
9.025	-0.0285	8.66511	0.0532	17.7	0.3984	17.49	0.1307
9.03333	-0.0285	8.67344	0.0523	17.72	0.4032	17.51	0.1313
9.04167	-0.0285	8.68178	0.0514	17.74	0.4089	17.52	0.1345
9.05	-0.0285	8.69011	0.051	17.75	0.4195	17.54	0.1364
9.05833	-0.0285	8.69844	0.0506	17.77	0.4269	17.56	0.1449
9.06667	-0.0285	8.70678	0.0503	17.78	0.4441	17.57	0.1469
9.075	-0.0285	8.71511	0.0498	17.8	0.4612	17.59	0.1477
9.08333	-0.0282	8.72344	0.0493	17.82	0.4808	17.61	0.1487
9.09167	-0.0285	8.73178	0.0489	17.84	0.5106	17.62	0.15
9.1	-0.0285	8.74011	0.0487	17.85	0.5534	17.64	0.1516
9.10833	-0.0285	8.74844	0.0483	17.87	0.6703	17.66	0.1545
9.11667	-0.0285	8.75678	0.0481	17.89	0.7033	17.67	0.1589
9.125	-0.0285	8.76511	0.0475	17.9	0.8143	17.69	0.1638
9.13333	-0.0285	8.77344	0.047	17.92	0.8665	17.71	0.1735
9.14167	-0.0285	8.78178	0.0465	17.94	1.0049	17.72	0.1755
9.15	-0.0285	8.79011	0.0463	17.95	0.8476	17.74	0.1783
9.15833	-0.0285	8.79842	0.0462	17.97	0.7723	17.76	0.1855
9.16667	-0.0285	8.79842	-0.0365	17.99	1	17.77	0.19
9.175	-0.0285	8.80675	-0.0376	18	0.9522	17.79	0.1964
9.18333	-0.0285	8.81508	-0.0384	18	-0.4965	17.81	0.2012
9.19167	-0.0285	8.82342	-0.0393	18.02	-0.4714	17.82	0.2094
9.2	-0.0285	8.83175	-0.0406	18.04	-0.4929	17.84	0.2161
9.20833	-0.0285	8.84008	-0.0414	18.05	-0.6114	17.86	0.2192
9.21667	-0.0285	8.84842	-0.0428	18.07	-0.6755	17.87	0.2241
9.225	-0.0285	8.85675	-0.0436	18.09	-0.753	17.89	0.226
9.23333	-0.0285	8.86508	-0.0452	18.1	-0.8276	17.91	0.2302
9.24167	-0.0282	8.87342	-0.0455	18.12	-0.7454	17.92	0.2342
9.25	-0.0282	8.88175	-0.0464	18.14	-0.7895	17.94	0.2362
9.25833	-0.0282	8.89008	-0.0472	18.15	-0.8315	17.96	0.2381
9.26667	-0.0285	8.89842	-0.0482	18.17	-0.8761	17.97	0.2409
9.275	-0.0285	8.90675	-0.049	18.19	-0.855	17.99	0.2415
9.28333	-0.0282	8.91508	-0.0507	18.2	-0.9146	18.01	0.2448
9.29167	-0.0282	8.92342	-0.0518	18.22	-0.5498	18.01	0.2448
9.3	-0.0282	8.93175	-0.0524	18.24	-0.7937	18.01	-0.1477
9.30833	-0.0282	8.94008	-0.0537	18.25	-0.8436	18.02	-0.1415
9.31667	-0.0285	8.94842	-0.0543	18.27	-0.8642	18.04	-0.1381
9.325	-0.0285	8.95675	-0.0536	18.29	-0.8907	18.06	-0.1387
9.33333	-0.0285	8.96508	-0.0549	18.3	-0.7644	18.07	-0.1406
9.34167	-0.0285	8.97342	-0.055	18.32	-0.865	18.09	-0.1423
9.35	-0.0285	8.98175	-0.0549	18.34	-0.9432	18.11	-0.146
9.35833	-0.0285	8.99008	-0.0572	18.35	-1.0102	18.12	-0.1485
9.36667	-0.0282	8.99839	-0.0564	18.37	-0.7389	18.14	-0.15
9.375	-0.0282	8.99839	0.0643	18.39	-0.2505	18.16	-0.1522
9.38333	-0.0282	9.00672	0.0603	18.4	-0.3243	18.17	-0.1851
9.39167	-0.0282	9.01506	0.0599	18.42	-0.3551	18.19	-0.1854
9.4	-0.0282	9.02339	0.0588	18.44	-0.3506	18.21	-0.1851
9.40833	-0.0282	9.03172	0.0568	18.45	-0.3778	18.22	-0.1823
9.41667	-0.0282	9.04006	0.0555	18.47	-0.4232	18.24	-0.182
9.425	-0.0282	9.04839	0.0547	18.49	-0.4291	18.26	-0.182
9.43333	-0.0282	9.05672	0.0538	18.5	-0.4596	18.27	-0.1812
9.44167	-0.0282	9.06506	0.0538	18.52	-0.4751	18.29	-0.1806
9.45	-0.0282	9.07339	0.0529	18.54	-0.4763	18.31	-0.1798
9.45833	-0.0282	9.08172	0.0522	18.55	-0.5658	18.32	-0.1786
9.46667	-0.0282	9.09006	0.0515	18.57	-0.5649	18.34	-0.1783
9.475	-0.0282	9.09839	0.0505	18.59	-0.5681	18.36	-0.1776
9.48333	-0.0282	9.10672	0.0502	18.6	-0.5684	18.37	-0.1761
9.49167	-0.0285	9.11506	0.0493	18.62	-0.5715	18.39	-0.1753
9.5	-0.0282	9.12339	0.0491	18.64	-0.574	18.41	-0.1747
9.50833	-0.0282	9.13172	0.0486	18.65	-0.5797	18.42	-0.1742
9.51667	-0.0282	9.14006	0.0486	18.67	-0.7075	18.44	-0.1742
9.525	-0.0279	9.14839	0.0484	18.69	-0.6703	18.46	-0.1742
9.53333	-0.0282	9.15672	0.0484	18.7	-0.6744	18.47	-0.1753
9.54167	-0.0282	9.16506	0.0481	18.72	-0.6819	18.49	-0.189
9.55	-0.0282	9.17339	0.048	18.74	-0.7084	18.51	-0.2074
9.55833	-0.0282	9.18172	0.0478	18.75	-0.6954	18.52	-0.2147
9.56667	-0.0282	9.19006	0.0474	18.77	-0.7042	18.54	-0.2158
9.575	-0.0282	9.19836	0.0471	18.79	-0.7633	18.56	-0.22
9.58333	-0.0279	9.19836	-0.0372	18.8	-0.7681	18.57	-0.2201
9.59167	-0.0279	9.20669	-0.0383	18.82	-0.7724	18.59	-0.2226
9.6	-0.0279	9.21503	-0.0391	18.84	-0.6458	18.61	-0.2322
9.60833	-0.0279	9.22336	-0.0397	18.85	-0.6264	18.62	-0.2885
9.61667	-0.0282	9.23169	-0.0404	18.87	-0.7526	18.64	-0.272
9.625	-0.0282	9.24003	-0.0413	18.89	-0.9578	18.66	-0.271
9.63333	-0.0279	9.24836	-0.042	18.9	-0.6193	18.67	-0.2565
9.64167	-0.0282	9.25669	-0.0424	18.92	-0.2877	18.69	-0.2555
9.65	-0.0279	9.26503	-0.0432	18.94	-0.2392	18.71	-0.2564
9.65833	-0.0282	9.27336	-0.0436	18.95	-0.2463	18.72	-0.2572
9.66667	-0.0282	9.28169	-0.045	18.97	-0.2469	18.74	-0.2556
9.675	-0.0282	9.29003	-0.046	18.99	-0.2784	18.76	-0.2344
9.68333	-0.0282	9.29836	-0.0472	19	-0.2903	18.77	-0.235
9.69167	-0.0279	9.30669	-0.0487	19	0.1823	18.79	-0.2358
9.7	-0.0279	9.31503	-0.0495	19.02	0.1666	18.81	-0.2369
9.70833	-0.0282	9.32336	-0.0514	19.04	0.1945	18.82	-0.2375
9.71667	-0.0282	9.33169	-0.0525	19.05	0.2469	18.84	-0.239
9.725	-0.0279	9.34003	-0.0531	19.07	0.2553	18.86	-0.2403
9.73333	-0.0282	9.34836	-0.0544	19.09	0.2889	18.87	-0.2418
9.74167	-0.0279	9.35669	-0.0548	19.1	0.9249	18.89	-0.2435
9.75	-0.0282	9.36503	-0.0552	19.12	1.4297	18.91	-0.2451
9.75833	-0.0279	9.37336	-0.0559	19.14	0.9346	18.92	-0.2471
9.76667	-0.0282	9.38169	-0.0579	19.15	1.0851	18.94	-0.2483
9.775	-0.0279	9.39003	-0.0584	19.17	0.8805	18.96	-0.2341
9.78333	-0.0279	9.39831	-0.06	19.19	1.041	18.97	-0.206
9.79167	-0.0282	9.39831	0.0677	19.2	1.1026	18.99	-0.2031
9.8	-0.0282	9.40664	0.0623	19.22	1.0989	19.01	-0.2048
9.80833	-0.0282	9.41497	0.0605	19.24	1.1731	19.01	-0.2051
9.81667	-0.0279	9.42331	0.0593	19.25	1.1113	19.01	0.0905
9.825	-0.0279	9.43164	0.0577	19.27	1.0804	19.02	0.0803
9.83333	-0.0279	9.43997	0.0565	19.29	1.0341	19.04	0.0809
9.84167	-0.0282	9.44831	0.0554	19.3	1.0331	19.06	0.0822
9.85	-0.0282	9.45664	0.054	19.32	1.0297	19.07	0.0834
9.85833	-0.0279	9.46497	0.0531	19.34	1.0277	19.09	0.0823
9.86667	-0.0279	9.47331	0.0524	19.35	1.0387	19.11	0.0829
9.875	-0.0279	9.48164	0.0521	19.37	1.0254	19.12	0.0817
9.88333	-0.0279	9.48997	0.0517	19.39	1.0476	19.14	0.0826
9.89167	-0.0282	9.49831	0.0512	19.4	1.0893	19.16	0.0829
9.9	-0.0279	9.50664	0.0508	19.42	1.1528	19.17	0.0846
9.90833	-0.0279	9.51497	0.0504	19.44	1.1279	19.19	0.0877
9.91667	-0.0279	9.52331	0.0497	19.45	1.0173	19.21	0.0894
9.925	-0.0282	9.53164	0.0492	19.47	0.9975	19.22	0.091
9.93333	-0.0282	9.53997	0.049	19.49	1.0015	19.24	0.0924
9.94167	-0.0282	9.54831	0.0486	19.5	1.002	19.26	0.0942
9.95	-0.0279	9.55664	0.0481	19.52	1.0009	19.27	0.095
9.95833	-0.0279	9.56497	0.0479	19.54	0.9993	19.29	0.1009
9.96667	-0.0282	9.57331	0.0475	19.55	0.9949	19.31	0.1014
9.975	-0.0282	9.58164	0.0473	19.57	0.995	19.32	0.1022
9.98333	-0.0279	9.58997	0.0471	19.59	0.9967	19.34	0.1017
9.99167	-0.0279	9.59828	0.047	19.6	0.9983	19.36	0.1023
9.99861	-0.0279	9.59828	-0.0372	19.62	0.995	19.37	0.1048
9.99861	0.123	9.60661	-0.0385	19.64	0.9993	19.39	0.1077
10.0069	0.0973	9.61494	-0.0391	19.65	1.0336	19.41	0.1097
10.0153	0.0864	9.62328	-0.0397	19.67	1.0579	19.42	0.1119
10.0236	0.0818	9.63161	-0.0406	19.69	1.0632	19.44	0.1127
10.0319	0.0799	9.63994	-0.0414	19.7	0.9806	19.46	0.1146
10.0403	0.079	9.64828	-0.0434	19.72	0.9325	19.47	0.1178
10.0486	0.079	9.65661	-0.0438	19.74	0.9383	19.49	0.1197
10.0569	0.0796	9.66494	-0.0447	19.75	0.9369	19.51	0.1231
10.0653	0.0802	9.67328	-0.0456	19.77	0.9319	19.52	0.1322
10.0736	0.0815	9.68161	-0.0471	19.79	0.9451	19.54	0.1375
10.0819	0.083	9.68994	-0.0472	19.8	0.9891	19.56	0.1414
10.0903	0.0849	9.69828	-0.048	19.82	1.0104	19.57	0.1428
10.0986	0.0871	9.70661	-0.0481	19.84	0.9556	19.59	0.1449
10.1069	0.0895	9.71494	-0.0485	19.85	0.9572	19.61	0.1479
10.1153	0.093	9.72328	-0.0504	19.87	0.9518	19.62	0.1507
10.1236	0.0967	9.73161	-0.0515	19.89	0.9691	19.64	0.1552
10.1319	0.1007	9.73994	-0.0529	19.9	0.9635	19.66	0.1626
10.1403	0.1047	9.74828	-0.0527	19.92	0.9614	19.67	0.1666
10.1486	0.1097	9.75661	-0.0536	19.94	1.0927	19.69	0.1735
10.1569	0.1143	9.76494	-0.0556	19.95	1.0728	19.71	0.1817
10.1653	0.119	9.77328	-0.0567	19.97	1.1075	19.72	0.1874
10.1736	0.1236	9.78161	-0.0571	19.99	1.1069	19.74	0.1919
10.1819	0.128	9.78994	-0.057	20	1.2869	19.76	0.1966
10.1903	0.1326	9.79825	-0.0583	20	-1.0198	19.77	0.2021
10.1986	0.1373	9.79825	0.0659	20.02	-1.1768	19.79	0.2054
10.2069	0.1429	9.80658	0.0619	20.04	-1.6468	19.81	0.211
10.2153	0.1497	9.81492	0.0608	20.05	-1.093	19.82	0.2186
10.2236	0.1578	9.82325	0.0595	20.07	-1.1875	19.84	0.2223
10.2319	0.1677	9.83158	0.0585	20.09	-1.272	19.86	0.2209
10.2403	0.181	9.83992	0.0573	20.1	-1.1809	19.87	0.2204
10.2486	0.1993	9.84825	0.0563	20.12	-1.2613	19.89	0.222
10.2569	0.2349	9.85658	0.055	20.14	-1.2723	19.91	0.224
10.2653	0.3252	9.86492	0.054	20.15	-1.3472	19.92	0.2268
10.2736	1.958	9.87325	0.0533	20.17	-1.6005	19.94	0.2299
10.2819	2.4203	9.88158	0.0529	20.19	-1.3382	19.96	0.2336
10.2903	2.6543	9.88992	0.0524	20.2	-1.2657	19.97	0.2361
10.2986	2.7027	9.89825	0.0518	20.22	-1.2134	19.99	0.2389
10.3069	0.3965	9.90658	0.0513	20.24	-1.4216	20.01	0.242
10.3153	0.3311	9.91492	0.0511	20.25	-0.96	20.01	0.242
10.3236	0.3264	9.92325	0.0508	20.27	-0.6301	20.01	-0.1305
10.3319	0.3307	9.93158	0.0503	20.29	-0.6279	20.02	-0.1225
10.3403	0.3311	9.93992	0.0498	20.3	-0.6231	20.04	-0.1266
10.3486	0.3345	9.94825	0.0496	20.32	-0.6171	20.06	-0.1403
10.3569	0.3363	9.95658	0.0494	20.34	-0.6148	20.07	-0.16
10.3653	0.3338	9.96492	0.0492	20.35	-0.6131	20.09	-0.1669
10.3736	0.3357	9.97325	0.0488	20.37	-0.614	20.11	-0.173
10.3819	0.3335	9.98158	0.0486	20.39	-0.6197	20.12	-0.1776
10.3903	0.3298	9.98992	0.0483	20.4	-0.6326	20.14	-0.1829
10.3986	0.3258	9.99822	0.0481	20.42	-0.8769	20.16	-0.1846
10.4069	0.3289	9.99822	-0.0382	20.44	-0.7909	20.18	-0.1811
10.4153	0.3304	10.0066	-0.0395	20.45	-0.7854	20.19	-0.1789
10.4236	0.3335	10.0149	-0.0408	20.47	-0.7896	20.21	-0.1784
10.4319	0.3329	10.0232	-0.0424	20.49	-0.8268	20.23	-0.1783
10.4403	0.3342	10.0316	-0.0436	20.5	-0.8349	20.24	-0.1781
10.4486	0.3363	10.0399	-0.0445	20.52	-0.8495	20.26	-0.1781
10.4569	0.3379	10.0482	-0.0456	20.54	-0.8428	20.27	-0.1781
10.4653	0.3388	10.0566	-0.0461	20.55	-0.8493	20.29	-0.179
10.4736	0.3391	10.0649	-0.0475	20.57	-0.8364	20.31	-0.1772
10.4819	0.3382	10.0732	-0.0491	20.59	-0.8581	20.32	-0.1766
10.4903	0.3376	10.0816	-0.0497	20.6	-0.8943	20.34	-0.177
10.4986	0.3363	10.0899	-0.0506	20.62	-0.9391	20.36	-0.1772
10.5069	0.3363	10.0982	-0.0516	20.64	-1.0429	20.37	-0.1766
10.5153	0.3357	10.1066	-0.0532	20.65	-0.6439	20.39	-0.1764
10.5236	0.3354	10.1149	-0.0545	20.67	-0.6439	20.41	-0.1772
10.5319	0.3348	10.1232	-0.0547	20.69	-0.6438	20.42	-0.1776
10.5403	0.3354	10.1316	-0.0554	20.7	-0.2406	20.44	-0.178
10.5486	0.3354	10.1399	-0.0556	20.72	-0.2356	20.46	-0.179
10.5569	0.332	10.1482	-0.056	20.74	-0.2308	20.47	-0.1806
10.5653	0.3335	10.1566	-0.0566	20.75	-0.2099	20.49	-0.1811
10.5736	0.3323	10.1649	-0.0589	20.77	-0.2125	20.51	-0.1821
10.5819	0.2067	10.1732	-0.0594	20.79	-0.2111	20.52	-0.1826
10.5903	0.186	10.1816	-0.0604	20.8	-0.2125	20.54	-0.1837
10.5986	0.1813	10.1899	-0.0611	20.82	-0.215	20.56	-0.1843
10.6069	0.1751	10.1982	-0.0623	20.84	-0.2189	20.57	-0.1859
10.6153	0.1736	10.1982	0.0696	20.85	-0.2196	20.59	-0.1883
10.6236	0.1652	10.2065	0.0667	20.87	-0.2238	20.61	-0.1897
10.6319	0.1745	10.2148	0.0642	20.89	-0.2243	20.62	-0.1919
10.6403	0.212	10.2232	0.0629	20.9	-0.2252	20.64	-0.195
10.6486	0.2012	10.2315	0.0622	20.92	-0.2282	20.66	-0.1976
10.6569	0.1782	10.2398	0.0616	20.94	-0.2307	20.67	-0.2006
10.6653	0.1698	10.2482	0.0602	20.95	-0.2345	20.69	-0.2023
10.6736	0.1702	10.2565	0.059	20.97	-0.237	20.71	-0.2038
10.6819	0.1698	10.2648	0.0583	20.99	-0.2406	20.72	-0.2051
10.6903	0.1661	10.2732	0.0574	21	-0.2445	20.74	-0.2065
10.6986	0.1578	10.2815	0.0569	21	-0.2446	20.76	-0.208
10.7069	0.1571	10.2898	0.0564	21	0.1848	20.77	-0.2097
10.7153	0.1562	10.2982	0.0558	21.02	0.1607	20.79	-0.2114
10.7236	0.1559	10.3065	0.055	21.04	0.1642	20.81	-0.2145
10.7319	0.1559	10.3148	0.054	21.05	0.1823	20.82	-0.2124
10.7403	0.1556	10.3232	0.0536	21.07	0.2285	20.84	-0.2127
10.7486	0.1559	10.3315	0.0532	21.09	0.2283	20.86	-0.2136
10.7569	0.1546	10.3398	0.0529	21.1	0.2579	20.87	-0.2187
10.7653	0.1546	10.3482	0.0526	21.12	0.2452	20.89	-0.2204
10.7736	0.1528	10.3565	0.0523	21.14	0.2415	20.91	-0.221
10.7819	0.1503	10.3648	0.052	21.15	0.2494	20.92	-0.2251
10.7903	0.1494	10.3732	0.0518	21.17	0.2601	20.94	-0.2299
10.7986	0.1478	10.3815	0.0514	21.19	0.2745	20.96	-0.235
10.8069	0.146	10.3898	0.051	21.2	0.2858	20.97	-0.2469
10.8153	0.1463	10.3981	0.0507	21.22	0.2855	20.99	-0.268
10.8236	0.1463	10.3981	-0.04	21.24	0.3251	21.01	-0.292
10.8319	0.1463	10.4064	-0.0418	21.25	0.3753	21.01	-0.2927
10.8403	0.1466	10.4148	-0.043	21.27	0.6141	21.01	0.2133
10.8486	0.1469	10.4231	-0.0446	21.29	0.594	21.03	0.1328
10.8569	0.1469	10.4314	-0.0465	21.3	1.0232	21.04	0.1381
10.8653	0.1463	10.4398	-0.0476	21.32	1.2382	21.06	0.1421
10.8736	0.146	10.4481	-0.0483	21.34	1.4041	21.08	0.146
10.8819	0.145	10.4564	-0.05	21.35	1.2846	21.09	0.1533
10.8903	0.1426	10.4648	-0.0509	21.37	1.4683	21.11	0.1607
10.8986	0.1426	10.4731	-0.0514	21.39	1.0745	21.13	0.1409
10.9069	0.1422	10.4814	-0.0522	21.4	1.3838	21.14	0.1407
10.9153	0.141	10.4898	-0.0524	21.42	1.3216	21.16	0.1364
10.9236	0.1407	10.4981	-0.0542	21.44	1.2622	21.18	0.1344
10.9319	0.1388	10.5064	-0.0564	21.45	1.1198	21.19	0.1338
10.9403	0.1373	10.5148	-0.056	21.47	1.2928	21.21	0.1338
10.9486	0.1379	10.5231	-0.0578	21.49	1.2929	21.23	0.1316
10.9569	0.1385	10.5314	-0.0588	21.5	1.3384	21.24	0.1316
10.9653	0.1385	10.5398	-0.0603	21.52	1.3557	21.26	0.1307
10.9736	0.1367	10.5481	-0.0603	21.54	1.2471	21.28	0.1302
10.9819	0.136	10.5564	-0.0617	21.55	1.3208	21.29	0.1297
10.9903	0.1357	10.5648	-0.0601	21.57	1.9489	21.31	0.1293
10.9986	0.1354	10.5731	-0.0607	21.59	1.6637	21.33	0.1283
10.9986	-0.1184	10.5814	-0.0612	21.6	1.4123	21.34	0.1288
11.0069	-0.0697	10.5898	-0.0612	21.62	1.4524	21.36	0.1293
11.0153	-0.0657	10.5981	-0.0591	21.64	1.5146	21.38	0.1305
11.0236	-0.0644	10.5981	0.0666	21.65	1.562	21.39	0.1308
11.0319	-0.0666	10.6064	0.0645	21.67	2.7499	21.41	0.1327
11.0403	-0.0644	10.6147	0.0625	21.69	2.4535	21.43	0.1341
11.0486	-0.0635	10.6231	0.0612	21.7	2.4868	21.44	0.1344
11.0569	-0.0629	10.6314	0.0602	21.72	0.5645	21.46	0.1361
11.0653	-0.0629	10.6397	0.0596	21.74	2.0582	21.48	0.1375
11.0736	-0.061	10.6481	0.0579	21.75	1.533	21.49	0.139
11.0819	-0.0607	10.6564	0.0571	21.77	1.5978	21.51	0.1404
11.0903	-0.0592	10.6647	0.056	21.79	1.6017	21.53	0.1409
11.0986	-0.0585	10.6731	0.0556	21.8	1.7253	21.54	0.1414
11.1069	-0.0589	10.6814	0.0544	21.82	1.8327	21.56	0.1414
11.1153	-0.0589	10.6897	0.054	21.84	1.8032	21.58	0.142
11.1236	-0.0592	10.6981	0.0531	21.85	1.5247	21.59	0.1425
11.1319	-0.0592	10.7064	0.0525	21.87	1.3027	21.61	0.1423
11.1403	-0.0592	10.7147	0.0518	21.89	1.6126	21.63	0.1431
11.1486	-0.0592	10.7231	0.0514	21.9	1.6468	21.64	0.1434
11.1569	-0.0595	10.7314	0.0508	21.92	1.7008	21.66	0.1445
11.1653	-0.0595	10.7397	0.0505	21.94	1.5958	21.68	0.1446
11.1736	-0.0595	10.7481	0.0499	21.95	1.5286	21.69	0.1459
11.1819	-0.0598	10.7564	0.0496	21.97	1.5372	21.71	0.1474
11.1903	-0.0613	10.7647	0.0492	21.99	1.5092	21.73	0.1559
11.1986	-0.0595	10.7731	0.049	22	1.5053	21.74	0.1594
11.2069	-0.0585	10.7814	0.0488	22	-0.701	21.76	0.1638
11.2153	-0.0582	10.7897	0.0485	22.02	-0.4928	21.78	0.171
11.2236	-0.0585	10.798	0.0484	22.04	-0.3615	21.79	0.1769
11.2319	-0.0585	10.798	-0.038	22.05	-0.2947	21.81	0.1832
11.2403	-0.0592	10.8063	-0.0393	22.07	-0.2979	21.83	0.1907
11.2486	-0.0582	10.8147	-0.0404	22.09	-0.2813	21.84	0.1984
11.2569	-0.0589	10.823	-0.0415	22.1	-0.3903	21.86	0.2113
11.2653	-0.0561	10.8313	-0.0428	22.12	-0.3585	21.88	0.2268
11.2736	-0.0564	10.8397	-0.0446	22.14	-0.3418	21.89	0.2449
11.2819	-0.0567	10.848	-0.0461	22.15	-0.2271	21.91	0.2686
11.2903	-0.0384	10.8563	-0.0476	22.17	-0.2305	21.93	0.3068
11.2986	-0.0328	10.8647	-0.0492	22.19	-0.235	21.94	0.2869
11.3069	-0.0316	10.873	-0.0507	22.2	-0.2383	21.96	0.2767
11.3153	-0.031	10.8813	-0.0527	22.22	-0.2468	21.98	0.2782
11.3236	-0.03	10.8897	-0.0542	22.24	-0.266	21.99	0.2524
11.3319	-0.0285	10.898	-0.0563	22.25	-0.266	22.01	0.2548
11.3403	-0.0282	10.9063	-0.0573	22.27	-0.2688	22.01	0.2547
11.3486	-0.0275	10.9147	-0.0589	22.29	-0.2713	22.01	-0.1221
11.3569	-0.0269	10.923	-0.0601	22.3	-0.2858	22.03	-0.133
11.3653	-0.0263	10.9313	-0.062	22.32	-0.2906	22.04	-0.1319
11.3736	-0.0263	10.9397	-0.0603	22.34	-0.3185	22.06	-0.1314
11.3819	-0.026	10.948	-0.0624	22.35	-0.381	22.08	-0.1324
11.3903	-0.0257	10.9563	-0.061	22.37	-0.3782	22.09	-0.133
11.3986	-0.0254	10.9647	-0.0604	22.39	-0.3784	22.11	-0.1336
11.4069	-0.0251	10.973	-0.0594	22.4	-0.3861	22.13	-0.1359
11.4153	-0.0248	10.9813	-0.0581	22.42	-0.4557	22.14	-0.137
11.4236	-0.0248	10.9897	-0.0576	22.44	-0.4432	22.16	-0.1375
11.4319	-0.0244	10.9979	-0.0569	22.45	-0.4467	22.18	-0.1409
11.4403	-0.0244	10.9979	0.0649	22.47	-0.5235	22.19	-0.1452
11.4486	-0.0241	11.0063	0.0639	22.49	-0.5295	22.21	-0.1477
11.4569	-0.0238	11.0146	0.0626	22.5	-0.3337	22.23	-0.1497
11.4653	-0.0235	11.0229	0.0604	22.52	-0.3368	22.24	-0.1545
11.4736	-0.0235	11.0313	0.0594	22.54	-0.3347	22.26	-0.1629
11.4819	-0.0232	11.0396	0.0592	22.55	-0.3296	22.28	-0.1987
11.4903	-0.0232	11.0479	0.0586	22.57	-0.3282	22.29	-0.2113
11.4986	-0.0232	11.0563	0.0575	22.59	-0.328	22.31	-0.2192
11.5069	-0.0232	11.0646	0.0558	22.6	-0.2937	22.33	-0.2243
11.5153	-0.0229	11.0729	0.0553	22.62	-0.2427	22.34	-0.2265
11.5236	-0.0229	11.0813	0.0549	22.64	-0.2451	22.36	-0.2268
11.5319	-0.0229	11.0896	0.0544	22.65	-0.2454	22.38	-0.2258
11.5403	-0.0226	11.0979	0.054	22.67	-0.2457	22.39	-0.2255
11.5486	-0.0226	11.1063	0.0538	22.69	-0.2457	22.41	-0.2238
11.5569	-0.0226	11.1146	0.0533	22.7	-0.2458	22.43	-0.2164
11.5653	-0.0226	11.1229	0.0529	22.72	-0.2469	22.44	-0.2206
11.5736	-0.0226	11.1313	0.052	22.74	-0.248	22.46	-0.2192
11.5819	-0.0223	11.1396	0.0514	22.75	-0.2497	22.48	-0.2181
11.5903	-0.0223	11.1479	0.0509	22.77	-0.2516	22.49	-0.2179
11.5986	-0.0223	11.1563	0.0506	22.79	-0.2528	22.51	-0.2179
11.6069	-0.0226	11.1646	0.0503	22.8	-0.2533	22.53	-0.2189
11.6153	-0.0223	11.1729	0.0494	22.82	-0.2542	22.54	-0.2192
11.6236	-0.0223	11.1813	0.0491	22.84	-0.2551	22.56	-0.22
11.6319	-0.0223	11.1896	0.0488	22.85	-0.2559	22.58	-0.2207
11.6403	-0.0223	11.1979	0.0485	22.87	-0.2567	22.59	-0.2204
11.6486	-0.0223	11.1979	-0.0382	22.89	-0.2582	22.61	-0.2212
11.6569	-0.0223	11.2062	-0.0398	22.9	-0.26	22.63	-0.2241
11.6653	-0.0223	11.2146	-0.0406	22.92	-0.2617	22.64	-0.2255
11.6736	-0.0223	11.2229	-0.0416	22.94	-0.2638	22.66	-0.2265
11.6819	-0.0223	11.2312	-0.0424	22.95	-0.2671	22.68	-0.2277
11.6903	-0.0223	11.2396	-0.0437	22.97	-0.2705	22.69	-0.2286
11.6986	-0.022	11.2479	-0.0454	22.99	-0.2739	22.71	-0.2299
11.7069	-0.022	11.2562	-0.0464	23	-0.2778	22.73	-0.2314
11.7153	-0.022	11.2646	-0.0474	23	0.1398	22.74	-0.2328
11.7236	-0.0223	11.2729	-0.0486	23.02	0.1161	22.76	-0.2339
11.7319	-0.022	11.2812	-0.0496	23.04	0.1169	22.78	-0.2341
11.7403	-0.022	11.2896	-0.0507	23.05	0.1173	22.79	-0.2364
11.7486	-0.022	11.2979	-0.0517	23.07	0.1209	22.81	-0.2438
11.7569	-0.022	11.3062	-0.0522	23.09	0.1242	22.83	-0.266
11.7653	-0.022	11.3146	-0.0525	23.1	0.1294	22.84	-0.2561
11.7736	-0.022	11.3229	-0.0539	23.12	0.1364	22.86	-0.2612
11.7819	-0.022	11.3312	-0.0548	23.14	0.2865	22.88	-0.2632
11.7903	-0.0217	11.3396	-0.0551	23.15	0.308	22.89	-0.2649
11.7986	-0.0217	11.3479	-0.056	23.17	0.437	22.91	-0.2637
11.8069	-0.0217	11.3562	-0.0581	23.19	0.8763	22.93	-0.2686
11.8153	-0.0217	11.3646	-0.057	23.2	0.2776	22.94	-0.2745
11.8236	-0.0217	11.3729	-0.059	23.22	0.5402	22.96	-0.2759
11.8319	-0.0217	11.3812	-0.0597	23.24	0.2336	22.98	-0.2786
11.8403	-0.0213	11.3896	-0.0596	23.25	0.2421	22.99	-0.2786
11.8486	-0.0217	11.3978	-0.0597	23.27	0.3523	23.01	-0.2795
11.8569	-0.0213	11.3978	0.0678	23.29	0.5173	23.01	-0.2795
11.8653	-0.0213	11.4062	0.0643	23.3	0.4791	23.01	0.1451
11.8736	-0.0213	11.4145	0.062	23.32	0.5046	23.03	0.139
11.8819	-0.0213	11.4228	0.0606	23.34	0.5566	23.04	0.1353
11.8903	-0.0213	11.4312	0.0587	23.35	0.7422	23.06	0.1319
11.8986	-0.0213	11.4395	0.0574	23.37	0.6938	23.08	0.1282
11.9069	-0.0213	11.4478	0.0563	23.39	0.6813	23.09	0.1242
11.9153	-0.0213	11.4562	0.0556	23.4	0.7196	23.11	0.1231
11.9236	-0.0213	11.4645	0.0548	23.42	0.8746	23.13	0.1234
11.9319	-0.0213	11.4728	0.054	23.44	1.2161	23.14	0.1223
11.9403	-0.0213	11.4812	0.0535	23.45	1.441	23.16	0.1211
11.9486	-0.0213	11.4895	0.0531	23.47	0.6988	23.18	0.1211
11.9569	-0.0213	11.4978	0.0525	23.49	1.4312	23.19	0.1204
11.9653	-0.0213	11.5062	0.0515	23.5	0.5321	23.21	0.1203
11.9736	-0.0213	11.5145	0.0509	23.52	1.1644	23.23	0.1198
11.9819	-0.0213	11.5228	0.0505	23.54	1.6236	23.24	0.1194
11.9903	-0.0213	11.5312	0.0499	23.55	2.143	23.26	0.1187
11.9986	-0.0213	11.5395	0.0497	23.57	1.1871	23.28	0.118
11.9986	0.0186	11.5478	0.0495	23.59	1.43	23.29	0.1153
12.0069	0.0189	11.5562	0.0492	23.6	2.536	23.31	0.1144
12.0153	0.0192	11.5645	0.049	23.62	0.9476	23.33	0.113
12.0236	0.0192	11.5728	0.0487	23.64	1.1003	23.34	0.1122
12.0319	0.0195	11.5812	0.0485	23.65	1.7076	23.36	0.1121
12.0403	0.0198	11.5895	0.0483	23.67	2.3396	23.38	0.1121
12.0486	0.0198	11.5978	0.0481	23.69	1.5334	23.39	0.1125
12.0569	0.0198	11.5978	-0.0379	23.7	2.0447	23.41	0.1128
12.0653	0.0198	11.6061	-0.0392	23.72	1.1916	23.43	0.1135
12.0736	0.0201	11.6144	-0.0401	23.74	1.6189	23.44	0.1139
12.0819	0.0201	11.6228	-0.0408	23.75	1.2728	23.46	0.1144
12.0903	0.0201	11.6311	-0.0416	23.77	2.2566	23.48	0.1147
12.0986	0.0201	11.6394	-0.0424	23.79	2.2613	23.49	0.1152
12.1069	0.0207	11.6478	-0.0431	23.8	2.323	23.51	0.1161
12.1153	0.0201	11.6561	-0.044	23.82	1.7887	23.53	0.1167
12.1236	0.0207	11.6644	-0.0455	23.84	2.3794	23.54	0.1175
12.1319	0.0207	11.6728	-0.0465	23.85	2.2033	23.56	0.1204
12.1403	0.0207	11.6811	-0.0475	23.87	1.662	23.58	0.1217
12.1486	0.0207	11.6894	-0.0483	23.89	1.8026	23.59	0.1228
12.1569	0.0207	11.6978	-0.0488	23.9	1.9365	23.61	0.1237
12.1653	0.0207	11.7061	-0.049	23.92	2.0178	23.63	0.1248
12.1736	0.0207	11.7144	-0.049	23.94	1.343	23.64	0.1262
12.1819	0.021	11.7228	-0.0494	23.95	1.4807	23.66	0.1273
12.1903	0.021	11.7311	-0.0503	23.97	1.8934	23.68	0.1293
12.1986	0.021	11.7394	-0.051	23.99	2.6493	23.69	0.1318
12.2069	0.021	11.7478	-0.0507	24	2.3225	23.71	0.1333
12.2153	0.021	11.7561	-0.0513	24	2.3572	23.73	0.1364
12.2236	0.021	11.7644	-0.0519	24	-0.7799	23.74	0.1384
12.2319	0.0213	11.7728	-0.0524	24.02	-0.9265	23.76	0.1401
12.2403	0.0213	11.7811	-0.0519	24.04	-0.856	23.78	0.1418
12.2486	0.0213	11.7894	-0.0524	24.05	-0.8443	23.79	0.1443
12.2569	0.0213	11.7977	-0.0532	24.07	-0.8115	23.81	0.1466
12.2653	0.0213	11.7977	0.0619	24.09	-0.5988	23.83	0.149
12.2736	0.0217	11.8061	0.0583	24.1	-0.9651	23.84	0.1531
12.2819	0.0213	11.8144	0.0574	24.12	-1.1376	23.86	0.1522
12.2903	0.0213	11.8227	0.0567	24.14	-0.9959	23.88	0.1609
12.2986	0.0213	11.8311	0.0562	24.15	-0.9102	23.89	0.1786
12.3069	0.0213	11.8394	0.0548	24.17	-0.9711	23.91	0.1891
12.3153	0.0213	11.8477	0.0539	24.19	-0.9459	23.93	0.2055
12.3236	0.0217	11.8561	0.0533	24.2	-0.926	23.94	0.2086
12.3319	0.0217	11.8644	0.0532	24.22	-0.9054	23.96	0.2124
12.3403	0.0217	11.8727	0.0525	24.24	-0.5997	23.98	0.2153
12.3486	0.0217	11.8811	0.0521	24.25	-0.5464	23.99	0.2179
12.3569	0.0217	11.8894	0.0514	24.27	-0.7247	24.01	0.2223
12.3653	0.0217	11.8977	0.051	24.29	-0.8411	24.01	0.2224
12.3736	0.022	11.9061	0.0506	24.3	-0.5842	24.01	-0.118
12.3819	0.022	11.9144	0.0502	24.32	-0.9828	24.03	-0.1122
12.3903	0.022	11.9227	0.0499	24.34	-0.6968	24.04	-0.1158
12.3986	0.022	11.9311	0.0496	24.35	-0.5411	24.06	-0.1211
12.4069	0.022	11.9394	0.0494	24.37	-0.5707	24.08	-0.1882
12.4153	0.0223	11.9477	0.0491	24.39	-0.5642	24.09	-0.2014
12.4236	0.0223	11.9561	0.0485	24.4	-0.5281	24.11	-0.2427
12.4319	0.0226	11.9644	0.0483	24.42	-0.4205	24.13	-0.2703
12.4403	0.0226	11.9727	0.048	24.44	-0.4128	24.14	-0.2832
12.4486	0.0226	11.9811	0.0478	24.45	-0.4112	24.16	-0.2711
12.4569	0.0226	11.9894	0.0477	24.47	-0.4182	24.18	-0.2618
12.4653	0.0226	11.9977	0.0472	24.49	-0.3951	24.19	-0.2637
12.4736	0.0226	11.9977	-0.037	24.5	-0.374	24.21	-0.2872
12.4819	0.0229	12.006	-0.0383	24.52	-0.3641	24.23	-0.3503
12.4903	0.0229	12.0143	-0.0392	24.54	-0.3616	24.24	-0.2637
12.4986	0.0232	12.0227	-0.0398	24.55	-0.3382	24.26	-0.2465
12.5069	0.0232	12.031	-0.0406	24.57	-0.3345	24.28	-0.2482
12.5153	0.0232	12.0393	-0.0412	24.59	-0.3337	24.29	-0.2454
12.5236	0.0232	12.0477	-0.0421	24.6	-0.3336	24.31	-0.2548
12.5319	0.0232	12.056	-0.0434	24.62	-0.3342	24.33	-0.3737
12.5403	0.0235	12.0643	-0.0436	24.64	-0.3234	24.34	-0.4931
12.5486	0.0235	12.0727	-0.0439	24.65	-0.3043	24.36	-0.4853
12.5569	0.0235	12.081	-0.045	24.67	-0.3013	24.38	-0.4796
12.5653	0.0238	12.0893	-0.0451	24.69	-0.3006	24.39	-0.4708
12.5736	0.0238	12.0977	-0.0455	24.7	-0.3009	24.41	-0.465
12.5819	0.0238	12.106	-0.0466	24.72	-0.3012	24.43	-0.4526
12.5903	0.0238	12.1143	-0.0473	24.74	-0.3016	24.44	-0.4531
12.5986	0.0241	12.1227	-0.0471	24.75	-0.3024	24.46	-0.4517
12.6069	0.0241	12.131	-0.0466	24.77	-0.3032	24.48	-0.4503
12.6153	0.0241	12.1393	-0.0475	24.79	-0.3054	24.49	-0.4489
12.6236	0.0244	12.1477	-0.0485	24.8	-0.3097	24.51	-0.4488
12.6319	0.0244	12.156	-0.0489	24.82	-0.3109	24.53	-0.4486
12.6403	0.0244	12.1643	-0.0496	24.84	-0.3119	24.54	-0.4477
12.6486	0.0244	12.1727	-0.0502	24.85	-0.3127	24.56	-0.448
12.6569	0.0248	12.181	-0.0504	24.87	-0.3134	24.58	-0.4484
12.6653	0.0248	12.1893	-0.0502	24.89	-0.3147	24.59	-0.4492
12.6736	0.0251	12.1976	-0.0491	24.9	-0.3164	24.61	-0.4478
12.6819	0.0251	12.1976	0.0581	24.92	-0.3189	24.63	-0.448
12.6903	0.0254	12.2059	0.056	24.94	-0.321	24.64	-0.4481
12.6986	0.0254	12.2143	0.0551	24.95	-0.324	24.66	-0.4486
12.7069	0.0254	12.2226	0.0548	24.97	-0.3275	24.68	-0.4638
12.7153	0.0257	12.2309	0.0545	24.99	-0.3311	24.69	-0.4641
12.7236	0.026	12.2393	0.0537	25	-0.3345	24.71	-0.466
12.7319	0.026	12.2476	0.0529	25	-0.3348	24.73	-0.4536
12.7403	0.0263	12.2559	0.0524	25	0.2055	24.74	-0.4576
12.7486	0.026	12.2643	0.0521	25.02	0.1395	24.76	-0.457
12.7569	0.026	12.2726	0.0516	25.04	0.1356	24.78	-0.4601
12.7653	0.0269	12.2809	0.0511	25.05	0.135	24.79	-0.4508
12.7736	0.0272	12.2893	0.0507	25.07	0.1285	24.81	-0.4449
12.7819	0.0288	12.2976	0.0503	25.09	0.1407	24.83	-0.4453
12.7903	0.0291	12.3059	0.0501	25.1	0.1423	24.84	-0.446
12.7986	0.0294	12.3143	0.0497	25.12	0.1488	24.86	-0.4467
12.8069	0.03	12.3226	0.0494	25.14	0.1541	24.88	-0.4501
12.8153	0.0319	12.3309	0.0491	25.15	0.1662	24.89	-0.4505
12.8236	0.0325	12.3393	0.0487	25.17	0.1831	24.91	-0.4503
12.8319	0.0328	12.3476	0.0485	25.19	0.1854	24.93	-0.4542
12.8403	0.0334	12.3559	0.0482	25.2	0.1916	24.94	-0.459
12.8486	0.0337	12.3643	0.0479	25.22	0.1933	24.96	-0.4559
12.8569	0.0356	12.3726	0.0473	25.24	0.2	24.98	-0.4625
12.8653	0.0387	12.3809	0.0473	25.25	0.2029	24.99	-0.4643
12.8736	0.0424	12.3893	0.047	25.27	0.2012	25.01	-0.425
12.8819	0.0461	12.3976	0.0465	25.29	0.204	25.01	-0.4264
12.8903	0.0446	12.3976	-0.0361	25.3	0.2055	25.01	0.2489
12.8986	0.0427	12.4059	-0.0376	25.32	0.2079	25.03	0.1415
12.9069	0.0418	12.4142	-0.0388	25.34	0.2111	25.04	0.1332
12.9153	0.0412	12.4226	-0.0395	25.35	0.2128	25.06	0.149
12.9236	0.0344	12.4309	-0.0402	25.37	0.2158	25.08	0.1679
12.9319	0.0325	12.4392	-0.0411	25.39	0.2128	25.09	0.2015
12.9403	0.0325	12.4476	-0.0417	25.4	0.2162	25.11	0.2096
12.9486	0.0319	12.4559	-0.0426	25.42	0.2186	25.13	0.2043
12.9569	0.0291	12.4642	-0.0427	25.44	0.2237	25.14	0.2066
12.9653	0.0272	12.4726	-0.0432	25.45	0.2286	25.16	0.1679
12.9736	0.0257	12.4809	-0.0439	25.47	0.2361	25.18	0.1702
12.9819	0.0251	12.4892	-0.0449	25.49	0.2431	25.19	0.1685
12.9903	0.0244	12.4976	-0.0452	25.5	0.2446	25.21	0.164
12.9986	0.0241	12.5059	-0.0462	25.52	0.2458	25.23	0.1673
12.9986	-0.0235	12.5142	-0.0466	25.54	0.246	25.24	0.1668
13.0069	-0.0251	12.5226	-0.0463	25.55	0.2592	25.26	0.1648
13.0153	-0.026	12.5309	-0.0475	25.57	0.2725	25.28	0.1642
13.0236	-0.0279	12.5392	-0.0477	25.59	0.3626	25.29	0.1648
13.0319	-0.0325	12.5476	-0.0471	25.6	0.6456	25.31	0.1649
13.0403	-0.0421	12.5559	-0.0475	25.62	0.7583	25.33	0.1645
13.0486	-0.0437	12.5642	-0.0476	25.64	0.9454	25.34	0.1635
13.0569	-0.0452	12.5726	-0.0481	25.65	0.882	25.36	0.1617
13.0653	-0.0465	12.5809	-0.0484	25.67	1.0795	25.38	0.1612
13.0736	-0.048	12.5892	-0.0498	25.69	1.0099	25.39	0.1612
13.0819	-0.0492	12.5975	-0.0495	25.7	1.111	25.41	0.1607
13.0903	-0.0508	12.5975	0.0587	25.72	0.8423	25.43	0.1609
13.0986	-0.053	12.6058	0.0551	25.74	1.3213	25.44	0.1614
13.1069	-0.0554	12.6142	0.0543	25.75	1.4379	25.46	0.1584
13.1153	-0.0579	12.6225	0.0537	25.77	1.5103	25.48	0.1583
13.1236	-0.061	12.6308	0.0532	25.79	1.0204	25.49	0.1584
13.1319	-0.0635	12.6392	0.0527	25.8	1.0507	25.51	0.1586
13.1403	-0.0678	12.6475	0.0523	25.82	1.3895	25.53	0.1584
13.1486	-0.0418	12.6558	0.052	25.84	1.6612	25.54	0.1583
13.1569	-0.0381	12.6642	0.0517	25.85	1.7859	25.56	0.1586
13.1653	-0.0341	12.6725	0.0511	25.87	2.4003	25.58	0.1578
13.1736	-0.0337	12.6808	0.0505	25.89	2.7483	25.59	0.1553
13.1819	-0.0337	12.6892	0.0503	25.9	0.9181	25.61	0.1612
13.1903	-0.0334	12.6975	0.0499	25.92	0.2596	25.63	0.1617
13.1986	-0.0334	12.7058	0.0497	25.94	1.5368	25.64	0.1631
13.2069	-0.0334	12.7142	0.0495	25.95	1.6147	25.66	0.1669
13.2153	-0.0334	12.7225	0.0491	25.97	1.8125	25.68	0.1699
13.2236	-0.0334	12.7308	0.0489	25.99	1.9502	25.69	0.1745
13.2319	-0.0334	12.7392	0.0493	26	1.6633	25.71	0.1781
13.2403	-0.0334	12.7475	0.0491	26	-0.1516	25.73	0.1821
13.2486	-0.0306	12.7558	0.0488	26.02	-0.1527	25.74	0.1873
13.2569	-0.0282	12.7642	0.0481	26.04	-0.1507	25.76	0.1921
13.2653	-0.0272	12.7725	0.0476	26.05	-0.1511	25.78	0.2014
13.2736	-0.0266	12.7808	0.0473	26.07	-0.1525	25.79	0.2074
13.2819	-0.0263	12.7892	0.0469	26.09	-0.1544	25.81	0.211
13.2903	-0.0263	12.7974	0.0469	26.1	-0.157	25.83	0.2138
13.2986	-0.026	12.7974	-0.0368	26.12	-0.1645	25.84	0.2162
13.3069	-0.026	12.8058	-0.0383	26.14	-0.2294	25.86	0.2184
13.3153	-0.0257	12.8141	-0.0394	26.15	-0.8656	25.88	0.2187
13.3236	-0.0257	12.8224	-0.0401	26.17	-0.9652	25.89	0.2198
13.3319	-0.0257	12.8308	-0.0413	26.19	-0.9045	25.91	0.2217
13.3403	-0.0257	12.8391	-0.0425	26.2	-0.8677	25.93	0.2234
13.3486	-0.0257	12.8474	-0.0437	26.22	-0.8574	25.94	0.2249
13.3569	-0.0257	12.8558	-0.0448	26.24	-0.7155	25.96	0.2265
13.3653	-0.0257	12.8641	-0.0453	26.25	-0.6297	25.98	0.228
13.3736	-0.0257	12.8724	-0.0466	26.27	-0.712	25.99	0.2294
13.3819	-0.0257	12.8808	-0.0458	26.29	-0.731	26.01	0.2307
13.3903	-0.0257	12.8891	-0.0468	26.3	-0.7454	26.01	0.2308
13.3986	-0.0257	12.8974	-0.0466	26.32	-0.5201	26.01	-0.1304
13.4069	-0.0257	12.9058	-0.047	26.34	-0.4793	26.03	-0.0989
13.4153	-0.0257	12.9141	-0.0472	26.35	-0.3754	26.04	-0.1015
13.4236	-0.0254	12.9224	-0.0479	26.37	-0.3905	26.06	-0.107
13.4319	-0.0254	12.9308	-0.0503	26.39	-0.4164	26.08	-0.1149
13.4403	-0.0254	12.9391	-0.0508	26.4	-0.4805	26.09	-0.1204
13.4486	-0.0254	12.9474	-0.0516	26.42	-0.4785	26.11	-0.1243
13.4569	-0.0254	12.9558	-0.0521	26.44	-0.5252	26.13	-0.1279
13.4653	-0.0254	12.9641	-0.0523	26.45	-0.877	26.14	-0.128
13.4736	-0.0254	12.9724	-0.0523	26.47	-0.3903	26.16	-0.1282
13.4819	-0.0254	12.9808	-0.052	26.49	-0.4599	26.18	-0.1352
13.4903	-0.0254	12.9891	-0.0518	26.5	-0.9288	26.19	-0.1325
13.4986	-0.0254	12.9974	-0.0523	26.52	-0.8197	26.21	-0.1304
13.5069	-0.0254	12.9974	0.061	26.54	-0.8084	26.23	-0.1338
13.5153	-0.0254	13.0057	0.0579	26.55	-0.7098	26.24	-0.1366
13.5236	-0.0254	13.0141	0.0562	26.57	-0.7222	26.26	-0.138
13.5319	-0.0254	13.0224	0.0553	26.59	-0.8696	26.28	-0.1412
13.5403	-0.0254	13.0307	0.0545	26.6	-0.803	26.29	-0.1394
13.5486	-0.0251	13.0391	0.0536	26.62	-0.9328	26.31	-0.1437
13.5569	-0.0251	13.0474	0.053	26.64	-0.4322	26.33	-0.1536
13.5653	-0.0251	13.0557	0.0525	26.65	-0.4582	26.34	-0.1778
13.5736	-0.0251	13.0641	0.0515	26.67	-0.7149	26.36	-0.1807
13.5819	-0.0251	13.0724	0.0511	26.69	-0.9542	26.38	-0.1829
13.5903	-0.0251	13.0807	0.0509	26.7	-0.8186	26.39	-0.1896
13.5986	-0.0251	13.0891	0.0507	26.72	-1.1705	26.41	-0.1956
13.6069	-0.0251	13.0974	0.0503	26.74	-0.9346	26.43	-0.1976
13.6153	-0.0251	13.1057	0.0501	26.75	-0.9755	26.44	-0.1993
13.6236	-0.0251	13.1141	0.0498	26.77	-1.0162	26.46	-0.201
13.6319	-0.0251	13.1224	0.0495	26.79	-1.1441	26.48	-0.2004
13.6403	-0.0251	13.1307	0.049	26.8	-0.4092	26.49	-0.2004
13.6486	-0.0251	13.1391	0.0487	26.82	-0.4109	26.51	-0.2004
13.6569	-0.0251	13.1474	0.0487	26.84	-0.4064	26.53	-0.202
13.6653	-0.0251	13.1557	0.0484	26.85	-0.3954	26.54	-0.2023
13.6736	-0.0251	13.1641	0.0482	26.87	-0.3872	26.56	-0.2035
13.6819	-0.0251	13.1724	0.0479	26.89	-0.3943	26.58	-0.2046
13.6903	-0.0251	13.1807	0.0477	26.9	-0.4136	26.59	-0.2052
13.6986	-0.0251	13.1891	0.0472	26.92	-0.4433	26.61	-0.2079
13.7069	-0.0251	13.1973	0.0469	26.94	-0.4722	26.63	-0.2117
13.7153	-0.0251	13.1973	-0.0367	26.95	-0.4472	26.64	-0.2131
13.7236	-0.0251	13.2057	-0.0379	26.97	-0.4495	26.66	-0.213
13.7319	-0.0251	13.214	-0.0388	26.99	-0.467	26.68	-0.2139
13.7403	-0.0251	13.2223	-0.0397	27	-0.4743	26.69	-0.2139
13.7486	-0.0251	13.2307	-0.0404	27	-0.4743	26.71	-0.2172
13.7569	-0.0251	13.239	-0.0414	27	0.2113	26.73	-0.2196
13.7653	-0.0251	13.2473	-0.0425	27.02	0.1975	26.74	-0.2251
13.7736	-0.0251	13.2557	-0.0432	27.04	0.2156	26.76	-0.2389
13.7819	-0.0254	13.264	-0.0443	27.05	0.2358	26.78	-0.2375
13.7903	-0.0251	13.2723	-0.0451	27.07	0.228	26.79	-0.2454
13.7986	-0.0251	13.2807	-0.0473	27.09	0.2224	26.81	-0.2452
13.8069	-0.0254	13.289	-0.0484	27.1	0.2328	26.83	-0.2471
13.8153	-0.0254	13.2973	-0.0485	27.12	0.2494	26.84	-0.2272
13.8236	-0.0254	13.3057	-0.049	27.14	0.3162	26.86	-0.2393
13.8319	-0.0251	13.314	-0.0478	27.15	0.4356	26.88	-0.2446
13.8403	-0.0251	13.3223	-0.0486	27.17	0.568	26.89	-0.2276
13.8486	-0.0254	13.3307	-0.0499	27.19	0.4147	26.91	-0.2359
13.8569	-0.0251	13.339	-0.0506	27.2	0.7667	26.93	-0.2448
13.8653	-0.0254	13.3473	-0.0501	27.22	1.0691	26.94	-0.2499
13.8736	-0.0254	13.3557	-0.0505	27.24	2.3757	26.96	-0.2519
13.8819	-0.0254	13.364	-0.0513	27.25	1.0724	26.98	-0.2555
13.8903	-0.0251	13.3723	-0.0519	27.27	1.0593	26.99	-0.2598
13.8986	-0.0254	13.3807	-0.0524	27.29	0.8329	27.01	-0.2927
13.9069	-0.0254	13.389	-0.0529	27.3	1.1306	27.01	-0.299
13.9153	-0.0254	13.3973	-0.0545	27.32	1.041	27.01	0.1659
13.9236	-0.0254	13.3973	0.0632	27.34	0.7225	27.03	0.1604
13.9319	-0.0254	13.4056	0.0595	27.35	0.8318	27.04	0.159
13.9403	-0.0254	13.4139	0.0582	27.37	0.8206	27.06	0.1618
13.9486	-0.0254	13.4223	0.0563	27.39	0.8234	27.08	0.1663
13.9569	-0.0254	13.4306	0.0551	27.4	0.8214	27.09	0.1708
13.9653	-0.0254	13.4389	0.0544	27.42	0.8305	27.11	0.1744
13.9736	-0.0254	13.4473	0.054	27.44	0.8211	27.13	0.1775
13.9819	-0.0254	13.4556	0.0534	27.45	0.8208	27.14	0.18
13.9903	-0.0254	13.4639	0.0528	27.47	0.8189	27.16	0.1831
13.9986	-0.0254	13.4723	0.0518	27.49	0.8312	27.18	0.1868
13.9986	0.0229	13.4806	0.0513	27.5	0.8121	27.19	0.1239
14.0069	0.0235	13.4889	0.0505	27.52	0.8071	27.21	0.1279
14.0153	0.0235	13.4973	0.0498	27.54	0.8079	27.23	0.1282
14.0236	0.0238	13.5056	0.0492	27.55	0.8092	27.24	0.1271
14.0319	0.0238	13.5139	0.0488	27.57	0.8085	27.26	0.1254
14.0403	0.0238	13.5223	0.0487	27.59	0.8126	27.28	0.1243
14.0486	0.0241	13.5306	0.049	27.6	0.8107	27.29	0.1243
14.0569	0.0241	13.5389	0.0487	27.62	0.8126	27.31	0.1243
14.0653	0.0241	13.5473	0.0486	27.64	0.8133	27.33	0.1249
14.0736	0.0241	13.5556	0.048	27.65	0.8129	27.34	0.1249
14.0819	0.0244	13.5639	0.0478	27.67	0.8085	27.36	0.1251
14.0903	0.0244	13.5723	0.0474	27.69	0.8092	27.38	0.124
14.0986	0.0244	13.5806	0.0471	27.7	0.8118	27.39	0.1248
14.1069	0.0248	13.5889	0.0466	27.72	0.8121	27.41	0.1251
14.1153	0.0248	13.5972	0.0464	27.74	0.8141	27.43	0.1256
14.1236	0.0251	13.5972	-0.0361	27.75	0.8177	27.44	0.126
14.1319	0.0254	13.6056	-0.0373	27.77	0.8198	27.46	0.127
14.1403	0.0257	13.6139	-0.0383	27.79	0.8209	27.48	0.1288
14.1486	0.026	13.6222	-0.0394	27.8	0.8234	27.49	0.1324
14.1569	0.0272	13.6306	-0.0402	27.82	0.8225	27.51	0.1355
14.1653	0.0282	13.6389	-0.0407	27.84	0.8248	27.53	0.1407
14.1736	0.0294	13.6472	-0.0417	27.85	0.8273	27.54	0.1435
14.1819	0.0294	13.6556	-0.0426	27.87	0.8307	27.56	0.1466
14.1903	0.03	13.6639	-0.0442	27.89	0.8625	27.58	0.1505
14.1986	0.03	13.6722	-0.0444	27.9	0.8699	27.59	0.1539
14.2069	0.0306	13.6806	-0.0456	27.92	0.8746	27.61	0.158
14.2153	0.0325	13.6889	-0.0452	27.94	0.8815	27.63	0.1694
14.2236	0.0328	13.6972	-0.0463	27.95	0.8867	27.64	0.1783
14.2319	0.0322	13.7056	-0.0474	27.97	0.8902	27.66	0.186
14.2403	0.0325	13.7139	-0.0475	27.99	0.8955	27.68	0.1897
14.2486	0.0322	13.7222	-0.0477	28	0.8994	27.69	0.1936
14.2569	0.0279	13.7306	-0.0494	28	0.8983	27.71	0.1986
14.2653	0.0257	13.7389	-0.05	28	-0.3858	27.73	0.19
14.2736	0.0251	13.7472	-0.0489	28.02	-0.3976	27.74	0.1761
14.2819	0.0251	13.7556	-0.0494	28.04	-0.5763	27.76	0.1784
14.2903	0.0248	13.7639	-0.0496	28.05	-0.4829	27.78	0.1812
14.2986	0.0248	13.7722	-0.0496	28.07	-0.3767	27.79	0.1835
14.3069	0.0248	13.7806	-0.0496	28.09	-0.8736	27.81	0.1863
14.3153	0.0248	13.7889	-0.0502	28.1	-0.856	27.83	0.1897
14.3236	0.0248	13.7972	-0.0505	28.12	-0.7225	27.84	0.1925
14.3319	0.0248	13.7972	0.0596	28.14	-1.2126	27.86	0.195
14.3403	0.0248	13.8055	0.057	28.15	-0.5678	27.88	0.1924
14.3486	0.0251	13.8138	0.0557	28.17	-0.5106	27.89	0.1933
14.3569	0.0251	13.8222	0.0547	28.19	-0.5227	27.91	0.1989
14.3653	0.026	13.8305	0.0541	28.2	-0.5326	27.93	0.2023
14.3736	0.0269	13.8388	0.0534	28.22	-0.5452	27.94	0.2054
14.3819	0.026	13.8472	0.0531	28.24	-0.5539	27.96	0.2079
14.3903	0.0254	13.8555	0.0526	28.25	-0.5551	27.98	0.2009
14.3986	0.0248	13.8638	0.0524	28.27	-0.5562	27.99	0.201
14.4069	0.0241	13.8722	0.0518	28.29	-0.5684	28.01	0.2015
14.4153	0.0238	13.8805	0.0512	28.3	-0.5785	28.01	0.2017
14.4236	0.0238	13.8888	0.0509	28.32	-0.5788	28.01	-0.1166
14.4319	0.0238	13.8972	0.051	28.34	-0.5839	28.03	-0.1449
14.4403	0.0238	13.9055	0.0507	28.35	-0.5904	28.04	-0.1589
14.4486	0.0235	13.9138	0.0504	28.37	-0.5957	28.06	-0.18
14.4569	0.0235	13.9222	0.05	28.39	-0.5971	28.08	-0.2018
14.4653	0.0235	13.9305	0.0495	28.4	-0.6011	28.09	-0.2066
14.4736	0.0235	13.9388	0.0492	28.42	-0.6083	28.11	-0.211
14.4819	0.0232	13.9472	0.0485	28.44	-0.594	28.13	-0.2124
14.4903	0.0232	13.9555	0.0487	28.45	-0.5914	28.14	-0.2175
14.4986	0.0229	13.9638	0.0483	28.47	-0.5893	28.16	-0.2186
14.5069	0.0229	13.9722	0.0481	28.49	-0.589	28.18	-0.2223
14.5153	0.0226	13.9805	0.0479	28.5	-0.5886	28.19	-0.2252
14.5236	0.0226	13.9888	0.0477	28.52	-0.5895	28.21	-0.2268
14.5319	0.0226	13.9971	0.0475	28.54	-0.5907	28.23	-0.2271
14.5403	0.0223	13.9971	-0.0371	28.55	-0.594	28.24	-0.226
14.5486	0.0223	14.0054	-0.0387	28.57	-0.5873	28.26	-0.2263
14.5569	0.0223	14.0138	-0.0398	28.59	-0.5923	28.28	-0.2271
14.5653	0.0223	14.0221	-0.0407	28.6	-0.5934	28.29	-0.228
14.5736	0.0223	14.0304	-0.0414	28.62	-0.5926	28.31	-0.2291
14.5819	0.0223	14.0388	-0.0424	28.64	-0.5931	28.33	-0.2294
14.5903	0.0223	14.0471	-0.0432	28.65	-0.5969	28.34	-0.2277
14.5986	0.0223	14.0554	-0.0454	28.67	-0.5973	28.36	-0.2283
14.6069	0.0223	14.0638	-0.047	28.69	-0.6007	28.38	-0.2291
14.6153	0.0223	14.0721	-0.0473	28.7	-0.6011	28.39	-0.23
14.6236	0.022	14.0804	-0.0479	28.72	-0.5999	28.41	-0.231
14.6319	0.0217	14.0888	-0.0486	28.74	-0.6013	28.43	-0.2334
14.6403	0.0213	14.0971	-0.0491	28.75	-0.601	28.44	-0.2396
14.6486	0.0213	14.1054	-0.0498	28.77	-0.6039	28.46	-0.2429
14.6569	0.0213	14.1138	-0.0488	28.79	-0.6143	28.48	-0.2448
14.6653	0.0213	14.1221	-0.0497	28.8	-0.698	28.49	-0.2465
14.6736	0.0217	14.1304	-0.0498	28.82	-0.6879	28.51	-0.2485
14.6819	0.0213	14.1388	-0.0501	28.84	-0.651	28.53	-0.2496
14.6903	0.0213	14.1471	-0.0503	28.85	-0.6369	28.54	-0.2502
14.6986	0.0213	14.1554	-0.051	28.87	-0.6376	28.56	-0.2516
14.7069	0.0213	14.1638	-0.0518	28.89	-0.6343	28.58	-0.2536
14.7153	0.0213	14.1721	-0.0519	28.9	-0.6318	28.59	-0.2579
14.7236	0.0213	14.1804	-0.0528	28.92	-0.6275	28.61	-0.264
14.7319	0.0213	14.1888	-0.0529	28.94	-0.6297	28.63	-0.2671
14.7403	0.0213	14.1971	-0.0534	28.95	-0.598	28.64	-0.268
14.7486	0.021	14.1971	0.0622	28.97	-0.5875	28.66	-0.266
14.7569	0.0213	14.2054	0.0582	28.99	-0.5508	28.68	-0.2706
14.7653	0.0213	14.2137	0.057	29	-0.5791	28.69	-0.2688
14.7736	0.0213	14.2221	0.0562	29	0.2263	28.71	-0.2683
14.7819	0.0213	14.2304	0.0555	29.02	0.1268	28.73	-0.2731
14.7903	0.0213	14.2387	0.0546	29.04	0.1268	28.74	-0.2731
14.7986	0.021	14.2471	0.0542	29.05	0.1271	28.76	-0.2742
14.8069	0.0213	14.2554	0.0534	29.07	0.1262	28.78	-0.2609
14.8153	0.021	14.2637	0.0526	29.09	0.1293	28.79	-0.2581
14.8236	0.0213	14.2721	0.0517	29.1	0.1307	28.81	-0.2595
14.8319	0.021	14.2804	0.0512	29.12	0.1314	28.83	-0.2618
14.8403	0.0213	14.2887	0.0514	29.14	0.1257	28.84	-0.2694
14.8486	0.0213	14.2971	0.0508	29.15	0.1294	28.86	-0.2737
14.8569	0.0213	14.3054	0.0505	29.17	0.1333	28.88	-0.2779
14.8653	0.0213	14.3137	0.0501	29.19	0.1685	28.89	-0.2827
14.8736	0.0213	14.3221	0.0497	29.2	0.1795	28.91	-0.3141
14.8819	0.0213	14.3304	0.0493	29.22	0.1879	28.93	-0.7563
14.8903	0.0213	14.3387	0.049	29.24	0.1924	28.94	-0.3123
14.8986	0.0213	14.3471	0.0488	29.25	0.1942	28.96	-0.3857
14.9069	0.0213	14.3554	0.0486	29.27	0.1978	28.98	-2.7401
14.9153	0.0213	14.3637	0.0483	29.29	0.2159	28.99	-1.9001
14.9236	0.0213	14.3721	0.0482	29.3	0.2119	29.01	-0.4247
14.9319	0.0213	14.3804	0.0479	29.32	0.226	29.01	-0.4292
14.9403	0.0213	14.3887	0.0475	29.34	0.2331	29.01	0.1806
14.9486	0.0217	14.397	0.0474	29.35	0.2857	29.03	0.1197
14.9569	0.0217	14.397	-0.0374	29.37	0.2603	29.05	0.1189
14.9653	0.0217	14.4053	-0.0388	29.39	0.4683	29.06	0.1183
14.9736	0.0217	14.4137	-0.0399	29.4	1.1093	29.08	0.1225
14.9819	0.0217	14.422	-0.0411	29.42	1.1864	29.1	0.129
14.9903	0.0217	14.4303	-0.0419	29.44	0.8679	29.11	0.1324
14.9986	0.0217	14.4387	-0.0431	29.45	1.0369	29.13	0.1338
14.9986	-0.0223	14.447	-0.0445	29.47	1.7759	29.15	0.1367
15.0069	-0.0198	14.4553	-0.0457	29.49	2.1033	29.16	0.1342
15.0153	-0.0198	14.4637	-0.046	29.5	2.3129	29.18	0.1324
15.0236	-0.0198	14.472	-0.0469	29.52	2.2794	29.2	0.1314
15.0319	-0.0198	14.4803	-0.0478	29.54	0.8851	29.21	0.1301
15.0403	-0.0201	14.4887	-0.0484	29.55	0.9688	29.23	0.1291
15.0486	-0.0204	14.497	-0.048	29.57	1.7578	29.25	0.1283
15.0569	-0.021	14.5053	-0.0489	29.59	1.6107	29.26	0.1279
15.0653	-0.021	14.5137	-0.0494	29.6	1.4807	29.28	0.1271
15.0736	-0.0213	14.522	-0.0498	29.62	1.162	29.3	0.1268
15.0819	-0.0217	14.5303	-0.0502	29.64	2.6561	29.31	0.1265
15.0903	-0.022	14.5387	-0.0504	29.65	1.1367	29.33	0.1265
15.0986	-0.022	14.547	-0.0505	29.67	1.1627	29.35	0.1266
15.1069	-0.0223	14.5553	-0.0516	29.69	0.9806	29.36	0.1263
15.1153	-0.0229	14.5637	-0.0524	29.7	1.1968	29.38	0.1265
15.1236	-0.0232	14.572	-0.0535	29.72	1.9263	29.4	0.1263
15.1319	-0.0232	14.5803	-0.055	29.74	2.1591	29.41	0.1263
15.1403	-0.0232	14.5887	-0.0556	29.75	1.6529	29.43	0.126
15.1486	-0.0235	14.5969	-0.0575	29.77	1.6541	29.45	0.1266
15.1569	-0.0235	14.5969	0.066	29.79	1.8756	29.46	0.1273
15.1653	-0.0235	14.6053	0.062	29.8	2.1935	29.48	0.1376
15.1736	-0.0235	14.6136	0.0609	29.82	2.7238	29.5	0.1381
15.1819	-0.0235	14.6219	0.059	29.84	2.2548	29.51	0.1383
15.1903	-0.0238	14.6303	0.0582	29.85	3.1703	29.53	0.1389
15.1986	-0.0238	14.6386	0.0566	29.87	3.0139	29.55	0.1397
15.2069	-0.0241	14.6469	0.0558	29.89	3.3608	29.56	0.1403
15.2153	-0.0248	14.6553	0.0549	29.9	2.2472	29.58	0.1412
15.2236	-0.026	14.6636	0.0537	29.92	2.7364	29.6	0.1425
15.2319	-0.0269	14.6719	0.0526	29.94	2.9184	29.61	0.1518
15.2403	-0.0282	14.6803	0.0517	29.95	2.921	29.63	0.1541
15.2486	-0.0319	14.6886	0.0509	29.97	3.3471	29.65	0.157
15.2569	-0.0356	14.6969	0.0504	29.99	3.3659	29.66	0.1759
15.2653	-0.0353	14.7053	0.0501	30	2.9264	29.68	0.177
15.2736	-0.0353	14.7136	0.0496	30	-0.3375	29.7	0.1804
15.2819	-0.0359	14.7219	0.0494	30.02	-1.3708	29.71	0.184
15.2903	-0.0412	14.7303	0.0493	30.04	-0.9972	29.73	0.1876
15.2986	-0.0434	14.7386	0.049	30.05	-0.8595	29.75	0.1925
15.3069	-0.0306	14.7469	0.0488	30.07	-0.9091	29.76	0.1959
15.3153	-0.03	14.7553	0.0486	30.09	-1.3827	29.78	0.2021
15.3236	-0.0303	14.7636	0.0484	30.1	-1.1268	29.8	0.2068
15.3319	-0.0303	14.7719	0.0482	30.12	-0.9439	29.81	0.2117
15.3403	-0.0297	14.7803	0.048	30.14	-1.051	29.83	0.2181
15.3486	-0.0291	14.7886	0.0478	30.15	-1.0304	29.85	0.2235
15.3569	-0.0275	14.7969	0.0476	30.17	-1.0708	29.86	0.2324
15.3653	-0.0269	14.7969	-0.0374	30.19	-1.0158	29.88	0.2379
15.3736	-0.0266	14.8052	-0.0389	30.2	-1.0232	29.9	0.2246
15.3819	-0.0266	14.8136	-0.0398	30.22	-0.5805	29.91	0.2282
15.3903	-0.0263	14.8219	-0.0408	30.24	-0.5698	29.93	0.2314
15.3986	-0.0263	14.8302	-0.0414	30.25	-0.6045	29.95	0.2271
15.4069	-0.026	14.8386	-0.0428	30.27	-0.5959	29.96	0.2269
15.4153	-0.026	14.8469	-0.0443	30.29	-0.6509	29.98	0.2232
15.4236	-0.026	14.8552	-0.0455	30.3	-0.6221	30	0.2263
15.4319	-0.0263	14.8636	-0.0467	30.32	-0.638	30.01	0.2183
15.4403	-0.026	14.8719	-0.0471	30.34	-0.5329	30.01	0.2183
15.4486	-0.026	14.8802	-0.0486	30.35	-0.5348	30.01	-0.1276
15.4569	-0.026	14.8886	-0.0487	30.37	-0.5673	30.03	-0.1282
15.4653	-0.026	14.8969	-0.0491	30.39	-0.5283	30.05	-0.1239
15.4736	-0.026	14.9052	-0.0505	30.4	-0.4973	30.06	-0.1318
15.4819	-0.026	14.9136	-0.0508	30.42	-0.4763	30.08	-0.1811
15.4903	-0.0257	14.9219	-0.0508	30.44	-0.4666	30.1	-0.1837
15.4986	-0.0257	14.9302	-0.0512	30.45	-0.4667	30.11	-0.1817
15.5069	-0.0257	14.9386	-0.0513	30.47	-0.4801	30.13	-0.191
15.5153	-0.0257	14.9469	-0.0517	30.49	-0.4765	30.15	-0.1983
15.5236	-0.0257	14.9552	-0.0525	30.5	-0.4787	30.16	-0.2066
15.5319	-0.0257	14.9636	-0.0543	30.52	-0.5015	30.18	-0.2167
15.5403	-0.0257	14.9719	-0.056	30.54	-0.5064	30.2	-0.2232
15.5486	-0.0257	14.9802	-0.0573	30.55	-0.5038	30.21	-0.2334
15.5569	-0.0257	14.9886	-0.0585	30.57	-0.5928	30.23	-0.239
15.5653	-0.0257	14.9968	-0.0592	30.59	-0.9401	30.25	-0.2443
15.5736	-0.0254	14.9968	0.0675	30.6	-0.7926	30.26	-0.2494
15.5819	-0.0254	15.0052	0.0618	30.62	-0.9998	30.28	-0.2488
15.5903	-0.0254	15.0135	0.0603	30.64	-0.9046	30.3	-0.2582
15.5986	-0.0254	15.0218	0.059	30.65	-0.6321	30.31	-0.2705
15.6069	-0.0254	15.0302	0.0583	30.67	-0.62	30.33	-0.2803
15.6153	-0.0251	15.0385	0.057	30.69	-0.6365	30.35	-0.2894
15.6236	-0.0254	15.0468	0.0561	30.7	-0.6665	30.36	-0.2939
15.6319	-0.0254	15.0552	0.055	30.72	-0.722	30.38	-0.2923
15.6403	-0.0254	15.0635	0.0545	30.74	-0.7656	30.4	-0.2951
15.6486	-0.0254	15.0718	0.0534	30.75	-1.0469	30.41	-0.3027
15.6569	-0.0251	15.0802	0.0526	30.77	-1.1965	30.43	-0.3083
15.6653	-0.0254	15.0885	0.0519	30.79	-1.2914	30.45	-0.3173
15.6736	-0.0254	15.0968	0.0514	30.8	-1.4345	30.46	-0.3246
15.6819	-0.0251	15.1052	0.0509	30.82	-0.9997	30.48	-0.3404
15.6903	-0.0251	15.1135	0.0505	30.84	-1.0164	30.5	-0.3615
15.6986	-0.0251	15.1218	0.0501	30.85	-1.1348	30.51	-0.4077
15.7069	-0.0254	15.1302	0.0497	30.87	-1.3339	30.53	-0.506
15.7153	-0.0254	15.1385	0.0494	30.89	-1.6637	30.55	-0.8428
15.7236	-0.0251	15.1468	0.0493	30.9	-0.9789	30.56	-0.4649
15.7319	-0.0251	15.1552	0.049	30.92	-1.0269	30.58	-0.9522
15.7403	-0.0251	15.1635	0.0488	30.94	-0.998	30.6	-0.5773
15.7486	-0.0251	15.1718	0.0485	30.95	-0.3492	30.61	-0.3747
15.7569	-0.0251	15.1802	0.0484	30.97	-0.357	30.63	-0.3395
15.7653	-0.0251	15.1885	0.0482	30.99	-0.3616	30.65	-0.3451
15.7736	-0.0251	15.1968	0.048	31	-0.3898	30.66	-0.4466
15.7819	-0.0251	15.1968	-0.0379	31	0.2455	30.68	-0.3187
15.7903	-0.0251	15.2051	-0.039	31.02	0.1939	30.7	-0.2229
15.7986	-0.0251	15.2134	-0.0401	31.04	0.1518	30.71	-0.2283
15.8069	-0.0251	15.2218	-0.041	31.05	0.1321	30.73	-0.2334
15.8153	-0.0251	15.2301	-0.042	31.07	0.1263	30.75	-0.2471
15.8236	-0.0251	15.2384	-0.0427	31.09	0.1266	30.76	-0.2666
15.8319	-0.0254	15.2468	-0.0435	31.1	0.1251	30.78	-0.2835
15.8403	-0.0251	15.2551	-0.0454	31.12	0.1274	30.8	-0.2964
15.8486	-0.0251	15.2634	-0.0457	31.14	0.1305	30.81	-0.3176
15.8569	-0.0251	15.2718	-0.0473	31.15	0.1397	30.83	-0.3368
15.8653	-0.0251	15.2801	-0.0479	31.17	0.1282	30.85	-0.3916
15.8736	-0.0251	15.2884	-0.0487	31.19	0.1271	30.86	-1.4207
15.8819	-0.0254	15.2968	-0.0497	31.2	0.1279	30.88	-0.2855
15.8903	-0.0251	15.3051	-0.0501	31.22	0.1287	30.9	-0.4232
15.8986	-0.0251	15.3134	-0.0507	31.24	0.1291	30.91	-0.3196
15.9069	-0.0251	15.3218	-0.0525	31.25	0.1297	30.93	-0.5122
15.9153	-0.0251	15.3301	-0.0536	31.27	0.1327	30.95	-0.4669
15.9236	-0.0251	15.3384	-0.0547	31.29	0.1335	30.96	-0.467
15.9319	-0.0251	15.3468	-0.0552	31.3	0.1342	30.98	-0.4926
15.9403	-0.0251	15.3551	-0.0561	31.32	0.1359	31	-0.49
15.9486	-0.0251	15.3634	-0.0583	31.34	0.1386	31.01	-0.3122
15.9569	-0.0251	15.3718	-0.0598	31.35	0.1476	31.01	-0.3137
15.9653	-0.0251	15.3801	-0.0608	31.37	0.1508	31.01	0.1987
15.9736	-0.0248	15.3884	-0.0601	31.39	0.1559	31.03	0.1285
15.9819	-0.0251	15.3967	-0.0618	31.4	0.1598	31.05	0.1319
15.9903	-0.0251	15.3967	0.0696	31.42	0.1648	31.06	0.1338
15.9986	-0.0251	15.4051	0.0636	31.44	0.1688	31.08	0.135
15.9986	0.0229	15.4134	0.0617	31.45	0.1716	31.1	0.1352
16.0069	0.0232	15.4217	0.0609	31.47	0.1742	31.11	0.135
16.0153	0.0232	15.4301	0.0596	31.49	0.1769	31.13	0.1353
16.0236	0.0232	15.4384	0.0588	31.5	0.18	31.15	0.1359
16.0319	0.0232	15.4467	0.0577	31.52	0.1818	31.16	0.1542
16.0403	0.0232	15.4551	0.0569	31.54	0.1849	31.18	0.1533
16.0486	0.0232	15.4634	0.0562	31.55	0.1877	31.2	0.1527
16.0569	0.0232	15.4717	0.0558	31.57	0.1959	31.21	0.1524
16.0653	0.0232	15.4801	0.0551	31.59	0.2169	31.23	0.1533
16.0736	0.0232	15.4884	0.0544	31.6	0.2358	31.25	0.1549
16.0819	0.0232	15.4967	0.054	31.62	0.2164	31.26	0.1569
16.0903	0.0232	15.5051	0.0535	31.64	0.2165	31.28	0.1595
16.0986	0.0232	15.5134	0.0532	31.65	0.2215	31.3	0.1651
16.1069	0.0232	15.5217	0.0528	31.67	0.2339	31.31	0.1611
16.1153	0.0232	15.5301	0.0525	31.69	0.2451	31.33	0.1649
16.1236	0.0232	15.5384	0.0523	31.7	0.2629	31.35	0.1657
16.1319	0.0232	15.5467	0.0519	31.72	0.2689	31.36	0.1687
16.1403	0.0232	15.5551	0.0516	31.74	0.2761	31.38	0.1696
16.1486	0.0232	15.5634	0.0515	31.75	0.2838	31.4	0.1721
16.1569	0.0232	15.5717	0.051	31.77	0.2945	31.41	0.1721
16.1653	0.0232	15.5801	0.0504	31.79	0.2632	31.43	0.1735
16.1736	0.0232	15.5884	0.0502	31.8	0.2427	31.45	0.1724
16.1819	0.0232	15.5967	0.0499	31.82	0.2548	31.46	0.1749
16.1903	0.0232	15.5967	-0.0394	31.84	0.2702	31.48	0.1764
16.1986	0.0232	15.605	-0.0409	31.85	0.2894	31.5	0.1792
16.2069	0.0232	15.6133	-0.0419	31.87	0.3105	31.51	0.179
16.2153	0.0232	15.6217	-0.0432	31.89	0.3285	31.53	0.18
16.2236	0.0232	15.63	-0.044	31.9	0.3534	31.55	0.1931
16.2319	0.0232	15.6383	-0.0447	31.92	0.3835	31.56	0.1964
16.2403	0.0232	15.6467	-0.0459	31.94	0.4108	31.58	0.2116
16.2486	0.0232	15.655	-0.0469	31.95	0.4362	31.6	0.2181
16.2569	0.0232	15.6633	-0.0474	31.97	0.4622	31.61	0.2235
16.2653	0.0232	15.6717	-0.0481	31.99	0.4877	31.63	0.224
16.2736	0.0232	15.68	-0.0492	32	0.5194	31.65	0.2223
16.2819	0.0232	15.6883	-0.0501	32	-0.3432	31.66	0.2251
16.2903	0.0232	15.6967	-0.0508	32.02	-0.754	31.68	0.23
16.2986	0.0232	15.705	-0.0516	32.04	-0.9546	31.7	0.2362
16.3069	0.0232	15.7133	-0.0524	32.05	-1.022	31.71	0.252
16.3153	0.0232	15.7217	-0.0518	32.07	-1.0975	31.73	0.2567
16.3236	0.0232	15.73	-0.0517	32.09	-0.8994	31.75	0.2547
16.3319	0.0232	15.7383	-0.053	32.1	-0.4021	31.76	0.2572
16.3403	0.0232	15.7467	-0.054	32.12	-0.9832	31.78	0.2595
16.3486	0.0232	15.755	-0.0548	32.14	-1.0135	31.8	0.261
16.3569	0.0232	15.7633	-0.0554	32.15	-0.9962	31.81	0.2634
16.3653	0.0232	15.7717	-0.0559	32.17	-1.1782	31.83	0.2336
16.3736	0.0232	15.78	-0.0563	32.19	-1.0924	31.85	0.2339
16.3819	0.0232	15.7883	-0.0568	32.2	-1.1375	31.86	0.2369
16.3903	0.0232	15.7966	-0.0577	32.22	-0.9834	31.88	0.241
16.3986	0.0232	15.7966	0.0659	32.24	-1.257	31.9	0.2396
16.4069	0.0232	15.8049	0.0607	32.25	-1.3272	31.91	0.2383
16.4153	0.0232	15.8133	0.0589	32.27	-1.4991	31.93	0.2373
16.4236	0.0232	15.8216	0.0573	32.29	-1.5882	31.95	0.2378
16.4319	0.0232	15.8299	0.0566	32.3	-1.7766	31.96	0.2359
16.4403	0.0232	15.8383	0.0558	32.32	-1.4208	31.98	0.2365
16.4486	0.0232	15.8466	0.055	32.34	-1.3055	32	0.242
16.4569	0.0232	15.8549	0.0544	32.35	-1.6988	32.01	0.2432
16.4653	0.0232	15.8633	0.054	32.37	-0.7566	32.01	0.2434
16.4736	0.0235	15.8716	0.0531	32.39	-1.0472	32.01	-0.1177
16.4819	0.0235	15.8799	0.0526	32.4	-1.2971	32.03	-0.1135
16.4903	0.0232	15.8883	0.052	32.42	-1.3712	32.05	-0.1215
16.4986	0.0235	15.8966	0.0512	32.44	-1.5637	32.06	-0.1299
16.5069	0.0235	15.9049	0.0509	32.45	-0.6597	32.08	-0.1352
16.5153	0.0235	15.9133	0.0504	32.47	-1.3914	32.1	-0.1375
16.5236	0.0235	15.9216	0.0501	32.49	-1.6667	32.11	-0.1403
16.5319	0.0235	15.9299	0.0495	32.5	-0.6834	32.13	-0.1432
16.5403	0.0235	15.9383	0.0491	32.52	-0.6952	32.15	-0.1459
16.5486	0.0235	15.9466	0.0487	32.54	-0.7718	32.16	-0.1499
16.5569	0.0235	15.9549	0.0485	32.55	-0.7907	32.18	-0.1533
16.5653	0.0232	15.9633	0.0475	32.57	-0.5473	32.2	-0.1603
16.5736	0.0232	15.9716	0.0472	32.59	-1.4303	32.21	-0.1625
16.5819	0.0235	15.9799	0.0471	32.6	-1.6887	32.23	-0.1631
16.5903	0.0232	15.9883	0.0469	32.62	-1.0426	32.25	-0.1676
[truncated: 290,575+ more rows]
