# Supplementary material for: 3D hierarchical graphene matrices enable stable Zn anodes for aqueous Zn batteries
Source: Nat Commun. 2023 Jul 14;14:4205. doi: 10.1038/s41467-023-39947-8 (PMC10349079; doi:10.1038/s41467-023-39947-8)
Supplement: Supplementary file 11 — Source Data [file 41467_2023_39947_MOESM11_ESM.zip › RAW DATA/Manuscript/Fig.5/Fig.5i.xlsx]

## Sheet: Tafel
Potential （V）	Log（j，mA cm-2)~bare Zn	Potential （V）	Log（j，mA cm-2)~3D-LFGC	Potential （V）	Log（j，mA cm-2)~3D-rFGC
-0.8	-1.395	-0.8	-2.41	-0.8	-3.041
-0.801	-1.397	-0.801	-2.413	-0.801	-3.044
-0.802	-1.4	-0.802	-2.416	-0.802	-3.048
-0.803	-1.402	-0.803	-2.418	-0.803	-3.052
-0.804	-1.404	-0.804	-2.421	-0.804	-3.055
-0.805	-1.407	-0.805	-2.424	-0.805	-3.059
-0.806	-1.409	-0.806	-2.426	-0.806	-3.062
-0.807	-1.412	-0.807	-2.429	-0.807	-3.066
-0.808	-1.414	-0.808	-2.432	-0.808	-3.069
-0.809	-1.417	-0.809	-2.435	-0.809	-3.073
-0.81	-1.419	-0.81	-2.437	-0.81	-3.076
-0.811	-1.422	-0.811	-2.44	-0.811	-3.08
-0.812	-1.425	-0.812	-2.443	-0.812	-3.084
-0.813	-1.427	-0.813	-2.446	-0.813	-3.087
-0.814	-1.43	-0.814	-2.448	-0.814	-3.091
-0.815	-1.432	-0.815	-2.451	-0.815	-3.094
-0.816	-1.435	-0.816	-2.454	-0.816	-3.098
-0.817	-1.437	-0.817	-2.457	-0.817	-3.102
-0.818	-1.44	-0.818	-2.46	-0.818	-3.106
-0.819	-1.443	-0.819	-2.463	-0.819	-3.109
-0.82	-1.445	-0.82	-2.466	-0.82	-3.113
-0.821	-1.448	-0.821	-2.469	-0.821	-3.117
-0.822	-1.451	-0.822	-2.472	-0.822	-3.12
-0.823	-1.453	-0.823	-2.475	-0.823	-3.124
-0.824	-1.456	-0.824	-2.478	-0.824	-3.128
-0.825	-1.459	-0.825	-2.481	-0.825	-3.132
-0.826	-1.462	-0.826	-2.484	-0.826	-3.136
-0.827	-1.465	-0.827	-2.487	-0.827	-3.139
-0.828	-1.467	-0.828	-2.49	-0.828	-3.143
-0.829	-1.47	-0.829	-2.493	-0.829	-3.147
-0.83	-1.473	-0.83	-2.496	-0.83	-3.151
-0.831	-1.476	-0.831	-2.5	-0.831	-3.155
-0.832	-1.479	-0.832	-2.503	-0.832	-3.158
-0.833	-1.481	-0.833	-2.506	-0.833	-3.162
-0.834	-1.484	-0.834	-2.509	-0.834	-3.166
-0.835	-1.487	-0.835	-2.512	-0.835	-3.17
-0.836	-1.49	-0.836	-2.516	-0.836	-3.174
-0.837	-1.493	-0.837	-2.519	-0.837	-3.178
-0.838	-1.496	-0.838	-2.522	-0.838	-3.182
-0.839	-1.499	-0.839	-2.526	-0.839	-3.186
-0.84	-1.502	-0.84	-2.529	-0.84	-3.19
-0.841	-1.505	-0.841	-2.533	-0.841	-3.194
-0.842	-1.508	-0.842	-2.536	-0.842	-3.198
-0.843	-1.511	-0.843	-2.54	-0.843	-3.202
-0.844	-1.514	-0.844	-2.543	-0.844	-3.206
-0.845	-1.518	-0.845	-2.546	-0.845	-3.21
-0.846	-1.521	-0.846	-2.55	-0.846	-3.214
-0.847	-1.524	-0.847	-2.554	-0.847	-3.219
-0.848	-1.527	-0.848	-2.557	-0.848	-3.223
-0.849	-1.53	-0.849	-2.561	-0.849	-3.227
-0.85	-1.534	-0.85	-2.564	-0.85	-3.232
-0.851	-1.537	-0.851	-2.568	-0.851	-3.236
-0.852	-1.54	-0.852	-2.572	-0.852	-3.241
-0.853	-1.543	-0.853	-2.575	-0.853	-3.245
-0.854	-1.547	-0.854	-2.579	-0.854	-3.25
-0.855	-1.55	-0.855	-2.583	-0.855	-3.255
-0.856	-1.553	-0.856	-2.587	-0.856	-3.259
-0.857	-1.557	-0.857	-2.591	-0.857	-3.264
-0.858	-1.56	-0.858	-2.594	-0.858	-3.269
-0.859	-1.564	-0.859	-2.598	-0.859	-3.273
-0.86	-1.567	-0.86	-2.602	-0.86	-3.278
-0.861	-1.571	-0.861	-2.606	-0.861	-3.283
-0.862	-1.574	-0.862	-2.61	-0.862	-3.288
-0.863	-1.578	-0.863	-2.614	-0.863	-3.293
-0.864	-1.581	-0.864	-2.618	-0.864	-3.298
-0.865	-1.585	-0.865	-2.622	-0.865	-3.303
-0.866	-1.588	-0.866	-2.626	-0.866	-3.309
-0.867	-1.592	-0.867	-2.63	-0.867	-3.314
-0.868	-1.596	-0.868	-2.635	-0.868	-3.32
-0.869	-1.599	-0.869	-2.639	-0.869	-3.325
-0.87	-1.603	-0.87	-2.643	-0.87	-3.33
-0.871	-1.607	-0.871	-2.647	-0.871	-3.336
-0.872	-1.611	-0.872	-2.652	-0.872	-3.341
-0.873	-1.615	-0.873	-2.656	-0.873	-3.347
-0.874	-1.618	-0.874	-2.661	-0.874	-3.353
-0.875	-1.622	-0.875	-2.665	-0.875	-3.359
-0.876	-1.626	-0.876	-2.67	-0.876	-3.364
-0.877	-1.63	-0.877	-2.674	-0.877	-3.37
-0.878	-1.634	-0.878	-2.679	-0.878	-3.376
-0.879	-1.638	-0.879	-2.684	-0.879	-3.383
-0.88	-1.642	-0.88	-2.688	-0.88	-3.388
-0.881	-1.646	-0.881	-2.693	-0.881	-3.395
-0.882	-1.651	-0.882	-2.698	-0.882	-3.401
-0.883	-1.655	-0.883	-2.703	-0.883	-3.408
-0.884	-1.659	-0.884	-2.708	-0.884	-3.415
-0.885	-1.663	-0.885	-2.713	-0.885	-3.421
-0.886	-1.667	-0.886	-2.718	-0.886	-3.428
-0.887	-1.672	-0.887	-2.723	-0.887	-3.435
-0.888	-1.676	-0.888	-2.728	-0.888	-3.442
-0.889	-1.68	-0.889	-2.733	-0.889	-3.449
-0.89	-1.685	-0.89	-2.738	-0.89	-3.456
-0.891	-1.689	-0.891	-2.744	-0.891	-3.463
-0.892	-1.694	-0.892	-2.749	-0.892	-3.47
-0.893	-1.698	-0.893	-2.755	-0.893	-3.478
-0.894	-1.703	-0.894	-2.76	-0.894	-3.485
-0.895	-1.708	-0.895	-2.766	-0.895	-3.493
-0.896	-1.712	-0.896	-2.771	-0.896	-3.501
-0.897	-1.717	-0.897	-2.777	-0.897	-3.509
-0.898	-1.721	-0.898	-2.783	-0.898	-3.518
-0.899	-1.726	-0.899	-2.789	-0.899	-3.526
-0.9	-1.731	-0.9	-2.795	-0.9	-3.534
-0.901	-1.736	-0.901	-2.801	-0.901	-3.543
-0.902	-1.741	-0.902	-2.807	-0.902	-3.553
-0.903	-1.746	-0.903	-2.813	-0.903	-3.561
-0.904	-1.751	-0.904	-2.819	-0.904	-3.571
-0.905	-1.756	-0.905	-2.825	-0.905	-3.58
-0.906	-1.761	-0.906	-2.832	-0.906	-3.59
-0.907	-1.767	-0.907	-2.838	-0.907	-3.6
-0.908	-1.772	-0.908	-2.845	-0.908	-3.61
-0.909	-1.777	-0.909	-2.851	-0.909	-3.621
-0.91	-1.783	-0.91	-2.858	-0.91	-3.632
-0.911	-1.788	-0.911	-2.865	-0.911	-3.642
-0.912	-1.793	-0.912	-2.872	-0.912	-3.653
-0.913	-1.799	-0.913	-2.879	-0.913	-3.665
-0.914	-1.805	-0.914	-2.886	-0.914	-3.676
-0.915	-1.811	-0.915	-2.893	-0.915	-3.688
-0.916	-1.817	-0.916	-2.901	-0.916	-3.7
-0.917	-1.823	-0.917	-2.908	-0.917	-3.713
-0.918	-1.829	-0.918	-2.916	-0.918	-3.725
-0.919	-1.835	-0.919	-2.924	-0.919	-3.738
-0.92	-1.841	-0.92	-2.932	-0.92	-3.752
-0.921	-1.847	-0.921	-2.94	-0.921	-3.766
-0.922	-1.853	-0.922	-2.948	-0.922	-3.78
-0.923	-1.859	-0.923	-2.956	-0.923	-3.795
-0.924	-1.866	-0.924	-2.965	-0.924	-3.811
-0.925	-1.872	-0.925	-2.973	-0.925	-3.826
-0.926	-1.879	-0.926	-2.982	-0.926	-3.843
-0.927	-1.886	-0.927	-2.991	-0.927	-3.859
-0.928	-1.892	-0.928	-3	-0.928	-3.878
-0.929	-1.899	-0.929	-3.009	-0.929	-3.895
-0.93	-1.906	-0.93	-3.018	-0.93	-3.914
-0.931	-1.913	-0.931	-3.028	-0.931	-3.932
-0.932	-1.921	-0.932	-3.038	-0.932	-3.952
-0.933	-1.928	-0.933	-3.048	-0.933	-3.974
-0.934	-1.935	-0.934	-3.059	-0.934	-3.996
-0.935	-1.943	-0.935	-3.069	-0.935	-4.019
-0.936	-1.95	-0.936	-3.08	-0.936	-4.043
-0.937	-1.958	-0.937	-3.091	-0.937	-4.069
-0.938	-1.966	-0.938	-3.102	-0.938	-4.095
-0.939	-1.973	-0.939	-3.114	-0.939	-4.123
-0.94	-1.981	-0.94	-3.126	-0.94	-4.152
-0.941	-1.99	-0.941	-3.138	-0.941	-4.185
-0.942	-1.998	-0.942	-3.15	-0.942	-4.219
-0.943	-2.007	-0.943	-3.163	-0.943	-4.253
-0.944	-2.016	-0.944	-3.175	-0.944	-4.292
-0.945	-2.024	-0.945	-3.189	-0.945	-4.333
-0.946	-2.033	-0.946	-3.203	-0.946	-4.375
-0.947	-2.042	-0.947	-3.217	-0.947	-4.424
-0.948	-2.051	-0.948	-3.231	-0.948	-4.477
-0.949	-2.061	-0.949	-3.246	-0.949	-4.538
-0.95	-2.07	-0.95	-3.262	-0.95	-4.6
-0.951	-2.08	-0.951	-3.279	-0.951	-4.674
-0.952	-2.09	-0.952	-3.296	-0.952	-4.758
-0.953	-2.1	-0.953	-3.313	-0.953	-4.855
-0.954	-2.111	-0.954	-3.331	-0.954	-4.977
-0.955	-2.121	-0.955	-3.349	-0.955	-5.131
-0.956	-2.133	-0.956	-3.368	-0.956	-5.347
-0.957	-2.144	-0.957	-3.388	-0.957	-5.856
-0.958	-2.155	-0.958	-3.408	-0.958	-5.935
-0.959	-2.167	-0.959	-3.43	-0.959	-5.477
-0.96	-2.178	-0.96	-3.453	-0.96	-5.258
-0.961	-2.191	-0.961	-3.476	-0.961	-5.131
-0.962	-2.203	-0.962	-3.501	-0.962	-5.01
-0.963	-2.216	-0.963	-3.527	-0.963	-4.917
-0.964	-2.229	-0.964	-3.554	-0.964	-4.843
-0.965	-2.242	-0.965	-3.581	-0.965	-4.762
-0.966	-2.256	-0.966	-3.61	-0.966	-4.696
-0.967	-2.27	-0.967	-3.642	-0.967	-4.631
-0.968	-2.284	-0.968	-3.676	-0.968	-4.566
-0.969	-2.299	-0.969	-3.711	-0.969	-4.506
-0.97	-2.314	-0.97	-3.749	-0.97	-4.455
-0.971	-2.329	-0.971	-3.791	-0.971	-4.404
-0.972	-2.345	-0.972	-3.834	-0.972	-4.36
-0.973	-2.362	-0.973	-3.884	-0.973	-4.316
-0.974	-2.379	-0.974	-3.936	-0.974	-4.277
-0.975	-2.397	-0.975	-3.992	-0.975	-4.241
-0.976	-2.416	-0.976	-4.055	-0.976	-4.206
-0.977	-2.432	-0.977	-4.131	-0.977	-4.175
-0.978	-2.451	-0.978	-4.213	-0.978	-4.145
-0.979	-2.471	-0.979	-4.313	-0.979	-4.117
-0.98	-2.494	-0.98	-4.436	-0.98	-4.089
-0.981	-2.515	-0.981	-4.602	-0.981	-4.063
-0.982	-2.537	-0.982	-4.845	-0.982	-4.038
-0.983	-2.561	-0.983	-5.434	-0.983	-4.014
-0.984	-2.585	-0.984	-5.178	-0.984	-3.99
-0.985	-2.61	-0.985	-4.774	-0.985	-3.968
-0.986	-2.637	-0.986	-4.552	-0.986	-3.949
-0.987	-2.666	-0.987	-4.409	-0.987	-3.928
-0.988	-2.696	-0.988	-4.301	-0.988	-3.91
-0.989	-2.725	-0.989	-4.204	-0.989	-3.892
-0.99	-2.758	-0.99	-4.126	-0.99	-3.874
-0.991	-2.791	-0.991	-4.055	-0.991	-3.856
-0.992	-2.825	-0.992	-3.993	-0.992	-3.839
-0.993	-2.862	-0.993	-3.934	-0.993	-3.823
-0.994	-2.903	-0.994	-3.882	-0.994	-3.808
-0.995	-2.945	-0.995	-3.834	-0.995	-3.794
-0.996	-2.989	-0.996	-3.789	-0.996	-3.779
-0.997	-3.04	-0.997	-3.749	-0.997	-3.765
-0.998	-3.091	-0.998	-3.711	-0.998	-3.751
-0.999	-3.146	-0.999	-3.675	-0.999	-3.738
-1	-3.204	-1	-3.642	-1	-3.725
-1.001	-3.262	-1.001	-3.609	-1.001	-3.712
-1.002	-3.329	-1.002	-3.579	-1.002	-3.699
-1.003	-3.397	-1.003	-3.551	-1.003	-3.687
-1.004	-3.474	-1.004	-3.523	-1.004	-3.676
-1.005	-3.551	-1.005	-3.498	-1.005	-3.664
-1.006	-3.63	-1.006	-3.474	-1.006	-3.653
-1.007	-3.716	-1.007	-3.451	-1.007	-3.642
-1.008	-3.806	-1.008	-3.429	-1.008	-3.632
-1.009	-3.921	-1.009	-3.407	-1.009	-3.621
-1.01	-4.059	-1.01	-3.387	-1.01	-3.611
-1.011	-4.214	-1.011	-3.367	-1.011	-3.601
-1.012	-4.412	-1.012	-3.348	-1.012	-3.591
-1.013	-4.787	-1.013	-3.33	-1.013	-3.581
-1.014	-5.363	-1.014	-3.312	-1.014	-3.571
-1.015	-4.716	-1.015	-3.296	-1.015	-3.562
-1.016	-4.478	-1.016	-3.28	-1.016	-3.553
-1.017	-4.31	-1.017	-3.264	-1.017	-3.544
-1.018	-4.193	-1.018	-3.248	-1.018	-3.535
-1.019	-4.089	-1.019	-3.232	-1.019	-3.527
-1.02	-4.014	-1.02	-3.218	-1.02	-3.518
-1.021	-3.915	-1.021	-3.204	-1.021	-3.51
-1.022	-3.837	-1.022	-3.19	-1.022	-3.501
-1.023	-3.758	-1.023	-3.177	-1.023	-3.493
-1.024	-3.702	-1.024	-3.164	-1.024	-3.485
-1.025	-3.639	-1.025	-3.152	-1.025	-3.478
-1.026	-3.562	-1.026	-3.14	-1.026	-3.47
-1.027	-3.498	-1.027	-3.128	-1.027	-3.462
-1.028	-3.425	-1.028	-3.116	-1.028	-3.455
-1.029	-3.362	-1.029	-3.105	-1.029	-3.447
-1.03	-3.302	-1.03	-3.094	-1.03	-3.439
-1.031	-3.244	-1.031	-3.083	-1.031	-3.432
-1.032	-3.19	-1.032	-3.073	-1.032	-3.425
-1.033	-3.141	-1.033	-3.063	-1.033	-3.418
-1.034	-3.094	-1.034	-3.052	-1.034	-3.412
-1.035	-3.046	-1.035	-3.043	-1.035	-3.405
-1.036	-3.003	-1.036	-3.033	-1.036	-3.398
-1.037	-2.963	-1.037	-3.024	-1.037	-3.392
-1.038	-2.925	-1.038	-3.014	-1.038	-3.385
-1.039	-2.887	-1.039	-3.005	-1.039	-3.379
-1.04	-2.855	-1.04	-2.996	-1.04	-3.373
-1.041	-2.822	-1.041	-2.987	-1.041	-3.367
-1.042	-2.79	-1.042	-2.979	-1.042	-3.36
-1.043	-2.758	-1.043	-2.97	-1.043	-3.354
-1.044	-2.731	-1.044	-2.962	-1.044	-3.348
-1.045	-2.706	-1.045	-2.954	-1.045	-3.342
-1.046	-2.68	-1.046	-2.946	-1.046	-3.337
-1.047	-2.657	-1.047	-2.937	-1.047	-3.331
-1.048	-2.635	-1.048	-2.93	-1.048	-3.325
-1.049	-2.612	-1.049	-2.922	-1.049	-3.32
-1.05	-2.592	-1.05	-2.915	-1.05	-3.314
-1.051	-2.573	-1.051	-2.908	-1.051	-3.308
-1.052	-2.555	-1.052	-2.9	-1.052	-3.302
-1.053	-2.536	-1.053	-2.893	-1.053	-3.297
-1.054	-2.519	-1.054	-2.886	-1.054	-3.291
-1.055	-2.502	-1.055	-2.879	-1.055	-3.286
-1.056	-2.486	-1.056	-2.872	-1.056	-3.28
-1.057	-2.469	-1.057	-2.866	-1.057	-3.275
-1.058	-2.454	-1.058	-2.859	-1.058	-3.269
-1.059	-2.438	-1.059	-2.853	-1.059	-3.263
-1.06	-2.423	-1.06	-2.846	-1.06	-3.259
-1.061	-2.408	-1.061	-2.839	-1.061	-3.254
-1.062	-2.393	-1.062	-2.833	-1.062	-3.249
-1.063	-2.378	-1.063	-2.827	-1.063	-3.244
-1.064	-2.362	-1.064	-2.821	-1.064	-3.239
-1.065	-2.346	-1.065	-2.815	-1.065	-3.235
-1.066	-2.331	-1.066	-2.809	-1.066	-3.23
-1.067	-2.317	-1.067	-2.803	-1.067	-3.225
-1.068	-2.302	-1.068	-2.797	-1.068	-3.221
-1.069	-2.288	-1.069	-2.791	-1.069	-3.216
-1.07	-2.274	-1.07	-2.785	-1.07	-3.212
-1.071	-2.26	-1.071	-2.78	-1.071	-3.207
-1.072	-2.247	-1.072	-2.774	-1.072	-3.203
-1.073	-2.233	-1.073	-2.769	-1.073	-3.198
-1.074	-2.221	-1.074	-2.763	-1.074	-3.194
-1.075	-2.208	-1.075	-2.758	-1.075	-3.19
-1.076	-2.196	-1.076	-2.752	-1.076	-3.185
-1.077	-2.183	-1.077	-2.747	-1.077	-3.181
-1.078	-2.171	-1.078	-2.742	-1.078	-3.177
-1.079	-2.16	-1.079	-2.737	-1.079	-3.173
-1.08	-2.149	-1.08	-2.731	-1.08	-3.169
-1.081	-2.138	-1.081	-2.726	-1.081	-3.165
-1.082	-2.128	-1.082	-2.721	-1.082	-3.16
-1.083	-2.117	-1.083	-2.716	-1.083	-3.156
-1.084	-2.107	-1.084	-2.711	-1.084	-3.153
-1.085	-2.097	-1.085	-2.707	-1.085	-3.149
-1.086	-2.087	-1.086	-2.702	-1.086	-3.145
-1.087	-2.078	-1.087	-2.697	-1.087	-3.141
-1.088	-2.069	-1.088	-2.692	-1.088	-3.137
-1.089	-2.06	-1.089	-2.688	-1.089	-3.133
-1.09	-2.051	-1.09	-2.683	-1.09	-3.13
-1.091	-2.043	-1.091	-2.678	-1.091	-3.126
-1.092	-2.034	-1.092	-2.674	-1.092	-3.122
-1.093	-2.026	-1.093	-2.669	-1.093	-3.118
-1.094	-2.018	-1.094	-2.665	-1.094	-3.115
-1.095	-2.011	-1.095	-2.66	-1.095	-3.111
-1.096	-2.004	-1.096	-2.656	-1.096	-3.108
-1.097	-1.996	-1.097	-2.652	-1.097	-3.104
-1.098	-1.989	-1.098	-2.647	-1.098	-3.101
-1.099	-1.981	-1.099	-2.643	-1.099	-3.097
-1.1	-1.974	-1.1	-2.638	-1.1	-3.094
-1.101	-1.967	-1.101	-2.634	-1.101	-3.09
-1.102	-1.96	-1.102	-2.63	-1.102	-3.087
-1.103	-1.954	-1.103	-2.626	-1.103	-3.084
-1.104	-1.947	-1.104	-2.622	-1.104	-3.08
-1.105	-1.94	-1.105	-2.618	-1.105	-3.077
-1.106	-1.934	-1.106	-2.614	-1.106	-3.073
-1.107	-1.927	-1.107	-2.61	-1.107	-3.07
-1.108	-1.921	-1.108	-2.606	-1.108	-3.066
-1.109	-1.915	-1.109	-2.602	-1.109	-3.063
-1.11	-1.909	-1.11	-2.598	-1.11	-3.06
-1.111	-1.903	-1.111	-2.594	-1.111	-3.056
-1.112	-1.897	-1.112	-2.59	-1.112	-3.053
-1.113	-1.891	-1.113	-2.586	-1.113	-3.05
-1.114	-1.885	-1.114	-2.583	-1.114	-3.047
-1.115	-1.879	-1.115	-2.579	-1.115	-3.044
-1.116	-1.873	-1.116	-2.575	-1.116	-3.041
-1.117	-1.867	-1.117	-2.571	-1.117	-3.038
-1.118	-1.861	-1.118	-2.568	-1.118	-3.034
-1.119	-1.856	-1.119	-2.564	-1.119	-3.031
-1.12	-1.851	-1.12	-2.56	-1.12	-3.028
-1.121	-1.845	-1.121	-2.557	-1.121	-3.025
-1.122	-1.839	-1.122	-2.553	-1.122	-3.022
-1.123	-1.834	-1.123	-2.55	-1.123	-3.019
-1.124	-1.829	-1.124	-2.546	-1.124	-3.016
-1.125	-1.823	-1.125	-2.543	-1.125	-3.013
-1.126	-1.818	-1.126	-2.539	-1.126	-3.01
-1.127	-1.813	-1.127	-2.536	-1.127	-3.007
-1.128	-1.808	-1.128	-2.532	-1.128	-3.005
-1.129	-1.803	-1.129	-2.529	-1.129	-3.001
-1.13	-1.798	-1.13	-2.526	-1.13	-2.998
-1.131	-1.792	-1.131	-2.523	-1.131	-2.995
-1.132	-1.787	-1.132	-2.519	-1.132	-2.992
-1.133	-1.782	-1.133	-2.516	-1.133	-2.989
-1.134	-1.777	-1.134	-2.513	-1.134	-2.986
-1.135	-1.772	-1.135	-2.51	-1.135	-2.983
-1.136	-1.767	-1.136	-2.506	-1.136	-2.98
-1.137	-1.763	-1.137	-2.503	-1.137	-2.978
-1.138	-1.758	-1.138	-2.5	-1.138	-2.975
-1.139	-1.753	-1.139	-2.497	-1.139	-2.972
-1.14	-1.748	-1.14	-2.494	-1.14	-2.969
-1.141	-1.744	-1.141	-2.491	-1.141	-2.966
-1.142	-1.739	-1.142	-2.488	-1.142	-2.964
-1.143	-1.734	-1.143	-2.485	-1.143	-2.961
-1.144	-1.73	-1.144	-2.482	-1.144	-2.959
-1.145	-1.725	-1.145	-2.478	-1.145	-2.956
-1.146	-1.721	-1.146	-2.475	-1.146	-2.953
-1.147	-1.716	-1.147	-2.472	-1.147	-2.951
-1.148	-1.712	-1.148	-2.469	-1.148	-2.948
-1.149	-1.708	-1.149	-2.467	-1.149	-2.945
-1.15	-1.703	-1.15	-2.464	-1.15	-2.943
-1.151	-1.699	-1.151	-2.461	-1.151	-2.94
-1.152	-1.695	-1.152	-2.458	-1.152	-2.938
-1.153	-1.69	-1.153	-2.455	-1.153	-2.935
-1.154	-1.686	-1.154	-2.452	-1.154	-2.933
-1.155	-1.682	-1.155	-2.449	-1.155	-2.93
-1.156	-1.678	-1.156	-2.447	-1.156	-2.928
-1.157	-1.674	-1.157	-2.444	-1.157	-2.925
-1.158	-1.67	-1.158	-2.441	-1.158	-2.923
-1.159	-1.666	-1.159	-2.438	-1.159	-2.92
-1.16	-1.662	-1.16	-2.436	-1.16	-2.918
-1.161	-1.658	-1.161	-2.433	-1.161	-2.916
-1.162	-1.654	-1.162	-2.43	-1.162	-2.913
-1.163	-1.65	-1.163	-2.427	-1.163	-2.911
-1.164	-1.646	-1.164	-2.425	-1.164	-2.908
-1.165	-1.642	-1.165	-2.422	-1.165	-2.906
-1.166	-1.638	-1.166	-2.42	-1.166	-2.903
-1.167	-1.634	-1.167	-2.417	-1.167	-2.901
-1.168	-1.63	-1.168	-2.414	-1.168	-2.899
-1.169	-1.626	-1.169	-2.412	-1.169	-2.896
-1.17	-1.623	-1.17	-2.409	-1.17	-2.894
-1.171	-1.619	-1.171	-2.406	-1.171	-2.892
-1.172	-1.615	-1.172	-2.404	-1.172	-2.889
-1.173	-1.611	-1.173	-2.401	-1.173	-2.887
-1.174	-1.608	-1.174	-2.399	-1.174	-2.885
-1.175	-1.604	-1.175	-2.396	-1.175	-2.883
-1.176	-1.601	-1.176	-2.394	-1.176	-2.88
-1.177	-1.597	-1.177	-2.391	-1.177	-2.878
-1.178	-1.594	-1.178	-2.389	-1.178	-2.876
-1.179	-1.59	-1.179	-2.387	-1.179	-2.874
-1.18	-1.587	-1.18	-2.384	-1.18	-2.872
-1.181	-1.583	-1.181	-2.382	-1.181	-2.87
-1.182	-1.58	-1.182	-2.379	-1.182	-2.867
-1.183	-1.576	-1.183	-2.377	-1.183	-2.865
-1.184	-1.573	-1.184	-2.375	-1.184	-2.863
-1.185	-1.57	-1.185	-2.372	-1.185	-2.86
-1.186	-1.566	-1.186	-2.37	-1.186	-2.858
-1.187	-1.563	-1.187	-2.367	-1.187	-2.856
-1.188	-1.56	-1.188	-2.365	-1.188	-2.854
-1.189	-1.557	-1.189	-2.363	-1.189	-2.852
-1.19	-1.553	-1.19	-2.36	-1.19	-2.85
-1.191	-1.55	-1.191	-2.358	-1.191	-2.848
-1.192	-1.547	-1.192	-2.356	-1.192	-2.846
-1.193	-1.544	-1.193	-2.354	-1.193	-2.844
-1.194	-1.541	-1.194	-2.351	-1.194	-2.842
-1.195	-1.538	-1.195	-2.349	-1.195	-2.839
-1.196	-1.534	-1.196	-2.347	-1.196	-2.837
-1.197	-1.531	-1.197	-2.344	-1.197	-2.835
-1.198	-1.528	-1.198	-2.342	-1.198	-2.833
-1.199	-1.525	-1.199	-2.34	-1.199	-2.831
-1.2	-1.522	-1.2	-2.338
