# Supplementary material for: 3D hierarchical graphene matrices enable stable Zn anodes for aqueous Zn batteries
Source: Nat Commun. 2023 Jul 14;14:4205. doi: 10.1038/s41467-023-39947-8 (PMC10349079; doi:10.1038/s41467-023-39947-8)
Supplement: Supplementary file 11 — Source Data [file 41467_2023_39947_MOESM11_ESM.zip › RAW DATA/Manuscript/Fig.5/Fig.5j.xlsx]

## Sheet: XRD data for different Zn anode
	bare Zn		after 10 cycles for bare Zn		after 50 cycles for bare Zn		after 10 cycles for 3D-RFGC@Zn		after 10 cycles for 3D-RFGC@Zn		after 10 cycles for 3D-RFGC@Zn		after 10 cycles for 3D-RFGC@Zn
2θ (degree)	Intensity (a.u.)	2θ (degree)	Intensity (a.u.)	2θ (degree)	Intensity (a.u.)	2θ (degree)	Intensity (a.u.)	2θ (degree)	Intensity (a.u.)	2θ (degree)	Intensity (a.u.)	2θ (degree)	Intensity (a.u.)
10	2091.67	10	2350	10	3150	10	2241.67	10	2341.67	10	1991.67	10	2225
10.02	2091.67	10.02	2350	10.02	3150	10.02	2241.67	10.02	2341.67	10.02	1991.67	10.02	2225
10.04	2091.67	10.04	2350	10.04	3150	10.04	2241.67	10.04	2341.67	10.04	1991.67	10.04	2225
10.06	2091.67	10.06	2325.18	10.06	3087.96	10.06	2347.14	10.06	2583.63	10.06	2159.18	10.06	2138.14
10.08	2190.88	10.08	2217.45	10.08	2899.25	10.08	2172.51	10.08	2462.04	10.08	2142.26	10.08	2164.14
10.1	2125.84	10.1	2313.47	10.1	2953.22	10.1	2124.79	10.1	2373.07	10.1	2246.81	10.1	2139.95
10.12	2122.64	10.12	2438.85	10.12	2904.95	10.12	2232.43	10.12	2341.89	10.12	2310.25	10.12	2304.61
10.14	2120.95	10.14	2417.14	10.14	2924.52	10.14	2186.2	10.14	2419.99	10.14	2260.95	10.14	2187.16
10.16	2153.78	10.16	2301.01	10.16	2842.68	10.16	2046.97	10.16	2326.27	10.16	2315.91	10.16	2155.93
10.18	2092.47	10.18	2328.49	10.18	2721.77	10.18	2107.26	10.18	2227.69	10.18	2273.66	10.18	2179.03
10.2	2004.87	10.2	2306.74	10.2	2938.84	10.2	2252.89	10.2	2294.84	10.2	2287.08	10.2	2028.85
10.22	1995.68	10.22	2402.83	10.22	3012.65	10.22	2094.04	10.22	2547.33	10.22	2232.07	10.22	1981.17
10.24	2111.1	10.24	2441.67	10.24	2767.61	10.24	2160.79	10.24	2668.2	10.24	2344.12	10.24	2075.92
10.26	2075.97	10.26	2367.64	10.26	2652.49	10.26	2307.03	10.26	2294.7	10.26	2249.79	10.26	2170.02
10.28	2099.32	10.28	2181.37	10.28	2814.29	10.28	2310.84	10.28	2337.12	10.28	2212.33	10.28	2160.84
10.3	2067.38	10.3	2420.76	10.3	2819.55	10.3	2269.19	10.3	2578.68	10.3	2228.99	10.3	2186.97
10.32	2111.58	10.32	2481.89	10.32	2793.84	10.32	2295.28	10.32	2469.24	10.32	2140.96	10.32	1984.47
10.34	2077.94	10.34	2380.51	10.34	2803.97	10.34	2339.11	10.34	2359.1	10.34	2329.89	10.34	1889.87
10.36	2052.18	10.36	2202.38	10.36	2666.86	10.36	2374.6	10.36	2360.12	10.36	2328.37	10.36	2098.61
10.38	2185.24	10.38	2125.41	10.38	2702.73	10.38	2205.06	10.38	2292.9	10.38	2367.62	10.38	2205.74
10.4	2178.04	10.4	2233.39	10.4	2807.06	10.4	2061.8	10.4	2334.25	10.4	2360.95	10.4	2173.66
10.42	2035.53	10.42	2127.64	10.42	2679.83	10.42	2088.59	10.42	2481.14	10.42	2313.16	10.42	2176.75
10.44	2010.08	10.44	2203.86	10.44	2661.82	10.44	2120.61	10.44	2365.45	10.44	2379.78	10.44	2281.52
10.46	1992.13	10.46	2311.33	10.46	2724.06	10.46	2216.99	10.46	2412.59	10.46	2396.07	10.46	2144.95
10.48	1995.59	10.48	2468.18	10.48	2631.34	10.48	2286.78	10.48	2413.22	10.48	2256.82	10.48	2120.11
10.5	2128.64	10.5	2467.66	10.5	2677.43	10.5	2226.49	10.5	2320.36	10.5	2453.36	10.5	2121.08
10.52	2156.63	10.52	2223.48	10.52	2555.28	10.52	2144.9	10.52	2322.28	10.52	2345.76	10.52	2171.76
10.54	2088.82	10.54	2257.92	10.54	2555.07	10.54	2149.47	10.54	2333.33	10.54	2317.83	10.54	2142.72
10.56	2133.93	10.56	2465.1	10.56	2495.51	10.56	2231.71	10.56	2400.6	10.56	2296.64	10.56	2033.28
10.58	2146.11	10.58	2402.78	10.58	2442.22	10.58	2221.66	10.58	2321.11	10.58	2295.55	10.58	2085.56
10.6	2147.78	10.6	2291.15	10.6	2616.56	10.6	2116.72	10.6	2356.62	10.6	2208.39	10.6	1970.08
10.62	2021.82	10.62	2193.42	10.62	2805.41	10.62	2144.38	10.62	2279.57	10.62	2199.41	10.62	2099.79
10.64	2109.21	10.64	2178.87	10.64	2569.38	10.64	2160.57	10.64	2253.87	10.64	2232.74	10.64	2099.56
10.66	2280.27	10.66	2238.2	10.66	2472.76	10.66	2274.17	10.66	2404.66	10.66	2387.99	10.66	2172.55
10.68	2099.55	10.68	2160.84	10.68	2475	10.68	2420.25	10.68	2440.05	10.68	2301.52	10.68	2171.78
10.7	2065.38	10.7	2112.82	10.7	2566.34	10.7	2257.38	10.7	2183.66	10.7	2250	10.7	2194.87
10.72	2089.42	10.72	2059.64	10.72	2648.69	10.72	2365.91	10.72	2268.16	10.72	2444.75	10.72	2068.36
10.74	2097.75	10.74	2242.38	10.74	2514.61	10.74	2293.44	10.74	2199.52	10.74	2468.01	10.74	2144.39
10.76	2093.92	10.76	2365.3	10.76	2555.59	10.76	2381.48	10.76	2192.55	10.76	2425.68	10.76	2112.64
10.78	2182.79	10.78	2352.96	10.78	2634.19	10.78	2257.16	10.78	2184.03	10.78	2283.01	10.78	2162.31
10.8	2155.95	10.8	2444.88	10.8	2498.22	10.8	2130.95	10.8	2369.28	10.8	2342.62	10.8	2240.24
10.82	2139.4	10.82	2240.62	10.82	2514.48	10.82	2065.86	10.82	2229.3	10.82	2377.26	10.82	2112.71
10.84	2311.46	10.84	2253.09	10.84	2778.17	10.84	2086.39	10.84	2277.35	10.84	2344.68	10.84	2125.04
10.86	2138.64	10.86	2291.67	10.86	2666.67	10.86	2051.51	10.86	2258.34	10.86	2296.97	10.86	2186.36
10.88	1934.92	10.88	2097.85	10.88	2567.44	10.88	2112.07	10.88	2190.93	10.88	2319.68	10.88	2084.92
10.9	2085.37	10.9	2073.43	10.9	2624.92	10.9	2226.41	10.9	2259.74	10.9	2290.96	10.9	2126.41
10.92	2025.24	10.92	2248.95	10.92	2474.56	10.92	2270.43	10.92	2382.41	10.92	2238.7	10.92	2109.94
10.94	2005.23	10.94	2296.24	10.94	2378.11	10.94	2365.69	10.94	2398.53	10.94	2231.05	10.94	2206.54
10.96	2022.71	10.96	2478.97	10.96	2421.05	10.96	2248.95	10.96	2258.74	10.96	2330.01	10.96	2111.03
10.98	1735.15	10.98	2471.5	10.98	2423.55	10.98	2264.13	10.98	2262.68	10.98	2306.28	10.98	2179.11
11	1793.98	11	2278.72	11	2477.01	11	2183.04	11	2373.86	11	2313.51	11	2206.89
11.02	2033.24	11.02	2041.76	11.02	2500	11.02	2147.7	11.02	2354.05	11.02	2469.75	11.02	2067.31
11.04	2021.64	11.04	2119.66	11.04	2427.67	11.04	2059.59	11.04	2369.5	11.04	2386.36	11.04	2149.27
11.06	1949.5	11.06	2138.86	11.06	2406.03	11.06	1982.83	11.06	2280.93	11.06	2387.55	11.06	2103.62
11.08	1927.31	11.08	2118.98	11.08	2474.55	11.08	2171.36	11.08	2187.49	11.08	2269.87	11.08	2078.71
11.1	1985.16	11.1	2237	11.1	2307.47	11.1	2243.98	11.1	2202.76	11.1	2306.91	11.1	2119.43
11.12	2098.53	11.12	2265.3	11.12	2251.37	11.12	2325.85	11.12	2282.81	11.12	2401.8	11.12	2259.6
11.14	2025.17	11.14	2234.3	11.14	2570.81	11.14	2286.22	11.14	2392.46	11.14	2358.9	11.14	2194.16
11.16	2079.42	11.16	2152.93	11.16	2553.54	11.16	2180.26	11.16	2196.79	11.16	2417.41	11.16	2216.06
11.18	2248.71	11.18	2191.02	11.18	2361.96	11.18	2150	11.18	2282.39	11.18	2462	11.18	2157.64
11.2	2048.08	11.2	2192.68	11.2	2482.28	11.2	2191.99	11.2	2397.99	11.2	2484.66	11.2	2119
11.22	2135.83	11.22	2069.44	11.22	2322.21	11.22	2286.26	11.22	2368.71	11.22	2449.7	11.22	2176.61
11.24	2148.43	11.24	2192.74	11.24	2317.2	11.24	2202.84	11.24	2385.95	11.24	2397.39	11.24	2092.17
11.26	2244.74	11.26	2144.58	11.26	2439.8	11.26	2308.01	11.26	2316.18	11.26	2281.55	11.26	2073.95
11.28	2064.3	11.28	2165.82	11.28	2510.9	11.28	2300.85	11.28	2337.18	11.28	2313.47	11.28	2173.08
11.3	2166.35	11.3	2281.36	11.3	2441.28	11.3	2137.47	11.3	2507.82	11.3	2467.24	11.3	2256.17
11.32	2134.1	11.32	2370.45	11.32	2396.38	11.32	2214.8	11.32	2345.56	11.32	2498.74	11.32	2221.22
11.34	2079.72	11.34	2170.7	11.34	2242.36	11.34	2189.03	11.34	2234.45	11.34	2216.94	11.34	2211.95
11.36	2176.47	11.36	2077.36	11.36	2302.7	11.36	2229.95	11.36	2469.71	11.36	2162.05	11.36	2031.64
11.38	2240.53	11.38	2092.89	11.38	2469.3	11.38	2323.95	11.38	2417.55	11.38	2231.05	11.38	2256.57
11.4	2095.01	11.4	2308.64	11.4	2600.12	11.4	2200.97	11.4	2513.32	11.4	2315.57	11.4	2279.62
11.42	1979.72	11.42	2284.43	11.42	2347.38	11.42	2111.88	11.42	2300.96	11.42	2299.97	11.42	2265.49
11.44	1898.8	11.44	2116.64	11.44	2376.22	11.44	2278.61	11.44	2185.71	11.44	2336.92	11.44	2239.28
11.46	2089.2	11.46	2155.91	11.46	2647.53	11.46	2290.5	11.46	2248.78	11.46	2399.98	11.46	2248.8
11.48	2133.38	11.48	2227.34	11.48	2483.59	11.48	2201.26	11.48	2245.27	11.48	2369.1	11.48	2329.69
11.5	1991.88	11.5	2140.64	11.5	2413.05	11.5	2210.66	11.5	2268.99	11.5	2540.16	11.5	2233.54
11.52	2018.87	11.52	2153.45	11.52	2490.33	11.52	2236.88	11.52	2425.86	11.52	2468.2	11.52	2242.72
11.54	2085.61	11.54	1979.14	11.54	2332.68	11.54	2312.89	11.54	2376.5	11.54	2420.2	11.54	2260.73
11.56	2105.93	11.56	2089.8	11.56	2347.3	11.56	2122.21	11.56	2285.88	11.56	2395.34	11.56	2228.68
11.58	2126.11	11.58	2267.43	11.58	2513.74	11.58	2181.52	11.58	2094.77	11.58	2377.41	11.58	2038.84
11.6	2014.86	11.6	2083.23	11.6	2460.04	11.6	2241.67	11.6	2143.48	11.6	2434.24	11.6	2126.61
11.62	1942.99	11.62	2033.11	11.62	2416.67	11.62	2437.03	11.62	2333.75	11.62	2470.17	11.62	2315.99
11.64	1992.5	11.64	2026.34	11.64	2262.84	11.64	2339.18	11.64	2350.25	11.64	2486.83	11.64	2189.18
11.66	2158.57	11.66	2146.74	11.66	2306.43	11.66	2379.01	11.66	2398.37	11.66	2337.94	11.66	2081.19
11.68	2187.12	11.68	2182.27	11.68	2279.09	11.68	2247.74	11.68	2176.83	11.68	2351.82	11.68	2119.85
11.7	2104.14	11.7	2157.28	11.7	2273.62	11.7	2387.59	11.7	2293.49	11.7	2383.33	11.7	2259.77
11.72	2128.11	11.72	2120.49	11.72	2354.15	11.72	2339.27	11.72	2395.14	11.72	2424.64	11.72	2473.57
11.74	2155.9	11.74	2084.74	11.74	2583.85	11.74	2371.8	11.74	2282.05	11.74	2536.03	11.74	2329.35
11.76	1946.15	11.76	2269.5	11.76	2442.7	11.76	2319.93	11.76	2168.5	11.76	2415.87	11.76	2135.58
11.78	1864.22	11.78	2243.98	11.78	2220.42	11.78	2212.65	11.78	2206.46	11.78	2585.6	11.78	2180.02
11.8	2060.91	11.8	2064.61	11.8	2302.05	11.8	2271.63	11.8	2415.81	11.8	2595.04	11.8	2087.17
11.82	2000.48	11.82	2137.75	11.82	2411.28	11.82	2249.51	11.82	2297.54	11.82	2575.98	11.82	2298.05
11.84	1976.94	11.84	2203.43	11.84	2351.03	11.84	2336.7	11.84	2310.73	11.84	2612.73	11.84	2349.55
11.86	2015.17	11.86	2155.46	11.86	2440.04	11.86	2207.08	11.86	2449.88	11.86	2519.25	11.86	2419
11.88	2071.97	11.88	2121.59	11.88	2368.37	11.88	2092.24	11.88	2391.86	11.88	2627.65	11.88	2346.78
11.9	2179.68	11.9	2181.21	11.9	2404.68	11.9	2245.16	11.9	2473.22	11.9	2679.93	11.9	2270.66
11.92	2134.57	11.92	2231.79	11.92	2306.8	11.92	2387.03	11.92	2349.09	11.92	2493.22	11.92	2422.52
11.94	2164.46	11.94	2159.63	11.94	2443.38	11.94	2276.03	11.94	2374.62	11.94	2404.95	11.94	2462.37
11.96	2203.38	11.96	2171.85	11.96	2507.43	11.96	2310.36	11.96	2393.24	11.96	2511.27	11.96	2356.3
11.98	2190.78	11.98	2256.04	11.98	2277.61	11.98	2209.54	11.98	2359.93	11.98	2564.18	11.98	2299.11
12	1955.24	12	2312.57	12	2352.94	12	2161.7	12	2431.88	12	2525.73	12	2291.67
12.02	2057.05	12.02	2342.53	12.02	2313.95	12.02	2225.11	12.02	2437.44	12.02	2560.94	12.02	2180.61
12.04	2048.21	12.04	2326.64	12.04	2319.24	12.04	2279.2	12.04	2372.43	12.04	2378.9	12.04	2197.59
12.06	1955.8	12.06	2334.18	12.06	2277.46	12.06	2087.36	12.06	2408.37	12.06	2507.64	12.06	2201.65
12.08	1904.17	12.08	2207.5	12.08	2611.67	12.08	2192.5	12.08	2369.16	12.08	2559.17	12.08	2308.34
12.1	1990.77	12.1	2330.72	12.1	2679.22	12.1	2222.53	12.1	2458.26	12.1	2629.11	12.1	2171.79
12.12	2062.46	12.12	2419.99	12.12	2420.29	12.12	2363.12	12.12	2688.93	12.12	2678.32	12.12	2342.18
12.14	2179.8	12.14	2669.52	12.14	2470.55	12.14	2328.54	12.14	2650.23	12.14	2601.82	12.14	2275.34
12.16	2073.73	12.16	2577.18	12.16	2498.43	12.16	2265.88	12.16	2640.73	12.16	2613.21	12.16	2211.64
12.18	2078.11	12.18	2794.01	12.18	2500.78	12.18	2269.96	12.18	2658.33	12.18	2522.86	12.18	2344.58
12.2	2108.33	12.2	2820.41	12.2	2700.08	12.2	2321.49	12.2	2826.84	12.2	2707.42	12.2	2266.36
12.22	2172.21	12.22	2862.1	12.22	2725.26	12.22	2637.81	12.22	2847.74	12.22	2634.13	12.22	2231.56
12.24	2136.17	12.24	3033.47	12.24	2537.52	12.24	2639	12.24	2935.26	12.24	2697.6	12.24	2183.64
12.26	1951.76	12.26	2981.48	12.26	2605.84	12.26	2420.96	12.26	3145.71	12.26	2706.14	12.26	2106.14
12.28	1825.38	12.28	3084.01	12.28	2602.92	12.28	2460.11	12.28	3361.55	12.28	2793.45	12.28	2199.24
12.3	1921.62	12.3	3312.16	12.3	2638.7	12.3	2409.88	12.3	3216.51	12.3	2691.09	12.3	2302.12
12.32	2096.54	12.32	3325.46	12.32	2730.33	12.32	2326.15	12.32	3119.21	12.32	2642.36	12.32	2110.86
12.34	2115.3	12.34	3149.62	12.34	2573.25	12.34	2464.5	12.34	3151.37	12.34	2696.27	12.34	2149.7
12.36	2117.34	12.36	3164.25	12.36	2485.89	12.36	2631.59	12.36	3363.19	12.36	2832.27	12.36	2156.31
12.38	2142.33	12.38	3188.45	12.38	2500.66	12.38	2571.03	12.38	3270.94	12.38	2744.7	12.38	2219.97
12.4	2126.91	12.4	3119.84	12.4	2508.33	12.4	2380.69	12.4	3081.99	12.4	2666.02	12.4	2344.92
12.42	2174.35	12.42	2982.07	12.42	2398.73	12.42	2426.27	12.42	3010.26	12.42	2687.18	12.42	2244.89
12.44	2286.47	12.44	2737.34	12.44	2453.76	12.44	2521.12	12.44	2780.94	12.44	2630.82	12.44	2223.68
12.46	2388.37	12.46	2586.63	12.46	2523.04	12.46	2420.69	12.46	2510.51	12.46	2772.82	12.46	2224.39
12.48	2301.53	12.48	2483.49	12.48	2527.58	12.48	2481.8	12.48	2473.63	12.48	3028.47	12.48	2233.94
12.5	2054.39	12.5	2513.28	12.5	2427.2	12.5	2516.07	12.5	2577.96	12.5	2803.42	12.5	2212.9
12.52	2139.14	12.52	2604.91	12.52	2279.85	12.52	2364.6	12.52	2541.93	12.52	2804.65	12.52	2274.74
12.54	2159.21	12.54	2483.95	12.54	2267.8	12.54	2265.53	12.54	2525.57	12.54	2757.5	12.54	2256.62
12.56	1995.54	12.56	2313.32	12.56	2317.78	12.56	2341.86	12.56	2516.11	12.56	2880.58	12.56	2285.01
12.58	1950.55	12.58	2392.9	12.58	2442.35	12.58	2297.27	12.58	2336.2	12.58	2878.01	12.58	2359.97
12.6	1895.26	12.6	2375.46	12.6	2468.73	12.6	2132.19	12.6	2287	12.6	2784.33	12.6	2308.79
12.62	1849.48	12.62	2318.75	12.62	2458.33	12.62	2086.46	12.62	2265.62	12.62	2844.28	12.62	2062.99
12.64	1973.37	12.64	2405.68	12.64	2383.89	12.64	2160.38	12.64	2278.63	12.64	2957.77	12.64	2167.08
12.66	2079.11	12.66	2261.16	12.66	2390.05	12.66	2231.72	12.66	2371.78	12.66	2923	12.66	2344.17
12.68	2260.11	12.68	2220.75	12.68	2442.64	12.68	2209.97	12.68	2322.56	12.68	2851.64	12.68	2286.12
12.7	2156.18	12.7	2315.95	12.7	2429.76	12.7	2083.09	12.7	2351.91	12.7	3090.49	12.7	2241.67
12.72	2035.03	12.72	2281.47	12.72	2428.09	12.72	2113.28	12.72	2337.65	12.72	3122.67	12.72	2264.51
12.74	2102.27	12.74	2255.71	12.74	2284.96	12.74	2361.15	12.74	2419.39	12.74	3163.23	12.74	2314.95
12.76	2267.13	12.76	2292.55	12.76	2296.51	12.76	2304.36	12.76	2272.77	12.76	3314.06	12.76	2139.43
12.78	2211.02	12.78	2211.45	12.78	2521.4	12.78	2193.44	12.78	2171.93	12.78	3172.9	12.78	2243.77
12.8	2164.03	12.8	2252.09	12.8	2460.26	12.8	2283.21	12.8	2149.58	12.8	3413.65	12.8	2196.65
12.82	2018.69	12.82	2303.05	12.82	2266.46	12.82	2299.18	12.82	2312.41	12.82	3344.71	12.82	2304.07
12.84	2063.75	12.84	2268.52	12.84	2452.89	12.84	2237.84	12.84	2300.67	12.84	3287.16	12.84	2400.39
12.86	2179.18	12.86	2261.37	12.86	2600.77	12.86	2233.72	12.86	2178.76	12.86	3200.35	12.86	2306.03
12.88	2168.57	12.88	2090.6	12.88	2423.56	12.88	2230.31	12.88	2181.43	12.88	3042.09	12.88	2082.26
12.9	2240.81	12.9	2161.58	12.9	2475.22	12.9	2190.95	12.9	2256.76	12.9	3133.56	12.9	2107.84
12.92	2181.24	12.92	2239.01	12.92	2371.51	12.92	2135.3	12.92	2249.3	12.92	3523.29	12.92	2084.6
12.94	2150.34	12.94	2218.99	12.94	2388.02	12.94	2088.33	12.94	2261.67	12.94	3657.99	12.94	2203.03
12.96	2243.29	12.96	2129.04	12.96	2269.08	12.96	2137.3	12.96	2331.64	12.96	3712.3	12.96	2167.38
12.98	2170.13	12.98	2108.65	12.98	2440.71	12.98	2251.57	12.98	2420.59	12.98	3498.28	12.98	1997.81
13	2280.7	13	2280.7	13	2496.11	13	2235.11	13	2285.97	13	3326.77	13	2043.48
13.02	2041.81	13.02	2019.19	13.02	2709.72	13.02	2360.95	13.02	2276.16	13.02	3413.05	13.02	2182.1
13.04	2055.47	13.04	2089.92	13.04	2616.01	13.04	2213.05	13.04	2268.8	13.04	3308.51	13.04	2202.41
13.06	2138.98	13.06	2171.78	13.06	2454.58	13.06	2057.53	13.06	2278.22	13.06	3459.11	13.06	2186.02
13.08	2181.15	13.08	2085.01	13.08	2582.94	13.08	2168.71	13.08	2173.22	13.08	3594.87	13.08	2166.41
13.1	2233.82	13.1	2095.09	13.1	2573.78	13.1	2120.6	13.1	2139.21	13.1	3585.79	13.1	2192.15
13.12	2097.91	13.12	2189.89	13.12	2550.23	13.12	2275.08	13.12	2166.9	13.12	3524.3	13.12	2320.99
13.14	2115.06	13.14	2213.74	13.14	2575.22	13.14	2217.39	13.14	2265.06	13.14	3426.82	13.14	2234.28
13.16	2096.46	13.16	2225.21	13.16	2498.96	13.16	2130.42	13.16	2235.21	13.16	3582.91	13.16	2245.41
13.18	2094.77	13.18	2165.88	13.18	2379.64	13.18	2085.65	13.18	2138.17	13.18	3798.66	13.18	2243.99
13.2	2046.55	13.2	2189.51	13.2	2380.99	13.2	2027.35	13.2	2108.33	13.2	3532.55	13.2	2298.02
13.22	2151.38	13.22	2199.83	13.22	2450.52	13.22	2143.05	13.22	2327.24	13.22	3150.47	13.22	2367.01
13.24	2272.76	13.24	2247.76	13.24	2620.84	13.24	2197.11	13.24	2265.06	13.24	3209.94	13.24	2439.43
13.26	2260.76	13.26	2331.05	13.26	2489.88	13.26	2085.17	13.26	2166.52	13.26	3364.53	13.26	2264.88
13.28	2124.04	13.28	2274.31	13.28	2268.44	13.28	2218.18	13.28	2191.94	13.28	3590.45	13.28	2233.88
13.3	1971.51	13.3	2233.33	13.3	2516.19	13.3	2090.03	13.3	2157.96	13.3	3683.33	13.3	2233.08
13.32	2109.59	13.32	2406.73	13.32	2454.11	13.32	2039.27	13.32	2133.33	13.32	3571.47	13.32	2222.26
13.34	2177.64	13.34	2374.29	13.34	2445.02	13.34	2223.17	13.34	2317.79	13.34	3583.74	13.34	2152.34
13.36	2049.37	13.36	2266.4	13.36	2424.64	13.36	2266.49	13.36	2296.62	13.36	3449.1	13.36	2161.35
13.38	2075.39	13.38	2275.16	13.38	2391.67	13.38	2183.02	13.38	2169.11	13.38	3338.76	13.38	2239.15
13.4	2144.55	13.4	2208	13.4	2358.2	13.4	2099.8	13.4	2099.87	13.4	3592.73	13.4	2194.16
13.42	2264.24	13.42	2088.64	13.42	2358.39	13.42	2108.44	13.42	2088.91	13.42	3697.13	13.42	2253.09
13.44	2255.4	13.44	1977.59	13.44	2327.68	13.44	2225.26	13.44	2136.22	13.44	3755.74	13.44	2188.61
13.46	2169.34	13.46	2019.59	13.46	2408.52	13.46	2302.83	13.46	2431.06	13.46	3752.7	13.46	2266.91
13.48	2019.31	13.48	2075.02	13.48	2313.72	13.48	2294.42	13.48	2349.76	13.48	3421.87	13.48	2311.09
13.5	1919.43	13.5	2111.12	13.5	2269.45	13.5	2166.62	13.5	2158.3	13.5	3322.24	13.5	2116.59
13.52	2055.51	13.52	2197.2	13.52	2411.07	13.52	2252.74	13.52	2261.07	13.52	3444.42	13.52	2247.16
13.54	2122.23	13.54	2194.48	13.54	2569.35	13.54	2302.8	13.54	2222.33	13.54	3508.32	13.54	2352.78
13.56	2122.21	13.56	2186.09	13.56	2677.67	13.56	2385.95	13.56	2333.05	13.56	3522.21	13.56	2189.16
13.58	2125	13.58	2202.75	13.58	2470.03	13.58	2255.99	13.58	2333.53	13.58	3513.91	13.58	2219.18
13.6	1964.39	13.6	2296.94	13.6	2466.3	13.6	2155.59	13.6	2175.37	13.6	3469.57	13.6	2308.23
13.62	2038.29	13.62	2236.52	13.62	2602.48	13.62	2100.19	13.62	2232.88	13.62	3311.65	13.62	2147.91
13.64	2044.78	13.64	2177.8	13.64	2486.82	13.64	2229.84	13.64	2358.03	13.64	3451.81	13.64	2113.64
13.66	1925.44	13.66	2224.74	13.66	2270.18	13.66	2324.91	13.66	2297.72	13.66	3270.97	13.66	2196.93
13.68	1999.3	13.68	2250	13.68	2332.53	13.68	2333.33	13.68	2371.49	13.68	3257.53	13.68	2705.43
13.7	2223.88	13.7	2255.52	13.7	2344.82	13.7	2278.15	13.7	2218.12	13.7	3319.48	13.7	2596.84
13.72	2181.51	13.72	2230.76	13.72	2305.64	13.72	2316.17	13.72	2235.16	13.72	3289.09	13.72	2433.21
13.74	2166.26	13.74	2150.55	13.74	2509.39	13.74	2300.41	13.74	2393.68	13.74	3324.59	13.74	2375.55
13.76	2131.1	13.76	2100.15	13.76	2451.48	13.76	2286.01	13.76	2293	13.76	3537.21	13.76	2567.42
13.78	2022.97	13.78	2020.14	13.78	2223.61	13.78	2330.18	13.78	2497.28	13.78	3171.14	13.78	2650.32
13.8	1955.84	13.8	2032.82	13.8	2303.95	13.8	2273.03	13.8	2504.21	13.8	3015.81	13.8	2704.81
13.82	1936.17	13.82	2091.3	13.82	2597.61	13.82	2117.95	13.82	2482.78	13.82	3201.18	13.82	2807.6
13.84	2087.06	13.84	2097.35	13.84	2631.47	13.84	2129.71	13.84	2415	13.84	3187.16	13.84	2742.84
13.86	2150.21	13.86	2119.1	13.86	2394.16	13.86	2232.5	13.86	2646.47	13.86	3097.78	13.86	2636.8
13.88	2136.18	13.88	2188.16	13.88	2253.29	13.88	2283.11	13.88	2830.04	13.88	3173.68	13.88	2811.18
13.9	2111.42	13.9	2068.75	13.9	2304.55	13.9	2477.93	13.9	2943.13	13.9	3099	13.9	3031.71
13.92	2116.42	13.92	2194.22	13.92	2363.57	13.92	2470.99	13.92	3424.14	13.92	2940.27	13.92	2845.32
13.94	2032.01	13.94	2217.95	13.94	2265.59	13.94	2323.67	13.94	4158.73	13.94	3181.59	13.94	2700.26
13.96	2081.72	13.96	2289.79	13.96	2290.33	13.96	2340.59	13.96	4763.91	13.96	3158.41	13.96	2713.53
13.98	2067.79	13.98	2360.93	13.98	2491.74	13.98	2342.23	13.98	5416.88	13.98	3050.28	13.98	2697.69
14	2109.75	14	2164.71	14	2373.05	14	2319.54	14	5661.21	14	2948.88	14	2448.63
14.02	2100.91	14.02	2287.41	14.02	2212.12	14.02	2109.41	14.02	5341.99	14.02	2960	14.02	2564.99
14.04	2162.2	14.04	2239.38	14.04	2526.7	14.04	2239.81	14.04	4815.29	14.04	3078.87	14.04	2571.76
14.06	2104.86	14.06	2166.34	14.06	2485.04	14.06	2328.54	14.06	4194.75	14.06	2999.74	14.06	2633.59
14.08	2071.77	14.08	2082.48	14.08	2388.43	14.08	2428.06	14.08	3275.51	14.08	2960.55	14.08	2591.16
14.1	1985.45	14.1	2076.84	14.1	2285.8	14.1	2372.03	14.1	2957.28	14.1	2817.3	14.1	2527.89
14.12	2014.85	14.12	2127.17	14.12	2241.3	14.12	2259.43	14.12	2776.84	14.12	2760.51	14.12	2503.26
14.14	2090.91	14.14	2081.93	14.14	2358.6	14.14	2217.04	14.14	2796.99	14.14	2775	14.14	2437.36
14.16	2037.8	14.16	2158.52	14.16	2416.67	14.16	2273.45	14.16	2638.77	14.16	2878.09	14.16	2560.26
14.18	2005.42	14.18	2037.74	14.18	2340.76	14.18	2292.07	14.18	2370.27	14.18	2906.22	14.18	2516.96
14.2	2084.18	14.2	2152.97	14.2	2251.24	14.2	2418.78	14.2	2372.94	14.2	2658.69	14.2	2439.16
14.22	2076.28	14.22	2277.49	14.22	2392.83	14.22	2350.91	14.22	2503.29	14.22	2825.69	14.22	2422.51
14.24	2125.74	14.24	2083.17	14.24	2364.32	14.24	2318.28	14.24	2598.69	14.24	2977.92	14.24	2238.14
14.26	2150.45	14.26	2245.3	14.26	2208.1	14.26	2184.89	14.26	2608.78	14.26	2866.88	14.26	2217.35
14.28	2298.32	14.28	2121.57	14.28	2196.14	14.28	2229.64	14.28	2540.58	14.28	2813.74	14.28	2274.54
14.3	2194.41	14.3	2131.53	14.3	2367.8	14.3	2240.62	14.3	2556.91	14.3	2622.34	14.3	2304.93
14.32	2048.52	14.32	2178.91	14.32	2487.76	14.32	2316.21	14.32	2362.19	14.32	2532.85	14.32	2203.4
14.34	2057.34	14.34	2169.11	14.34	2486.78	14.34	2154.02	14.34	2451.86	14.34	2697.97	14.34	2308.75
14.36	2042.68	14.36	2255.78	14.36	2501.93	14.36	2124.89	14.36	2502.04	14.36	2734.86	14.36	2378.46
14.38	1981.95	14.38	2256.95	14.38	2425.18	14.38	2218.05	14.38	2315.98	14.38	2627.61	14.38	2307.47
14.4	2006.73	14.4	2319.38	14.4	2358.87	14.4	2386.86	14.4	2281.73	14.4	2733.91	14.4	2253.49
14.42	2033.33	14.42	2302.18	14.42	2387.61	14.42	2396.81	14.42	2141.76	14.42	2687.7	14.42	2230.92
14.44	1952.79	14.44	2127.06	14.44	2419.07	14.44	2277.79	14.44	2302.36	14.44	2670.36	14.44	2133.72
14.46	2015.64	14.46	2071.46	14.46	2312.33	14.46	2211.87	14.46	2334.36	14.46	2721.46	14.46	2169.18
14.48	2053.55	14.48	2115.5	14.48	2308.97	14.48	2285.78	14.48	2333.97	14.48	2610.02	14.48	2173.78
14.5	2030.95	14.5	2020.83	14.5	2341.67	14.5	2301.19	14.5	2409.53	14.5	2611.31	14.5	2133.93
14.52	2121.36	14.52	2033.28	14.52	2347.02	14.52	2133.45	14.52	2336.97	14.52	2532.23	14.52	2023.29
14.54	2148.26	14.54	2139.19	14.54	2435.59	14.54	2162.33	14.54	2315.43	14.54	2520.16	14.54	2191.33
14.56	2138.68	14.56	2212.41	14.56	2584.89	14.56	2118.1	14.56	2488.34	14.56	2523.28	14.56	2305.98
14.58	2125.64	14.58	2270.72	14.58	2684.39	14.58	2255.95	14.58	2500.23	14.58	2492.31	14.58	2187.84
14.6	2180.71	14.6	2280.99	14.6	2521.54	14.6	2361.33	14.6	2511.7	14.6	2702.14	14.6	2162.36
14.62	2275.33	14.62	2216.34	14.62	2230.02	14.62	2203.68	14.62	2568.33	14.62	2851.66	14.62	2183.33
14.64	2175.11	14.64	2332.54	14.64	2226.24	14.64	2201.93	14.64	2583.33	14.64	2717.46	14.64	2162.02
14.66	2158.57	14.66	2182.38	14.66	2421.78	14.66	2244.68	14.66	2530.09	14.66	2622.68	14.66	2165.97
14.68	2138.46	14.68	2236.22	14.68	2361.66	14.68	2220.39	14.68	2542.57	14.68	2387.88	14.68	2185.64
14.7	2060.49	14.7	2171.54	14.7	2394.98	14.7	2261.5	14.7	2508.18	14.7	2385.93	14.7	2324.58
14.72	2081.14	14.72	2149.37	14.72	2325.52	14.72	2265.11	14.72	2501.56	14.72	2543.33	14.72	2341.56
14.74	2156.11	14.74	2080.19	14.74	2138.53	14.74	2255.31	14.74	2410.5	14.74	2379.34	14.74	2287.1
14.76	2231.07	14.76	2143.97	14.76	2228.82	14.76	2210.59	14.76	2556.86	14.76	2348.51	14.76	2375.78
14.78	2221.23	14.78	2359.77	14.78	2390.87	14.78	1976.63	14.78	2627.3	14.78	2484.8	14.78	2332.63
14.8	2210.59	14.8	2208.64	14.8	2481	14.8	2101.95	14.8	2568.22	14.8	2506.85	14.8	2449.77
14.82	2126.7	14.82	2265.51	14.82	2376.03	14.82	2183.45	14.82	2571.17	14.82	2602.8	14.82	2359.49
14.84	2170.18	14.84	2285.11	14.84	2426.91	14.84	2313.92	14.84	2424.7	14.84	2640.23	14.84	2297.59
14.86	2156.31	14.86	2191.06	14.86	2230.53	14.86	2413.62	14.86	2275.21	14.86	2656.7	14.86	2261.59
14.88	2100.83	14.88	2098.03	14.88	2117.24	14.88	2390.27	14.88	2183.59	14.88	2601.09	14.88	2499.54
14.9	2112.77	14.9	2137.47	14.9	2178.59	14.9	2280.04	14.9	2334.64	14.9	2553.06	14.9	2415.66
14.92	2035.38	14.92	2104.26	14.92	2315.97	14.92	2214.46	14.92	2294.07	14.92	2771.4	14.92	2280.27
14.94	2099.22	14.94	2116.28	14.94	2551.89	14.94	2229.4	14.94	2329.48	14.94	2636.64	14.94	2346.54
14.96	2166.67	14.96	2197.37	14.96	2650	14.96	2246.93	14.96	2363.16	14.96	2383.33	14.96	2446.49
14.98	2114.07	14.98	2225	14.98	2408.08	14.98	2292.07	14.98	2189.15	14.98	2582.7	14.98	2530.66
15	2167.41	15	2088.37	15	2282.43	15	2243.1	15	2315.45	15	2617.72	15	2568.84
15.02	2253.42	15.02	2155.36	15.02	2396.68	15.02	2205.25	15.02	2410.16	15.02	2534.25	15.02	2522.49
15.04	2227.78	15.04	2409.56	15.04	2558.02	15.04	2334.26	15.04	2323.46	15.04	2561.73	15.04	2412.97
15.06	2215.73	15.06	2429.7	15.06	2417.45	15.06	2387.36	15.06	2325.28	15.06	2509.94	15.06	2350.94
15.08	2230.24	15.08	2247.13	15.08	2294.76	15.08	2495.49	15.08	2302.85	15.08	2555.72	15.08	2305
15.1	2133.88	15.1	2150.96	15.1	2176.51	15.1	2571.9	15.1	2411.09	15.1	2639.74	15.1	2367.08
15.12	2027.93	15.12	2209.66	15.12	2239.09	15.12	2454.7	15.12	2402.75	15.12	2543.27	15.12	2359.14
15.14	2083.62	15.14	2229.09	15.14	2206.92	15.14	2383.33	15.14	2350	15.14	2542.94	15.14	2204.8
15.16	2039.34	15.16	2221.89	15.16	2199.11	15.16	2346.78	15.16	2480.55	15.16	2562.45	15.16	2263.88
15.18	1967.68	15.18	2204.13	15.18	2327.26	15.18	2231.08	15.18	2521.81	15.18	2513.47	15.18	2341.67
15.2	2104.32	15.2	2217.74	15.2	2367.69	15.2	2164.57	15.2	2453.08	15.2	2507.31	15.2	2216.54
15.22	2181.25	15.22	2181.24	15.22	2301.03	15.22	2236.48	15.22	2372.91	15.22	2563.55	15.22	2339.63
15.24	2180.2	15.24	2196.85	15.24	2245.84	15.24	2366.62	15.24	2346.87	15.24	2523.99	15.24	2453.13
15.26	2162.53	15.26	2297.82	15.26	2170.92	15.26	2369.86	15.26	2152.35	15.26	2296.09	15.26	2522.82
15.28	2124.01	15.28	2216.93	15.28	2211.29	15.28	2721.06	15.28	2225.63	15.28	2328.86	15.28	2582.26
15.3	2071.98	15.3	2105.32	15.3	2279.11	15.3	3640.67	15.3	2300.12	15.3	2375.12	15.3	2477.42
15.32	2050	15.32	2249.38	15.32	2327.99	15.32	4426.74	15.32	2249.05	15.32	2422.64	15.32	2439.47
15.34	2086.29	15.34	2386.29	15.34	2438.14	15.34	5049.23	15.34	2259.26	15.34	2658.5	15.34	2556.84
15.36	2170.5	15.36	2491.22	15.36	2470.95	15.36	6488.38	15.36	2388.97	15.36	2531.51	15.36	3150.27
15.38	2229.04	15.38	2645.2	15.38	2416.92	15.38	8624.66	15.38	2375.51	15.38	2378.16	15.38	3785.59
15.4	2076.15	15.4	2780.74	15.4	2293.39	15.4	11107.4	15.4	2314.66	15.4	2390.52	15.4	3473.29
15.42	2119.71	15.42	2964.54	15.42	2357.37	15.42	11660.7	15.42	2391.02	15.42	2477.52	15.42	3140.82
15.44	2156.69	15.44	3251.39	15.44	2231.94	15.44	10302.1	15.44	2405.52	15.44	2664.43	15.44	2908.11
15.46	2063.08	15.46	3834.22	15.46	2201.21	15.46	8462.06	15.46	2636.16	15.46	2507.49	15.46	2738.88
15.48	2169.36	15.48	4596.14	15.48	2268.64	15.48	6153.73	15.48	3049.45	15.48	2306.78	15.48	2737.29
15.5	2160.45	15.5	5695.3	15.5	2182.27	15.5	4453.79	15.5	3615.3	15.5	2269.85	15.5	2853.03
15.52	2130.89	15.52	7370.4	15.52	2155.89	15.52	3503.89	15.52	4741.71	15.52	2328.43	15.52	2607.83
15.54	2124.28	15.54	7333.67	15.54	2267.58	15.54	2775.07	15.54	6116.52	15.54	2407.81	15.54	2380.66
15.56	2072.36	15.56	5845.95	15.56	2376.39	15.56	2336.8	15.56	7065.01	15.56	2304.86	15.56	2276.11
15.58	1947.3	15.58	4354.02	15.58	2295.37	15.58	2404.72	15.58	6840.39	15.58	2445.8	15.58	2420.12
15.6	1893.6	15.6	3216.38	15.6	2225	15.6	2588.49	15.6	5620.08	15.6	2449.94	15.6	2423.66
15.62	1920.51	15.62	2718.63	15.62	2214.75	15.62	2494.92	15.62	4291.28	15.62	2515.34	15.62	2370.51
15.64	1917.97	15.64	2544.34	15.64	2218.58	15.64	2346.86	15.64	3161.01	15.64	2557.11	15.64	2378.21
15.66	2000.46	15.66	2457.74	15.66	2255.71	15.66	2344.16	15.66	2780.71	15.66	2463.58	15.66	2369.88
15.68	2053.22	15.68	2410.98	15.68	2295.45	15.68	2428.03	15.68	2523.85	15.68	2455.68	15.68	2213.25
15.7	2039.78	15.7	2442.76	15.7	2262.34	15.7	2405.35	15.7	2401.1	15.7	2449.45	15.7	2137.11
15.72	2012.91	15.72	2255.46	15.72	2263.97	15.72	2494.3	15.72	2372.07	15.72	2494.6	15.72	2104.05
15.74	2122.43	15.74	2305.42	15.74	2349.65	15.74	2498.48	15.74	2430.26	15.74	2472.12	15.74	2268.85
15.76	2103.15	15.76	2435.2	15.76	2391.67	15.76	2383.74	15.76	2578.32	15.76	2397.65	15.76	2330.5
15.78	2077.32	15.78	2395.83	15.78	2361.11	15.78	2458.8	15.78	2572.22	15.78	2339.35	15.78	2408.8
15.8	2166.16	15.8	2346.31	15.8	2356.93	15.8	2563.87	15.8	2416.29	15.8	2423.53	15.8	2452.8
15.82	2091.39	15.82	2435.03	15.82	2325.99	15.82	2395.2	15.82	2443.36	15.82	2450.99	15.82	2372.32
15.84	1996.35	15.84	2454.28	15.84	2391.45	15.84	2224.2	15.84	2533.74	15.84	2277.67	15.84	2358.74
15.86	1876.73	15.86	2364.09	15.86	2389.09	15.86	2125.68	15.86	2494.16	15.86	2244.25	15.86	2258.25
15.88	1985.86	15.88	2289.49	15.88	2421.01	15.88	2291.29	15.88	2514.12	15.88	2207.25	15.88	2254.34
15.9	2064.53	15.9	2347.75	15.9	2380.51	15.9	2460.47	15.9	2463.85	15.9	2219.15	15.9	2229.05
15.92	2153.07	15.92	2506.34	15.92	2451.59	15.92	2402.32	15.92	2241.23	15.92	2395.05	15.92	2173.2
15.94	2133.93	15.94	2483.93	15.94	2492.86	15.94	2360.12	15.94	2361.01	15.94	2478.28	15.94	2298.21
15.96	2171.05	15.96	2369.39	15.96	2365.56	15.96	2417.22	15.96	2457.78	15.96	2343.57	15.96	2292.34
15.98	2127.26	15.98	2313.13	15.98	2224.24	15.98	2374.24	15.98	2470.46	15.98	2253.28	15.98	2339.41
16	2199.64	16	2375.7	16	2361.73	16	2355.28	16	2454.58	16	2361.03	16	2433.57
16.02	2200.9	16.02	2314.06	16.02	2387.53	16.02	2415.34	16.02	2510.72	16.02	2241.72	16.02	2389.49
16.04	2056.01	16.04	2281.97	16.04	2410.65	16.04	2476.93	16.04	2551.55	16.04	2106.59	16.04	2239.16
16.06	2050.34	16.06	2328.47	16.06	2426.39	16.06	2359.04	16.06	2486.29	16.06	2306.4	16.06	2151.57
16.08	2219.14	16.08	2281.31	16.08	2450.3	16.08	2362.24	16.08	2495.27	16.08	2466.82	16.08	2051.13
16.1	2227.92	16.1	2301.97	16.1	2548.67	16.1	2520.49	16.1	2499.87	16.1	2473.28	16.1	2187.67
16.12	2180.02	16.12	2457.16	16.12	2576.6	16.12	2442.73	16.12	2583.76	16.12	2376.28	16.12	2346.8
16.14	2093.02	16.14	2513.26	16.14	2631.89	16.14	2324.91	16.14	2675.09	16.14	2321.68	16.14	2426.88
16.16	2063.41	16.16	2474.93	16.16	2574.74	16.16	2413.61	16.16	2521.22	16.16	2264.84	16.16	2316.28
16.18	2148.45	16.18	2423.27	16.18	2638.56	16.18	2493.35	16.18	2428.37	16.18	2235.02	16.18	2281.78
16.2	2071.55	16.2	2389.99	16.2	2735.01	16.2	2489.99	16.2	2546.76	16.2	2296.72	16.2	2360.03
16.22	2151.68	16.22	2618.35	16.22	2696.66	16.22	2488.33	16.22	2656.67	16.22	2443.34	16.22	2328.33
16.24	2213.37	16.24	2849.94	16.24	2616.7	16.24	2686.52	16.24	2723.3	16.24	2461.71	16.24	2386.59
16.26	2118.44	16.26	2760.22	16.26	2698.15	16.26	2661.92	16.26	2665.14	16.26	2275.24	16.26	2325.2
16.28	2194.7	16.28	2756.45	16.28	2740.09	16.28	2413.69	16.28	2787.89	16.28	2249.82	16.28	2216.73
16.3	2180.32	16.3	2771.82	16.3	2920.99	16.3	2316.67	16.3	2898.37	16.3	2145.51	16.3	2269.77
16.32	2171.44	16.32	2731.71	16.32	2908.96	16.32	2416.25	16.32	3110.75	16.32	2205.98	16.32	2376.42
16.34	2193.41	16.34	2625.5	16.34	2868.03	16.34	2468.41	16.34	3323.01	16.34	2341.54	16.34	2496.27
16.36	2153.51	16.36	2717.4	16.36	3186.7	16.36	2547.81	16.36	3267.25	16.36	2358.33	16.36	2694.15
16.38	2073.74	16.38	2765.4	16.38	3250.84	16.38	2662.97	16.38	3195.03	16.38	2422.9	16.38	2761.87
16.4	2068.07	16.4	2630.72	16.4	3206.36	16.4	2863.76	16.4	2953.48	16.4	2546.06	16.4	2632.5
16.42	2066.88	16.42	2809.61	16.42	3481.24	16.42	3079.12	16.42	3024.69	16.42	2391.76	16.42	2637.66
16.44	2193.66	16.44	3321.76	16.44	3724.31	16.44	3397.69	16.44	3247.73	16.44	2324.31	16.44	2736.25
16.46	2242.17	16.46	3538.53	16.46	3987.83	16.46	3720.1	16.46	3643.08	16.46	2449.24	16.46	2682.53
16.48	2173.72	16.48	3673.36	16.48	4430.05	16.48	4240.4	16.48	4145.43	16.48	2500	16.48	2639.84
16.5	1967.18	16.5	4244.4	16.5	5290.49	16.5	4515.12	16.5	4502.88	16.5	2430.82	16.5	2897.05
16.52	1910.78	16.52	5168.95	16.52	6561.17	16.52	4730.49	16.52	5123.61	16.52	2274.72	16.52	2834.64
16.54	2032.32	16.54	5755.97	16.54	8471.57	16.54	5031.31	16.54	6354.52	16.54	2407.16	16.54	2605.95
16.56	2112.9	16.56	6466.39	16.56	11223.4	16.56	5138.26	16.56	7824.18	16.56	2510.57	16.56	2651.97
16.58	2187.5	16.58	7657.91	16.58	15176.8	16.58	5018.57	16.58	9711.67	16.58	2443.94	16.58	2637.88
16.6	2249.6	16.6	8824.81	16.6	20460.9	16.6	4426.6	16.6	11720.2	16.6	2451.11	16.6	2598.09
16.62	2217.51	16.62	8938.83	16.62	27168.8	16.62	4099.58	16.62	13740.2	16.62	2396.35	16.62	2519.86
16.64	2090.02	16.64	9075.18	16.64	34240	16.64	3758.15	16.64	15801.8	16.64	2479.18	16.64	2320.82
16.66	2186.93	16.66	8795.05	16.66	36345.3	16.66	3424.91	16.66	16648.1	16.66	2594.63	16.66	2357.49
16.68	2270.59	16.68	7704.31	16.68	32659.8	16.68	3293.13	16.68	15751.3	16.68	2593.62	16.68	2410.78
16.7	2245.1	16.7	6817.93	16.7	25412.5	16.7	2933.07	16.7	13563.9	16.7	2583.33	16.7	2422.52
16.72	2226.99	16.72	6687.03	16.72	16659.9	16.72	2726.45	16.72	10806.1	16.72	2549.07	16.72	2366.8
16.74	2246.01	16.74	5986.29	16.74	9902.74	16.74	2738.22	16.74	8200.61	16.74	2490.77	16.74	2186.09
16.76	2105.44	16.76	5034.15	16.76	6209.04	16.76	2604.87	16.76	6097.3	16.76	2461.78	16.76	2368.7
16.78	2025.84	16.78	4270.2	16.78	4596.39	16.78	2630.36	16.78	4861.28	16.78	2380.23	16.78	2553.45
16.8	2230.45	16.8	3388.53	16.8	3816.75	16.8	2706.91	16.8	4128.54	16.8	2334.76	16.8	2462.22
16.82	2304.73	16.82	3086.3	16.82	3382.28	16.82	2622.04	16.82	3651.63	16.82	2487.85	16.82	2322.04
16.84	2169.3	16.84	2893.38	16.84	3401.58	16.84	2503.38	16.84	3263.51	16.84	2542.98	16.84	2266.67
16.86	1968.67	16.86	2760.45	16.86	3379.79	16.86	2443.74	16.86	3088.2	16.86	2527.79	16.86	2232.62
16.88	2045.1	16.88	2767.37	16.88	3236.82	16.88	2472.21	16.88	3227.74	16.88	2395.87	16.88	2261.79
16.9	2190.95	16.9	2555.78	16.9	3172.24	16.9	2422.31	16.9	3329.86	16.9	2374.21	16.9	2324.28
16.92	2053.09	16.92	2465.18	16.92	2998.24	16.92	2468.54	16.92	3255.71	16.92	2360.57	16.92	2230.09
16.94	2004.68	16.94	2524.24	16.94	2951.19	16.94	2522.28	16.94	3146.68	16.94	2318.03	16.94	2135.46
16.96	2190.44	16.96	2522.3	16.96	2878.93	16.96	2513.18	16.96	2972.74	16.96	2392.8	16.96	2100.79
16.98	2194.9	16.98	2455.11	16.98	2859.41	16.98	2540.86	16.98	3049.18	16.98	2620.69	16.98	2213.97
17	2008.98	17	2455.34	17	2855.16	17	2480.99	17	3049.31	17	2392.28	17	2240.66
17.02	1958.81	17.02	2386.74	17.02	2671.77	17.02	2400.85	17.02	2803.78	17.02	2307.21	17.02	2162.69
17.04	2026.76	17.04	2379.4	17.04	2561.84	17.04	2421.94	17.04	2701.32	17.04	2399.55	17.04	2165.8
17.06	2164.4	17.06	2396.07	17.06	2534.23	17.06	2343.93	17.06	2621.55	17.06	2355.72	17.06	2371.36
17.08	2309.1	17.08	2403.9	17.08	2444.41	17.08	2257.03	17.08	2606.5	17.08	2389.84	17.08	2378.28
17.1	2228.39	17.1	2323.93	17.1	2497.55	17.1	2418.44	17.1	2574.29	17.1	2453.88	17.1	2345.9
17.12	2085.25	17.12	2302.89	17.12	2647.12	17.12	2503.2	17.12	2558.66	17.12	2604.82	17.12	2319.54
17.14	2021.17	17.14	2336.86	17.14	2627.94	17.14	2441.37	17.14	2501.66	17.14	2483.82	17.14	2391.57
17.16	2009.6	17.16	2448.53	17.16	2565.4	17.16	2315.87	17.16	2417.67	17.16	2329.8	17.16	2358.54
17.18	2026.26	17.18	2432.63	17.18	2539.15	17.18	2198.51	17.18	2467.14	17.18	2299.76	17.18	2309.82
17.2	2100.41	17.2	2439.78	17.2	2510.63	17.2	2272.07	17.2	2507.09	17.2	2327.7	17.2	2312.92
17.22	2111.7	17.22	2476.07	17.22	2528.72	17.22	2211.18	17.22	2567.01	17.22	2486.34	17.22	2258.16
17.24	2102.46	17.24	2314.86	17.24	2569.13	17.24	2165.72	17.24	2611.89	17.24	2522.39	17.24	2190.29
17.26	2035.44	17.26	2366.01	17.26	2502.11	17.26	2270.45	17.26	2507.99	17.26	2430.78	17.26	2215.67
17.28	2075.25	17.28	2378.31	17.28	2393.93	17.28	2330.99	17.28	2490.62	17.28	2386.89	17.28	2205.82
17.3	2169.08	17.3	2309.54	17.3	2358.33	17.3	2441.82	17.3	2294.86	17.3	2330.87	17.3	2033.12
17.32	2107.09	17.32	2350.02	17.32	2463.17	17.32	2473.78	17.32	2393.05	17.32	2296.43	17.32	2171.59
17.34	2097.61	17.34	2422.61	17.34	2465.49	17.34	2403.58	17.34	2500.02	17.34	2300	17.34	2392.85
17.36	2147.6	17.36	2501.14	17.36	2270.39	17.36	2284.63	17.36	2510.62	17.36	2309.51	17.36	2405.97
17.38	2158.33	17.38	2519.08	17.38	2285.47	17.38	2221.42	17.38	2636.78	17.38	2387.95	17.38	2344.14
17.4	1954.17	17.4	2389.64	17.4	2346.51	17.4	2248.74	17.4	2536.15	17.4	2607.84	17.4	2327.32
17.42	1999.23	17.42	2176.67	17.42	2377.18	17.42	2162.31	17.42	2553.07	17.42	2581.54	17.42	2156.67
17.44	2112.09	17.44	2159.16	17.44	2359.8	17.44	2130.72	17.44	2574.17	17.44	2480.89	17.44	2011.93
17.46	2078.6	17.46	2297.16	17.46	2340.34	17.46	2303.98	17.46	2521.4	17.46	2344.89	17.46	2150.38
17.48	2027.69	17.48	2306.3	17.48	2339.41	17.48	2275.88	17.48	2624.34	17.48	2379.98	17.48	2272.53
17.5	2109.82	17.5	2243.03	17.5	2485.69	17.5	2179.72	17.5	2572.39	17.5	2430.23	17.5	2288.06
17.52	2063.07	17.52	2154.17	17.52	2476.12	17.52	2258.88	17.52	2536.39	17.52	2402.22	17.52	2376.66
17.54	1944.18	17.54	2232.09	17.54	2403.3	17.54	2392.15	17.54	2422.94	17.54	2454.41	17.54	2502.99
17.56	1966.33	17.56	2385.18	17.56	2439.14	17.56	2572.54	17.56	2464.96	17.56	2483.33	17.56	2418.03
17.58	1991.67	17.58	2387.33	17.58	2355.82	17.58	2558.36	17.58	2525.74	17.58	2393.86	17.58	2307.25
17.6	2029.3	17.6	2419.49	17.6	2306.86	17.6	2587.91	17.6	2442.07	17.6	2310.89	17.6	2427.02
17.62	2058.33	17.62	2476.07	17.62	2357.9	17.62	3154.41	17.62	2407.27	17.62	2441	17.62	2421.6
17.64	2119.38	17.64	2544.38	17.64	2355.16	17.64	4943.12	17.64	2573.74	17.64	2451.39	17.64	2435.58
17.66	2147.9	17.66	2544.75	17.66	2258.27	17.66	7805.64	17.66	2530.06	17.66	2426.61	17.66	2480.18
17.68	2034.9	17.68	2400.53	17.68	2279.68	17.68	9193.75	17.68	2396.35	17.68	2377.61	17.68	2678.62
17.7	2126.91	17.7	2410.32	17.7	2468.1	17.7	8786.89	17.7	2559.21	17.7	2336.43	17.7	2690.79
17.72	2202.19	17.72	2469.3	17.72	2524.56	17.72	8285.24	17.72	2533.62	17.72	2400.44	17.72	2491.81
17.74	2060.18	17.74	2509.75	17.74	2379.49	17.74	6743.12	17.74	2570.91	17.74	2461.38	17.74	2624.97
17.76	1950.64	17.76	2559.34	17.76	2385.06	17.76	4899.19	17.76	2766.38	17.76	2469.32	17.76	2737.64
17.78	1980.98	17.78	2641.31	17.78	2192.41	17.78	3780.16	17.78	2699.04	17.78	2421.01	17.78	2736.32
17.8	2048.3	17.8	2681.36	17.8	2155.79	17.8	3060.03	17.8	2791.1	17.8	2405.65	17.8	2818.93
17.82	2131.86	17.82	2606.13	17.82	2300.98	17.82	2857.59	17.82	3132.59	17.82	2453.92	17.82	2573.3
17.84	2150.77	17.84	2651.38	17.84	2299.03	17.84	2725.16	17.84	3180.99	17.84	2399.59	17.84	2471.93
17.86	2069.22	17.86	2734.3	17.86	2259.13	17.86	2665.07	17.86	2858.31	17.86	2282.21	17.86	2528.52
17.88	2103.94	17.88	2797.39	17.88	2326.2	17.88	2535.57	17.88	2815.26	17.88	2260.24	17.88	2533.46
17.9	2129.55	17.9	2767.44	17.9	2423.2	17.9	2544.76	17.9	2784.88	17.9	2330.67	17.9	2483.16
17.92	2021.21	17.92	2527.58	17.92	2335.07	17.92	2555.43	17.92	2532.26	17.92	2398.17	17.92	2398.13
17.94	2111.14	17.94	2392.59	17.94	2449.11	17.94	2540.75	17.94	2438.89	17.94	2412.04	17.94	2415.74
17.96	2099.18	17.96	2409.25	17.96	2349.28	17.96	2525.99	17.96	2450	17.96	2468.47	17.96	2312.14
17.98	1913.1	17.98	2527.59	17.98	2187.88	17.98	2508.26	17.98	2348.32	17.98	2470.45	17.98	2277.66
18	1882.32	18	2644.37	18	2275.79	18	2615.54	18	2520.61	18	2382.54	18	2351.8
18.02	1862.2	18.02	2685.12	18.02	2335.12	18.02	2532	18.02	2678.87	18.02	2337.05	18.02	2417.41
18.04	2000.12	18.04	2667.74	18.04	2253.22	18.04	2536.49	18.04	2517.24	18.04	2328.72	18.04	2522.85
18.06	2150.88	18.06	2738.35	18.06	2303.91	18.06	2536.65	18.06	2651.47	18.06	2384.85	18.06	2542.77
18.08	2107.74	18.08	2885.66	18.08	2353.14	18.08	2320.34	18.08	2791.07	18.08	2382.74	18.08	2544.26
18.1	2163.17	18.1	2950.86	18.1	2276.16	18.1	2277.26	18.1	2713.24	18.1	2245.16	18.1	2433.4
18.12	2296.76	18.12	3086.88	18.12	2208.68	18.12	2457.29	18.12	2844.02	18.12	2263.08	18.12	2315.82
18.14	2126.1	18.14	3099.93	18.14	2298.84	18.14	2443.67	18.14	2970.41	18.14	2378.36	18.14	2496.38
18.16	2032.48	18.16	3167.05	18.16	2400	18.16	2505.8	18.16	3030.82	18.16	2380.84	18.16	2622.51
18.18	2168.67	18.18	3361.16	18.18	2335.91	18.18	2610.45	18.18	3170.31	18.18	2362.91	18.18	2769.38
18.2	2220.43	18.2	3516.47	18.2	2278.76	18.2	2523.07	18.2	3397.16	18.2	2416.97	18.2	3301.64
18.22	2143.56	18.22	3778.99	18.22	2288.71	18.22	2475.8	18.22	3598.11	18.22	2362.39	18.22	3583.88
18.24	2147.24	18.24	3947.03	18.24	2199.58	18.24	2497.03	18.24	3640.07	18.24	2383.76	18.24	3819.31
18.26	2081.43	18.26	4286.67	18.26	2276.28	18.26	2581.3	18.26	3716.2	18.26	2507.71	18.26	3932.22
18.28	2106.34	18.28	4640.34	18.28	2517.67	18.28	2664.45	18.28	3932.9	18.28	2505.22	18.28	3659.43
18.3	2181.03	18.3	4758.4	18.3	2480.89	18.3	2751.61	18.3	4177.44	18.3	2338.46	18.3	3289.86
18.32	2149.24	18.32	4772.72	18.32	2343.17	18.32	2762.86	18.32	4565.25	18.32	2220.45	18.32	2990.11
18.34	2132.58	18.34	4845.4	18.34	2334.84	18.34	2847.65	18.34	4772.74	18.34	2371.11	18.34	2737.22
18.36	2265.68	18.36	5047.53	18.36	2377.23	18.36	2913.7	18.36	4809	18.36	2536.3	18.36	2667.33
18.38	2333.46	18.38	4877.97	18.38	2195.98	18.38	2788.12	18.38	4608.98	18.38	2544	18.38	2621.46
18.4	2255.43	18.4	4432.59	18.4	2160.88	18.4	2798.92	18.4	4187.12	18.4	2448	18.4	2591.49
18.42	2270.25	18.42	3969.45	18.42	2234.28	18.42	2902.15	18.42	3655.39	18.42	2297.36	18.42	2651.43
18.44	2168.2	18.44	3692.65	18.44	2213.56	18.44	2771.3	18.44	3322.17	18.44	2405.82	18.44	2711.87
18.46	2059.03	18.46	3631.24	18.46	2337.91	18.46	2524.24	18.46	3305.22	18.46	2454.46	18.46	2709.36
18.48	2057.64	18.48	3319.58	18.48	2352.12	18.48	2361.84	18.48	3163.27	18.48	2303.5	18.48	2557.7
18.5	2027.46	18.5	3043.45	18.5	2305.87	18.5	2344.39	18.5	2911.64	18.5	2335.64	18.5	2530.45
18.52	2111.9	18.52	2899.59	18.52	2356.52	18.52	2447.05	18.52	2664.24	18.52	2489.39	18.52	2452.07
18.54	2191	18.54	2687.54	18.54	2302.36	18.54	2350.89	18.54	2622.64	18.54	2387.39	18.54	2364.82
18.56	2133.9	18.56	2654.59	18.56	2336.7	18.56	2342.5	18.56	2669.2	18.56	2210.21	18.56	2432.11
18.58	2015.34	18.58	2663.44	18.58	2339.7	18.58	2238.99	18.58	2614.08	18.58	2331.49	18.58	2399.32
18.6	2044.19	18.6	2562.21	18.6	2338.43	18.6	2098.7	18.6	2587.82	18.6	2422.45	18.6	2162.26
18.62	2089.15	18.62	2512.82	18.62	2319.34	18.62	2110.93	18.62	2627.51	18.62	2324.45	18.62	2097.95
18.64	1986.71	18.64	2570.38	18.64	2281.34	18.64	2131.95	18.64	2716.53	18.64	2150.28	18.64	2242.14
18.66	1871.34	18.66	2732.94	18.66	2496.16	18.66	2269.52	18.66	2605.68	18.66	2255.71	18.66	2389.44
18.68	2057.31	18.68	2632.29	18.68	2394.75	18.68	2429.82	18.68	2529.21	18.68	2393.12	18.68	2480.07
18.7	2231.55	18.7	2668.1	18.7	2188.98	18.7	2438.11	18.7	2815.42	18.7	2313.7	18.7	2438.11
18.72	2052.28	18.72	2800.95	18.72	2199.41	18.72	2306.95	18.72	3101.38	18.72	2217.04	18.72	2454.09
18.74	1943.39	18.74	2718.24	18.74	2271.84	18.74	2242.24	18.74	3366.53	18.74	2215.66	18.74	2374.7
18.76	2024.52	18.76	2692.23	18.76	2234.87	18.76	2263.35	18.76	3858.17	18.76	2244.99	18.76	2342.88
18.78	2003.87	18.78	2695.55	18.78	2310.59	18.78	2239.44	18.78	4257.25	18.78	2260.01	18.78	2581.15
18.8	1986.08	18.8	2678.34	18.8	2316.22	18.8	2243.86	18.8	4167.37	18.8	2274.45	18.8	2574.01
18.82	1962.89	18.82	2573.5	18.82	2173.92	18.82	2279.44	18.82	3662.82	18.82	2315.47	18.82	2481.59
18.84	2028	18.84	2416.32	18.84	2034.23	18.84	2292.2	18.84	3278.03	18.84	2163.32	18.84	2507.8
18.86	2066.92	18.86	2296.87	18.86	2079.97	18.86	2353.13	18.86	2960.91	18.86	2097.93	18.86	2486.72
18.88	1981.8	18.88	2334.04	18.88	2247.63	18.88	2267.3	18.88	2550.95	18.88	2187.24	18.88	2271.53
18.9	1931.82	18.9	2337.63	18.9	2204.3	18.9	2238.38	18.9	2224.76	18.9	2311.48	18.9	2188.88
18.92	2040.76	18.92	2305.9	18.92	2221.12	18.92	2334.32	18.92	2277.07	18.92	2305.81	18.92	2195.54
18.94	2140.7	18.94	2249.55	18.94	2124.09	18.94	2385.28	18.94	2432.85	18.94	2305.84	18.94	2173.51
18.96	2085.35	18.96	2126.54	18.96	2089.54	18.96	2288.91	18.96	2310.46	18.96	2386.78	18.96	2221.07
18.98	2063.2	18.98	2285.78	18.98	2191.67	18.98	2100.18	18.98	2212.74	18.98	2370.6	18.98	2273.41
19	2026.64	19	2356.75	19	2248.82	19	2248.76	19	2199.08	19	2357.87	19	2365.03
19.02	1992.12	19.02	2333	19.02	2198.98	19.02	2388.96	19.02	2275.57	19.02	2389.53	19.02	2373.2
19.04	1960.51	19.04	2351.74	19.04	2147.82	19.04	2403.09	19.04	2432.92	19.04	2394.29	19.04	2236.36
19.06	2025.81	19.06	2207.52	19.06	2192.1	19.06	2256.71	19.06	2324.67	19.06	2274.62	19.06	2106.6
19.08	2099.15	19.08	2221.76	19.08	2191.24	19.08	2079.38	19.08	2241.11	19.08	2239.83	19.08	2166.95
19.1	2096.45	19.1	2264.18	19.1	2178.96	19.1	2179.57	19.1	2277.71	19.1	2300.83	19.1	2433.72
19.12	2086.49	19.12	2282.22	19.12	2192.48	19.12	2266.67	19.12	2263.11	19.12	2290.45	19.12	2350.92
19.14	2053.57	19.14	2276.18	19.14	2195.24	19.14	2244.84	19.14	2231.35	19.14	2275.4	19.14	2146.83
19.16	2128.89	19.16	2282.08	19.16	2131	19.16	2198.84	19.16	2152.42	19.16	2270.25	19.16	2240.8
19.18	2068.93	19.18	2215.33	19.18	2131.26	19.18	2153.22	19.18	2112.31	19.18	2341.11	19.18	2334.47
19.2	1989.54	19.2	2073.89	19.2	2105.37	19.2	2137.68	19.2	2269.36	19.2	2447.13	19.2	2427.97
19.22	2094.2	19.22	2115.21	19.22	2150.36	19.22	2228.62	19.22	2234.07	19.22	2192.41	19.22	2374.28
19.24	2024.05	19.24	2175	19.24	2236.97	19.24	2308.33	19.24	2188.27	19.24	2011.51	19.24	2262.32
19.26	1951.72	19.26	2261.77	19.26	2320.45	19.26	2199.87	19.26	2365.08	19.26	2165.77	19.26	2297.38
19.28	2052.34	19.28	2315.66	19.28	2265.31	19.28	2065.33	19.28	2238.63	19.28	2302.34	19.28	2255.32
19.3	2039.06	19.3	2226.72	19.3	2120.34	19.3	2011.68	19.3	2174.91	19.3	2245.76	19.3	2179
19.32	1953.38	19.32	2196.94	19.32	2078.06	19.32	2052.22	19.32	2262.03	19.32	2206.55	19.32	2278.8
19.34	2011.11	19.34	2155.87	19.34	2006.79	19.34	2138.58	19.34	2202.47	19.34	2253.7	19.34	2392.28
19.36	1962.48	19.36	2169.36	19.36	2104.79	19.36	2196.88	19.36	2236.03	19.36	2228.72	19.36	2429.91
19.38	1944.86	19.38	2258.91	19.38	2207.46	19.38	2237.93	19.38	2373.01	19.38	2160.61	19.38	2268.91
19.4	2024.72	19.4	2236.24	19.4	2196.26	19.4	2262.92	19.4	2394.57	19.4	2250.47	19.4	2168.92
19.42	2094.12	19.42	2139.76	19.42	2311.6	19.42	2201.85	19.42	2216.34	19.42	2254.25	19.42	2280.66
19.44	2024.82	19.44	2053.24	19.44	2275.09	19.44	2180.61	19.44	2040.35	19.44	2120.44	19.44	2178.86
19.46	1921.72	19.46	2128.05	19.46	2205.82	19.46	2207.82	19.46	2094.47	19.46	2056.81	19.46	2011.61
19.48	1997.18	19.48	2207.84	19.48	2228.31	19.48	2191.67	19.48	2093.26	19.48	2008.33	19.48	2073.41
19.5	1973.11	19.5	2178.81	19.5	2144.3	19.5	2174.53	19.5	2128.31	19.5	2106.89	19.5	2192.61
19.52	1938.3	19.52	2140.99	19.52	2138.75	19.52	2248.22	19.52	2220.26	19.52	2371.22	19.52	2237.84
19.54	2022.25	19.54	2146.6	19.54	2213.26	19.54	2175.12	19.54	2234.21	19.54	2477.75	19.54	2108.89
19.56	2143.34	19.56	2153.64	19.56	2177.59	19.56	2178.77	19.56	2228.22	19.56	2313.94	19.56	2167.22
19.58	2165.66	19.58	2082.13	19.58	2155.07	19.58	2269.53	19.58	2221.53	19.58	2255.27	19.58	2290.26
19.6	2044.01	19.6	2161.21	19.6	2127.73	19.6	2203.88	19.6	2275.57	19.6	2244.59	19.6	2288.74
19.62	2000.73	19.62	2287.59	19.62	2096.47	19.62	2200.18	19.62	2223.36	19.62	2212.96	19.62	2218.18
19.64	2097.14	19.64	2236.37	19.64	2163.28	19.64	2106.25	19.64	2158.51	19.64	2263.11	19.64	2244.62
19.66	2035.11	19.66	2225.82	19.66	2225.49	19.66	1978.59	19.66	2145.42	19.66	2261.92	19.66	2311.1
19.68	1959.11	19.68	2126.6	19.68	2250	19.68	2119.78	19.68	2299.03	19.68	2207.87	19.68	2275.62
19.7	1995.76	19.7	2080.71	19.7	2203.36	19.7	2202.77	19.7	2360.67	19.7	2179.09	19.7	2278.65
19.72	2025.55	19.72	2302.2	19.72	2221.86	19.72	2044.53	19.72	2232.92	19.72	2234.3	19.72	2266.94
19.74	2037.18	19.74	2297.94	19.74	2262.18	19.74	2030.13	19.74	2094.09	19.74	2329.74	19.74	2304.49
19.76	2037.8	19.76	2310.37	19.76	2326.2	19.76	2007.14	19.76	2012.92	19.76	2261.01	19.76	2337.68
19.78	1982.34	19.78	2336.01	19.78	2332.34	19.78	2009.44	19.78	2083.89	19.78	2116.11	19.78	2388
19.8	1992.68	19.8	2199.7	19.8	2313.16	19.8	2116.97	19.8	2112.35	19.8	2112.96	19.8	2403.91
19.82	2066.57	19.82	2170.79	19.82	2332.96	19.82	2196.43	19.82	2125.28	19.82	2183.7	19.82	2328.57
19.84	2028.88	19.84	2149.83	19.84	2278.96	19.84	2313.13	19.84	2192.09	19.84	2183	19.84	2249.75
19.86	2012.61	19.86	2137.54	19.86	2249.93	19.86	2303.53	19.86	2250.15	19.86	2028.09	19.86	2233.41
19.88	2008.2	19.88	2120.67	19.88	2283.66	19.88	2153.54	19.88	2228.87	19.88	1929.33	19.88	2224.87
19.9	2071.37	19.9	2083.22	19.9	2224.32	19.9	2012.08	19.9	2225.23	19.9	2084.24	19.9	2212.53
19.92	2120.67	19.92	2049.91	19.92	2074.72	19.92	2075.72	19.92	2287.67	19.92	2283.72	19.92	2296.28
19.94	2003.76	19.94	1962.17	19.94	2037.56	19.94	2158.14	19.94	2128.3	19.94	2350	19.94	2287.09
19.96	2000.3	19.96	2092.38	19.96	2079.27	19.96	2150.12	19.96	2129.83	19.96	2329.09	19.96	2220.91
19.98	2054.09	19.98	2254.07	19.98	1999.73	19.98	2250.16	19.98	2358.43	19.98	2291.62	19.98	2195.72
20	2058.38	20	2241.7	20	2058.56	20	2245.74	20	2216.41	20	2154	20	2191.72
20.02	2108.34	20.02	2220.82	20.02	2154.14	20.02	2187.5	20.02	2095.85	20.02	2120.86	20.02	2204.16
20.04	2141.65	20.04	2233.29	20.04	2170.76	20.04	2100.08	20.04	2174.99	20.04	2324.91	20.04	2175
20.06	2141.7	20.06	2204.33	20.06	2220.9	20.06	2020.8	20.06	2204.14	20.06	2333.53	20.06	2204.11
20.08	2162.39	20.08	2129.13	20.08	2100.25	20.08	2079.05	20.08	2121.12	20.08	2141.91	20.08	2274.88
20.1	2220.75	20.1	2220.51	20.1	1962.72	20.1	2141.57	20.1	2128.74	20.1	2195.28	20.1	2354.01
20.12	2125.6	20.12	2262.69	20.12	1875.17	20.12	2100.34	20.12	2212.61	20.12	2258.72	20.12	2379.23
20.14	2103.57	20.14	2216.72	20.14	1862.37	20.14	2120.29	20.14	2233.07	20.14	2249.59	20.14	2217.6
20.16	2055.23	20.16	2109.06	20.16	2081.88	20.16	2195.93	20.16	2204.68	20.16	2250.49	20.16	2174.21
20.18	1875.28	20.18	2053.78	20.18	2254.41	20.18	2270.1	20.18	2087.89	20.18	2245.31	20.18	2303.99
20.2	1895.32	20.2	2182.55	20.2	2196.11	20.2	2300.55	20.2	2066.43	20.2	2279.44	20.2	2197.06
20.22	2077.8	20.22	2208.95	20.22	2067.72	20.22	2270.53	20.22	2145.26	20.22	2262.37	20.22	2070.79
20.24	2138.32	20.24	2141.76	20.24	1966.67	20.24	2188.81	20.24	2146.47	20.24	2217.34	20.24	2149.13
20.26	2058.44	20.26	2190.93	20.26	2102.42	20.26	2223.09	20.26	2104.01	20.26	2166.56	20.26	2290.82
20.28	2004.8	20.28	2151.38	20.28	2151.27	20.28	2346.24	20.28	2128.99	20.28	2261.29	20.28	2350.11
20.3	1909.08	20.3	2119.78	20.3	2004.97	20.3	2160.69	20.3	2125.25	20.3	2259.7	20.3	2419.65
20.32	1891.13	20.32	2269.57	20.32	2073	20.32	2065.6	20.32	2227.24	20.32	2068.26	20.32	2467.2
20.34	2023.29	20.34	2390.95	20.34	2171.33	20.34	2104.66	20.34	2292.66	20.34	2032.19	20.34	2318.66
20.36	2022.72	20.36	2371.97	20.36	2108.94	20.36	2197.73	20.36	2274.24	20.36	2087.73	20.36	2277.73
20.38	1973.88	20.38	2173.48	20.38	2132.21	20.38	2235.1	20.38	2320.75	20.38	2152.64	20.38	2464.58
20.4	1919.04	20.4	2159.87	20.4	2163.09	20.4	2235.55	20.4	2222.95	20.4	2249.66	20.4	2746.44
20.42	1836.69	20.42	2332.44	20.42	2161.88	20.42	2280.33	20.42	2112.59	20.42	2291.13	20.42	3026.93
20.44	1822.05	20.44	2509.4	20.44	2171.3	20.44	2188.34	20.44	2238.66	20.44	2206.7	20.44	2945.99
20.46	1831.76	20.46	2609.32	20.46	2064.57	20.46	2105.25	20.46	2403.48	20.46	2254.4	20.46	2908.66
20.48	1769.96	20.48	2611.37	20.48	1958.74	20.48	2200.56	20.48	2461.78	20.48	2242.13	20.48	2961.22
20.5	1763.23	20.5	2682.69	20.5	1986.32	20.5	2268.82	20.5	2507.9	20.5	2058.12	20.5	2849.78
20.52	1867.56	20.52	2846.19	20.52	1996.84	20.52	2175.22	20.52	2460.12	20.52	2026.12	20.52	3348.95
20.54	1898.13	20.54	2930.91	20.54	2091.99	20.54	2154.52	20.54	2452.42	20.54	2202.04	20.54	3607.46
20.56	1938.35	20.56	3052.76	20.56	2128.15	20.56	2133.57	20.56	2686.58	20.56	2368.61	20.56	3341.43
20.58	1892.17	20.58	3136.85	20.58	1984.34	20.58	2032.06	20.58	2870.71	20.58	2081.79	20.58	3483.35
20.6	1996.09	20.6	2956.12	20.6	1941.93	20.6	2078.64	20.6	3262.5	20.6	2031.64	20.6	3520.05
20.62	2040.33	20.62	3081.16	20.62	1953.49	20.62	2188.98	20.62	4086.25	20.62	2241.13	20.62	3347.86
20.64	1945.97	20.64	3275.28	20.64	2027.36	20.64	2149.72	20.64	4617.63	20.64	2077.1	20.64	3146.4
20.66	1949.71	20.66	3174.14	20.66	2135.63	20.66	2174.43	20.66	4523.57	20.66	2056.31	20.66	3036.2
20.68	2030.66	20.68	3018.74	20.68	2183.63	20.68	2155.5	20.68	4075.57	20.68	2133.18	20.68	3223.68
20.7	2140.44	20.7	2866.02	20.7	2259.29	20.7	2056.46	20.7	3640.07	20.7	2096.94	20.7	3234.83
20.72	2142.93	20.72	2702.52	20.72	2350	20.72	2119.96	20.72	3341.75	20.72	2091.12	20.72	3022.88
20.74	2068.29	20.74	2553.24	20.74	2133.75	20.74	2130.19	20.74	3020.77	20.74	2067.75	20.74	2946.64
20.76	2021	20.76	2390.67	20.76	2000	20.76	2095.67	20.76	2916	20.76	2146	20.76	2997
20.78	1988.7	20.78	2340.3	20.78	1984.47	20.78	2168.38	20.78	3149.55	20.78	2205.59	20.78	3039.04
20.8	2002.23	20.8	2402.93	20.8	1830.05	20.8	2144.95	20.8	3530.07	20.8	2255.05	20.8	2868.3
20.82	2010.14	20.82	2285.84	20.82	1896.03	20.82	2102.89	20.82	3736.94	20.82	2265.22	20.82	2717.03
20.84	1938.8	20.84	2192.69	20.84	2095.19	20.84	2061.2	20.84	3546.47	20.84	2252.22	20.84	2580.92
20.86	1967.99	20.86	2242.8	20.86	2228.22	20.86	2083.71	20.86	3393.56	20.86	2283.52	20.86	2393.94
20.88	1953.88	20.88	2089.54	20.88	2103.01	20.88	2142.53	20.88	3274.52	20.88	2228.01	20.88	2206.6
20.9	1949.99	20.9	2041.27	20.9	1993.25	20.9	2145.24	20.9	2985.33	20.9	2078.57	20.9	2197.22
20.92	2029.78	20.92	2177.34	20.92	2081.71	20.92	2019.11	20.92	2782.11	20.92	2222.46	20.92	2338.11
20.94	1937.49	20.94	2196.87	20.94	1974.14	20.94	1950.83	20.94	2741.03	20.94	2287.49	20.94	2257.7
20.96	1952.81	20.96	2155.23	20.96	1911.57	20.96	2012.42	20.96	2445.22	20.96	2322.59	20.96	2254.51
20.98	2058.77	20.98	2168.88	20.98	1992.97	20.98	2076.3	20.98	2275.05	20.98	2284.54	20.98	2218.79
21	2038.16	21	2129.43	21	2081.08	21	2018.44	21	2366.22	21	2170.57	21	2036.43
21.02	2017.12	21.02	2065.31	21.02	2228.04	21.02	1928.16	21.02	2304.07	21.02	2246.51	21.02	2038.05
21.04	1933.55	21.04	2154.64	21.04	2167.34	21.04	1835.18	21.04	2236.81	21.04	2130.99	21.04	2065.04
21.06	1818.55	21.06	2225	21.06	2094.66	21.06	1882.56	21.06	2167.44	21.06	2004.87	21.06	1977.35
21.08	1873.65	21.08	2122.9	21.08	2049.91	21.08	2124.22	21.08	2153.54	21.08	2117.33	21.08	1894.07
21.1	1994.61	21.1	1937.73	21.1	1927.93	21.1	2260.29	21.1	2120.07	21.1	2281.87	21.1	1983.36
21.12	1879.55	21.12	2077.73	21.12	1886.75	21.12	2146.64	21.12	2065.61	21.12	2265.24	21.12	2149.01
21.14	1775.87	21.14	2098.03	21.14	1907.83	21.14	2019.2	21.14	2150.51	21.14	2169.71	21.14	2158.84
21.16	1981.86	21.16	1970.65	21.16	2057.38	21.16	1959.37	21.16	2133.85	21.16	2128.39	21.16	2126.55
21.18	1923.57	21.18	2062.01	21.18	2091.74	21.18	1992.42	21.18	2140.61	21.18	2200.23	21.18	2072.67
21.2	1779.75	21.2	2148.18	21.2	1907.11	21.2	2014.9	21.2	2209.03	21.2	2254.97	21.2	2045.57
21.22	1923.91	21.22	2230.98	21.22	2049.18	21.22	1998.37	21.22	2231.61	21.22	2183.24	21.22	2112.32
21.24	1929.99	21.24	2183.91	21.24	2153.85	21.24	2067.79	21.24	2156.66	21.24	2108.89	21.24	2140.54
21.26	1998.27	21.26	2230.01	21.26	2071.63	21.26	2159.41	21.26	2077.81	21.26	2010.63	21.26	2072.24
21.28	1959.71	21.28	2173.97	21.28	2062.9	21.28	2146.24	21.28	1979	21.28	2040.29	21.28	2042.24
21.3	1827.71	21.3	2167.64	21.3	1964.53	21.3	2024.61	21.3	1947.68	21.3	2156.78	21.3	2044.96
21.32	1946.8	21.32	2205.05	21.32	1917.85	21.32	2013.13	21.32	2014.31	21.32	2139.9	21.32	2073.82
21.34	1973.25	21.34	2036.97	21.34	1876.8	21.34	2101.47	21.34	2034.53	21.34	2151.2	21.34	2060.73
21.36	1882.72	21.36	1974.21	21.36	1850	21.36	2160.98	21.36	2012.81	21.36	2175.82	21.36	2005.69
21.38	1910.96	21.38	1992.59	21.38	1892.44	21.38	2164.04	21.38	2073.92	21.38	2321.45	21.38	1929.32
21.4	1906.36	21.4	1997.06	21.4	1945.52	21.4	2053.03	21.4	2053.66	21.4	2286.9	21.4	1939.88
21.42	1898.1	21.42	2173.73	21.42	1950	21.42	2038.53	21.42	2064.83	21.42	2132.06	21.42	2152.01
21.44	1928.85	21.44	2183.98	21.44	1946.15	21.44	2072.47	21.44	2189.11	21.44	2211.51	21.44	2146.22
21.46	1925.65	21.46	2236.44	21.46	2079.9	21.46	1983.99	21.46	2120.59	21.46	2283.33	21.46	1955.15
21.48	1909	21.48	2154.93	21.48	2157.29	21.48	1951.99	21.48	2085.84	21.48	2256.49	21.48	1953.17
21.5	1846.37	21.5	2078.43	21.5	1977.89	21.5	1932.66	21.5	2108.33	21.5	2209.68	21.5	2024.12
21.52	1829.24	21.52	2192.35	21.52	1887.16	21.52	1995.23	21.52	2100.68	21.52	2180.19	21.52	2129.93
21.54	1803.09	21.54	2194.8	21.54	1884.03	21.54	2142.4	21.54	2084.03	21.54	2246.91	21.54	2102.39
21.56	1765.59	21.56	2284.67	21.56	1989.5	21.56	2100.45	21.56	2155.15	21.56	2360.75	21.56	2066.28
21.58	1863.83	21.58	2314.01	21.58	2044.94	21.58	1963.83	21.58	2269.06	21.58	2291.84	21.58	2166.93
21.6	1896.19	21.6	2173.13	21.6	2037.58	21.6	2000	21.6	2215.51	21.6	2171.91	21.6	2117.67
21.62	1842.23	21.62	2125.89	21.62	2080.82	21.62	1901.12	21.62	2170.64	21.62	2192.56	21.62	1946.76
21.64	1790.93	21.64	2200.85	21.64	2061.51	21.64	1889.69	21.64	2270.58	21.64	2161.16	21.64	1936.51
21.66	1841.73	21.66	2226.49	21.66	2064.3	21.66	1971.14	21.66	2214.98	21.66	2067.41	21.66	2132.78
21.68	1846.2	21.68	2170.44	21.68	1999.24	21.68	1943.19	21.68	2090.91	21.68	2118.96	21.68	2348.51
21.7	1886.28	21.7	2159.06	21.7	1928.86	21.7	1990.14	21.7	2088.65	21.7	2161.39	21.7	2340.97
21.72	1973.54	21.72	2135.74	21.72	1886.25	21.72	2049.91	21.72	2040.98	21.72	2079.64	21.72	2276.46
21.74	1941.67	21.74	2145.16	21.74	1938.67	21.74	2016.94	21.74	2064.18	21.74	2108.06	21.74	2251.7
21.76	1907.73	21.76	2212.29	21.76	2011.73	21.76	1973.23	21.76	2243.47	21.76	2170.62	21.76	2175.79
21.78	1870.43	21.78	2230.69	21.78	2071.47	21.78	2022.84	21.78	2261.22	21.78	2098.64	21.78	2147.84
21.8	1908.85	21.8	2289.53	21.8	2046.76	21.8	1981.19	21.8	2114.53	21.8	2168.23	21.8	2102.43
21.82	1901.16	21.82	2259.15	21.82	2094.61	21.82	2059.77	21.82	2185.59	21.82	2231.56	21.82	2135.11
21.84	1852.92	21.84	2178.71	21.84	2025.78	21.84	2130.8	21.84	2236.21	21.84	2177.09	21.84	2174.56
21.86	1795.46	21.86	2106.66	21.86	1943.74	21.86	1987.96	21.86	2169.58	21.86	2128.8	21.86	2118.34
21.88	1801.91	21.88	2267.24	21.88	2101.41	21.88	1902.89	21.88	2280.65	21.88	2176.41	21.88	2111.23
21.9	1894.23	21.9	2325.78	21.9	2169.47	21.9	1942.84	21.9	2377.57	21.9	2274.38	21.9	2091.36
21.92	1911.47	21.92	2190.8	21.92	2038.8	21.92	1997.4	21.92	2320.13	21.92	2199.14	21.92	2050
21.94	1899.54	21.94	2103.04	21.94	2099.58	21.94	1946.69	21.94	2238.58	21.94	2130.02	21.94	2109.67
21.96	1824.12	21.96	2020.58	21.96	2135.8	21.96	1850	21.96	2250.38	21.96	2033.33	21.96	2090.22
21.98	1784.97	21.98	2126.18	21.98	2044.35	21.98	1883.48	21.98	2296.14	21.98	2148.65	21.98	2105.2
22	1713.86	22	2166.56	22	1975.8	22	1954.72	22	2175.7	22	2291.67	22	2184.93
22.02	1722.27	22.02	2087.89	22.02	1958.39	22.02	2013.93	22.02	2213.21	22.02	2161.79	22.02	2079.62
22.04	1768.53	22.04	2130.61	22.04	2022.24	22.04	1908.25	22.04	2345.35	22.04	2033.36	22.04	2134.3
22.06	1843.49	22.06	2237.97	22.06	1935.26	22.06	1778.68	22.06	2286.12	22.06	2137.93	22.06	2112.09
22.08	1923.12	22.08	2192.67	22.08	1776.88	22.08	1817.61	22.08	2210.28	22.08	2153.82	22.08	2028.63
22.1	1845.67	22.1	2167.51	22.1	1817.41	22.1	1908.02	22.1	2201.69	22.1	2104.54	22.1	2012.23
22.12	1854.07	22.12	2045.12	22.12	1950.67	22.12	1952.21	22.12	2203.98	22.12	2167.48	22.12	2003.4
22.14	1954.06	22.14	1934.71	22.14	2047.1	22.14	1931.03	22.14	2242.85	22.14	2137.39	22.14	2113.76
22.16	1830.86	22.16	2023.28	22.16	2049.25	22.16	1981.84	22.16	2273.96	22.16	2054.66	22.16	2038.67
22.18	1741.94	22.18	1977.96	22.18	2042.38	22.18	1964.42	22.18	2040.51	22.18	2116.12	22.18	1956.09
22.2	1762.37	22.2	1972.02	22.2	1975.93	22.2	2013.99	22.2	1955.35	22.2	2207.34	22.2	2013
22.22	1827.01	22.22	1959.69	22.22	1956.27	22.22	2051.3	22.22	1987	22.22	2264.3	22.22	2132.92
22.24	1819.31	22.24	1985.19	22.24	2014.81	22.24	2025.17	22.24	2013.62	22.24	2185.93	22.24	2159.91
22.26	1935.68	22.26	2138.16	22.26	1945.91	22.26	1882.75	22.26	1994.15	22.26	2030.27	22.26	1922.22
22.28	1979.06	22.28	2095.17	22.28	2074.59	22.28	1952.21	22.28	2064.75	22.28	2113.09	22.28	1884.44
22.3	1786.46	22.3	2044.79	22.3	2078.64	22.3	2068.75	22.3	2266.14	22.3	2132.29	22.3	1968.23
22.32	1705.18	22.32	2268.62	22.32	1995.23	22.32	1969.89	22.32	2228.23	22.32	2095.8	22.32	2089.98
22.34	1740.61	22.34	2458.18	22.34	2096.82	22.34	1957.58	22.34	2128.64	22.34	2191.52	22.34	2118.48
22.36	1819.01	22.36	2446.17	22.36	2110.47	22.36	2002.36	22.36	2274.98	22.36	2295.72	22.36	2133.31
22.38	1814.02	22.38	2413.14	22.38	2040.88	22.38	1977.25	22.38	2432.94	22.38	2286.18	22.38	2381.96
22.4	1782.23	22.4	2487.68	22.4	2007.61	22.4	1979.72	22.4	2512.3	22.4	2253.98	22.4	2368.86
22.42	1816.79	22.42	2554.92	22.42	1988.49	22.42	1967.97	22.42	2698.13	22.42	2277.2	22.42	2306.79
22.44	1693.88	22.44	2688.05	22.44	1966.15	22.44	2063.86	22.44	2948.74	22.44	2193.29	22.44	2572.34
22.46	1783.26	22.46	2744.68	22.46	2009.19	22.46	2013.06	22.46	3251.64	22.46	2173.29	22.46	2837.2
22.48	1928.61	22.48	2857.44	22.48	1923.42	22.48	2084.02	22.48	3239.86	22.48	2348.43	22.48	2925.46
22.5	1915.34	22.5	2925.2	22.5	1938.65	22.5	2114.95	22.5	3171.6	22.5	2441.47	22.5	2858.49
22.52	1898.86	22.52	2976.31	22.52	2047.71	22.52	2050.16	22.52	3315.03	22.52	2347.22	22.52	2744.45
22.54	1926.29	22.54	2888.7	22.54	2023.59	22.54	2040.25	22.54	3728.75	22.54	2205.64	22.54	2670.62
22.56	1957.17	22.56	2508.61	22.56	1945.15	22.56	1951.07	22.56	3992.53	22.56	2132.17	22.56	2545.55
22.58	1970.25	22.58	2214.32	22.58	1852.21	22.58	1926.24	22.58	3553.89	22.58	2191.8	22.58	2624.93
22.6	1960.69	22.6	2140.35	22.6	1816.73	22.6	1907.09	22.6	3034.41	22.6	2197.54	22.6	2538.02
22.62	1891.66	22.62	2027.38	22.62	1926.19	22.62	1932.14	22.62	2882.14	22.62	2059.52	22.62	2352.38
22.64	1924.87	22.64	2091.6	22.64	1901.3	22.64	1909.69	22.64	2614.55	22.64	2083.21	22.64	2239.24
22.66	1997.78	22.66	2133.4	22.66	1830.85	22.66	1801.02	22.66	2294.15	22.66	2241.6	22.66	2370.04
22.68	1902.43	22.68	2124.9	22.68	1926.03	22.68	1863.2	22.68	2138.49	22.68	2129.14	22.68	2439.43
22.7	1911.76	22.7	2122.8	22.7	1890.96	22.7	1849.87	22.7	2074.61	22.7	2107.43	22.7	2327.71
22.72	1893.23	22.72	2167.26	22.72	1851.83	22.72	1933.01	22.72	2089.84	22.72	2260.05	22.72	2291.34
22.74	1795.4	22.74	2100.31	22.74	1991.47	22.74	1985.83	22.74	1992.72	22.74	2192.52	22.74	2280.37
22.76	1809.13	22.76	1923.06	22.76	1947.14	22.76	2023.29	22.76	2034.36	22.76	2246.46	22.76	2111.3
22.78	1873.73	22.78	2019.19	22.78	1884.08	22.78	2082.33	22.78	2047.73	22.78	2220.46	22.78	2035.6
22.8	1939.81	22.8	2028.24	22.8	1899.31	22.8	1984.21	22.8	1980.39	22.8	2166.96	22.8	2053.53
22.82	1970.84	22.82	2140.69	22.82	1898.07	22.82	1939.73	22.82	1971.78	22.82	2143.91	22.82	2012.51
22.84	1859.05	22.84	2178.3	22.84	1918.67	22.84	1900.49	22.84	2047.77	22.84	2179.45	22.84	1869.03
22.86	1798.7	22.86	2091.67	22.86	1834.63	22.86	1885.81	22.86	1998.18	22.86	2257.55	22.86	1814.59
22.88	1843.44	22.88	2046.02	22.88	1839.05	22.88	2016.62	22.88	1907.87	22.88	2233.71	22.88	1937.31
22.9	1968.81	22.9	2053.46	22.9	1910.93	22.9	1935.52	22.9	1885.06	22.9	2199.5	22.9	1933.38
22.92	2025.97	22.92	2104.48	22.92	1962.32	22.92	1967.51	22.92	2006.87	22.92	2296.99	22.92	1785.64
22.94	1989.81	22.94	1999.7	22.94	1824.92	22.94	1932.22	22.94	2073.36	22.94	2233.86	22.94	1820.24
22.96	1956.5	22.96	1966.11	22.96	1762.31	22.96	1870.95	22.96	1986.59	22.96	2182.54	22.96	2020.4
22.98	1870.93	22.98	2052.32	22.98	1872.87	22.98	1959.29	22.98	1905.43	22.98	2071.14	22.98	2010.09
23	1938.31	23	2051.86	23	1816.54	23	2059.08	23	1932.85	23	2051.01	23	2072.04
23.02	1779.48	23.02	1995.22	23.02	1782.68	23.02	2111.16	23.02	1997.17	23.02	2285.58	23.02	2133.04
23.04	1601.44	23.04	2068.76	23.04	1851.4	23.04	2056.21	23.04	1930.54	23.04	2288.14	23.04	1948.63
23.06	1763.2	23.06	2055.58	23.06	1993.66	23.06	1893.78	23.06	1898.61	23.06	2139.55	23.06	2009.73
23.08	1779.12	23.08	2065.17	23.08	1986.42	23.08	1891.57	23.08	1870.22	23.08	2190.26	23.08	2017.32
23.1	1766.82	23.1	2102.2	23.1	1847.02	23.1	1915.4	23.1	1816.67	23.1	2196.54	23.1	2048.59
23.12	1822.35	23.12	1996.14	23.12	1900.82	23.12	1901.22	23.12	1861.58	23.12	2108.74	23.12	2016.87
23.14	1990.23	23.14	1980.79	23.14	1973.63	23.14	1970.7	23.14	1890.5	23.14	2033.07	23.14	1954.88
23.16	1900.08	23.16	2014.42	23.16	2004.4	23.16	1951.76	23.16	1931.26	23.16	2112.34	23.16	1936.22
23.18	1761.78	23.18	1916.67	23.18	1826.45	23.18	1886.78	23.18	2027.37	23.18	2169.2	23.18	1964.84
23.2	1783.85	23.2	1999.14	23.2	1816.67	23.2	1912.29	23.2	1959.28	23.2	2242.7	23.2	1992.1
23.22	1900.99	23.22	2126.96	23.22	1868.14	23.22	1948.53	23.22	1935.3	23.22	2236.76	23.22	1916.17
23.24	1940.81	23.24	2203.35	23.24	1965.65	23.24	1985.75	23.24	2011.68	23.24	2209.74	23.24	1984.19
23.26	1811.76	23.26	2195.84	23.26	1958.93	23.26	2007.89	23.26	2137.64	23.26	2228.57	23.26	2044.8
23.28	1785.91	23.28	2126.69	23.28	1937.6	23.28	1949.16	23.28	2095.97	23.28	2160.25	23.28	1924.58
23.3	1755.32	23.3	2184.05	23.3	1899.52	23.3	1906.83	23.3	1978.81	23.3	2147.7	23.3	1951.19
23.32	1822.71	23.32	2070.47	23.32	1848.46	23.32	1858.72	23.32	1994.7	23.32	2125.38	23.32	2096.57
23.34	1823.6	23.34	1967.84	23.34	1878.17	23.34	1798.83	23.34	1896.72	23.34	2173.82	23.34	2118.31
23.36	1633.23	23.36	1994.52	23.36	1841.77	23.36	1901.31	23.36	1830.92	23.36	2238.92	23.36	1874.24
23.38	1635.77	23.38	2093.51	23.38	1968.21	23.38	2050.91	23.38	1944.12	23.38	2256.18	23.38	1810.46
23.4	1877.4	23.4	2060.88	23.4	1961.72	23.4	2043.65	23.4	2015.11	23.4	2169.21	23.4	1952.83
23.42	1945.05	23.42	1947.66	23.42	1956.51	23.42	1965.62	23.42	2018.23	23.42	2086.46	23.42	1928.64
23.44	1939.86	23.44	1923.89	23.44	1918.01	23.44	1991.2	23.44	2021.86	23.44	2164.69	23.44	1998.89
23.46	1908.12	23.46	1949.58	23.46	1923.84	23.46	1884.28	23.46	2004.54	23.46	2335.34	23.46	1980.69
23.48	1815.92	23.48	1903.37	23.48	1902.43	23.48	1830.34	23.48	1858.99	23.48	2297.47	23.48	1866.67
23.5	1861.41	23.5	1830.91	23.5	1864.12	23.5	1912.03	23.5	1802.42	23.5	2179.97	23.5	1954.19
23.52	1940.54	23.52	1807.43	23.52	2080.82	23.52	2040.62	23.52	1866.24	23.52	2141.39	23.52	2042.99
23.54	1714.81	23.54	1911.45	23.54	2137.72	23.54	2103.01	23.54	1821.88	23.54	2145.38	23.54	1993.4
23.56	1745.39	23.56	1957.17	23.56	1934.59	23.56	1983.05	23.56	1849.9	23.56	2228.35	23.56	1978.16
23.58	1796.44	23.58	2041.45	23.58	1878.56	23.58	1955.2	23.58	1985.67	23.58	2189.82	23.58	1893.16
23.6	1709.98	23.6	1949.95	23.6	1898.16	23.6	1994.91	23.6	2124.72	23.6	2071.52	23.6	1843.36
23.62	1700	23.62	1898.3	23.62	1938.52	23.62	1980.04	23.62	2045.1	23.62	1974.98	23.62	1811.6
23.64	1700	23.64	1868.33	23.64	2140	23.64	1995	23.64	2103.33	23.64	2006.67	23.64	1811.67
23.66	1726.63	23.66	1929.93	23.66	2056.8	23.66	1916.71	23.66	1986.73	23.66	2058.38	23.66	1860.08
23.68	1760.02	23.68	2026.59	23.68	1896.72	23.68	1933.14	23.68	1976.5	23.68	2071.49	23.68	1851.45
23.7	1766.6	23.7	2076.62	23.7	1850.07	23.7	2112.99	23.7	2060.03	23.7	2116.88	23.7	1867.09
23.72	1738.63	23.72	2081.72	23.72	1844.89	23.72	2157.1	23.72	2043.37	23.72	2044.98	23.72	1769.7
23.74	1741.08	23.74	2063.36	23.74	1921.34	23.74	1909.27	23.74	2030.02	23.74	2069.86	23.74	1843.38
23.76	1803.87	23.76	2078.16	23.76	1925.56	23.76	1827.32	23.76	1998.56	23.76	2228.9	23.76	1889.52
23.78	1728.14	23.78	2105.03	23.78	1851.4	23.78	1876.31	23.78	1984.74	23.78	2358.99	23.78	2034.41
23.8	1725.38	23.8	2040.67	23.8	1868.6	23.8	1787.06	23.8	2008.52	23.8	2251.74	23.8	2055.79
23.82	1714.49	23.82	1933.55	23.82	1918.9	23.82	1981.37	23.82	1953.71	23.82	2208.76	23.82	1940.13
23.84	1801.29	23.84	1891.9	23.84	1921.83	23.84	2039.67	23.84	1924.77	23.84	2151.76	23.84	1944.72
23.86	1851.51	23.86	1896.2	23.86	1777.51	23.86	2048.75	23.86	1900.78	23.86	2135.1	23.86	1876.55
23.88	1925.65	23.88	1958.05	23.88	1936.98	23.88	1991.95	23.88	1834.83	23.88	2233.14	23.88	1721.72
23.9	2019.94	23.9	2019.33	23.9	2051.79	23.9	1953.58	23.9	1843.45	23.9	2360.73	23.9	1837.74
23.92	1972.72	23.92	2025.98	23.92	2035.13	23.92	1936.6	23.92	1892.15	23.92	2313.07	23.92	1995.59
23.94	1868.83	23.94	1943.47	23.94	1992.37	23.94	1954.72	23.94	1934.39	23.94	2349.65	23.94	1920.63
23.96	1813.79	23.96	1933.33	23.96	1938.41	23.96	1903.32	23.96	1877.88	23.96	2303.32	23.96	1930.39
23.98	1802.86	23.98	1956.11	23.98	1943.1	23.98	1859.99	23.98	1953.88	23.98	2266.5	23.98	2058.96
24	1865.82	24	2098.88	24	1974.58	24	1927.68	24	2012.01	24	2347.6	24	2089.26
24.02	1890.71	24.02	2156.37	24.02	2029.2	24.02	1892.62	24.02	1975.44	24.02	2324.11	24.02	2039.82
24.04	1869.44	24.04	1999.53	24.04	2091.2	24.04	1865.31	24.04	1953.24	24.04	2332.89	24.04	1939.86
24.06	1857.95	24.06	2060.58	24.06	2068.14	24.06	1890.96	24.06	1929.22	24.06	2227.85	24.06	1756.96
24.08	1794.9	24.08	2136.05	24.08	2075.65	24.08	2028.94	24.08	1957.62	24.08	2195.74	24.08	1899.94
24.1	1767.75	24.1	2115.06	24.1	2092.22	24.1	1968.27	24.1	1978.24	24.1	2267.47	24.1	1972.61
24.12	1768.19	24.12	2039.78	24.12	1988.85	24.12	1956.6	24.12	1931.28	24.12	2231.04	24.12	1691.67
24.14	1814.62	24.14	2075.73	24.14	2155.26	24.14	1901.6	24.14	2032.47	24.14	2201.59	24.14	1765.63
24.16	1716.59	24.16	2049.23	24.16	2152.44	24.16	1985.78	24.16	1863.99	24.16	2276.14	24.16	1867.28
24.18	1723.75	24.18	1964.11	24.18	2053.21	24.18	1995.56	24.18	1834	24.18	2139.09	24.18	1835.25
24.2	1723.2	24.2	1935.96	24.2	2080.74	24.2	2107.76	24.2	1960.88	24.2	2130.74	24.2	1815.39
24.22	1622.85	24.22	1922.85	24.22	2078.3	24.22	1939.26	24.22	2020.44	24.22	2278.56	24.22	1780.82
24.24	1757.09	24.24	2184.78	24.24	1981.55	24.24	1867.2	24.24	2108.17	24.24	2439.18	24.24	1807.46
24.26	1671.54	24.26	2317.62	24.26	1985.57	24.26	1898.77	24.26	2213.25	24.26	2401.96	24.26	1871.31
24.28	1590.16	24.28	2189.99	24.28	2162.91	24.28	1978.82	24.28	2211.34	24.28	2350.29	24.28	1901.39
24.3	1692.52	24.3	2196.9	24.3	2285.31	24.3	2088.84	24.3	2028.88	24.3	2280.16	24.3	1955.08
24.32	1727.4	24.32	2309.52	24.32	2208.36	24.32	1930.98	24.32	1941.26	24.32	2271.83	24.32	1943.22
24.34	1659.51	24.34	2331.34	24.34	2147.53	24.34	1832.86	24.34	2081.22	24.34	2311.03	24.34	2032.28
24.36	1706.64	24.36	2385.97	24.36	2171.21	24.36	1884.18	24.36	2171.52	24.36	2342.2	24.36	1933.64
24.38	1717.26	24.38	2417.26	24.38	2086.49	24.38	1842.54	24.38	2112.36	24.38	2319.23	24.38	1902.34
24.4	1653.15	24.4	2264.82	24.4	2221.01	24.4	1860.83	24.4	2053.81	24.4	2319.11	24.4	1808.57
24.42	1674.08	24.42	2188	24.42	2256.94	24.42	2056.18	24.42	2067.26	24.42	2272.45	24.42	1881.5
24.44	1762.9	24.44	2313.68	24.44	2048.44	24.44	2173.41	24.44	2245.14	24.44	2322.47	24.44	1911.32
24.46	1816.42	24.46	2428.51	24.46	2192.76	24.46	1986.22	24.46	2245.4	24.46	2283.7	24.46	1865.58
24.48	1764.69	24.48	2533.25	24.48	2249.1	24.48	1902.06	24.48	2137.63	24.48	2298.58	24.48	1875.09
24.5	1747.78	24.5	2450.96	24.5	2272.83	24.5	1963.68	24.5	2193.74	24.5	2119.8	24.5	1854.05
24.52	1702.11	24.52	2395.84	24.52	2268.78	24.52	2023.93	24.52	2189.59	24.52	2156.26	24.52	1756.25
24.54	1779.21	24.54	2479.1	24.54	2383.33	24.54	1987.43	24.54	2193.76	24.54	2273.89	24.54	1841.59
24.56	1760.3	24.56	2623.85	24.56	2373.98	24.56	2141.54	24.56	2295.54	24.56	2445.67	24.56	1866.92
24.58	1830.22	24.58	2685.44	24.58	2582.41	24.58	2150.31	24.58	2445.99	24.58	2481.53	24.58	1771.58
24.6	1834.32	24.6	2755.8	24.6	2799.85	24.6	2068.51	24.6	2401.98	24.6	2366.67	24.6	1919.63
24.62	1812.77	24.62	2879.26	24.62	2648.14	24.62	2191.31	24.62	2386.79	24.62	2292.2	24.62	1913.92
24.64	1712.82	24.64	2932.69	24.64	2872.65	24.64	2402.02	24.64	2379.59	24.64	2191.45	24.64	1775.43
24.66	1662.37	24.66	3157.32	24.66	3070.39	24.66	2641.41	24.66	2586.61	24.66	2316.85	24.66	1765.91
24.68	1704.95	24.68	3436.19	24.68	3455.65	24.68	2843.94	24.68	2816.72	24.68	2374.94	24.68	2009.03
24.7	1701.58	24.7	3625	24.7	3842.78	24.7	3227.68	24.7	3047.76	24.7	2156.24	24.7	2115.82
24.72	1691.84	24.72	3889.81	24.72	4460.26	24.72	3348.93	24.72	3372.43	24.72	2132.77	24.72	1869.04
24.74	1776.3	24.74	4498.46	24.74	5474.68	24.74	3377.83	24.74	3891.1	24.74	2344.34	24.74	1879.61
24.76	1765.35	24.76	5052.15	24.76	6790.69	24.76	3578.95	24.76	4465.32	24.76	2342.55	24.76	2127.64
24.78	1825.38	24.78	5743.95	24.78	9012.11	24.78	3607.28	24.78	5159.47	24.78	2264.46	24.78	1992.24
24.8	1950.66	24.8	6214.08	24.8	12230.5	24.8	3629.47	24.8	6177.26	24.8	2244.4	24.8	1843.88
24.82	2033.06	24.82	6761.11	24.82	16055.3	24.82	3206.39	24.82	7205.27	24.82	2289.44	24.82	1833.33
24.84	1859.07	24.84	7500.31	24.84	20410.1	24.84	2982.74	24.84	8208.58	24.84	2427.82	24.84	1900.45
24.86	1740.58	24.86	7902.94	24.86	23853.5	24.86	2872.7	24.86	8840.06	24.86	2390.23	24.86	1961.84
24.88	1901.58	24.88	8544.7	24.88	24221.1	24.88	2596.17	24.88	8492.03	24.88	2425.79	24.88	1875.79
24.9	1830.09	24.9	12126.4	24.9	20733.7	24.9	2489.97	24.9	7723.03	24.9	2396.12	24.9	1900.78
24.92	1728.83	24.92	22123.8	24.92	16684.2	24.92	2268.9	24.92	7147.62	24.92	2286.35	24.92	1974.27
24.94	1851.53	24.94	32824.5	24.94	13026.6	24.94	2090.2	24.94	6336.1	24.94	2175.82	24.94	2044.73
24.96	1797.8	24.96	33345.3	24.96	9087.36	24.96	2048.36	24.96	5230.27	24.96	2120.34	24.96	1946.33
24.98	1746.98	24.98	27003.4	24.98	6165.12	24.98	2100.14	24.98	4464.04	24.98	2206.03	24.98	1872.7
25	1750.7	25	23715.8	25	4478.19	25	2098.91	25	3818.32	25	2231.73	25	1862.24
25.02	1703.49	25.02	19276.2	25.02	3528.77	25.02	2112.76	25.02	3361.17	25.02	2225.24	25.02	1815.97
25.04	1657.74	25.04	11842.5	25.04	3124.62	25.04	1931.3	25.04	2981.6	25.04	2250.76	25.04	1857.07
25.06	1825.98	25.06	6661.38	25.06	2954.04	25.06	1925.32	25.06	2767.05	25.06	2322.03	25.06	2018.31
25.08	1841.82	25.08	4470.7	25.08	2792.32	25.08	2035.93	25.08	2601.95	25.08	2207.28	25.08	2056.14
25.1	1768.12	25.1	3586.51	25.1	2745.56	25.1	2091.03	25.1	2626.09	25.1	2267.93	25.1	1969.2
25.12	1782.48	25.12	3642.79	25.12	2558.72	25.12	2021.28	25.12	2484.84	25.12	2183.6	25.12	1991.55
25.14	1667.33	25.14	3766.87	25.14	2425	25.14	1889.24	25.14	2293.43	25.14	2001.82	25.14	1892.83
25.16	1820.81	25.16	4459.38	25.16	2478.55	25.16	1851.78	25.16	2346.99	25.16	2151.16	25.16	1790.5
25.18	1876.89	25.18	5736.98	25.18	2592.82	25.18	1926.73	25.18	2494.64	25.18	2309.57	25.18	1716.01
25.2	1775	25.2	7801.68	25.2	2512.3	25.2	1894.93	25.2	2431.79	25.2	2180.66	25.2	1813.55
25.22	1742.43	25.22	12194.7	25.22	2299.45	25.22	1800.34	25.22	2311.3	25.22	2143.44	25.22	1909.98
25.24	1733.59	25.24	19184.8	25.24	2215.34	25.24	1938.96	25.24	2434.91	25.24	2299.21	25.24	1961.29
25.26	1783.68	25.26	22299.5	25.26	2088.72	25.26	1963.02	25.26	2638.2	25.26	2132.64	25.26	1999.13
25.28	1743.69	25.28	17365.2	25.28	2053.87	25.28	1820.53	25.28	2460.49	25.28	2004.37	25.28	2028.87
25.3	1731.84	25.3	12851.5	25.3	2073.55	25.3	1790.2	25.3	2242.66	25.3	2090.23	25.3	1977.94
25.32	1644.54	25.32	12403.1	25.32	2211.27	25.32	1848.02	25.32	2384.29	25.32	2296.11	25.32	2121.38
25.34	1691.82	25.34	8942.81	25.34	2137.49	25.34	1866.2	25.34	2270.04	25.34	2267.13	25.34	2260.63
25.36	1652.7	25.36	4668.97	25.36	1994.6	25.36	1806.09	25.36	2035.13	25.36	2312.61	25.36	2044.14
25.38	1823.08	25.38	2986.31	25.38	2067.23	25.38	1713.31	25.38	2062	25.38	2308.21	25.38	2030.41
25.4	1967.09	25.4	2648.32	25.4	2124.55	25.4	1782.13	25.4	2087.97	25.4	2141.64	25.4	2062.94
25.42	1919.23	25.42	2551.28	25.42	1973.78	25.42	1915.04	25.42	2287.06	25.42	2103.26	25.42	2077.98
25.44	1791.27	25.44	2491.67	25.44	1983.17	25.44	1838.37	25.44	2226.1	25.44	2236.24	25.44	1986.63
25.46	1734.34	25.46	2497.47	25.46	2062.62	25.46	1773.11	25.46	2091.03	25.46	2221.34	25.46	2048.99
25.48	1713.42	25.48	2438.75	25.48	2066.32	25.48	1729.36	25.48	2087.66	25.48	2261.61	25.48	2069.91
25.5	1802.19	25.5	2319.91	25.5	2175	25.5	1802.89	25.5	1957.54	25.5	2364.91	25.5	1986.93
25.52	1766.33	25.52	2344.56	25.52	2128.76	25.52	1822.78	25.52	1995.09	25.52	2274.66	25.52	2022.11
25.54	1767.31	25.54	2370.2	25.54	2004.16	25.54	1850	25.54	2001.3	25.54	2301.61	25.54	1979.16
25.56	1840.33	25.56	2437.14	25.56	2002.46	25.56	1919.13	25.56	2113.28	25.56	2253.72	25.56	1905.45
25.58	1864.9	25.58	2506.05	25.58	2118.95	25.58	2024.12	25.58	1895.95	25.58	2062.97	25.58	1977.64
25.6	1714.99	25.6	2478.79	25.6	2031.38	25.6	1969.26	25.6	1850.84	25.6	2224.08	25.6	2004.42
25.62	1665.39	25.62	2332.01	25.62	1936.73	25.62	1915.34	25.62	1968.79	25.62	2347.66	25.62	1803.66
25.64	1792.67	25.64	2278.61	25.64	1883.44	25.64	1833.33	25.64	2074.25	25.64	2343.53	25.64	1766.77
25.66	1832.62	25.66	2370.47	25.66	1831.17	25.66	1836.19	25.66	2139.26	25.66	2231.91	25.66	1657.37
25.68	1720.59	25.68	2418.85	25.68	2043.85	25.68	1881.59	25.68	2255.66	25.68	2224.59	25.68	1840.37
25.7	1705.34	25.7	2392.08	25.7	2048.4	25.7	1890	25.7	2027.02	25.7	2382.92	25.7	1918.68
25.72	1857.17	25.72	2385.21	25.72	2138.82	25.72	1815.18	25.72	1975.19	25.72	2321.58	25.72	1852.65
25.74	1735.63	25.74	2294.14	25.74	2056.72	25.74	1922.16	25.74	2031.39	25.74	2258.16	25.74	1776.4
25.76	1734.16	25.76	2280.83	25.76	1984.82	25.76	1956.33	25.76	2097	25.76	2176.51	25.76	1743.48
25.78	1751.62	25.78	2257.43	25.78	2122.02	25.78	1993.74	25.78	2012.78	25.78	2081.11	25.78	1896.72
25.8	1627.82	25.8	2115.98	25.8	2085.88	25.8	1939.25	25.8	1953.78	25.8	2155.78	25.8	1813.43
25.82	1650.24	25.82	2055.88	25.82	2027.33	25.82	1994.61	25.82	2035.54	25.82	2169.24	25.82	1783.7
25.84	1711.47	25.84	2074.68	25.84	1952.6	25.84	1977.27	25.84	2048.38	25.84	2124.78	25.84	1799.57
25.86	1777.9	25.86	2008.14	25.86	1944.66	25.86	1914.05	25.86	2210.95	25.86	2198.41	25.86	1783.9
25.88	1729.89	25.88	2033.89	25.88	1955.29	25.88	1896.8	25.88	2163.7	25.88	2385.9	25.88	1886.14
25.9	1664.46	25.9	2054.81	25.9	1969.99	25.9	1825.13	25.9	2088.61	25.9	2277.28	25.9	1894.47
25.92	1791.57	25.92	1891.82	25.92	2018.9	25.92	1813.62	25.92	1985.92	25.92	2169.57	25.92	1930.74
25.94	1749.96	25.94	1910.97	25.94	1866.78	25.94	1819.87	25.94	1944.53	25.94	2191.59	25.94	1907.96
25.96	1738.9	25.96	1891.78	25.96	1958.45	25.96	2030.62	25.96	1949.91	25.96	2122.12	25.96	1794.59
25.98	1808.39	25.98	1963.88	25.98	1927.66	25.98	1999.92	25.98	1919.48	25.98	2066.68	25.98	1874.97
26	1844.5	26	2027.72	26	1777.72	26	1827.79	26	1997.22	26	2100	26	1886.07
26.02	1749.84	26.02	2202.77	26.02	1911.16	26.02	1766.71	26.02	2030.5	26.02	2116.63	26.02	1941.83
26.04	1894.4	26.04	2133.64	26.04	1949.66	26.04	1766.53	26.04	2058.4	26.04	2180.43	26.04	1816.63
26.06	1875.24	26.06	1994.38	26.06	2108.38	26.06	1805.72	26.06	1980.82	26.06	2227.86	26.06	1841.62
26.08	1813.72	26.08	2069.05	26.08	2036.53	26.08	1763.79	26.08	1822.74	26.08	2177.95	26.08	1869.36
26.1	1814.3	26.1	2230.04	26.1	1938.76	26.1	1777.9	26.1	1793.42	26.1	2136.09	26.1	1855.89
26.12	1648.08	26.12	2297.71	26.12	1974.91	26.12	1782.97	26.12	2022.16	26.12	2182.88	26.12	1838.28
26.14	1637.03	26.14	2235.76	26.14	1977.95	26.14	1850	26.14	2008.65	26.14	2250.21	26.14	1944.52
26.16	1911.43	26.16	2220.48	26.16	1952.74	26.16	1885.59	26.16	2043.21	26.16	2241.31	26.16	1916.9
26.18	1874.87	26.18	2058.6	26.18	2034.86	26.18	1892.74	26.18	2123.74	26.18	2261.6	26.18	1875.13
26.2	1921.68	26.2	2033.18	26.2	2156.2	26.2	1815.63	26.2	1985.17	26.2	2164.53	26.2	1822.87
26.22	1934.31	26.22	2090.86	26.22	2102.4	26.22	1922.44	26.22	2067.16	26.22	2143.41	26.22	1771.79
26.24	1757.2	26.24	2204.91	26.24	2068.26	26.24	1938.06	26.24	2090.07	26.24	2288.06	26.24	1805.79
26.26	1656.99	26.26	2198.82	26.26	1979.09	26.26	1954.24	26.26	2152.1	26.26	2320.53	26.26	1810.47
26.28	1823.77	26.28	2025.82	26.28	2135.43	26.28	1778.94	26.28	1934.15	26.28	2189.78	26.28	1961.49
26.3	1846.57	26.3	1961.04	26.3	2105.12	26.3	1699.56	26.3	1909.94	26.3	2141.01	26.3	2050.15
26.32	1756.23	26.32	1947.77	26.32	1895.3	26.32	1825.13	26.32	2002.7	26.32	2210.57	26.32	1757.51
26.34	1800.53	26.34	1921.81	26.34	1960	26.34	1992.41	26.34	1981.38	26.34	2204.18	26.34	1697.52
26.36	1618.05	26.36	1968.83	26.36	2160.43	26.36	1965.88	26.36	2005.71	26.36	2119.09	26.36	1915.09
26.38	1711.02	26.38	1949.25	26.38	2081.4	26.38	1922.67	26.38	2166.94	26.38	2136.3	26.38	1911.93
26.4	1783.68	26.4	1843.77	26.4	2108.85	26.4	1767.89	26.4	2064.22	26.4	2226.87	26.4	1691.67
26.42	1863.45	26.42	1939.53	26.42	1938.08	26.42	1917.2	26.42	1928.83	26.42	2420.26	26.42	1739.84
26.44	1682.58	26.44	2039.63	26.44	1983.33	26.44	1966.87	26.44	2030.34	26.44	2302.88	26.44	1871.05
26.46	1665.66	26.46	2000	26.46	2042	26.46	1787	26.46	1953.67	26.46	2179.33	26.46	1853.34
26.48	1759.85	26.48	2010.65	26.48	2105.45	26.48	1781.59	26.48	1841.19	26.48	2249.65	26.48	1709.95
26.5	1680.19	26.5	2078.5	26.5	1967.03	26.5	1864.01	26.5	1957.49	26.5	2261.35	26.5	1764.01
26.52	1921.2	26.52	2084.82	26.52	1904.91	26.52	1792.03	26.52	1885.23	26.52	2223.48	26.52	1771.6
26.54	1831.08	26.54	1902.26	26.54	1871.87	26.54	1710.89	26.54	1946.18	26.54	2169.32	26.54	1847.65
26.56	1803.05	26.56	1932.93	26.56	1976.62	26.56	1839.03	26.56	2049.8	26.56	2222.57	26.56	1910.36
26.58	1775.84	26.58	1950	26.58	1958.45	26.58	1841.25	26.58	2077.39	26.58	2222.12	26.58	1790.71
26.6	1667.94	26.6	1992.13	26.6	2045.6	26.6	1860.97	26.6	1956.19	26.6	2021.07	26.6	1761.43
26.62	1592.44	26.62	2083.33	26.62	1963.2	26.62	1969.17	26.62	2094.8	26.62	2135.01	26.62	1868.85
26.64	1754.01	26.64	2085.96	26.64	1938.43	26.64	2099.84	26.64	1925.15	26.64	2246.6	26.64	1841.82
26.66	1763.33	26.66	2094.28	26.66	2003.34	26.66	1873.81	26.66	1863.81	26.66	2192.86	26.66	1788.33
26.68	1817.98	26.68	2081.7	26.68	1940.85	26.68	1834.96	26.68	1953.6	26.68	2252.61	26.68	1892.65
26.7	1688.05	26.7	2036.45	26.7	1975.34	26.7	1848.9	26.7	1948.48	26.7	2224.41	26.7	1824.41
26.72	1737.5	26.72	2022.39	26.72	1853.14	26.72	1851.57	26.72	2007.82	26.72	2144.79	26.72	1723.95
26.74	1798.93	26.74	2058.26	26.74	2012	26.74	1970.34	26.74	2001.6	26.74	2138.53	26.74	1671.87
26.76	1838.52	26.76	2085.12	26.76	1993.71	26.76	1926.1	26.76	1975.95	26.76	2248.61	26.76	1717.07
26.78	1741.21	26.78	1939.08	26.78	1985.58	26.78	1907.21	26.78	1984.12	26.78	2396.73	26.78	1773.54
26.8	1554.3	26.8	1972.12	26.8	1960.62	26.8	1905.47	26.8	1939.64	26.8	2236.49	26.8	1782.46
26.82	1703.39	26.82	2073.82	26.82	2081.56	26.82	1832.74	26.82	2057.53	26.82	2186.29	26.82	1907.15
26.84	1707.42	26.84	2126.36	26.84	2058.63	26.84	1898.94	26.84	1956.21	26.84	2146.37	26.84	1957.12
26.86	1641.85	26.86	2146.1	26.86	1832.53	26.86	1938.91	26.86	1907.19	26.86	2234.57	26.86	2017.38
26.88	1742.9	26.88	2061.5	26.88	1776.99	26.88	1809	26.88	2001.27	26.88	2153.8	26.88	2023.67
26.9	1733.24	26.9	2015.99	26.9	1955.12	26.9	1848.73	26.9	1961.54	26.9	2001.33	26.9	1931.39
26.92	1873.95	26.92	2105.78	26.92	1912.97	26.92	1759.75	26.92	1985.8	26.92	1958.15	26.92	1957.76
26.94	1688.44	26.94	2156.15	26.94	1809.53	26.94	1759.74	26.94	2125.37	26.94	2154.27	26.94	1884.69
26.96	1756.05	26.96	2237.48	26.96	1850	26.96	1975.22	26.96	2225.22	26.96	2243.05	26.96	1827.07
26.98	1832.48	26.98	2087.57	26.98	1842.37	26.98	1922.88	26.98	2122.03	26.98	2226.13	26.98	1777.54
27	1744.58	27	2008.71	27	1865.61	27	1962.31	27	2010.11	27	2215.91	27	1806.17
27.02	1846.33	27.02	2038.8	27.02	1912.74	27.02	1968.8	27.02	1897.47	27.02	2110.13	27.02	1815.27
27.04	1857.48	27.04	1937.08	27.04	1914.53	27.04	2075.28	27.04	1934.65	27.04	2130.8	27.04	1754.59
27.06	1690.9	27.06	1852.52	27.06	2110.39	27.06	2138.38	27.06	1982.86	27.06	2122.48	27.06	1861.86
27.08	1746.12	27.08	1906.19	27.08	1977.33	27.08	2089.55	27.08	1854.07	27.08	2094	27.08	1941.08
27.1	1735.29	27.1	1989.01	27.1	1942.6	27.1	1927.37	27.1	1835.06	27.1	2086.92	27.1	1951.3
27.12	1596.16	27.12	1977.69	27.12	1975.81	27.12	1880.02	27.12	1888.44	27.12	2194.18	27.12	1794.98
27.14	1850.09	27.14	2057.42	27.14	1958.33	27.14	1881.65	27.14	1938.3	27.14	2194.99	27.14	1810.88
27.16	1976.66	27.16	1920.84	27.16	1973.33	27.16	1825.84	27.16	1874.17	27.16	2210.83	27.16	1877.5
27.18	1930.14	27.18	1893.21	27.18	2020.81	27.18	1782.43	27.18	1828.34	27.18	2252.55	27.18	1853.39
27.2	1786.59	27.2	2018.39	27.2	1990.23	27.2	1833.43	27.2	1911.3	27.2	2180.08	27.2	1780.84
27.22	1848.24	27.22	1968.42	27.22	1822.66	27.22	1847.08	27.22	2168.13	27.22	2125.88	27.22	1794.88
27.24	1828.76	27.24	1965.58	27.24	1798.03	27.24	1969.53	27.24	2187.98	27.24	2160.43	27.24	1871.43
27.26	1643.05	27.26	2061.47	27.26	1904.05	27.26	1816.24	27.26	1999.58	27.26	2335.33	27.26	1929.29
27.28	1570.11	27.28	2056.44	27.28	1938.28	27.28	1825.4	27.28	1885.17	27.28	2352.07	27.28	1904.94
27.3	1738.87	27.3	1943.2	27.3	1969.73	27.3	2029.07	27.3	1894.39	27.3	2090.14	27.3	1862.4
27.32	1796.59	27.32	1969.13	27.32	2053.59	27.32	1939.38	27.32	2014.77	27.32	2140.51	27.32	1681.64
27.34	1810.79	27.34	2002.03	27.34	2122.01	27.34	2021.05	27.34	2003.32	27.34	2297.01	27.34	1632.04
27.36	1794.6	27.36	2032.34	27.36	2006.34	27.36	1937.72	27.36	1891.67	27.36	2250	27.36	1815.69
27.38	1773.48	27.38	1989.16	27.38	1814.74	27.38	1808.33	27.38	1896.56	27.38	2252.45	27.38	1818.65
27.4	1864.65	27.4	2095.55	27.4	1820.84	27.4	1866.95	27.4	1927.88	27.4	2268.1	27.4	1815.09
27.42	1917.07	27.42	2071.37	27.42	1977.04	27.42	1947.39	27.42	2026.19	27.42	2238.03	27.42	1891.67
27.44	1946.17	27.44	1968.43	27.44	1973.3	27.44	1775.67	27.44	2106.2	27.44	2174.03	27.44	1835.71
27.46	1931.23	27.46	2016.34	27.46	2020.86	27.46	1743.38	27.46	1973.29	27.46	2326.05	27.46	1719.42
27.48	1881.85	27.48	2011.35	27.48	1882.14	27.48	1825.3	27.48	1852.59	27.48	2271.98	27.48	1798.17
27.5	1701.61	27.5	2092.74	27.5	1745.69	27.5	1905.37	27.5	1733.6	27.5	2193.01	27.5	1860.49
27.52	1764.25	27.52	2079.83	27.52	1835.98	27.52	1992.76	27.52	1828.11	27.52	2175.63	27.52	1776.72
27.54	1765.56	27.54	2016.98	27.54	1895.38	27.54	1955.73	27.54	1975.2	27.54	2106.32	27.54	1728.2
27.56	1783.33	27.56	1905.46	27.56	1915.38	27.56	1874.67	27.56	1987.82	27.56	2202.57	27.56	1895.19
27.58	1800.13	27.58	2059.34	27.58	1898.87	27.58	1854.06	27.58	1933.46	27.58	2254.8	27.58	1892.93
27.6	1827.3	27.6	2004.79	27.6	1940.62	27.6	2017.91	27.6	2003.74	27.6	2261.88	27.6	1931.04
27.62	1736.69	27.62	1980.82	27.62	2011.95	27.62	2036.89	27.62	2098.9	27.62	2316.92	27.62	1937.98
27.64	1707.34	27.64	1903.59	27.64	2055.98	27.64	2010.69	27.64	2153.56	27.64	2428.47	27.64	1880.98
27.66	1941.67	27.66	1959.52	27.66	2096.43	27.66	1936.91	27.66	2270.22	27.66	2303.57	27.66	1902.38
27.68	1863.09	27.68	2025	27.68	2079.82	27.68	1858.3	27.68	2589.29	27.68	2292.95	27.68	1926.06
27.7	1863.14	27.7	2079.53	27.7	2041.53	27.7	1833.61	27.7	2652.09	27.7	2184.55	27.7	2084.49
27.72	1776.54	27.72	2190.64	27.72	2075.31	27.72	1789.71	27.72	2853.39	27.72	2195.06	27.72	2091.77
27.74	1687.65	27.74	2115.55	27.74	1959.44	27.74	2078.75	27.74	2903.75	27.74	2351.68	27.74	2061.81
27.76	1787.29	27.76	2061.03	27.76	2025.76	27.76	2003.79	27.76	2892.42	27.76	2479.47	27.76	2061.03
27.78	1715.18	27.78	1976.28	27.78	2138.04	27.78	1966.46	27.78	2877.7	27.78	2258.33	27.78	2056.24
27.8	1807.86	27.8	1970.07	27.8	2086.63	27.8	2001.29	27.8	2552.58	27.8	2202	27.8	2138.39
27.82	1861.21	27.82	2000	27.82	1943.74	27.82	2016.13	27.82	2490.9	27.82	2114.55	27.82	1870.32
27.84	1759.96	27.84	2000	27.84	1996.34	27.84	2083.64	27.84	2392.27	27.84	2255.99	27.84	1834.96
27.86	1704.66	27.86	2046.66	27.86	2029.33	27.86	2009.01	27.86	2254.68	27.86	2268.66	27.86	1807.66
27.88	1688.73	27.88	2101.48	27.88	2048.41	27.88	1955.27	27.88	2116.67	27.88	2309.68	27.88	1882.36
27.9	1660.81	27.9	1972.83	27.9	1953.69	27.9	2007.78	27.9	2132.93	27.9	2300.96	27.9	1839.75
27.92	1798.18	27.92	2107.46	27.92	1948.62	27.92	1948.62	27.92	2181.95	27.92	2315.72	27.92	1800.94
27.94	1814.37	27.94	2159.28	27.94	1948.16	27.94	1911.14	27.94	2162.98	27.94	2256.96	27.94	1797.23
27.96	1734.63	27.96	2100.4	27.96	1953.11	27.96	1775.9	27.96	2043.58	27.96	2201.3	27.96	1752.71
27.98	1806.57	27.98	2164.36	27.98	2082.45	27.98	1793.09	27.98	2004.07	27.98	2282.45	27.98	1822.69
28	1758.33	28	2091.65	28	2030.74	28	1830.19	28	2069.83	28	2272.13	28	1800.57
28.02	1744.57	28.02	1928.14	28.02	1958.33	28.02	1963.53	28.02	2093.11	28.02	2294.57	28.02	1758.33
28.04	1699.17	28.04	1944.6	28.04	1896.51	28.04	1947.07	28.04	2040.65	28.04	2258.33	28.04	1749.17
28.06	1720.7	28.06	1922.05	28.06	1747.05	28.06	2013.04	28.06	1968.28	28.06	2260.62	28.06	1715.86
28.08	1830.27	28.08	2006.22	28.08	1828.94	28.08	2064.3	28.08	2023.51	28.08	2266.67	28.08	1734.99
28.1	1811.38	28.1	2115.13	28.1	1959.1	28.1	1955.26	28.1	2055.32	28.1	2241.64	28.1	1900.06
28.12	1809.88	28.12	2053.04	28.12	2003.77	28.12	1851.52	28.12	2062.15	28.12	2227.23	28.12	2046.96
28.14	1704.61	28.14	1980.41	28.14	1997.15	28.14	1871.86	28.14	1960.67	28.14	2355.34	28.14	1970.03
28.16	1674.88	28.16	1869.77	28.16	1880.82	28.16	2051.88	28.16	1886.43	28.16	2340.83	28.16	1673.45
28.18	1750.69	28.18	1892	28.18	1999.31	28.18	2118.43	28.18	1890.62	28.18	2356.26	28.18	1757.11
28.2	1824.54	28.2	2045.5	28.2	1965.99	28.2	1770.94	28.2	1966.22	28.2	2337.38	28.2	1931.08
28.22	1886.43	28.22	2035.58	28.22	1959.64	28.22	1850	28.22	1877.25	28.22	2438.39	28.22	1960.95
28.24	1714.09	28.24	2073.06	28.24	2015.06	28.24	1847.76	28.24	1896.79	28.24	2269.58	28.24	2004.52
28.26	1781.71	28.26	2113.59	28.26	2042.28	28.26	1888.65	28.26	1933.33	28.26	2137.19	28.26	1876.23
28.28	1811.16	28.28	2047.48	28.28	2019.78	28.28	2023.37	28.28	1964.59	28.28	2234.4	28.28	1909.37
28.3	1868.4	28.3	2139.85	28.3	1907.26	28.3	2055.03	28.3	2009.9	28.3	2499.91	28.3	1884.49
28.32	1943.89	28.32	1963.88	28.32	1907.76	28.32	2071.66	28.32	1913.34	28.32	2446.12	28.32	1859.97
28.34	1923.38	28.34	2013.19	28.34	1860.43	28.34	1956.77	28.34	1952.22	28.34	2483.45	28.34	1718.23
28.36	1834.51	28.36	2173.57	28.36	2007.94	28.36	1818.23	28.36	1951.69	28.36	2269.01	28.36	1885.55
28.38	1802.71	28.38	2059.14	28.38	1898.29	28.38	1975.6	28.38	1913.45	28.38	2214.26	28.38	1862.95
28.4	1873.01	28.4	2206.61	28.4	1938.71	28.4	2104.75	28.4	1935.47	28.4	2308.82	28.4	1814.19
28.42	1952.55	28.42	2123.84	28.42	2002.2	28.42	1862.85	28.42	2152.2	28.42	2355.32	28.42	1891.2
28.44	1851.31	28.44	1883.36	28.44	2003.94	28.44	1998.25	28.44	2099.08	28.44	2368.39	28.44	1824.97
28.46	1819.28	28.46	2037.22	28.46	2006.99	28.46	2012.29	28.46	1977.13	28.46	2358.14	28.46	1787.16
28.48	1880.59	28.48	2161.33	28.48	2045.63	28.48	2043.7	28.48	2113.11	28.48	2629.68	28.48	1990.86
28.5	1975.39	28.5	2240.65	28.5	2035.51	28.5	2107.8	28.5	2139.1	28.5	2445.39	28.5	1954.75
28.52	1976.07	28.52	2243.07	28.52	2063.42	28.52	1935.14	28.52	2075.7	28.52	2573.93	28.52	2030.82
28.54	1923.53	28.54	2077.87	28.54	2098.95	28.54	1942.71	28.54	2028.91	28.54	2606.94	28.54	2156.86
28.56	1958	28.56	2079.19	28.56	1992.51	28.56	1971.18	28.56	2115.02	28.56	2484.51	28.56	2152.35
28.58	1900.92	28.58	1925	28.58	1897.84	28.58	1889.21	28.58	2013.28	28.58	2457.72	28.58	2036.12
28.6	1812.64	28.6	1976.75	28.6	1908.92	28.6	2040.1	28.6	2031.88	28.6	2486.59	28.6	2098.14
28.62	1784.12	28.62	2041.09	28.62	1949.73	28.62	2061.82	28.62	1938.45	28.62	2267.76	28.62	2112.36
28.64	1662.37	28.64	1857.96	28.64	1912.12	28.64	2004.29	28.64	2046.47	28.64	2362.37	28.64	2039.89
28.66	1707.83	28.66	2029.29	28.66	1896.42	28.66	2008.1	28.66	2011.95	28.66	2324.3	28.66	1860.24
28.68	1872.86	28.68	2026.71	28.68	1930.55	28.68	1955.55	28.68	1810.27	28.68	2282.06	28.68	1858.77
28.7	1849.61	28.7	1976.93	28.7	1847.87	28.7	1896.33	28.7	2046.13	28.7	2351.54	28.7	1904.07
28.72	1829.79	28.72	1945.57	28.72	1865.07	28.72	1947.69	28.72	2053.55	28.72	2338.65	28.72	1919.33
28.74	1918.79	28.74	1916.83	28.74	1943.95	28.74	1959.12	28.74	1930.58	28.74	2463.91	28.74	2023.35
28.76	1886.88	28.76	1939.55	28.76	1934.76	28.76	2057.92	28.76	1873.71	28.76	2379.51	28.76	2100.14
28.78	1777.11	28.78	2007.3	28.78	1913.88	28.78	1955.86	28.78	1995.53	28.78	2361.36	28.78	2006.65
28.8	1821.29	28.8	2231.32	28.8	2185.24	28.8	1853.91	28.8	1908.03	28.8	2181.93	28.8	1692.07
28.82	1918.61	28.82	2216.34	28.82	2133.25	28.82	1808.5	28.82	1875.41	28.82	2265.85	28.82	1814.81
28.84	1837.22	28.84	2091.48	28.84	2112.53	28.84	1864.63	28.84	1997.9	28.84	2039.76	28.84	1887.53
28.86	1737.57	28.86	2058.55	28.86	2078.93	28.86	1897.99	28.86	1937.22	28.86	2108.33	28.86	1841.36
28.88	1770.82	28.88	2241.84	28.88	1952.12	28.88	1968.83	28.88	1839.77	28.88	2143.86	28.88	1643.68
28.9	1770.84	28.9	2372.89	28.9	1962.49	28.9	2037.49	28.9	2008.32	28.9	2304.2	28.9	1575
28.92	1814.57	28.92	2204.23	28.92	1910.4	28.92	1966.72	28.92	2004.05	28.92	2422.99	28.92	1664.43
28.94	1764.86	28.94	2097.89	28.94	1931.29	28.94	1901.94	28.94	2185.54	28.94	2256.39	28.94	1918.81
28.96	1632.87	28.96	2172.57	28.96	1941.41	28.96	2051.81	28.96	2089.6	28.96	2172.78	28.96	1893.63
28.98	1812.89	28.98	2296.22	28.98	2095.59	28.98	2146.15	28.98	2066.81	28.98	2291.24	28.98	1952.07
29	1710.03	29	2170.7	29	2175.09	29	2056	29	1979.57	29	2429.3	29	1931.54
29.02	1868.07	29.02	2220.67	29.02	2123.27	29.02	2061.26	29.02	1928.35	29.02	2340.26	29.02	1889.07
29.04	1996.28	29.04	2217.31	29.04	2043.72	29.04	1893.33	29.04	2051.03	29.04	2189.49	29.04	1930.38
29.06	1918.57	29.06	2054.83	29.06	2043.86	29.06	1991.37	29.06	1860.23	29.06	2216.52	29.06	1656.88
29.08	1958.17	29.08	1996.79	29.08	2047.46	29.08	1996.75	29.08	1916.17	29.08	2233.5	29.08	1650.05
29.1	1944.63	29.1	2146.3	29.1	2008.71	29.1	1892.96	29.1	2016.11	29.1	2216.48	29.1	1974.63
29.12	1849.38	29.12	2046.76	29.12	1725.81	29.12	1991.87	29.12	2008.35	29.12	2231.51	29.12	1996.55
29.14	1908.78	29.14	2000.24	29.14	1869.14	29.14	1980.86	29.14	1841.23	29.14	2202.03	29.14	1948.88
29.16	1884.63	29.16	2206.31	29.16	1883.66	29.16	2033.09	29.16	2092.64	29.16	2208.33	29.16	2030.5
29.18	1922.27	29.18	2125.34	29.18	2052.54	29.18	2088.6	29.18	2025.97	29.18	2238.6	29.18	1889.65
29.2	1763.2	29.2	1909.79	29.2	2014.37	29.2	2169.24	29.2	2119.24	29.2	2274.95	29.2	1859.17
29.22	1732.13	29.22	1992.78	29.22	2019.28	29.22	2110.94	29.22	2036.84	29.22	2095.68	29.22	1807.43
29.24	1829.33	29.24	2046.95	29.24	1975	29.24	2042.62	29.24	1956.74	29.24	2098.32	29.24	1831.24
29.26	1846.65	29.26	1990.32	29.26	1937.02	29.26	1940.68	29.26	2063.34	29.26	2118.64	29.26	1674.66
29.28	1939.67	29.28	2135.53	29.28	1892.44	29.28	1852.35	29.28	2005.98	29.28	2277.35	29.28	1717.94
29.3	1871.67	29.3	2247.15	29.3	2127.36	29.3	1855.21	29.3	2019.03	29.3	2218.55	29.3	1832.69
29.32	1706.75	29.32	2090.86	29.32	2130.16	29.32	1930.95	29.32	1996.03	29.32	2077.78	29.32	1978.96
29.34	1834.07	29.34	1894.8	29.34	2182.18	29.34	1938.12	29.34	2026.89	29.34	2065.01	29.34	1862.29
29.36	1873.22	29.36	2045.23	29.36	2034.15	29.36	1911.85	29.36	2107.42	29.36	2184.44	29.36	1904.62
29.38	1737.27	29.38	2236.34	29.38	1769.25	29.38	2013.05	29.38	1993.5	29.38	2247.58	29.38	1972.42
29.4	1807	29.4	1979.48	29.4	1874.06	29.4	2141.98	29.4	2190.57	29.4	2288.28	29.4	1865.64
29.42	1983.83	29.42	2124.01	29.42	1907.36	29.42	1921.57	29.42	2066.17	29.42	2319.12	29.42	1865.19
29.44	1928.99	29.44	2205.1	29.44	1883.25	29.44	2021.01	29.44	2196.09	29.44	2185.8	29.44	1995.23
29.46	1823.58	29.46	1963.66	29.46	2007.28	29.46	2114.72	29.46	2196.99	29.46	2199.84	29.46	1875.2
29.48	1805.29	29.48	2056.99	29.48	2040.82	29.48	2081.09	29.48	2191.06	29.48	2263.57	29.48	2025.8
29.5	1883.01	29.5	2164.24	29.5	1963.92	29.5	1993.61	29.5	2026.94	29.5	2161.32	29.5	1883.9
29.52	2011.04	29.52	1987.79	29.52	1896.13	29.52	2009.68	29.52	2023.65	29.52	2292.84	29.52	1835.09
29.54	2088.53	29.54	2063.87	29.54	1921.97	29.54	1989.5	29.54	2005.19	29.54	2203.03	29.54	1775.72
29.56	2090.93	29.56	2288.95	29.56	2036.51	29.56	1882.19	29.56	2044.22	29.56	2113.55	29.56	1896.93
29.58	1940.39	29.58	2037.18	29.58	1991.67	29.58	2111.53	29.58	2005.78	29.58	2276.27	29.58	2114.1
29.6	1873.82	29.6	1970.5	29.6	1982.08	29.6	2142.33	29.6	1953.17	29.6	2318.79	29.6	2064.3
29.62	1754.51	29.62	2027.33	29.62	1980.61	29.62	2084.15	29.62	1997.4	29.62	2084.57	29.62	1829.51
29.64	1755.03	29.64	2163.55	29.64	2068.07	29.64	1978.82	29.64	2024.3	29.64	2122.39	29.64	1812.85
29.66	1826.65	29.66	2107.87	29.66	2050.93	29.66	2027.83	29.66	2070.94	29.66	2145.47	29.66	1809.52
29.68	1876.8	29.68	2080.38	29.68	2160.97	29.68	2087.34	29.68	2141.67	29.68	2158.33	29.68	1826.48
29.7	1771.97	29.7	2198.49	29.7	2113.26	29.7	1926.13	29.7	2134.09	29.7	2196.21	29.7	1845.07
29.72	1914.67	29.72	2193.33	29.72	2037.45	29.72	2109.45	29.72	2119.67	29.72	2317.44	29.72	2090.89
29.74	2053.77	29.74	2024.5	29.74	2083.84	29.74	2152.97	29.74	2114.99	29.74	2284.13	29.74	2084.63
29.76	2036.59	29.76	2078.26	29.76	2022.56	29.76	2176.63	29.76	2064.41	29.76	2273.37	29.76	1988.16
29.78	1942.71	29.78	1956.25	29.78	2088.75	29.78	2201.87	29.78	2336.26	29.78	2326.88	29.78	2010.84
29.8	1982.48	29.8	1938.42	29.8	2053.74	29.8	2352.59	29.8	2099.84	29.8	2366.99	29.8	1918.37
29.82	2008.33	29.82	2113.06	29.82	2029.36	29.82	1950.87	29.82	1985.71	29.82	2434.84	29.82	1874.13
29.84	2043.68	29.84	2134.15	29.84	1892.56	29.84	1928.72	29.84	1841.9	29.84	2248.06	29.84	1931.63
29.86	2114.7	29.86	2040.72	29.86	1848.11	29.86	1963.93	29.86	2044.5	29.86	2222.3	29.86	2043.52
29.88	1966.65	29.88	2015.74	29.88	1824.06	29.88	2043.52	29.88	2128.71	29.88	2312.06	29.88	2042.6
29.9	2039.03	29.9	2037.97	29.9	1959.28	29.9	2003.85	29.9	2088.87	29.9	2192.46	29.9	1966.82
29.92	1920.16	29.92	2025	29.92	1962.8	29.92	1854.56	29.92	2088.08	29.92	2365.61	29.92	1822.97
29.94	2075.71	29.94	2019.49	29.94	2070.34	29.94	1938.57	29.94	2051.57	29.94	2418.78	29.94	1964.56
29.96	2097.05	29.96	2018.32	29.96	2070.51	29.96	2051.18	29.96	2154.85	29.96	2322.99	29.96	2084.16
29.98	1859.13	29.98	2118.05	29.98	2052.41	29.98	2012.35	29.98	2103.43	29.98	2351.25	29.98	2076.47
30	1891.67	30	2298.16	30	2082.57	30	2149.49	30	2158.6	30	2242.97	30	1911.46
30.02	1878.94	30.02	2461.83	30.02	1865.3	30.02	2058.33	30.02	2134.53	30.02	2091.08	30.02	1886.05
30.04	1811.58	30.04	2334.07	30.04	1968.13	30.04	2096.4	30.04	2276.46	30.04	1937.02	30.04	2078.62
30.06	1773.11	30.06	2363.05	30.06	1989.94	30.06	2204.4	30.06	2332.62	30.06	2291.59	30.06	2089.86
30.08	1922.08	30.08	2366.23	30.08	1838.74	30.08	2071.15	30.08	2316.23	30.08	2411.01	30.08	2085.14
30.1	1936.27	30.1	2390.83	30.1	1856.54	30.1	2006.23	30.1	2342.62	30.1	2294.61	30.1	2084.47
30.12	1925.63	30.12	2266.67	30.12	1902.02	30.12	2128.47	30.12	2241.14	30.12	2282.18	30.12	2072.68
30.14	1947.6	30.14	2245.2	30.14	2073.78	30.14	2073.26	30.14	2351.88	30.14	2279.71	30.14	2167.94
30.16	1952.94	30.16	2223.76	30.16	1995.84	30.16	2119.08	30.16	2532.74	30.16	2205.33	30.16	2294.67
30.18	2122.01	30.18	2404.86	30.18	1973.13	30.18	1987.46	30.18	2434.16	30.18	2300.65	30.18	2147.74
30.2	2125.69	30.2	2278.7	30.2	2067.21	30.2	2036.88	30.2	2207.64	30.2	2282.49	30.2	2023.77
30.22	2011.8	30.22	2200	30.22	2068.14	30.22	2065.93	30.22	2302.07	30.22	2369.61	30.22	2087.17
30.24	1813.63	30.24	2192.94	30.24	1948.23	30.24	2117.94	30.24	2392.73	30.24	2149.22	30.24	2182.64
30.26	1836.86	30.26	2134.98	30.26	1952.23	30.26	2095.19	30.26	2208.22	30.26	2257.63	30.26	2021.48
30.28	1876.34	30.28	2041.25	30.28	1981.13	30.28	2092.53	30.28	2100.89	30.28	2403.04	30.28	2034.67
30.3	1957.49	30.3	2135.09	30.3	1950.42	30.3	2080.61	30.3	2185.93	30.3	2309.11	30.3	2156.09
30.32	1917.86	30.32	2146.91	30.32	1990.32	30.32	2183.24	30.32	2254.84	30.32	2461.58	30.32	2206.74
30.34	2020.15	30.34	2138.8	30.34	2046.27	30.34	1898.26	30.34	2225.99	30.34	2349.76	30.34	2047.14
30.36	1989.91	30.36	2075.01	30.36	2139.23	30.36	1896.88	30.36	2206.61	30.36	2501.05	30.36	1941.67
30.38	1811.14	30.38	2229.87	30.38	2045.88	30.38	1923.6	30.38	2320.23	30.38	2568.82	30.38	1953.79
30.4	1780.79	30.4	2221.85	30.4	1930.39	30.4	1986.27	30.4	2173.27	30.4	2432.73	30.4	1984.45
30.42	1875.28	30.42	2265.78	30.42	1841.62	30.42	2076.77	30.42	2183.89	30.42	2377	30.42	1961.17
30.44	1903.18	30.44	2296.5	30.44	2033.33	30.44	1927.74	30.44	2248.28	30.44	2413.23	30.44	2069.08
30.46	1873.06	30.46	2078.89	30.46	2031.62	30.46	2075.23	30.46	2239.95	30.46	2396.57	30.46	1958.57
30.48	1887.99	30.48	2185.66	30.48	2038.66	30.48	2166.41	30.48	2272.62	30.48	2333.8	30.48	1991.67
30.5	2098.3	30.5	2300.18	30.5	2088.26	30.5	2367.82	30.5	2413.08	30.5	2163.81	30.5	2020.62
30.52	2049.2	30.52	2301.06	30.52	2058.01	30.52	2275	30.52	2378.56	30.52	2297.56	30.52	2126.54
30.54	1885.03	30.54	2183.47	30.54	1995.06	30.54	2225.88	30.54	2365.72	30.54	2452.84	30.54	2062.74
30.56	1905.18	30.56	2225.11	30.56	2021.85	30.56	2099.21	30.56	2173.87	30.56	2340.09	30.56	1960.59
30.58	1949.91	30.58	2261.7	30.58	2090.16	30.58	2275.8	30.58	2345.12	30.58	2370.03	30.58	2064.28
30.6	1936.82	30.6	2268.28	30.6	2111.37	30.6	1978.55	30.6	2400.07	30.6	2368.22	30.6	1830.3
30.62	2006.62	30.62	2238.32	30.62	1973.41	30.62	2048.12	30.62	2406.53	30.62	2338.48	30.62	1981.66
30.64	1963.33	30.64	2214.98	30.64	2035	30.64	1926.77	30.64	2289.98	30.64	2453.32	30.64	2001.72
30.66	1946.67	30.66	2234.95	30.66	2056.66	30.66	2096.7	30.66	2281.64	30.66	2423.34	30.66	2073.36
30.68	1966.55	30.68	2499.91	30.68	2126.63	30.68	2001.48	30.68	2396.71	30.68	2343.48	30.68	1983.15
30.7	2063.57	30.7	2547.01	30.7	2173.29	30.7	2196.74	30.7	2341.72	30.7	2228.04	30.7	2166.78
30.72	1952.99	30.72	2358.1	30.72	2204.95	30.72	2154.95	30.72	2318.24	30.72	2388.52	30.72	2068.63
30.74	2078.6	30.74	2464.92	30.74	2205.24	30.74	2212.86	30.74	2328.7	30.74	2300.1	30.74	1997.64
30.76	1981.82	30.76	2509.72	30.76	2126.64	30.76	2430.69	30.76	2216.54	30.76	2304.42	30.76	2208.59
30.78	1912.2	30.78	2586.61	30.78	2146.43	30.78	2730.95	30.78	2236.91	30.78	2412.5	30.78	2123.66
30.8	1830.84	30.8	2585.31	30.8	2164.09	30.8	2878.61	30.8	2157.22	30.8	2251.11	30.8	2048.37
30.82	1986.79	30.82	2546.16	30.82	2002.02	30.82	2742.01	30.82	2139.5	30.82	2356.7	30.82	2066.08
30.84	1955.31	30.84	2643.07	30.84	1920.57	30.84	2385.4	30.84	2516.45	30.84	2315.93	30.84	2137.46
30.86	1913.19	30.86	2660.68	30.86	1914.22	30.86	2367.06	30.86	2590.45	30.86	2226.77	30.86	2026.37
30.88	1952.69	30.88	2563.44	30.88	2224.19	30.88	2509.41	30.88	2893.83	30.88	2396.5	30.88	2063.44
30.9	2051.03	30.9	2564.47	30.9	2094.15	30.9	2392.69	30.9	3577.35	30.9	2256.58	30.9	2037.13
30.92	2153.86	30.92	2560.86	30.92	2052.92	30.92	2442.61	30.92	4097.45	30.92	2443.9	30.92	1999.37
30.94	2207.85	30.94	2318.85	30.94	2262.21	30.94	2375.24	30.94	4223.64	30.94	2400.92	30.94	2057.07
30.96	1936.16	30.96	2474.78	30.96	2179.64	30.96	2449.72	30.96	4388.62	30.96	2510.07	30.96	2027.83
30.98	1980.15	30.98	2624.57	30.98	2083.76	30.98	2222.29	30.98	4373.63	30.98	2607.47	30.98	2055.93
31	1979.34	31	2480.22	31	2133.04	31	2404.46	31	3693.78	31	2391.67	31	2028.88
31.02	2019.12	31.02	2331.32	31.02	1937.05	31.02	2175	31.02	3397.55	31.02	2391.67	31.02	2289.93
31.04	1959.91	31.04	2407.16	31.04	2117.84	31.04	2171.85	31.04	3387.45	31.04	2426.32	31.04	2391.92
31.06	2002.79	31.06	2622.95	31.06	1979	31.06	2153.62	31.06	3020.52	31.06	2578.14	31.06	2253.14
31.08	2123.89	31.08	2618.69	31.08	2252.02	31.08	2123.94	31.08	2665.46	31.08	2540	31.08	2302.68
31.1	1973.44	31.1	2525.47	31.1	2121.35	31.1	2091.14	31.1	2314.05	31.1	2316.67	31.1	2430.24
31.12	1968.22	31.12	2723.89	31.12	2152.56	31.12	2096.99	31.12	2317.43	31.12	2369.57	31.12	2303.66
31.14	1975	31.14	2726.51	31.14	2196.9	31.14	2013.78	31.14	2093.04	31.14	2595.34	31.14	2278.68
31.16	1982.73	31.16	2446.31	31.16	2175.6	31.16	2203.44	31.16	2231.53	31.16	2604.39	31.16	2295.45
31.18	2035.17	31.18	2482.09	31.18	2144.75	31.18	2234.62	31.18	2350.3	31.18	2700.95	31.18	2419.79
31.2	2108.98	31.2	2543.85	31.2	2176.78	31.2	2023.3	31.2	2426.54	31.2	2566.02	31.2	2217.72
31.22	2097.99	31.22	2482.95	31.22	2226.15	31.22	2196.93	31.22	2414.95	31.22	2592.34	31.22	2097.99
31.24	2177.09	31.24	2342.5	31.24	2101.66	31.24	2195.55	31.24	2318.06	31.24	2585.83	31.24	2210.69
31.26	2065.86	31.26	2357.45	31.26	2174.2	31.26	2268.28	31.26	2245.43	31.26	2691.58	31.26	2261.38
31.28	2062.95	31.28	2264.44	31.28	2115.11	31.28	2354.55	31.28	2237.14	31.28	2574.16	31.28	2244.64
31.3	2171.28	31.3	2365.15	31.3	2037.87	31.3	2352.3	31.3	2247.78	31.3	2471.11	31.3	2114.39
31.32	1912.79	31.32	2343.25	31.32	2041.74	31.32	2245.47	31.32	2066.59	31.32	2839.51	31.32	2183.91
31.34	2008.33	31.34	2312.6	31.34	1996.74	31.34	2217.48	31.34	2155.2	31.34	2695.61	31.34	2329.88
31.36	2026.32	31.36	2453.35	31.36	2152.82	31.36	2171.34	31.36	2228.66	31.36	2603	31.36	2090.52
31.38	2108.33	31.38	2301.72	31.38	2237.18	31.38	2085.28	31.38	2277.36	31.38	2634.6	31.38	1969.2
31.4	2074.07	31.4	2246.74	31.4	2207.73	31.4	1986.36	31.4	2273.84	31.4	2703.26	31.4	2172.07
31.42	1919.64	31.42	2254.88	31.42	2177.06	31.42	2172.36	31.42	2377.39	31.42	2632.76	31.42	2263.87
31.44	1971.82	31.44	2101.59	31.44	2226.48	31.44	2105.54	31.44	2308.55	31.44	2603.51	31.44	1859.27
31.46	2123.44	31.46	2474.32	31.46	2217.1	31.46	2181.78	31.46	2128.47	31.46	2677.51	31.46	1844.18
31.48	2008.83	31.48	2201.47	31.48	2121.08	31.48	2065.69	31.48	2189.22	31.48	2775.49	31.48	1993.63
31.5	2041.2	31.5	2221.53	31.5	2025	31.5	2132.25	31.5	2225.46	31.5	2804.94	31.5	2260.34
31.52	2007.31	31.52	2273.11	31.52	2035.23	31.52	2248.26	31.52	2257.9	31.52	2709.09	31.52	2177.05
31.54	2050.41	31.54	2194.41	31.54	2100.81	31.54	2090.61	31.54	2199.19	31.54	2523.95	31.54	2115.61
31.56	2080.05	31.56	2058.71	31.56	2173.17	31.56	2135.16	31.56	2106.51	31.56	2553.98	31.56	2138.39
31.58	2007.63	31.58	2118.81	31.58	2106.19	31.58	2200.7	31.58	2069.91	31.58	2539.12	31.58	2115.17
31.6	1930.77	31.6	2250.16	31.6	2052.72	31.6	2263.14	31.6	2156.73	31.6	2527.72	31.6	2239.26
31.62	1972.71	31.62	2419.81	31.62	2197.68	31.62	2162.36	31.62	2262.33	31.62	2364.67	31.62	2101.14
31.64	2054.56	31.64	2252.07	31.64	2049.47	31.64	2153.13	31.64	2068.89	31.64	2492.2	31.64	2053.77
31.66	2112.38	31.66	2143.09	31.66	1996.66	31.66	2171.2	31.66	2204.28	31.66	2589.28	31.66	2007.38
31.68	2060.35	31.68	2188.43	31.68	2178.68	31.68	2059.99	31.68	2217.88	31.68	2682.53	31.68	2066.25
31.7	1945.22	31.7	2400.53	31.7	2320.03	31.7	2317.9	31.7	2171.99	31.7	2774.47	31.7	2006.03
31.72	2095.31	31.72	2474.1	31.72	2143.23	31.72	2013.47	31.72	2142.12	31.72	2625.96	31.72	2082.73
31.74	1981	31.74	2226.41	31.74	2170.53	31.74	2243.88	31.74	2255.39	31.74	2492.83	31.74	1927.94
31.76	2152.99	31.76	2222.1	31.76	2100.37	31.76	2064.05	31.76	2223.88	31.76	2458.8	31.76	2007.21
31.78	2257	31.78	2191.86	31.78	2286.26	31.78	2166.93	31.78	2330.47	31.78	2648.47	31.78	2129.2
31.8	2276.32	31.8	2312.48	31.8	2349.85	31.8	2348.68	31.8	2295.93	31.8	2587.63	31.8	2138.84
31.82	2193.05	31.82	2325.03	31.82	2174.99	31.82	2391.64	31.82	2349.95	31.82	2702.75	31.82	2051.36
31.84	2120.93	31.84	2469.5	31.84	2163.82	31.84	2227.77	31.84	2130.48	31.84	2545.84	31.84	1967.87
31.86	1974.76	31.86	2358.33	31.86	2312.53	31.86	2263.76	31.86	2283.33	31.86	2534.66	31.86	2307.2
31.88	2173.7	31.88	2412	31.88	2264.14	31.88	2319.96	31.88	2277.83	31.88	2591.59	31.88	2102.68
31.9	2138.71	31.9	2629.85	31.9	2116.77	31.9	2069.09	31.9	2251.37	31.9	2641.56	31.9	2132.28
31.92	2212.43	31.92	2336.47	31.92	2091.4	31.92	2237.03	31.92	2285.66	31.92	2630.03	31.92	2027.33
31.94	2214.27	31.94	2271.3	31.94	2150.49	31.94	2357.46	31.94	2426.36	31.94	2363.78	31.94	2184.37
31.96	2062.38	31.96	2462.19	31.96	2083.36	31.96	2258.93	31.96	2399.41	31.96	2474.45	31.96	2284.5
31.98	1823.9	31.98	2245.29	31.98	2336	31.98	2383.29	31.98	2235.82	31.98	2866.19	31.98	2329.28
32	2049.51	32	2328.44	32	2082.23	32	2153.3	32	2284.93	32	2655.28	32	2280.03
32.02	2146.76	32.02	2211.3	32.02	2064.22	32.02	2282.54	32.02	2251.34	32.02	2492.18	32.02	2127.96
32.04	2212.65	32.04	2168.61	32.04	2225	32.04	2187.65	32.04	2269.04	32.04	2646.41	32.04	2081.26
32.06	2185	32.06	2106.34	32.06	2207.66	32.06	2154.66	32.06	2322.33	32.06	2726.33	32.06	2020.67
32.08	2164.62	32.08	2191.3	32.08	2137.93	32.08	2107.61	32.08	2307.01	32.08	2584.91	32.08	2200.72
32.1	2200.62	32.1	2241.28	32.1	2252.65	32.1	2216.82	32.1	2317.21	32.1	2699.84	32.1	2103.43
32.12	1999.16	32.12	2301.8	32.12	2220.49	32.12	2339.45	32.12	2376.67	32.12	2544.24	32.12	2072.91
32.14	2083.33	32.14	2381.59	32.14	2018.38	32.14	2287.28	32.14	2203.07	32.14	2431.57	32.14	2276.76
32.16	2110.84	32.16	2262.38	32.16	2243.45	32.16	2307.02	32.16	2190.72	32.16	2471.91	32.16	2203.68
32.18	2257.03	32.18	2146.09	32.18	2203.11	32.18	2285.64	32.18	2273.7	32.18	2484.34	32.18	1997.39
32.2	2256.5	32.2	2119.8	32.2	2181.5	32.2	2214.84	32.2	2248.46	32.2	2411.7	32.2	2021.05
32.22	2252.8	32.22	2151.27	32.22	2243.88	32.22	2246.11	32.22	2156.48	32.22	2502.21	32.22	2218.52
32.24	2072.65	32.24	2462.09	32.24	2352.93	32.24	2253.4	32.24	2167.14	32.24	2646.13	32.24	2175.59
32.26	2231.38	32.26	2389.09	32.26	2127.52	32.26	2391.61	32.26	2091.22	32.26	2622.43	32.26	2151.34
32.28	2209.6	32.28	2357.06	32.28	2088.45	32.28	2312.82	32.28	2363.48	32.28	2618.59	32.28	2221.8
32.3	2373.18	32.3	2269.82	32.3	2312.77	32.3	2371.84	32.3	2169.02	32.3	2653.29	32.3	2085.82
32.32	2232.63	32.32	2348.6	32.32	2334.99	32.32	2314.7	32.32	2427.8	32.32	2542.24	32.32	2168.77
32.34	2266.13	32.34	2419.39	32.34	2079.34	32.34	2347.47	32.34	2246.93	32.34	2623.35	32.34	2011.25
32.36	2198.99	32.36	2344.19	32.36	2163.89	32.36	2330.81	32.36	2195.96	32.36	2779.8	32.36	1869.45
32.38	2106.29	32.38	2365.88	32.38	2216.51	32.38	2356.92	32.38	2301.89	32.38	2631.44	32.38	2043.87
32.4	2134.15	32.4	2418.36	32.4	2076.25	32.4	2570.8	32.4	2456.14	32.4	2454.64	32.4	2151.25
32.42	2074.19	32.42	2556.16	32.42	2114.55	32.42	2446.31	32.42	2225.81	32.42	2566.26	32.42	2177.06
32.44	2022.27	32.44	3016.67	32.44	2268.03	32.44	2137.93	32.44	2387.2	32.44	2519.16	32.44	2282.09
32.46	2281.75	32.46	2993.12	32.46	2140.77	32.46	2136.49	32.46	2742.91	32.46	2543.25	32.46	2267.57
32.48	2212.66	32.48	2817.6	32.48	2193.21	32.48	2229.01	32.48	2780.86	32.48	2602.47	32.48	2208.95
32.5	2145.36	32.5	2606.7	32.5	2274.59	32.5	2130.47	32.5	3014.9	32.5	2626.51	32.5	2098.22
32.52	2172.79	32.52	2794.34	32.52	2392.16	32.52	2270.58	32.52	3443.34	32.52	2631.88	32.52	2063.94
32.54	2222.98	32.54	3026.78	32.54	2256.1	32.54	2333.12	32.54	4011.37	32.54	2352.86	32.54	2435.74
32.56	2305.9	32.56	2602.43	32.56	2307.47	32.56	2255.38	32.56	3731.38	32.56	2481.26	32.56	2174.14
32.58	2256.55	32.58	2585.18	32.58	2357.62	32.58	2134.05	32.58	2833.19	32.58	2550.93	32.58	2250.93
32.6	2069.3	32.6	2422.92	32.6	2131.25	32.6	2355.59	32.6	2818.31	32.6	2488.49	32.6	2142.65
32.62	2194.15	32.62	2542.72	32.62	2300.31	32.62	2212.09	32.62	3008.18	32.62	2635.43	32.62	2064.42
32.64	2215.25	32.64	2453.59	32.64	2462.9	32.64	2322.56	32.64	2853.28	32.64	2446.41	32.64	2148.8
32.66	1994.1	32.66	2464.27	32.66	2255.97	32.66	2276.22	32.66	2492.82	32.66	2429.77	32.66	2161.93
32.68	2194.09	32.68	2404.75	32.68	2344.04	32.68	2382.14	32.68	2276.25	32.68	2484.45	32.68	2254.84
32.7	2131.99	32.7	2439.25	32.7	2327.59	32.7	2344.25	32.7	2151.07	32.7	2653.49	32.7	2090.43
32.72	2266.76	32.72	2449.09	32.72	2149.91	32.72	2168.93	32.72	2259.51	32.72	2714.4	32.72	2134.51
32.74	2247.17	32.74	2325.69	32.74	2217.6	32.74	2232.16	32.74	2251.41	32.74	2627.71	32.74	2187.42
32.76	2421.65	32.76	2478.41	32.76	2315.65	32.76	2217.99	32.76	2191.05	32.76	2515.04	32.76	2436.28
32.78	2332.54	32.78	2157.96	32.78	2261.82	32.78	2197.11	32.78	2374.21	32.78	2640.88	32.78	2251.16
32.8	2244.7	32.8	2281.51	32.8	2254.36	32.8	2347.24	32.8	2280.58	32.8	2555.36	32.8	2215.45
32.82	2334.34	32.82	2426.16	32.82	2136.18	32.82	2418.32	32.82	2337.8	32.82	2700.9	32.82	1973.09
32.84	2133.33	32.84	2454.03	32.84	2501.72	32.84	2314.65	32.84	2180.18	32.84	2767.53	32.84	2133.91
32.86	2163.11	32.86	2563.87	32.86	2410.62	32.86	2224.81	32.86	2316.67	32.86	2830.72	32.86	2245.1
32.88	2318.07	32.88	2433.68	32.88	2440.97	32.88	2091.76	32.88	2292.72	32.88	2835.88	32.88	2246.14
32.9	2130.3	32.9	2401.5	32.9	2537.12	32.9	2247.73	32.9	2178.01	32.9	2674.6	32.9	2113.26
32.92	2221.19	32.92	2529.11	32.92	2485.72	32.92	2248.03	32.92	2393.63	32.92	2851.67	32.92	2098.45
32.94	2263.51	32.94	2597.07	32.94	2364.19	32.94	2377.71	32.94	2330.41	32.94	2689.42	32.94	2164.19
32.96	2339.91	32.96	2530.61	32.96	2494.88	32.96	2604.97	32.96	2535.09	32.96	2924.84	32.96	2258.99
32.98	2252.66	32.98	2585.65	32.98	2411.68	32.98	2566.58	32.98	2596.65	32.98	2821.14	32.98	1978.52
33	2139.47	33	2677.19	33	2465.59	33	2462.78	33	2577.22	33	2829.98	33	2264.49
33.02	2367.14	33.02	2473.89	33.02	2669.46	33.02	2477.27	33.02	2576.16	33.02	2674.53	33.02	2516.3
33.04	2539.95	33.04	2469.97	33.04	2606.87	33.04	2397.67	33.04	2455.15	33.04	2557.96	33.04	2125.61
33.06	2538.31	33.06	2527.9	33.06	2478.36	33.06	2492.76	33.06	2378.8	33.06	2880.04	33.06	2095.86
33.08	2252.6	33.08	2756.83	33.08	2790.31	33.08	2506.56	33.08	2712.56	33.08	2850.68	33.08	2249.74
33.1	2306.49	33.1	2729.77	33.1	2878.6	33.1	2560.89	33.1	2594.6	33.1	2844.64	33.1	2351.8
33.12	2219.11	33.12	2984.42	33.12	2764.57	33.12	2636.59	33.12	2722.83	33.12	3140.58	33.12	2320.26
33.14	2447.54	33.14	2983.03	33.14	2672.91	33.14	2657.26	33.14	2666.24	33.14	3131.18	33.14	2368.7
33.16	2388.97	33.16	2897.06	33.16	3265.33	33.16	2616.69	33.16	2395.16	33.16	3070.46	33.16	2176.6
33.18	2456.59	33.18	2686.93	33.18	3223.54	33.18	2392.74	33.18	2521.01	33.18	2787.22	33.18	2281.81
33.2	2294.18	33.2	2555.51	33.2	3375.88	33.2	2413.85	33.2	2838.66	33.2	2982.27	33.2	2203.07
33.22	2423.94	33.22	2670.15	33.22	3301.67	33.22	2478.64	33.22	2863.34	33.22	2953.79	33.22	2501.97
33.24	2411.39	33.24	2790.39	33.24	3068.81	33.24	2290.84	33.24	2754.82	33.24	2787.22	33.24	2428.77
33.26	2361.34	33.26	2703.46	33.26	2571.92	33.26	2432.59	33.26	2553.08	33.26	2718.4	33.26	2236.56
33.28	2231.09	33.28	2915.43	33.28	2627.17	33.28	2652.05	33.28	2513.53	33.28	3273.02	33.28	2306.2
33.3	2016.67	33.3	2608.33	33.3	2758.33	33.3	2573.95	33.3	2478.12	33.3	3410.41	33.3	2247.92
33.32	2230.3	33.32	2551.04	33.32	2727.22	33.32	2355.11	33.32	2391.63	33.32	3212.66	33.32	2369.7
33.34	2111.28	33.34	2557.3	33.34	2496.98	33.34	2530.01	33.34	2446.9	33.34	2936.58	33.34	2467.03
33.36	2259.25	33.36	2547.95	33.36	2407.42	33.36	2677.17	33.36	2428.08	33.36	2868.39	33.36	2195.55
33.38	2311.7	33.38	2539.47	33.38	2346.78	33.38	2596.5	33.38	2451.02	33.38	3085.95	33.38	2316.09
33.4	2250.27	33.4	2581.3	33.4	2390.46	33.4	2347.59	33.4	2455.28	33.4	3273.15	33.4	2146.57
33.42	2452.13	33.42	2532.2	33.42	2431.53	33.42	2432.77	33.42	2453.61	33.42	3172.63	33.42	2226.46
33.44	2151.53	33.44	2298.47	33.44	2380.53	33.44	2310.35	33.44	2569.73	33.44	2994.17	33.44	2143.91
33.46	2095.9	33.46	2402.31	33.46	2548.7	33.46	2351.11	33.46	2358.03	33.46	3134.34	33.46	2319.57
33.48	2469.68	33.48	2358.33	33.48	2559.01	33.48	2519.68	33.48	2433.66	33.48	3143.66	33.48	2169.33
33.5	2321.27	33.5	2347.39	33.5	2308.08	33.5	2391.17	33.5	2547.39	33.5	3165.3	33.5	2245.03
33.52	2392.9	33.52	2287.46	33.52	2628.45	33.52	2588.77	33.52	2458.74	33.52	3189.93	33.52	2187.54
33.54	2207.8	33.54	2436.74	33.54	2316.84	33.54	2293.82	33.54	2410.84	33.54	3018.28	33.54	2071.77
33.56	2141.67	33.56	2408.83	33.56	2587.27	33.56	2571.09	33.56	2485.78	33.56	3227.46	33.56	2356.37
33.58	2183.65	33.58	2479.88	33.58	2732.88	33.58	2655.93	33.58	2432.88	33.58	3301.5	33.58	2343.62
33.6	2484.45	33.6	2493.35	33.6	2656.95	33.6	2550.71	33.6	2389.99	33.6	3260.69	33.6	2329.18
33.62	2382.14	33.62	2348.57	33.62	2577.53	33.62	2387.94	33.62	2566.67	33.62	3326.2	33.62	2138.31
33.64	2489.41	33.64	2579.16	33.64	2537.18	33.64	2550	33.64	2548.39	33.64	3202.56	33.64	2355.12
33.66	2395.89	33.66	2496.74	33.66	2559.01	33.66	2550.96	33.66	2414.08	33.66	3166.95	33.66	2233.15
33.68	2299.05	33.68	2576.18	33.68	2504.76	33.68	2565.96	33.68	2497.4	33.68	3258.11	33.68	2022.64
33.7	2270.8	33.7	2405.89	33.7	2519.86	33.7	2620.26	33.7	2794.31	33.7	3425.34	33.7	2396.41
33.72	2145.13	33.72	2535.54	33.72	2342.45	33.72	2556.91	33.72	2716.03	33.72	3232.39	33.72	2422.95
33.74	2427.7	33.74	2642.96	33.74	2312.44	33.74	2340.61	33.74	2450	33.74	3216.55	33.74	2322.89
33.76	2372.12	33.76	2328.74	33.76	2546.34	33.76	2291.89	33.76	2440.66	33.76	3178.03	33.76	2196.49
33.78	2261.02	33.78	2391.8	33.78	2571.25	33.78	2498.17	33.78	2425.23	33.78	3388.84	33.78	2377.82
33.8	2136.05	33.8	2627.81	33.8	2478.7	33.8	2548.15	33.8	2887.97	33.8	3309.25	33.8	2461.12
33.82	2512.32	33.82	2399.9	33.82	2490.85	33.82	2515.85	33.82	2822.45	33.82	3377.81	33.82	2398.26
33.84	2158.15	33.84	2540.66	33.84	2386.62	33.84	2398.8	33.84	2515.94	33.84	3333.33	33.84	2255.49
33.86	2284.38	33.86	2570.85	33.86	2666.03	33.86	2583.47	33.86	2389.57	33.86	3346.09	33.86	2312.75
33.88	2262.16	33.88	2363.24	33.88	2523.19	33.88	2521.2	33.88	2511.05	33.88	3425.53	33.88	2396.73
33.9	2544.13	33.9	2621.86	33.9	2504.73	33.9	2555.63	33.9	2539.64	33.9	3225.9	33.9	2254.07
33.92	2358.33	33.92	2706.43	33.92	2481.28	33.92	2526.16	33.92	2579.11	33.92	3217.19	33.92	2440.25
33.94	2376.18	33.94	2478.87	33.94	2516.38	33.94	2458.64	33.94	2464.29	33.94	3102.96	33.94	2528.3
33.96	2503.7	33.96	2462.97	33.96	2374.11	33.96	2412.97	33.96	2394.53	33.96	3276.43	33.96	2206.56
33.98	2330.3	33.98	2619.59	33.98	2386.97	33.98	2574.01	33.98	2537.14	33.98	3345.97	33.98	2189.02
34	2385.54	34	2455.29	34	2577.66	34	2433.78	34	2352.18	34	3241.67	34	2194.77
34.02	2479.37	34.02	2640.79	34.02	2712.84	34.02	2503.97	34.02	2320.97	34.02	3209.34	34.02	2432.46
34.04	2503.63	34.04	2615.95	34.04	2444.94	34.04	2467.53	34.04	2513.03	34.04	2938.55	34.04	2451.94
34.06	2383.02	34.06	2491.73	34.06	2302.41	34.06	2455.12	34.06	2595.61	34.06	3006.67	34.06	2630.61
34.08	2329.82	34.08	2717.79	34.08	2642.07	34.08	2311.7	34.08	2363.16	34.08	3178.24	34.08	2196.49
34.1	2502.99	34.1	2775.2	34.1	2324.37	34.1	2560.9	34.1	2527.77	34.1	2949.16	34.1	2353.41
34.12	2395.24	34.12	2583.84	34.12	2676.53	34.12	2555.27	34.12	2356.29	34.12	3216.33	34.12	2118.88
34.14	2489.85	34.14	2786.34	34.14	2611.59	34.14	2317.64	34.14	2538.04	34.14	3075.12	34.14	2360.03
34.16	2399.16	34.16	2585.78	34.16	2538.07	34.16	2412.61	34.16	2371.79	34.16	3117.2	34.16	2359.86
34.18	2382.47	34.18	2553.41	34.18	2286.68	34.18	2504.09	34.18	2489.16	34.18	2855.95	34.18	2228.34
34.2	2325.78	34.2	2708.38	34.2	2341.62	34.2	2339.95	34.2	2469.99	34.2	3144.14	34.2	2253.34
34.22	2541.79	34.22	2480.85	34.22	2566.67	34.22	2535.11	34.22	2494.21	34.22	3217.68	34.22	2220.74
34.24	2395.78	34.24	2478.89	34.24	2546.11	34.24	2390.95	34.24	2457.29	34.24	3022.2	34.24	2328.4
34.26	2440.69	34.26	2655.22	34.26	2365.69	34.26	2339.41	34.26	2604.09	34.26	3207.01	34.26	2286.61
34.28	2486.38	34.28	2536.18	34.28	2435.77	34.28	2628.25	34.28	2622.15	34.28	3040.04	34.28	2297.15
34.3	2268.78	34.3	2421.27	34.3	2465.61	34.3	2649.44	34.3	2448.14	34.3	3009.64	34.3	2133.64
34.32	2165.49	34.32	2518.36	34.32	2528.51	34.32	2540.14	34.32	2517.98	34.32	2873.9	34.32	2298.9
34.34	2453.08	34.34	2319.18	34.34	2495.32	34.34	2322.04	34.34	2581.16	34.34	2948.86	34.34	2368.26
34.36	2333.74	34.36	2504.77	34.36	2599.59	34.36	2617.07	34.36	2349.63	34.36	3028.59	34.36	2384.13
34.38	2412.72	34.38	2546.84	34.38	2529.3	34.38	2680.25	34.38	2562.8	34.38	3147.2	34.38	2390.88
34.4	2378.93	34.4	2505.67	34.4	2644.5	34.4	2501.09	34.4	2361.95	34.4	3203.14	34.4	2375.48
34.42	2419.79	34.42	2414.83	34.42	2588.55	34.42	2583.86	34.42	2336.18	34.42	3227.87	34.42	2300
34.44	2446.89	34.44	2552.12	34.44	2556.78	34.44	2518.42	34.44	2545.18	34.44	3178.88	34.44	2307.76
34.46	2432.86	34.46	2508.64	34.46	2538.58	34.46	2608.18	34.46	2713.9	34.46	3195.07	34.46	2391.05
34.48	2581.7	34.48	2668.1	34.48	2503.73	34.48	2527.3	34.48	2447.8	34.48	2996.37	34.48	2471.27
34.5	2490.95	34.5	2606.86	34.5	2456.81	34.5	2559.91	34.5	2499.95	34.5	3124.24	34.5	2515.14
34.52	2566.67	34.52	2661.36	34.52	2463.63	34.52	2635.61	34.52	2442.42	34.52	3123.49	34.52	2465.16
34.54	2554.62	34.54	2532.53	34.54	2664.51	34.54	2442.96	34.54	2681.93	34.54	3191.67	34.54	2130.22
34.56	2430.34	34.56	2602.35	34.56	2486.22	34.56	2776.7	34.56	2514.96	34.56	3184.93	34.56	2290.61
34.58	2408.18	34.58	2555.8	34.58	2606.69	34.58	2625	34.58	2643.62	34.58	3130.8	34.58	2550.43
34.6	2490.19	34.6	2714.04	34.6	2681.65	34.6	2598.4	34.6	2413.51	34.6	3256.53	34.6	2681.4
34.62	2482.34	34.62	2842.18	34.62	2737.52	34.62	2347.76	34.62	2474.01	34.62	3070.34	34.62	2242.88
34.64	2558.33	34.64	2670.62	34.64	2602.49	34.64	2589.17	34.64	2544.16	34.64	3137.52	34.64	2352.61
34.66	2572.11	34.66	2620.65	34.66	2567.77	34.66	2655.07	34.66	2498.56	34.66	3409.76	34.66	2459.42
34.68	2707.3	34.68	2593.73	34.68	2830.14	34.68	2683.84	34.68	2646.09	34.68	3087.25	34.68	2389.82
34.7	2622.65	34.7	2789.52	34.7	2711.91	34.7	2438.6	34.7	2516.67	34.7	3183.03	34.7	2446.88
34.72	2775.71	34.72	2759.55	34.72	2732.93	34.72	2585.47	34.72	2530.89	34.72	2866.96	34.72	2332.82
34.74	2769.91	34.74	2681.92	34.74	2560.6	34.74	2613.28	34.74	2680.51	34.74	3272.86	34.74	2423.03
34.76	2622.19	34.76	2672.98	34.76	2681.32	34.76	2679.3	34.76	2647.19	34.76	2832.99	34.76	2486.05
34.78	2575.63	34.78	2741.67	34.78	2734.66	34.78	2806.91	34.78	2604.11	34.78	3188.88	34.78	2443.13
34.8	2405.54	34.8	2736.82	34.8	2577.06	34.8	2697.23	34.8	2470.82	34.8	3141.71	34.8	2634.05
34.82	2483.87	34.82	2686.09	34.82	2688.91	34.82	2662.54	34.82	2525.61	34.82	2973.47	34.82	2534.86
34.84	2685.25	34.84	2709.15	34.84	2652.18	34.84	2624.18	34.84	2603.13	34.84	3160.8	34.84	2380.34
34.86	2782.35	34.86	2622.28	34.86	2602.34	34.86	2694.76	34.86	2373.95	34.86	3347.17	34.86	2536.73
34.88	2588.73	34.88	2597.74	34.88	2802.51	34.88	2549.76	34.88	2539.89	34.88	3039.4	34.88	2570.28
34.9	2643.97	34.9	2676.04	34.9	2632.96	34.9	2647.02	34.9	2439.73	34.9	3104.99	34.9	2503.28
34.92	2565.69	34.92	2776.68	34.92	2547.3	34.92	2712.32	34.92	2600.36	34.92	3070.66	34.92	2371.28
34.94	2451.73	34.94	2701.98	34.94	2722.86	34.94	2747.11	34.94	2536.07	34.94	3118.65	34.94	2604.78
34.96	2392.7	34.96	2725	34.96	2883.14	34.96	2628.47	34.96	2848.5	34.96	3140.36	34.96	2460.11
34.98	2600	34.98	2712.63	34.98	2758.59	34.98	2752.34	34.98	2715.1	34.98	3136.72	34.98	2390.49
35	2606.47	35	2571.19	35	2475.72	35	2590.45	35	2490.3	35	3248.49	35	2493.1
35.02	2673.7	35.02	2635.91	35.02	2594.24	35.02	2667.3	35.02	2396.18	35.02	2935.26	35.02	2685.23
35.04	2572.35	35.04	2763.48	35.04	2718.63	35.04	2576.91	35.04	2651.91	35.04	2978.09	35.04	2415.98
35.06	2727.12	35.06	2718.04	35.06	2661.91	35.06	2600.63	35.06	2656.02	35.06	3220.46	35.06	2517.82
35.08	2539.95	35.08	2650.29	35.08	2905.82	35.08	2585.1	35.08	2453.26	35.08	3247.82	35.08	2623.91
35.1	2439.11	35.1	2854.59	35.1	2875.62	35.1	2324.94	35.1	2791.27	35.1	3018.54	35.1	2509.58
35.12	2705.53	35.12	2793.48	35.12	2864.77	35.12	2632.72	35.12	2675.29	35.12	3050.33	35.12	2525
35.14	2564.21	35.14	2608.95	35.14	2626.58	35.14	2623.16	35.14	2599.57	35.14	3150.35	35.14	2531.14
35.16	2560.16	35.16	2616.06	35.16	2544.11	35.16	2607.32	35.16	2887.61	35.16	3067.68	35.16	2587
35.18	2881.24	35.18	2607.12	35.18	2579.84	35.18	2691.53	35.18	2629.24	35.18	3277.15	35.18	2325.14
35.2	2651.87	35.2	2596.47	35.2	2649.47	35.2	2580.33	35.2	2667.12	35.2	3098.87	35.2	2430.93
35.22	2751.16	35.22	2660.72	35.22	2755.96	35.22	2553.58	35.22	2466.08	35.22	3189.28	35.22	2407.74
35.24	2361.12	35.24	2700.53	35.24	2838.06	35.24	2707.15	35.24	2573.17	35.24	3161.88	35.24	2491.19
35.26	2717.96	35.26	2807.28	35.26	2884.75	35.26	2682.87	35.26	2665.37	35.26	3208.33	35.26	2280.16
35.28	2629.66	35.28	2693.81	35.28	2688.57	35.28	2585.87	35.28	2747.28	35.28	3199.61	35.28	2467.64
35.3	2689.36	35.3	2829.29	35.3	2741.59	35.3	2843.4	35.3	2620.21	35.3	3083.91	35.3	2596.28
35.32	2652.03	35.32	2770.99	35.32	2532.7	35.32	2863.23	35.32	2872.19	35.32	3113.43	35.32	2661.2
35.34	2581.44	35.34	2709.28	35.34	2749.43	35.34	2803.6	35.34	2589.01	35.34	3399.81	35.34	2681.82
35.36	2785.03	35.36	2625.24	35.36	2741.67	35.36	2642.47	35.36	2331.2	35.36	3295.73	35.36	2429.95
35.38	2807.22	35.38	2862.24	35.38	2762.91	35.38	2888.92	35.38	2439.59	35.38	3461.08	35.38	2400.1
35.4	2800.54	35.4	2923.32	35.4	3062.77	35.4	2989.95	35.4	2746.14	35.4	3376.68	35.4	2635.55
35.42	2944.79	35.42	3024.36	35.42	3135.45	35.42	3325.46	35.42	2617.34	35.42	3290.48	35.42	2674.36
35.44	3220.09	35.44	3129.52	35.44	3272.97	35.44	3452.72	35.44	3212.85	35.44	3385.67	35.44	2795.33
35.46	3148.38	35.46	3097.7	35.46	3135.27	35.46	3474.37	35.46	3164.28	35.46	3301.62	35.46	2975.86
35.48	3128.22	35.48	3416.42	35.48	3283.87	35.48	3240.55	35.48	3240.89	35.48	3333.04	35.48	3097.08
35.5	3172.88	35.5	3285.29	35.5	3291.14	35.5	3446.47	35.5	3099.83	35.5	3448.94	35.5	2945.03
35.52	3161.16	35.52	3192.72	35.52	3270.69	35.52	3145.26	35.52	2970.78	35.52	3439.66	35.52	3126.68
35.54	3437.99	35.54	3204.16	35.54	3094.3	35.54	3096.41	35.54	2913.55	35.54	3536.99	35.54	3242.1
35.56	3242.8	35.56	3149.95	35.56	3264.55	35.56	3410.97	35.56	2986.49	35.56	3585.45	35.56	2760.35
35.58	3013.98	35.58	3280.13	35.58	3352.18	35.58	3301.4	35.58	2908.33	35.58	3492.69	35.58	2903.84
35.6	3105.09	35.6	3356.3	35.6	3255.79	35.6	2953.87	35.6	2910.37	35.6	3520.03	35.6	2727.15
35.62	3174.77	35.62	3322.48	35.62	3211.63	35.62	3169.38	35.62	2937.13	35.62	3693.45	35.62	3012.64
35.64	3058.14	35.64	3276.34	35.64	3126.34	35.64	3592.01	35.64	2878.65	35.64	3587.17	35.64	2950
35.66	3307.26	35.66	3161.22	35.66	3031.51	35.66	3462.71	35.66	3058.26	35.66	3518.64	35.66	2944.56
35.68	3158.82	35.68	3074.02	35.68	3259.32	35.68	3383.82	35.68	2918.63	35.68	3536.76	35.68	2867.16
35.7	3166.67	35.7	3055.91	35.7	3153.81	35.7	3129.86	35.7	2818.12	35.7	3344.91	35.7	3003.48
35.72	3179.66	35.72	3026.77	35.72	3345.19	35.72	3210.26	35.72	2833.49	35.72	3661.86	35.72	2920.19
35.74	3379.76	35.74	3185	35.74	3253.8	35.74	3252.15	35.74	2710.96	35.74	3590.96	35.74	2836.9
35.76	3190.88	35.76	3080.19	35.76	3051.11	35.76	3430.19	35.76	2895.44	35.76	3714.31	35.76	2758.8
35.78	3318.53	35.78	3169.47	35.78	3213.94	35.78	3503.11	35.78	2960.2	35.78	3668.46	35.78	2777.88
35.8	3331.95	35.8	3201.4	35.8	3312.5	35.8	3299.06	35.8	2998.61	35.8	3560.18	35.8	2975.46
35.82	3037.37	35.82	2955.41	35.82	3376.92	35.82	3669.85	35.82	3104.76	35.82	3572.88	35.82	3110.34
35.84	3252.27	35.84	3180.78	35.84	3264.85	35.84	3023.76	35.84	2908.16	35.84	3256.8	35.84	2863.32
35.86	3297.95	35.86	3011.42	35.86	3245.91	35.86	3301.99	35.86	3046.41	35.86	3405.09	35.86	2949.55
35.88	3398.55	35.88	3359.22	35.88	3465.33	35.88	3465.55	35.88	2985.11	35.88	3920	35.88	2945.22
35.9	3223.24	35.9	3378.08	35.9	3446.07	35.9	3168.03	35.9	3022.39	35.9	3674.53	35.9	2997.34
35.92	3197.32	35.92	3427.24	35.92	3515.86	35.92	3497.76	35.92	3133.27	35.92	3520.15	35.92	2808.27
35.94	3315.94	35.94	3328.73	35.94	3345.26	35.94	3586.36	35.94	3291.52	35.94	3576.87	35.94	2959.2
35.96	3596.4	35.96	3541.05	35.96	3263.02	35.96	3196.97	35.96	3422.91	35.96	3480.07	35.96	2979.26
35.98	3376.26	35.98	3401.14	35.98	3347.47	35.98	3444.1	35.98	3091.02	35.98	3877.43	35.98	3064.66
36	3398.75	36	3885.83	36	3318.35	36	3338.76	36	3375.4	36	3767.08	36	3169.99
36.02	3379.54	36.02	3756.85	36.02	3660.48	36.02	3441.67	36.02	3069.55	36.02	3782.84	36.02	2926.57
36.04	3478.09	36.04	3434.85	36.04	3546.16	36.04	3456.35	36.04	3125.82	36.04	3928.03	36.04	3114.63
36.06	3693.95	36.06	3938.7	36.06	3637.77	36.06	3748.12	36.06	3146.91	36.06	3827.42	36.06	3084.68
36.08	3567.42	36.08	3722.25	36.08	3723.41	36.08	3862.24	36.08	3242.02	36.08	3874.2	36.08	3275.4
36.1	3432.83	36.1	3851.07	36.1	3695.61	36.1	3605.18	36.1	3082.55	36.1	3865.43	36.1	3280.57
36.12	3756.39	36.12	4203.27	36.12	3795.66	36.12	3551.02	36.12	3081.86	36.12	4002.49	36.12	3228.9
36.14	3727.07	36.14	4124.65	36.14	4213.97	36.14	3754.38	36.14	3394.36	36.14	3893.35	36.14	3299.47
36.16	3945.47	36.16	4602.12	36.16	4154.15	36.16	4017.05	36.16	3459.89	36.16	4111.8	36.16	3125.04
36.18	4034.4	36.18	3967.68	36.18	4078.32	36.18	4032.52	36.18	3674.19	36.18	4361.72	36.18	3303.76
36.2	4248.56	36.2	4355.41	36.2	4328.72	36.2	4200.95	36.2	3840.02	36.2	4433.33	36.2	3398.19
36.22	4588.58	36.22	4657.7	36.22	4417.14	36.22	4404.77	36.22	3988.84	36.22	4452.05	36.22	3711.16
36.24	4881.52	36.24	4827.18	36.24	4622.47	36.24	4514.13	36.24	4096.01	36.24	4840.57	36.24	3597.47
36.26	4836.66	36.26	4873.21	36.26	4944.78	36.26	4630.22	36.26	3813.91	36.26	4449.28	36.26	3730.37
36.28	4723.23	36.28	4831.21	36.28	5192.94	36.28	4395.49	36.28	3593.87	36.28	4437.93	36.28	3848.94
36.3	4684.73	36.3	4803.91	36.3	5040.31	36.3	4880.31	36.3	4215.31	36.3	4544.81	36.3	3830.58
36.32	4732.85	36.32	5273.97	36.32	5209.3	36.32	5369.56	36.32	4367.08	36.32	4626.31	36.32	3965.56
36.34	5105.28	36.34	5273.78	36.34	5444.7	36.34	5057.81	36.34	4195.22	36.34	4864.94	36.34	4128.24
36.36	5060.48	36.36	5837.69	36.36	5937.49	36.36	5251.72	36.36	4469.3	36.36	5232.08	36.36	4028.11
36.38	5693.12	36.38	5948.28	36.38	6641.93	36.38	5493.65	36.38	4348.21	36.38	5603.97	36.38	4500.66
36.4	5341.3	36.4	6174.85	36.4	6882.6	36.4	5552.75	36.4	4730.51	36.4	5714.02	36.4	4559.38
36.42	5769.32	36.42	7876.17	36.42	7785.9	36.42	5839.15	36.42	5275.97	36.42	6095.95	36.42	5641.13
36.44	6463.09	36.44	9730.23	36.44	10478.9	36.44	6211.64	36.44	5306.34	36.44	7129.69	36.44	6522.68
36.46	6637.7	36.46	14089.1	36.46	14103.1	36.46	6738.85	36.46	5501.03	36.46	9694.15	36.46	8200.93
36.48	8097.38	36.48	19995.2	36.48	18302.8	36.48	7361.29	36.48	6455.07	36.48	13087.4	36.48	9567.15
36.5	9879.83	36.5	25182.2	36.5	25657.5	36.5	8769.58	36.5	8453.93	36.5	16335.9	36.5	11213.2
36.52	13042.4	36.52	27938.1	36.52	34835.5	36.52	9612.63	36.52	12012.5	36.52	19170.7	36.52	14330
36.54	17789.8	36.54	31911.9	36.54	45248.4	36.54	12594.7	36.54	16081.1	36.54	22595.3	36.54	17709.5
36.56	24950	36.56	39594.4	36.56	52981.8	36.56	17848.1	36.56	20337.5	36.56	27856.6	36.56	20961.4
36.58	36080.9	36.58	54838.4	36.58	60645.5	36.58	29398.1	36.58	26758.5	36.58	38772.3	36.58	28559.5
36.6	50309.5	36.6	71925.7	36.6	69678.5	36.6	51006.6	36.6	35397.3	36.6	47995.2	36.6	38644
36.62	62986.9	36.62	79352.8	36.62	83543.4	36.62	80364	36.62	47610	36.62	51904.6	36.62	50907.2
36.64	76966.2	36.64	87109.1	36.64	102413	36.64	123723	36.64	65358.9	36.64	58629.5	36.64	65391.5
36.66	100844	36.66	114328	36.66	127667	36.66	165503	36.66	93869.3	36.66	66978.5	36.66	77785.3
36.68	152682	36.68	159383	36.68	147811	36.68	189647	36.68	126168	36.68	76722.1	36.68	78691.4
36.7	228607	36.7	171508	36.7	171161	36.7	185918	36.7	149129	36.7	94803	36.7	73986.5
36.72	247371	36.72	124596	36.72	168514	36.72	167489	36.72	127752	36.72	102084	36.72	79452.2
36.74	163370	36.74	75907.7	36.74	122161	36.74	143256	36.74	81859	36.74	89558.2	36.74	84173
36.76	95046.3	36.76	68383.6	36.76	84977.2	36.76	125915	36.76	63959.4	36.76	70002	36.76	79722.5
36.78	95948.2	36.78	79470.8	36.78	77698.3	36.78	108361	36.78	70691.1	36.78	58351.7	36.78	68835.5
36.8	120759	36.8	71178.5	36.8	80331.3	36.8	85103.8	36.8	72851	36.8	53484.7	36.8	66880.7
36.82	105027	36.82	41436.7	36.82	65678.3	36.82	63645.4	36.82	50355.3	36.82	48029.6	36.82	64452.1
36.84	54253.7	36.84	18836.6	36.84	36060	36.84	39672.4	36.84	23633.6	36.84	35618.4	36.84	52426.1
36.86	23099.2	36.86	11142.3	36.86	17751	36.86	24127.1	36.86	12503.3	36.86	24719.5	36.86	37611.1
36.88	13263.2	36.88	9000.06	36.88	11349.7	36.88	15247.8	36.88	8635.57	36.88	16459.3	36.88	28798.1
36.9	10913.8	36.9	7748.54	36.9	9737.12	36.9	10465.7	36.9	7449.66	36.9	11134.4	36.9	25528.1
36.92	9199.78	36.92	7366.45	36.92	7970.83	36.92	9131.44	36.92	6474.99	36.92	8285.82	36.92	21989.9
36.94	8513.52	36.94	7022.93	36.94	7792.63	36.94	8060.69	36.94	6146.12	36.94	7064.98	36.94	15628.2
36.96	7383.69	36.96	6603.35	36.96	7151.51	36.96	7152.55	36.96	5985.68	36.96	6334.33	36.96	10700.4
36.98	7053.65	36.98	6399.02	36.98	6526.9	36.98	6898.93	36.98	5725.88	36.98	6362.91	36.98	7629.09
37	6850.15	37	6345.19	37	6252.81	37	6163.1	37	5069.33	37	5851.48	37	6389.86
37.02	6493.49	37.02	5782.96	37.02	6014.62	37.02	6364.06	37.02	5181.48	37.02	5553.87	37.02	5592.56
37.04	6212.87	37.04	5759.05	37.04	5923.19	37.04	6248.01	37.04	5095.28	37.04	5360.33	37.04	5252.15
37.06	6406.05	37.06	5408	37.06	5835.48	37.06	6146.65	37.06	4874.13	37.06	5450.53	37.06	4603.36
37.08	5906.49	37.08	4999.89	37.08	5540.69	37.08	5598.16	37.08	4452.24	37.08	5465.34	37.08	4750.4
37.1	5421.47	37.1	4598.66	37.1	5098.66	37.1	5114.65	37.1	4550.61	37.1	5004.14	37.1	4373.49
37.12	5245.59	37.12	4530.06	37.12	5022.38	37.12	5014.54	37.12	4170.1	37.12	4793.62	37.12	4293.14
37.14	5018.64	37.14	4365.71	37.14	4473.73	37.14	4906.11	37.14	3925.48	37.14	4471.19	37.14	3948.57
37.16	4683.94	37.16	4311.57	37.16	4407.1	37.16	4784.72	37.16	3949.54	37.16	4269.28	37.16	3872.99
37.18	4273.8	37.18	4036.87	37.18	4335.22	37.18	4411.72	37.18	3916.6	37.18	3965.92	37.18	3768.47
37.2	4205.86	37.2	3774.27	37.2	3981.01	37.2	4142.25	37.2	3456.59	37.2	3925.87	37.2	3866.09
37.22	4070.19	37.22	3729.95	37.22	3849.43	37.22	4172.04	37.22	3356.92	37.22	3972.46	37.22	3835.03
37.24	4266.95	37.24	3531.7	37.24	3815.71	37.24	4001.36	37.24	3277.05	37.24	3826.23	37.24	3929.65
37.26	3780.96	37.26	3436.76	37.26	3756.49	37.26	4074.62	37.26	3399.34	37.26	3895.25	37.26	3701.73
37.28	3632.06	37.28	3647.58	37.28	3641.8	37.28	3538.43	37.28	3356.55	37.28	3600.26	37.28	3295.49
37.3	3550.37	37.3	3491.91	37.3	3650	37.3	3867.65	37.3	3240.56	37.3	3613.1	37.3	3537.85
37.32	3574.29	37.32	3510.94	37.32	3648.7	37.32	3932.15	37.32	3168.68	37.32	3377.97	37.32	3285.23
37.34	3524.54	37.34	3686.99	37.34	3558.56	37.34	3845.78	37.34	3306.28	37.34	3583.56	37.34	3417.35
37.36	3490.9	37.36	3351.53	37.36	3569.85	37.36	3545.39	37.36	3159.65	37.36	3600.55	37.36	3466.01
37.38	3436.91	37.38	3464.78	37.38	3185.54	37.38	3822.9	37.38	3255.6	37.38	3644.51	37.38	3415.61
37.4	3715.86	37.4	3317.37	37.4	3358.13	37.4	3659.34	37.4	3042.57	37.4	3863.75	37.4	3329.81
37.42	3647.11	37.42	3373.46	37.42	3338.4	37.42	3736.76	37.42	3117.15	37.42	3623.27	37.42	3040.99
37.44	3398.53	37.44	3244.97	37.44	3062.74	37.44	3319.24	37.44	3156.96	37.44	3474.45	37.44	2988.19
37.46	3267.1	37.46	3540.18	37.46	3458.07	37.46	3548.34	37.46	3035.6	37.46	3427.36	37.46	3423.86
37.48	3311.89	37.48	3399.42	37.48	3433.99	37.48	3391.75	37.48	3248.51	37.48	3648.59	37.48	3314.68
37.5	3664.63	37.5	3342.29	37.5	3499.37	37.5	3400.39	37.5	3101.09	37.5	3506.45	37.5	3115.73
37.52	3449.7	37.52	3408.55	37.52	3433.55	37.52	3442.62	37.52	3217.41	37.52	3310.55	37.52	3016.59
37.54	3415.7	37.54	3433.82	37.54	3457.16	37.54	3547.43	37.54	3299.03	37.54	3556.95	37.54	3007.09
37.56	3301.95	37.56	3489.39	37.56	3315.89	37.56	3241.73	37.56	3183.98	37.56	3392.12	37.56	2860.34
37.58	3547.58	37.58	3199.7	37.58	3216.43	37.58	3251.51	37.58	3267.57	37.58	3450.97	37.58	3118.48
37.6	3217.62	37.6	3158.56	37.6	3183.72	37.6	3458.67	37.6	3392.17	37.6	3581.32	37.6	3366.72
37.62	3358.85	37.62	3191.41	37.62	3242.39	37.62	3505.97	37.62	3469.45	37.62	3284.11	37.62	3374.64
37.64	3442.75	37.64	3150.66	37.64	3358.14	37.64	3126.74	37.64	3914.46	37.64	3408.29	37.64	3315.21
37.66	3631.89	37.66	3265.69	37.66	3324.57	37.66	3432.44	37.66	3523.85	37.66	3399.66	37.66	3057.65
37.68	3350.15	37.68	3075.57	37.68	3241.93	37.68	3258.87	37.68	3299.96	37.68	3333.41	37.68	2925.19
37.7	3382.59	37.7	3199.9	37.7	3299.43	37.7	3374.8	37.7	3291.4	37.7	3349.43	37.7	2966.77
37.72	3200.47	37.72	3174.45	37.72	3158.13	37.72	3324.91	37.72	3225.76	37.72	3208.95	37.72	2991.49
37.74	3332.59	37.74	3016.86	37.74	3100.64	37.74	3299.55	37.74	3440.06	37.74	3383.53	37.74	2941.89
37.76	3083.49	37.76	3083.07	37.76	3316.77	37.76	3149.72	37.76	2900.71	37.76	3449.35	37.76	3016.97
37.78	3149.46	37.78	2975.05	37.78	3358.07	37.78	3033.79	37.78	3191.41	37.78	3183.76	37.78	3142.09
37.8	2867.47	37.8	3000.25	37.8	3216.31	37.8	3275.16	37.8	3058.34	37.8	3408.4	37.8	3365.97
37.82	3449.78	37.82	3183.35	37.82	2958.58	37.82	3391.55	37.82	3066.58	37.82	3458.2	37.82	2858.39
37.84	3191.74	37.84	3200.01	37.84	3258.31	37.84	3258.35	37.84	2958.39	37.84	3299.93	37.84	2933.28
37.86	3433.28	37.86	3216.66	37.86	3175.02	37.86	3316.65	37.86	3149.95	37.86	3050.06	37.86	2758.38
37.88	3066.95	37.88	3424.84	37.88	3158.34	37.88	3166.78	37.88	2866.89	37.88	3058.33	37.88	2933.2
37.9	3183.18	37.9	3233.58	37.9	3233.24	37.9	3333.12	37.9	3249.5	37.9	3124.91	37.9	3232.94
37.92	3316.42	37.92	3091.93	37.92	3083.61	37.92	3541.28	37.92	3000.46	37.92	3299.68	37.92	2958.84
37.94	3142.08	37.94	3116.61	37.94	3075.02	37.94	3375.39	37.94	3091.45	37.94	3175.3	37.94	3107.98
37.96	3149.97	37.96	3316.09	37.96	3066.69	37.96	3200.51	37.96	2908.86	37.96	3598.77	37.96	2626.4
37.98	3341.01	37.98	3333.28	37.98	3091.58	37.98	3332.88	37.98	3041.21	37.98	3217.98	37.98	2874.14
38	3275.26	38	3233.73	38	3149.77	38	3374.84	38	3108.07	38	3067.26	38	3057.61
38.02	3299.89	38.02	3183.56	38.02	3415.47	38.02	3532.62	38.02	3041.97	38.02	3357.02	38.02	3207.66
38.04	3217.09	38.04	3183.33	38.04	3474.71	38.04	3632.83	38.04	3132.87	38.04	3267.13	38.04	2976.17
38.06	3009.49	38.06	3199.91	38.06	3267.82	38.06	3401.3	38.06	3199.63	38.06	3332.96	38.06	3149.03
38.08	3381.05	38.08	3415.35	38.08	3134.14	38.08	3507.67	38.08	3133.74	38.08	3532.11	38.08	3448.17
38.1	3441.28	38.1	3598.78	38.1	3141.61	38.1	3375.88	38.1	2851.88	38.1	3409.16	38.1	3060.93
38.12	3474.76	38.12	3500.72	38.12	3257.5	38.12	3267.44	38.12	3255.41	38.12	3193.22	38.12	3331.36
38.14	3260	38.14	3384.23	38.14	3382.37	38.14	3572.63	38.14	3142.56	38.14	3448.01	38.14	3209.3
38.16	3332.72	38.16	3069.27	38.16	3284.16	38.16	3409.7	38.16	3199.52	38.16	3524.38	38.16	3043.03
38.18	3308.55	38.18	3306.22	38.18	3118.12	38.18	3234.86	38.18	3117.39	38.18	3260.66	38.18	3041.67
38.2	3184.49	38.2	3258.8	38.2	3091.9	38.2	3538.8	38.2	2918.52	38.2	3522.53	38.2	3206.79
38.22	3604.16	38.22	3225.33	38.22	3108.17	38.22	3591.18	38.22	3188.97	38.22	3285.7	38.22	2960.78
38.24	3311.43	38.24	3307.47	38.24	3347.5	38.24	3632.9	38.24	3051.47	38.24	3440.03	38.24	3115.03
38.26	3225.91	38.26	3300.09	38.26	3234.6	38.26	3798.19	38.26	2835.69	38.26	3252.08	38.26	3190.85
38.28	3290.91	38.28	3357.67	38.28	3200.38	38.28	3709.38	38.28	3171.11	38.28	3530.1	38.28	3134
38.3	3365.77	38.3	3136.02	38.3	3224.7	38.3	3510.72	38.3	3183.24	38.3	3500.4	38.3	3133.33
38.32	3440.73	38.32	3158.02	38.32	3331.98	38.32	3458.96	38.32	3208.02	38.32	3327.18	38.32	2894.68
38.34	3433.44	38.34	3224.14	38.34	3094.8	38.34	3466.56	38.34	3027.38	38.34	3275.65	38.34	3335.82
38.36	3474.44	38.36	3225	38.36	3461.6	38.36	3565.32	38.36	3238.74	38.36	3118.81	38.36	3210.14
38.38	3220.3	38.38	3216.78	38.38	3450.24	38.38	3566.67	38.38	3570.32	38.38	3289.21	38.38	3241.2
38.4	3298.78	38.4	3216.67	38.4	3105.1	38.4	3402.43	38.4	3098.71	38.4	3291.67	38.4	2921.4
38.42	3382.07	38.42	3142.8	38.42	3058.96	38.42	3334.34	38.42	3346.1	38.42	3061.86	38.42	3302.42
38.44	2981.38	38.44	3305.73	38.44	3214.19	38.44	3062.63	38.44	3161.33	38.44	3296.22	38.44	3308.33
38.46	3261.95	38.46	3193.55	38.46	3347.84	38.46	3583.05	38.46	3264.91	38.46	3324.59	38.46	3037.78
38.48	3365	38.48	3232.64	38.48	3030.43	38.48	3468.75	38.48	3070.01	38.48	3611.8	38.48	3156.25
38.5	3088.21	38.5	3388.94	38.5	3246.12	38.5	3483.05	38.5	3189.51	38.5	3444.68	38.5	3133.76
38.52	3287.97	38.52	3031.51	38.52	3069.92	38.52	3466.96	38.52	3208.04	38.52	3327.07	38.52	3116.96
38.54	3168.95	38.54	3409.51	38.54	3434.82	38.54	3278.5	38.54	3191.97	38.54	3423.17	38.54	3280.29
38.56	3755.39	38.56	3236.78	38.56	3269.96	38.56	3422.18	38.56	3248.9	38.56	3375.94	38.56	3201.57
38.58	3210.95	38.58	3298.71	38.58	3225.8	38.58	3351.45	38.58	3078.38	38.58	3366.83	38.58	3322.59
38.6	2963.13	38.6	3447.02	38.6	3559.88	38.6	3464.35	38.6	2821.8	38.6	3497.35	38.6	3235.15
38.62	3064.46	38.62	3515.31	38.62	3517.68	38.62	3401.36	38.62	3086.06	38.62	3287.75	38.62	3119.05
38.64	3319.6	38.64	3059.76	38.64	3532.99	38.64	3546.86	38.64	3083.51	38.64	3511.79	38.64	3304.32
38.66	3218.99	38.66	3253.87	38.66	3362.09	38.66	3370.6	38.66	3140.42	38.66	3500.36	38.66	3137.09
38.68	3493.78	38.68	3323.53	38.68	3293.13	38.68	3382.97	38.68	3337.28	38.68	3402.2	38.68	3125.18
38.7	3288.2	38.7	3382.02	38.7	3218.35	38.7	3464.79	38.7	3219.48	38.7	3619.94	38.7	3019.1
38.72	3576.43	38.72	3106.52	38.72	3355.07	38.72	3491.09	38.72	3273.66	38.72	3706.41	38.72	3252.77
38.74	3322.95	38.74	3344.11	38.74	3252.55	38.74	3280.1	38.74	3087.84	38.74	3814.12	38.74	2997.95
38.76	3357.33	38.76	3317.47	38.76	3493.98	38.76	3543.38	38.76	3124	38.76	3483.22	38.76	3081.13
38.78	3496.52	38.78	3454.85	38.78	3321.18	38.78	3509.36	38.78	3328.21	38.78	3523.77	38.78	3343.44
38.8	3166.91	38.8	3523.32	38.8	3316.67	38.8	3662.69	38.8	3520.18	38.8	3833.71	38.8	3130.65
38.82	3377.57	38.82	3573.72	38.82	3397.86	38.82	3561.11	38.82	3719.87	38.82	4020.3	38.82	3449.78
38.84	3683.6	38.84	3591.23	38.84	3602.88	38.84	3590.8	38.84	3514	38.84	3700.39	38.84	3287.91
38.86	3302.34	38.86	3964.77	38.86	3438.01	38.86	3810.66	38.86	3621.89	38.86	3910.66	38.86	3242.78
38.88	3607.82	38.88	3675.06	38.88	3603.57	38.88	3678.86	38.88	3592.57	38.88	3957.2	38.88	3403.8
38.9	3689.59	38.9	3496.52	38.9	3770.38	38.9	3512.96	38.9	3478.24	38.9	3585.64	38.9	3602.78
38.92	3788.84	38.92	3896.56	38.92	3880.27	38.92	3799.86	38.92	3588.37	38.92	3850.32	38.92	3276.32
38.94	3686.45	38.94	3827.4	38.94	3502.94	38.94	3913.55	38.94	3672.6	38.94	3866.43	38.94	3566.12
38.96	3634.8	38.96	3994.87	38.96	3985.1	38.96	4005.65	38.96	3602.2	38.96	4133.6	38.96	3558.82
38.98	3803.11	38.98	3902.98	38.98	3870.64	38.98	4331.72	38.98	3583.83	38.98	4093.16	38.98	3550.25
39	3961.86	39	4118.17	39	3648.5	39	4026.53	39	3664.14	39	4317.91	39	3711.61
39.02	3708.24	39.02	4149.23	39.02	3875.87	39.02	4057.05	39.02	3739.35	39.02	4163.48	39.02	3829.73
39.04	3926.01	39.04	4319.51	39.04	3842.97	39.04	4195.55	39.04	3919.24	39.04	4287.48	39.04	3905.98
39.06	3747.79	39.06	4074.91	39.06	4035.28	39.06	4095.12	39.06	3973.4	39.06	4315.87	39.06	3948.67
39.08	3991.62	39.08	4179.55	39.08	4073.92	39.08	4075.54	39.08	3950.81	39.08	4260.23	39.08	4054.82
39.1	3935.53	39.1	4578.2	39.1	4558.51	39.1	4397.34	39.1	4296.52	39.1	4443.68	39.1	4292.03
39.12	4287.72	39.12	4938	39.12	4446.13	39.12	4658.01	39.12	4574.12	39.12	4546.65	39.12	4767.14
39.14	4356.35	39.14	5022.45	39.14	4900.51	39.14	4875.96	39.14	4341.84	39.14	5153.74	39.14	5097.28
39.16	4173.29	39.16	5644.5	39.16	5431.58	39.16	5036.2	39.16	5009.15	39.16	5537.05	39.16	6371.48
39.18	4954.7	39.18	6181.3	39.18	6881.32	39.18	5604.55	39.18	5153.95	39.18	6691.84	39.18	7429.85
39.2	5465.54	39.2	7847.55	39.2	8564.8	39.2	6091.14	39.2	5978.09	39.2	8702.35	39.2	9178.5
39.22	6366.9	39.22	9852.19	39.22	10906.2	39.22	6807.16	39.22	7173.04	39.22	10068.2	39.22	10928.5
39.24	8238.44	39.24	14075.5	39.24	13512.5	39.24	7451.5	39.24	8870.46	39.24	12348.5	39.24	13576.7
39.26	11734.5	39.26	20869	39.26	16224.1	39.26	9135.92	39.26	12335.4	39.26	16365	39.26	16812.3
39.28	14713.6	39.28	24830	39.28	20743.7	39.28	12223.3	39.28	18681.7	39.28	22362.8	39.28	20341.6
39.3	19345.5	39.3	29936.3	39.3	24387.2	39.3	17575.5	39.3	26868	39.3	25605.3	39.3	23055.9
39.32	25052.4	39.32	38720.9	39.32	29571.8	39.32	27780.8	39.32	32919	39.32	28464.7	39.32	25745.8
39.34	30046.8	39.34	50956.2	39.34	37116.9	39.34	48319.5	39.34	38778.5	39.34	31969.7	39.34	28243.9
39.36	36555.3	39.36	72095	39.36	48107.4	39.36	74348.2	39.36	50763.4	39.36	36469.5	39.36	35071.4
39.38	49557.1	39.38	100710	39.38	64177.6	39.38	98953	39.38	75283.2	39.38	49966.3	39.38	43187.8
39.4	75534.7	39.4	107135	39.4	74793.1	39.4	102116	39.4	88257.8	39.4	64361.6	39.4	46442.3
39.42	89247.4	39.42	78517.7	39.42	66748.2	39.42	77562	39.42	69616.8	39.42	65125.8	39.42	49346.9
39.44	61749.2	39.44	47563.7	39.44	45702.8	39.44	61041.5	39.44	44478.1	39.44	55024.6	39.44	54608.9
39.46	33902.3	39.46	41622.1	39.46	32238.8	39.46	56560	39.46	32802.7	39.46	44575.9	39.46	59525.8
39.48	29159.7	39.48	48603.1	39.48	33613.6	39.48	58880.2	39.48	38482.9	39.48	37752.4	39.48	56136.1
39.5	37458.1	39.5	50543.3	39.5	36681.4	39.5	54105	39.5	41580.3	39.5	35864.3	39.5	49143.2
39.52	42638.1	39.52	35366.9	39.52	31645.8	39.52	38561.9	39.52	32529.8	39.52	31027.1	39.52	44363.6
39.54	28636.1	39.54	16566.4	39.54	19336.2	39.54	24161.7	39.54	17647.3	39.54	24851.9	39.54	42024.2
39.56	13442.2	39.56	8657.56	39.56	10163.5	39.56	15407	39.56	8920.66	39.56	18741.2	39.56	35916.1
39.58	7444.72	39.58	6209.1	39.58	6441.3	39.58	9981.84	39.58	5988.27	39.58	12214.4	39.58	28355
39.6	5386.97	39.6	5329.21	39.6	5384.96	39.6	6887.55	39.6	5357.85	39.6	7846.16	39.6	21990
39.62	4974.22	39.62	5204.26	39.62	4920.53	39.62	5653.47	39.62	4936.04	39.62	6084.66	39.62	16908.6
39.64	4600.96	39.64	4929.99	39.64	4669.69	39.64	5322.05	39.64	4710.19	39.64	5079.17	39.64	13736.6
39.66	4496.02	39.66	4654.74	39.66	4420.22	39.66	4998.78	39.66	4493.63	39.66	4850.77	39.66	9750.03
39.68	4261.61	39.68	4387.81	39.68	4781.18	39.68	5102.33	39.68	4292.94	39.68	4738.54	39.68	6900.79
39.7	4353.07	39.7	4081.64	39.7	4641.43	39.7	4561.26	39.7	4124.76	39.7	4439.97	39.7	5728.01
39.72	4627.76	39.72	4756.09	39.72	4332.21	39.72	4477.86	39.72	3989.88	39.72	4250.66	39.72	5167.84
39.74	4087.26	39.74	4356.06	39.74	3944.43	39.74	4158.2	39.74	3983.33	39.74	4217.91	39.74	4294.22
39.76	4129.57	39.76	4246.26	39.76	3671.7	39.76	4117.92	39.76	4086.24	39.76	4667.86	39.76	4218.34
39.78	3967.19	39.78	4407.81	39.78	3943.14	39.78	4243.25	39.78	3727.74	39.78	4304.01	39.78	4406.54
39.8	3721.12	39.8	4203.17	39.8	3721.12	39.8	4012.78	39.8	3724.15	39.8	4022.4	39.8	4052.94
39.82	4000.74	39.82	4041.51	39.82	3850.59	39.82	3984.2	39.82	3756.61	39.82	3984.62	39.82	3930.6
39.84	3835	39.84	3748.99	39.84	3550.29	39.84	3849.06	39.84	3450.29	39.84	3888.55	39.84	3616.96
39.86	3493.44	39.86	3638.6	39.86	3533.33	39.86	3778.51	39.86	3559.64	39.86	3725.45	39.86	3813.14
39.88	3380.32	39.88	3649.11	39.88	3359.76	39.88	3743.44	39.88	3653.46	39.88	3913.91	39.88	3911.79
39.9	3580.03	39.9	3626.34	39.9	3389.43	39.9	3844.18	39.9	3405.99	39.9	3554.37	39.9	3411.98
39.92	3520.74	39.92	3491.02	39.92	3131.58	39.92	3463.81	39.92	3423.19	39.92	3769.78	39.92	3312.4
39.94	3390.63	39.94	3601.49	39.94	3234.82	39.94	3488.93	39.94	3369.86	39.94	3460.37	39.94	3788.84
39.96	3438.44	39.96	3395.77	39.96	3092.08	39.96	3263.36	39.96	3516.25	39.96	3276.34	39.96	3375.79
39.98	3119.06	39.98	3501.36	39.98	3059.73	39.98	3328.68	39.98	3336.16	39.98	3321.75	39.98	3578.19
40	3076.41	40	3280.27	40	3066.2	40	3286.15	40	3104.8	40	3010.43	40	3505.16
40.02	3216.48	40.02	3345.27	40.02	2995.93	40.02	3526.99	40.02	3272.45	40.02	3290.34	40.02	3272.06
40.04	3232.86	40.04	3153.61	40.04	3345.17	40.04	3518.1	40.04	3157.64	40.04	3214.07	40.04	3517.57
40.06	3092.01	40.06	3440.02	40.06	3264.6	40.06	3336.09	40.06	3008.68	40.06	3161.22	40.06	3305.64
40.08	3287.36	40.08	3191.53	40.08	3454.51	40.08	3662.43	40.08	2945.07	40.08	3268.19	40.08	3440.76
40.1	3307.84	40.1	3159.32	40.1	3223.54	40.1	3604.91	40.1	3059.31	40.1	3157.36	40.1	3442.16
40.12	3049.66	40.12	3158.33	40.12	3380.78	40.12	3435.39	40.12	3121.54	40.12	3291.09	40.12	3394.64
40.14	3166.52	40.14	3268.01	40.14	3227.14	40.14	3840.22	40.14	3148.5	40.14	3221.66	40.14	3305.49
40.16	3112.36	40.16	3282.83	40.16	3263.65	40.16	3498.65	40.16	2985.57	40.16	3428.08	40.16	3284.34
40.18	3155.29	40.18	3291.16	40.18	3337.1	40.18	3271.53	40.18	3108.04	40.18	3019.07	40.18	3432.02
40.2	3205.26	40.2	3158.7	40.2	3271.27	40.2	3328.73	40.2	3241.81	40.2	3202.85	40.2	3285.24
40.22	3263.05	40.22	3134.36	40.22	3266.67	40.22	3528.76	40.22	3203.1	40.22	3138.49	40.22	3103.02
40.24	3407.3	40.24	3273.97	40.24	2993.21	40.24	3408.84	40.24	3285.94	40.24	3109.89	40.24	3021.35
40.26	3244.88	40.26	3213.05	40.26	3045.28	40.26	3196.97	40.26	3299.47	40.26	3186.42	40.26	3204.08
40.28	3085.05	40.28	3091.26	40.28	3120.24	40.28	3300.4	40.28	3136.11	40.28	3254.1	40.28	2998.14
40.3	3238.8	40.3	3122.34	40.3	3000.2	40.3	3573.54	40.3	3179.6	40.3	3422.14	40.3	3131.54
40.32	3179.84	40.32	3062.63	40.32	2999.46	40.32	3451.34	40.32	3191.13	40.32	3355.37	40.32	2946.77
40.34	3307.46	40.34	3183	40.34	3015.58	40.34	3441.67	40.34	3121.54	40.34	3272.08	40.34	3174.88
40.36	3254.37	40.36	3215.03	40.36	2931.01	40.36	3309.28	40.36	3171.18	40.36	2908.44	40.36	3137.16
40.38	3179.95	40.38	3232.23	40.38	2948.35	40.38	2980.89	40.38	3003.77	40.38	3109.05	40.38	3094.42
40.4	3167.22	40.4	3077.75	40.4	2895.55	40.4	3292.83	40.4	2913.88	40.4	3288.36	40.4	3115
40.42	3034.49	40.42	3043.34	40.42	2806.14	40.42	3433.29	40.42	2830.59	40.42	3206.7	40.42	3248.84
40.44	3056.08	40.44	3103.83	40.44	3033.11	40.44	3053.14	40.44	3081.43	40.44	3075.67	40.44	3110.69
40.46	2996.2	40.46	2937.47	40.46	3081.07	40.46	3118.2	40.46	3146.6	40.46	3229.76	40.46	3146.6
40.48	2937.33	40.48	3080.24	40.48	2966.9	40.48	3078.43	40.48	2831.76	40.48	3187.33	40.48	2932.66
40.5	3057.46	40.5	3169.24	40.5	3066.94	40.5	3082.76	40.5	3242.77	40.5	2927.33	40.5	3002
40.52	2616.96	40.52	3081.96	40.52	3168.04	40.52	3013.55	40.52	3228.48	40.52	3063.41	40.52	2861.01
40.54	2862.31	40.54	3322.98	40.54	3035.51	40.54	3132.32	40.54	3070.01	40.54	3044	40.54	3121.22
40.56	3030.49	40.56	3093.82	40.56	2823.63	40.56	3304.31	40.56	2965.39	40.56	2879.02	40.56	3102.94
40.58	3002.96	40.58	3098.22	40.58	3017.34	40.58	3363.11	40.58	2826.74	40.58	3184.04	40.58	3084.52
40.6	3015.47	40.6	3246.99	40.6	2847.66	40.6	3204.2	40.6	3010.08	40.6	3138.7	40.6	3168.43
40.62	3132.65	40.62	3142.35	40.62	3011.18	40.62	3199.4	40.62	3148.72	40.62	3032.81	40.62	3229.13
40.64	3095.3	40.64	2978.77	40.64	3017.27	40.64	3277.28	40.64	2895.57	40.64	3079.1	40.64	3140.59
40.66	2867.67	40.66	3082.53	40.66	2939.43	40.66	2920.31	40.66	2905.89	40.66	3137.4	40.66	3032.92
40.68	3004.39	40.68	3238.34	40.68	3018.25	40.68	3030.62	40.68	3139.93	40.68	3380.98	40.68	3256.59
40.7	3078.39	40.7	3080.26	40.7	3040.43	40.7	3118.82	40.7	3112.04	40.7	3106.81	40.7	3020.39
40.72	2882.84	40.72	3151.49	40.72	3033.95	40.72	3217.53	40.72	3038.93	40.72	3060.2	40.72	2930.6
40.74	3105.59	40.74	2934.83	40.74	3056.45	40.74	3240.41	40.74	3333.91	40.74	3382.03	40.74	3040.61
40.76	2863.1	40.76	3217.08	40.76	3143.07	40.76	3357.21	40.76	3111.84	40.76	3069.41	40.76	3257.98
40.78	3041.83	40.78	2825.94	40.78	3157.7	40.78	3158.8	40.78	2991.59	40.78	2895.39	40.78	3020.95
40.8	3189.14	40.8	3168.7	40.8	2889.03	40.8	3303.25	40.8	3144.92	40.8	3029.53	40.8	3007.7
40.82	3084.65	40.82	2923.15	40.82	3112.76	40.82	3209	40.82	2919.94	40.82	3018.59	40.82	3139.07
40.84	2852.11	40.84	3084.47	40.84	2979.61	40.84	3200	40.84	2946.11	40.84	3201.13	40.84	3042.39
40.86	2910.15	40.86	3161.45	40.86	2974.35	40.86	3223.05	40.86	2796.36	40.86	3308.85	40.86	3010.29
40.88	2932.02	40.88	3043.82	40.88	2875.19	40.88	3148.22	40.88	2898.5	40.88	3063.3	40.88	3069.76
40.9	3056.11	40.9	2895.21	40.9	2835.97	40.9	3103.3	40.9	2877.64	40.9	2750.08	40.9	2952.22
40.92	3097.34	40.92	3067.39	40.92	3117.09	40.92	3123.01	40.92	3059.06	40.92	2955.08	40.92	2934
40.94	2839.39	40.94	3359.27	40.94	3118.67	40.94	3094.34	40.94	2937.03	40.94	3266.27	40.94	3048.31
40.96	3038.83	40.96	3222.45	40.96	2856.2	40.96	3237.22	40.96	2993.95	40.96	3077.16	40.96	3226.87
40.98	2997.08	40.98	3185.36	40.98	2718.49	40.98	3234.69	40.98	3114.85	40.98	2920.51	40.98	3234.01
41	3190.63	41	3122.11	41	2937.91	41	3072.63	41	2903.08	41	3030.77	41	3195.07
41.02	3093.61	41.02	2848.98	41.02	2927.74	41.02	3134.82	41.02	2906.28	41.02	2789.28	41.02	3099.89
41.04	2983.96	41.04	2832.64	41.04	2886.78	41.04	3294.55	41.04	2984.78	41.04	2835.46	41.04	2892.92
41.06	2799.28	41.06	2833.33	41.06	2829.86	41.06	3216.66	41.06	3045.14	41.06	3032.66	41.06	3073.64
41.08	3027.68	41.08	2986.05	41.08	2863.18	41.08	3200.7	41.08	3019.46	41.08	3195.08	41.08	3061.12
41.1	2805.79	41.1	3106.84	41.1	2759.82	41.1	3184.74	41.1	3123.51	41.1	3231.23	41.1	2829.39
41.12	2859.61	41.12	3231.08	41.12	2589.83	41.12	3175.7	41.12	3179.1	41.12	2836.71	41.12	2953.25
41.14	3148.72	41.14	3089.2	41.14	2796.07	41.14	3205.49	41.14	3061.36	41.14	2777.13	41.14	3225.85
41.16	3152.14	41.16	3166.43	41.16	2946.19	41.16	3627.38	41.16	3080.47	41.16	2691.19	41.16	3051.91
41.18	2830.18	41.18	3076.01	41.18	2851.73	41.18	3285.93	41.18	3106.18	41.18	2866.09	41.18	2812.51
41.2	2800	41.2	3104.72	41.2	3161.31	41.2	3379.38	41.2	3093.11	41.2	3195.37	41.2	2913.44
41.22	2921.7	41.22	2728.01	41.22	3039.54	41.22	3444.91	41.22	2939.54	41.22	3240.21	41.22	3016.28
41.24	3039.76	41.24	3010.96	41.24	2956.58	41.24	3480.41	41.24	2886.99	41.24	3097.22	41.24	3070.61
41.26	3285.54	41.26	3110.05	41.26	3063.97	41.26	3247.79	41.26	3027.7	41.26	3113.72	41.26	2816.66
41.28	3255.18	41.28	3222.98	41.28	3204.1	41.28	3171.84	41.28	3102.42	41.28	3017.95	41.28	3087.83
41.3	3045.08	41.3	2922.15	41.3	2973.8	41.3	3219.8	41.3	3176.64	41.3	3137.36	41.3	2942.1
41.32	2964.32	41.32	3088.89	41.32	3048.61	41.32	3217.41	41.32	3221.26	41.32	2967.95	41.32	3114.64
41.34	3079.64	41.34	3123.49	41.34	3020.43	41.34	3049.88	41.34	2967.23	41.34	3291.16	41.34	3140.91
41.36	2887.08	41.36	2981.03	41.36	2865.12	41.36	3139.41	41.36	2971.97	41.36	3029.49	41.36	2982.55
41.38	2904.53	41.38	3110.55	41.38	3016.61	41.38	3195.44	41.38	2975	41.38	3037.86	41.38	3034.82
41.4	3082.42	41.4	3056.88	41.4	2874.39	41.4	3336.24	41.4	2959.86	41.4	2799.46	41.4	2996.25
41.42	2804.97	41.42	3095.39	41.42	2843.2	41.42	2971.76	41.42	2996.16	41.42	2790.13	41.42	2794.98
41.44	2790.12	41.44	3152.93	41.44	2887.03	41.44	2880.41	41.44	2909.27	41.44	2927.76	41.44	2994.26
41.46	3229.95	41.46	3029.87	41.46	2982.34	41.46	3131.92	41.46	3126.7	41.46	3032.34	41.46	3084.68
41.48	2972.91	41.48	3084.64	41.48	3195.58	41.48	3158.33	41.48	2878.11	41.48	3215.37	41.48	3053.91
41.5	3032.24	41.5	2925.61	41.5	3005.32	41.5	2909.24	41.5	3144.38	41.5	2999.34	41.5	2816.01
41.52	2966.22	41.52	2923.42	41.52	2945.61	41.52	3275.62	41.52	3144.82	41.52	2997.63	41.52	3078.34
41.54	2792.45	41.54	2962.7	41.54	3182.95	41.54	3263.89	41.54	2983.33	41.54	3075.4	41.54	2882.14
41.56	2865.43	41.56	3049.56	41.56	3125.44	41.56	3228.19	41.56	2800.88	41.56	3166.23	41.56	3031.66
41.58	2837.34	41.58	3126.12	41.58	2845.53	41.58	3247.59	41.58	3310.55	41.58	3077.09	41.58	2906.9
41.6	3029.05	41.6	3201.08	41.6	2771.5	41.6	3393.02	41.6	2899.96	41.6	2870.95	41.6	3042.22
41.62	3132.76	41.62	3103.01	41.62	2924.66	41.62	3461	41.62	2895.14	41.62	3075.7	41.62	2870.25
41.64	3066.47	41.64	2993.92	41.64	2873.99	41.64	3023.03	41.64	2915.04	41.64	2979.69	41.64	2789.84
41.66	3088.39	41.66	3028.43	41.66	3062.06	41.66	3335.72	41.66	2946.73	41.66	2981.7	41.66	2798.36
41.68	2858.82	41.68	3115.95	41.68	3173.47	41.68	3187.22	41.68	2919.95	41.68	2773.03	41.68	2957.73
41.7	2840.84	41.7	3117.49	41.7	3288.43	41.7	3136.64	41.7	3134.36	41.7	3215.43	41.7	2884.92
41.72	2684.11	41.72	3094.16	41.72	3112.43	41.72	3103.32	41.72	2940.75	41.72	3214.15	41.72	2784.97
41.74	2996.61	41.74	2904.2	41.74	3099.16	41.74	3107.5	41.74	3014.15	41.74	2998.37	41.74	2984.96
41.76	3190.72	41.76	3280.54	41.76	3092.51	41.76	3078.36	41.76	2845.13	41.76	2945.02	41.76	2978.36
41.78	2976.13	41.78	2957.97	41.78	3204.02	41.78	3104.96	41.78	2914.89	41.78	2941.67	41.78	2900.09
41.8	3182.07	41.8	3088.85	41.8	3194.21	41.8	3265.55	41.8	3194.51	41.8	3158.77	41.8	3033.91
41.82	3155.96	41.82	2868.91	41.82	3034.54	41.82	3051.39	41.82	3075.36	41.82	2928.94	41.82	2795.61
41.84	3082.7	41.84	2826.71	41.84	2919.45	41.84	3107.26	41.84	2991.03	41.84	3004.69	41.84	2931.18
41.86	3007.74	41.86	2959.53	41.86	2960.65	41.86	3161.51	41.86	3155.23	41.86	3113.83	41.86	2927.58
41.88	2880.48	41.88	2960.06	41.88	2951.73	41.88	3174.14	41.88	3018.14	41.88	3147.41	41.88	2768.14
41.9	2948.79	41.9	2988.2	41.9	3009.72	41.9	3145.14	41.9	3111.99	41.9	2933.49	41.9	2951.57
41.92	3018.03	41.92	3103.59	41.92	3016.67	41.92	3499.82	41.92	3199.61	41.92	3244.11	41.92	3019.77
41.94	3121.95	41.94	3109.21	41.94	2889.89	41.94	3250.82	41.94	3171.05	41.94	3350.45	41.94	3159.24
41.96	2835.2	41.96	2951.81	41.96	3068.79	41.96	3164.49	41.96	3114.49	41.96	3239.08	41.96	3018.48
41.98	3142.67	41.98	3059.97	41.98	3002.28	41.98	3135.99	41.98	3175.38	41.98	3150.51	41.98	3126.64
42	3012.09	42	3253.68	42	3200.13	42	2969.54	42	3250.34	42	3156.56	42	3268.24
42.02	3013.99	42.02	3312.2	42.02	3291.97	42.02	3069.06	42.02	3265.78	42.02	3217.86	42.02	3275.89
42.04	3269.53	42.04	3510.03	42.04	3389.24	42.04	3418	42.04	3326.16	42.04	3425.8	42.04	3416.3
42.06	3285.14	42.06	3659.69	42.06	3727.05	42.06	3413.74	42.06	3407.66	42.06	3680.42	42.06	3515.09
42.08	3357.62	42.08	3615.57	42.08	3662.66	42.08	3601.48	42.08	3476.1	42.08	3374.03	42.08	3376.42
42.1	3834.43	42.1	3964.72	42.1	3612.88	42.1	3936.84	42.1	3527.88	42.1	3645.17	42.1	3417.73
42.12	3654.2	42.12	4045.44	42.12	4053.57	42.12	4064.05	42.12	3778.22	42.12	3750.12	42.12	3788.61
42.14	3573.09	42.14	3805.25	42.14	3774.59	42.14	4178.83	42.14	3800.92	42.14	3847.33	42.14	3796.25
42.16	3766.8	42.16	3671.22	42.16	3851.93	42.16	4073.07	42.16	4022.38	42.16	4125.18	42.16	3850.97
42.18	3836.12	42.18	4073.2	42.18	4096.33	42.18	4073.15	42.18	4035.18	42.18	4047.21	42.18	3954.64
42.2	3849.07	42.2	3917.68	42.2	3962.11	42.2	3971.34	42.2	3981.5	42.2	3966.7	42.2	4203.6
42.22	3805.6	42.22	4069.27	42.22	4097.07	42.22	3936.13	42.22	3819.59	42.22	4165.54	42.22	4048.33
42.24	3763.02	42.24	3928.95	42.24	3569.35	42.24	3888.95	42.24	3748.23	42.24	3807.07	42.24	4246.89
42.26	3861.82	42.26	3982.26	42.26	3455.65	42.26	3853.76	42.26	3993	42.26	4061.41	42.26	4548.51
42.28	3934.11	42.28	3984.28	42.28	3708.58	42.28	3946.05	42.28	4091.49	42.28	3989.18	42.28	4354.3
42.3	4237.03	42.3	3939.03	42.3	3785.97	42.3	3973.1	42.3	4004.01	42.3	3982.39	42.3	3985.34
42.32	3957.66	42.32	3977.61	42.32	3917.12	42.32	4137.36	42.32	3932.63	42.32	3835.74	42.32	4229.48
42.34	4042.06	42.34	3835.82	42.34	4220.99	42.34	4291.1	42.34	4227.41	42.34	3971.56	42.34	4192.91
42.36	4205.77	42.36	3853.53	42.36	4022.43	42.36	4146.15	42.36	4215.06	42.36	3940.07	42.36	4433.98
42.38	3915.55	42.38	3799.39	42.38	3999.03	42.38	4353.4	42.38	4060.98	42.38	4110.16	42.38	4474.03
42.4	3970.73	42.4	3946.3	42.4	3852.72	42.4	4096.15	42.4	4026.94	42.4	4000.79	42.4	4070
42.42	4115.81	42.42	3870.99	42.42	4098.28	42.42	4293.84	42.42	4186.91	42.42	3703.67	42.42	4024.03
42.44	4096.56	42.44	3858.33	42.44	3868.53	42.44	4185.24	42.44	3980.31	42.44	3754.93	42.44	4025
42.46	4040.2	42.46	4181.8	42.46	3833.33	42.46	4049.04	42.46	3869.13	42.46	3737.26	42.46	4069.11
42.48	4187.63	42.48	3982.53	42.48	4325.61	42.48	4217.02	42.48	3975.89	42.48	4240.31	42.48	4295.43
42.5	3907.25	42.5	3913.28	42.5	4105.27	42.5	4461.97	42.5	4417.59	42.5	4007.25	42.5	4325
42.52	4057.49	42.52	4018.43	42.52	4096.02	42.52	4381.57	42.52	4027.3	42.52	3819.88	42.52	4075.46
42.54	4083.33	42.54	3996.66	42.54	3945.96	42.54	4109.93	42.54	3717.26	42.54	3961.38	42.54	4188.38
42.56	3980.7	42.56	3852.37	42.56	3932.33	42.56	4294.94	42.56	3844.62	42.56	4063.98	42.56	4296.31
42.58	3952.01	42.58	3767.39	42.58	4277.72	42.58	4354.31	42.58	3786.07	42.58	3730.62	42.58	4418.24
42.6	3781.57	42.6	3780.3	42.6	4068.69	42.6	4145.96	42.6	4119.19	42.6	3712.63	42.6	4228.28
42.62	3999.87	42.62	3878.48	42.62	4106.52	42.62	4343.56	42.62	4349.65	42.62	3848.41	42.62	4134.13
42.64	3879.72	42.64	3708.79	42.64	4314.18	42.64	4309.16	42.64	3987.3	42.64	3895.93	42.64	4161.57
42.66	4275.07	42.66	3785.69	42.66	4107.71	42.66	4475.47	42.66	4247.71	42.66	4031.6	42.66	4356.76
42.68	4326.02	42.68	3719.62	42.68	4001.93	42.68	4346.55	42.68	4247.82	42.68	4013.47	42.68	4332.18
42.7	4157.03	42.7	3978.55	42.7	4225.36	42.7	4157.03	42.7	4197.85	42.7	4139.79	42.7	4398.03
42.72	4374.2	42.72	3870.68	42.72	3980.97	42.72	4301.21	42.72	4045.68	42.72	3917.47	42.72	4262.35
42.74	4204.07	42.74	3784.34	42.74	3963.55	42.74	4325	42.74	3988.53	42.74	4138.66	42.74	4117.65
42.76	4123.96	42.76	3986.44	42.76	4112.49	42.76	4412.49	42.76	4180.19	42.76	4000.01	42.76	4449.97
42.78	4043.8	42.78	4031.24	42.78	4461.25	42.78	4592.6	42.78	4215.62	42.78	4011.43	42.78	4448.99
42.8	4018.77	42.8	3873.11	42.8	4267.99	42.8	4507.42	42.8	4318.63	42.8	4293.42	42.8	4179.48
42.82	4184.08	42.82	3835.44	42.82	3956.73	42.82	4295.14	42.82	4369.73	42.82	4529.86	42.82	4491.06
42.84	4215.61	42.84	4124.33	42.84	4433.19	42.84	4303.04	42.84	4505.95	42.84	4434.66	42.84	4468.92
42.86	4165.77	42.86	4355.71	42.86	4675.56	42.86	4482.84	42.86	4612.25	42.86	4358.5	42.86	4407.44
42.88	4572.55	42.88	4630.41	42.88	4823.54	42.88	4501.07	42.88	4421.52	42.88	4509.87	42.88	4523.54
42.9	4190.29	42.9	4470.57	42.9	4718.2	42.9	4754.2	42.9	4682.19	42.9	4518.81	42.9	4432.72
42.92	4676.68	42.92	4608.62	42.92	4881.48	42.92	4406.94	42.92	4833.89	42.92	4407.78	42.92	4496.52
42.94	4693.04	42.94	4655.1	42.94	5104.22	42.94	4516.86	42.94	5024.12	42.94	4420.69	42.94	4689.71
42.96	4683.33	42.96	4890.36	42.96	5075.32	42.96	4969.47	42.96	4948.49	42.96	4794.8	42.96	4926.94
42.98	4531.15	42.98	4743.82	42.98	5226.1	42.98	4931.88	42.98	5042.04	42.98	5205.1	42.98	4958.33
43	4674.92	43	5035.36	43	5394.86	43	4952.88	43	5094.55	43	4983.1	43	5016.28
43.02	5069.19	43.02	5090.57	43.02	5213.98	43.02	5168.27	43.02	5324.41	43.02	5368.77	43.02	5271.12
43.04	5168.41	43.04	5460.65	43.04	5566.79	43.04	5453.23	43.04	5618.79	43.04	5209.05	43.04	5120.22
43.06	5225.62	43.06	5538.36	43.06	5364.69	43.06	6099.07	43.06	5571.56	43.06	5290.69	43.06	5380.91
43.08	5464.6	43.08	5852.43	43.08	5549.04	43.08	5707.46	43.08	5695.65	43.08	5568.51	43.08	5692.4
43.1	5955.05	43.1	5957.78	43.1	6038.39	43.1	5828.35	43.1	6020.03	43.1	5499.99	43.1	5820.01
43.12	6176.6	43.12	6392.59	43.12	5927.86	43.12	6248.16	43.12	6362.65	43.12	5800.97	43.12	5681.73
43.14	6690.62	43.14	6588.2	43.14	6484.42	43.14	6517.57	43.14	6805.16	43.14	6073.67	43.14	6488.07
43.16	6485.43	43.16	6637.18	43.16	7000.45	43.16	6751.91	43.16	6830.61	43.16	6122.76	43.16	6760.89
43.18	6773.19	43.18	6843.47	43.18	6944.15	43.18	7395.94	43.18	6911.48	43.18	6593.46	43.18	6718.47
43.2	7278.8	43.2	6911.02	43.2	7054.66	43.2	7592.51	43.2	7133.89	43.2	6702.68	43.2	6888.41
43.22	7357.2	43.22	7312.62	43.22	7622.14	43.22	7910.7	43.22	7173.86	43.22	6773.12	43.22	7111.05
43.24	7754.07	43.24	7619.64	43.24	8370.29	43.24	7915.16	43.24	7714.64	43.24	7071.14	43.24	7882.77
43.26	8104.32	43.26	8132.95	43.26	8331.17	43.26	8152.84	43.26	8152.37	43.26	7202.96	43.26	8373.94
43.28	8193.12	43.28	8438.33	43.28	8603.01	43.28	8112.61	43.28	8538.95	43.28	7626.34	43.28	8548.33
43.3	8710.01	43.3	9085.58	43.3	8994.8	43.3	8674.67	43.3	8936.47	43.3	8374.08	43.3	9162.88
43.32	9064.48	43.32	9326.92	43.32	10134.1	43.32	9089.74	43.32	9616.27	43.32	8483.33	43.32	10012.2
43.34	9775.65	43.34	10175.2	43.34	11305.7	43.34	9852.03	43.34	10010.9	43.34	9337.21	43.34	10944.2
43.36	10743.9	43.36	11391.2	43.36	13517.7	43.36	10533.2	43.36	11134.1	43.36	10378.6	43.36	12961.1
43.38	11772.1	43.38	13451.7	43.38	16781.5	43.38	11872.1	43.38	12261.6	43.38	12195	43.38	15818.3
43.4	13327.9	43.4	16444.7	43.4	20883.1	43.4	13672.5	43.4	14214.7	43.4	15418	43.4	20216.3
43.42	15011.7	43.42	22639.7	43.42	26859	43.42	15035.9	43.42	15868.7	43.42	20639.7	43.42	27575.2
43.44	17396.7	43.44	31583.4	43.44	37723.8	43.44	16662.1	43.44	19132.8	43.44	25695.8	43.44	36260
43.46	21254.3	43.46	49549.2	43.46	52111	43.46	18902.5	43.46	26034.1	43.46	31442	43.46	47449.2
43.48	29753.1	43.48	73979.2	43.48	72557.9	43.48	24872.9	43.48	42823.9	43.48	45069.5	43.48	60971.3
43.5	45204.3	43.5	99606.6	43.5	99639	43.5	36152.6	43.5	68222.2	43.5	63079.6	43.5	76314.9
43.52	67485.8	43.52	120782	43.52	125076	43.52	58280.8	43.52	98170.1	43.52	82796.5	43.52	91614.8
43.54	100017	43.54	136018	43.54	155482	43.54	105870	43.54	130964	43.54	108656	43.54	120046
43.56	147566	43.56	173323	43.56	194616	43.56	187991	43.56	179574	43.56	138042	43.56	152543
43.58	220614	43.58	249370	43.58	244544	43.58	288144	43.58	269773	43.58	176036	43.58	173491
43.6	332678	43.6	353341	43.6	322259	43.6	389117	43.6	408562	43.6	222861	43.6	201261
43.62	464402	43.62	385921	43.62	394371	43.62	447004	43.62	489993	43.62	266219	43.62	231604
43.64	474019	43.64	285145	43.64	373050	43.64	404475	43.64	386931	43.64	292221	43.64	262323
43.66	314295	43.66	168056	43.66	256775	43.66	300159	43.66	220857	43.66	283766	43.66	299391
43.68	181727	43.68	128068	43.68	164276	43.68	231178	43.68	152917	43.68	235166	43.68	311836
43.7	160454	43.7	146979	43.7	147766	43.7	220285	43.7	174444	43.7	179442	43.7	300463
43.72	201292	43.72	181125	43.72	173429	43.72	234005	43.72	224822	43.72	151416	43.72	279851
43.74	242248	43.74	166297	43.74	184912	43.74	227706	43.74	225362	43.74	142349	43.74	240542
43.76	204222	43.76	99787.3	43.76	144269	43.76	179300	43.76	144367	43.76	134664	43.76	207418
43.78	106385	43.78	45581	43.78	77225.9	43.78	109682	43.78	64632.7	43.78	114947	43.78	185336
43.8	45313.4	43.8	23022.3	43.8	35822.7	43.8	59840.3	43.8	29950.8	43.8	80028.7	43.8	160908
43.82	24928.5	43.82	16248	43.82	20943	43.82	34554.5	43.82	19013.4	43.82	45544.9	43.82	133023
43.84	18097.8	43.84	13244.9	43.84	16118.6	43.84	22007.6	43.84	15613.1	43.84	25167.8	43.84	101355
43.86	15464.2	43.86	11922.1	43.86	13811.2	43.86	16397.3	43.86	13598.1	43.86	16955.3	43.86	70638.7
43.88	13664.2	43.88	10726.2	43.88	12156.8	43.88	13464.8	43.88	11986.4	43.88	13451.2	43.88	49738.3
43.9	11711.3	43.9	10244.9	43.9	11641.1	43.9	12423.7	43.9	10866.8	43.9	12145.1	43.9	37032.2
43.92	10871.6	43.92	9584.37	43.92	10694.8	43.92	11418.6	43.92	10574.2	43.92	10459.3	43.92	26469.2
43.94	10640.9	43.94	9242.09	43.94	9827.56	43.94	10333.8	43.94	10232.4	43.94	9788.1	43.94	19018.4
43.96	10567.3	43.96	9009.55	43.96	9396.68	43.96	10004.4	43.96	9497.83	43.96	9751.93	43.96	13394.5
43.98	9952.04	43.98	8143.1	43.98	8728.32	43.98	9615.45	43.98	9241.05	43.98	9025.14	43.98	11325.9
44	8946.82	44	7914.16	44	8137.53	44	8760.84	44	8631.84	44	8426.62	44	10346.1
44.02	8621.36	44.02	7076.06	44.02	7761.27	44.02	8215.26	44.02	7715.15	44.02	8003.64	44.02	9666.08
44.04	7845.6	44.04	6404.16	44.04	7504.22	44.04	7775.68	44.04	7341.44	44.04	7843.13	44.04	8560.19
44.06	7124.48	44.06	5935.51	44.06	7065.7	44.06	7363.65	44.06	7138.21	44.06	7001.97	44.06	8171
44.08	6517.49	44.08	6056.49	44.08	6415.16	44.08	6765.68	44.08	6841.17	44.08	6547.69	44.08	7767.74
44.1	6150.96	44.1	5529.53	44.1	5823.49	44.1	6589.37	44.1	6285.74	44.1	5817.1	44.1	7222.19
44.12	5882.29	44.12	5298.59	44.12	5333.03	44.12	6069.35	44.12	5966.94	44.12	5670.6	44.12	6669.83
44.14	5680.23	44.14	4720.5	44.14	5454.86	44.14	5610.02	44.14	5159.93	44.14	5336.77	44.14	6576.31
44.16	5271.19	44.16	4420.24	44.16	5190.02	44.16	5548.68	44.16	4672.93	44.16	5127.68	44.16	6224.24
44.18	5031.73	44.18	4488.5	44.18	4586.46	44.18	5269.55	44.18	4657.41	44.18	4721.39	44.18	5863.86
44.2	4775.77	44.2	4711.55	44.2	4651.51	44.2	5251.7	44.2	4757.76	44.2	4635.98	44.2	5934.47
44.22	4663.3	44.22	4778.02	44.22	4592.29	44.22	4859.13	44.22	4410.82	44.22	4815.43	44.22	5720.21
44.24	4601	44.24	4510.35	44.24	4700.99	44.24	4776.33	44.24	4691.65	44.24	4150.03	44.24	5444.01
44.26	4640.64	44.26	4402.37	44.26	4550.1	44.26	4579.12	44.26	4576.44	44.26	4394.44	44.26	5225.1
44.28	4573.09	44.28	4524.52	44.28	4257.97	44.28	4723.46	44.28	4485.73	44.28	4298.86	44.28	4884.02
44.3	4425.56	44.3	4284.45	44.3	3977.72	44.3	4576.64	44.3	4495.97	44.3	4133.89	44.3	4762.11
44.32	4099.68	44.32	4100.63	44.32	4059.05	44.32	4730.24	44.32	4101.9	44.32	3975.63	44.32	4575.39
44.34	4621.04	44.34	4333.27	44.34	4125.22	44.34	4501.41	44.34	3976.14	44.34	4103.57	44.34	4625.43
44.36	4642.64	44.36	3957.76	44.36	4028.68	44.36	4477.91	44.36	4008.53	44.36	4237.98	44.36	4523.06
44.38	4534.35	44.38	4028.4	44.38	4182.65	44.38	4490.31	44.38	4079.42	44.38	4111.9	44.38	4667.35
44.4	4446.98	44.4	4058.33	44.4	4153.95	44.4	4505.6	44.4	4119.54	44.4	3748.82	44.4	4483.97
44.42	4078.11	44.42	4030.47	44.42	3988.43	44.42	4236.69	44.42	4438.43	44.42	3780.84	44.42	4587.93
44.44	3980.49	44.44	3899.7	44.44	3645.08	44.44	4232.06	44.44	4228.51	44.44	3869.61	44.44	4268.6
44.46	3856.72	44.46	3840.21	44.46	3799.01	44.46	4339.07	44.46	4223.7	44.46	3827.68	44.46	4206.96
44.48	4083.66	44.48	3756.84	44.48	4133.72	44.48	4309.66	44.48	4115.12	44.48	3601.11	44.48	4117.94
44.5	4042.99	44.5	3672.17	44.5	3767.73	44.5	4105.41	44.5	4175.06	44.5	3662.58	44.5	4252.9
44.52	4038.89	44.52	3720.85	44.52	3690.28	44.52	3899.97	44.52	4004.13	44.52	3683.33	44.52	4283.33
44.54	3958.36	44.54	3893	44.54	3754.14	44.54	3838.9	44.54	3807	44.54	3537.55	44.54	4359.7
44.56	3768.21	44.56	3918.06	44.56	3718.1	44.56	4006.79	44.56	3892.95	44.56	4014.83	44.56	4111.35
44.58	3927.5	44.58	3784.91	44.58	3604.32	44.58	3812.83	44.58	3868.12	44.58	4012.65	44.58	3815.63
44.6	3703.3	44.6	3536.55	44.6	3832.84	44.6	4106.27	44.6	3920.71	44.6	3762.95	44.6	4057.76
44.62	3656.93	44.62	3554.01	44.62	3585.48	44.62	3967.2	44.62	3919.48	44.62	4000.67	44.62	4234.42
44.64	3609.87	44.64	3545.9	44.64	3829.61	44.64	3765.77	44.64	3729.74	44.64	3802.18	44.64	3822.18
44.66	3648.43	44.66	3382.53	44.66	3490.35	44.66	3920.15	44.66	3539.44	44.66	3701.57	44.66	3761.01
44.68	3851.97	44.68	3467.56	44.68	3387.59	44.68	3972.16	44.68	3522.16	44.68	3684.75	44.68	3766.67
44.7	3629.03	44.7	3754.31	44.7	3597.59	44.7	3767.65	44.7	3614.85	44.7	3641.86	44.7	3897.99
44.72	3872.04	44.72	3594.19	44.72	3392.99	44.72	3766.45	44.72	3529.72	44.72	3647.15	44.72	4139.14
44.74	3878.1	44.74	3591.43	44.74	3486.65	44.74	3726.67	44.74	3439.29	44.74	3691.43	44.74	3893.36
44.76	3597.56	44.76	3579.3	44.76	3530.47	44.76	3799.47	44.76	3473.3	44.76	3361.89	44.76	3791.93
44.78	3548.56	44.78	3630.17	44.78	3636.78	44.78	3899.43	44.78	3441.95	44.78	3519.25	44.78	3797.12
44.8	3536.22	44.8	3614.09	44.8	3541.16	44.8	3827.06	44.8	3495.37	44.8	3456.39	44.8	3937.85
44.82	3622.89	44.82	3635.89	44.82	3544.22	44.82	4077	44.82	3653	44.82	3667.55	44.82	3739.34
44.84	3497.08	44.84	3483.31	44.84	3536.23	44.84	3871.7	44.84	3538.75	44.84	3379.3	44.84	3788.06
44.86	3446.02	44.86	3436.24	44.86	3677.84	44.86	3568.94	44.86	3446.4	44.86	3390.91	44.86	3512.44
44.88	3462.3	44.88	3529.62	44.88	3680.82	44.88	3461.65	44.88	3295.78	44.88	3456.47	44.88	3594.43
44.9	3501.03	44.9	3412.53	44.9	3915.58	44.9	3580.6	44.9	3424.76	44.9	3349.81	44.9	3563.14
44.92	3707.56	44.92	3376.46	44.92	3478.9	44.92	3690.77	44.92	3520.16	44.92	3386.83	44.92	3543.13
44.94	3564.61	44.94	3361.27	44.94	3265.14	44.94	3790.73	44.94	3643.19	44.94	3324.47	44.94	3637.79
44.96	3380.89	44.96	3358.33	44.96	3365.19	44.96	3705.4	44.96	3570.59	44.96	3225.99	44.96	3514.22
44.98	3398.01	44.98	3440.64	44.98	3350.51	44.98	3498.15	44.98	3316.8	44.98	3338.65	44.98	3490.19
45	3607.12	45	3506.32	45	3492.47	45	3629.7	45	3513.44	45	3380.38	45	3532.8
45.02	3485.57	45.02	3235.77	45.02	3415.38	45.02	3762.58	45.02	3532.41	45.02	3225.76	45.02	3500.56
45.04	3265.12	45.04	3229.78	45.04	3597.09	45.04	3577.91	45.04	3251.11	45.04	3506.64	45.04	3628.61
45.06	3505.59	45.06	3118.48	45.06	3354.24	45.06	3574.39	45.06	3280.63	45.06	3369.69	45.06	3418.81
45.08	3607.7	45.08	3180.59	45.08	3360.07	45.08	3555.97	45.08	3464.16	45.08	3208.72	45.08	3428.22
45.1	3664.52	45.1	3247.85	45.1	3327.15	45.1	3508.98	45.1	3431.64	45.1	3292.71	45.1	3393.82
45.12	3422.2	45.12	3353.99	45.12	3425.99	45.12	3465.84	45.12	3443.99	45.12	3378.16	45.12	3636.13
45.14	3230.09	45.14	3252.09	45.14	3463.66	45.14	3403.7	45.14	3579.74	45.14	3275.58	45.14	3678.01
45.16	3472.99	45.16	3204.53	45.16	3425.72	45.16	3637.36	45.16	3485.49	45.16	3243.18	45.16	3634.05
45.18	3403.73	45.18	3295.49	45.18	3198.39	45.18	3753.06	45.18	3424.23	45.18	3275.77	45.18	3454.47
45.2	3320.46	45.2	3507.55	45.2	3306.8	45.2	3623.5	45.2	3478.02	45.2	3331.05	45.2	3716.63
45.22	3451.42	45.22	3372.84	45.22	3198.58	45.22	3639.36	45.22	3471.22	45.22	3184.95	45.22	3619.8
45.24	3251.8	45.24	3312.9	45.24	3214.34	45.24	3527.42	45.24	3330.47	45.24	3286.2	45.24	3481.18
45.26	3315.7	45.26	3274.3	45.26	3088.88	45.26	3465.97	45.26	3306.8	45.26	3282.64	45.26	3505.98
45.28	3246.43	45.28	3117.01	45.28	3173.97	45.28	3485.54	45.28	3097.46	45.28	3254.59	45.28	3285.38
45.3	3279.39	45.3	3314.49	45.3	3166.01	45.3	3532.46	45.3	3247.16	45.3	3331.59	45.3	3382.91
45.32	3087.82	45.32	3237.56	45.32	3185.51	45.32	3514.49	45.32	3121.79	45.32	3234.49	45.32	3416.67
45.34	3089.2	45.34	3174.38	45.34	3456.53	45.34	3474.38	45.34	3395.73	45.34	3181.17	45.34	3538.91
45.36	3269.69	45.36	3227.76	45.36	3190.86	45.36	3548.12	45.36	3507.39	45.36	3317.54	45.36	3410.55
45.38	3498.28	45.38	3234.88	45.38	3347.32	45.38	3356.37	45.38	3224.96	45.38	3329.65	45.38	3612.43
45.4	3229.78	45.4	3029.93	45.4	3203.38	45.4	3213.41	45.4	3104.09	45.4	3033.45	45.4	3605.64
45.42	3259.98	45.42	3166.3	45.42	3151.56	45.42	3327.2	45.42	3240.75	45.42	3454.57	45.42	3347.72
45.44	3290.11	45.44	3147.38	45.44	3150	45.44	3371.88	45.44	3457.86	45.44	3390.58	45.44	3406.8
45.46	3284.9	45.46	2970.88	45.46	2865.7	45.46	3469.76	45.46	3310.47	45.46	3329.69	45.46	3602.56
45.48	3296.86	45.48	3055.11	45.48	2732.35	45.48	3383.42	45.48	3151.66	45.48	3149.1	45.48	3445.47
45.5	3252.67	45.5	2988.67	45.5	2973.61	45.5	3344.81	45.5	3260.23	45.5	3284.14	45.5	3447.33
45.52	3113.27	45.52	2973.43	45.52	3269.86	45.52	3476.82	45.52	3440.34	45.52	3169.57	45.52	3309.66
45.54	3387.27	45.54	2934.47	45.54	3102.11	45.54	3204.39	45.54	3502.02	45.54	3072.55	45.54	3362.8
45.56	3215.32	45.56	3195.02	45.56	3023	45.56	3227.84	45.56	3319.32	45.56	3186.59	45.56	3511.59
45.58	3009.91	45.58	3224.6	45.58	3178.59	45.58	3263.49	45.58	3288.49	45.58	3115.47	45.58	3528.17
45.6	3163.81	45.6	3041.35	45.6	3182.95	45.6	3381.3	45.6	3136.57	45.6	3213.04	45.6	3464.31
45.62	3242.03	45.62	3235.88	45.62	3107.61	45.62	3394.86	45.62	3288.7	45.62	3093.4	45.62	3409.56
45.64	3216.32	45.64	3015.5	45.64	2930.01	45.64	3277.16	45.64	3198.62	45.64	2910.15	45.64	3406.74
45.66	3147.74	45.66	3185.62	45.66	3113.82	45.66	3310.59	45.66	3435.95	45.66	2901.93	45.66	3374.67
45.68	3153.52	45.68	3019.63	45.68	3139.75	45.68	3325	45.68	3325.06	45.68	2948.7	45.68	3077.35
45.7	3178.51	45.7	3168.41	45.7	2958.49	45.7	3203.95	45.7	3101.77	45.7	2951.61	45.7	3216.8
45.72	3277.43	45.72	3062.09	45.72	2802.41	45.72	3329.58	45.72	3065.05	45.72	3333.1	45.72	3159.13
45.74	3232.83	45.74	3112.32	45.74	2963.09	45.74	3306.21	45.74	3315.21	45.74	2974.94	45.74	3213.94
45.76	3095.82	45.76	3442.16	45.76	2974.76	45.76	3224.53	45.76	3166.88	45.76	3101.64	45.76	3280.33
45.78	2992.86	45.78	3650.87	45.78	2939.83	45.78	3067.42	45.78	3163.64	45.78	3144.91	45.78	3298.38
45.8	2894.53	45.8	4032.06	45.8	3020.51	45.8	3288.17	45.8	3335.95	45.8	3020.95	45.8	3313.41
45.82	2955.43	45.82	3533.53	45.82	3195.83	45.82	3437.14	45.82	3147.11	45.82	2904.53	45.82	3410.51
45.84	3189.37	45.84	3070.11	45.84	2992.17	45.84	3116.68	45.84	3165.36	45.84	2823.04	45.84	3326.15
45.86	3080.98	45.86	3359.91	45.86	2832.9	45.86	3200.72	45.86	3384.19	45.86	3035.97	45.86	3313.39
45.88	3048.36	45.88	3396.47	45.88	2754.8	45.88	3221.59	45.88	3239.28	45.88	3098.36	45.88	3269.82
45.9	3070.07	45.9	3436.84	45.9	2895.49	45.9	3089.59	45.9	3091.35	45.9	3173.57	45.9	3238.27
45.92	3014.84	45.92	3516.84	45.92	2966.76	45.92	3145.23	45.92	3126.82	45.92	3084.72	45.92	3507.39
45.94	2979.96	45.94	3279.47	45.94	2868.11	45.94	3280.24	45.94	3148.35	45.94	2904.68	45.94	3254.32
45.96	2794.72	45.96	3029.71	45.96	3021.95	45.96	3395.14	45.96	3203.42	45.96	3046.95	45.96	3195.03
45.98	2876.8	45.98	2923.27	45.98	3033.3	45.98	3143.05	45.98	3023.14	45.98	3064.97	45.98	3426.9
46	2915	46	2915	46	2704.85	46	3075	46	3021.69	46	3098.35	46	3463.32
46.02	2976.66	46.02	3109.99	46.02	2778.32	46.02	3115	46.02	2953.34	46.02	3008.34	46.02	3298.34
46.04	3011.66	46.04	3244.95	46.04	2783.36	46.04	2838.51	46.04	2920.01	46.04	2943.36	46.04	3238.34
46.06	2910.12	46.06	2993.65	46.06	2701.75	46.06	2953.11	46.06	2929.99	46.06	2893.38	46.06	3213.36
46.08	2989.82	46.08	2918.34	46.08	3016.1	46.08	3079.86	46.08	3119.68	46.08	3036.41	46.08	3121.82
46.1	2870.33	46.1	2770.33	46.1	3000.22	46.1	3119.95	46.1	3153.36	46.1	3088.3	46.1	3279.59
46.12	2859.93	46.12	2899.53	46.12	2981.65	46.12	3151.59	46.12	3070.22	46.12	2925.47	46.12	3305.05
46.14	2933.11	46.14	3014.76	46.14	2950.11	46.14	3032.09	46.14	2963.62	46.14	2870.05	46.14	3200.34
46.16	2651.16	46.16	3186.07	46.16	3054.56	46.16	3119.53	46.16	3028	46.16	2899.87	46.16	3181.64
46.18	2727.66	46.18	2873.23	46.18	2824.49	46.18	3096.9	46.18	2957.08	46.18	2974.7	46.18	2977.58
46.2	3111.61	46.2	2823.14	46.2	2778.24	46.2	3216.01	46.2	3085.91	46.2	2885.53	46.2	3070.94
46.22	3067.4	46.22	3025.6	46.22	2703.78	46.22	3137.29	46.22	3158.15	46.22	2818.55	46.22	3061.93
46.24	2927.31	46.24	3041.87	46.24	2756.22	46.24	2777.02	46.24	3060.64	46.24	3007.12	46.24	3050
46.26	2674.83	46.26	2854.52	46.26	2702.15	46.26	2923.46	46.26	2947.24	46.26	2892.76	46.26	2877.81
46.28	2749.05	46.28	2821.57	46.28	2703.19	46.28	2864.19	46.28	3024.29	46.28	2823.52	46.28	2899.53
46.3	2856.11	46.3	2699.3	46.3	3105.26	46.3	2972.26	46.3	2772.15	46.3	2737.28	46.3	2929.9
46.32	2689.87	46.32	2620.38	46.32	2844.68	46.32	3028.17	46.32	2792.57	46.32	2967.92	46.32	2973.01
46.34	2747.4	46.34	2773.54	46.34	2637.66	46.34	2987.07	46.34	2829.88	46.34	3033.33	46.34	3089.07
46.36	2808.02	46.36	2849.69	46.36	2958.38	46.36	3034.44	46.36	2820.12	46.36	2934.26	46.36	3215.74
46.38	2810.07	46.38	2746.11	46.38	2858.57	46.38	3036.8	46.38	2711.05	46.38	2796.11	46.38	3202.06
46.4	2854.51	46.4	3033.35	46.4	2702.77	46.4	3119.1	46.4	3006.61	46.4	2753.47	46.4	3099.3
46.42	3031.51	46.42	3030.95	46.42	2925.57	46.42	3187.82	46.42	3131.23	46.42	3000.57	46.42	2943.12
46.44	2837.75	46.44	2909.48	46.44	2708.28	46.44	3041.83	46.44	2864.87	46.44	2829.41	46.44	2961.06
46.46	2663.03	46.46	2922.86	46.46	2989.02	46.46	3006.59	46.46	3088.07	46.46	2924.75	46.46	2968.41
46.48	2692.58	46.48	2959.66	46.48	2800.26	46.48	3172.91	46.48	3061.34	46.48	2808.67	46.48	2927.17
46.5	2714.91	46.5	2887.71	46.5	2810.53	46.5	3150.87	46.5	3020.18	46.5	2753.51	46.5	2896.93
46.52	2749.55	46.52	2702.26	46.52	2741.27	46.52	3041.27	46.52	3036.39	46.52	2776.3	46.52	3095.53
46.54	2863.49	46.54	2737.2	46.54	2690.38	46.54	2918.08	46.54	2798.49	46.54	2809.62	46.54	2952.82
46.56	2931.08	46.56	2718.92	46.56	2781.87	46.56	3088.74	46.56	2772.75	46.56	2724.7	46.56	2965.69
46.58	3079.54	46.58	2924.99	46.58	2867.42	46.58	3030.05	46.58	2908.07	46.58	2614.65	46.58	2825.76
46.6	2919.81	46.6	2884.91	46.6	2778.34	46.6	2895.01	46.6	2830.11	46.6	2808.21	46.6	2743.96
46.62	2925.69	46.62	2792.75	46.62	2769.68	46.62	2787.97	46.62	2767.21	46.62	2774.85	46.62	2857.94
46.64	2817.13	46.64	2801.22	46.64	2820.88	46.64	2812.55	46.64	2968.08	46.64	2808.99	46.64	2858.89
46.66	2789.89	46.66	2664.21	46.66	2643.35	46.66	2831.55	46.66	2808.81	46.66	2818.45	46.66	2732.08
46.68	2837.5	46.68	2683.93	46.68	2644.05	46.68	2682.74	46.68	2795.83	46.68	2783.93	46.68	2824.41
46.7	2784.56	46.7	2634.56	46.7	2527.45	46.7	2864.16	46.7	2821.42	46.7	2775	46.7	3021.93
46.72	2818.99	46.72	2754.02	46.72	2472.05	46.72	3147.38	46.72	2949.27	46.72	2840.41	46.72	2922.78
46.74	2611.08	46.74	2745.91	46.74	2630.09	46.74	2868.41	46.74	2819.91	46.74	2956.39	46.74	2987.93
46.76	2863.61	46.76	2739.87	46.76	2563.93	46.76	2768.47	46.76	3121.27	46.76	2695.86	46.76	2801.07
46.78	2832.46	46.78	2722.08	46.78	2742.29	46.78	2929.91	46.78	2975.06	46.78	2701.55	46.78	2780.84
46.8	2819.58	46.8	2710.14	46.8	3048	46.8	2798.79	46.8	2843.07	46.8	2901.21	46.8	2896.09
46.82	2694.54	46.82	2590.92	46.82	2927.51	46.82	2873.93	46.82	2746.72	46.82	2715.18	46.82	2827.16
46.84	2677.89	46.84	2630.05	46.84	2842.4	46.84	2667.12	46.84	2809.75	46.84	2636.96	46.84	2930.39
46.86	2924.42	46.86	2597.88	46.86	2703.02	46.86	2815.02	46.86	2905.01	46.86	2809.26	46.86	2927.57
46.88	2893.98	46.88	2641.94	46.88	2660.16	46.88	2653.59	46.88	2755.68	46.88	2780.19	46.88	3144.59
46.9	2664.9	46.9	2710.4	46.9	2866.61	46.9	2591.67	46.9	2994.72	46.9	2654.2	46.9	3195.32
46.92	2777.47	46.92	2672.96	46.92	2723.34	46.92	2702.26	46.92	3205.11	46.92	2846.18	46.92	2853.4
46.94	2707.97	46.94	2638.83	46.94	2783.7	46.94	2609.8	46.94	3482.23	46.94	2921.34	46.94	2816.85
46.96	2707.49	46.96	2691.82	46.96	2959.63	46.96	2626.99	46.96	3270.58	46.96	2580.6	46.96	2833.33
46.98	2703.68	46.98	2656.38	46.98	2792.17	46.98	2830.01	46.98	2912.4	46.98	2762.6	46.98	2859.31
47	2693.51	47	2687.11	47	2629.47	47	2818.42	47	3002.1	47	2841.67	47	2840.7
47.02	2886.3	47.02	2790.83	47.02	2697.32	47.02	2787.03	47.02	2933.22	47.02	2731.38	47.02	2885.24
47.04	2695.27	47.04	2557.3	47.04	2653.68	47.04	2750.91	47.04	2880.55	47.04	2466.57	47.04	2854.61
47.06	2540.75	47.06	2697.2	47.06	2620.37	47.06	3026.82	47.06	2816.68	47.06	2756.43	47.06	2770.38
47.08	2607.35	47.08	2764.81	47.08	2700.87	47.08	2823.34	47.08	2871.25	47.08	2825.95	47.08	3054.43
47.1	2872.86	47.1	2617.77	47.1	2666.74	47.1	2812.88	47.1	2891.67	47.1	2784.3	47.1	2837.41
47.12	2870.49	47.12	2743.22	47.12	2695.29	47.12	2865.68	47.12	2826.97	47.12	2897.93	47.12	2601.19
47.14	2908.2	47.14	2824	47.14	2753.6	47.14	2855.6	47.14	2672.53	47.14	2694.07	47.14	2603.6
47.16	2815.12	47.16	2775.16	47.16	2656.79	47.16	2765.98	47.16	2607.48	47.16	2767.19	47.16	2661.91
47.18	2699.36	47.18	2512.86	47.18	2631.46	47.18	2534.95	47.18	2600	47.18	2614.54	47.18	2681.46
47.2	2578.16	47.2	2648.26	47.2	2452.56	47.2	2610.58	47.2	2819.51	47.2	2648.72	47.2	2967.41
47.22	2672.6	47.22	2785.77	47.22	2535.51	47.22	2753.24	47.22	2812.35	47.22	2687.91	47.22	2927.4
47.24	2618.04	47.24	2672.9	47.24	2807.17	47.24	2828.48	47.24	2701.38	47.24	2633.62	47.24	2923.91
47.26	2443.41	47.26	2659.12	47.26	2758.97	47.26	2880.34	47.26	2655.66	47.26	2674.68	47.26	2785.08
47.28	2606.16	47.28	2589.36	47.28	2609.04	47.28	2666.18	47.28	2862.6	47.28	2659.45	47.28	2645.03
47.3	2653.79	47.3	2656.81	47.3	2639.39	47.3	2863.99	47.3	2802.66	47.3	2650	47.3	2700.37
47.32	2707.92	47.32	2657.59	47.32	2626.16	47.32	2722.86	47.32	2824.59	47.32	2650	47.32	2827.97
47.34	2647.82	47.34	2817.23	47.34	2796.76	47.34	2703.36	47.34	2745.19	47.34	2778.64	47.34	2819.74
47.36	2682.86	47.36	2866.67	47.36	2843.57	47.36	2761.66	47.36	2678.09	47.36	2617.39	47.36	2609.05
47.38	2629.32	47.38	2693.19	47.38	2539.69	47.38	2704.32	47.38	2718.07	47.38	2712.53	47.38	2697.78
47.4	2621.18	47.4	2590.3	47.4	2636.22	47.4	2619.12	47.4	2637.01	47.4	2321.67	47.4	2805.88
47.42	2772.62	47.42	2722.62	47.42	2524.8	47.42	2824.64	47.42	2717.44	47.42	2390.63	47.42	2850.67
47.44	2483.1	47.44	2817.99	47.44	2731.59	47.44	2577.35	47.44	2743.59	47.44	2725.83	47.44	2928.89
47.46	2556.44	47.46	2801.28	47.46	2712.16	47.46	2656.44	47.46	2792.96	47.46	2750.63	47.46	2917.95
47.48	2544.26	47.48	2637.88	47.48	2542.36	47.48	2733.97	47.48	2821.15	47.48	2560.32	47.48	2645.61
47.5	2531.41	47.5	2758.18	47.5	2461.57	47.5	2850.54	47.5	2805.79	47.5	2636.42	47.5	2669.14
47.52	2693.36	47.52	2673.91	47.52	2661.23	47.52	2761.72	47.52	2800	47.52	2681.4	47.52	2732.01
47.54	2543.34	47.54	2588.55	47.54	2795.37	47.54	2661.03	47.54	2742.42	47.54	2664.14	47.54	2652.1
47.56	2483.33	47.56	2626.15	47.56	2656.82	47.56	2859.07	47.56	2731.39	47.56	2805.4	47.56	2727.3
47.58	2528.07	47.58	2622.49	47.58	2531.64	47.58	2765.24	47.58	2682.21	47.58	2862.78	47.58	2585.79
47.6	2554.44	47.6	2699.7	47.6	2591.37	47.6	2646.41	47.6	2749.7	47.6	2758.09	47.6	2737.72
47.62	2577.49	47.62	2731.39	47.62	2552.83	47.62	2637.77	47.62	2749.47	47.62	2680.31	47.62	2831.92
47.64	2366.4	47.64	2471.74	47.64	2348.3	47.64	2692.71	47.64	2569.4	47.64	2583.72	47.64	2816.14
47.66	2408.41	47.66	2500.07	47.66	2444.71	47.66	2950.66	47.66	2669.71	47.66	2481.81	47.66	2910.36
47.68	2601.01	47.68	2482.34	47.68	2612.76	47.68	2833.8	47.68	2684.8	47.68	2477.45	47.68	2928.92
47.7	2439.78	47.7	2460.3	47.7	2650	47.7	2679.45	47.7	2706.85	47.7	2629.84	47.7	2765.75
47.72	2508.7	47.72	2674.8	47.72	2694.57	47.72	2745.5	47.72	2582.97	47.72	2719.57	47.72	2786.7
47.74	2632.72	47.74	2557.13	47.74	2466.53	47.74	2647.74	47.74	2751.66	47.74	2580.61	47.74	2591.98
47.76	2378.5	47.76	2608.12	47.76	2328.07	47.76	2614.69	47.76	2530.47	47.76	2571.49	47.76	2734.88
47.78	2412.44	47.78	2501.82	47.78	2556.24	47.78	2603.95	47.78	2422.6	47.78	2570.62	47.78	2666.51
47.8	2494.47	47.8	2521.86	47.8	2626.98	47.8	2568.24	47.8	2461.14	47.8	2725.49	47.8	2612.3
47.82	2584.53	47.82	2433.72	47.82	2663.1	47.82	2748.82	47.82	2506.75	47.82	2736.9	47.82	2817.87
47.84	2621.03	47.84	2393.65	47.84	2560.77	47.84	2852.76	47.84	2402.43	47.84	2496.53	47.84	2838.91
47.86	2580.6	47.86	2461.44	47.86	2632.83	47.86	2714.44	47.86	2506.21	47.86	2482.09	47.86	2596.66
47.88	2522.29	47.88	2584.76	47.88	2489.16	47.88	2698.36	47.88	2556.34	47.88	2519.02	47.88	2632.77
47.9	2628.72	47.9	2508.95	47.9	2465.01	47.9	2632.3	47.9	2488.64	47.9	2366.59	47.9	2818.74
47.92	2616.01	47.92	2601.66	47.92	2443.34	47.92	2583	47.92	2466.67	47.92	2436.99	47.92	2752.68
47.94	2365.81	47.94	2565.72	47.94	2509.28	47.94	2410.43	47.94	2491.99	47.94	2475	47.94	2798.95
47.96	2405.53	47.96	2377.19	47.96	2394.16	47.96	2510.16	47.96	2607.54	47.96	2576.22	47.96	2761.74
47.98	2612.38	47.98	2539.97	47.98	2634.52	47.98	2444.53	47.98	2666.96	47.98	2469.24	47.98	2880.76
48	2628.75	48	2646.25	48	2794.51	48	2465.21	48	2548.61	48	2608.26	48	2703.82
48.02	2648.25	48.02	2557.28	48.02	2494.55	48.02	2653.86	48.02	2426.23	48.02	2679.3	48.02	2671.23
48.04	2626.77	48.04	2556.56	48.04	2555.79	48.04	2821.96	48.04	2822.94	48.04	2392.95	48.04	2481.33
48.06	2528.34	48.06	2484.65	48.06	2501.08	48.06	2637.51	48.06	2876.32	48.06	2583.91	48.06	2574.4
48.08	2367.58	48.08	2710.57	48.08	2536.03	48.08	2617.11	48.08	2818.47	48.08	2719.14	48.08	2580.86
48.1	2388.03	48.1	2678.22	48.1	2444.89	48.1	2595.52	48.1	2587.75	48.1	2437.12	48.1	2654.9
48.12	2364.24	48.12	2698.36	48.12	2540.61	48.12	2488.85	48.12	2617.45	48.12	2492.84	48.12	2847.11
48.14	2431.84	48.14	2552.98	48.14	2470.01	48.14	2766.83	48.14	2700.36	48.14	2333.91	48.14	2723.72
48.16	2426.87	48.16	2405.61	48.16	2565.47	48.16	2734.53	48.16	2615.99	48.16	2480.61	48.16	2610.03
48.18	2548.74	48.18	2595.12	48.18	2677.51	48.18	2609.91	48.18	2539.31	48.18	2581.45	48.18	2679.72
48.2	2553.95	48.2	2383.81	48.2	2693.72	48.2	2602.19	48.2	2499.86	48.2	2654.53	48.2	2702.05
48.22	2585.64	48.22	2505.27	48.22	2578.58	48.22	2532.95	48.22	2611.03	48.22	2486.53	48.22	2605.76
48.24	2543.49	48.24	2424.3	48.24	2416.09	48.24	2489.49	48.24	2436.51	48.24	2462.68	48.24	2487.09
48.26	2412.04	48.26	2331.07	48.26	2600.93	48.26	2514.71	48.26	2655.35	48.26	2500.1	48.26	2665.43
48.28	2531.81	48.28	2448.39	48.28	2687.55	48.28	2662.99	48.28	2593.19	48.28	2489.51	48.28	2670.61
48.3	2495.57	48.3	2441.51	48.3	2566.28	48.3	2608.03	48.3	2497.78	48.3	2458.26	48.3	2468.2
48.32	2673.44	48.32	2468.86	48.32	2412.22	48.32	2487.28	48.32	2433.21	48.32	2299.62	48.32	2577.51
48.34	2641.47	48.34	2527.17	48.34	2356.21	48.34	2427.02	48.34	2479.29	48.34	2437.87	48.34	2395.36
48.36	2495.67	48.36	2522.89	48.36	2393.82	48.36	2504.3	48.36	2744.11	48.36	2399.86	48.36	2567.03
48.38	2402.03	48.38	2660.55	48.38	2483.4	48.38	2570.87	48.38	2587.28	48.38	2385.43	48.38	2737.58
48.4	2439.61	48.4	2558.27	48.4	2452.06	48.4	2489.55	48.4	2589.61	48.4	2479.2	48.4	2729.15
48.42	2420.84	48.42	2533.33	48.42	2339.59	48.42	2677.05	48.42	2560.43	48.42	2658.31	48.42	2572.93
48.44	2395.84	48.44	2491.7	48.44	2476.97	48.44	2631.33	48.44	2497.95	48.44	2602.15	48.44	2531.24
48.46	2385.43	48.46	2350.15	48.46	2333.57	48.46	2753.97	48.46	2439.64	48.46	2560.43	48.46	2658.18
48.48	2358.38	48.48	2376.97	48.48	2410.17	48.48	2496.37	48.48	2637.14	48.48	2477.22	48.48	2562.74
48.5	2449.78	48.5	2381.29	48.5	2583.05	48.5	2522.62	48.5	2415.24	48.5	2487.41	48.5	2522.9
48.52	2452.17	48.52	2237.88	48.52	2587.61	48.52	2491.88	48.52	2497.41	48.52	2593.49	48.52	2587.33
48.54	2479.04	48.54	2322.48	48.54	2581.23	48.54	2504.04	48.54	2365.22	48.54	2450.58	48.54	2676.86
48.56	2547.7	48.56	2453.83	48.56	2521.07	48.56	2572.7	48.56	2356.03	48.56	2534.87	48.56	2550.57
48.58	2361.32	48.58	2458.44	48.58	2524.89	48.58	2604.11	48.58	2250.55	48.58	2514.88	48.58	2506.22
48.6	2360.08	48.6	2375.36	48.6	2496.02	48.6	2626.99	48.6	2475.77	48.6	2547.64	48.6	2433.7
48.62	2203.06	48.62	2281.62	48.62	2414.95	48.62	2558.74	48.62	2579.1	48.62	2454.78	48.62	2501.58
48.64	2514.44	48.64	2357.74	48.64	2360.6	48.64	2471.2	48.64	2471.5	48.64	2323.47	48.64	2483.63
48.66	2380.86	48.66	2379.25	48.66	2207.18	48.66	2518.31	48.66	2514.06	48.66	2372.39	48.66	2665.38
48.68	2434.41	48.68	2505.34	48.68	2183.16	48.68	2616.14	48.68	2535.46	48.68	2474.48	48.68	2485.08
48.7	2501.94	48.7	2376.31	48.7	2290.92	48.7	2747.12	48.7	2477.51	48.7	2468.99	48.7	2499.25
48.72	2427.74	48.72	2298.07	48.72	2294	48.72	2739.93	48.72	2563.73	48.72	2551.33	48.72	2465.14
48.74	2598.29	48.74	2335.04	48.74	2264.74	48.74	2687.82	48.74	2358.33	48.74	2763.03	48.74	2621.37
48.76	2610.93	48.76	2325.23	48.76	2202.59	48.76	2600.68	48.76	2262.61	48.76	2595.85	48.76	2472.76
48.78	2635	48.78	2421.9	48.78	2529.98	48.78	2568.81	48.78	2258.33	48.78	2498.1	48.78	2529.99
48.8	2439.65	48.8	2526.39	48.8	2625.25	48.8	2473.86	48.8	2307.83	48.8	2318.43	48.8	2692.55
48.82	2354.3	48.82	2531.45	48.82	2659.95	48.82	2361.28	48.82	2461.04	48.82	2388.19	48.82	2560.2
48.84	2312.92	48.84	2407.57	48.84	2458.69	48.84	2450.76	48.84	2446.53	48.84	2408.61	48.84	2475.28
48.86	2485.31	48.86	2403.73	48.86	2611.89	48.86	2417.54	48.86	2289.11	48.86	2467.95	48.86	2454.31
48.88	2364.78	48.88	2577.18	48.88	2444.72	48.88	2428.71	48.88	2420.71	48.88	2497.84	48.88	2474.7
48.9	2250.64	48.9	2374.17	48.9	2395.36	48.9	2392.3	48.9	2440.14	48.9	2290.2	48.9	2594.4
48.92	2504.7	48.92	2382.01	48.92	2482.34	48.92	2381.17	48.92	2499.01	48.92	2309.18	48.92	2627.16
48.94	2390.42	48.94	2558.44	48.94	2452.86	48.94	2629.9	48.94	2457.2	48.94	2390.98	48.94	2538.7
48.96	2600.07	48.96	2485.12	48.96	2408.69	48.96	2470.23	48.96	2303.95	48.96	2562.36	48.96	2760.93
48.98	2515.27	48.98	2484.77	48.98	2535.47	48.98	2512.64	48.98	2344.54	48.98	2604.35	48.98	2616.01
49	2443.84	49	2573.85	49	2466.4	49	2478.33	49	2411.93	49	2415.37	49	2594.88
49.02	2509.33	49.02	2483.13	49.02	2418.85	49.02	2554.57	49.02	2560.32	49.02	2528.38	49.02	2419.83
49.04	2502.59	49.04	2515.44	49.04	2490.44	49.04	2591.67	49.04	2694.41	49.04	2517.89	49.04	2417.63
49.06	2362.63	49.06	2510.94	49.06	2492.09	49.06	2499.49	49.06	2663.55	49.06	2344.19	49.06	2558.41
49.08	2421.07	49.08	2475.43	49.08	2679.86	49.08	2638.63	49.08	2457.42	49.08	2555.75	49.08	2642.99
49.1	2562.68	49.1	2687.64	49.1	2578.13	49.1	2749.11	49.1	2723.13	49.1	2705.24	49.1	2774.96
49.12	2636.81	49.12	2711.45	49.12	2676.18	49.12	2785.07	49.12	2774.18	49.12	2657.51	49.12	2651.02
49.14	2637.74	49.14	2654.88	49.14	2555.51	49.14	2705.82	49.14	2829.72	49.14	2608.8	49.14	2695.91
49.16	2516.89	49.16	2592.64	49.16	2448.76	49.16	2607.59	49.16	2766.4	49.16	2630.64	49.16	2855.91
49.18	2615.89	49.18	2501.49	49.18	2488.46	49.18	2460.82	49.18	2763.96	49.18	2586.54	49.18	2605.98
49.2	2648.3	49.2	2444.39	49.2	2330.79	49.2	2484.01	49.2	2646.43	49.2	2517.69	49.2	2487.76
49.22	2562.12	49.22	2384.38	49.22	2425.76	49.22	2594	49.22	2563.28	49.22	2389.86	49.22	2624.07
49.24	2319.28	49.24	2378.9	49.24	2287.63	49.24	2527.15	49.24	2629.51	49.24	2380.58	49.24	2705.58
49.26	2101.07	49.26	2218.29	49.26	2448.95	49.26	2424.43	49.26	2517.74	49.26	2416.12	49.26	2508.84
49.28	2227.18	49.28	2390.49	49.28	2380.6	49.28	2357.24	49.28	2484.99	49.28	2376.12	49.28	2604.4
49.3	2383.26	49.3	2462.79	49.3	2398.28	49.3	2549.28	49.3	2601.58	49.3	2480.46	49.3	2709.41
49.32	2300.71	49.32	2501.05	49.32	2486.03	49.32	2539.56	49.32	2702.7	49.32	2421.25	49.32	2517.49
49.34	2264.43	49.34	2394.67	49.34	2508.33	49.34	2526.63	49.34	2621.3	49.34	2401.63	49.34	2447.77
49.36	2333.73	49.36	2465.84	49.36	2490.04	49.36	2417.49	49.36	2479.69	49.36	2188.85	49.36	2584.13
49.38	2346.14	49.38	2362.09	49.38	2361.46	49.38	2521.24	49.38	2520.88	49.38	2309.42	49.38	2621.14
49.4	2426.93	49.4	2210.89	49.4	2426.29	49.4	2459.28	49.4	2671.81	49.4	2395.51	49.4	2519.22
49.42	2452.24	49.42	2308.92	49.42	2344.92	49.42	2404.49	49.42	2789.71	49.42	2326.95	49.42	2519.86
49.44	2261.39	49.44	2358.33	49.44	2366.93	49.44	2345.24	49.44	2810.58	49.44	2446.02	49.44	2454.24
49.46	2337.61	49.46	2516.43	49.46	2397.75	49.46	2434.45	49.46	2741.44	49.46	2493.92	49.46	2631.75
49.48	2300.5	49.48	2502.07	49.48	2375.69	49.48	2493.23	49.48	2655.89	49.48	2333.64	49.48	2653.64
49.5	2303.11	49.5	2420.33	49.5	2457.78	49.5	2317.76	49.5	2609.03	49.5	2451.16	49.5	2487.55
49.52	2280.24	49.52	2284.64	49.52	2242.74	49.52	2341.07	49.52	2515	49.52	2534.88	49.52	2591.19
49.54	2309.14	49.54	2441.92	49.54	2174.27	49.54	2472.09	49.54	2592.56	49.54	2450.64	49.54	2601.45
49.56	2234.02	49.56	2546.99	49.56	2304.64	49.56	2593.24	49.56	2639.4	49.56	2446.99	49.56	2486.29
49.58	2115.13	49.58	2346.16	49.58	2337.88	49.58	2437.08	49.58	2423.44	49.58	2403.78	49.58	2474.25
49.6	2307.51	49.6	2315.14	49.6	2375.74	49.6	2403.02	49.6	2311.37	49.6	2280.33	49.6	2513.63
49.62	2428	49.62	2472.61	49.62	2343.22	49.62	2210.78	49.62	2360.56	49.62	2338.56	49.62	2531.05
49.64	2205.62	49.64	2682.36	49.64	2433.95	49.64	2423.86	49.64	2365.18	49.64	2483.95	49.64	2478.86
49.66	2280	49.66	2505.74	49.66	2366.11	49.66	2448.64	49.66	2497.47	49.66	2416.11	49.66	2506.73
49.68	2250.97	49.68	2452.95	49.68	2179.89	49.68	2350.16	49.68	2338.38	49.68	2284.3	49.68	2573.37
49.7	2289.18	49.7	2430.41	49.7	2282.12	49.7	2331.04	49.7	2276.46	49.7	2340.65	49.7	2488.93
49.72	2195.87	49.72	2458.95	49.72	2365.83	49.72	2369.57	49.72	2506.81	49.72	2308.56	49.72	2383.56
49.74	2228.48	49.74	2444.82	49.74	2356.89	49.74	2365.22	49.74	2615.82	49.74	2446.33	49.74	2515.29
49.76	2167.83	49.76	2391.1	49.76	2271.56	49.76	2412.64	49.76	2498.29	49.76	2466.1	49.76	2484.49
49.78	2193.64	49.78	2326.76	49.78	2476.86	49.78	2421.27	49.78	2401.76	49.78	2341.45	49.78	2377.63
49.8	2174.47	49.8	2374.64	49.8	2325.57	49.8	2374.47	49.8	2521.97	49.8	2306.03	49.8	2470.55
49.82	2236.65	49.82	2387.95	49.82	2402.02	49.82	2231.82	49.82	2520.78	49.82	2320.38	49.82	2607.03
49.84	2212.47	49.84	2419.46	49.84	2514.84	49.84	2249.57	49.84	2349.47	49.84	2294.89	49.84	2605.54
49.86	2191.67	49.86	2355.1	49.86	2340.75	49.86	2305.09	49.86	2387.96	49.86	2181.03	49.86	2633.8
49.88	2239.79	49.88	2337.03	49.88	2314.79	49.88	2328.7	49.88	2376.88	49.88	2069.49	49.88	2541.73
49.9	2312.44	49.9	2335.66	49.9	2363.39	49.9	2393.45	49.9	2328.27	49.9	2167.92	49.9	2457.91
49.92	2309.3	49.92	2315.31	49.92	2230.79	49.92	2296.49	49.92	2436.84	49.92	2216.67	49.92	2501.76
49.94	2161.87	49.94	2296.32	49.94	2126.95	49.94	2225.98	49.94	2273.13	49.94	2396.84	49.94	2525
[truncated: 1,503 more rows]
