# Supplementary material for: 3D hierarchical graphene matrices enable stable Zn anodes for aqueous Zn batteries
Source: Nat Commun. 2023 Jul 14;14:4205. doi: 10.1038/s41467-023-39947-8 (PMC10349079; doi:10.1038/s41467-023-39947-8)
Supplement: Supplementary file 11 — Source Data [file 41467_2023_39947_MOESM11_ESM.zip › RAW DATA/Manuscript/Fig.5/Fig.5k.xlsx]

## Sheet: EIS data
	Z''	Z'	Z''	Z'	Z''	Z'	Z''	Z'	Z''	Z'	Z''	Z'	Z''	Z'	Z''	Z'	Z''	Z'	Z''	Z'	Z''	Z'	Z''	Z'	Z''
Z'	1.3968	2.5081	1.415	2.5749	1.4094	2.5729	1.4101	2.5081	1.415	2.5721	1.4087	2.5718	1.409	2.5718	1.4122	2.5729	1.4101	2.496	1.4058	2.4972	1.4097	2.579	1.4112	2.5893	1.3994
2.4597	1.6885	2.619	1.7089	2.6833	1.7013	2.6808	1.7028	2.619	1.7089	2.6816	1.699	2.6804	1.7009	2.6757	1.7039	2.6808	1.7028	2.608	1.6993	2.6039	1.7055	2.6843	1.7025	2.6929	1.6858
2.5703	2.0315	2.7523	2.0581	2.8123	2.0431	2.8112	2.0437	2.7523	2.0581	2.8134	2.0395	2.8099	2.0432	2.8029	2.0479	2.8112	2.0437	2.7409	2.0453	2.7374	2.0527	2.8133	2.0462	2.8207	2.0228
2.7014	2.4413	2.9131	2.4767	2.9702	2.4497	2.9685	2.4517	2.9131	2.4767	2.9724	2.4464	2.9511	2.4511	2.9574	2.4578	2.9685	2.4517	2.8996	2.4615	2.9019	2.4679	2.9675	2.458	2.9759	2.4238
2.8591	2.9314	3.1105	2.9803	3.1632	2.9352	3.1593	2.9412	3.1105	2.9803	3.1632	2.9376	3.1627	2.9358	3.1484	2.9476	3.1593	2.9412	3.1	2.9565	3.0988	2.971	3.1542	2.9519	3.1635	2.9023
3.0557	3.5248	3.3572	3.5764	3.3971	3.5164	3.3917	3.5258	3.3572	3.5764	3.3983	3.5191	3.3882	3.5471	3.3762	3.5361	3.3917	3.5258	3.3321	3.5601	3.327	3.5841	3.375	3.5465	3.3885	3.4729
3.289	4.2624	3.6536	4.3122	3.6768	4.2293	3.6716	4.2459	3.6536	4.3122	3.6908	4.2276	3.6598	4.2577	3.663	4.253	3.6716	4.2459	3.6142	4.3053	3.6048	4.3431	3.6487	4.2718	3.6602	4.1666
3.5623	5.133	4.0154	5.178	4.0076	5.0786	4.0128	5.0905	4.0154	5.178	4.0444	5.0624	3.9969	5.1128	4.0034	5.0999	4.0128	5.0905	3.9531	5.1974	3.9348	5.2547	3.976	5.1362	3.9732	4.9915
3.9009	6.1869	4.4754	6.1986	4.4229	6.0765	4.416	6.112	4.4754	6.1986	4.4604	6.073	4.4249	6.1148	4.4194	6.1152	4.416	6.112	4.3644	6.2656	4.3674	6.3149	4.3712	6.1703	4.3445	5.9788
4.3011	7.4274	5.0568	7.4038	4.9216	7.279	4.9181	7.322	5.0568	7.4038	4.9922	7.2579	4.9455	7.3168	4.9168	7.3485	4.9181	7.322	4.8757	7.5457	4.9132	7.5835	4.8632	7.4089	4.7849	7.1723
4.8245	8.9423	5.7557	8.8612	5.5603	8.6929	5.5431	8.7693	5.7557	8.8612	5.6518	8.6702	5.5687	8.7743	5.5327	8.8286	5.5431	8.7693	5.5123	9.0853	5.5917	9.1061	5.4753	8.9007	5.3197	8.5995
5.4577	10.711	6.6183	10.6	6.3498	10.357	6.3231	10.483	6.6183	10.6	6.4541	10.356	6.345	10.512	6.2923	10.605	6.3231	10.483	6.3421	10.889	6.3935	10.983	6.2483	10.657	5.9687	10.322
6.2811	12.814	7.6551	12.675	7.315	12.352	7.2452	12.573	7.6551	12.675	7.4269	12.366	7.3169	12.588	7.217	12.757	7.2452	12.573	7.3846	13.025	7.3614	13.221	7.2059	12.743	6.756	12.415
7.2892	15.255	8.9979	15.02	8.5241	14.693	8.4193	15.026	8.9979	15.02	8.6437	14.741	8.5178	15.069	8.3897	15.284	8.4193	15.026	8.7022	15.525	8.6218	15.865	8.3987	15.225	7.722	14.96
8.5978	18.173	10.651	17.792	10.001	17.489	9.9028	17.888	10.651	17.792	10.199	17.452	9.9643	18.056	9.8855	18.253	9.9028	17.888	10.375	18.442	10.249	18.888	9.9008	18.12	8.9424	17.995
10.216	21.518	12.711	20.981	11.86	20.783	11.773	21.259	12.711	20.981	12.122	20.636	11.842	21.52	11.704	21.866	11.773	21.259	12.445	21.913	12.298	22.471	11.799	21.548	10.434	21.715
12.284	25.418	15.304	24.608	14.142	24.809	14.107	25.297	15.304	24.608	14.443	24.649	14.163	25.648	14.104	25.955	14.107	25.297	15.076	25.813	14.907	26.555	14.171	25.629	12.374	26.2
14.868	29.706	18.533	28.726	17.076	29.465	17.062	30.05	18.533	28.726	17.374	29.253	17.193	30.297	17.186	30.692	17.062	30.05	18.358	30.423	18.021	31.754	17.048	30.626	14.947	31.507
18.198	34.465	22.544	33.277	20.766	35.144	20.904	35.406	22.544	33.277	21.184	34.588	21.056	35.654	21.111	36.158	20.904	35.406	22.509	35.726	21.89	38.098	20.803	36.716	18.334	37.756
22.403	39.772	27.517	38.153	25.611	41.603	25.837	41.63	27.517	38.153	26.05	40.739	25.977	41.976	26.2	42.276	25.837	41.63	27.793	41.577	27.06	44.796	25.758	43.42	22.849	45.147
27.746	45.866	33.687	43.542	31.913	48.16	32.157	48.828	33.687	43.542	32.361	47.015	32.409	48.855	32.774	49.098	32.157	48.828	34.39	48.474	33.741	51.991	32.188	50.609	28.87	53.48
34.442	51.966	41.293	49.431	39.951	55.259	40.335	56.223	41.293	49.431	40.348	53.723	40.602	55.963	41.138	55.985	40.335	56.223	42.808	54.966	42.276	59.739	40.408	58.829	36.96	62.662
42.773	57.01	50.364	54.742	49.997	61.828	50.688	63.469	50.364	54.742	50.206	60.236	50.855	62.993	51.475	62.656	50.688	63.469	53.075	62.198	52.831	67.334	50.91	66.617	47.501	72.334
52.741	60.826	61.093	59.914	62.126	67.675	63.395	71.58	61.093	59.914	62.077	65.875	63.297	70.312	63.901	68.372	63.395	71.58	65.507	68.509	65.645	74.581	63.85	73.862	60.978	81.676
64.216	63.039	73.241	63.81	76.274	72.221	78.466	77.825	73.241	63.81	75.779	70.022	77.773	74.941	78.188	72.707	78.466	77.825	80.117	74.35	80.266	79.479	79.399	80.409	77.562	90.024
76.848	63.174	86.511	65.681	91.68	74.391	95.494	81.928	86.511	65.681	90.724	72.105	93.642	77.339	94.612	76.688	95.494	81.928	95.483	76.289	96.715	82.949	96.775	84.298	96.711	95.728
89.942	61.318	99.994	65.464	107.45	73.953	113.24	82.237	99.994	65.464	106.6	72.28	109.99	77.032	111.34	76.974	113.24	82.237	111.94	77.187	114.86	85.635	114.93	84.872	118.12	99.128
102.74	58.147	114.14	64.463	122.15	70.594	129.8	78.971	114.14	64.463	121.67	69.722	125.48	73.901	126.75	73.696	129.8	78.971	127.19	74.471	132.57	84.214	134.97	85.547	139.18	97.565
114.86	53.961	126.87	61.212	135.59	65.665	145.44	73.966	126.87	61.212	135.45	65.319	139.26	68.621	140.6	68.523	145.44	73.966	141.28	70.099	148.12	79.334	152.47	80.861	159.33	93.012
126.04	49.769	139.22	57.674	146.8	59.501	158.68	67.19	139.22	57.674	146.43	59.034	151.25	62.401	154.34	63.806	158.68	67.19	153.22	64.316	163.34	74.304	169.58	75.77	176.67	85.434
136.4	44.797	151.27	54.245	155.99	53.031	169.28	59.762	151.27	54.245	156.75	53.071	161.78	56.094	164.61	57.28	169.28	59.762	163.22	58.158	175.1	67.385	184.1	68.938	191.77	77.086
144.35	42.263	159.32	48.943	163.19	46.776	177.74	52.587	159.32	48.943	166.56	47.762	169.64	49.555	172.32	50.61	177.74	52.587	176.71	54.962	185.28	60.783	194.97	61.128	203.55	68.07
156.59	37.746	165.21	43.806	169.17	41.325	186.27	46.797	165.21	43.806	172.44	42.028	175.99	43.699	178.49	44.683	186.27	46.797	185.6	49.978	191.94	53.868	203.96	53.917	213.04	59.712
162.14	34.19	170.28	39.549	173.85	36.684	192.31	41.356	170.28	39.549	178.67	37.559	181	38.719	183.53	39.68	192.31	41.356	191.62	44.977	198.92	48.557	210.21	47.189	220.31	52.287
167.18	31.178	175.78	36.349	177.84	33.03	196.92	36.811	175.78	36.349	183.86	33.839	185.35	34.688	188.52	35.887	196.92	36.811	197.01	40.996	204.39	44.011	216.23	41.898	225.86	46.061
171.01	29.152	180.24	33.819	181.45	30.273	201.94	33.557	180.24	33.819	190.5	31.424	189.56	31.758	192.83	32.978	201.94	33.557	201.36	37.889	209.65	40.591	220.9	37.669	230.56	41.117
175.22	27.819	185.88	32.334	184.35	28.403	204.9	30.927	185.88	32.334	195.75	29.67	192.64	29.612	195.64	30.773	204.9	30.927	205.81	35.748	213.76	37.987	224.97	34.524	235.24	37.666
178.64	27.297	187.66	31.109	186.96	27.311	208.13	29.378	187.66	31.109	200.1	28.543	195.92	28.356	199.31	29.616	208.13	29.378	209.8	34.434	218	36.381	227.48	32.244	239.13	35.186
182.54	27.178	195.37	31.706	190.46	27.122	211.81	28.869	195.37	31.706	203.36	28.109	200.53	28.028	203.95	29.407	211.81	28.869	214.25	34.101	222.29	35.651	231.86	31.323	244.26	34.024
185.49	27.958	198.19	32.111	193.4	27.631	214.47	28.941	198.19	32.111	205.81	28.362	204.93	28.244	206.8	29.652	214.47	28.941	218.04	34.351	228.32	36.111	238.4	31.433	247.92	33.661
188.72	29.398	201.8	33.512	196.63	28.841	217.13	30.087	201.8	33.512	209.49	29.633	215.06	29.714	209.7	30.809	217.13	30.087	221.84	35.44	232.61	37.04	242.33	32.208	252.09	34.319
193.27	31.417	206.34	35.494	199.61	30.873	220.65	31.918	206.34	35.494	213.04	31.651	218.41	31.724	213.6	32.805	220.65	31.918	230.34	37.532	237.29	38.822	245.52	33.784	255.48	35.838
196.09	34.366	214.65	39.011	203.73	33.961	224.35	34.882	214.65	39.011	215.8	34.557	221.95	34.538	217.21	35.64	224.35	34.882	235.11	40.401	243.31	41.71	249.42	36.399	260.01	38.5
199.47	37.9	218.68	43.184	207.69	37.679	227.19	38.772	218.68	43.184	221	38.207	225.82	38.312	221.11	39.432	227.19	38.772	239.62	43.964	251.47	46.041	254.17	40.212	264.61	42.268
203.89	42.754	223.06	47.915	212.63	42.541	230.5	43.376	223.06	47.915	226.81	43.069	229.82	43.148	225.81	44.19	230.5	43.376	246.12	49.081	256.73	50.724	258.2	44.611	270.41	47.031
210.23	48.71	228.12	54.317	218.35	48.582	235.49	49.461	228.12	54.317	231.39	49.137	235	49.1	230.07	50.114	235.49	49.461	252.57	54.578	263.32	56.722	262.77	50.566	275.24	53.383
215.72	55.931	234.02	61.873	225.38	55.869	241.63	56.82	234.02	61.873	236.69	56.384	241.38	56.569	235.39	57.354	241.63	56.82	259.07	61.914	270.05	64.087	269.75	57.938	281.25	60.916
227.02	63.832	241.19	70.713	231.3	64.448	249	65.423	241.19	70.713	242.58	64.925	251.03	65.295	242.14	65.866	249	65.423	269.43	70.544	277.29	72.835	276.14	66.651	288.87	70.231
234.09	74.738	251.48	82.082	238.52	74.777	256.56	76.058	251.48	82.082	249.74	75.493	257.47	75.993	248.86	76.256	256.56	76.058	279.22	81.147	285.76	83.198	282.3	77.268	296.24	81.459
251.25	86.804	261.87	94.658	246.93	87.579	265.83	88.999	261.87	94.658	257.51	88.108	265.77	88.516	262.61	88.832	265.83	88.999	294.09	94.322	295.28	96.125	291.1	89.99	305.81	95.176
260.51	99.42	273.23	108.19	257.99	100.75	278	102.41	273.23	108.19	267.5	101.49	277.74	102.43	273.54	102.33	278	102.41	305.81	107.82	307.62	109.51	302.47	103.54	318.97	110.14
271.45	115.8	284.64	125.55	269.92	117.98	290.62	119.85	284.64	125.55	284.34	119.25	296.48	120.07	285.17	119.31	290.62	119.85	319.45	125.16	320.53	127.18	314.7	120.97	331.89	129.15
286.85	135.21	298.16	146.6	284.76	138.54	306.03	140.62	298.16	146.6	298.89	139.87	310.37	140.47	302.07	139.63	306.03	140.62	338.99	144.99	336.97	147.32	327.77	141.51	347.06	151.83
299.96	158.21	315.46	171.01	312.67	163.84	322.12	164.9	315.46	171.01	316.29	163.83	327.68	164.83	318.45	163.56	322.12	164.9	356.6	168.48	356.89	171.59	347.31	166.17	363.98	178.92
315.22	185.55	335.98	199.82	344.12	193.61	340.92	193.46	335.98	199.82	337.53	192.38	346.67	192.74	337.98	191.87	340.92	193.46	376.76	196.6	379.88	200.13	372.7	194.67	387.13	210.73
333.93
