# Supplementary material for: 3D hierarchical graphene matrices enable stable Zn anodes for aqueous Zn batteries
Source: Nat Commun. 2023 Jul 14;14:4205. doi: 10.1038/s41467-023-39947-8 (PMC10349079; doi:10.1038/s41467-023-39947-8)
Supplement: Supplementary file 11 — Source Data [file 41467_2023_39947_MOESM11_ESM.zip › RAW DATA/Manuscript/Fig.6/Fig.6a.xlsx]

## Sheet: XPS-Zn 2p
Binding energy （eV）	0min etching													30min etching
1052	93309.5	93020.4	87272.5	89396.8	89789.2	90666.7	92640.5	93168	76860.9	73905.9	67097.8	42750.3	43428.5	43793.1	42506.1	40228.1	55454.4
1051.95	93630.4	92343.7	89116.8	89648.3	90140.2	91195.2	92034.5	92606.5	76825.6	72125	66399.4	43287.3	43243.3	43566.4	42447	40763.7	56370.2
1051.9	92583.1	92194.1	86273.2	90382.5	90219.3	91141	92442.2	93377.4	75507.6	73189	66395.9	43480	42946.2	43002.9	42157.3	41119.4	55477.3
1051.85	92777.1	92440.6	86513.6	90562.4	90027.5	91496	91485.7	92442.8	76494.1	72346.6	67149.4	43126.5	43387.2	42570.1	42710.8	40521.2	56698.3
1051.8	92031.4	92623.4	87587.4	88874.1	90041.3	91531.4	92037.4	92299.9	76049.7	72723	65607.7	42961.5	42996.3	42770.1	42059	40494	56304.4
1051.75	93384.1	93164.7	87356.6	88479.3	90590.1	90898.7	92413.8	91970.9	76685	72647.1	66890.1	43052.1	43135.7	43280.4	42506	41496.6	55540
1051.7	93346.4	92387.8	86812	89632.2	91402.2	91085.1	92641.2	91823	77249.8	72168.7	66469	42799	43243	43074.3	42655.9	40692.5	56197
1051.65	93976.3	93036.4	86261.7	88934.2	89844.4	91160.7	91154.1	92166.3	77822.1	72787.2	67042	43009.3	43015.7	42321.7	43080.3	41024.5	56129.7
1051.6	92710.8	93702.9	86408.9	89556.1	89905.6	90079	91693.2	92568	77351.9	72519.4	65973.3	43350	42808.5	42536.5	42733.5	40978.1	55950.1
1051.55	92655.9	92638.9	85579.2	88503.6	89054.7	90832.2	92183.8	91830.5	76650.4	72527.9	66045.3	42865.6	43118	42699.3	42727	40662.3	56154
1051.5	92399.4	92254.9	87150.4	87882.2	89482.3	91734.7	91692.3	92552.6	76503.8	72125.4	66534.2	42565.8	43008.2	42935.6	42458.2	41063.4	55924.2
1051.45	90565.6	92034.1	87203	89066.5	90535.2	90427.1	92207.3	92026.2	77010.1	72435	65794.4	43208.2	43482.5	42337.2	42705.4	41424	56154.5
1051.4	92589.6	92396.6	86169	89619.4	89719.8	89763.7	92052.3	92578.2	77095.9	72405	67513.4	42427.2	43556.6	43084.3	42127	40924.4	56623
1051.35	93159.9	92368.8	86839.5	89757.4	89928.8	91732.8	92425.3	91309.1	77118.2	72951.8	66539.8	42811.9	43552.9	43639.1	42180	40591.8	55134.6
1051.3	94151.6	92681.2	86402.7	89357.8	89150.4	91022.8	91866.2	92161.9	75578.5	72643.1	67479.2	42925.4	43790.1	42859.4	42249	40337.5	55496.2
1051.25	92831.3	92717.4	87354.5	89808.6	89740.7	91427.9	92316.1	92511.5	75954.2	71686.4	67359.2	43378.7	43179.6	42587.6	42929.1	39925.8	54996.8
1051.2	93529.3	92605	87234.5	89859.3	90337.6	91358.9	92350.4	92855.8	76980.9	72288.5	66960.5	43282.2	42984.2	42938.9	42940.9	41292.3	54927.1
1051.15	92414.7	91180.4	86655.8	88531	89762.5	90294.3	91453.5	92571.5	75791	72496.1	67299.6	42881.1	42399.3	42731.2	42782	40573.8	55586.8
1051.1	92511.5	91476.1	86531.8	87688.3	89182.7	90802	92462.8	91730.2	75279.6	71643	66418.1	43270.9	42981.1	43108.8	42299.5	40579.2	55545.2
1051.05	93157.4	90895.7	86096.6	88561.1	89021.4	90911.8	91418.1	91237.1	76527	71576.4	67413.4	42958.7	43211.2	42725.3	42869.7	40888.4	55613
1051	91763.7	92311.1	86960.8	88774	89754.5	91152.8	91089.6	92174.7	76086.2	71774	66368.9	42798.9	42273	42915	42832.4	40514.9	55019.2
1050.95	92027.8	92167	86238.8	88218.6	89624.8	90411.6	91855.3	91858.2	76328	72330	67154.2	43314.6	42759.6	42715.5	42132.1	41317.4	55366.2
1050.9	92910.7	91995.8	86057.7	89708	89933.9	90103.2	91524.1	91381.6	76574.2	72218.8	67317.5	42912.5	43491.8	42675.6	42570.4	40987.2	54938.8
1050.85	92030.4	90839.3	85859	88705.8	90495	90289	91345.3	92148.2	76854.5	70854.4	66000.3	42826.6	43121.2	42674.1	42279	40155.7	56034.5
1050.8	92081.7	91201.1	86191.4	87738.2	89414.5	90299.7	90712.6	91971.5	76184.7	71466.9	65999.6	43014.6	43071.9	42729.1	42647.7	40190.9	55388.7
1050.75	91517.9	91403.8	86146.8	87727.7	89446.3	91028	91021.5	91591.3	75418.4	72441.3	66801	42988.2	42878.6	42296.5	42951.8	40962.3	56290.3
1050.7	91604.6	91639.6	85439.6	88601.5	89120.4	91430.9	90719.6	91257.5	75311.3	72403.6	66137.9	43085.8	42760.4	42771.6	43206.9	40733.8	55467.9
1050.65	91010.7	91746.3	85772.7	89124.2	89069	89659.3	91407.3	91421.4	75603.9	72178.1	68083.5	42848.9	42703.1	42769.3	42137.6	41084.5	55343.6
1050.6	91919.2	92568.2	85622.3	88337.1	89281.1	89949.6	91290.5	92002	76122.8	72136.5	66668.1	43076	42692.1	42650.1	42187.4	41020.9	55393.7
1050.55	91995.5	92367.5	86232.5	88564.3	88973.7	89739.5	91432.7	91675.2	76851	71685	67217.5	43438.5	43150.3	43918	42155.5	40665	56212
1050.5	91873.6	91330.4	86666.1	88007.7	90148.7	90864.4	92029.7	91597.3	75992.2	71387.5	66475.1	43003.9	42917	43439.3	41730	40498.7	54925.1
1050.45	91060.3	91943.8	86460.5	88440.9	90076.2	91226.5	91128.4	91722.5	76030	71608.1	66772.6	43407.9	42538	43227.4	41944.9	39731.2	54682.9
1050.4	91344.9	90576.6	86187.6	87376.4	89064.3	90252	90679	91210.3	75304.8	71528.1	67228.3	43589.9	42000.4	42965.3	42210.1	40441.2	55151
1050.35	91248.2	91349.5	84919.2	88465.3	89144.7	90219.1	91101.7	90497.2	76361.5	71578.9	66609.9	43330.5	42851.9	43071.8	42369.5	40761.7	55120.7
1050.3	90828.6	90809.2	85413.4	89060.9	89967.8	88970.7	90314.4	91608.8	76602.8	71736.1	66882	42746.6	42981.4	42397.5	42564.6	40822.6	55499.8
1050.25	90728.6	90259.5	85391.8	88472	88274.9	90211.7	90201	91603.7	76697.1	72330.4	65876.8	43664.4	43087.9	43212.2	43226.8	41402.8	55047.5
1050.2	90440.7	90975.7	86018.8	87935.9	89280.7	90780.9	90520.8	91301.3	76155.5	72138.6	65487.9	42986.7	42449.6	42838.2	42404.3	40189.1	55519.3
1050.15	91632.8	90484.7	85080.1	86912.6	88891.6	90784.2	90587.6	91627.5	76451.2	72272.3	66318.3	42984.1	42809.3	42845.5	42391.2	40190.9	56242.9
1050.1	92034.8	92492	84909.4	87499.6	88532.6	89395.3	91165.3	91716.8	76061.5	71282.2	66739.1	43241.4	42961	42338.6	42596	41075.7	55943.4
1050.05	90441.6	90801.2	85242.8	87842.9	89290.6	90046.1	90472.3	91721.7	75543.9	72011.5	66702.5	43175.5	42624.1	42285.2	41639.8	41400.6	55498.5
1050	89080.2	90701.7	86383.2	88399.8	88855	90377.2	90429.3	92305.8	75742.4	71134.5	65839.1	42998	43048.1	42919.8	42222.5	40255.2	54514.8
1049.95	89536.5	91792.2	85464.4	88804	88748	90820.1	91336.4	90872	76344.9	71774.8	65800.1	43383.1	42786.6	42944.8	42492.5	40771.5	55045.7
1049.9	90480.2	91363.9	85057.4	86869	88266.9	89956.8	91226.8	90717.9	74941.1	71098.9	67259.2	43185.8	42787.8	42382.3	41991.5	41468.1	56083.6
1049.85	91550.8	91020.6	85670.7	86973.3	89226.1	89917.2	91680.4	90619.1	75743.4	71876.5	67218.2	42366.9	42938.5	42583.1	41765.5	40684.9	55518.5
1049.8	91224.5	90455.4	85111.8	86929.9	88877	89798.9	90502.3	91045.9	75016	72292.9	66189.4	42445	43036.5	42682.7	42487.8	40690.6	54927.7
1049.75	91465.4	91616.7	86028.6	87219.6	87726.7	89565.1	90291.7	90386.5	75552.4	71991.5	67175.9	43192.7	43698.3	42631.3	42784.3	40992.9	55341.3
1049.7	90931.8	91289.7	84372.5	87383.7	88518.1	90256	91261.5	91086.6	75733.9	71986.3	66937.5	43010.2	42930.1	42288.8	42628.4	40373.2	55966
1049.65	91079.5	91242.7	84401.9	87625.2	88200.8	89960	90904.1	91958.5	75169.5	71573.6	66137.1	42790.4	43125.2	43060.1	42067.8	40086	55636.3
1049.6	90923.2	92299	84925	87460.5	88434.4	89473.7	90835.6	90732.7	75486.9	71687.4	65689.4	42891.3	42308.6	43547.8	42201.9	40533.3	55286.7
1049.55	90723.5	91107.8	84969.1	88585.7	88217.3	90444.8	91251.1	91389.3	75806.2	71963.2	65763.2	42760.2	42656.6	42787.3	42952.2	40363.4	55454
1049.5	90963.9	90281.2	85622	86706.1	88321.7	90741.4	90415.7	90975.4	75779.5	71635.1	66995.3	43628.6	42927.7	42392.8	43124	41025.7	56198.7
1049.45	90964	90597.6	85741.6	87434.9	88273.9	89714.9	90462.3	91915.1	77274.7	71805	67162.2	43782.6	43391.2	42499.8	42699.1	41311.9	56215.6
1049.4	89999.9	90568.8	84824.6	86789.1	88570.3	90058.6	89949.5	91236.3	76515.5	72187.9	67034.2	43410.9	42528.3	42765.4	42241.4	41621.5	55183.4
1049.35	90352.3	90025.5	85609.4	87257.5	88436.3	89312.4	90627.2	90981.5	76959.3	71389.8	66798.3	42895.9	43402.8	43386.3	42588.5	40995.2	56124.1
1049.3	91144.2	91465.7	84949	86810.8	88961.2	89849.1	90210.3	91480.8	76245.8	71317.8	66603.3	43055.7	43211.8	43144	41864.5	41279.9	56213.4
1049.25	90249.2	90389.5	85136.9	87507.2	88528.1	90451.8	90713.6	90567.4	76063.3	72024.6	67163.2	43230.4	43041.2	43379.6	42792.6	41280	55299.3
1049.2	90821	90259.1	84829.1	86619.7	88404.2	90405.9	89760.1	90873.8	76283.7	72610.8	67680.2	43346.9	42869.9	43045.7	43001.1	40710	56203.7
1049.15	90931.5	90637.8	85000.7	88096.3	88139.5	89511	90447	91034	76172.6	72373.3	66605.5	42835.4	43096	43486.7	42878.9	41047.7	56297.9
1049.1	90045.7	91756.6	84526.5	87343.9	89102.7	89910.5	90228.8	91197.7	76796.2	72811.8	66895.4	43843.8	43248.4	43947.3	43066.4	41578.7	56288.2
1049.05	89638.5	91400.9	84383.7	87731.7	88663.7	89750.2	89864.4	90557.2	76427.2	72614.4	67270.7	43581.4	43818.5	43460.6	43082.2	41394.9	55608.4
1049	90643.2	90956.7	85065.8	87574.7	88954.5	89563.2	90564.8	90414.1	77055.2	72324.2	66973.8	43265.9	43237.6	42846.8	42933.3	41824.4	56634.7
1048.95	91228.5	91559.9	84627.6	87216	89217.1	89854.7	89947	91256.4	77201.6	73536.6	67978.6	43367.3	43611.4	42611.1	43186	41026.6	56668.3
1048.9	90634.9	91035.7	84338.7	87668.9	89378	89854.5	90357.8	90644.9	76748.1	73601.6	67325.5	43438.3	43390.6	42975.2	43853.7	41384.9	55951.9
1048.85	91218.4	91390	85030.1	88169.9	88918.1	89258.6	90215.1	90585.1	77227.5	72989.5	66788.7	42984.5	43432.4	42597.9	43094.5	40625.2	56271.9
1048.8	90990.4	91495.8	85083.1	88119	89061.8	90347	90694.6	91162.4	77408.4	73666.6	67284.1	43610	43627.9	42470.6	42400.2	41255.1	56031.3
1048.75	90612.5	91339.5	84853.5	88427.6	88867.2	90484.8	90400.6	90679.5	77812	73601.5	67242.8	43470.7	43408.1	42846.5	43190.8	41787	56170.1
1048.7	90349.3	91813.6	85141.2	88180.1	87934.8	90420.4	90316	91618.7	78078.1	73475.6	66621.8	43830.7	43862.4	43307.4	43223.7	41506.9	57406.1
1048.65	90444.4	91065.8	84430.9	88168.8	88140.7	90453.5	91160	92392	78052.8	73269.5	67074.9	43739.5	42801.2	43650.8	43222.9	41926.2	56954.5
1048.6	90965.7	91095.7	84428.9	87424.7	88919.8	89748.6	90900.4	93026.6	78151.4	73112.3	67161.6	44041.3	43980.2	43941.3	43673.1	42252.6	57270.3
1048.55	91444	92004.1	84629.9	88863	89449.4	89674.3	90621	92416.7	77397.5	74703	68108.9	44257	43921	43668	43940.6	41844.5	57290.3
1048.5	92132.4	91956.5	85668.1	88365.7	89414.1	89585	91183.1	91526.1	77653.9	73750.5	68572.2	44362.2	43957.8	43465.4	44203.1	41128.5	57019.9
1048.45	90633.8	91908.1	85678.5	87843.9	88322	89278.3	91617.5	91687.8	78685	73794	68235.1	43694.2	43795.7	43900	43518.2	41808	57261.3
1048.4	92448.4	91981.7	85661.6	87982.5	89432.9	89916.7	91430.6	91157.9	78242.9	73928.4	68361.6	44490.6	43969.2	43624.5	43521.4	42697.6	58000.6
1048.35	92067.5	91642.8	86402.9	87573.1	89310.3	90638.9	91326.1	90737.7	78337.9	74036.5	68325	44308.1	44329.5	44272.6	43195.5	42067.4	57604.9
1048.3	91449.6	91191.5	85652.3	87671.6	89715.5	90200.4	91062.9	90792.8	79473.6	72835.4	69476.2	43998.8	44422.3	43609.1	43345.2	42273.7	57398.4
1048.25	90712.6	91034	85771.3	87455.4	89735.2	90611	91398.6	92174.4	80994.5	74849.1	69533.9	44094	44761.1	44104.4	43807.9	42200.4	57261.5
1048.2	90546	91484.4	85667.8	87549	90075.1	90480.7	91275.2	91417.3	79430.2	75496.2	69391.9	44904.2	43989.5	44132.2	44685.4	41956.3	57562.9
1048.15	91237	91387	84864.5	87720	90187.7	90582.8	91267.7	92188.3	78865	75306.4	70099.9	44883.2	44926.4	44323.2	44585.9	42683.5	57043
1048.1	91928	92166	86015.3	87968.8	88922	90761.3	91441.9	91929.4	80629	75723	69744.2	45080.1	45005.7	44170.3	44326.1	42769.4	58107.1
1048.05	91266.2	90539.9	85539.2	86987.8	89685.1	90985.8	91880.7	91743.8	80776.9	75033.6	70304.5	45164.9	45028.9	43935.1	44562.1	42796.1	56647.8
1048	89853	93032.6	85343.9	87188.1	89792.2	91119.9	92357.4	91862.2	80600.5	75684.7	69774.8	44743	45076.7	44765	44114.6	42855.4	58608
1047.95	90710.6	93134.3	86156.2	88143.5	90323.4	91949.3	91938	93373.1	81278.8	76662.1	70532.2	44356.8	44667.9	45062.4	44766.7	43540.4	60207.8
1047.9	92240.1	94090.5	87403.8	88997.7	90108.3	92012.8	91814.7	92539.8	81030.1	75876.2	70451.1	44769.5	44871.1	44741.3	45014.7	43693.9	59105.2
1047.85	92993.5	92416.9	86498.3	89695.1	90292.3	91962.2	92061.3	91716.9	82765	76308.2	70810.4	45327.1	45287.6	45139.6	45485.1	43870	58494.9
1047.8	92607.4	93632	86370.3	90164.3	90537.3	90915.7	92324.8	91991.9	83427.5	76990.5	71647	45803.7	45257.3	44894.5	44769.7	43448.6	59073
1047.75	92533	91637.5	86700.5	89656.3	89810.7	91444.6	93962.7	92873.8	82910.6	77069.9	72349.4	45826.3	45805	45087.8	44995	43302.2	59583.6
1047.7	92539.9	93309.6	87560.6	88533.6	91039	91960	93247.3	93699.5	83912	78070.2	72634	46050	46061.3	45973.8	46073.9	43900.2	60127.6
1047.65	92976.8	93622.9	86907.6	90337.5	90908.1	91569.6	92393.6	93125.1	83606	77993.9	73129.1	45919.2	46166.1	46245.7	46450.6	43942	61320.4
1047.6	94058.7	93210.2	87355.8	90990.3	91981.8	92395.7	92568.6	93580.7	84905.1	79197.8	74668.7	46480.6	45911.7	45812.8	46614.7	44293.6	61861.2
1047.55	94135.4	93244.5	86756.1	89000.1	91843.8	92311.3	93636.2	93643.2	86300.4	79908.2	74759.3	47141.3	46706.4	46553	46151.7	44647.1	61692.4
1047.5	94289.6	94714.3	86382.8	90168.5	92029.6	92772.3	93754.7	94317.9	87229.5	79822.2	73920.4	47312.4	46923.2	47660.8	46289.9	44853.2	61988.5
1047.45	93839.7	94256.4	87344.4	91361.2	92052.1	92930.5	94381.7	94124.6	88046.9	81395.3	74816.3	47673.2	47746.2	47980	47371.1	45126.8	62248.1
1047.4	94182.2	92922.4	87263	91197.3	92330.6	93083.2	95574.2	95045.2	89250.6	81017.3	75557.7	48231.5	48339.1	48468	48079.4	45688.5	63117.8
1047.35	93942.8	93487.4	88444.4	90471.3	92152.5	92759.1	94715.3	95188.5	90929.9	82645.1	76608.4	48468.1	48121.8	48762.3	48314.8	46240.1	63935.9
1047.3	94600.9	95119.6	88859.4	92194	92873.5	93774.5	95995.7	94995.3	90878.2	84045.8	77786.6	49205.2	48072	48674.1	48761.1	46322.8	64561.4
1047.25	95795.8	95982.3	88097.8	93341.9	93274.6	94444.2	95837.3	95621.9	91471.8	83653.5	79015.4	49114.3	49111.4	50081.1	49006.7	47252.2	65043
1047.2	96787.7	94104.2	88704	93895.2	94171.3	95240.1	95936.5	96011.5	92238.3	83307.6	79186.1	49422.5	49533.6	49210.1	49090.8	47570.5	65824.7
1047.15	97725.5	95987.2	90705.2	93988.3	94150.8	96415	96744.3	97227.4	94350.1	85521.7	79878.8	49944.5	50692.2	49600.8	49287.8	48341.3	66340.5
1047.1	98883.7	95279.3	91571.6	94291.4	94506.9	97003	97225.8	97598.5	94607.7	86141.6	81008.9	50290	50695.6	51115.1	49835.9	48256.6	67021.5
1047.05	98712.9	97429.2	91710	93686.1	95981.6	96896.2	97622.6	97863	96267.8	87455.8	80476	51419.5	50818.2	51599.1	50813.3	48632.1	68193.6
1047	99040.3	98685.7	90831.8	95257.2	95965.7	98137.1	98104.1	99026.6	97652.8	87685.4	81202.1	51580.3	52054.4	51424.1	51439.6	49273	68397.2
1046.95	98652.3	97827.2	91925.6	96392.5	96737	97983.4	99099.4	99829.5	98978.8	88970.5	82685.7	52639.9	52925.3	51902.2	51906.6	49461.2	69304.8
1046.9	100774	98627.1	93490.2	96738.7	96867	98579.2	99457.6	100421	99839	89954.7	83085.1	53406.1	52875.4	53003.1	52632.1	50943.1	69735
1046.85	101817	99644.5	94343.8	95784.3	97806.6	100322	100950	100969	101724	90500.8	84728.7	53684.8	53869.7	52864.6	54143.6	51597	71744
1046.8	102461	100918	93927.1	97020.8	98975.9	100016	101349	102181	101809	91573.9	84805.7	53761.4	54729.8	53769	54523.6	51984.1	72612.9
1046.75	102903	102562	94828.8	97842.8	99695.6	100551	102757	102856	103749	93388.8	86431.1	54578.5	55581	55117.6	54628	52650.7	73699.9
1046.7	104202	102401	96210.2	98277.6	100409	102450	103877	103926	104956	94549.5	87551.4	55201.2	55915.6	56260.2	56357.5	52677.4	74107.1
1046.65	104681	103866	97928	100711	102374	103975	103669	104490	105906	95671.8	88378.6	55387.2	55818.7	56485.5	56681.8	53177.3	75794
1046.6	107443	103839	97249.9	102109	102547	104558	104538	106101	108047	95705.2	89001.5	57185.6	57673.3	58040.2	57533.2	54181.6	76718.5
1046.55	108114	106543	99082.4	102756	103452	104462	106379	107804	110042	96851.3	91920.6	58671.8	57620.9	58204.4	57492.3	55147.6	78057.5
1046.5	109320	107144	97676.1	104602	104604	105255	107261	108413	110443	98164.6	91443.5	58739.2	58556.7	58766.4	58367.9	55655.5	79321.8
1046.45	109234	107362	100606	104658	105430	107194	108923	110353	112548	100124	92453.6	60195.8	59779.7	59428.7	59255.7	56236.7	80073.9
1046.4	110581	107621	100187	104961	106652	108478	108999	110945	112238	100491	93899.7	60762.3	61304	60739.8	60586.5	57150.8	82090
1046.35	110881	110427	101127	105646	107670	109312	110429	111459	114496	101159	96009	61243.8	61994.9	61286.9	60467.3	58078.1	83031.3
1046.3	112599	111265	101926	106326	108363	111196	112440	112712	116390	102474	95698.9	62227.8	63045.8	62536.8	61934.1	59075	83563.7
1046.25	113801	111522	103198	107015	109727	111362	112815	113871	117571	104542	96286.7	62720.8	62995.5	63264.5	62329.4	59792	86062.8
1046.2	113749	113317	105342	109080	110063	112252	114062	114760	118754	105452	97099.6	63705.1	63163.5	64338.3	63320.9	59701	86302
1046.15	115442	115347	106610	110497	111717	113863	115976	115784	120806	106095	99284.3	64814.7	63826	64884.5	65309.1	61538.5	87153.3
1046.1	117092	114884	105652	111902	112546	115194	116519	117640	120186	107588	100576	65951.2	65607.7	65302.5	65526.8	61164.4	88819.2
1046.05	117607	116311	105092	110670	113334	115740	118045	119898	120581	108994	100648	66929.7	66156	65831.9	65589.9	61879.2	89077.3
1046	117864	117178	107613	111142	113982	116807	118379	121218	123436	109974	102138	68147.3	66710.3	67061.6	66643.2	63393.5	89784.1
1045.95	118928	117564	108543	112192	114539	117453	119165	121376	122531	110417	103600	68489.5	67619.2	68023.7	67942.4	63177.6	91178.3
1045.9	119324	117548	107771	112317	115734	118400	120140	121528	124170	110363	104138	68954.1	68680.7	68392.8	68974.8	63558.2	91613.7
1045.85	120542	118704	108276	113943	116838	117818	121709	122093	124947	112650	105062	69666.1	69050.1	69690.7	69094.3	64885	92493.5
1045.8	119701	119258	109592	115019	116583	119595	121670	123397	125909	115213	106183	70875	70221.3	70105.1	68606.6	65757.2	93583.5
1045.75	120500	120778	109544	114040	116747	120690	121751	124290	126954	114892	106571	71505.8	71425.8	70672.2	69578.9	65868.1	94568.1
1045.7	121639	119811	110373	115615	117118	120388	122429	124733	127195	117356	107844	72267	71447.2	71615.3	70702.6	65198.3	95009.9
1045.65	120876	121464	110034	114266	119066	121630	123434	125950	128736	117521	108382	73557.1	72403.5	71976	71205.8	66349	94904.6
1045.6	119699	122043	110797	116942	117552	122740	123768	126366	130712	118316	109387	73861	73475.2	73046	71582.5	67421.7	96449.9
1045.55	122885	122717	110196	116107	118658	122797	124924	125263	130469	120218	109930	74379.2	73581.6	74079.1	72088.4	66586.9	95190.7
1045.5	121552	123150	111089	115718	119772	123575	125305	126738	130970	122305	111139	74731.9	73592.2	74108.9	72750.4	67706.1	95768.8
1045.45	120860	121949	110743	117022	119274	122860	125058	128006	131963	122431	112896	75678.7	74960.4	74652.9	74100.1	68017.3	95955.7
1045.4	121040	122151	110700	116512	119399	123425	125749	128152	130836	124304	112995	75476.8	75061.9	75268.8	74316.5	68593.7	96692.6
1045.35	120309	122818	111569	117094	120371	124633	126553	128348	130664	125247	113292	76246.3	75935.9	74994.2	74686.2	68794.7	95379.4
1045.3	121722	122857	111062	117351	121148	123496	125912	128067	132951	126392	115654	77016.7	76662.6	75208.6	75597.7	69292.6	96397.3
1045.25	121848	123110	111107	118634	121197	125202	126964	128096	133608	126725	116076	77931.7	77052.7	75840.9	76005.5	70329.2	95874.1
1045.2	121338	125041	111783	119587	121749	124352	128045	128276	135304	128969	114843	78078.3	77396.1	77051.1	75586.3	70338	94926.9
1045.15	121503	124182	111477	117874	121012	124184	127685	129314	135052	129854	118377	78381	77989.7	77584.1	76162.4	71117.2	95241.2
1045.1	120737	124059	111190	117381	120918	124116	126627	128544	135594	128752	117964	79218.4	78406.3	78106.8	77252.4	70299.4	95728.9
1045.05	122774	123369	111512	118483	121037	124514	126969	128567	136744	130309	118736	80123.5	78472.5	77882.8	76943.8	71629.2	93494.8
1045	121181	123776	109801	118483	121319	124393	127021	130003	140320	132345	119801	79920.4	78589	77493.3	76341.3	70716.9	93553.9
1044.95	121535	122667	110580	118085	121159	124315	127360	130122	141191	132889	119826	80410.1	79364.3	78103.6	77239.9	69836.6	92534.4
1044.9	122177	123971	111633	119052	119846	124946	127539	129257	141117	135078	119601	79808.5	80008.4	79050.3	77657.4	69876	91292.6
1044.85	121406	122914	111864	117970	121349	123888	126347	128708	142115	137088	121488	79212	79675.8	78659.3	77768.7	70415.5	91265.2
1044.8	123103	124020	111138	116878	122238	124384	125400	128362	141890	137022	122651	80236.1	79758	78292.1	77464.3	69715.2	91596.8
1044.75	121486	122901	110300	116504	121502	124150	126385	128112	143336	138127	121961	79752	80006.1	78036.3	77291.8	70754.9	91475.4
1044.7	119741	122535	110128	117692	121132	123432	126503	128306	144025	139227	122294	79943	80273.1	78874.6	77849	69568.9	90570.8
1044.65	121109	122585	110640	117908	120384	122019	125987	127567	142213	139874	122467	79238.4	79712.3	78568.1	77177.5	68791.4	88553.7
1044.6	122215	123279	110171	116196	119660	123452	125481	126286	142905	140657	123780	79715.6	78502.5	78094.2	77608.6	67943	88849.5
1044.55	120643	121514	108816	115688	119941	122551	124743	126304	145047	140756	124761	79611.1	78956.9	78226.4	76600.4	68524.8	88205.8
1044.5	119741	120696	107809	116158	118076	122039	124246	125344	144383	141176	124749	79253.1	78210.9	77706.4	76771.7	68864.5	87668.5
1044.45	118785	119750	109022	115248	117571	121689	122496	124690	146511	142112	125072	78874	77986.4	77136.9	75967.6	67970.7	86431.5
1044.4	117287	118744	108012	116020	117610	120539	122127	123378	144745	142714	124438	77994.3	77450.6	76328.2	75061.1	67113.9	86727.9
1044.35	116816	118656	108043	114379	116660	119659	122644	123047	144504	141379	123825	77232.5	77121.4	76105.7	74553.6	66508.5	85755.8
1044.3	116491	119050	106552	113007	115836	118681	121784	123924	144624	143222	122902	75901.3	76178.8	75141.1	73702.6	66829.2	85393
1044.25	116721	117673	106767	111998	115498	118234	120824	123355	143276	142149	123931	75851.5	75175.5	74064.2	72592.9	64718.9	82648.6
1044.2	115410	117741	105190	112262	115030	117197	120397	121339	143194	141084	122017	74617.6	74475.3	73993.6	72867.4	64287.7	82370.7
1044.15	113607	117089	103639	110665	114009	116032	118689	120728	143171	142486	121422	73764.4	73018.4	72804.8	72384	64016	81953.8
1044.1	112502	113758	101883	109867	112885	116220	118265	119356	142463	141837	121314	73151.7	72913.4	72244.4	70546	62374.2	82058.4
1044.05	111981	113118	103221	109707	112070	115779	117271	118078	141951	140088	119184	72745.2	71350.2	70991.6	70003.4	61927.5	81278.8
1044	111457	112280	102866	109173	110950	114539	115027	116449	140387	139324	117236	71081.9	69668.8	69245.4	69514.7	60539.4	79925.2
1043.95	109783	110064	102023	107879	111390	112910	115086	115594	138936	139366	116998	70127.9	68920.6	69073.3	67712.3	59622.5	78152.7
1043.9	109529	110510	102022	107806	110344	112313	114783	114645	138214	137628	118054	69748.4	67913.2	68034.4	67468.4	59211.1	78601.6
1043.85	107553	109254	100083	105700	108727	111374	113013	114001	137014	137294	116764	68275.3	66933.4	66437.1	65916.8	57816.3	77932.9
1043.8	106328	108154	99046.8	105282	107711	109819	111941	113095	135590	135565	115674	66127.6	64922.8	65827.3	63983.2	56769.6	76849.2
1043.75	107138	106155	98865.5	104372	106286	110858	109824	111715	133200	134437	113862	64763.8	64110.3	65246.1	63305.3	56868.7	76458
1043.7	105422	107380	97151.2	103589	106252	109322	108700	110887	131199	131910	111596	64412.3	63822.8	62525.5	62915.9	55186.3	74998.1
1043.65	103844	105120	97213.6	103131	105122	108221	108373	109944	129730	128520	109720	62435.1	62590.4	61645.5	61348.5	54007	74335.3
1043.6	104089	105534	96944.4	101503	103618	107595	108488	109557	127840	126456	107903	61835.6	62178.5	60479.3	60228.3	54382.7	73481.3
1043.55	103965	103387	95496.3	101954	103444	106578	107378	107899	125061	123833	106454	61328.6	60911	59204.7	59021.9	53830.7	72205.8
1043.5	102677	103791	95151.6	101345	102904	104100	106452	107205	122381	121276	105026	59734.5	60108.3	59452.3	58556.6	52219.6	70594.7
1043.45	102557	103203	94143.8	100585	101860	103799	104706	106304	120664	121039	104057	58875	58344.6	58435.9	57237	51913	70513.4
1043.4	101098	102324	93695.3	99707.1	100759	104314	103643	104646	117919	117435	101085	58155.9	57644.6	57822.1	56705	50897.1	70264.5
1043.35	100998	100558	93834	99144.2	100985	103266	103920	103102	115600	113667	98826.7	56703.2	56865.7	56457.6	55396.3	50196	68164.8
1043.3	99989.2	100020	93257.6	97725.4	99357.5	102104	103091	102815	113948	112328	98436.1	55773.8	55908.4	54719.1	54255.3	48774.7	68387.1
1043.25	99761.5	100804	92968.1	96647.6	99412.7	100479	102125	101816	111203	108623	94384.3	54596.8	54488.8	54107.5	53450.8	48054	66952.2
1043.2	97912.4	99205.4	91865.8	95957.5	97559.4	100094	101094	102018	109391	108047	93214.2	54160.5	53239.8	52652.2	53477.3	48637.8	66108.7
1043.15	99497	99835.8	90560.4	95975.4	98134.8	100040	100982	101571	106968	105836	92565.9	53400.2	52632.4	52461.8	52635.8	47721.5	65460.3
1043.1	98300.4	98708.7	92499.5	95937	97077.7	99800.1	100387	99830.8	105479	102694	90475.1	52114.5	52293.5	51738.3	50894.6	47147.1	64398.4
1043.05	97178.8	97392	91161.8	95433.5	96764.4	98946.6	98376.7	99645.2	103272	100867	88153.2	51455	52239.1	51368.5	51210.1	47040.6	64834.7
1043	96817.5	97241.8	91104.1	94827.2	96321.2	98222.8	98346.4	99619.2	101473	98478.9	87229.8	51243.3	51126.9	51256.3	50698.8	46173.5	63730.6
1042.95	97352.1	97581.7	90405.1	94303.2	95746.3	96069.7	96934.8	98956.1	99271	97819.4	84203.1	50454.5	51505.8	49811.8	49919.9	44896.5	61892.8
1042.9	96095.6	97124.9	89420	93383.6	94841.6	96483.4	97690.4	97141.5	96158.4	94056.3	84249.1	49779.6	50000.3	49783.6	49684.9	44842.2	62680.3
1042.85	94868.3	95934.2	88964.9	93897.2	95011.5	96052	96924.2	97195.4	95573.7	92687.2	82388.9	49217	48914.8	49230.1	49072.4	45452.7	62199.9
1042.8	95103.9	95504.4	90543.6	92563.8	94436.5	95910.9	96491.2	96485.8	94338.4	90820.2	81225.8	48957.3	48610.9	48693.9	48265.1	44807.4	61293.1
1042.75	94255.8	95705.1	88829.6	92790.8	94401.3	96134.2	96183.5	96720.8	93786.3	88606.8	80259.7	48185.6	48287.2	48275.6	47477.8	45026.6	60544
1042.7	94554.6	95359.7	88820.6	91787.2	94174.9	95976.7	94910.9	97287.5	92503	87674.1	79800.3	48543.6	48293	48121.2	47679.7	44411.7	60541.7
1042.65	94513.8	94447.8	88890.8	91773.8	93039.9	94100.6	94734	96069	89631	86536.4	77648.1	47297	47644.3	47473.8	46488.7	43841.9	60472.7
1042.6	94057.4	95276.8	88209.7	91148.9	93825.6	93907.5	93803.6	95430.4	89119.7	84532.9	77974.2	46623.4	47412.5	46708.1	46126.5	44387.5	60354.5
1042.55	94226.9	94551.9	88829.9	90543.4	92653.9	93804.8	93850.9	94921.6	88243.9	84145.3	76825.3	47300.8	46789.6	47325.6	45840.7	43809.3	60278.3
1042.5	93530	94348.2	88835.1	90497.1	91804.3	93036.7	94616.3	95205.7	86340.3	84039	76095.8	47157.9	46786.5	46285	45565.2	42721.7	59485.8
1042.45	94703.6	94008.1	88442.6	89548	92028	92250.8	94265.4	94365.9	85891.5	83402.6	73750.5	46726.2	46413.7	46115.9	45817	42925.7	59203.8
1042.4	93197	93500.8	87827.5	90778.3	91769.9	93048.3	93674.1	93636.5	85647.2	82401.8	74189	46893.2	45896.9	45863	45583.7	42619	59289.2
1042.35	93685.1	92440.8	87598.4	90355.3	92112.4	92228.3	93182.3	93342.7	84686.6	80935.3	74068.3	46000.5	45771	45616.5	45186.9	42981.3	59532.3
1042.3	92267.8	92199.2	86758	89941.9	91266.4	91849.3	93352.8	93665.5	83413.2	80679.8	73623.4	46240.4	45396.5	44726.6	44568.9	42917.7	58072.7
1042.25	92564.6	92589.2	86935.5	88899	91164	91632	92636.1	93015.8	83913	80173.6	72159.1	45652.7	45098.9	45852.6	45641.5	42902.3	57539.1
1042.2	91646.1	92282.6	88187.4	89623.7	90744.7	92168.8	92854.9	93292.7	83904.6	79498.1	72909.5	44662.2	44989.5	45839.8	45211.8	42643.5	58591.8
1042.15	92719.4	91901.1	87853	88664.1	90969.2	91418.7	93028.8	92675.8	82146.8	80198.6	73247.7	45410.7	44784.9	44494.7	44949.6	42522.8	58755.7
1042.1	92025.9	92473.7	86577.9	89613.4	89530.2	91967.9	91989.3	92500.9	81678.8	79045.9	72839.9	44839.1	44707.5	44180.1	44412.1	42195.3	58085.2
1042.05	91778.1	92333.5	86390	88620.4	90228.7	90929.7	91321.9	92459.9	82134.1	77994.7	72021.4	45058.8	44884.1	44407.9	44015.3	43094.7	58149.5
1042	91250.7	92324.8	85433.1	89607.3	89467.5	90792.2	91414.7	92506.1	82703.1	77532.7	70725	44796.4	44867.3	43882.2	44117.6	41911.7	57916
1041.95	92204.5	92498.1	86003.7	89264.9	89214.8	91781.5	92081.3	92369.8	81408.3	77558.7	70922.8	44772.8	44409.3	44397.8	44619.7	42421.4	56463.6
1041.9	91497.5	91338.6	87992	89004.8	90122.1	91250.6	91372.4	91017.8	81189.2	77383	70171.8	43934.9	44381.7	44916	44169.1	41927.7	57544
1041.85	91380.1	92459.9	86607.4	89281.9	90262.6	90502.2	91346.8	90501.7	81284.3	77208.9	70401.2	44226.6	44118.4	44612.2	43529.6	41084.1	56755
1041.8	91758.8	93002.9	85923.7	87495.3	89477.5	90690.3	91024.1	91185.1	80395.9	76207.4	70216.7	44507.5	44170.9	44446.9	44227.7	42060.1	55460.8
1041.75	91364.8	90619.3	85885.4	87462.5	88644.5	89863.9	91211.2	92115.3	81350.2	76405.1	69411.7	44647.8	43873.4	44450.6	44284.6	42613	56757
1041.7	90787.5	92042.6	86815.6	88327.6	89393.6	90096.3	90056.8	91374.9	81204.8	75470.8	69205.7	44471.4	43998.9	44187.1	43695.5	41909	56851
1041.65	91748.6	91560.2	85865.3	87039.9	88956.3	90253.9	91577.6	91248.3	79819.1	75782.6	70419	44141.6	44439.1	44313	43741.9	42398.2	57167.9
1041.6	90720.9	91343.4	85173.3	87884.2	89406.3	90143.1	90712.4	91262.8	79477.2	75626.6	70369.3	44310.8	43672.4	43656.3	43074.9	41695.3	56993.1
1041.55	91034.4	90560	86194.3	88173.6	88759.3	90169	91668.3	91398.9	78647.2	75229.7	69532.6	44017	43784.6	43755	42496.2	41388.6	56998.6
1041.5	90803	91999.4	86407.2	87974.4	88323.1	89545.7	90505.9	91103.3	78703.8	76101.4	69578.8	43734.7	44247	43716	43434.6	41969.6	58087.1
1041.45	91535.3	90743.3	86610.1	87357.1	88539.1	89392.3	90954.2	91226.1	78815	75165.3	69662.5	43798.6	43879.1	43913.5	43090	41450.4	56716.6
1041.4	91686.2	90848.9	85336.2	87695.8	88195	90049.4	91329.3	90949.2	78881.4	73933.5	69630.8	44141.4	43807.7	42994.3	43262.9	41206.5	56129.6
1041.35	91312	91905.9	86315.4	87345.8	87929.3	89861.8	91111	90806.1	79541.8	74400.7	70112	43403.2	44196	44137.1	43002.1	41272	56582.2
1041.3	91120.1	90863.6	86094.7	87323.9	88015.4	89858.6	90431.1	90945	79170.8	74367.8	68568.7	43011.5	43591.9	43812.5	42843	41680.4	56372.3
1041.25	90373.3	90893.8	85023.8	87348.4	88911.5	90397.6	90635.7	90165.9	78721.9	74755.8	69442.3	43321.8	43567.5	43426.9	43641.7	41303.5	55652.9
1041.2	89645	91102.4	84865.3	86223.2	88382.7	89242.4	90084.9	89825.2	77940.9	74448	68792.2	43284.6	43347	43529.9	43102.9	41721.8	56765.4
1041.15	89239.3	91500.4	85266.6	86198.7	88681.6	89206.5	90304.7	90306.6	77863.5	75014.8	68925.9	43676.7	43362.8	43104.4	42948	41025.1	56132.8
1041.1	90226	90147.2	85789.1	86829.9	88086.9	89166.8	89359.5	90080.5	78204.3	73826.6	68129.1	43637	43566.8	43811.6	42896.6	40761.2	56590.9
1041.05	90729.9	91791.3	85310.9	87272.9	88632.5	89294.8	89608.8	90382.2	78895.7	74598.7	68465.4	43722.7	43327.7	43306.1	43429	42047.4	56723.4
1041	90151.2	90559.1	84392	86586.1	87962	89485.5	91085.8	90661.5	78102.5	74695.8	68127.5	43980	43157.6	42833.4	42583.3	42018.8	55873
1040.95	89658.5	89856.4	85629.1	87317.8	88330	89556.2	91554.2	90164.3	77704.1	75203.2	68488.2	43612.8	43263.4	42788.2	42409.2	41228.8	56115.3
1040.9	90783.5	90768.9	86100.8	87354.4	86723.7	89557.3	89386.2	89944.2	77762.6	73977	68026.3	43008.6	43135.7	43109.7	43205.3	41045.8	56206.7
1040.85	89969.4	90647.3	86547.6	87194.9	88082	90238.9	89116.9	89500.6	77468.7	74219.6	68363.6	43085.5	42827.2	42958.8	42989.2	40888	56558.4
1040.8	90399.6	90273.2	84059.8	86673.9	88708.2	90139.3	89013	89820.3	77869.4	74177.1	67237.9	42911.1	43722.1	43130.1	42324.1	40745.1	56507.4
1040.75	90422.6	91453.5	84708.9	87089.8	87937.9	89280.4	90316.8	89947.6	77905.5	73455.2	68316.8	43704.6	42712.2	42598.9	42987	40112.9	55477.6
1040.7	89935.5	89786.3	84123.8	87353.6	87982.9	88756.8	89991.6	90031.8	77695.6	72888.5	68397.9	43746.8	42742.3	43413.7	43137.3	41470.6	55437.3
1040.65	89686.2	89979.2	85035.3	86612.2	87059.1	89194.9	89578.2	91237.4	77012.8	72032.3	67741	42877.1	42982.1	42613.7	43397.5	41145.2	56156.1
1040.6	89185.4	89432.2	84163	86237.5	87641.7	89115	89765.8	89627	77385	72694.4	68011.9	43440.6	43470.6	42547.4	43163	41391.4	55975.9
1040.55	89260	89789.4	84767.1	86923.2	88959.2	89520	90074.8	89569.9	78376.4	73321.1	67740.1	43021.8	43194.7	42232.7	42966.9	41112.8	56395.6
1040.5	90393.1	90311.4	84404.5	85929.5	88000.5	89225.1	89641.1	89694.7	77936.3	74015.7	67408.1	42538.2	42872.6	43587.3	42974.5	41231.7	56195.3
1040.45	88786.5	90894	84773.2	85183.8	88631.9	88103.6	89379.7	89233.8	77040.2	73501	67998.5	42920.5	42946.4	42822	42598.8	41004.1	56131.7
1040.4	90342	90214.8	84614	84701.9	88104.1	87422.8	89783	90345.5	77110.5	74379.6	67054.2	42369.3	43233.3	42731.1	42188.1	41034.9	56393.9
1040.35	89381.3	89081.3	84655.4	85038.6	87508.1	88249.8	89709.5	90016.2	77326.6	73963.7	67084.6	42553.8	43177.2	42998.7	42753.9	40632.9	55543.6
1040.3	88737.4	90371.9	83893.3	86226.2	87335.1	88489.6	89340.7	89094.2	76705.6	73400	67311.4	42818.6	42798	42738.4	42248	40766.6	55171.3
1040.25	88695.9	89888.4	84580.8	86543.5	87259	88470	88606	88723.8	76653.7	72756.4	67292.4	43059.3	42724.4	42183	41773.6	41889	55757.7
1040.2	89877.7	89831.1	84610.6	85617.7	87260.5	88028.2	89302.1	88839.3	78107.4	73132.6	66645.1	42782.8	42988.3	42751.3	41958.5	40785.5	55275.5
1040.15	91312.2	90122.2	84689.6	85424.4	87135.5	87881.5	89418.3	88971.3	76954.2	72585.8	67341.7	43085.6	43067.4	42634.4	42640.4	40808.4	55075.9
1040.1	90509.4	90175	84249.5	86438.2	87425.7	88544.7	88236.4	89003.4	76737.2	72993.8	67071.3	43150.5	42544.3	42886.2	42611.5	40755.3	55160.5
1040.05	89693.7	89877	84533	86212.1	87509	88754	89813.7	89453.3	77176.6	73037.7	67042.4	42305.1	43006.5	42985.6	42795.9	40282.1	54399
1040	89190.1	89086.2	84057.5	86614.4	87098.5	87920.4	89225.8	88027.2	76079.4	73613	66910.3	42485.8	42449.6	42295.7	41302	40790.3	55141.1
1039.95	89381.5	88826.1	84170.9	87408.4	86264.8	88196.4	88859.9	88720.9	76359.6	73191.6	67522.8	43001.9	42801.8	41813	41970.8	41226.1	55266.7
1039.9	87503.2	89238.9	82757.8	85368.8	86528.6	87451.7	87828.7	89323.3	76657.1	72780.9	67180.6	43271.9	42445.5	42560.4	42675.8	40723	55661.5
1039.85	88467.9	89056.4	83371.3	85290.5	86412.6	88595.6	88850.3	89291.5	76567.1	71870.3	67211.6	43536.9	41984.1	42464.7	42465.4	40895.4	54965.5
1039.8	87594.1	89331.5	83609.4	87018.7	87473.1	88975.3	88864.3	89472.5	76202.7	73431.4	68120.4	43556.5	42412.6	42081	42477.5	40602.3	55216.3
1039.75	88632.9	90001.4	84273.4	86635.8	87554.1	87778.1	88500.1	88864.6	75349.2	72449.5	66230.3	42679.8	42375.6	42583.8	41633	40078.9	55845.1
1039.7	88206.7	89567.1	84003.2	86274.7	87031.8	87861.3	88288.6	89137.5	75750.8	72370	66833.8	42131.1	42296.8	42577.4	41630.3	40767	55220.9
1039.65	89492.6	89027.7	82684.2	85383	86895.3	87282.8	89928.7	88121.7	76198.1	72514.8	65377.1	41721.2	42084.4	42815.4	41912.9	40767.3	54250.9
1039.6	89790.4	88862.4	84169	86681.8	86283	86654.8	89764.9	88688.6	76022.6	72002.4	66010.1	42210.5	42611.9	42548.3	42118.4	40804.8	54585.7
1039.55	88944.6	88853.6	84306.2	85765.5	86666.3	87357.1	88338.4	88905.2	74899.1	72335.1	66687.5	42335.2	42362.5	41816	41771.9	40706.9	54370.9
1039.5	89590.9	89683.7	83659.1	86590.7	86991.8	87443.8	88536.3	88966.9	75610.7	72243.6	66096.3	43098.9	42308	42864.3	41308.6	40851.5	54104.5
1039.45	89176.6	89753.4	83596.5	85725.9	87674.3	88334.7	87990.5	88815	75141.8	71828.4	65565.9	43152.5	42253.3	42580.4	42226.8	41154.4	55043.9
1039.4	89355	89289.9	83819.4	86288.7	86306.1	87468.5	88603	89002.5	75731.3	71716.9	66102	42587.3	42438	41281.1	41715.5	40363.4	54745.6
1039.35	89343.4	89126.3	82454	85481.2	86948	86738	87895.8	89090.3	75181.9	72107.4	65789.7	42808.4	42393.5	42111.7	42370.9	40485.5	55077
1039.3	88745.3	89057.3	83330.8	86093.3	87105.9	88049.3	87664.2	88297.8	75605	71340.2	66368.9	43050.3	42815.5	41639.2	42330.1	39938.5	55215.3
1039.25	88300.9	89431.8	84543.9	85733	86243.1	87527.1	87215.5	88239.5	75769.5	71652	65903.3	42173.1	42384.2	41993.4	41842.6	39948.3	55209.6
1039.2	88021.9	88810.3	84106.7	85728.4	86412.2	87650.2	88905.5	88197.9	75354.8	71412.8	65090.2	41632.3	42444.9	41957.5	42088.1	40165	54771.2
1039.15	88882.5	88619	83225.3	84871.8	86251.4	87645.6	87628.6	87856.8	75400.3	70457.4	65390.7	42483.6	42096.1	41907.2	42081.8	39972.5	54612.9
1039.1	88515.9	88344.6	82879.4	85744.8	87349.1	87552.8	88454.5	88459.2	75791	71556.1	65453.6	42658.3	42122.9	41820.3	42351.5	40179.6	54513.4
1039.05	88474.1	88851.4	84149.9	85586.1	87465.5	87957.2	87778.8	88642.5	75907.7	71533.1	65883.5	42504.2	41971.7	42564	42142.8	39533.9	54402.9
1039	88092	88300.1	83050.1	85491.9	86789.5	87727.9	87745.8	89102.4	75815.7	70883.7	65112.5	42961.6	41745.6	42101.7	41766.5	40203.8	54750.7
1038.95	88007.7	88294.7	82692.4	85082.7	87167.3	87891.5	88032.1	88902.4	75623.7	71265	65130.5	42782.1	42583.5	41865.2	41872	40724	55049.4
1038.9	88052.7	88836.8	82273.5	85086	87051	87080.5	87554.2	88228.2	75238.9	71607.1	66403.1	42155	42115.6	41788.9	41508.1	40720.5	53942.8
1038.85	89082.9	87364.8	83200.4	86280	86114.5	87632.4	88112.3	88411.5	75456.3	71478.4	65082	41921.2	42096.3	41974	42150.5	40115	54242.4
1038.8	88821.4	88203.7	82872.9	84879.3	85649.7	87059.5	87620.4	88384.3	75651.8	70659.1	65277.1	41971.8	42022.9	41973.5	41703.2	39899.6	55432.1
1038.75	89010.7	87920.1	82538.9	84758.2	86436.7	87449.5	87746.8	87855.2	74816.1	70720.3	65155.2	42441.8	41974.8	41436.2	41938.6	40221.2	54715.2
1038.7	88790.8	88883.6	82411.1	84000.5	85602.4	87414.4	87934.2	88466.7	74458.9	70425.4	64977.5	42606.7	41755.2	41652.4	41946.9	39853.2	55368.3
1038.65	86838.7	88566.8	83467.7	83904.5	86707.5	86300.4	87378.1	88738.2	74801.7	70327.5	65970.5	42124.2	42220.9	42769.3	42008.5	40087.5	56294.9
1038.6	87332.8	88189.1	83335.1	85172.2	86200.2	87449.5	86831	87899.8	74475.8	70830.8	65063.4	41722.7	41791.6	41993.4	42513.8	40444.8	53947.5
1038.55	88431.2	86386.9	82846.4	84717.5	85989.6	86977.5	87378.3	88646	74242.7	71549.4	65001.7	42156.5	42099.8	41850.8	41546.1	40600.3	53886.3
1038.5	88416.7	88127.3	84246.4	86159.5	86261.3	86342.8	88632.7	89526.6	73943.7	70244.3	64947.3	42336	41657.8	41648.9	41172	40413.6	54055
1038.45	87856.5	88380.4	82021.2	85371.2	86469	86435.1	88263	88928.3	74630.5	70899.8	65404	42106.1	41388.1	41898.6	41885.4	39914.2	53770.4
1038.4	88706.5	87674	83126.6	84964.6	86016.7	86440.1	88234.3	88062.1	73781.1	70310.5	64906	42296.2	42943.2	41113.9	41542.6	40412.5	53680.3
1038.35	88639.9	88617.1	83869.2	84180.3	85742.8	86553.3	87319.9	88663.7	74472.9	71094.3	64284.8	42049.7	42303.4	42064.2	41537.1	40258.7	53161.1
1038.3	87643.7	87519.3	83352.1	84952.3	85926.2	86936.5	86720.4	88804.7	74224.4	69584.3	64280.8	41843.9	41792.7	42133	41444.7	40012.6	54227.2
1038.25	87766.7	87728.2	83057.2	85852.2	85727.9	86421.5	87412.6	88165.8	73515.6	70380.7	63421.7	41994.9	41942.9	41374.1	40963.5	39782.1	54116.4
1038.2	88175.5	87694.7	83249.2	85097.5	86140.5	86439.6	86644.4	88866.7	73618.6	70948.6	65164.2	42326.3	41937	41891.7	41339.4	39189.5	54784.9
1038.15	87421.6	86776.5	83319.1	84923	85765.1	87222.9	87851.6	87930	73500.1	69268.5	64989.4	42167.7	41988.8	41502.8	41764.2	39613.7	53943.9
1038.1	88042.8	87437.1	83117.2	84733.5	85507.9	86753.3	87245.8	87863.8	73574.1	69416.1	64406.5	41695.4	41457	41291.7	42127.4	39669.7	52760.3
1038.05	87904.5	88391.5	83906.3	84486.1	85740.7	86458.1	86368.7	87439.5	73137.1	70558.4	65125.4	42220	41664.2	41357.8	41029.8	39917.5	53740.7
1038	87491.4	88114.3	82689.2	85318.6	85822.4	86466.2	87151.4	87960.4	73261.3	69997.2	65025.3	41686.2	41294.2	41398.1	41274.9	39835.7	53257.2
1037.95	87841.5	87860.5	82045.5	84482.7	86167.6	86882.6	87172.9	87567.3	73385.7	69437.1	64186.7	41338.8	40852.4	42183.3	40570.7	40136.5	53585.3
1037.9	88316.3	87988.1	82218.6	84730.4	85251.2	86971.5	86844.9	87069.3	74786.3	70362.2	64782.1	41838.4	42001.5	41779.8	41600.5	40053	52849.9
1037.85	87919.6	87558.9	82367.7	85762.5	84904.2	87771.1	86318.9	88218	73786.2	69978.2	64999.6	41882.2	42118.4	41853.7	42004.7	39978	53034.1
1037.8	87623.9	87651.7	83507.9	84746.2	85944.3	87535.9	86831	87432.5	72484	69942.2	64588.8	42324.9	41912	41142.5	40941.4	40017.6	53234.1
1037.75	87289.6	87157.9	82303.6	83874.2	86009.9	86407.4	87008.7	87563.9	73617.2	68843.2	64126.6	41671.6	41972	41411.2	41708	39602.8	54627.2
1037.7	87507.8	86440.2	84431.7	84279.6	85420.7	86658.8	87422.2	87029	74109.4	69220.2	64064.7	40444.5	41490	41767.3	41281.4	39439.3	53720.7
1037.65	87733.7	87415.5	83600.1	85521.9	84891.2	86511.3	86349.9	87246.4	73161.8	69708	63937.5	41978.2	41545.4	41330.1	41829.2	39816.2	53920.6
1037.6	87661.4	88441.7	82245.1	85141.2	85919.1	86719	87390.8	87320.3	72845.5	69126	63025.4	41934.3	42590.7	41341.7	41293.6	39801.4	53261.2
1037.55	87273.6	88204.8	82804.1	84288.6	85508.9	87145	87029.9	87821	73924.2	70467.1	63690	41564.4	41521.7	41881.1	41167.9	39302.5	53285
1037.5	86708	87301.7	82277.5	84281.9	84319.7	86139.4	86785.5	87500	73825.6	69975.9	64562.3	41712.5	41689.2	41486.2	41214.5	40089.6	53267
1037.45	86131.2	86089.7	81313.7	83532.2	83572.3	86203.8	86812.2	87218	72537	68745.2	64174.4	41790.3	41631.4	41620.8	41528.9	39177.2	53151
1037.4	86934.3	85909.1	82233.8	83955.8	84955.8	86485.8	86394.7	87931	74283.6	70223.5	63097.6	41627	41804.7	41143.6	41421.4	39534.8	52588.8
1037.35	87636.2	87037.1	82664.9	85357.7	85156.5	85729.9	86180.8	86846.1	72646.4	69609.2	64288.8	41390.5	41117.6	41288.3	40426.7	40024.4	53717.5
1037.3	88060.4	86983.6	81455.6	85283.4	85629.7	85358.4	85919.3	86427.2	72666.4	68807.2	64176.3	41209.8	41442.5	41654.9	41128	39494.5	53174.4
1037.25	86964.8	85528.2	81907.6	84576.4	85186.2	86208.8	86741	85692.9	72704.3	68729.8	63575.6	41084.2	41452.1	40765.8	41230.9	40470	53760.3
1037.2	85564.8	87049	83303.9	84571.3	84583.3	87032.2	86901.6	86454.6	72031.9	69182.9	64328.3	41044.3	41266.9	40726.5	41322.3	40373.6	54038.1
1037.15	86872.3	87423.8	82001.4	83682.5	83975.7	86788.3	86849.5	86296.2	72199.4	68991.7	63836.6	41343.5	41318.3	40942.7	40762.6	39195.1	53758.3
1037.1	86857.1	87737.7	81440.6	84287.2	84961.4	86412.7	85890.6	86392.7	72021.3	68702.3	63747.7	41848.2	41020.7	41359.5	40614.3	39029	53096.7
1037.05	86498.2	87246.2	81423.8	84391.1	84917.3	85576.7	86737.3	86577.7	72550.3	68929.1	63783.2	41279.6	40940.4	41316	40919.2	39147.2	52567.5
1037	86233.6	86755.5	81321.6	84611.1	84904.7	86532.1	86449.8	86391.2	72781.5	68197.6	63247.6	40569.9	41241.9	41433.6	41292.2	38978.2	52928.9
1036.95	86239.1	86528.3	81693.3	84236.4	85205	85394.6	86127.9	86915.3	71821.6	67590.4	63613.9	40766.1	40997	40962.1	41364.1	40006.7	53057.6
1036.9	87209.1	87946.1	81199.4	83446.9	84733.6	84908	86931.2	87186.8	71992.1	68880.2	63459.7	41554.4	41094.4	41485.3	41947.5	39136.5	52246.5
1036.85	86316.5	87545.7	80910.9	83729.2	84875.6	85622.3	86630.9	86557.3	72197.3	69428.6	62616.9	40991.2	40988.8	41436.2	40718.3	39052.4	52713
1036.8	86108.9	87185	82051.2	83618.2	83684.4	85250.9	86525.6	86094.3	71493.3	68664.8	62876.9	41173.9	41299	40572	40842.2	39514.3	53103.5
1036.75	86930.3	86960.8	81825	83989.4	85269.3	86036.7	86644	85702.2	72143.8	68013.8	62776.7	42060.7	41305.4	41109.5	40926.6	39173.3	51932.8
1036.7	87478.4	86226.2	81404.2	81982.7	84808.9	85074.4	86705.6	86502.4	71724.4	68249.3	63101	41331.5	41212.4	41218.8	40308.9	38589.5	52680.5
1036.65	87146.5	85511.1	82350.9	83609.2	83986.5	84660.3	85834.2	86789.6	72016.9	67835.7	61935	41001.5	41346.3	41121.6	40254.7	39322.8	51902.2
1036.6	87146.5	85853.4	81681.5	83865	83803.7	85442	87095.4	86608.6	71601.6	67599.1	62430.1	41191	40535.6	41000.9	39945.5	38662.8	52299.1
1036.55	88200.4	85529.9	81065.6	83652.6	84573	85394.7	86610.3	86116.1	71468.3	69129.1	62384.9	41444.7	40376.4	40716.9	40960.9	38816	52614.9
1036.5	85577.8	85362.3	82047.1	83003.1	84778.4	85017.2	85959.3	86410.6	71253	67867.3	61583.6	41080.3	40457.9	40664.3	40538.6	39209.6	51864.4
1036.45	86479.1	87247.2	81846.2	83069.5	84158.1	85011.6	85051.6	86331.7	71010.9	68246.7	62129.3	41158.1	41063.3	40213.6	40936.8	39042.2	51756.7
1036.4	85745.9	86946.8	82427.6	84039.1	83811.5	86063	85917.6	86623	71844.2	67984.3	62959.2	41043	41555.4	40426.2	40363.2	39275.5	52430.7
1036.35	86118.6	86023.5	81730.5	83291.2	84378.6	85872.6	86142.1	86875.2	71579.9	67904.7	62893.3	40203.3	40972.4	41116.3	39808.8	38769	52243.2
1036.3	86658.2	87364.6	81202.3	84136.2	84037.9	85485.5	85912.4	86578	71098.5	66409	62540.1	40424.2	40868.9	40928.9	40562.2	39006.2	52399
1036.25	85381.2	87255	80689.6	83804.2	84285	85822.5	85846.9	85424.2	70232.6	67936.2	61959.3	40453.3	40647.3	40367.6	40534.6	38723.6	51806.2
1036.2	85986.1	86843.3	81529.7	84942.9	84210.5	85582.1	86855.9	85247.7	69870.2	67932.4	61921.2	40760.9	40978.8	40478.4	40631.2	38642.1	52081.8
1036.15	85651	86359.5	81252.2	83570	84692.9	85420.3	85764.5	86509.3	71368.5	67791.9	62169.9	40867.1	40591.3	39995.1	40589.2	38660.9	52219.1
1036.1	85780.4	85228.1	81079.8	83252.5	83542.8	84766.8	85181.1	85734	72075.7	67240	62290.9	40638	40652	40024.6	40755.3	38774.4	51775.7
1036.05	86889.5	86925.1	81059.4	81996.7	84303.5	84705.9	85944.2	85484.4	70299.9	67237.9	62663.7	40937.4	40275.2	40452.6	40241.7	38679.7	52688.9
1036	86467.5	86209.1	81116.4	82395.4	83992.5	85100.5	86134.4	85117.8	69355.8	68195.2	62403.4	41079.3	41022.2	40479.1	40984.8	39128.6	52000.1
1035.95	86773.4	85805.4	82128.2	82873.5	83898.2	86359.4	85439.5	85471.3	70966	67134.7	62774.1	41161.2	41115.5	40967.9	40392.4	39068.6	51422.2
1035.9	86096.1	85953.3	82040	82831.5	83916.5	84846.4	86072.4	85309.9	70657.4	67435	63395.7	40515.7	40870.8	40599	40519.5	39076.2	52006.5
1035.85	86208.8	85568.3	81345.7	82789.1	83446.9	84649.6	85803.8	85901.8	70295.7	66963.9	62400.6	40158.1	41172	41158.9	40418.8	38631.8	51482.6
1035.8	86009.8	85224	81689	83367.4	83650.9	84193.4	85618.8	86458.8	71051.5	67993.7	62374.7	40484.7	40662	40802.7	39975.2	38707.3	50743.3
1035.75	86043.2	85660	81336.1	84429.7	83034.2	85136.3	85702.1	86032.3	71270.9	67156.4	62873.8	39676.8	41068.9	40733.8	40561.5	38729	51825
1035.7	85457.1	85768.5	80586.6	83168.1	84423	84646.8	85323.3	85257.1	70539.1	67289.7	61579.7	40359.7	40116.5	40798.2	40703.1	38515.3	51969.5
1035.65	85922.8	85612.6	80697.2	82615.8	83435.4	85175.5	85526.5	85204.3	70373.5	66446.3	60906.7	39911.9	40571.9	40669.7	40061.6	38911.9	51998.7
1035.6	85718.7	85319.6	80713.9	82092.7	84222.6	84349.6	85839.3	85905.9	70282	66286.5	61447.7	39898.6	40717.2	39738.4	39710.7	38785.2	51902.2
1035.55	85334.6	85367.9	80996.1	84368.5	83199	84652.8	86145.2	86225.9	70572.6	66657	60960.5	40408.9	40270.2	40011.5	40129.3	38757.9	51388.9
1035.5	86457.5	85117.3	81478.8	83126.7	83077.6	83770.2	86385.6	85645	69866.4	67059.2	61780.2	40671.6	40297.6	40102.6	40589.3	38828.2	49970.1
1035.45	86211.3	84731.4	80802.7	82199.5	83599.3	83929.3	86094.7	85249.5	69618.6	66515.4	62009.3	40162.2	40133.9	40841.5	39937.4	38969	50590.7
1035.4	84838.7	84931.8	81569.2	81895.4	83418.8	85143	85555.2	85300.6	69671.4	66098.2	61666	40458.5	39818.9	40353.8	39861.9	39130.3	51135.4
1035.35	85694.6	86038	80232.7	83425.3	83055.1	84546.5	84859	85685.9	69690.1	66849.8	61387	40537.7	39658.4	39998.2	39858.2	38441.1	51393.3
1035.3	86022.7	85247.3	80688.2	83190.1	83563	85037.2	84412.1	84854.3	69382.6	66610.3	61408.6	40246.8	40423.8	40048.4	39695.8	38928.2	51012.9
1035.25	85497.2	85033.1	80260.9	82682.4	84575.4	84461.3	84830.9	85787.9	68866.2	66608.1	61176.7	40386	40351.5	39839.8	39067.2	39070.1	51164.4
1035.2	85806.3	86154.9	80728.7	81754	83754	84224.9	84924.4	85433.8	69192	66327	61255.5	39992.6	39859.7	40079	39654.5	38717.7	51474.8
1035.15	85490.9	85995.9	80892.3	83216.7	83484.4	83729.5	84656.2	85897.3	69487.8	66246.7	61035.7	40039	39957.3	39849.6	39989.3	38697.1	51852.3
1035.1	85636.5	86216.1	80194.8	81962.7	83291.1	83685.3	85455.6	85473.2	69589.6	65756.2	61649.3	40337.4	39963.3	40241.6	39644.7	37786	50693.7
1035.05	84913.4	85231.6	80675.1	81597.3	82625.1	83820.6	84989.5	84693.6	68740.7	65310.4	61046.6	40391.8	39324	39672.2	40373.1	37745.6	50788.2
1035	85749.7	85547.3	80952.5	81866.4	82587.6	84225.9	83771.4	85110.8	69778.7	66498.5	61271.4	39518.9	39607.9	40374.1	39742.6	38118.2	50866.9
1034.95	86145.3	84948.9	80535.3	83135.5	82538.1	84821.3	83567.5	84942.8	70548.1	66232	60583.9	39727.4	40168.9	40381.8	39635.7	37551.6	51592.6
1034.9	85619	86335.2	81618.4	82425	83186	84128.2	85203.3	84844.1	69510.1	65688.6	60563	40380.6	39329.6	39691.9	39403.1	37876	51787.3
1034.85	84034.7	84682.7	81164	81707.4	82778.9	84539.7	83947	85143.9	68365.5	66715.9	59675.5	40566.1	39696.5	39289.7	40447.6	37931.5	51052.2
1034.8	84855.2	84731.5	80465.9	82470.1	82094.3	84297.2	84032.8	84908.3	69065.9	65227	60447.3	39500.2	40377.5	39825.5	39763	37716.7	50650.6
1034.75	85740.7	83829.1	80506.6	82772	82501.4	83861.7	84800.8	85497.5	68572.5	64938.2	60206.3	40220.9	40170.2	40474.4	39015.2	38468.9	51348.2
1034.7	86113	84760.7	80862.7	82747.8	82429.4	83628	84796.8	86032.8	68390	65474.8	60763.6	39339	40312.5	39767.3	39388.7	37682.1	50236.7
1034.65	85816.2	85726.3	79132.4	82066.4	82902.4	83899.6	83793.3	84776.6	69068.6	64875.8	60099.9	39362.7	39782.3	39727.3	39580.7	38593.4	50035.2
1034.6	84777.9	84623.7	79577.9	82146.3	82883.8	83695.4	84459.2	85727.6	69444.2	65329.4	60549.2	39560	39948.5	40017.9	39403.2	37659.4	49910
1034.55	84532.1	85464.1	79667.2	81523.8	82441.3	83201.7	84255.6	84866.7	68777.3	65818.2	60478.6	40427.2	39465.6	39514.6	39519.5	38620.6	50155.4
1034.5	84088.4	84420.4	79450.2	81046.2	82648.9	83287.3	84335.4	84492.8	69205.3	64855.9	59514.1	39909.7	40368.9	39874.5	39116.5	38251.3	50035.2
1034.45	83401.2	84667.5	79682.9	82021.1	83215.5	84004.5	84814.3	84312.6	68433.6	64746.4	60292.3	40101.8	39666.6	39504.8	39396.4	37677.2	49948.9
1034.4	85147.3	85089.8	79816.4	82495.1	82920.5	83659.4	83859.4	84085.6	68821.7	65368.9	60002.4	39922.4	39388	39367.8	39289.1	37552.5	50305.9
1034.35	84695.9	83836	79958.2	80833	82188.9	83555.7	83325.1	83666.3	69397.5	65137.9	59477.3	39642.2	39876	39213.6	38864.2	37551.8	49443.5
1034.3	84850.1	83904.3	81174.2	81777.6	82054.4	82989.9	83532.3	84947.7	68132.5	64475	60119.9	39594.1	39466.7	39718.7	39002.3	37298	49399.7
1034.25	84700.9	84410.9	79891.3	81195.5	83195.6	83533.8	83379	84721.2	68346.6	64709	59847.9	39578.6	39790.9	39491.2	38929.1	36912.3	49851.7
1034.2	85702.1	85004.8	78244.6	81498.6	82968.4	83279.2	84085.1	84134	67694.1	65171.9	59238.8	39649	39847.4	39333.7	38812.4	37616.4	50540.4
1034.15	84294.2	84098.1	79308.1	80478.7	82057.2	83306.8	84005.1	84035.3	67451.8	64746.1	58102.9	39601.1	39480.3	39602.7	39121.4	37875.6	50603.3
1034.1	83906.8	85058.3	80327.7	81975.3	81680.8	82642.9	83978.2	83606.4	68755	64414.2	59358	39099.1	39503.2	39756.4	38954	37405.1	49570.9
1034.05	84539.3	84794.9	80664.5	81614.1	82196	82328.8	83317.2	84830.9	67707	64876.5	60199.8	39578	39225.7	38947.3	38777.6	37155.6	49606.9
1034	84306.6	83711.3	79825	81349.5	82761	83360.5	83625.2	85069.1	68227.6	65284.8	59329.5	39684	38910.1	39257.1	39183	37174.8	50450.6
1033.95	83992.2	84118.4	79137.6	81057.2	82111	83119.8	83217.3	84070.3	68101.2	65222.4	58606.1	39797.2	38846.2	39549.1	39131.7	38032.5	50731.7
1033.9	84478.2	83832.7	79220.1	81401.7	82259.9	82880.1	83252.7	83666.6	67123.8	64788.3	59158.9	39417.9	39448.5	38322.5	38873.6	37371.1	49275
1033.85	84876.4	84617.2	79594.6	80827.6	81718.1	83573.3	84025.7	83960.2	67371.9	63813.9	58948	38919	39419.8	38209.1	38823.7	37573.8	49773.8
1033.8	84762.8	84460.3	79263.6	80920.1	82410.9	83046.5	82822.8	83784.6	67217.5	64003.3	58272.2	39321	39034.5	38738.7	38691.1	37451	50020.6
1033.75	85386.7	84970.9	79676.4	81207.3	82904.2	83280.7	82893.4	83428.1	68292	64442.2	59593.4	39248.5	39192.8	38953.5	38873.2	37291.3	49845.9
1033.7	83213.6	83670.6	78963.3	80766.7	81689.6	83167.3	82985.6	83641.5	65762	63695.3	59487.4	38988.5	38951.8	38921.1	38829.6	38007.5	49892.6
1033.65	83851.2	84286.9	78389.4	80949.7	81819.5	83275.6	83175.2	84042.4	66921.8	64095.8	58972.9	38755.5	39614	38490	38406.6	37311.1	49134.1
1033.6	83897.5	84779.9	78778.2	80144.6	81784.7	82862.4	84143.4	83408.3	67065.2	63784.7	59840.8	38920	39342.6	39022.1	37918.6	37449.6	49781.3
1033.55	83795.6	84596.3	79900.1	81730.4	81475.4	82783.8	83930.6	82890.7	66542.9	63841.3	58840.2	38645.8	39061.6	39350.1	38991.1	36710.6	49261.3
1033.5	83648.2	83644.4	79118.7	80831.7	82187.1	82458.9	82889.4	82707.7	66350.2	63906.9	58856.7	38432	39151.5	39325.2	38989.5	37055.8	49465.5
1033.45	83258.6	83421.9	79314.9	80883.8	82483.2	82142.4	83556.5	83354.7	66736.5	63611.7	58565.4	39220.6	39254.5	38860.6	39039.1	37545	48892.4
1033.4	84327	83879.2	79225	81090.7	81255.9	82300.3	83323	84449	65615.4	62164.7	59642.5	38757.4	38846.6	38670.3	38730.1	37835.6	48853
1033.35	85430.8	83728.8	79489.9	81498.6	81539.3	82087.6	83331.3	82949.6	67251.1	61145.6	58993.6	39242.4	38739.7	39152.3	38530.3	37367.9	49312.1
1033.3	84090.2	83803.1	79714.7	81750.6	81285.2	82668.9	82921.1	83152.4	65973.3	62442.1	57864.8	38524.5	38988.1	38811	38624.6	37261.7	49726.9
1033.25	84589.6	84448.8	78477.6	81282.7	80919.3	82258.2	82779.4	83083.6	68148.5	63870.9	58111.8	39050.5	38838.1	39167.1	38511.2	36896.4	48730.6
1033.2	83736.3	83704.7	78506.9	81180.2	82126.1	82437.4	81855.5	83402.7	66527.1	63179.9	58741	38871.7	39521	39044.4	38342.2	36836.7	48804.2
1033.15	83049.7	82902.2	79757.8	80631.6	82301	82589.4	82535.1	82837.5	67046.7	62814.5	57984.7	38577.8	38727.3	38987.8	38736.5	36558.8	48646.2
1033.1	83778.6	82341.1	78872	81312.3	81512.6	82071.3	82945.2	82503.2	65534.4	63924.3	57984.7	38887.4	38931	38674.8	38559.6	37053.1	49165.9
1033.05	83227.4	82836.7	78207.3	82564.4	81258.6	81709.8	82440.4	82820.1	66225.7	62017.3	58934.3	39346.6	39028.8	38542.4	38567.5	37002	48641.8
1033	83125.1	83547	78664.6	80630.8	81451.7	82148.2	82367.1	82456.8	65896.7	63280.5	58817.9	39090.6	38814.6	38133.8	39266.9	36796.4	48357.8
1032.95	82501.5	82834.7	78908.6	80191.6	81316.9	82163.1	82103.2	83043.7	66451.8	63114.7	59159.5	38553.5	38812.7	38243.7	38594.8	36661.5	48410
1032.9	83510.7	83748.1	79138.9	82625.5	81240.6	82262.6	82119.1	82793.8	66118.6	62568	58437.9	38561.2	38414.4	38420.4	38196.3	37040.7	48170.6
1032.85	83111.4	83884.4	79022.6	81024.1	80708.8	81404.2	81846.5	83093.7	65344.3	61672.2	58710.3	38489.5	38305.7	38568.8	38548.6	37432.5	48793.1
1032.8	82742.6	82390.9	78352.1	80466.8	80886.6	82971.9	81695.7	82849.5	65326.5	62385.6	58355.5	38590.6	38540.3	37746.5	38497.4	36364.7	48577.1
1032.75	83192.1	82412	78471.8	80210	81727.2	81850.5	82741.1	82459.5	65179.1	62834.4	58153.4	38828.6	38791.4	38355.6	37737.9	36643.7	48384.4
1032.7	83802	83040	77919.1	79957.1	80506	81047.2	82380.6	82477.7	64998.4	61682.6	58781.6	38601.8	38277.5	38785.9	37684.4	36989.2	49189.2
1032.65	84053	82797.8	77362.5	78868.5	80548	81617.8	81837.7	82850.6	65384.1	62252.8	57736.6	38911.9	38421.1	38606.4	38199.8	36675.7	48593.7
1032.6	83514.4	81996	78547.2	80450.7	80989.3	81993.9	82120.4	82399.6	65206.2	61963.1	58648.2	38965.2	38501.9	38481.6	38126.8	36974.6	48278.6
1032.55	83471.5	82593.1	78141.8	80266	80033.9	81141.6	82513.6	82705.9	64733.3	62137.4	57911	38590.2	38810.6	37979.1	38523.8	37088.1	47909.5
1032.5	83022.3	82577	77965.8	79914.7	81097.6	81977.3	81912.5	82404.2	64968.8	62564.5	57989	38602.3	38673.3	38354.9	37914.7	36673.6	48830.3
1032.45	83055	82216.9	78200.5	80735.5	81039.2	81001.4	82619.1	82820.9	64878.6	61892.1	58146.6	38116	37808.9	38624.3	38107.8	36925	48904.6
1032.4	83223.5	82525.4	77592.7	81427.9	81196.7	81169.1	82338.9	83081.9	64193.5	61084.7	57192.6	38157.6	38307.9	38579.6	38289.1	36672.5	48768.5
1032.35	83571.7	83253.7	76850.4	80597.9	81387.6	80945.1	82185.5	82939.9	64572	62200.3	56912.6	37659	38424.9	38150.7	38097.7	36313.7	48515.4
1032.3	82569	82467	77957	79001.8	80957.5	81556.9	81900.2	82621.1	64760.2	61760.3	57500.8	38251.4	37848.5	37764.2	37631.3	36339.8	47359
1032.25	83791.3	82171.6	78402.5	80172.1	81445.2	82462.4	82781.6	82276	64829.1	61460.1	57793	38064.5	38116.7	37799.1	38019.8	37193.9	47147
1032.2	82577.9	82750.8	77341.1	80592.8	80514.2	82361.2	81491.6	81759	65105.3	61458	57306.4	38461.2	38594.3	37892.7	37719	36678.2	46624.4
1032.15	82688.2	83675.9	77412.7	80577.6	81032.8	82225.1	82043.6	82787.7	64183.4	61471.6	57489.6	38714.2	37816.9	38135.5	37490.8	37232.4	47218.2
1032.1	82775.1	83711.2	77739	80073.4	80812	81929.7	82030.5	82495.7	63533.8	62481.6	56477	37939.9	38138.5	37745.8	37755.8	36320.4	47881.8
1032.05	83238.7	82501.3	78311.3	79993.1	80701.2	81795.5	81991.2	82409.2	64209.4	61720	56488.4	37975.3	38440.6	37763.9	38150.4	36613.3	47680.9
1032	83186.7	81976.4	78340	81280.6	80453.3	81082.2	82167.4	81937.9	64983.5	61458.5	56203.9	38646.3	37726.5	37357.6	37086.2	36373.5	47882.1
1031.95	81733.9	82007.6	78201.9	80494.3	80204.4	81909.8	81897.8	82584.9	64284.6	61983.3	56129.5	38822.6	37844.4	38315.6	37589.7	36052.4	47214.1
1031.9	82299.6	82079.8	77942.6	80169.3	80858.1	81117.5	81584.6	83077.1	64243.3	61121.9	56595	39042.8	37723.5	38156	38097.1	35839.4	47704.3
1031.85	81784.8	81857.5	77667.3	79692.7	81141.1	81613.1	81631.8	81965	64315.7	61786.4	56837.5	38415.8	37308.3	37685.4	37070.7	35460.7	47390.9
1031.8	81961.9	82925.3	77776.1	79081.1	80769.1	81069.6	81939.4	82364.8	63578.7	60871.6	56463.8	38020.4	37480.1	37670.1	37746.8	35865.8	47421.7
1031.75	81820.4	82502.7	79090	78592.6	79859.5	81781.1	81917.4	81702.4	63266.8	60798.1	56517.6	37579.3	37644.6	37714.5	37771.8	36332.9	46646.4
1031.7	81457.2	82241.9	78122.4	78384.5	80127.4	81255.3	82041.2	81475.2	63675.2	60224.5	56346.5	37947.6	37584.3	37581.9	36928.5	36193.6	46932.3
1031.65	82857	82242.3	78552.6	79102.6	79943.6	80839.9	81740	81637.9	63829.9	60199.3	56409.2	38278.6	37386.8	37624.4	37916.6	35699.8	47951.3
1031.6	81932.2	81419.4	78868.6	78331.5	79912.9	80910.6	81768.1	81815.5	63677	60959.1	56224.4	37842.8	37609.8	37589.5	37441.7	35604.8	47270.3
1031.55	81375.8	80931.1	78203.7	79077.1	79947.8	80949.4	81211.8	81007.4	63528.2	61520.7	56646.1	37760.6	37527.3	37655.8	37539.3	36097.1	46173.7
1031.5	82012.8	82154.9	77975.2	79511.8	79784.1	80894.9	81859	81519.1	63395.9	59559.4	56582.1	37798	37613	37417.9	37405.7	35748.6	46830.6
1031.45	81350.2	82711.6	76992.9	79663.7	80000.7	80757.3	81626.8	80902	63277.2	60841.7	55293.9	37814.7	37579.5	37061.4	37411.2	36234.7	46713.2
1031.4	81465.2	80977.5	77747.5	78899.9	79949.5	80497	81341.3	80290.8	62635.3	60673.5	56277.8	37746.3	37284.4	36919.6	37552	36045.9	47023.1
1031.35	81391.8	80753.3	77830.3	79590.9	78683.3	81275.7	81557	82655.2	63176.4	59362.4	55467.8	37870.5	37023.7	36730.1	37202	36516.8	46808.5
1031.3	81641.4	80784.8	77626	78995.5	79424.6	80655.1	81918	82147.2	62897.7	58884.2	55501.9	37761.8	37329.5	37614.4	36926.9	36426.5	46445.9
1031.25	81712.7	80315.9	77233.7	79419.2	79409.7	80540.8	81321.2	81411.9	63042.8	59986.4	56093.9	37215	37432.4	37285.9	36940.2	36161.6	47010.7
1031.2	81398.1	80776	76328.5	78866.3	78891.7	80963.4	81076.6	81475.9	63119.1	60045.5	55465.3	37318	37139.9	37291.1	37136.7	35464.9	47537.4
1031.15	81951.4	80776.1	77637.3	78085.9	79633.6	80231.3	80960.9	80921.9	62449.4	59772.9	55951.8	37815	37600.8	37260.6	36998	35378.3	46218.5
1031.1	81908.8	80853	77893.9	78270.5	79846.1	80563.1	80431.6	80452.2	63329.4	59856.7	56469.5	36564.4	37340.1	37585.1	37065.3	35260.6	46270.6
1031.05	81414.3	80176.9	77628.8	78742.3	79344.1	80562.6	80594.6	80514.4	62422	59785.9	56151.2	36754.8	37393.4	36951.7	36692.2	35536.9	46758.2
1031	80902.5	81853.4	77593.1	78321.9	80100	80495	80958.1	80792.8	62509.1	60230.8	55254	36774.2	36726.7	37135.4	36959.9	34505.4	47082.2
1030.95	79863.2	81946.9	77471.6	78233.7	80087.9	80370.1	80566.3	80519.7	61998.1	59544.9	55159.3	37070.6	36689.7	36905.8	36760.6	35789.7	46047.8
1030.9	81049.3	81984.4	77146.8	79139.5	79289.8	80678.7	80966.4	80108	62002.3	59868.8	54931.9	37229	37224.4	37586.5	36488.3	35178.9	46579.9
1030.85	81931.1	80952.9	76187.2	78143.7	80144.1	80316	80589.2	80014.6	62697.4	59906.1	54780.8	37524.4	37300.2	37234.1	36767.8	35151.8	46672.3
1030.8	80955.6	81465.7	75779.6	77126	79055.7	81094.3	80667.9	80378.9	62619.7	58512.8	54353.9	37116.5	36925.3	36984	36319.2	34577.5	46828.8
1030.75	80787.5	81108.8	75580.1	77912.9	78815.3	80305.2	80228.8	80711.3	61571.3	58781.3	55184.5	37444.7	36699	36533.8	36150	34925.6	46939.1
1030.7	80428.7	81254.6	76900.1	77970.6	78988.3	79700.8	80024.5	81118.4	61739	59600.8	55074.7	37148.9	36407.7	37020.2	36335	35604.7	46268.3
1030.65	81252.4	81511.2	76721.2	78504	78667.4	79757.2	80754.2	81571.5	62054.4	59065.9	54797.9	37122	36406.2	37296.5	36435.5	34801.9	46787.2
1030.6	81291.7	79662.1	76830.2	77703.2	78900.2	79922.3	80615.2	80656.5	62247.9	58083.2	54452.5	37037.5	36817.6	36511.8	36375.7	35339.1	46728.5
1030.55	82202.6	80165.9	76648.4	77730.3	79333.9	79009.5	80732.8	80800.3	61801.7	58683.8	54900.2	36731.1	36776.4	36896.1	36317.3	35162.7	46324.8
1030.5	81332.7	80512.7	76955.8	77991.1	78968.3	79759	80726.5	80688.2	62293.7	57705.4	54203.5	36605.7	36375.3	36356.1	36398.7	35582.4	45670.2
1030.45	81075.2	79239.2	76507	79308.5	78556	80129.7	79696.1	79731.4	61224.9	58197	53796.1	36893.1	37020.7	35922.7	36250.6	34885.5	45982.8
1030.4	80445.3	80387.5	77387.6	77753.8	77918.3	79542.4	79647.1	81101.7	61577.9	58612.5	54400.4	36681	36335.4	36980.1	36559.7	35075.9	45081.6
1030.35	81512.5	80437.9	77024.9	78190.6	78118.7	78646.1	79315.9	80829.5	62250.9	59326.1	53832.9	36777.9	36569	36843	36385.3	35272.8	46070.6
1030.3	81383.2	78886.8	75537	78337.4	78329.1	79360.2	79736	80555.5	61500.6	58479.2	54163.7	36687.2	36871.3	36365.3	35861.4	34422.8	45424.3
1030.25	80308.1	80462.6	75500.5	78063.9	77717.1	79361.1	80401.4	80760.6	60278.3	57638.6	53642.2	36661.2	36627.6	36445.1	36491.7	35011.5	44713.4
1030.2	80355.7	80895.8	76560.4	77853.2	78913	78655.8	79866.3	80358.2	61362.3	58187	53880	36842.7	36599.6	36849.3	35738	34871.4	44692.5
1030.15	80078.1	80380.3	76884.4	77573.3	78120.4	78519.7	79893.3	80079.3	60300	57815	53619.9	36712.5	36506.9	36682.2	36673.7	34634.4	44886.6
1030.1	80375.5	81085.6	76050.5	77954.4	77761	78532.8	79194	79996.1	60462.8	58146.9	53160.7	36806.9	36242.5	36190.5	36125.1	35475.7	45872.6
1030.05	79020.8	79450.6	75575.3	76921.3	78150.7	79554	79355.4	80314.7	61224.9	57737.2	53544.9	36790.6	36623	36936.2	35675.2	36252.3	45314.1
1030	80321.6	78907.8	76515.5	77515.7	77914.8	78672.9	79164.5	79692.8	60757.2	58057.8	53735	36750.3	36423.7	36556	35648.7	35218.5	45155.9
1029.95	80797.2	79016.5	75338.5	78017.6	78294.3	78505	78729.3	79287.8	61819.3	57827.7	52551.8	36507.1	36190.6	35973.2	35966.6	35039.8	45438
1029.9	80441.8	78247.5	75175.6	77629.8	77975.5	78802.7	79451.7	79652.3	60822.4	56879.8	53485.2	36507.7	36257.3	36337.9	36251.5	34569.6	45681.8
1029.85	79524.8	79440.1	76062.9	77625.4	78694.3	79144.2	78878.3	79246.2	60842.9	57624.4	54097.9	36246.9	36401.8	36246.1	36043.7	34632.1	46169.2
1029.8	79341.4	80052.7	76747.6	76374.9	78048	78150.9	79063.7	79353	60076.9	58058.2	52901.1	36533.2	35896.1	36150.2	36009.5	34555.1	45398.7
1029.75	80106.4	79558.1	75051.1	77654.2	78614.6	78499.1	79240.8	80552	60177.2	57861.1	53258	36455.2	36407	36664.6	35871	33708.1	45094.6
1029.7	79870.1	79824.1	76284.2	76985.3	78029.6	77892.1	79233.6	79671	59816.8	56738.7	53616.2	35888.9	36445.6	36242.9	35545.7	33826.7	45249.8
1029.65	80348.1	79246.3	75668.3	77289.9	78203	78211.1	79021.9	78796.8	59580.9	56558.1	53325.2	35878.4	36078	36509.5	35858.2	34066.4	44206.2
1029.6	79721.6	79055.5	76265.8	77354.7	78410.7	77648.5	79149.8	79064.2	58580	57430	52302.9	36313.7	35873.1	35922.9	36020.3	34864.9	45276.4
1029.55	79337.6	78229.6	76777	77996.8	77713.7	78411.6	78427.6	79075.7	60088.6	56811.9	52307.9	36401	36128.6	35979.2	35873.1	34177.2	45080.1
1029.5	79191.4	79028.4	75257.9	77402.7	77095.3	79039.2	78964.9	79243.5	59619.4	57170.8	52856.8	36155.1	35949.4	35917.5	36036.8	34098.7	43678.9
1029.45	78576.1	79117	75688.6	77279.5	77607.2	78145.6	79197.8	79873.1	59788.7	56655.1	52708.4	35811.4	36177.7	35701.3	35808.2	35091.6	44335.5
1029.4	79827.6	78119.2	76028.4	76371.7	77894.5	78934.4	79184.1	78597.4	60229.9	56945.4	52795.7	35791.6	36467.7	35617.6	35400.6	34333.2	44640
1029.35	79780.7	78741.2	75960	75963.4	77223.2	78374.3	79436.3	78522.7	60128.7	56831.6	52485.2	35557.3	36127.1	36013.1	35762.8	34494.8	45003.2
1029.3	78857.3	78974.5	76050.8	76319.4	77100.6	78120.4	78438.1	78857.1	59127	56384.7	53312.7	35732.1	35754	35954.5	35368.6	34273.8	45005.5
1029.25	80078.8	78396.5	74499	77017.9	76844.9	77744.8	77855.4	79546.7	58862.9	56258.1	53377.8	36083	36792.3	35997.1	35898.9	34193	44160.2
1029.2	79881.3	78953.1	74450.1	77002	77081.9	78320.8	78034.5	77912.5	59588.9	56659.7	52690.5	36064.8	36126.6	35936.5	35599.9	34669.5	43862.3
1029.15	79816	78636.8	74350.7	76981.8	77354.4	77779.7	78391.9	77950.3	59584.5	56924.7	52392.8	35978.8	35925.6	36163.5	35659.6	34783.4	43780
1029.1	79247.2	78646	74784	76701	77025	79130.5	77770.7	79082.8	59000.8	57004.5	51547.4	35754.6	35907.3	36428.5	35405.3	35207.7	44230.9
1029.05	79282.3	77680.9	75523.3	76768.1	77148.5	77659.7	78037.9	78132.8	58812	55825	52487.8	35535.1	35541.4	35768.6	35740.1	34551.9	44606.8
1029	78955	78617.4	75205	76878.8	77996.4	77900.5	78446.4	78072.6	58392.2	55617.5	52483.5	36352.5	35624.5	35768.5	36031.3	34230.9	44736.2
1028.95	79112.8	78942.4	74990.1	75851.8	76156.8	77526.9	78505.6	78458.5	58001.1	55118.7	51313.3	36258.7	35425.7	35835.8	35301.6	34690.4	44064.5
1028.9	78853.5	79432.5	74929.7	76154.5	77743	78387.1	78076	78773.1	58838.3	55475.7	50785.7	35832.9	35318.3	36709.8	35446.6	34460.7	44127.3
1028.85	79083	78767.3	74098.8	76281.9	77413.7	78183.7	78283.2	79323.5	58899.5	56330.2	51686.5	36093	36079	36306.7	35666.1	34568.4	44463.4
1028.8	78436.3	77717.4	75152.5	75786.4	77298.4	77585.5	76957.9	78448.2	59086.1	55494.4	51836.2	35964.9	35700.9	35754.7	35208.1	33819.8	43822
1028.75	78221.8	78627.4	74600.5	75756.6	77373.2	77833.7	78735.4	78595.7	59139.8	55185.1	51871.4	35850.3	35293.1	35389.6	35513.7	34149.2	43385.9
1028.7	78362	77773.9	74830.9	76573.6	76704.3	76350.7	78189.7	77850.6	59236.8	54963.5	52056.6	36090.9	35462.7	35986.2	35495.9	33785.9	43290.5
1028.65	77566.6	77970.9	74939.9	76457.5	76534.9	76995.9	77626.5	77725.3	58587.1	55739.5	51956.9	35493.8	35741.1	35829.2	35399.8	33836.3	43960.1
1028.6	78095.2	77904.1	74634.9	75629.2	76570.9	76265.9	77346.9	78572	58467.3	55622.8	51787.2	35885.8	35950.5	35787.8	35549.4	34829	44031.9
1028.55	77626.5	78894.5	74434.4	75978.5	76761.6	77192.2	78194.4	77436.8	58126.3	54595.2	51659.3	36109.4	35764.1	35644	36145.6	34503.1	44141.6
1028.5	77672.9	77443.5	75193.7	76079	76518.5	77323.3	77700.1	77546.6	58353.4	55365.8	51669	35849.1	35682.8	35504.1	35052.7	33248.9	43560.5
1028.45	78290	78199.4	75249.4	75572.2	76489.8	77422	77459.7	78044.4	58258.7	56178	50757.9	35738.9	36058	35070.8	34803.6	33952.4	44125.4
1028.4	79191.9	78687.1	74916.6	76403.2	76689.5	77950.8	77286.8	78158.5	58328.1	55378.2	51697.6	35709.2	35824.5	35517.7	35510	34791.1	44295.4
1028.35	78639.9	77967.9	74680.6	76534.9	76494.4	76416	77155.2	78372.7	58111.9	54167.6	51807	35545.9	35615	35285.6	35700.1	34766.7	44531.4
1028.3	78763.6	79081.2	74345.2	75443.7	75975.7	76981.6	78313	78072.4	58180.9	55335	50933.2	35308.1	35676.6	35483.2	34940.6	33484.2	43030.8
1028.25	78387.5	77790.8	74550.7	75414	77103	77345.1	76953.1	78660	58349	55048.6	51288.1	35489.5	35418	34924.6	35374.2	33657	44125.9
1028.2	78363.6	78291.3	74519.3	75431.5	76198.6	76971.5	77864	78484.8	57960.1	55123.5	51777.8	35589.2	35314.6	35544.9	35179.4	34251.8	43540.7
1028.15	78267.1	78532.4	74762	75787.3	76063.9	77966.7	77370.5	78437.1	57843.6	54387	50698.8	35710.9	35258.6	35400.2	35584.7	34003.6	43604.4
1028.1	77987.1	79619	74089.1	76442.5	76650.8	77216.8	76868.8	77395.4	57351.9	56440.5	50389.3	35165.3	35249.5	35414.7	35198.4	33912	43678
1028.05	78425	78449.5	74744.2	75479	77171.7	77838.1	77729.1	77885	57839.1	55192	51208.2	35692.8	35214.9	35189.2	35059.9	33344.1	44123.3
1028	78056.6	77264.6	74706.5	75566.9	76265.9	77652.2	77945.7	77990.7	57363.6	54516.5	51263.8	35785.9	35834.1	35148.7	35179.1	33809.5	44017.8
1027.95	78591.9	77394.1	73500	74781.9	76266.7	77558.2	77781.7	78716.3	57304.9	54256.4	51517.3	35615.8	35594.4	35789.5	35207.8	33637.5	43671.5
1027.9	77978.6	77498.7	74428.4	75752.4	76463.6	76638	78125.2	78263.1	57375.1	55107	50962.7	35193.9	35562.3	35977.2	35670.2	34985	43624.6
1027.85	78321.1	77097.1	74257.2	75774.9	76800.4	76425.5	77395.8	77964.4	57001.8	54764	50416.3	35356.6	34860.9	35027.8	35715.2	33968.7	42776.4
1027.8	78736.5	78219	75172.1	75200.1	76685.5	77113.4	77579.4	78075.3	57324.8	55417.1	50950.4	34863.3	34947.5	35596.5	35114.2	33988.4	43382.2
1027.75	77411.1	77634	75014.6	74821.5	76756.9	76901	77293.3	78293.1	57286.4	55242.3	51303.2	35187.7	35001.9	35018.5	35416.6	33727.7	43380.5
1027.7	77571.9	77379.9	74927.7	75194.3	76511.1	77389.1	77551.7	78260	57865	53967	50446.1	34746.8	35358.6	35141.1	35550.4	33897.5	43722.3
1027.65	77879.6	78431.5	74863	75770.5	76120.8	77422.3	77439.3	77144.1	56874.3	54866.7	50828.5	35310.7	35538.7	35295.2	35080.7	33551.6	42861
1027.6	78140.4	77509.5	74216.2	76790.6	76367.6	76187.9	77385.7	77662.3	56647.4	54877.2	51016	35682.8	35259.7	34818.2	34859.1	34327	42836.8
1027.55	78619	77821.5	74647.5	75466.3	76461.1	76363.7	78108.9	77812.5	56601.7	54915.9	51211.2	35176.2	35060.4	34709.6	34403.1	34160.9	43893.9
1027.5	78711.8	78461.8	75040.7	75389.5	76180.8	77096	77142.3	77419.3	57038.3	54325.3	50388.9	35686.5	34863.1	35119.3	34546.1	33921.2	43588
1027.45	78447	78536.2	74294.1	77132.2	75421	76333.5	77052.5	77318.5	55967	53876.4	50254.4	35442.9	35208.2	34850.5	35170.7	34848.1	43303
1027.4	76937.9	78303.6	73834.4	75544.4	76258.6	76196.1	76702.3	77850.8	56583	54414.8	49984.6	35334.8	35325.7	35412.4	34847	34421.7	44446.9
1027.35	77053.8	76790.1	74449.7	76298.8	76373.1	76748.5	77360.4	78595.4	57134.7	54849.7	50749.6	35471.6	35326.7	35371.5	34416.7	34231.9	43209.9
1027.3	78099.2	77185	73791.5	76666.4	76509.2	76929.5	77212.8	78529.5	57619.9	54588.5	50485.4	35693.3	35181	35305.2	34425.9	34060.8	43421.2
1027.25	78525.6	77682.6	74818.6	76521.8	76178.5	76846.8	76238.3	77096.3	55854.8	54577.5	50897	35482.8	34920.9	34908.1	35354.8	33512.4	42873.6
1027.2	78571.9	77278.8	74230.5	74522.2	76691.1	77729.1	76972.8	76895.6	57026.7	53828.6	50492.9	35339.6	34923.2	35147.3	35409.4	33547.8	43060.8
1027.15	78111.2	76960	73853.4	74756	76101.9	77865.1	76719.5	77025.5	56765.6	53325.4	49242.3	35380.8	35073.5	35269.3	34947.1	33303.6	43946.8
1027.1	78617.2	76916	73526.5	75984.6	76568	76288.1	77795.9	77819.1	56271.3	53534.9	50565.1	35558.1	35472.3	35002.3	35176.9	33974.2	43664.3
1027.05	77429.6	78396.6	73492.2	75662.2	76213.9	76833.9	77172.9	77274.9	56751.8	54740.7	51722.6	35231.7	35109.8	34791.6	34716.8	33684.2	43274.3
1027	78924.8	77654.4	74589.7	75429.6	76012.2	77097.1	77234.2	78132.1	55878.3	55637.4	50158.2	35826.9	34718.7	35012.3	34802.6	34081.6	42816.6
1026.95	77201.9	78186.2	73377.3	75034	76254.4	75930	77294.1	77133.1	56952.4	55196.8	50176.8	35112.3	35393.2	35371.7	35479.2	33849.1	42608.9
1026.9	77275.4	76626.7	73284.4	75422.4	75965.9	76769.8	77266.1	76705.8	56310.2	54251.8	50081.4	34445.4	35719.8	35116.5	35367.2	34349.6	43494
1026.85	78220.5	77675.1	74803.3	75885.7	76360.7	76683.6	76847.4	77265.1	57520.1	53508.7	50267.1	34798.4	34847.7	34935.2	34707	33566.3	43619.7
1026.8	77928.5	77368	73770	75571.1	75927.1	77014.5	76386.7	77092.2	57304.2	53790.2	50618.7	35112.1	34904.3	35105.9	34835.6	34436.4	43637.6
1026.75	77895.3	76598.4	75322.4	74136.5	76182.3	76471.8	76750	78004.6	56570.2	53511.5	50249.8	35047.3	34586.1	34924.5	35223.6	34402	43816.2
1026.7	78303.8	77090.1	74726.1	74805.9	74457.1	76135.8	76609.4	77422.3	56726	54205.4	50522.7	35330.1	34606.1	34908	35349.1	34675.8	44066.7
1026.65	77708.8	76933.7	75151.4	75545.6	75893.6	76701.6	76888.5	77164.5	56655.7	54333.2	51179.1	35478.8	34884.7	34915.4	34773.3	34418.3	43391
1026.6	77720	77816.5	73403.3	75264.7	76728.4	76630.5	77017.1	77345.4	56811.2	54295.5	50433.7	34878	35447.9	35489.5	34880.2	34427.5	43096.2
1026.55	78361.5	77801.4	74071	74889.6	75927.1	76576.9	77214.7	77542.8	56502	54113.6	50190.4	35618.3	35151	35320.5	35124.8	34502.1	43920.3
1026.5	78428.9	77944.9	73493	75765.3	75528	76452.9	77294.8	77755	56906.7	54715.7	50353.7	35292.8	35523.8	35275.7	35018.4	33728.6	44048.2
1026.45	77657.6	78180.2	74707	76070.1	75479.4	76246.1	76738.6	77069.9	57770.4	54297.1	50324.3	35506.6	35473.1	35175.2	35050	34277.6	43836.1
1026.4	78225.1	79029.3	75001.5	75442	75493.3	76130	77760.1	77429.7	57388.8	54340.9	50181.2	35202.7	35095.4	34923.3	35286.1	34350.2	43563.8
1026.35	77135.5	78763.7	74079.4	75543.7	76123.2	76589.6	76357.8	77354	56755.5	54106.5	50491.8	34905.4	35520.9	35071.4	35440.4	34117.6	43179.5
1026.3	78047.3	77756.7	75190.3	76133.1	76204	76709.2	76712.8	78491.7	57499.6	53709.7	50633.1	35001.5	35481.1	34970.8	34774.8	33948.6	42947
1026.25	78303.2	77121.7	74020.6	75814.9	76144.8	76804.4	76921.6	77677.7	57739.6	54615.3	51316.2	35140.5	35377.1	35428.4	34741.2	33826.4	43290.1
1026.2	77902.9	78052.1	73849.1	76216.9	75730	77470.3	76815.5	77698	57527.8	54815	51891.6	35369.2	35541	35134.1	35151.1	34513.1	43877
1026.15	79878.6	77945.1	74320.3	75946.7	75486.9	77096.4	76537.1	77443.2	56223.1	53699.8	51422.5	35515.8	35393.3	35511.3	35147.4	34181.4	44502.2
1026.1	77414	76054.4	74552.4	75540.6	76477	77386.2	76935.7	77703.4	57666.2	54563.4	51555.2	35209.3	35028.5	35624.7	34630.9	33962.6	44239.9
1026.05	77013.5	77238.7	74552.1	74968.7	76157.4	76776.8	77817.1	77893.9	57614.6	54825.8	50696	35798.2	35192.3	35356.2	35388	34919.8	43928.9
1026	77627.8	78225	75798.1	74944.7	75882.3	76750.5	76875.8	77396.6	58161.6	55435.4	50998.5	35579.4	36093.4	34989	35049.2	34275	43280.2
1025.95	77573.6	77919.4	74450.6	76450.8	76744	76253.1	76998.2	77046	57678.1	54470.2	51055.6	35625.2	35589.7	35828.4	34953.5	34249.6	43742.1
1025.9	79041.2	77867.2	74031	75182	77024.2	76589.4	76718	78078.1	57373.5	54119.4	51016.8	35140.3	35379.5	35675	35136.2	34142.9	43405.9
1025.85	78694.5	78140.5	74245.6	75798.9	75680.2	76116.7	77817.3	77616.2	58074.9	54288.4	51268.5	35368.7	35608.5	35395.3	35711.7	33985.5	43596
1025.8	77834.4	79304.9	73749.2	77774.6	76376.8	76347	77812.3	77845.3	57978.7	55313.1	51500.1	35275.1	35986.8	35370	35450.3	34716.6	43756.4
1025.75	78906.6	78742.7	74777.4	76920.7	75365.9	76727	77184.6	78017.8	57604	54744.7	50814.4	34872.8	36319.1	35351.3	35669	34822.6	43892.8
1025.7	77767.2	76596.2	75468.4	74647.1	75391	77019	77208.9	76873.4	58560.7	55229.3	52572.9	35502.5	35554.5	36273.8	35408.7	34545.6	43842.5
1025.65	78038.2	77569.1	74491.6	75447.5	76373.9	76686.8	76780.6	78270.3	58172	55856.3	51480.2	35767.1	35815.6	35681.7	35436.7	34534.5	44950.2
1025.6	77696.2	78330.2	73545.8	75428.5	76891	76852.3	76460.3	78077	58663.1	55161.5	52041.6	35851.7	36037.8	35963.4	35713.3	34885.4	44452.4
1025.55	78765.9	78036.5	73506.8	75994.4	77354.3	76718.4	76910.9	77537.7	59489.3	56183.5	52634.7	35793.9	36105.4	36004.8	35860.9	35298.1	44934.9
1025.5	78686.6	78463.3	74144.8	77283.4	76737.8	77310.1	78176	78542.5	57572.5	56556.9	52710.6	35749.3	36008.8	35888.9	36208.7	35423.6	44935.2
1025.45	78383.9	77866.9	75330.9	77166.1	76346.3	77682.4	78121	78302.2	59130.9	56586.4	51829.9	35824	36425.7	35716.4	35593.4	35464.7	45237.8
1025.4	78496.7	76805.6	75492.6	75849	76355.8	78094.2	77819.8	77790.9	60477.4	56119.8	51843.9	35840.2	35919.8	36558.4	36065.6	35157.9	45727
1025.35	78110.8	79285.9	74632.8	76969.6	77004.2	77228	78113.3	78719.2	59857.9	54952.5	51869.6	35879.3	35964.1	36638.3	36268.1	35092.7	45761.3
1025.3	78523.9	78934.2	74964.1	76300	76861.1	77472.5	78004.2	79229.8	59832.5	56283.2	53277.2	36326.5	36514.5	36338.6	36159.3	35400.7	45386.5
1025.25	78470.2	77908.9	75905.8	77345.6	76854.3	77896.6	77820.3	78552.7	60752.2	56538.1	53891.6	35919.6	36633.8	36442.7	36208.9	34996	45111.8
1025.2	79020.4	78336.3	75259	76932.7	76776	78136.1	77725.9	78692.2	60400.9	57180	52679.9	36313.9	36877.5	36948.7	36485.1	35067.9	44736.9
1025.15	79007.1	78984.9	76387.5	76708.4	77193.4	78180.8	78375.2	78676.1	60806.7	57712.8	53421.3	36526.8	36331	36840.4	36263.4	35424.3	45552.3
1025.1	79410.6	78395.8	76702.7	77169.1	77861.4	78155.6	78104.8	78652.3	62055.5	57506.6	53972.8	36861.7	36714.6	37033.1	36383.7	35521.4	45857.6
1025.05	79343.9	78123.5	74822.6	76307.2	77627.5	77855.4	78976.7	79010.9	62219.3	57780.4	54606.9	37514.1	37270.4	37360.5	37151.3	35988.5	46513.2
1025	79576.3	80500.1	76370	76839.3	77180.8	77782.4	78316.1	78636	63655	58310	55519.5	36777.5	37642.6	36867.3	37575.8	36155.4	47214.5
1024.95	79659.4	80539.6	74771.1	76011.6	78018.3	77945.5	77892.8	79505.5	62850	58571.1	54477.2	37153.4	37262.2	37273.9	37492.7	36506.4	46741.3
1024.9	79563.7	79174.4	76162.1	76683.8	77516.5	78865.2	78797.3	79443.5	65173.5	59510	55539.5	38377	37228.1	37527.5	37838.1	36885.4	46863.3
1024.85	79910.5	79003	75840	77732.1	77975	78176.1	78781.1	79293.1	64762.6	60062.3	56052.3	38173.8	37817.1	37247.1	37874.7	36531.8	48422.2
1024.8	79578.1	80350.5	76316.9	77627.4	78499.1	78423.5	79170.6	79947	64759.7	61661.5	56529.3	37683	37678	37741.1	38018.4	36388.3	48136.5
1024.75	80160.5	81408.6	76706.5	78632.5	77933.7	79300.9	79586.1	80312.7	66219.4	62525.3	56687.9	38238.9	38864.6	38649.3	38783.1	37099.5	49283.4
1024.7	79792.6	79823.1	75199.1	78457.5	78726	79046.1	80321.7	80421.8	67264.1	62241.4	58745.2	38069.5	39182.2	39351.2	39325	37367.2	49254.1
1024.65	80713.7	80179.3	76539.2	78026.9	78848.1	78976.2	79833.8	79190.1	68802.7	63340.1	58522.4	38355.5	39526.9	39792.6	39148.9	37815.4	50263
1024.6	82022.1	80179.8	77195.5	78438	78818	79593.6	79975.9	80869	69503.1	64038.8	59002.2	39082.8	39964.5	40117	39515.2	37758.1	49834
1024.55	81906.8	80627	77483.3	79565.5	79752.3	80292.6	80830.7	81737.4	70723.6	63923.7	60249.5	39843.8	40439.8	39603.5	40485.6	39187.1	49916.5
1024.5	80871.8	81408.4	78353.7	80377.2	79497.7	81563.8	81636.7	82257.3	71461.7	64540.1	61377.1	40913.2	39905.5	40346.3	41215.7	39747.6	51604.7
1024.45	82381.9	82287.9	78696.4	80117.4	79937.1	81988.8	82086.9	82408.8	72972.6	66279	62015.6	41073.6	40230.9	41702.3	40018.5	39961.1	52694.4
1024.4	83560.2	82351.6	79415.3	80631.2	80781.4	81743.7	83081.5	82268.4	74582.6	67524.3	63229.2	41715.1	41217.7	41423.5	40446.4	41322	53664.1
1024.35	82731.5	82549.1	80106.9	80924.8	81931.4	82781.4	83598.3	83069.3	75313.2	68341.4	63306.2	41856.9	42055.6	41933.7	42657.8	41358.2	54453.6
1024.3	84121.9	82447.7	80147.2	80933.4	82245.7	83226.7	83564.7	82933.6	77976.7	70015.1	65505.4	42644.2	42533.1	42839.9	42681.5	41754.2	55624.6
1024.25	86257.5	85265.2	80376.7	82292	81829.7	83808.6	84129.5	85190.5	78579.7	71686	67755.8	43521.4	43205.8	44058.4	43616.2	42306.3	56277.3
1024.2	86108.6	85336.2	81900.8	83221.6	82544.1	85262.2	84684.8	84817.3	81091.4	72789.4	68993.5	43697.9	43791	44365.1	44636	42783.3	56776.5
1024.15	86523.1	86028.5	82929.6	83676.6	84053.6	85670.1	85497.5	85672.9	83020.6	73867.4	69437.8	44270.4	44573.7	44829.4	45352.3	43584.7	58694.6
1024.1	87223.9	86599.3	82690.6	84235.2	85049.3	86393.5	87536.4	86497.5	86018.8	75798.9	71111.2	45512.4	45304.9	45812.6	46602.3	44588.5	60099.6
1024.05	89048.9	86593	83938.7	84904.6	86883	87137.6	87777.2	87493.4	87525.6	77648	72719.4	46408.3	46824.8	47189.1	47191.6	45383.7	61246.8
1024	90457.4	88774.8	84291	85700.1	87917.1	88543	88677.7	88707.1	89285.6	77953.6	73891	47454.8	47796.5	48182.5	48694.3	45834.1	62498.6
1023.95	90557.3	89982.5	84737.7	88149.6	88723.1	89865.7	89962.7	90086.4	92247.6	80189	74921.8	48331.4	48901	49226.5	48934.9	47008.5	64822.3
1023.9	91907.6	90484.1	86490.6	88308.2	89368.6	90192.1	91166.9	90542.4	95079.3	81505.8	77429.8	49794.2	50374.1	50456.8	50020.1	47705.8	65992.5
1023.85	94422.6	92115	88190.7	92098.1	91371.9	91365.5	92122	93566.2	98098.9	83013.3	79724.5	50444.8	51387.5	51536.3	51694.7	49760.9	69115.7
1023.8	95528.7	93827.8	88448.4	91932.3	92658	93757.9	94814.5	94988.9	102766	85506.8	81321.4	52200.9	52385.9	53265.6	53047.7	50472.5	71002.2
1023.75	97812.7	94898.4	89963.8	91250.7	94385.8	96102.5	96065.7	96706.4	103554	87640.4	81615.8	53152.7	53683.5	54805	54099.8	51990.7	71613.2
1023.7	99767.4	96902.7	92570.7	94317.7	95925.6	97519.7	97827.5	98758.3	104982	89922.7	84954.7	54999.8	55425.2	55914.3	55460.4	52668.1	74116.5
1023.65	101860	98485.5	94712.6	95876.5	98792.5	98945.1	99234.7	100839	108328	90337.1	85350.2	56052	56752	56548.9	57356.4	54185.3	77442.8
1023.6	104269	100777	95601.4	98437.5	98537.5	100149	100699	103432	110582	92734.5	86430.5	57515	57846.2	58473.3	58895	55938.1	80334.1
1023.55	106726	103004	97060.9	100718	101792	103027	104073	104964	113143	94437.1	90020.4	59163.2	59591	59908	60242.8	55905.7	80932.1
1023.5	108677	104006	99067.7	102410	104535	105389	105557	107496	117157	98711.4	92627.1	61281.7	62246.8	62728.4	62172.9	58455.4	83682.4
1023.45	111535	105989	101502	103429	105677	107327	108384	109600	119150	99705	95637.2	62825.4	63143.8	64178.8	63300.6	59675.6	85577.8
1023.4	113463	109410	103657	106443	107731	110204	109923	114060	121943	102750	96996.6	65233.7	64139.9	65001.1	64395.3	62463.7	90473.9
1023.35	116789	112015	105523	106928	109438	111876	113268	114465	124271	104264	98869.4	66796.6	66809.9	67121.9	66790.7	63367.8	91948.6
1023.3	118530	115147	106482	109271	111589	114650	115951	117429	125751	107436	101393	67576.9	67472.6	69254.9	67919.7	64788	92760.4
1023.25	122278	117381	108708	113121	114048	116517	117482	120851	130397	108170	103607	69931.9	70189.5	70502.5	69759.1	66955.8	96334.6
1023.2	123586	119432	110715	114380	116093	119171	120771	122237	131763	111532	105223	71914.7	72022.8	72195.9	71703.2	67910.8	98788.8
1023.15	124415	121604	112896	115753	118799	120977	122846	124323	133982	113802	106214	73585.3	73811.4	72975.2	73043.4	69293.3	102538
1023.1	127029	124305	116012	119053	121021	123019	125905	127500	136748	115387	110644	75369.4	75243	75932.9	74794.6	70704.5	104400
1023.05	129551	124838	116951	119391	122436	125259	128693	130274	139180	118088	111925	77045	76496.7	78159.4	76955.2	71723.9	106375
1023	132219	126756	116728	121910	123755	127979	130147	132915	140427	119528	113910	78483.8	78085.7	78597.2	78269.1	73431.9	109107
1022.95	132505	129910	118732	124337	126295	129088	132258	134595	142772	122787	116968	80322.1	80929	80836.3	79721.9	74753.1	111193
1022.9	135672	131561	119223	124286	128458	131525	134007	136518	146242	125396	117804	82565.9	81855.3	82526.2	81612.6	75791	112914
1022.85	136559	131698	121118	126542	129427	133888	136378	139575	148338	127954	119709	84767.4	83229.3	83916.1	83084.7	77809.6	115289
1022.8	135893	133579	121915	127589	131245	135893	139081	141312	149579	129719	121849	87165.6	86040.9	86009.6	85754.5	78466.2	116144
1022.75	135936	133814	121924	129635	132951	136829	138734	141769	151505	132250	123849	87131.5	87866.3	86618.6	86184.9	80850	117610
1022.7	138102	137262	122535	130678	133221	138526	141643	143522	151983	133493	124894	89384.4	89536.9	89249.6	86978.6	81368.1	119302
1022.65	139639	137430	124742	130848	134360	139987	142734	145788	155134	134969	126433	91616.2	91140.5	90605.3	88744.7	82299.5	121315
1022.6	140518	139419	125786	131934	135774	140396	143135	146354	157155	138782	130126	92775.3	92457.6	91932.9	90605.5	84312.5	121049
1022.55	140000	139310	125635	132120	136433	140301	144269	148050	157978	140108	131826	93589.8	94329.2	93658.3	91617.4	86150	121934
1022.5	140092	141351	125526	134817	137224	143580	144957	149799	159258	144325	132961	95803.5	95938.6	94942.9	92409.5	87133.8	123347
1022.45	141153	140368	126210	133443	138506	143864	146299	150608	159316	146124	135462	97044.7	96969.5	95458	94827.2	87847.7	124151
1022.4	140271	140509	127458	136438	138502	144134	147205	151600	162936	148492	139208	100033	98491.2	96774.4	97492.7	88071.8	124079
1022.35	141825	141929	126720	136136	139264	144869	149489	151991	165032	150654	141407	101051	99345.3	98653.4	98460.9	88766.8	125032
1022.3	142042	143780	126430	134852	139004	145794	149372	152940	165992	154115	140948	102053	101318	100043	99478.5	90408.3	124815
1022.25	140839	144249	127613	135429	140551	147901	150994	153073	167546	155499	141977	103345	102392	100756	100105	90714	125685
1022.2	140927	144191	127732	137911	141012	147446	150763	154328	170349	156987	145317	104290	103171	101828	100706	90140.2	123703
1022.15	141544	144084	128630	139073	141136	147434	150870	155502	171895	161389	146932	105769	104338	103006	100934	91424.8	121591
1022.1	141863	142873	128220	138469	142195	147211	151849	156238	172939	164120	147839	106472	105144	104905	102515	92153.8	122699
1022.05	141981	142875	128423	137778	142959	148016	150703	156221	176237	166203	150257	107046	106332	104817	104095	92428.8	121083
1022	143328	145406	128270	138429	143099	147429	151985	155640	178499	167118	152834	107343	105968	106489	105706	93920.2	121649
1021.95	144032	146474	128039	137220	142695	147573	151348	156304	178057	169806	154456	108701	106692	106899	104811	93946.6	121057
1021.9	142318	146143	126782	138420	142267	148260	151824	156043	180691	175900	153589	109668	108255	106828	104488	93442	119407
1021.85	142859	145167	126675	137187	141217	148721	151597	155306	182253	177634	155761	111346	110242	107985	106240	93710.2	119701
1021.8	142393	147283	126312	137438	142488	149243	151558	155314	185312	178674	156727	110547	110329	107736	106047	94326.7	117164
1021.75	141895	146528	126863	137135	142321	147448	151186	154955	186645	181302	158631	110773	110077	108739	106534	92958.8	115454
1021.7	143167	145455	126041	137596	142024	147897	151551	153404	189370	185893	160905	110400	110178	107629	106378	94090.6	113750
1021.65	141660	145336	126139	137275	141282	147250	150743	153460	191855	185839	160400	110004	109362	107485	107388	93071.8	112810
1021.6	140058	143526	125098	136553	140620	145699	148771	152724	190701	187559	162760	110522	109674	108158	107447	92550.4	111518
1021.55	138571	142205	125379	135941	139573	144049	148502	151934	191037	189859	163339	110549	109484	106942	107029	91617	110259
1021.5	138894	141747	124659	133615	138450	143753	147005	150974	193776	192312	164225	109331	108531	106924	105619	90047.2	109288
1021.45	138873	139612	122427	133814	138462	142509	147028	148237	192801	193749	163110	109401	108025	106847	104864	89345.5	108093
1021.4	136247	137871	122558	132989	136263	141875	146207	146810	195704	194984	163504	108741	107463	104747	104306	89366	106671
1021.35	133978	137555	122352	130607	135628	141476	144488	146019	195534	197674	164499	106565	105783	104170	101824	87058.8	104650
1021.3	133143	135959	119206	129644	133637	138879	141888	144471	196037	196536	164860	105341	104982	103083	100668	85519.5	101722
1021.25	131909	133870	117493	128337	132232	137327	140196	142499	194709	194626	164961	103792	103370	102166	99937.4	84500.9	101589
1021.2	129242	131247	116133	127512	130699	136474	138396	141110	193919	195827	164196	102200	102324	99866.6	98545.1	82080	99951.6
1021.15	127675	128551	115161	125818	129531	134464	136806	138141	193429	196865	160690	100849	99159.2	98169.4	96990	81100.6	98642.1
1021.1	126565	128426	114864	125649	127834	131741	134593	135996	191865	196215	160750	98526.8	97850.1	96212.9	94858.8	79538.2	96069.3
1021.05	123260	125755	111864	124036	126848	129758	133304	133548	190970	194418	157736	96113.2	95810.1	94636.2	92691.3	77609.7	95364.1
1021	121869	122875	109836	120127	124039	128740	132064	131111	187723	193155	156500	94225.7	93285.9	92334.9	90393.2	75672.1	94017
1020.95	119537	121683	108256	119940	121975	126731	129480	130104	186564	191599	157289	91787.8	91296.2	89874.2	88068.2	74749.1	92808.6
1020.9	118290	118860	106909	116956	120985	124701	126624	128598	185644	189615	154464	89076.9	88896.8	87245.6	86508	72228.9	90896.5
1020.85	115550	116320	106706	113737	118634	122296	124879	127185	182844	185398	152094	86976.5	87152	84955.2	83890.5	71476.9	88754.7
1020.8	114076	113415	104839	112514	117097	121100	123658	123666	178844	182169	149905	85858.1	84230.2	83243	81999	68919.4	87586.3
1020.75	112018	112615	103653	111193	114666	118244	121261	121223	174741	179060	146285	82624.9	82189.4	80529.1	79486.3	67341.3	85852.9
1020.7	109340	111532	100815	108994	112862	115889	118206	118204	172092	176760	143590	80008.6	79998.2	78045.2	76599.4	65659.5	83390.7
1020.65	106399	108573	98884.7	108599	111616	114735	116929	116286	168343	173833	141113	77660.6	77836.7	76175.2	74782.6	64140.6	82105
1020.6	105601	105113	98279.2	105522	107929	112611	113559	114881	163191	168721	138057	74925.3	75516	73271	72545.8	62248.6	81213.5
1020.55	104049	103788	96742	103387	106339	110222	111432	112458	159911	163021	133690	72572.9	73012.5	70822	70056.5	60446.8	76769.6
1020.5	102405	103340	95261.9	102240	105591	108914	109420	110286	155479	157923	130943	71343.7	70652.7	69149.9	67223	59585.2	76200.4
1020.45	100390	101928	94041.5	100866	103443	106658	106568	108196	149835	154648	126991	68977.6	68638	67241.4	66013.6	57626.3	74596.2
1020.4	98571.4	99445.1	92704.5	99064.2	101413	104272	106066	106560	145709	148984	122958	65922.2	66377.7	64826.8	64500.7	55996.5	71942.5
1020.35	96330.7	97801.2	92442	97264.9	99884.4	102074	104296	104467	139994	143543	118383	64342.8	64150.5	63054.9	61868	53473	69787.4
1020.3	95801.3	96371.6	89894.3	96173	99055.5	101149	102126	102770	134035	138468	114096	62309.5	61886.6	60850.8	59787.6	51266.1	69117
1020.25	94708.7	95382.5	90260.1	93403.5	97660.8	99529.6	101303	101216	129319	133301	110886	60596.9	60654.9	59278	58136.6	50673.3	67427.8
1020.2	94069.4	95028.7	89656.5	93960.4	95969.4	98400.6	99502.1	99785.6	126113	127651	108041	57792.7	58054	57075.1	57448	49754.2	65793.6
1020.15	92549.2	93331.6	87420.4	93997.7	95275.1	97051.2	97155.2	97008.7	120854	122645	102881	56383.8	56359.6	55582.2	55086.5	47733.4	63008.9
1020.1	90781.9	92124.6	85526.1	91648.5	93845.1	94743.1	95412.9	96435.6	115568	117071	100311	55459.6	54629.6	53892	52930	47513.1	61317.7
1020.05	90468.2	91176.6	84987.4	90405.3	92525.8	93684.2	93856.1	94496.7	111875	112929	96287.7	53242.8	52456.3	53091.3	51585.8	46309.6	60362.3
1020	88790.7	89318.2	84775.7	89128.6	90828.2	92416.2	93082.3	92799.9	106495	108354	92478.9	51139.9	51857.7	51450	51174.2	44629.4	58409.4
1019.95	87377.8	88738	83605.9	88410.4	89623.7	91747.6	91585.8	92347.9	102784	104113	90347.6	50447	49840.2	50120.1	49545.5	43915.9	57406.3
1019.9	87324.3	88497.7	83417.2	87633.8	87956.7	89345.9	90825.5	90611.6	98947	99767.6	87289.5	49267.8	48832.6	48807.9	48578.9	43212	55847.7
1019.85	85923.1	87503.4	82425.7	87172.4	88246.5	87958.3	89673.8	89983.2	95927.1	95641.6	84912.3	48330.2	47537.2	47837.9	47111.4	42938.5	55596.6
1019.8	85627	86884.3	81690.6	85804.4	87608.8	88153	88301.6	87939.9	92961.3	90755.5	80398	47059.8	46917	46585.6	45937.4	42711.2	54220.3
1019.75	84917.1	85296.1	81353.7	84925.8	86236	86662.2	87325.2	86877.8	90372.6	87583	77151	45708.3	45466.2	45321.3	44336.9	41852.3	53626
1019.7	84029.1	83627.7	80141.1	84131.7	85367.7	85802.1	86283.6	85784.6	85690.8	85184.3	75167.4	44746.6	44503.9	45470.2	44060.4	41470.8	52156.6
1019.65	84098.3	83278.1	79832.8	83054.3	84727.6	84685	85160.3	85813.9	83687.7	82599.5	72036.9	43867.5	43871	44264.2	43099.5	40620.5	51380
1019.6	83426.7	82504.8	78660.4	82670.9	83128.9	83832.3	85159.7	84818.3	80625.4	80150.1	69801.7	43147.9	42940.7	42741.4	42503.8	39341.2	50490.8
1019.55	82593.8	82418.8	78321.1	81280.6	82836.4	83030.9	83878.2	84928.2	78073.1	76742.5	67994.9	42493.8	42226.2	42546.8	41862.5	38272.9	49984.6
1019.5	81404.5	81884.9	78330.5	80966.2	82533.8	82831.8	82457.6	83843	75483.2	73896.5	66688.3	41631.2	41346	41772.3	40973.3	39135.2	48635.2
1019.45	79903.1	81675.9	78569.8	81534.3	80473.6	81112.1	82205.8	82654.9	73253	72629.9	65165.3	41448.6	41254.6	40737.9	40857.8	38331.2	48862.9
1019.4	81303.6	81077.7	78764.5	80196.7	80306.3	81451.9	81277.1	81831.4	72332.5	71768.3	63490.7	40518.9	40549.8	40465.2	40026.8	38360.3	48241.6
1019.35	81558	79596.2	77856.6	80437	80406.2	81135.5	80813.1	80513	71289.6	70415.4	62437.8	40189	39986.2	39433.6	39796.6	38116.6	47447.2
1019.3	79434.5	79760.3	77451.7	79319.2	79899.3	80246.2	80631.8	79411.9	69571.2	67848.4	61522.8	39967.5	39308.7	39383	39020	36869.4	48059.4
1019.25	79581	79606.6	77379.8	77942.1	78720	80118.6	80189.9	80023.9	68027.6	66482	61465.8	39076	38620.1	39302.5	38551.1	37349	46780.1
1019.2	79973.3	80487.4	76732.9	78282.2	78168.3	79350.4	79382.2	79129.8	66831.2	65321.4	60102.1	38699.8	38706.7	38906.7	37832	36737.5	46647.5
1019.15	79979.2	79429.5	75389.6	78063.4	78534.9	79545.1	79492	78852.2	66043.1	64380.6	59050.6	38570.5	38178.4	38127.1	37803.9	36076.7	46417
1019.1	79186.1	78382.2	74302	77000.2	78089.8	79615.8	78466	79337.7	65551.4	63917	57301.5	38057.1	37964.7	37559.6	37372.6	36288.1	46012.1
1019.05	78131.9	77822.2	74615.8	76981.7	78231.8	78200.7	78326.6	78084.6	65365.3	62343.5	57294.7	37905.9	37852.2	37184.5	37115	36153.9	46368.5
1019	77993.5	78112.2	75515	76870.9	77400.2	78638.9	77654.8	79669.9	64158.8	61090.4	57168.8	37749.1	37493.1	37466.4	37338.8	36579	45649
1018.95	78063.8	78157.7	75521.3	76425.1	76609.5	78088.6	77601.8	78271.6	63358.9	61398.8	56733.7	37380.3	37005.2	37166	37317.3	36143.3	44639.6
1018.9	78828.6	79309.2	75013.3	76720.9	76628.2	77368.2	77462.5	77923.9	62266.9	60421.1	55912.4	37226.4	37708.2	36974.4	36317.6	35918.4	44918.7
1018.85	79183.6	78457	75036.8	76288.5	76254.8	76999.3	76828.1	77807	61910	59875.4	55269.9	36580.2	37079.4	37094.3	36369.2	35816.1	45106
1018.8	78550.3	78306.2	75007.6	75987.9	77066.4	75981	77591	77760.5	61663.8	59275.2	55230.2	36688.3	36643.2	36621.5	36656.9	35365.9	45081.3
1018.75	78879.3	78496.4	75382.8	75489.6	76188.2	77044.2	77205.4	77962.7	60840	58985.1	54304.7	36249.2	36929.1	36826.3	36385.6	35722.6	44606.2
1018.7	78084.9	78215.6	73975.9	76426.3	76241	76315.5	76864.7	76891.2	61142.3	58406.7	53203.3	36390.2	36843.4	36826.1	36594.5	35824.4	44464.8
1018.65	77169.8	77568	73642	75198.4	76385.1	75831.7	76199.8	76314.5	60740.6	58246.1	52691	36397.5	36635.9	36535.5	36591.6	34882.2	44194
1018.6	77535.5	77894.9	74785.2	75487.7	75723.3	75841	76742.7	76677	59955.1	57475.6	53247.9	35960.3	36337.4	35792.9	36169.9	35083.1	44175.7
1018.55	77478.3	77897.6	74421.2	75400.7	76186.1	77190.1	76413.2	76475.9	59842.1	57582.9	52750	35795.7	36309.6	36569.3	36324.4	34689.2	44195.9
1018.5	78140.7	76703.3	73560.4	75712.6	75586.9	76085.7	76859.9	76439.5	58830.7	56995.5	53021.1	36242.2	36109.9	36116.7	35683.9	34803.8	44540.5
1018.45	77032.3	75633.7	74788.1	74911.2	76058.1	75378	76036.1	76473	58209.1	56057.5	53297.5	36126	35786.8	36121.1	36017.6	35121.1	44110.9
1018.4	77285.7	76767.5	74473.4	74586.2	76356	76231.9	76128.9	76372.9	58517.3	55155.2	52769.4	35898.9	35598.8	36127.1	36188.3	34238.8	43830
1018.35	77399.6	76807.1	74239.8	74880.4	75810.2	75785.8	76586.4	76020.8	58236.1	56453.1	52829.6	36084.3	35582.6	35580.5	35898.6	34263.8	43730.6
1018.3	76738.5	75859.7	73802.3	74641.2	75618.1	75771.9	75705.4	75476.2	58719.9	56054.6	51658.2	35558.6	35623.2	35880.8	35637.8	34492.9	44494.8
1018.25	76395.3	76357.7	75115.4	74524.8	74894.1	75536.7	76415.3	76024.3	57206.5	55947.4	51582.7	34964	35858.8	35744.4	36027.1	34633.9	44007.4
1018.2	77443.9	77878.7	73887.8	74135	75336.1	75527.5	76621.1	75384.2	57597.4	56090.8	51570.8	35216.8	35402.9	35568.1	36050.9	34965.9	43155.9
1018.15	77492.2	76562	74457.7	73737.2	75227.2	75723.6	75616.2	75942.1	58219	55468.6	51223.4	35446.3	35546.4	35210.1	35620.1	34838	42731
1018.1	77544.1	75873.4	74024.5	74360.8	75004.4	74773.2	75156	75987.5	57342	55891.9	50817.5	35346.4	35692.2	35552.2	35548.6	34139.7	43265.7
1018.05	77162.7	77046.7	73327	74157.6	75182.4	74854.9	75650.3	75829.7	57355.4	54690.9	50873.4	35700	34893.2	35343.3	35212.6	33988.2	43133.5
1018	77592.8	75930.1	73723	74803.8	75102.9	74334	75970.1	76176.8	58287.9	54220.1	51828	35563.6	35195.6	35354	34531.5	34340	42996.3
1017.95	77940.2	76678.6	73997.6	76336.7	74769.3	74748.9	75001	76582.4	56773.9	54800.2	51355	35375.6	35680.1	34498.6	34853.1	33841.1	42955.5
1017.9	76943.2	76548.4	73665.9	74533.7	74860.6	73938.1	75397.8	76006.6	57194.6	54840.7	50485.7	34829.2	35381	34552.9	35249.2	34564	43179.9
1017.85	76703.7	76081	73139.8	74661.9	74703.2	74109.4	74394.1	75661.9	57479.4	54849.4	51505.6	35024.5	35134.9	35114.7	35116.2	33939.9	43488.4
1017.8	76256.8	75117.3	72423.9	73956.1	74651.1	74288.3	75266.4	75289.2	56838.6	53820.8	50807	34780.4	34716.8	34924.7	35418.3	33973.5	42957.5
1017.75	77023.6	76957.8	72285.5	73418.9	74627.8	75241.7	74166.6	75654.8	56084.3	54759.7	50195	34774.1	35348	35130.8	35300.2	34012	43050.6
1017.7	76197.1	75984.1	74017	74584.4	74277.9	74941.5	75486.9	75229	56290.2	54218.9	49963.3	34967.1	34794	35146.2	34540	34070.1	42579.9
1017.65	77049.5	75259.9	73857.1	74238.1	75096.5	74978.4	75406.2	75077	56136.2	54092.6	49763.8	35046.6	34718.7	34320	35184.4	33654.7	42937.5
1017.6	77036.9	76067.1	73489.2	74821.7	74980.3	73715.7	75128	75433.1	57027.3	54722.3	50230.3	34876.4	34980.5	34531.8	35254.7	34793.9	43525.9
1017.55	75937.9	75952.4	74102.2	74424.8	74079.5	74516	74949.3	75098.1	56050.9	53867.4	50013.8	34922.3	35253.1	34998.2	34264.5	34090.8	43854.2
1017.5	75991.8	76273.4	73729.4	75437.9	73323.8	75049.5	75094.5	74982.1	56329.4	52730.6	49697	34461.3	35179.7	34784.1	34799.1	34255.9	43413.4
1017.45	76077.2	76120.3	73581.2	75336.1	74394.5	75108	74956.4	74886.6	56859.9	53493.9	50690.6	34595.2	34707.5	35054.9	35340.4	33996.9	42952.3
1017.4	76726.7	77266.7	74322.5	73721.7	74874.5	74470.3	74605.4	74938.7	56755.8	52881.9	49464.2	35290.9	34748.8	34656.9	34798.2	33615.7	43022.5
1017.35	75038	76034.7	72881.1	73341.5	74587	74581.7	75337.5	75667.2	55430.8	53166.5	49525.1	34686.7	35376.1	34621.9	35502.4	34287.2	43122.5
1017.3	76501.1	76445.9	72383	74212.9	74303	75197.4	74408.6	75387.8	56690.3	53044.2	50673.4	34676.4	34716.8	34152.1	35042.7	33869.5	43535.1
1017.25	76568	76193.2	73023.5	73752.8	73653.6	75224.7	74058.1	75063.9	56363.7	53843.9	51117.2	35003.6	34589.9	34921.8	34950.2	34366.6	42498.5
1017.2	76197.1	76167.6	73797.3	73831.6	73416.8	75042.6	75109.2	74258.3	55715	53323.8	50029.8	34658.8	34549	34968.6	34802.9	33510.2	42866.1
1017.15	76597.3	75412.5	74339.9	74050.8	73886.1	74408.5	74276.9	74960.4	55412.6	53561.8	49468.1	34698.1	34716.5	34792.7	34873.6	33369.3	42871.5
1017.1	76085.8	76410.3	74202	73555.4	73352.6	74295.9	75287.3	74395.3	55508.3	52925.3	48941	34661.5	34732.2	34126.3	34974.3	33737	42543.2
1017.05	75388.1	75927.1	73449.3	73429.9	73649.1	73748.9	74205.2	74518.9	56423.7	52452	49382.2	35398.4	34107.5	34703.6	34750.3	33879.6	42702.8
1017	76069.8	74446.4	73834.5	73329.2	73925.6	74078	73417.8	75095.8	55791.3	53302.6	49228.7	34864.3	34402.8	34578.8	34475.5	33537.7	42845
1016.95	75565	75250.9	73083.6	73583.7	74223.9	74354.3	74045	75196.8	55220.4	52824.5	49156.8	34537.2	34513	34297.7	34992.1	33646.9	43158.2
1016.9	75519	75326.2	72769.8	74483	75157.5	74550	74325.4	74892	55830.9	52283.9	49341.5	34698.7	34947.1	34614.9	34705.8	33930.9	42723.8
1016.85	76979.9	75429.1	74451.2	74372.8	74705	74772.7	74449.4	74523.1	55795.8	53240.3	48792.2	35325.2	35025.7	34727	34953.4	33447.4	42985.8
1016.8	75912.6	75722.9	73723.1	74000.6	73436.5	74651.9	74278.3	74544.7	54990.2	53012.1	49693.2	35156.4	35195.5	34032.5	34648.9	34301.8	43103.2
1016.75	77195.1	75591.3	73188.4	74024.9	73728.2	74314.3	74507.6	74996	55563.1	52318.6	50117.2	34461.8	34551.6	34285.6	34815.8	33635.7	42913.3
1016.7	76616	75661	72297.5	73775.6	74312.3	74237.1	74341.6	74296.8	55686.6	52585.8	49831.6	34891.3	34215.3	34434.8	34525.5	33907.7	42924
1016.65	76645.4	75976.9	73034.2	73619.8	74007.3	73765.6	74599.7	74360.8	55872.2	52243.7	48764.6	34801.4	34295.4	34779.6	34697.5	33838.4	42800.6
1016.6	75879.3	76792	72476.3	73795.2	73907	73852	74505.4	75089.4	55513.4	51720.2	48826.3	34130.1	33646.9	34191.1	34568.7	34165.5	41747.8
1016.55	76813.4	76569.1	72803.6	73515.4	74116.4	73779.9	75203.6	74603.9	55396.7	52851.7	49635.7	34728.8	34739	34046.9	34556.4	33602.8	42250.9
1016.5	75876.9	75936.5	73660.1	74009.2	73992.8	74245.1	74338.7	74247.1	55281.3	52522.6	49512.8	34791.6	33905	34601.2	34265.9	33646.6	42817.6
1016.45	76195.5	74675.6	73832	73423.8	73910.6	74063.9	74325.5	75009	55210	52623.6	49083.9	34516.5	34464.6	34915.9	34536.1	33943.3	42894.4
1016.4	76114.8	75699.1	73658.8	73453.2	73494.6	73636.4	74716.1	74501.3	56058.1	51879.2	48631.6	34148.8	34236.5	34806.4	34220.3	34168.2	42736.5
1016.35	76548.5	75664.8	73191.6	73401.5	73742.7	74387.6	74588.1	75009.4	54790.4	52160.8	49598.8	34638.2	34674.1	34590.9	34337.5	33700.8	42693.8
1016.3	75384.1	75076.1	72825.7	72989.2	73424.2	74113.9	74988.5	74765.9	54210.2	52870.3	49464.7	34586.5	34254.7	34130.2	34612.9	33932.2	42204
1016.25	75495.2	76486.6	73067.1	73717.4	73847.1	74198.1	74602.8	73961.4	55118.8	52616.1	48803.3	34464.6	34591.4	34415.4	34323.2	33625.9	42468.4
1016.2	75863.2	76154.4	72981.6	73676.5	73909.5	74215.4	74464.6	74516.3	54339.5	51913.8	48428.3	34314.2	34527.3	34072.5	33912.9	32691.8	42357.8
1016.15	75683.9	76382.9	73127.3	73528.2	73514.2	74434.9	74831.6	75182.2	54492.9	52733.1	48881.7	34469.8	34433.2	33849.6	34511.5	33503.4	41684.2
1016.1	76061.5	76142.2	73973.9	73567.5	73548.6	74548.7	74323.7	75030.5	54725.2	51369.3	48767	34524.4	33936.7	33798.3	34713.8	33572.2	41770.1
1016.05	76385.6	76641.9	72173.6	74118.2	73700.1	74373.5	74824.7	74343.1	54830.3	52194.4	50184.9	33821.4	34227.2	34062.3	34450.1	33637.6	42081.5
1016	76204.6	75443.6	73119	74087.2	74181.2	74497.7	74540	74240.6	55089.1	52163.1	48915.7	33969	33822.9	33958.5	34204.3	33261.8	42325.5
1015.95	76475.3	76307.3	73877	74683.7	73079.4	73645.5	74691	74718.5	55390.7	51673.2	48431.3	34393.1	33954.6	34167	34886.7	33978.8	41650.7
1015.9	76581.1	75529.8	73398.2	73526.4	73342.4	74303.5	74776.4	73895.7	55540	51930.5	48334.7	34349.6	34073.4	34221.2	33998.9	33273.3	41952
1015.85	74983.1	75152.9	71978.4	73853.1	73577.2	74340.7	74509.7	74151.7	53625.2	51485.2	48973.3	34428.6	34526.6	34693.8	34200.5	34322.2	42646.9
1015.8	75561.1	76461.1	72571	72701.2	73674.7	73605.9	73801.7	75452.8	54482.5	51952.1	48652.6	34185.2	34476.7	34437.5	34483.8	33287.4	41876.7
1015.75	75991.1	74328.9	73782.3	72162.2	73893.2	74131.5	74352	75009.6	54980.3	52300	48410	34292.1	34323.5	34389.6	34124.5	33681.5	41390.6
1015.7	76292.2	75323.6	73141.6	72489	73641.3	74212.3	74781	74075.4	54186.6	52443.7	48413.7	34018.5	33988.5	33567.2	34034.7	34124	41936
1015.65	75857.6	76051.8	73416.8	73066.8	73319.4	74141	74590.9	73871.5	53765.9	52658	47934.8	33624.5	33896.7	34125.5	34070.9	33682.7	42334.4
1015.6	75823.6	75234.9	72017.5	73693.6	73441	74148.2	73840	74979.3	54659.3	51489.1	48182.6	33866.4	34101.9	34441.8	34330.3	34223.4	42755.1
1015.55	75535.7	74310.2	71193.1	73267.9	73771.8	74121.2	74127.8	74894.4	54548.3	51625.3	48588.2	34084.9	34503.4	34724.2	33897.2	33655.4	42450.9
1015.5	75032	74733	72885.3	73728.6	73132.5	74050.6	73436.8	74186.4	54144.1	52190.6	47962.3	34400.8	34560.6	34587.1	33597.6	33951	43167
1015.45	75213.7	75622.9	72913.5	73129.9	74168.6	73209.7	74689.9	74391.9	53881.4	51848.9	47534	34784.3	34262.3	34533.7	33862	34683.9	42534.1
1015.4	76251	75173	73668.3	73372.4	74169.8	73785.5	74177	74438.7	54615.6	50812.2	48091.5	34650.3	34005	33906.1	34212.5	34444.5	42118.7
1015.35	75215.4	75967.5	72343.9	72409.9	73915.7	74011.8	73314.1	74014.2	54642.1	51438	48708.6	33984.8	33693.8	34037.5	34574.2	34479.1	41822.6
1015.3	75790.4	75227.1	73936.9	73988.4	74788.9	73827.4	74780.9	74673.2	54535.8	52065.1	48140.9	34045.8	34102	33340.5	34380.1	33958.5	41910.4
1015.25	76011.4	76086.5	73791.6	73524.6	74270.7	73944.5	74895	74583.9	54537.7	51250.8	48631.7	34221.7	34624.7	33729.1	34291.6	33764.1	42981.5
1015.2	75615.1	75924.6	72618.6	73247.9	73978	74382.5	74418.4	74729	54271.3	51662.8	49154.1	34269.1	34188	33692.1	33831.6	34084.3	42267.2
1015.15	75057.9	75677.1	72793.9	73235.7	73279.3	73290.4	73665.6	74547	54516.4	51799.4	48574.2	34082.9	33801.8	33956.6	34282.6	32957.7	41974.9
1015.1	75190.8	74348.7	72824.4	74022.4	74277.6	74271.1	73572	73993.6	54384.3	51258.2	48537.9	33761.8	34006.4	33638.2	34379.8	33089.7	42103.5
1015.05	76425.8	74975.6	72832.1	73697.2	73575.4	74113.9	73752.3	74717.3	54652.1	51669.6	47732.1	33213.4	34685.3	34095.4	34106.1	33457	41397.3
1015	75401.3	75836.5	72639.5	72547	73328.6	74688	73804.6	75696.9	54327.9	51552.8	48954.3	33769.8	34313.5	34303.4	33927.3	33374	41372
