# Supplementary material for: 3D hierarchical graphene matrices enable stable Zn anodes for aqueous Zn batteries
Source: Nat Commun. 2023 Jul 14;14:4205. doi: 10.1038/s41467-023-39947-8 (PMC10349079; doi:10.1038/s41467-023-39947-8)
Supplement: Supplementary file 11 — Source Data [file 41467_2023_39947_MOESM11_ESM.zip › RAW DATA/Manuscript/Fig.6/Fig.6b.xlsx]

## Sheet: XPS-C 1s
Binding energy （eV）	0min etching													30min etching
298	11813.8	12708.7	12333.1	12615.7	13055.4	13311.4	13356.5	13273.8	7986.61	8107.31	7233.4	5588.84	5698.41	5619.3
297.95	12005.4	12424.7	12538.6	12801.6	13122.7	12802.5	13040	13691.4	7925.93	8078.86	7274.82	5648.98	5530.76	5614.31
297.9	11774.1	12728.2	12794.6	12759.8	12946.4	13235.3	12972.1	13345.3	8055.2	7835.08	7329.02	5397.7	5803.39	5772.85
297.85	12139.8	12786.5	12317.2	12691.3	12998	13107.4	12809	13149.1	8125.33	7903.6	7344.3	5482.11	5801.09	5801.97
297.8	12177.7	13071.6	12137.7	12824.9	13086.6	13212.6	13421.2	13388.7	8224.12	7730.47	7345.93	5687.47	5553.84	5460.22
297.75	12119.8	12774.5	12394	12739.7	13108.4	13064.3	13365.8	13275.6	8141.34	7719.93	7629.53	5693.49	5615.54	5708.99
297.7	11881.8	12618.8	12491	12773.3	12797.4	13124.8	12907.5	13328.2	7786.87	7792.5	7526.4	5559.52	5595.95	5789.13
297.65	11909.2	12742.6	12615.5	12465.7	12718.1	12747.1	13070.8	13564	7749.57	7657.81	7265.24	5733.03	5535.46	5544.62
297.6	12100	12736.8	12600.7	12507.6	12927.1	13206.5	13221.8	13381.5	7869.71	7496.92	7493.84	5783.48	5550.06	5776.45
297.55	11930	12437.2	12346.8	12735.3	13145.1	13151.6	12729.7	13343	7974.15	7959.16	7389.78	5758.1	5500.46	5706.76
297.5	12061.3	12619.9	12573.3	12532.2	12733.7	13249	12943.7	13262.4	8082.55	8035.59	7611.35	5729.76	5579.22	5471.2
297.45	12297	12944.5	12306.3	12573.2	12438.4	12785.3	13067.3	13106.4	7884.11	8117.49	7476.32	5465.13	5564.32	5449.27
297.4	12233.5	12561.1	12090.5	12570.8	12527.8	12754.1	12888.8	12930.2	7894.24	7584.3	7199.23	5499.96	5669.47	5548.14
297.35	11809.8	12584.8	12337.4	12417.9	12853.8	13008.3	13125.1	12990	8063.51	7930.52	7374.11	5654.65	5755.2	5694.71
297.3	11813.4	12644.4	12293.4	12681.2	12940	12893.6	13139.8	12992	7967.56	7872.62	7304.52	5487.38	5822.68	5595.73
297.25	11896.1	12747.7	12300.3	12751.8	12747.2	12709.4	13006.9	13168	8093.88	7784.26	7372.58	5761.55	5742.95	5806.79
297.2	11857.2	12763.5	12088.9	12640.1	12652.1	12877.3	13080.1	13214.3	7691.98	7662.37	7381.77	5547.34	5632.75	5715.41
297.15	11953.6	12845.6	12530.3	12614.6	12703.8	12911	13053.4	13338	7910.47	7748.34	7441.96	5842.38	5627	5727.46
297.1	11880.8	12777.1	12283.1	12859.3	12823.4	12575.7	12990.6	13053.3	7740.75	7863.24	7470.37	5621.48	5751.93	5333.7
297.05	11857.6	12360.2	12239.5	12518.9	12743.9	12697.3	13099.8	12885.5	8006.8	7838.39	7163.8	5740.86	5477.09	5673.18
297	11568	12193.9	12261.5	12321.9	12666.2	13076.3	13111.2	12839.1	8187.01	7932.88	7437.45	5598.37	5506.25	5572.9
296.95	11554.7	12422.9	12076.3	12389.5	12627.5	12986.9	13163.8	12841.8	8070.33	7878.66	7274	5609.09	5570.23	5545.71
296.9	11587.2	12829.9	11989.9	12576.7	12711.3	12887.3	12702.6	13215.3	7616.09	7887.74	7253.9	5666.86	5589.37	5805.78
296.85	11695.5	12509.3	11803.7	12782.8	12399.3	12960.6	12641.1	12994.6	7788.1	7723.48	7336.37	5506.86	5541.03	5609.96
296.8	11675.9	12366.4	11935.9	12766.5	12396.9	12810.6	12808.9	13077	8087.93	7880.61	7232.63	5552.77	5846.79	5574.34
296.75	11568.9	12523.2	12118.1	12681.6	12583.4	12829.8	12926	12882.1	7982.46	7968.07	7395.82	5502.42	5677.25	5815.72
296.7	11514.1	12723.3	12000.8	12400.1	12447.1	12632.1	12826.1	13280.8	8016.02	7766.61	7284.99	5655.01	5799.02	5657.08
296.65	11649.1	12644.6	11938.5	12342.7	12760.7	13095.5	12498.2	13080.5	7896.95	7722.22	7489.54	5797.84	5633.34	5738.58
296.6	11979	12424.5	11926.7	12293.2	12698.5	13209.1	12744.6	12733.9	8148.23	8009.96	7231.72	5416.52	5363.94	5747.58
296.55	11486.5	12140.5	11860.8	12487.7	12578.8	12872.5	12417.8	12658.8	7986.99	7619.27	7124.33	5816.52	5655.35	5659.72
296.5	11718	12390.6	12103.2	12641.1	12647.6	12704.4	13004.8	12913.1	7801.33	7713.06	7346.69	5620.9	5648.71	5719.41
296.45	11804.5	12264.6	12042.3	12138.8	12477.4	12499.4	12464.7	12666.4	7910.8	7876.15	7276.39	5743.32	5698.79	5557.89
296.4	11806.2	12428.7	11931.3	12135.2	12688.8	12526.9	12940	13186.9	8037.88	8124.37	7168.03	5756.83	5625.16	5734.2
296.35	11867.7	12193	12415.2	11777.4	12466.9	12706	12994	13102.1	8169.08	7970.65	7522.64	5463.82	5568.76	5657.58
296.3	11620.9	12390.2	12249.2	12052.5	12551.6	12886.8	12731.9	12466.4	7969.75	7709.19	7510.71	5730.07	5788.35	5598.11
296.25	11336.8	12246.2	12421.5	12037.1	12443.7	12910.1	12585.6	12660.5	8015.86	7826.56	7388.29	5618.94	5708.33	5553.74
296.2	11239.5	12201	11974.2	12379.8	12669.5	12797.5	12660.5	12785	7951.47	7737.07	7309.75	5705.67	5775.81	5536.55
296.15	11833.3	12502.3	11516.6	12445.4	12488.9	12540.1	12659.1	12921.7	7863.12	7847.19	7223.12	5840.56	5608.58	5435.61
296.1	11821.5	12384.1	11644.8	12361.4	12628.7	12408	13002.1	12970.5	7821.38	7998.75	7405.32	5827.6	5493.17	5519.41
296.05	11596.6	12358.8	12118.8	12233	12308.9	12502.7	12745.4	12816.1	7900.89	7881.89	7411.99	5840.19	5609.4	5701.13
296	11629.9	12127.6	11953	12135.1	12363.5	12681.6	12877.8	12931.8	7904.87	7731.03	7176.82	5638.22	5900.06	5804.29
295.95	11699.3	11967.1	11890.6	12087.2	12496.9	12452.3	12487.9	12882.9	7703	7688.54	7204.56	5807.01	5728.71	5844.66
295.9	11989.7	11943.6	11776.5	12196.3	12276.9	12660.1	12419.3	12892.8	7779.35	7554.2	7311.39	5706.6	5774.04	5986.38
295.85	11483	11905.2	12002.1	12238	12628.6	12382	12720.9	13023.9	7904.26	7884.54	7278.79	5844.85	5774.42	5930.63
295.8	11607.7	12146.7	11995.2	12297.7	12531.9	12688.9	12606.6	12751.2	7859.74	7766.63	7039.43	5870.8	5815.29	5959.95
295.75	11318.5	12283.1	11507.8	12386.4	12524.4	12759.7	12715.3	12736.6	7933.09	7887.22	7104.39	5760.05	5571.27	5879.76
295.7	11695.2	11948.2	11679.6	12127	12400.5	12797.4	12802.5	12480.9	7972.34	7877.58	7251.82	5637.79	5803.06	5838.69
295.65	11551.3	11931.9	11628.2	12012.5	12524.6	12534.8	12733.9	12648.7	7785.23	7794.54	7345.1	5965.25	5943.98	5773.88
295.6	11721.9	11930.2	11674.9	12009.8	12306	12626.8	12716.2	12893	7800.32	7695.56	7406.58	5669.37	6136.52	5832.85
295.55	11543.6	12174.1	11667.4	12039	12335.3	12379.7	12757.7	13107.8	7970.24	7693.53	7320.53	5687.96	5997.81	5811.88
295.5	11603.3	12128.7	11577.3	11954.1	12238.3	12627	12747.2	12670.7	7806.24	7629.28	7396.71	5630.56	5892.89	5810.37
295.45	11765.9	12370.1	11698	12036.9	12034.1	12530.2	12511.5	12575.9	7817.61	7492.44	7166.56	5841.97	5751.66	6022.23
295.4	11280	12143.5	11436.3	12090.5	12273.4	12517.6	12813.6	12810.2	7925.92	7634.21	7046.57	6051.99	5839.1	5989.6
295.35	11560.2	11965.9	11275.8	12173.7	12363.8	12441.8	12732.4	12863.5	7880.53	7594.92	7064.07	5753.13	5814.52	5848.77
295.3	11741	11804	11738.4	11971.4	12490.6	12306.7	12761.3	12472.7	7799.72	7720.67	7175.42	5837.57	5698.12	5855.17
295.25	11351.1	11817.8	11599.1	11817.5	12200.3	12251.2	12600.2	12500.4	7756.46	7751.73	7298.44	6019.4	5886.15	5756.35
295.2	11418.7	12088.4	11945	11609.1	12335.2	12259.9	12582.9	12889.3	7920.71	7602.65	7309.51	5888.68	5706.86	5620.95
295.15	11334.6	11907.7	11695.2	11965.1	11995.2	12275.7	12780.1	12540.1	7925.89	7570.35	7306.03	5985.71	5883.01	5777.13
295.1	11283.2	11834.8	11591	12248.8	12231	12434.6	12183.2	12584.3	7788.48	7580.05	7011.35	6021.77	5842.83	5648.63
295.05	11641.1	11965.3	11838.8	12281.4	11997.1	12610	12184.8	12552.9	7835.07	7713.57	7206.56	5861.27	5679.33	5552.25
295	11519.2	12012.2	11735.1	12288.6	11951.6	12353.4	12331.4	12284.9	7833.04	7645.56	7077.51	5661.24	5833.77	5581.96
294.95	11385.6	11830.4	11336.8	11904.4	12295.4	12645	12531.6	12533.2	7802.8	7649.46	7170.31	5789.52	5882.16	5769.35
294.9	11032.8	12071.2	11600.3	11995.5	12285.9	12553.7	12377.6	12520.3	7621.65	7770.67	7423.08	5796.88	5801.17	5767.57
294.85	11524	11987.8	11779.9	12089.1	12352.5	12396.4	12826.7	12826.7	7883.47	7862.79	7295.29	5862.51	5643.99	5587.19
294.8	11501.8	11823.5	11655.9	12473.6	12010.3	12262.5	12549.2	12470.2	7795.14	7494.88	7205.02	5719.09	5781.21	5753.23
294.75	11217.9	12152.6	11579.5	12261.2	12167.6	12458.1	12635.9	12338	7754.88	7664.04	7286.23	5736.55	5846.05	5669.61
294.7	11407.8	11693.4	11642.8	11854.1	12027.8	12583.6	12359.3	12377	7710.82	7761.92	7153.23	5709.92	5866.95	5673.41
294.65	11277.6	11846	11733.5	11575.5	12037	12380.2	12577.6	12651.8	7814.47	7740.23	7073.9	5802.14	5570.1	5649.72
294.6	11359.9	11699.3	11733.2	12063	11981.9	12163	12699.9	12576.9	7713.05	7726.61	7221.04	5765.11	5727.57	5521.58
294.55	11145.5	11606.5	11503.8	11909.7	12182.6	11951.4	12906.2	12705.4	7962.55	7808.22	7391.8	5400.96	5740.6	5543.74
294.5	11461.7	12025.3	11531.7	11970.7	12074.5	12228.5	12730.9	12424.4	7733.49	7633.07	7126.96	5306.95	5604.03	5568.56
294.45	11443.9	11967.6	11293.4	12034.5	12165.8	12496.5	12179.9	12481.8	7704.05	7411.55	6906.56	5321.54	5473.28	5439.54
294.4	11216.7	11848.2	11487.7	11622	11846.5	12524.3	12117.5	12560.7	7768.16	7488.64	7232.05	5729.08	5507.56	5638.29
294.35	11295.3	12035.9	11591.2	11841.7	11945.6	12265.7	11876.6	12249.8	7920.58	7739.9	7360.01	5830.06	5419.29	5631.23
294.3	11080.1	11650.2	11638.5	12114.5	12033	12257.6	12342.7	12230.8	8149.05	7589.85	7161.1	5302.42	5790.89	5517.73
294.25	11330.9	11887.7	11131.1	11657.3	11880.1	12270.5	12339.5	12417	8102.95	7481.34	7006.19	5586.47	5633.74	5472.3
294.2	11311.3	11925	11399.4	11857.2	11810	12410.9	12123.9	12291.4	7756.05	7414.3	7269.51	5676.85	5568.26	5514.81
294.15	11442.1	11608.8	11700.3	11800.7	11998.1	12134.3	12516.8	12460.2	7545.14	7638.35	7129.28	5533.29	5669.31	5363.71
294.1	11129.2	11649.7	11286.9	11941.9	11958.1	12089.3	12641.9	12465.9	7703.01	7856.38	6943.84	5572.23	5715.28	5413.4
294.05	11276.2	11640.6	11089.9	11865.9	12326.8	11996.6	12667.5	12488.5	7850.41	7648.61	7154.58	5703.64	5725.76	5574.44
294	11039.2	11579.6	11162.9	11939.1	12366	12107.1	12196.8	12589.4	7573.32	7582.83	7161.44	5717.17	5787.24	5709.82
293.95	11271.2	11815.3	11139.4	12022.5	12029.8	12140.9	12212.9	12431.2	7706.68	7347.09	6866.19	5669.18	5486.18	5774.92
293.9	11274.9	11580.1	11068.3	12020.1	12048.6	11989.9	12231.2	12313.3	7647.22	7759.26	7040.98	5606.45	5563.04	5848.42
293.85	11206.1	11793.7	11332.1	11706.3	11950.1	12154.5	12137.6	12545.6	7813.58	8117.98	7382.31	5656.28	5516.3	5468.65
293.8	11125.2	11971	11460.7	11493.9	12033.6	12255.5	12248.7	12274.1	7795.54	7860.6	7299.15	5508.35	5519.89	5479.92
293.75	10928.1	11889.5	11152	11489.6	11715.3	12120.8	12257.8	12206.5	7930.33	7648.97	7368.68	5647.6	5926.05	5660.44
293.7	11147.9	11479.2	11062.7	11746.3	11676.6	12135.6	12385	12147.1	7710.48	7526.24	7229.57	5797.28	5779.9	5533.49
293.65	11075.6	11899.8	11159.6	11747.1	11762.3	12059.2	12242.5	12194.1	7573.44	7582.71	7215.71	5848.76	5786.83	5592.72
293.6	11227	11793.6	11280.1	11817.5	11528.5	12190.3	11955.4	12222.2	7684.03	7688.32	7163.84	5759.87	5885.6	5499.48
293.55	11367.4	11567.1	10985.5	11816.6	12109.2	11712.6	12240.3	12331.9	7862.87	7544.34	7140.74	5564.47	5624.59	5563.11
293.5	11298.2	11251.6	11163	11757.1	11818.6	11832.3	12162.6	12537	7826.77	7494.3	6894.17	5741	5764.69	5756.75
293.45	11593	11432.9	11312.2	11766.5	12031.8	11837.6	11907.5	12577	7852.97	7404.38	6948.79	5953.58	5757.28	5948.35
293.4	11090.7	11560	11088.8	11515.1	12166.2	11926.4	11818	12652.8	7796.6	7502.47	6981.1	5842.46	5736.84	5610.77
293.35	11224	11640.8	11197.3	11661.6	11939.2	11961.3	12002.3	12551.2	7681.13	7477.76	7165.8	5775.69	5650.66	5647.07
293.3	11223.9	11318.6	11259.7	11761.1	11538.2	12202.5	11883.2	12265.5	7792.3	7565.69	7143.99	5859.9	5806.66	5835.47
293.25	11102.5	11275.8	10989	11831.7	11810.8	12208.5	12137.6	12144.8	7521.6	7517.13	7013.05	5800.78	5787.93	5885.71
293.2	11103.7	11576.3	11193.7	11818.6	11823.8	11880.8	12286.5	12189.6	7793.3	7646.51	7070.86	6097.85	5493.33	5823.77
293.15	10951.3	11377.4	11069.8	11466.7	11838.6	11736.4	11984.8	12320.2	7741.16	7567.96	6978.3	5970.56	5883.51	5779.64
293.1	11057.2	11359.5	11188	11579.3	11721.6	11675.8	11844	12263.9	7808.39	7480.39	6716.87	6014.25	6084.48	5750.24
293.05	11227.8	11314.1	11274.6	11627.2	11664.2	11919.2	12194.5	12230.8	7929.06	7350.77	6916.97	5862.63	5835.09	5643.03
293	11033.8	11568.1	11052.6	11525.6	11662.6	11993.6	12147.2	11967.6	7650.15	7442.52	6769.76	5812.68	5759.52	5742.49
292.95	11097.9	11315.2	11221.6	11472.1	11408.9	12031.8	12437.2	11996.2	7651.53	7620.57	7007.4	6004.98	5921.63	5996
292.9	11087	11326	10864.6	11416	11644	11774.4	12112	12408.5	7879.79	7295.74	7041.87	5932.16	6030.88	5806.37
292.85	11114.6	11714	11282	11618.7	11691.1	11818.2	11818.5	11992.1	7606.03	7313.55	7010.66	6019.91	5921.94	6017.37
292.8	11414.3	11435.3	11126.6	11627.5	11654.6	12110.3	11998.4	11842.2	7682.45	7662.44	6873.55	5836.45	6012.48	6230
292.75	11227.2	11519.4	11290.3	11749.7	11528.9	11907.3	12010.5	12093.8	7706.38	7574.15	7115.19	5974.33	5921.47	6112.03
292.7	11159	11119.9	11354.9	11415.7	11446.7	12077.6	12106.9	12546	7602.44	7596.31	7184.97	6124.88	5962.13	5839.52
292.65	10909.6	11456.8	11160.9	11423.3	11487.1	12028.7	11833.1	12629.6	7546.18	7434.68	6931.67	6161.46	6038.59	5925.31
292.6	10734.3	11220.4	11153.6	11391.7	11752.2	12119.2	11785.7	12202	7691.72	7326.36	6788.12	5887.38	5925.81	5954.89
292.55	10861.1	11488.5	11190.4	11299	11528.4	11796.2	11999.2	11954.4	7671.7	7539.59	6937.76	6160.83	5920.72	5931.92
292.5	11237.3	11415.3	11098.7	11501.7	11485.1	11935.7	12005.9	12116.5	7709.98	7395.32	6885.11	6230.59	6039.42	5816.58
292.45	10889.9	11121	11208.1	11523.8	11984.6	11562.2	12344.9	11828.9	7761.29	7473.02	6794.6	5959.94	5932.28	5896.37
292.4	11233.3	11074.6	11218.1	11225.4	11822.2	11633.2	11927.3	11878.2	7761.82	7609.06	6850.62	5972.89	5832.3	5945.85
292.35	11114.4	11261.1	11260.1	11446.2	11525.5	11757.9	12154.9	12281.7	7822.05	7505.87	6819.38	6101.48	5862.44	5922.27
292.3	11007.4	11319.8	10984.2	11715.6	11734.5	11735.1	11865.6	12148.2	7643.36	7562.53	6903.89	5837.78	5873.12	5931.89
292.25	10824.5	11424.4	10920.4	11525.9	11773.5	11569.4	11891.9	12158.7	7722.86	7691.36	7048.21	6036.91	5794.33	5657.29
292.2	10995.6	11463.7	11056.1	11238.9	11615.9	11769.8	11918.5	12209.7	7554.53	7584.94	7139.16	5909.23	5733.54	5824.54
292.15	10982.7	11343.4	10753.8	11333.4	11510	11854.3	11708.6	12055.4	7705.7	7680.11	7076.39	5832.48	5885.22	5851.32
292.1	10703.5	11303.8	11022.8	11505.3	11701	11954.6	11753.1	11839.9	7497.96	7686.17	6918.11	6071.58	5853.94	5783.96
292.05	10878.8	11302.8	11039.4	11415.9	11848.8	11916.8	11855.4	11982.9	7611.07	7524.5	7119.99	5943.1	5929.27	5701.98
292	10493.3	11441.6	11036.3	11556.1	11580.4	11703	12027.7	11762.5	7477.94	7405.8	6963.13	5876.17	5840	5816.5
291.95	11004.6	11033.1	11162.1	11441.4	11298.7	11845.4	12044.2	12164.8	7764.67	7442.04	6967.53	5755.47	5595.87	5718.62
291.9	10986.5	11430.1	10837.4	11433	11389.1	11952.3	11823.1	12290.6	7665.13	7287.46	6861.46	5682.95	5560.42	5790.75
291.85	10915.2	11318.5	10904.3	11170.6	11412.8	11757.6	12008.4	12280.4	7472.5	7307.46	6849.81	5645.68	5622.22	5577.09
291.8	10753	11437.5	10861.7	11236.5	11288.2	11784.6	11982.1	12262.4	7485.43	7350.01	6826.98	5744.78	5620.44	5570.07
291.75	10991.6	11299.7	11380.6	11299.3	11279.6	11705	11712.2	11986.2	7537.47	7615.43	7044.72	5457.54	5351.64	5741.53
291.7	10805.7	11342.6	10963.9	10858	11702.8	11580.4	11671.9	11990.4	7631.53	7752.41	7085.58	5560.74	5347	5502.99
291.65	10948.3	11285.6	10613.9	11179.4	11474.4	11640	11849.2	12006.1	7581.19	7621.6	7168.93	5650.47	5501.59	5564.16
291.6	10701.7	11308.5	10929.3	11343.4	11163.7	11377.9	11911.5	12027.8	7519.37	7435.27	6772.84	5457.64	5577.22	5408.07
291.55	10601.6	11061.4	10991.2	11229	11517.1	11637.8	11718.6	12003.9	7788.28	7460.44	6733.43	5473.34	5494.84	5386.6
291.5	10756	11212.6	10780.6	10926.5	11887.8	11646.6	11773.3	11638.4	7783.29	7470.94	6895	5519.18	5722.71	5209.72
291.45	10723.2	11069.5	10787.2	11096	11629.4	11572.2	11926.2	11934.8	7663.05	7486.75	7031.01	5646.32	5525.7	5416.36
291.4	10743.2	11531.4	11283.7	11537.1	11502.8	11445.7	11930.5	12025.9	7571	7570.33	6751.73	5383.93	5467.76	5304.6
291.35	10721.5	11117.5	11022.8	11489.1	11430.4	11537.7	11507	11744.5	7576.79	7496.51	6947.18	5515.87	5493.85	5474.49
291.3	11100.5	11016	10854.8	11125.6	11362	11704.8	11916.5	11784.2	7735.68	7503.55	6834.08	5497.62	5585.21	5518.22
291.25	11173.4	11128.6	10836.7	11293.6	11504.8	11837.8	11664.9	11721.8	7824.9	7500.33	6640.15	5626.65	5557.7	5512.86
291.2	11198.8	11345.9	10748.1	11406.1	11729.9	11720.6	12010.4	12019.9	7719.15	7294.96	7001.83	5464.68	5481.07	5477.42
291.15	10885.8	11533.9	10873.8	11106.4	11341.3	11494.6	12108.1	11797.9	7740.8	7412.03	6982.21	5375.72	5426.91	5356.88
291.1	10821.9	11167.7	10991.4	11033.4	11199.2	11369.5	12163.3	11815.1	7727.17	7344.48	7053.23	5711.85	5512.78	5524.34
291.05	10984.7	11388.1	10942.4	11101.1	11351.8	11452.9	12043	11787	7514.47	7486.22	7042.43	5539.96	5495.41	5395.73
291	10906.3	11269.8	10909.7	11217.3	11740.4	11593.6	11838.3	12065.9	7237.45	7590.5	7121.98	5350.72	5304.59	5633.84
290.95	10722.8	11165.5	10991.9	10865.4	11057.1	11848.2	11866.1	12114.9	7726.25	7485.97	6859.56	5502.71	5413.72	5506.15
290.9	10753.3	11352.8	10839.3	11450	11297.9	11836	11832.6	12042.5	7650.53	7311.26	6801.87	5345.98	5454.18	5380.28
290.85	10699.9	11106.2	10550.5	11234.4	11566	12054.5	11849.8	11705	7499.11	7489.04	6859.2	5350.91	5574.18	5437.92
290.8	10641.4	11137.3	10828.5	11148.3	11408.6	11850.1	11637.9	11878.2	7248.9	7418.94	7100.39	5519.07	5448.26	5512.83
290.75	10947.6	10799.7	10839.9	11258.2	11566.9	11859.5	11741.9	12008.3	7657.65	7378.3	7098.32	5328.79	5460.04	5648.55
290.7	10954.1	10983.2	10749.8	11089.7	11168.6	11545.9	11625.1	11849.8	7805.99	7365.63	7022.26	5433.13	5305.03	5564.35
290.65	10537.7	10696.5	10889.4	11426.5	11323.3	11440.4	11644.5	12021.1	7589.17	7665.97	7028.02	5366.34	5482.69	5529.33
290.6	10460.4	11167.7	10738.8	11234.6	11412.1	11618.8	11612.7	11969	7620.26	7566.57	6873.15	5506.65	5377.21	5326.58
290.55	11142.2	10977.1	10932.7	10997	11381.9	11686.1	11979	12136.2	7581.13	7705.76	6786.63	5593.23	5484.07	5395.82
290.5	10971.7	11349.3	10689.3	11218.5	11557.9	11567.4	12097.2	11825.2	7642.32	7669.03	6836	5515.49	5316.21	5354.72
290.45	11197	11431.9	10979.1	11052.5	11212	11763	12192	12204.9	7638.11	7489.32	6651.37	5521.71	5452.04	5430.52
290.4	10721.9	10961.9	11055.4	11120.1	11259.6	11331.1	12065.3	12050.6	7661.72	7436.65	7017.7	5333.45	5428.97	5418.81
290.35	10937.8	11340.5	10667.6	11199.9	11458.4	11793.6	11928.9	12022.8	7708.15	7352.67	7072.47	5423.05	5550.88	5472.65
290.3	10952.1	11336.1	10759.6	11070.3	11140.5	11816.4	11992.6	12041.8	7846.53	7631.83	7134.63	5553.6	5354.91	5411.89
290.25	10534.9	11176.8	10948.1	11244.3	11364.9	11911.5	11962.1	11690	7787.8	7719.45	7153.82	5426.36	5374.04	5433.47
290.2	10523.4	11336.8	10845.6	11365.3	11664.1	11855.9	11905.6	11710.5	7688.89	7284.22	6943.42	5559.34	5316.11	5257.13
290.15	10892.1	10996.4	10981.1	11173	11588.2	11481.1	11932.6	12036.5	7691.88	7550.87	6853.63	5636.7	5462.6	5412.61
290.1	10982	11337.1	11073.1	11235.7	10876.4	11538	12014.7	12021.6	7722.12	7629.21	6983.99	5632.49	5363.43	5219.19
290.05	11429	11329	10932.8	11246.2	11584.3	11636.5	11987.7	12163.4	7798.37	7581.97	6906.46	5654.42	5297.9	5295.51
290	11179.3	11554.2	11020.1	11405.7	11339	11817.4	11792.6	12093.9	7994.89	7362.37	6853.93	5655.32	5443.09	5409.88
289.95	10890.1	11439.1	11194.4	11375.9	11551.6	12035.3	12229.3	12080.8	7653.74	7462.89	6930.12	5438.74	5443.87	5565.55
289.9	10955.1	11539.7	11235.8	11404.2	11567.1	11802.6	11960.1	12215.3	7696.49	7454.05	6930.55	5509.36	5294.15	5371.91
289.85	11256.4	11688.8	11190.9	11738.1	11719.8	11890.5	11942	12196.2	7716.27	7211.99	6999.05	5537	5319.25	5618.2
289.8	11296	11491	11026.3	11764.1	11759.8	11869.8	12045.3	11818.6	7653.61	7432.53	7105.26	5518.26	5590.2	5383.61
289.75	11328.5	11609.7	10813.3	11490.9	11615.5	11784.5	12170.9	11950.8	7889.16	7449.61	7124.1	5678.13	5682.85	5621.7
289.7	11390.8	11564	11014.8	11335.9	11746.4	11791.4	12123.5	11947.5	7795.05	7585.27	7250.59	5460.09	5646.79	5490.45
289.65	11028.3	11826	11431.1	11470	12158.9	11757	11711.6	11981.5	8063.69	7699.2	7130.59	5544.62	5693.25	5641.76
289.6	11365.1	11906.6	11460.5	11342.5	11713.8	11931.9	11997	12411.2	7913.5	7524.46	7207.91	5568.16	5623.11	5515.79
289.55	11684.8	11961.8	11766.1	11549.2	11525.6	11870.5	12089.8	12220.5	7928.25	7682.13	6889.22	5518.77	5537.06	5568.39
289.5	11361.3	12113.1	11924.2	11322.5	11593.2	11849.3	12093.5	11935.7	7916.57	7744.94	7038.03	5701.42	5456.5	5548.49
289.45	11494.4	11943.6	11724.4	11695.8	11494	12036.6	12333	12477.5	7826.16	7819.51	6942.36	5721.79	5431.85	5460.26
289.4	11736.7	11921.7	11977.7	11529.8	11828.6	12096.8	12261.1	12337.8	7874.98	7627.58	6850.9	5460.01	5513.53	5551.71
289.35	11704.7	11973.6	11585	11695.8	12092.7	11872.7	11983.8	11932	7633.37	7613.85	7139.48	5531.06	5587.24	5391.85
289.3	11872.9	12293.2	11856.2	11763.9	11880.7	12155.6	11877.9	12101.1	8136.32	7739.91	7147.51	5520.26	5764.75	5355.53
289.25	11890.9	12465	12122.3	11817.2	12039.3	12321	12099.7	12191.1	8214.49	7578.59	7241.54	5635.29	5595.02	5586.46
289.2	12005.1	12435.7	11926.3	11699.4	11895.5	12508.3	11988.7	12306.2	8076.55	7883.31	7304.66	5431.95	5499.3	5539.8
289.15	12387.7	12670.5	11992.3	11935.7	12014.7	12376.1	12400.3	12097	7896.91	7854.58	7150.91	5507.08	5456.21	5560.4
289.1	12437.3	12611.9	12368.7	12141.8	12191.1	12060.5	12638.2	12633.4	7933.92	7755.7	6845.87	5680.78	5386.76	5624.35
289.05	12485.3	12655.4	12732.2	12040	12037.9	12342	12549.9	12530.6	7837.82	7625.52	7110.36	5551.5	5640.3	5682.98
289	12420.8	12920.2	12549.4	12075.9	12059.9	12236	12433.4	12509.3	8044.51	7887.86	7359.61	5496.97	5474.33	5566.24
288.95	12172.3	12927.6	12620.8	12431.6	12290.4	12646.9	12361.3	12649.3	8249.82	7790.96	7437.58	5727.17	5571.94	5790.59
288.9	12223.2	12914.4	12650.8	12618.7	12245.3	12726.1	12612.1	12674.8	8275.07	7911.55	7359.3	5567.09	5389.88	5707.9
288.85	12306.5	12996.4	12416.5	12495.1	12371.8	12603.5	12549.9	12682.6	8186.69	7730.19	7640.2	5518.29	5703.39	5251.83
288.8	12220.4	13017.4	12387.7	12213.4	12097.6	12459.3	12656.6	12890	8103.33	8111.59	7500.88	5677.86	5625.74	5500.44
288.75	12662.3	13179.4	12693.5	12194.8	12383.4	12431.1	12855	12691.7	8137.31	8162.99	7544	5636.11	5721.54	5650
288.7	12412.5	13051.5	12665.6	12674.1	12243.7	12584.7	12932	12869.7	8312.12	8010.19	7719.99	5627.55	5713.07	5798.46
288.65	12535.5	13230.3	12938.2	12411.4	12911.5	12449.1	12565	12765.9	8455.74	8106.99	7635.79	5616.45	5702.76	5771.46
288.6	12324.2	12794.3	12460	12408.9	12818.2	12605.5	12459.9	12853	8413.11	7909.75	7516.23	6036.17	5674.69	5730.79
288.55	12409.7	13219.1	12493.4	12544.1	12872.3	12797.6	12509.4	12577.4	8548.34	7874.71	7760.89	5835.01	5790.83	5575.19
288.5	12331.1	13116.9	12360.4	12419.1	12854	12751.7	12146.5	12707	8471.66	8352.65	7902.92	5820.28	5865.61	5668.83
288.45	12401.5	13216.7	11986.8	12940	12674.9	12807.6	12618.6	12753.3	8640.07	8550.38	7849.73	5713.31	5595.17	5655.54
288.4	12081.1	13013	12131.2	12732	12919	12779.4	12553	12750.7	8447.51	8443.72	7870.79	5658.6	5822.18	5810.71
288.35	11891.9	12777.9	12233.3	13021.3	12567.1	12275	12736	12829.2	8741.78	8127.16	8124.08	5696.45	5603.59	5576.02
288.3	12238.1	12998.6	12324	12667.2	12307.3	12685.4	12380.7	12471.7	9021.86	8355.05	8022.98	5788.43	5750.94	5575.54
288.25	12185.5	12831.7	12157.4	12693.3	12386.6	12765.2	12506.7	12585.8	8810.96	8538.16	8092.86	5783.51	5690.8	5738.92
288.2	12214.9	12817.4	12058	12444.4	12670.7	12645.4	12991.5	12686.5	8572.23	8499.13	8030.23	5763.3	5726.77	5933.48
288.15	12119.6	12710.5	12073.5	12542.9	12782.8	12637.1	12686.9	12420.1	8746.37	8704.38	8052.61	5776.84	5725.49	5988.68
288.1	12140.5	12711.5	12141.1	12653.8	12559	12711.7	12464.4	12891.4	8981.07	8723.14	7959.01	5849.08	6081.14	6035.1
288.05	12065.4	12687.9	12133.7	12773.7	12592.8	12674.2	12607.2	12708.1	8956.74	8528.94	8046.95	5771.09	6128.32	5738.09
288	12063.6	12496.1	11870.8	12651.6	12519.9	12596.3	12425.8	12719.4	8938.19	8481.9	8010.23	5967.03	5996.8	5840.08
287.95	11927.4	12296.9	11777.6	12229.5	12293.2	12613.8	12393	12948.8	8819.43	8293.06	8027.69	6156.41	5826.14	5708.36
287.9	11673.5	12267.5	11955.1	12336.9	12625.6	12534.7	12341.2	12888.9	8804.87	8436.61	8178.04	5930.6	5730.02	5949.15
287.85	11801.6	12425.3	11816.3	12305.9	12486.5	12314	12415.3	12885.2	8764.72	8702.87	8032.76	5696.95	5905.59	6081.18
287.8	11658.4	12189.3	11666	12304.2	12353.1	12226.2	12443.3	12399.1	9004.27	8760.38	8013.33	5711.18	6024.71	5777.61
287.75	11683.8	12155.9	11792.9	12165.3	12254.4	12305.7	12586	12318.4	9088.9	8701.44	8087.33	5833.29	5771.35	5837.47
287.7	12240.6	12464.2	11676.4	12095.3	12055.3	12444.8	12483.7	12371.1	8821.25	8367.16	8074.43	6026.92	5943.69	5938.34
287.65	11502.2	12571.9	11724.6	12104.2	12081.8	12520.6	12677.4	12198.1	8765.08	8259.74	7933.13	6134.13	5981.7	6022.62
287.6	11518.6	12083.5	11625.6	12198.8	12203.2	12328.9	12506.8	12491.2	8706.96	8278.2	7853.79	5961.73	5933.13	5967.36
287.55	11557.4	12168.8	11907.5	11873.4	11844.9	12227.8	12288.4	12564.2	8652.09	8459.32	8123.86	5871.15	5848.47	5783.63
287.5	11334	12098	11458	11721.2	11974.7	12158.8	12682.6	12624.8	8770.17	8403.28	7963.76	5781.05	5962.58	5978.84
287.45	11663.4	11777.5	11440.7	11733	12131	12082	12457.9	12227.7	8629.27	8396.41	7747.73	5879.68	5956.57	5865.93
287.4	11815.8	11855	11558.9	11820.7	11926.1	12457.8	12658.2	12447.6	8767.09	8579.22	7751.9	5961.5	5960.05	5673.13
287.35	11813.9	11908.6	11571.5	11953.1	11987.4	12325.9	12411.7	12513	8765.51	8319.69	7663.45	6086	6119.57	5920.77
287.3	11743.9	12125.7	12000.5	12042.6	12068.5	12427.6	12586.2	12548.4	8498.41	8211.35	7699.95	5875.71	6093.99	6251.51
287.25	12061.4	12281.5	12203	11877.9	12054.3	12456.6	12297.8	12368.6	8719.19	8508.08	7651.86	5903.96	6044.21	6206.16
287.2	12137.9	12405.3	12204.1	11916.6	12207	12084.6	12200.4	12190.5	8321.21	8250.06	7879.9	5942.73	5967.06	5987.45
287.15	12195.5	12305.3	12172.1	12253	12083.5	12188.5	12556.3	12327.1	8488.98	8420.63	7761.14	5969.12	6197.71	5849
287.1	12443.2	12366.1	12175.7	12116.9	12111.4	12092	12062.3	12268.2	8433.44	8297.12	7838.5	6053.54	6169.16	5923.44
287.05	12590.2	12695.5	12384.7	12200.8	12082.8	12114.9	12324.8	12145.8	8522.05	8002.61	7879.81	5840.62	6106.31	6037.71
287	12485.7	12707.6	12783.4	12097.4	12257.1	12174.7	12521.7	12513.9	8244.19	8149.01	7457.81	6045.92	5821.08	5978.54
286.95	12836.4	12611.6	12560.8	12151.4	12071	12380.4	12641.2	12448.4	8455.92	8277.98	7499.15	6040.72	5815.08	6012.53
286.9	12674.8	12582.7	12496.2	12238.8	12316.1	12546.4	12701.9	12452.9	8389.09	8311.51	7801.55	5998.59	5934.93	5957.7
286.85	13155	13187.3	12890.3	12243.6	12230.3	12434.6	12499.7	12580.2	8436.28	8342.72	7699.04	6100.38	5902.46	5945.39
286.8	13041	13275.5	12770.2	12451.3	12132.5	12844.5	12251.7	12754.3	8722.29	8311.76	7685.17	6181.93	5830.81	5891.09
286.75	13286.9	13386.5	13322.1	12384	12325.3	12627.5	12777.9	12956.6	8753.23	8476.04	7712.4	6134.09	6055.11	5966.98
286.7	13277.2	13248	13111.6	12861.8	12478.5	12540.5	12681.1	12691.7	8435.48	8497.16	7827.56	6132.73	6195.81	6196.83
286.65	13585.9	13416.1	13123.2	12846	12354.7	12718.2	12927	13020.3	8592.2	8208.83	7897.93	6183.18	6110.09	6417.24
286.6	13798.7	13477.3	13557.5	12540.7	12551.3	12945.1	12992.8	13220.4	8617.74	8311.15	8045.34	6317.31	6032.83	6411.68
286.55	14092.9	14149.8	13597.5	13103.2	12855.6	13070.1	13106.3	12898.1	8663.28	8573.11	8076.28	6158.86	5962.3	6151.24
286.5	14266.9	13902.9	13808.1	13251.4	12838.4	13087	12977	13226.7	8667.44	8456.96	8059.42	6271.95	6088.28	6164.32
286.45	14266.7	14123.7	14006.7	13245.8	13319.2	13073.9	12986	13033.3	9005.87	8759.21	8071.07	6193.74	6331.36	6309.37
286.4	14405.5	14360.8	14080.4	13233.2	13215.4	13164.2	13246.7	13020.3	8878.7	8663.96	8069.47	6292.85	6444.67	6343.71
286.35	14713.6	14648.5	14209.5	13464.8	13458.9	13422.5	13546.2	13328.8	9017.31	8911.87	8205.92	6330.39	6071.98	6435.55
286.3	14532.2	14961.9	14503.2	13805.7	13285.7	13688.5	13938.2	13885.5	8938.12	9217.97	8063.16	6506.75	6362.21	6399.49
286.25	14652.8	14884.3	14311	13860.4	13580.5	13525.6	13809.3	13775.7	9192.01	9280.39	8386.13	6382.81	6401.92	6646.87
286.2	15093.4	14970.7	14580.5	13829.5	13999.1	13569.5	13904	14069.6	9387.06	9178.1	8662.36	6581.08	6264.22	6487.36
286.15	14956.9	15205.1	14529	14047.9	13909.2	13638.1	14075.7	14282.1	9171.24	9495.99	8890.28	6384.73	6375.77	6438.51
286.1	14959.1	15465	14780.9	13873.2	13891.3	14107.2	14234.6	14265.1	9491.48	9722.1	8836.44	6331.38	6556.72	6371.81
286.05	15000.1	15741.9	14547.4	14171.9	14072.4	14540.9	14253.4	14807	9652.45	9942.67	8810.75	6432.89	6630.09	6660.47
286	15210.8	15715.8	14966.4	14315.7	14370.8	14729.1	14551	14648.9	9748.26	9913.54	8992.54	6467.27	6585.35	6790.43
285.95	15391.1	15821.3	14931.6	14401.8	14677.5	14519.6	14710.9	15042.3	9845.24	10091	9162.28	6742.99	6466.3	6674.61
285.9	15807	16048	15178.3	15334.5	14543.2	14684.1	15439.1	15409.6	10076.3	10499.4	9214.87	6776.71	6929.67	6652.6
285.85	15567.4	16266.6	15226.5	15266.8	15221.4	15277.2	15661.6	15541.9	10268.4	10890.8	9539	6885.09	6840.7	7047.62
285.8	16008.7	16516.6	15773.9	14958.3	14795.6	15258	15667.1	16115.8	10296.4	10843.9	9380.46	6844.66	6984.63	7010.28
285.75	15902.7	16644.3	15869.6	15631.5	15732.5	16068.1	15671.1	16533.6	10908.4	11007.1	9886.53	6788.89	6826.92	7084.03
285.7	15882	17162.7	16082.8	15838	16231.8	16402.7	16154.7	16853.6	10741.7	11094.1	10196.9	7036.99	6969.94	7241.07
285.65	16991.6	17464.6	16337.5	16018.3	16098	16294.5	16561.8	16833	10978.6	11386.1	10117.8	7043.71	7113.79	7293.25
285.6	17695.6	18050.6	16803.4	16517.1	16643.6	16757	17487.8	17566.2	11054.8	11774.2	10521.4	7221.26	7326.83	7240.4
285.55	18232.5	18771	17368.9	16905.5	17168.1	17230.2	17690	17820	11463.8	11991.8	11029.8	7269.9	7211.54	7397.76
285.5	18380.5	18978.3	18271.3	17156.4	17210.2	17872.9	18098	18399.2	11792.9	12338.8	11128.6	7387.68	7496.65	7907.08
285.45	19034.2	19939.7	18663.6	18148.8	18131.3	18600.1	19000.3	19786.6	11989	12543	11403.9	7269.07	7500.54	7457.7
285.4	19948.8	20287.2	19501	18558	18724.6	18826.1	19448.9	20285	12276.3	12814.8	11923.8	7491.16	7574.23	7714.53
285.35	20587.3	21554.8	20052.4	18913.6	19187.8	19724.5	20434	21178.7	12158.2	13046	12049.5	7736.98	7927.38	7961.97
285.3	22426.9	22122.7	21217.5	19828.8	19639.4	20628.9	21173.2	21740.2	12706.6	13597	11844.1	7838.78	8125.95	7980.98
285.25	22868.3	23794	22579.5	20520.9	20793.6	21573.6	21853.2	22701	12828.1	13643.6	12282.3	7711.26	8152.08	8539.96
285.2	23832.4	24730.8	23295.4	21823.5	21414.9	22617.6	23197.6	23731.9	13002.5	13634.6	12702.7	7948.54	8338.76	8465.39
285.15	24877.7	25788.4	25367.1	22044.6	22987.3	23593.8	24378.6	25102.1	13476	14079.8	13037.7	8237.58	8293.85	8620.66
285.1	26464.5	27621.3	26713.7	23406.7	23579.8	24610.5	25831.1	26469.9	13648.3	14470.7	13192.3	8605.38	8524.91	8401.78
285.05	28449.2	28972.9	28948.1	25207.3	25077.8	26060.7	27223.3	27621.4	13858.1	14995.1	13214.8	8484.67	8804.15	8817.29
285	29451.1	30489.2	30462.1	26524.1	26327.4	27076.5	28656.1	28851.3	14319.8	15005.3	13861.4	8744.11	8779.64	9088.48
284.95	30799.1	32932.1	32338.4	27723.1	27503.9	28507.7	29208.1	30644.2	14469.1	15541.2	14421.7	8940.76	9098.58	9265.72
284.9	32069	34343.3	33940.6	29400.2	29219.1	30279.5	31193.7	31769.6	14760.3	15288.2	14818.4	9076.21	9239.31	9311.74
284.85	34647.9	36413.8	36453.5	31165.6	31034.9	31686.7	33231.7	33363	15279.6	15740.7	15278.2	9327.04	9182.6	9469.15
284.8	36207.5	38972.2	37932.5	32759.9	32615.3	33208.5	34989.2	35959.4	15542.8	16378.7	15578.2	9559.04	9810.87	10001.4
284.75	37781.2	40613.7	40106.9	34618.1	33928.3	35194.3	35510.8	36707	16207.4	16958.1	16075.8	9712.04	10154.4	9978.62
284.7	38836.5	41882	42173.1	35572.4	35539	36341.4	37389	38612.9	16939.3	17406.3	16656.4	10206.3	10241	10163.6
284.65	41072.9	44012.7	44689.2	38200.7	37443.3	38493.9	38571.2	39672.5	17463.8	17922.8	17036.1	10501.2	10473.8	10767.2
284.6	41799.5	45584.3	46567.9	39427.5	39322.8	40918.7	40630.2	40804.5	18191	18290.5	17978.7	10886.7	10990.4	10860.6
284.55	43200.3	47208.2	47718	40533.7	40903.4	41772.1	42873.8	42043.2	18548	19091.8	18331.6	11228.4	10874.5	11208.2
284.5	43794.3	49391.3	49671.6	42967.9	42470.2	42342.1	43320.3	43935.7	19037.1	19301.3	18959.6	11664.8	11455.8	11598.3
284.45	44730.6	50318	50890.4	44960	43747.9	44464.9	44360.6	45810.1	19768.8	20083.5	20070.6	11779.2	12008.2	11902.3
284.4	45593.6	51973.6	52050.6	46691	45209.9	46183.5	45872.3	46055	20428.2	21176.4	20545.9	11935.6	12213.4	12060.6
284.35	45811.4	53457.9	53259.2	48324.6	46808.2	47407.9	47557.5	47727.1	21123.5	21565.1	21639.2	12906.5	12608.5	12305.6
284.3	46637.5	53980.9	53494.1	49904.2	48225.6	48127.4	47691.8	48949.7	21539.3	21916.8	22017.4	13064.3	12791.7	13128.4
284.25	45566.1	54672.9	53834.9	50940.2	48872.9	48207.1	48732.8	49269.7	21857.2	21963.3	22825.7	13280	13364.5	13351.9
284.2	46365.5	54817.2	53016	51943.1	50256.3	49267.4	48859.2	49368.3	23073.1	22254.4	23536.4	13792.1	13991.4	13718.3
284.15	45431	54778.8	52702.3	52254.3	50693.8	50018.8	50495.9	49894.8	23583.4	23064.1	23821.8	14032.7	14353.3	14097.6
284.1	44681	54087.2	52223.6	52726.9	51385	50764.4	50450.7	49771.4	24149.3	23743.8	24426.6	14562.2	14565	14085.6
284.05	43410.2	54628	50751.6	52813.2	51873	51043.3	50850.8	50649.1	23866.7	23698.7	24814.8	15221	14898.2	14726.4
284	43123.4	52824.5	49434.9	52942.5	51674.8	50610.8	50517.8	49931.8	24517.1	24181	25324.2	15304.9	15161.3	15165.5
283.95	42262.2	52693.8	49179.5	52409	52282.2	50724.5	49661.5	49743.4	24970.8	24699.7	25197.7	15681.9	15724.1	15664.3
283.9	41266.6	51522.6	48155	52384.6	52230.8	50026.5	49104.6	48982.7	24991.9	24799	25252	16035.6	15760.6	16047.1
283.85	39415.5	49872.1	46176.2	51681.1	50557	49843.7	49475.7	49206.1	25301.3	24911.6	25583.3	16303.9	16124	16227.3
283.8	37894.1	48222.1	44571.8	51294.7	50508.9	48708.3	48700.2	47604.8	25285.9	25185.7	25343.8	16843.2	16520.1	16469.7
283.75	36919.7	45997.2	42077.5	49191.3	50438.4	48365.3	47442	46709	25135.1	24623.1	25030.2	17193.7	16728.1	16962.9
283.7	36190.7	44952.7	41280.6	48027.6	49643.1	47493.9	47145.9	45652.4	24490.4	24775.2	25237.9	17011.3	16958.4	16516.1
283.65	35046.8	42993.5	39253	47292.8	47454.2	46614	46226.3	45472.5	24794.6	24371.8	24331	16519.3	16951.3	16575.5
283.6	32869.5	40797.5	37876	46187.8	46111.8	45925.2	44904.8	44109.7	24737	23350.6	23973.2	16957.5	16903.8	16573.4
283.55	31604	39329.9	35634.5	44258.9	45509.1	44682.3	43649.1	42733.3	23903.6	22884.7	23217.3	16948	16792.7	16654.2
283.5	30381	37428.4	33896.1	42650.6	43785	43178.2	42203.7	41948.6	23082.4	22224.9	22556.4	16629.9	16835.8	16823.9
283.45	28890.4	35066.2	31502.1	41235.5	42335.8	41394	41370.2	40486.1	22174.5	21838.1	21763.4	16487.7	16485.5	16782.8
283.4	27373	32893.8	29944.5	38291.3	40509	40650.2	39794.8	39160	21660.2	21165.6	20860.7	16696.8	16206.4	16338.6
283.35	26290	30835.9	28614.1	36100	39593.8	38102.7	37640.9	37883.8	20895.2	19794.3	20209.2	16163.1	16097	15699.7
283.3	24902.1	28879.6	26932.7	35408.1	36937.6	37124	36259.1	36424.9	20119.2	19419.9	19451.2	15450.7	15262.6	15509.1
283.25	23406	26781.6	25571.7	33615.3	34661.7	34975.3	35182	34733.2	19107.5	18743.3	18882.8	15140	15262.4	15028.8
283.2	21749.8	25306.8	24325.4	30913.8	33004.9	33369.4	33550.9	33490.7	18185.3	17594.1	17835.6	14618.7	14592.1	15043.5
283.15	20501.4	23812.8	22356.4	29266.1	31207.1	32195.6	32004.8	31961.7	17566.7	16897.2	16982.5	14332.8	14172.8	14552.9
283.1	19810.7	22204.6	20949	27587.6	30197.9	29862	30712.5	30195.9	16924.8	16178.3	15884.4	14024.3	14207.9	13922
283.05	18513.6	21045.1	19898	25430.6	27903.7	28249.5	28595.8	29022.6	15737	15522.6	14895.6	13436.8	13395.6	13534.4
283	17257.8	19445.2	18802.9	24044.7	25720.3	26583.4	27208.5	27736.9	14976.8	14690.2	13919.2	13231.7	12734.3	12898.9
282.95	16255.7	17821.6	16990.4	22279.1	23998.5	25229.3	25772.1	26222.2	14282.6	13896.2	13594.3	12558.8	12088.1	12779.9
282.9	15725.4	17289.9	16425.4	20948.6	22594.1	23844.4	24557.2	24284.6	13625.9	12889.8	12484.4	12105.4	11685.4	11991.4
282.85	15425.3	16073.4	15434.5	19722.4	21666.9	22504.1	23313.8	23201.6	13012.7	12244.6	11926	11504.5	11412.9	11153.4
282.8	14083.3	15146	14262.1	18567.8	20311.7	20778.4	21737	21789.1	12376	11875.7	11352.4	10724.2	10960.8	10838.3
282.75	13708.7	14421.8	14129	16978.1	19078	19685.3	20545.2	20370.5	11576.6	11359.5	10945.7	10367	10765.3	10161.5
282.7	12824.6	13697.4	13484.7	16224.9	17579.2	18619.1	18745.1	19534.5	11076.9	10731.1	10092	9790.99	9969.8	9950.81
282.65	12850.7	13233.2	13015.1	15586.4	16714.5	17491.6	18433.7	18530.7	10517	10511.1	9427.81	9685.7	9494.58	9459.26
282.6	12165.1	13004.4	12884.4	14668.5	16061	16935.9	17460.1	17607.5	9965.56	10005.8	9384.9	9279.73	9017.17	9027.82
282.55	11498.7	12312.9	12245	14164.4	15087.6	15879.5	16313.5	16790.1	9948.37	9571.71	8976.43	9012.45	8567.65	8390.59
282.5	11310.2	12164.1	11858.7	13952.1	14387.8	15210.9	15702	16206.6	9326.9	9528.76	8809.84	8364.58	8289.16	8478.02
282.45	11213.9	12075.7	11463	13428.4	14182.3	14619.7	15083	15523.7	9435.43	9137.98	8439.18	7910.01	8001.42	7927.14
282.4	11003.1	11569.4	11349.6	12630.2	13451	14120.7	14471.3	14714.8	8857.46	8723.1	8084.15	7856.95	7626.23	7599.04
282.35	10809.7	11516.5	11070.5	12479.6	12981.8	13270.7	14035.6	13785.5	8749.34	8292.56	7859.58	7609.97	7365.17	7419.03
282.3	11008	11184.9	10993.2	11907.3	12451.6	13189.1	13303.8	13751.2	8847.58	8554.97	7845.02	7287.43	7234.57	7266.54
282.25	11055.7	11273.3	10937	11815	12420.8	12520.5	12951.9	13271.2	8082.93	8150.99	7368.2	7009.17	6742.17	6986.91
282.2	11079.9	11127.8	10877.2	11872	12197.2	12179.4	12704.9	12596.8	7832.36	8098.4	7374.02	6879.73	6790.25	6682.16
282.15	10959.3	10962.9	10656.9	11524.3	12195.2	12343.5	12698	12354.8	8083.97	7850.37	7344.27	6599.5	6820.5	6405.76
282.1	10669.2	10988.2	10567	11456.1	11900.3	12054.1	12365	12532.6	7904.27	7737.19	7231.28	6340.28	6559.23	6216.57
282.05	10462.4	10952.5	10583.8	11459.4	11803.4	12235.9	12061.5	12076.9	7949.21	7933.33	7026.01	6432.41	6185.77	6015.88
282	10555.6	10701.3	10569.6	11404.3	11328.7	12046.9	12154.5	12042.5	8010.91	7836.17	7038.64	5997.71	6081.5	5743.18
281.95	10478.7	11008.4	10423	10830.8	11521.5	11942.2	11928.9	12057.9	7935.32	8010.83	7085.38	6054.09	6113.04	6010.64
281.9	10398.2	10853.9	10436.7	11014.6	11306.7	11501.4	11803.7	11723.7	7798.41	7642.32	7191.66	5967.92	5937.22	5862.47
281.85	10500.5	10522.4	10442.4	11230.6	11200.6	11844	11556.8	11564.5	7751.18	7510.55	7077.34	5597.54	5905.82	5747.5
281.8	10425.5	10616.1	10387.2	10755.1	10743.4	11632.8	11659.6	11295.8	7907.52	7622.36	6918.55	5456.81	5617.01	5634.73
281.75	10598.8	10790.7	10406.6	10840	10910.1	10997.7	11299.2	10998.7	7592.98	7595.62	7071.27	5701.59	5412.18	5573.43
281.7	10642.8	10768.2	10696.2	11182.7	10924.9	11119.8	11530.4	11078.5	7615.17	7266.53	6908.91	5673.76	5200.61	5545.69
281.65	10407.1	10639	10267	10630.1	10812.7	10997.1	11555.6	11361.5	7708.08	7370.87	6911.18	5258.01	5351.98	5395.79
281.6	10596.3	10585.2	10460.5	10785.4	10810.1	11367.5	10985.7	11033.8	7523.74	7455.4	6771.1	5182.78	5317.7	5410.4
281.55	10595.3	10656.8	10598.6	10888.5	10865.4	10840.9	11473.4	11313.6	7516.29	7387.62	6799.32	5366.37	5384.43	5433.68
281.5	10237.9	10651.3	10220.8	10896.4	11105.6	11056.3	11256.7	11408.1	7598.33	7146.51	7070.41	5202.82	5310.81	5236.03
281.45	10734	10686.9	10344.6	10870.3	10949.1	11189.6	10951.4	11073.9	7775.34	7344.87	7027.57	5414.01	5193.81	5168.12
281.4	10661.8	10711	10433.2	10590.4	10861.3	10856.5	11179	11154	7476.86	7216.33	6854.32	5289.27	5208.28	5412.28
281.35	10615.3	10552.2	10467.9	10578.2	10636.1	10899.7	11214.5	10979.1	7307.58	7336.73	6714.18	5296.42	5180.74	5289.88
281.3	10272.8	10464.8	10345.2	10757.6	10617.7	11110	11553.9	11198.3	7403.61	7386.42	6702.99	5306.33	5218.31	5236.01
281.25	10056.6	10499.6	10285.5	10686.2	10935.8	10959.7	11120.1	10982.9	7431.67	7410.12	6783.54	5366.35	5106.31	5155.45
281.2	10656.5	10838	10464.5	10607.3	11103.7	11248.2	11031.5	10982.7	7520.98	7463.01	6952.35	5263.53	5151.93	5171.72
281.15	10557.4	10650.2	10620.4	10425.8	10936.8	11038.1	11091.8	10984.5	7616.91	7316.27	6935.79	5382.62	5137.49	5159.3
281.1	10295.9	10625.3	10592.9	10562.3	11003.7	10888.7	10931.8	10804	7522.66	7150.58	6812.12	5030.99	5142.63	5201.25
281.05	10132.9	10624.4	10182.9	10569.3	10966.3	10774.4	11117.4	11020.7	7500.85	7199.09	6660.37	5179.83	5046.21	5073.02
281	10315.8	10390.8	10211.5	10734.1	11027.4	10949.1	11013.3	11260.9	7450.82	7528.89	6862.95	5259.32	5107.98	5101.08
280.95	10077.2	10638.6	10329.1	10637.6	11087.5	10818.2	11090.2	11329.7	7704.55	7477.59	6706.98	5020.17	4991.2	5079.44
280.9	10242.4	10770.4	10044.7	10699.9	10741.4	10802.4	10984.6	11214.1	7547.85	7323.74	6694	5095.91	5159.98	5247.57
280.85	10264.4	10472.6	10205.4	10806	10604	11244.2	11047.9	10858.8	7390.54	7348.61	6957.13	5084.39	5108.06	5011.04
280.8	10086.2	10546	10434.4	11042.7	10843.9	11036.1	11141.9	10996.8	7383.06	7267.17	6858.1	5221.56	5247.12	5154.11
280.75	10235.3	10472.6	10446.8	10796.9	11054.5	10901.3	10768.7	11230.3	7237.01	7532.61	6817.29	5268.03	5329.72	5160.37
280.7	10336.2	10730.6	10243.6	10658.7	10764	10898.1	10631	11137	7569.61	7274.3	6846.99	5202.61	5193.23	5133.72
280.65	10452.1	10767.5	10209	10519.7	10775.8	10502.3	11159.4	11198.7	7533.68	7023.88	6865.59	5285.79	5083.15	5169.19
280.6	10422.4	10541.4	10336.8	10622.4	10889.4	10933.3	10964	10850.4	7624.81	7282.45	6954.49	5371.68	4950.91	5218.52
280.55	10123.6	10592.4	10464.6	10648.1	10820.5	10847	11112.4	11224.7	7427.38	7275.19	7151.93	5175.01	5205.73	5348.06
280.5	10195.3	10662.6	10247.4	10623	10426.2	10786.6	11239.6	11210.6	7300.31	7168.53	6857.22	5208.23	5241.92	5132.34
280.45	10131.8	10579	10089	10457	10618.5	10907.6	11034.8	11259	7310.48	7324.4	6408.27	5153.37	5398.38	5181.75
280.4	10085.2	10359.2	10211.7	10537.7	10802	10853.3	10904.7	11162.1	7494.52	7487.92	6634.84	5091.75	5132.82	5282.53
280.35	10565.7	10722	9906.35	11033.3	10728.5	10924.2	11186.2	11129.5	7441.11	7417.73	6934.51	5155.42	5020.68	5216.87
280.3	10841.3	10490.7	10452.3	10471.8	11069.4	11061.8	10849.8	11103.4	7489.68	7306.99	6898.67	5151.93	4952.81	5268.8
280.25	10328.1	10490.4	10315.3	10281.7	11031.7	10930.8	10744.7	11183.4	7388.65	7193.37	6562.37	5067.26	5116.69	5306.14
280.2	10567.6	10737.4	10330.5	10652.6	10937	10749.7	10944.8	11083.1	7122.97	7158.98	6541.46	5050.47	5382.91	5192.89
280.15	10587.9	10493.4	10055.2	10654.4	10639.9	10590.9	11197.3	11284.4	7254.5	7265.71	6593.89	5002.77	5179.88	5115.87
280.1	10284.5	10678	10191.4	10643.7	10672.8	10977.3	10808.4	11101.1	7333.29	7191.64	6862.09	5157.7	5092.24	5042.8
280.05	9894.61	10459.8	10207.2	10580.3	10884.3	11121	10896.4	10992.3	7708.84	7073.7	6788.81	5356.25	5347.26	5174.74
280	10213.7	10519.6	10220.1	10349.4	10697.1	10930.1	11281.2	10886.6	7776.71	7106.46	6586.19	5138.36	5342.02	5185.39
279.95	10152.4	10361.1	10387.4	10496.6	10464.4	10673	10760.4	10960.2	7440.6	7251.7	6677.74	5238.43	5280.96	5452.29
279.9	9947.88	10325.4	10301.9	10787.2	10553.9	10660.5	10844.1	10775.9	7394.05	7325.42	6826.76	5002.5	5020.33	5297.29
279.85	10114.7	10560.2	10266.5	10453.7	10913.5	10742	11001.2	11101.7	7444.66	7175.91	6683.51	4936.93	5270.72	5153.63
279.8	10172.7	10527.1	10416	10672.4	10618.9	10894.8	11146.3	11071.7	7413.94	7201.76	6791.02	5165.44	5108.94	5091.28
279.75	10520.4	10630	10394.4	10798.7	10954.5	10935.2	10989.4	11005.3	7529.1	7225.69	6983.86	5183.79	5035.53	5177.96
279.7	10123.4	10705.8	10310.7	10555.1	10554	10864.5	11107.9	10948.9	7427.12	7182.54	6680.51	5107.21	4928.53	5153.9
279.65	10190.3	10814.7	10257	10658.1	10731	10856.6	11073.3	10998.8	7431.63	7232.76	6756.97	5072.94	5039.86	5069.55
279.6	10552	10799	10415.5	10381.3	10625.3	10833.8	11144.8	11202.5	7457.81	7087.85	6590.44	5085.49	5090.69	5232.56
279.55	10368.6	10658.2	10553.5	10542.7	10660.8	10824.5	11035.6	11234.7	7547.14	7166.77	6643.24	5029.28	5113.55	5099.94
279.5	10151	10482.2	10208.2	10690.9	10788.1	11161.1	11131.9	11142.7	7736.11	7350.97	6832.29	5281.23	5153.9	5155.57
279.45	10370.6	10478	10305.1	10640.1	10977.9	10916.8	11133.7	11071.8	7508.9	7095.97	6741.16	5195.02	5354.24	5247.68
279.4	10171.6	10280.8	10342.4	10458.3	10912.6	10916.8	10918	11209.5	7567.77	7265.8	6640.72	5241.07	5204.77	5271.85
279.35	10079.2	10434.1	10353.3	10527.2	11129.5	10548.9	10908.2	10832.9	7335.72	7241.55	6531.71	5258.18	5041.06	5319.5
279.3	10312.8	10361.8	10245.3	10557.5	10858.8	10900.1	11094.2	10767.1	7383.98	7425.97	6611.82	5111.23	4971.38	5160.75
279.25	10179.9	10477.3	10200.3	10565.9	10571.6	11170.5	10871.5	10891.7	7440.47	7147.38	6797.8	5108.32	5120.83	5072.48
279.2	10595.2	10634.5	10021.8	10556.3	10841.6	11242.2	10867.1	10852.6	7477.86	7135.51	6561.05	5324.55	5282.03	5252.47
279.15	10548.9	10382.9	9944.07	10637.4	10938.8	10810.2	10946	10801	7390.37	7255.82	6747.74	5288.84	5324.72	5400.77
279.1	10390.9	10382.1	10251.1	10459.4	10756.5	11176.4	10728.4	11220	7318.73	7353.02	6805.7	4917.55	5331.59	5196.54
279.05	10514.6	10504.1	10549.2	10766.3	10732.9	10864.2	11086.9	11033.4	7482.35	7314.62	6686.17	4985.85	5350.44	5214.93
279	10429	10354.5	10413.7	10597.2	11041.1	10905.9	11129	11130.3	7502.44	7328.7	6502.92	5166.07	5116.99	5159.23
