# Supplementary material for: 3D hierarchical graphene matrices enable stable Zn anodes for aqueous Zn batteries
Source: Nat Commun. 2023 Jul 14;14:4205. doi: 10.1038/s41467-023-39947-8 (PMC10349079; doi:10.1038/s41467-023-39947-8)
Supplement: Supplementary file 11 — Source Data [file 41467_2023_39947_MOESM11_ESM.zip › RAW DATA/Manuscript/Fig.6/Fig.6c.xlsx]

## Sheet: XPS-O 1s
Binding energy （eV）	0min etching													30min etching
545	27834.9	30734.6	25999.6	27547.6	27970	28442.1	29232.6	29628.8	33166	31697.9	28888.7	19420.6	19663.5	19067.4
544.95	28215.4	31019	26216.4	26997.3	27774.5	28896.5	28929.1	29725.7	32923.6	31445.2	28507.9	19759.6	19508.5	19550.1
544.9	27568	30693.3	26391.6	27130.8	27640.2	28852.6	28800.5	29315.9	33294.8	31646.2	28867.6	19274.2	19733.7	19968.3
544.85	27340.1	30522.8	25870.6	27290.7	27649.3	28616.6	28668.5	29310.2	32652.3	31514	28280.8	19690.9	19919.7	19519.1
544.8	27833.2	31017.7	26131.3	27461.3	27663.1	28393.7	28913.5	29468.3	32515.6	31245.2	28501.7	19622.6	19872.7	18950.1
544.75	27392.7	31021.5	25986.8	27966.2	27631.8	28491.1	28533.7	29663.4	33108.8	31666.3	28303.6	19221.2	19903.4	18988.4
544.7	27435.3	31054.2	25898.1	27176.5	27945.7	28487.7	29105.9	29160.5	32643.9	31162.1	28730.6	19724.9	19398.4	19563.6
544.65	27701.7	31316.6	25922	26907.3	28043.4	28739.7	29221.2	29151	32506.4	31370.9	28395.1	19513.9	19080.1	19721.5
544.6	27777.8	30926.8	26210.2	27126.3	28074.1	28698.2	28628.6	29449.5	32581.9	31570.2	28306.4	19201.2	19563.6	19505.4
544.55	27247.6	30953	25946.4	26737.7	27890.7	29179.3	28786.9	29067.3	32688.6	32211.4	28939	19373.5	19210.2	19577
544.5	27474	31070.4	25621.1	27518	27908.1	28906.4	29250.6	28880.9	32995.6	31977.8	28490.3	19646.8	19476.6	19182
544.45	27464.2	30973.8	25438	26740.7	28174.5	28516.9	28655.4	29715.7	32720.4	31233.5	28401.5	19385.7	19764	19475.7
544.4	27513.8	31208.9	25948.7	27207	27620.4	28215.1	28684.6	29667.8	32134	30986	28523.1	19259.3	19623.3	19609.7
544.35	27783.7	30852.7	26220.8	27328.9	27853.1	29299.6	28687.6	29729.1	32106.3	31097.6	28437.4	19498.8	19334.4	19373.5
544.3	27976.8	30368.9	25779.1	27182.8	27974.2	28823.6	28857.7	29825.2	32753.7	31401.9	28486.8	19654.4	19099	19241.1
544.25	27431.4	30573.9	25239.2	26867.9	28258.8	28329.3	28732.5	29585.4	32924.1	31434.1	28295.9	19166.9	19540.1	18998.8
544.2	27343	30470.4	25571.8	27926.3	27816.3	28270.2	28855.6	29167.1	32744.9	30912.2	28215.4	19865.5	19438.2	19350.5
544.15	27779.1	30429.5	25705.6	27172	28000.1	28562.6	29282.2	29267.1	32738.7	31093.4	28549.9	19729.3	19449.3	19360.7
544.1	27342.6	30907.8	25671.5	27323.5	28195.9	28496.2	28825.7	29299.4	32627.2	31135.5	28019.6	19656.9	19240.4	18986.3
544.05	27354.1	30647.4	25889.3	27099.2	27872	28225	28955	29613.3	32498.3	31180.2	27984	19102.6	19367.6	19183.9
544	27324.5	31019.9	25546.1	27225.1	27757.6	28119.1	29233.5	29052.9	32511	31021.3	28640.6	19208.8	18844.6	19244
543.95	27050.7	30329.8	25403.8	26685.8	27946.5	28533.7	28488.8	29088.9	32619	31118.3	28324.1	19284.5	19033.1	19120.1
543.9	27477	30543.2	25700.5	26927.4	27705.9	28402.6	28881.3	29248.9	32375.1	31505.4	28396.2	19259.9	19549.9	18529.7
543.85	27262.8	30773.3	25786.3	27264.1	27622.3	28271.8	28744.2	28944.9	32284.1	31472.4	28290.6	19442.2	19059.8	18660.6
543.8	27677.4	30336.5	25699.4	27257.7	27851.7	28851.2	28571	28953.4	32359.9	30933.4	28188.6	19259.6	19332.6	18692.4
543.75	27401.7	30955.3	25080.4	26750.3	27526.4	28494.3	28721.4	29484.3	32401.2	31166.9	28134.3	18975.1	19150.8	18894.9
543.7	27372.3	31007.8	25722.6	27315	27815.1	28484.5	28687.6	29463.8	32208.8	31436	28100.4	19323.1	19370.6	19030.7
543.65	26781.4	30596.6	25416	26800.4	27597.7	28261.2	28923.1	28943.8	32285.5	30954.5	28136.7	19341.3	19397.7	19097.6
543.6	27616.6	30159.2	25927.4	27056.3	27678.2	28105.9	28929.2	28774.8	32625.6	30883.2	27763.4	19598.2	19332.1	18720
543.55	27440.7	30037.9	25928.5	27361.4	27637.2	28545	28319.6	29311.9	32189	30668.3	28436.8	18974.1	19050.9	18763.7
543.5	26834.7	30440.8	25613.2	27013.9	27233.6	28314.6	28428.6	29477.1	32161.7	31214.3	28111.6	19476.4	18641.7	18925.5
543.45	27181.1	30299.2	25621.7	26989.2	27450.8	28124.1	29111.7	29186.5	32254.9	31080.2	27975.4	19251.7	19203.7	18848.9
543.4	27610.6	30441.6	25848	27288.1	27766.5	28118	28420.6	29418.6	32256	30944.6	27823.3	19065.7	18949.5	18497.4
543.35	27119.9	30633.9	25832.2	27825.3	27763	28446.4	28435.8	28876.9	32314.7	30962.3	28110.4	18737.1	18855.2	19110.4
543.3	27213.1	30235.7	25487.5	27122.9	27621.3	28059.9	28556.4	29391.7	32241.6	30686.6	28175.3	18857.5	18755.8	18577
543.25	27429.1	30395.7	25133.3	26983.1	27511.9	28362.6	28877.6	28545	32124	30938	27992.2	18655.3	18708.3	18499.4
543.2	27315.3	30374.2	24823.3	26677.2	27609.6	27792.1	28568.5	28975.8	31823.3	30497.3	27735	19078.5	19183.3	18569.9
543.15	27361.4	30577	25615.2	26830.5	27137	28331.7	28643.9	28951.6	31721.2	30534.5	27669.1	19028.4	18797.7	18557.3
543.1	27447.7	29861.2	25254.7	26759.8	27556.1	27978.1	28423.4	29207.6	31536.7	30790.4	27848.2	18987.2	18971.9	18525
543.05	26931.1	30222.3	25127.5	27176.6	27753.5	27974.6	28173.4	29444.5	32076	30748	28179	19037	18729.8	18815.5
543	26908.3	30550.2	24998.4	27225.6	27602.6	28746.3	28318.6	29139.9	31842.9	30604.8	28402.9	18503.9	18462	18391.5
542.95	27150.3	30298.1	25502.9	26823	27436.9	28225.1	28648.5	28823.1	31452.4	30538.2	27996.4	18453.4	18616.8	18323.5
542.9	27394.9	29739.6	25563.4	27062.8	27446.3	28019.6	29009.5	29031.1	31393.4	30354.3	27727.4	18900.1	18815.5	18215.5
542.85	27384.8	30081.8	25396.1	26905.7	27408.9	28244.8	28798.5	28829.6	31832.8	30542.2	27772.1	18668.7	18208.7	18168.5
542.8	27019.5	30254.3	25170.3	26801.1	27359.5	28789.4	29653.9	28612.5	31633	30588.9	27430.4	18762.6	18471.8	18382.3
542.75	27098.8	30437.8	25282.3	26785.9	27232.8	28103.3	29374.2	28550.9	31792.4	30463.8	28064.1	18810	18462.6	18058.7
542.7	27343.3	30374.9	25322.2	26879.3	27464.7	28110.3	28346.7	28949	31625.9	30581.7	27829.7	18326.7	18508.8	18218.7
542.65	27450.2	30231.2	25679.4	26811	27429.1	27852.3	28535	28326.5	31998	30634.6	27973	18360.1	18644.8	17941.5
542.6	27334.6	30314.6	25280.3	27268.5	27580	28129.8	28563.8	28821.9	31835.4	30545.6	28167.7	18544.3	18688.2	17954.6
542.55	27353.5	30741.8	25583	26700.2	27160.7	27892	28081.3	29013.2	31936.4	30039.6	27916.9	18245.4	18845.9	18105
542.5	27312.4	30581.2	25684.7	26502.5	27528.5	27868.4	29177.1	29112.5	31910.7	30479.1	27628.6	18368.7	18452.3	17833.1
542.45	26765	29927.7	25527.5	26943.9	27407.6	27973.3	28397.9	28867.7	31415.1	30848.2	27287	18314	17873.4	18319.7
542.4	26552.9	29854.8	24882.5	26860.6	27516.6	27848.7	27829.2	28885.2	31338.2	30599.8	27798.2	18376	18430.5	18102
542.35	26617.6	30231.4	25045.3	26525.8	27378.7	28189.1	28035.1	28890.5	31541.5	30217.5	27691.6	18281.3	17683.8	18315.4
542.3	27108.4	29878	25379.8	26714.1	27517	28060.6	28300.9	28537.8	31948.5	30287	27606.6	18347.7	17938.1	18027.5
542.25	27124.2	29804.3	25269.2	27018.5	27277.5	28592.1	28252.7	28991.4	32006.1	29979.5	27258.7	18268.3	18414.6	18037.8
542.2	27284.2	30240.6	25374.9	26772.2	27257.6	28100.5	28223.3	28755.6	31130.1	30453.4	26943.2	17861.1	17429.1	17670.5
542.15	27059.1	30028.1	25010.1	26480.2	27140.4	28117.3	27962.7	28661.5	30928.8	30586.4	27040.6	17842.3	18003.9	17494.7
542.1	26427	29788	25010	26555.1	26977.2	27879.2	28397.6	28524.5	31196	29992.7	27234.3	18275.2	17483.1	17396.6
542.05	26344.2	30168.7	24974.5	26765.3	26929.8	27723.1	28824.8	28255.1	30969.4	30313	27034.4	18524.4	17648.2	17458.6
542	26896.5	30190.9	25340.6	26637.5	27430.3	27744	28735.6	28521.9	31284.9	30062	27286.7	17993.6	17912.6	17683
541.95	26801.2	30006.7	25086.5	26507.9	27177	27720.6	28094.4	28506.6	31163.5	30383.5	26825.4	17644.2	17564	17103.8
541.9	27034.7	30205.7	24947.9	26856.9	26782.6	27993.9	27941.5	28866.4	31150.4	30073.2	26754.3	17586.1	17649.9	17371.6
541.85	27132.7	30510.2	24609.9	26776.6	26986.3	27628.8	27993.6	28682.9	31264.6	29991.2	27063.8	17418	17836.3	17466.3
541.8	26812	30191.8	25204.5	27026.6	27446.6	27178.6	27623.3	28768.1	31291.2	29758.6	26793.9	17598.5	17012.8	17571.3
541.75	27188.5	30385	25663.2	26720.1	27480.9	27791.4	28284.1	28850.4	30937.5	29454.1	27444.1	18322.8	17359.1	17660.9
541.7	26705.5	29926.8	25024.9	26219.1	26782.2	27539.6	28433	28711.7	31118.5	30076.8	27196.7	17801.5	17465	17549.1
541.65	26208.1	30155.1	25115.9	26402.4	27193.5	27806.6	28499.2	28457.7	31605.3	29790.8	27205.6	17901.2	17322.3	17302.1
541.6	26792.8	30814.9	24747.2	26840.5	26887	27956.3	27971.7	28643.2	31117.8	29358.2	26645	17385	16900	17694.7
541.55	26741.8	29881.4	24976.5	26659.6	26855.6	27847.2	28088.4	28614.9	30863.8	29780.3	26901.8	17383.9	17072.5	17156.4
541.5	26486.5	30174.1	24711.1	26650.7	27301	27948.4	27335.8	28440.2	30786.2	29530.6	26988.6	16966.6	16988.8	16850.4
541.45	25895.7	30097.1	24784.4	26275.2	27496.5	28089.2	27701.9	28637.6	30770.4	29281.3	26682.8	17424.4	17374.8	17044
541.4	26019.6	29644.9	24968	25784.6	27250.1	28074.6	27866.9	28902.2	31104.4	29711.5	26448.9	17350.9	17234	17010.4
541.35	26823.7	29494.3	24740.1	26161.3	27047.3	27959	28110.1	28755	30783.9	29556.7	26367.1	17149.3	17283.1	16915.6
541.3	26637	29631.8	24728.4	26444.2	27292.1	28280.2	28194.8	28526.5	30775.7	29346.3	26621.2	16822.8	17331.6	16960.1
541.25	26232	30031.9	24655.3	26609.3	26785.8	27562.5	28205.8	28947.7	31078.4	29530.7	26205	16801.5	17053.4	16666.8
541.2	26298.4	29580.7	25374.9	25921.9	27167.6	28332.5	28187.7	28921.4	30728.2	29725.8	26266.8	16979.7	16507.8	16697
541.15	25993.3	29502.3	24723.3	26472.7	27019.1	28559	28304.5	28463.4	31000.9	29672.5	26286	17211.5	16982.3	16545
541.1	26831	29939.2	24797.4	26204.3	26604.8	27529.9	28332.5	28632.8	30077.2	29163.5	26437.3	16922.9	16900.2	16766.3
541.05	26749.9	29459.3	24903.8	26363.8	26556.9	27530.3	28530.2	28672.7	30319.9	29117.6	26365.8	16890.3	16759	16767.4
541	26504.1	29509.1	24990.8	25944.5	26981.3	27303.7	27992.7	28594.6	30358.1	29364.3	26821.9	16671.1	16317.2	16618.1
540.95	26659.6	29761.6	24497.8	26006.2	26674.4	27863.9	27949.9	28452.9	30325	29541.9	26373.7	16636.8	16141	16492.9
540.9	26766.2	29881.1	24574.8	26687.1	26616.4	27973.1	27803.4	28097	30303.9	28774	26277.6	16575.1	16478.5	16401.8
540.85	26571.1	29819.8	25045.8	26271.6	26694.6	27673.7	27897.1	28160.3	30160.4	28771.7	26438.3	16607.1	16715.9	16499.4
540.8	26406.9	29747.8	24919.5	26581.8	26796.2	27308.8	28440.7	28589.4	30373.7	28677.6	26152.5	16813.4	16521.4	16565.7
540.75	26178.4	29167.5	25410.2	26474	26769.6	27507.6	28232.1	28311.3	30056.7	28878.2	25911.5	16610.7	16203.6	16354.3
540.7	26056.9	29611	24785.6	26434.1	26664.1	26997	27989.4	28387.4	30211.3	28964.8	25971.4	16865.1	16291.9	16405.2
540.65	26464.6	29542.2	24930.8	26067.7	26760.6	27414.7	27445	28586.3	29913.7	29012.6	26296.7	16903.9	16340.9	16541.2
540.6	26423.7	29522	24727.6	25988.1	26829.3	27248.3	27782.7	28573.2	29869.3	28833.8	25485.8	16688.9	16378.9	16407.6
540.55	26918.8	29316.8	24724.3	26514.7	26840.4	27342	28268.1	28448.2	29988.7	28923.3	25574.2	16812.7	16404.6	16371.3
540.5	26503.8	29253.1	24831.5	26503.6	27229.6	27512.9	28351.4	28033.3	30524.1	28730.5	26547.3	16741.8	16025.1	16186
540.45	26411.3	29553.9	24713.6	26300.8	27062.8	27332.7	27895.8	28265.8	30351.6	28877.4	26120.7	16767.5	16165.6	16609.1
540.4	26074.1	29673.9	24930.7	26020.1	26791.5	27588.2	28446.5	28410.1	30227.7	28724.5	25481.6	16373.7	16059.6	16213.6
540.35	26262.9	29296.7	24800.1	26067.5	26844.9	27811.3	28466	28139.4	30043.4	28864.5	25499.2	16282.7	16412.6	15930.2
540.3	26294.7	29290	24229.7	25975.4	26774.1	27604.5	28337.1	28370.9	29748.4	28443.6	25731.1	16263.9	15812	16073.5
540.25	26213.3	29588.2	24740.2	25818.8	27353.2	27247.3	27748.8	28243	29830.5	28761.8	25915.2	16513.5	16232.4	15604
540.2	26183.8	29360.1	24579.6	26033.3	26898.4	27217.8	27538.5	28373.2	29671.6	28827.8	25825.3	16735.9	16158.8	15862.9
540.15	25756.5	29241.7	24330.9	26084.6	26215.6	27465.7	27771.2	28050.1	29563.4	28515.7	25899.1	16113.2	15947.2	15750.9
540.1	26080.9	29338.8	24322.6	25522.5	25584.8	27158.9	28086	28262.7	30157.1	28776.3	25647.7	16034.1	16246.7	15947.7
540.05	26029.7	29380.3	24654.2	26133.9	26873.8	26951.4	28121.1	28066.8	29670.5	28629.9	25875.8	16146.9	16262.9	15927.7
540	26485.2	28929.6	24233.5	26782.9	26738.3	27435.9	28071.9	28009.3	29882.8	28608.8	25783.1	15696.5	16228.9	15741.6
539.95	25926.5	29136.1	24362.8	26028.7	26238.4	27487.4	27702.2	28033.9	29691	28379.2	25592	15870.6	15794.8	15237.8
539.9	26571.9	29561.2	24254.6	26268.2	26756.5	27647.7	27714.2	27875.2	29805.2	28397.7	25499.1	15851.5	15969	15400.5
539.85	26252.5	29452.1	24035	25804.2	26749.5	27244.1	28062.9	28272.7	29402.7	28536.9	25469.7	16022.8	15907.1	15191.8
539.8	26272.7	28895.1	24522.3	26213.5	26354.8	27187.5	27568.1	27918.5	29599.1	28699.1	25945.2	15853.8	15778.3	15311
539.75	26487.5	29133.3	24594.7	25831.5	26731.3	27396.7	27803.9	28160.8	29512.3	28864.3	25402.9	16000.7	15570.2	15265.5
539.7	26277.5	29253.9	24561.6	26045	26187.4	27912	28032.4	28703.9	29808.8	28273.2	25492.5	15715	15619.8	15097.9
539.65	25903	29151.7	24654.1	26391.4	26550.8	27305.8	27838.6	27834.4	29559.5	28220.2	25365.6	15832.5	15919.1	15652.4
539.6	25841.7	28831.8	24165.5	26099.3	26669.5	27357.2	27891.2	27577.2	29433.9	27975.1	25132.1	16043	16064.5	15527.2
539.55	25490.5	28867.7	24393.9	26418.4	26255.4	26928.9	27567.6	27805	29109.9	28234.1	24702.7	15741.3	15585.9	15571.2
539.5	25346.1	29078.9	24411.3	26065.5	26357.4	27003.6	27426.5	27940.6	28813.8	28445.3	24903	15540.5	15596.5	15613.5
539.45	25876.5	29039.5	24499.9	25726.1	26453.1	27277.6	27757.4	28304.7	28943.2	27930.7	25205.1	15812.4	15845.6	15417.2
539.4	26290.3	28600.3	24265.6	25786.1	26101.9	27534	27623.4	28333.3	28847.7	27807.2	25722.7	15908.7	15649	15451.9
539.35	25838.8	28883	24505.7	25747.3	26829.1	27167.3	27635.3	28092.3	29220.5	27847.6	25147.4	15811.5	15507.9	15432
539.3	25374.1	28975.5	24163.4	25551.6	26855.2	26828.5	28228	27641	28980.4	28003.5	24676.1	15535	15266.8	15151.7
539.25	25457.7	28702.3	24578.4	25783.4	26589.8	27076.2	27792.2	28123.9	28941.4	27783	24792	15526.3	15208.9	14988.5
539.2	25716.4	28692.3	24688.2	25776.1	26426.9	26843.4	27487.6	27485	28382.9	27212.7	25301.5	15444.7	15486.2	15518.5
539.15	25845.4	28963.7	24434	26053.6	26398.4	27105.1	27450.3	27896.8	28688.8	27549.4	25541.3	15714.8	15688.9	15310.1
539.1	25541.8	28353.5	24208.7	25546.3	26220.8	27196.9	27348.7	27830.5	28661.5	27827.9	25278.5	15719	15779.8	15111.1
539.05	25686.6	28452.7	24460.5	25945.6	25978.5	26545.9	27673.2	28393	28694.3	28297.8	24933.7	15609	15428.9	15171
539	25571.7	28884.5	24350	25304.1	26278.4	26881.8	27532.6	28348.5	28650.5	27572.7	24720.9	15492.8	15548.3	15220.5
538.95	25714.9	28830.2	24134.4	24889.4	26102.6	26699.5	27677.8	28432.2	29053.7	27678.4	24750.5	15615.4	15366.6	15065.4
538.9	25769.5	28803.4	24134.4	25216.2	26002	26671.6	27418.8	28121	28875.8	27873.9	24316.5	15751.2	15542.5	14738
538.85	25217.1	28420.8	23827.6	24999.3	26833.1	27239.6	27065.1	28046.2	28813	27675.8	25249.7	15574.2	15393.1	14871
538.8	24841.3	28197.1	23843.6	25731.6	26286.9	27042.8	26894.7	27585.6	28955.2	27428.4	24876.2	15360.3	15337	14980.8
538.75	25244.8	28487.3	24185.7	25444.7	25759.9	26759.1	27159	27669.3	28365.9	27517.7	24994.9	15584.5	15403.5	14797.1
538.7	25960.9	28271.4	24504.3	25718.1	25846.2	26678.1	27241.3	27305.6	28527.4	27788.2	24267	15272.2	15386.4	15082.3
538.65	25445.8	28466.3	23721.2	25815.5	26501.9	26656.2	27237.1	27185.2	28485.7	27576.9	24546	15439.1	14980.3	15136.2
538.6	25282.7	28186	23698	25514.1	26237.4	26612.5	27130.5	27251	28129.4	27528.9	24499.6	15776.3	15267.2	15127.3
538.55	25353.8	28288	24192.8	25776.3	26392.1	26594.2	27056.1	27881.4	28362.9	27480.8	24455	15179.8	15333.3	15053.6
538.5	25398.3	28384.4	24201.2	25248.9	25853	26834.9	27068.6	28062.2	28547.4	27294.5	24579.8	15522.2	15282.1	14760.7
538.45	25290.3	28019.1	23627.6	25467.3	25860.7	26943	27026.7	27621.3	28507.2	26885.8	24671.5	15525.3	14891.2	15128.2
538.4	25073.4	28610.1	23889.1	25615.3	25875.9	26737.4	27326.5	27720.7	28541.8	27108.1	24402.5	15696.4	15202.4	15326.6
538.35	25242.7	28167.7	23942.5	25638	25918.9	26813.3	27689.7	28022.5	27686.7	27508	24162.6	15285.2	15000.1	14614.8
538.3	25514.1	28029.1	24020.1	25213.4	25852.3	26707	27266.8	27695.5	28202.5	27120.8	24068.5	15451	15204.6	15140.6
538.25	25351.1	28521	23430	25326.4	25969.5	26444.9	27238.2	27839.4	28493.3	26389.7	24484	15153.1	15134.5	14931.6
538.2	25317.7	28443.1	23563.2	25464.5	26024.5	26484.6	27280.1	27791.5	27743.7	26844.7	24848.9	15582.1	15199.6	14751.8
538.15	24930.1	28678	23909.1	25574.1	26053.2	26523.3	26835.8	27815.6	28026.5	27503.9	24345.4	15346.2	15288.1	15207.1
538.1	25382.5	28448.6	24047.7	26054.8	26409.4	27143.7	26746.8	27783.6	28151.8	27093.5	24585.8	15592.7	15056.5	14873
538.05	24640.4	28299.7	23788.5	25905.9	26234.7	27149.6	26927.8	27617.9	27938.1	27200.7	24247.1	15226	15337.8	14955.2
538	24878.7	28545.4	23676.9	25434.8	25720.7	26509.5	26880.7	27358.3	28332.8	27207.1	24059.7	15433.4	15518.1	15445
537.95	25099.6	28605.6	23831.4	25315.8	25708.3	26558.1	27150.6	27514.3	28225.7	26813.9	23954.5	15168.5	15503.3	15616.2
537.9	25610.5	27628.4	24015.1	25087	25867.1	26737.8	27204.4	27610.1	28007.7	27077.8	24452.4	15723.5	15392.9	15565.3
537.85	25722.2	28070.6	23811	25561.9	25915.6	26549.9	27194.9	27649.1	28301.8	26879.4	24438.9	15558.5	15462.9	15229.1
537.8	25519.1	27973.9	23972.7	25585.6	25772.6	26657.7	27234.2	27239.1	27874.4	27251.7	24315.6	15472	15597.2	14944.8
537.75	25437.2	28011	24179.1	25173.2	26058.5	26775.4	27117.8	27508.5	27787.2	26838.3	24558	15350.6	15205.1	15058.5
537.7	25666.4	28239.7	23989	24776.7	25877.2	26923.8	27224.7	27480.2	27933.4	27308	23859.7	15580.9	14866.2	15157.9
537.65	25365.6	28374.7	23626.5	25041	25649.1	26522.8	26877.8	27293.6	28067.9	27214.1	23815.2	16028.5	15172.9	15248
537.6	25641.9	28445.6	23904.2	25161.4	26041.2	26583.2	27252.4	27362.4	28199	26930.7	24017.8	15935.8	15362.5	15167.3
537.55	25267.3	28250.4	24279.5	24728.3	26162.9	26178.7	27250	27810.2	28102.5	26913.6	24092.2	15643.3	15064.6	14808
537.5	24915.2	28309.9	23647.8	25087.5	26106.1	26547.4	27454	27778.1	27389.5	26646.8	23901.9	15633	15449.5	14949.8
537.45	25044	28456.4	23352.9	24929.4	26203.6	25943	27088.1	27311.1	27835	26921.1	23933.7	15399.7	15070.9	14808.7
537.4	24970.7	28142.1	23983.5	25098.5	26195.2	26545.9	26913.7	27528.9	27870.7	26920.5	24283.6	15867.1	15213	14937.7
537.35	24894.5	28060.1	23721.8	25098	26207.1	26437	26848.2	27793.4	27616	26388.9	23978.4	15470.5	15266.1	15052.7
537.3	24710	28285.7	23555	24942.7	25665.7	26824.6	27511.2	27369.3	27639.1	26398.9	24174	15278	15554.6	15125.3
537.25	25087.4	28347.3	23650.2	24887.9	25686.5	26765.5	27170.5	27086.5	28462.3	26465.2	24014.3	15387.9	15703.3	15258.5
537.2	25097.3	28366.6	23466.3	25114.5	25517.1	26398.6	27240.4	27780.6	27443.7	26156.9	24010.5	15800.9	15372.9	15394.9
537.15	25095.7	28038.5	23525.5	25169.2	25535	26357.9	26873.8	27824.2	27034.1	26515.6	23861.5	15936.7	15534	15317.2
537.1	25465.9	28127.7	23916.9	25052.9	25688.1	26510.6	26716	27493.9	27222.6	26166.2	23968.6	15974.2	15564.9	15393.1
537.05	25216.9	28168.4	23495.4	25818.9	25651.4	26448.1	27065.6	26985.4	27321.1	26178.3	23961.3	15409.8	15400.7	15596.4
537	25186	27946.8	23496.7	25642.2	25607.7	26303.9	26886.2	27510.3	27092.8	26626.4	23715.9	15351	15608.6	15713.2
536.95	25369.2	27259.5	23265.7	25033.5	25852.7	26495.9	27193.6	27582.9	27187.1	26286	24132.8	15520.3	15473.5	15347.1
536.9	25101.2	27368.4	23482.9	25119.1	26005.6	25983.2	27042.8	27294.3	27474.7	26108.7	23661.7	15826	15544.8	15005.9
536.85	25482.7	27806	23447	24956.9	25636.6	26439	26731.5	27032.8	27410.5	26709.5	23350.8	15872.5	15568.5	15258.9
536.8	25451.3	27953.4	23465.4	25388.9	25799.4	26687.9	26527.2	27721.1	27157.7	26305.4	23471.5	15746.3	15655.2	15187
536.75	24959.4	27747.4	23668.2	25143.8	26249.9	26872.8	26767	27228.7	27556.5	26833.5	23669.9	15908.9	15447.9	15069.6
536.7	25195.7	27974.5	23628.6	24833.1	25621.6	26555.3	27147.5	27179.3	27543.9	26576.9	23769.8	15892.3	15876.4	14963.2
536.65	25245.6	27633	23212.5	25234.7	25770.9	26470.4	26640.2	27428.6	27271	26481.5	23697.8	16152.8	15930.1	14877.3
536.6	24616.5	27754.8	23551	25214.6	25465.1	25824.2	27236.1	27298	27545.7	26182.9	23580.6	15705.4	15769.7	15428.2
536.55	24792.7	28100	23420.4	25420.8	25741	26243.4	27206.9	27374.5	27347.1	25950.1	23739.1	15688.2	15604	15550.5
536.5	25190.5	27429.4	23419.8	24888	25481.3	26559.1	27025.5	27791	27435.4	26383.8	23931.6	15968.7	15854.5	15290.2
536.45	25131.6	27581.5	23322.7	25120.3	25598.8	26027	26580	27339	27723.5	26657.6	23719.6	15956.4	15621.3	15374.8
536.4	24993.5	28172.3	23271.2	25162.1	26109	26157.3	26979.7	27809.9	27378.3	26423.8	23885.5	16122.7	15935.2	15343.3
536.35	24499.8	28042.9	23948.3	25354.5	25657.2	26319	26814.5	27909.1	27469.7	26147.6	23730.7	16166.7	15522.9	15409.5
536.3	24975.8	27884.2	23322.6	25023.9	25686.4	26259.3	27020.7	27204.3	27450.8	25938.5	23392.9	15976.6	15625	15698.8
536.25	24904.6	27457.2	23804.1	25208.2	25441.8	26262	26539.3	26744.5	27201.5	26004.1	23358.7	16062.8	15737.2	15611.1
536.2	25259.4	27232.7	23702.6	25318.9	25438.1	26601.9	26405	27055.3	27708.1	26145.6	23610.7	16301.9	15895.8	15534.8
536.15	25745	27562.6	23550.1	25080.6	25352.7	26614.2	26339.6	27334	27989.2	26536.2	23698.7	15847.9	15510.2	15234.1
536.1	24784.2	27927.9	22982.8	25083.7	25875.5	26135.3	26961	26940.2	27621.8	26223.9	23930.7	15845.7	15458.6	15268.3
536.05	24528.5	28005.5	23332.2	25271.3	25677.7	26662	26438.2	26694.8	27488.8	26361.5	23887.7	15804.1	15505.4	15017
536	24536	27190.7	23184	24997.3	25468	26714.5	26627.2	27241.8	27802.5	26091.3	23340.3	16016	15503.4	15174.8
535.95	24844.9	27383.6	23421.3	25342.6	25587.7	26662.5	26849.1	27251	27174.3	25728.8	24222.9	16155.4	15449.8	14849.5
535.9	24675.4	27614.2	23886.9	25122.6	25554.8	26588.7	27191.8	27307	27363.7	25833	23976.2	16123	15624.2	15253.5
535.85	24388.7	27902	24069.8	25080.6	25884.6	26291.1	27279.4	27281.2	27184.7	25808.9	23727.9	15850.9	15737.5	15232.3
535.8	24420.1	27863.3	23608.2	25178.8	25749.2	26129.1	26878.2	26888.6	26958.1	26216.4	23802.5	15935.4	15696.7	15644.3
535.75	24364.5	27833.9	23068.7	25110.9	25410	26105.9	26553.7	27220.4	26691.3	26399.9	23540.4	15803.7	15696.4	15290.7
535.7	24653.8	28070.3	23841.2	24768.7	25580.6	26865.2	27254.1	27122.2	27004.3	26645.9	23816.4	15926.2	15436.3	15060
535.65	25142.2	27666.2	23622.1	25237.4	26163.2	26215.7	26791.9	27339	27256	26006.9	23863.1	16185.9	15791.7	15006.5
535.6	24993.8	27967.2	23419.7	25491.4	25558.8	26579.3	27007.3	27143.6	27615.2	26275.9	23476.3	16060.7	15634.8	15082.8
535.55	24703.1	28036.4	23225.7	25405.9	25061.2	26024	26547.8	27278.8	27402.4	26424.1	23872.3	15675.9	15868.3	15304.1
535.5	25158.6	27802.3	23792.7	25631	25180	25996.7	26986.9	27608.2	27534.5	26228.4	23631.1	15439.9	15808.4	15285.3
535.45	25181.6	28106.9	23930.4	25141.4	25568.8	26444.3	26186.1	27263	27156.1	26057.6	23676	15672.8	15432.7	15081.9
535.4	25113.1	27720.9	23675.1	25415.1	25868.7	26328.1	26623	26642.5	27479.9	26205.9	23563.4	15886.2	15208.5	14878.6
535.35	24648.8	27586.4	24111.1	25159.4	25654	26107.1	26614.4	26930.3	27211.7	26455.7	24051.1	15748	15136.6	15284.6
535.3	24789.1	27721.8	23713.9	24978	26019.2	26508.7	26596.7	27146.7	27063.4	26205.9	23671.1	15848.2	15352.3	15179.8
535.25	25173.7	27934.2	23209.4	25034	25564.1	26473.6	26674.2	26889.8	27173.4	26598.2	23398.8	15711.3	15593.1	14827.4
535.2	25238.9	27970.9	23794.1	25169.5	25925.1	26315	26809.5	27472.3	27495.5	26294.9	23925.5	15731.2	15398	14915
535.15	24897.9	27886.9	24093.9	25454.3	25948.4	26286.2	26899.6	27920.8	27174.9	26397.3	24280.5	15819.4	15121.1	15355.2
535.1	25091.7	27830.4	23761.1	25429.9	25667.4	26599.8	26599.8	27345.5	27586.6	26370.5	24122	15772.1	15419.6	15447.6
535.05	25299.8	27880.3	23884.2	25684.8	25989.7	26585.7	26895.1	27689.6	27333.6	25811.6	23872.4	15453.7	15664.2	15268.2
535	24976.8	27880.4	23783.8	25235.6	25766.6	26199.4	26760.1	27863.7	27228.7	26361.1	23856.5	15322.8	15409.4	15363.6
534.95	24840.9	28272.6	23592.2	25300.4	25688.7	26609.5	27072.2	27004.9	27464.5	26390.5	24332.6	15795.7	15558.2	15150.5
534.9	25749.6	27987.3	24235.1	25589	25563.1	26357	26843.9	27485.2	28008.9	26664.8	24443.5	15694.4	15655.3	15103.6
534.85	25500.6	27787.5	24136.4	25038.3	26327.2	26412.4	26925.4	27217.5	27559.3	26826.6	24677.9	15876.7	15934.4	14930.9
534.8	25091.6	28014.3	24256.4	25274.3	25764.4	25973	27077	27351.1	27871.1	26450.9	24382.5	15743.6	15565.9	15093.7
534.75	26024.9	28324	24268.2	25549.3	25248.4	26525.5	26845.8	27680.2	28097.3	26530.8	24699.5	15923.7	15457.2	15624.2
534.7	26308.3	28955.3	24411.3	25635.4	25506.2	26952.1	27190.9	27517.6	28453.7	26262.6	24698	15775	15360.8	15535.8
534.65	26297.3	28676.5	24318	25408.2	25727.5	27222.8	27349.2	27236.5	28399.6	26850.7	24823.5	15742.6	15276.1	15427.5
534.6	25492.5	28690.1	24255.9	25302.2	25573.9	26864	26604.2	27167	28314.1	27042	24521.5	15966.8	15455	15122.7
534.55	25946.4	28839.3	24586	25521.2	25824.4	26188.1	27141.3	27517.5	28782.6	27067.8	24792.8	15945.5	15682	15726.3
534.5	26053.2	28932.5	24759.1	25638.5	25823.4	26522.6	26997.7	27680.3	28276.8	26836.5	24902.4	15852.4	15634.5	15852.1
534.45	26637.6	28745.8	24984.5	25728.3	25963.5	26481.6	26982.6	27493	28791.1	27264.9	24822.4	15972	15720.3	15655
534.4	26034.8	28940.3	24736.1	25248.7	25971.1	27166.3	26820.6	27425	28931.5	27349.6	25046.8	16062	15862	15603.9
534.35	26505	29478.5	25481	26107.7	26229.5	27559.5	27256.2	27396	29147.2	27548.6	25494.2	16261	16337.3	15943
534.3	26580.5	29087.7	25525.8	26187.2	25867.7	26735.1	27316.6	27599.7	29562.2	27688.4	25394.2	16207.8	16171.1	16043.9
534.25	26685.4	29590.2	25682.5	26054.3	26413.2	27118.1	27269	27793.7	29716.2	28045.2	25662	16343.4	16393.2	16218.5
534.2	27093.6	30055.4	25618.2	25905.7	26666.7	27102.5	27196	27471.8	29860.5	28531.5	25963.1	16518.2	16266	16338.2
534.15	27046.5	30278.9	25804.9	26214.4	26541.8	27671.5	27800.9	27387.7	29913.3	28588.3	26374.7	16448.5	16728.5	16563.9
534.1	27246.7	30275.7	25960.9	26421.8	26870.2	27174.5	27552.7	27948.6	30942.9	28476.1	25857.4	17028.8	17002.7	17012.8
534.05	27835.5	30570.2	25914.8	26475.2	26733	27009.5	27404.4	27504.4	30823.9	28765.4	26673.9	17441.2	17267.6	16983.5
534	27761.3	30709.6	26415.5	26473.3	26767.8	27660.6	27700.2	27715.2	30992.6	28722.1	26898.3	17441.7	17253.4	17526.9
533.95	28258.8	30829.4	26934.7	26091.4	27062.8	27433.8	27714.5	28565.2	31801.2	29424	27195	17692.1	17908.3	17804.2
533.9	28753.3	31282.6	26958.5	27099.4	27081.6	27809.4	27564.3	27806.7	32115.4	30280.6	27807.3	18615.8	18124.1	18407.7
533.85	28627	31263.1	27301.8	27770.5	26622.2	27480.5	27965.2	28337.7	32579.3	30028.6	28107.9	18548.1	18266.7	18503.4
533.8	28579.7	31591.8	26982	27562.1	27485.3	27631.2	28076.9	28153.2	33203.5	30623.2	28753.3	19491.3	19038.1	19224.5
533.75	28595.3	31384.4	27191.9	26983.4	27526.7	28085.4	27685.5	28414.4	33773.9	30755.9	29218.8	19787.5	19722.7	20016.1
533.7	29590.3	32119.9	27475.6	27344.5	28091.6	27868.8	28219.3	28605.4	34277	31305.7	29179.8	20055	20296.2	20628.5
533.65	29458.3	32552	27458.2	27443.9	28382.6	27790.1	28472	28745.6	34616.2	32164.7	30180.9	20741.4	21055	20796
533.6	29333.8	32728.7	28034.2	27555.9	27726.4	27684.8	28171.7	28768.1	35378.4	33325.7	30747.2	21814	21524.1	22076.2
533.55	29798.8	33784.5	28415.4	27562	28077.8	28318.8	29193.7	29022.5	36452.3	33537	31508.8	22873.1	22474.8	22876.4
533.5	30030.8	33626.1	28866.5	28471.3	28695.4	28639.7	29563.6	29762.4	37435.5	33731.8	31988.1	23544.1	23813.1	23313.5
533.45	30993.3	33582.5	28860.9	28905.2	28808.4	28282.1	28953.1	29557.6	38440.6	35098.1	32188.8	24343.6	24044.6	24477.8
533.4	30917	33711.1	28951.7	28974.1	29200.1	29100	29617.5	29827	39556.3	35612	33318.9	25257.1	25596.5	25654.3
533.35	31319.2	34090.5	29752.1	28988.2	29096.2	29275.9	29524.9	30319.5	40427.7	36467.6	34287.4	26883.5	27058.3	26637.2
533.3	32081	34829.7	29730.3	29138	29610.3	29615.7	30040.6	30045.2	40626.7	37491.6	35458.9	27648.7	28415.1	28261.6
533.25	32311.8	34923.7	29763.6	29692.9	29420	29584	30580.7	30708.3	42159.6	38815.3	36352.5	29671.4	29703.4	29557
533.2	32487	35328.8	30004.5	30268.5	30377.3	30214.6	30300.1	30871.8	42942.2	39460.1	37002.7	30857.1	30742	31263.4
533.15	32538	35747.4	30869.8	30212.8	29945.9	30288.1	30634.7	31079.6	44556.3	40321.5	38380.6	32316.1	32383.2	32844.2
533.1	33999.8	36460	31434.3	30585.2	29982.1	31350	31007.1	31860.2	46157.3	41351.2	38843.8	34293	33657.5	34491.1
533.05	33618.2	37079.4	31729	31193.4	31078	31760.1	31675.5	31922.2	46853.3	42695.5	39979.7	35677.6	36301.5	36340.4
533	34245.4	37023.2	32268.1	31621.2	31435.2	31621.2	31957.1	32248.3	48672.4	44109.4	41812.3	37829	37384.9	38664.1
532.95	35255.2	38392.8	32299.3	31990.4	31880.2	32107.6	32502.2	32959	49907.4	45328.7	42477.4	40178	39744.6	41409.7
532.9	35882.3	39015.8	33283.2	33099.2	32565.8	32235.5	33299.8	33688.5	51165.3	46876	43800.4	41974	41898.1	42446.3
532.85	36833.4	39264.5	33739.7	33849.4	32726.2	33106.2	34033.2	34153	52414.6	48146.5	45988.7	44731.7	44438	44962.4
532.8	37467.7	40162.4	34185.8	34236.7	33681.4	34055.2	34461.6	34970.1	54339.6	49511.6	47170	47115.4	46935.1	48113.3
532.75	37794.4	40540.9	35069.1	34421.5	34480.7	34087.9	35163.8	35071.7	56096.9	51026.1	48684.4	48771.9	49078.9	49798.7
532.7	39544.2	41687.4	35926.2	34941.8	34744.2	35216.7	35448.2	35393.9	57833.7	52894.9	50032.7	52320.5	52262.8	52643.8
532.65	40301.5	42058.3	36373	36624	35357.2	35587.9	36278.3	36136.3	58519.9	54618.6	51510.5	55268.6	54767.7	55787
532.6	40311.7	42810.6	36560.2	36625.5	36044.6	36001	36268.6	37309.2	60065.9	56117.4	52717.1	57041.1	57851.1	57854.7
532.55	40724.4	43882.4	37834.8	37633.5	36933.7	36915.6	37010	37511.2	62169.7	58219.1	54562.9	60758.9	60730.3	61139.6
532.5	41968.6	44349.1	38383.2	38114	38199.3	37144.9	37986.3	37780.9	63519.7	59202.6	56238.2	63103.3	63157.3	64268.7
532.45	42456.6	45422.5	39352.2	38773.1	38252.8	38108	38408.5	39029.5	65563.7	61890.1	58028.8	65413.2	66065.9	66647.1
532.4	43837.4	46499.7	40759.8	40319.4	38660.2	39241.3	39909.5	40363.7	67519.8	63710.4	60916.2	68485.1	68737.6	69903.9
532.35	44617.4	47857.4	41175.9	41033.9	40583.2	40555.8	40652	40331.7	69409.2	65748.1	62003.1	71449.2	71223.4	73063.2
532.3	45238.7	49046.5	42073.9	41291.8	40386.7	40555.2	41178.4	40930.5	71396.2	67438.9	63418.3	75034.8	74532.4	74878.4
532.25	46624.7	49470	43000.2	41643.1	41665.1	41452.7	41956.5	42145.7	73540	69520.9	66689.9	78272.5	77105.3	78891.7
532.2	47539.3	50665.1	43884.7	42418	42420.3	42393.5	41971.5	42392.1	75784.3	71357.8	67990.3	81339.2	80207.1	81054.4
532.15	47917.3	51787.1	44756.2	44199.8	42730.4	43067.5	43059.3	43422.9	77391.8	73717.2	70599.3	83494.7	83550.8	84474.3
532.1	48839	53273.4	45133	44294.2	43757.9	44665.5	44478.7	44427.4	79699	76329.9	72556.7	85998.2	86608	87333.1
532.05	49763.6	53700.6	45185.1	44641.6	44669.7	44788.7	45040	44822.2	81913.9	77317.1	73852	88134.6	89169.3	88845.3
532	51094.5	54944	45675.6	45605.7	45062.6	45260.2	45980.1	45487.5	84029.7	80633.3	76798.9	90997.4	91898.9	91593.8
531.95	50830.8	55707.3	46696.6	47093.7	45987.7	45794.6	46760.7	46106	87636.1	82324.3	78726.1	93125.1	92818.8	93627.4
531.9	51536	56243.6	47772.4	47840.6	47084.4	46922.7	46789.3	46572.4	88432.2	83886.7	80059.8	95377.9	95564.6	96806.8
531.85	52602.1	57319.6	48347	48493.9	47380.1	47353.5	47360.7	47737.5	89633.9	87163.6	82533.8	98048.4	97001.9	97904.3
531.8	51733.1	57971.5	48898.5	48705.9	48720.9	48423.5	48535.3	48887.3	92799.7	89524.7	84577.8	99408	99526.9	99992.6
531.75	52682.6	59673.6	49333.2	49462.8	49425.5	49018.7	48919.6	49140.4	94678.5	91722.7	87429.4	100708	100522	101597
531.7	53216	60327	48848.4	50014.9	49657.3	49499.9	49001.5	49915.7	97104.2	93794.9	88503.9	102121	101223	102602
531.65	53525.1	60071.4	49145.2	50220	50211	49752.1	49925.9	50906.9	98858.2	95387.7	89957.5	102243	101946	102653
531.6	54279.4	60574.2	49264	50685	51302.8	50493.9	50958	50475.1	101014	97956.7	91356.6	102913	103560	103723
531.55	54396	61745.3	48678	50704.9	51879.6	50572	51639.3	51809.7	102912	99857.9	93904.2	102737	103161	104217
531.5	54228.1	61931.6	49257.1	51512.7	52183.6	51418	51925.9	51797.7	104046	101310	95113.4	102312	102197	104445
531.45	54939.9	61971.4	48607.9	51201.5	52032.4	52382.7	52424.5	52277.4	105948	103740	97195	102817	101485	103451
531.4	55164.2	61707.7	49241.9	51558.5	51821.2	52115.8	52406.7	52043.7	107493	105537	97249	101851	101845	103342
531.35	54219.8	61805.7	49200.8	51790.9	51789.2	52603.7	51639.1	52261	108725	107302	98466.9	100467	101799	101814
531.3	54464	61738.5	48866.4	51714.1	52211.4	52209.1	52511.6	52600.7	110431	107433	99167.3	98788.3	99900.3	100211
531.25	54377.3	61372.2	47910.6	51085	52427.3	52097.6	52387	52204.5	111557	108402	99337.5	97863.1	98597.4	99693.2
531.2	53574.7	61082.8	47380.8	50633.2	52562.1	52681.2	52487.2	52506.7	112599	110177	99911	96798.9	96962.4	97475.1
531.15	52818.8	60957	46557.5	51235.9	52210	53005.9	52323.6	52360.2	112481	111463	100244	94106	93201.9	94570.9
531.1	52505.8	59490.6	46524.1	51226.7	51769.6	52473.6	51642.7	52615.9	112000	111321	98488.1	91404.1	91843.4	93116.6
531.05	51408.7	58016.9	45853.6	50443.6	51134.9	51778.6	52212.8	52261.4	112805	112064	99121.6	88907	88909.1	90228.8
531	51284	57434.5	44916.2	50046.9	51121.9	50872.7	52173.9	51661.8	112373	112581	99003.1	85668.8	86877.9	86865.9
530.95	49645.3	56615.5	44113.6	48497.3	50372	51031.7	51237.2	52608	112274	111812	98486	83420.9	85324.4	84408.4
530.9	48723.1	55296.8	43169.7	47557.7	49714.8	51561.7	50728.7	50908.2	111604	110950	97613.4	80626.9	82282	82243
530.85	48156.5	53863	41900.8	47082.1	48998.4	50601.3	50481	50438.5	110963	110375	95555.4	77396.1	78116.4	78729.1
530.8	47428.7	52582.6	40646.8	45955.3	48222.1	49664.3	49549.3	50269.7	110585	109065	93611.1	74568.6	75247.3	76138.8
530.75	46152.5	50770.4	39687.2	45042.5	47403.5	48671.8	48788.8	49013.3	107799	107370	92926.4	72169.3	71346.1	73068.9
530.7	45112.9	49915.2	38858.3	44429.1	46489.4	47232.2	48393.8	48367	107038	105528	91490.2	68344.4	69030.6	70183.5
530.65	43658.8	48754.5	38449.4	44031.1	46004.1	46403.8	47189.3	47772.3	104725	104211	88772.7	66025.2	66758.5	66770.9
530.6	42598.3	46805	37268.9	42666.9	44225.2	45929.2	46780.4	46508.2	102373	102727	86422	63275	64099.9	64373.1
530.55	40201.1	45201.3	35885.4	41544.6	43550.9	44777.9	46073.1	46116.5	99172.5	99441.1	83840.2	60248.4	60838	61311.2
530.5	40113.8	43911.5	34950.8	40278.1	42936.9	44069.7	45439.6	46085.5	96122.8	96387.3	81344.8	57990.2	58391.9	58546.1
530.45	38746.9	42570.2	34269.1	39766.7	41611.3	43255.3	44314	44186.3	93204.3	93787.5	79538.5	55375.4	56654.2	54924.7
530.4	37793.2	41548	32994.6	38513.8	40630.4	42425.7	43517.3	43755.9	90582.8	90967	76349.1	52938.5	53383.9	53364.3
530.35	36208.9	40170.7	31855.9	37245.8	39563.9	41272.8	42273.8	42099.9	87239	87452.6	72859.6	50374.1	50640.7	51009.8
530.3	34916.3	38759.6	31411.9	36164.8	38601.6	40778.7	40904	41369.6	83313	84861.6	70046.6	48647.5	47722.3	48732.8
530.25	34492.8	37697	30223.1	35289.3	37888.2	39655.9	40394.6	40795	81176	81495.4	67520.2	46477.6	46111.1	46876.9
530.2	33585.1	35764.8	29535.3	34748.5	37057.7	38794.6	39640.4	40158.8	76720.7	77563.4	64450.9	44277.2	44314.1	44561.6
530.15	32982	35303.4	28636.7	33473.2	35762.3	37524.1	39209.5	39424.8	74203.3	74483.9	61556.4	42937.8	42171.7	42057.8
530.1	31543.5	34430.8	27708	33035.4	34550.8	36785.9	38359.4	38661.4	70489.9	71126.4	59038.8	40611.5	40529.3	40789.6
530.05	30891.1	33848	28281.5	31937.7	33831.5	35991.3	36931	37974.6	66825.4	67158.5	56390.3	38898.3	38860.8	38918.5
530	30324.1	33171.7	27312.9	31483.4	33375.6	35420.3	36061.9	37405.7	64383.1	63914.8	53903.3	37593.1	37734.1	36941.3
529.95	29530.8	32538.1	26898.7	30335.8	32772.3	35038.4	35679.6	36301.1	61219.1	60980.4	50940	36080.2	35579	35249
529.9	28951	31954.8	26453.3	29987.1	32300.3	34387.8	34632.9	35690.1	57679.6	57710.6	48452.7	35003.1	34145.1	34017.6
529.85	28288.7	31591.4	25677	30193.3	31271.2	33136.2	34290.2	34902.4	55284.8	55382.8	46571.1	33352.5	33112.8	32240.2
529.8	28186.3	31147.3	25822.1	29508.7	30739.6	32422.3	33319.6	34181.7	52548.8	53472.2	44318	32240.9	31805.7	31292.9
529.75	27266.9	30309.7	25533.2	28708	30293.7	32446.6	32858.6	33468	49667.8	50100.7	41975.7	31270	30906.7	30289.7
529.7	27407	30116.5	25088.4	28073.8	29951.9	31826.4	32672.2	33657.3	48013.7	47847.6	40360	30377.8	29488.2	29070.5
529.65	27006.8	29459.8	24504	27459	29443.9	30870.2	32251.6	33104.7	45329.6	45685.8	38431.5	28865.9	28639.3	28257.8
529.6	26738.9	29658.2	24601.7	27313.1	28597.3	30609.8	31761.8	32547.6	43568.4	43730.5	36505.1	28074.1	28043.1	27365.1
529.55	26746.4	29017.5	24249.6	27917.1	28216.8	30359.3	31668.1	31721.9	42639.2	41867.9	35409.9	27282.7	27064.7	26169.1
529.5	26390.5	28956.6	24389.2	26905.8	27661.5	29651.2	31252.4	31823.8	40698	39930	33892.6	26418.9	25793.3	25789.8
529.45	25523.4	28862.9	24167.7	27140.2	27261.9	29509.9	30324.5	31508	39324.9	38865.1	32715.4	26250.2	25005.1	24528.3
529.4	25979.7	28367.8	24094.4	26605	27607.7	29613.1	30349.6	31011.1	37986.5	37098.5	31950.3	25575.9	24680.3	24103
529.35	25421.8	28568.4	23854.2	26094	27758.9	29258	30259.2	30828.6	36944.2	35650.4	31108.4	24599.8	23572.5	23361.7
529.3	25378.1	28238.6	23825.9	26304.3	27384.9	28793.1	29917.7	30447.3	36070.7	34864.3	30032.3	23400.2	22803.6	22468.8
529.25	25524.7	28198.6	23718.8	26135.4	27091	28437.1	29474.3	30085.1	35299	34323.3	29408.1	22692.1	22523.4	21512
529.2	25607.6	28240.8	23980	26118.7	26775.8	28044.4	29161.4	29457	34425.3	33539.3	28790.8	22265.7	22022.4	21228
529.15	25210.8	28649.8	23965.1	26083.4	26608.7	27702.4	29167.7	29038.4	33335.8	32552	28031.7	21804.9	21225.7	21129.9
529.1	25448.2	28279.6	23728.2	26051.4	26568	27761.3	28744.5	29244.4	32926.9	32074.2	27542.1	21207.3	20876.2	19883.7
529.05	25062	28330.6	23881.8	25491.5	26190.2	27910.9	28711.9	29344.9	32097.9	31150	27364.4	20926.2	20553.5	19052.7
529	24835.3	28001.2	23656.8	25485.2	26192	27630.4	28354.8	29023.4	31625.3	30722	27175.9	20286.9	19972.8	18796.3
528.95	25294.9	27373.9	23549.4	25723.8	26347.4	27312.8	27823.1	28448.2	30807.7	29847.3	26686.9	19563.7	19777.6	18600.9
528.9	25362.7	27932.1	23279.4	25795.2	26310.1	27077.7	28083.4	28384.7	30606.2	29947.4	26171.5	19156.3	19314.7	18534
528.85	25568.5	27542.7	23491.5	24927.4	26219.1	26446.4	27486.3	28412	30498.1	29688.5	25713.1	18610.7	18398.1	18300
528.8	25505.9	27905	23908.3	25502.8	26262.4	26944.5	27600.6	27968.8	30125	28893.6	25622.7	18215	18223.4	17788.6
528.75	25069.9	27706.6	23464	25341.6	26080.5	26820.8	27622.4	28027.3	29533.1	28684.8	25651.6	17802.6	17468.8	17396.6
528.7	24949.8	27181.9	23121.8	25417.7	25787.4	27020.6	27229.3	27981.5	29363.8	29020.4	25657.8	17797.3	17214.8	16885.1
528.65	24972.3	27432.4	23377.3	25063.2	25566.9	26972.6	27714.6	28293.9	28979.5	28303.6	25028.1	17244.4	17212.1	16787.8
528.6	24985.5	27773.5	23386.4	25486.6	25494.7	26865.5	27360.3	28204.6	29541.5	28799.8	25084.6	17262	17301.2	16466.9
528.55	24907.9	27996.6	23784.1	24886.4	25372	27160.3	27065.2	28246.4	28435.5	28376.4	25092	16682.6	17161.6	16311.4
528.5	24908.5	27610.8	23512.2	25137.5	25610.5	26796.9	27087.6	27774	28924.1	28088.2	24719.7	16067.1	16581.8	15924.1
528.45	24786.7	27404	23357.1	24939.5	25770.4	26376.6	27286.9	27676.7	28544.6	27507.7	25119.6	16119	16213	15950.2
528.4	25240.9	27660	23023.6	24521.9	25946.9	26711.1	27198.8	27036.7	28495.9	27824.3	24673.1	15909.9	16330.9	15813.2
528.35	25218.6	27606.9	23124.5	25013.1	26215.1	26336.9	27112.7	26965.9	28255.4	27729.5	24445.8	15786.5	16098.1	15203.8
528.3	24735.4	27821.5	22850.2	25035.5	25161.3	25796.4	26419.4	27452.6	28641.9	27352.8	24218.6	15533.7	15460	15159.2
528.25	24531.3	27346.2	23121.8	24581.9	25495.1	25543.9	26164.7	27125.1	28322.4	27334.1	24142.7	15875.6	15506.6	14899
528.2	24813.6	27521.3	22976.4	24881.3	25458.4	25869.2	26821.3	27093.9	28684.5	27066.7	24054.7	15693.3	15385	15104.7
528.15	24561.2	27414.4	23427.1	24504.8	25687	26112.3	26732.7	27372.3	28234.5	27180.9	23890.5	15650.6	15308.4	14795.3
528.1	24917.1	27506.6	23045.8	24550.5	25471.8	25846.5	26468.2	27418.1	28309.1	26741.6	24318.3	15105.3	14989.2	14881
528.05	25252.5	27354.8	23008.6	24745.2	25408	26576.5	26428.7	27008	27842.4	27015.8	24055.6	15085	14853.3	14881
528	24845.8	27609.8	23158.1	24622.6	25714.3	26495.7	26680.6	27140.4	27616.2	26830.8	24404.9	15287.1	14976.3	14747.1
527.95	25026.2	27377.1	23611.7	24857.4	25524.9	26706.5	26654.4	26635.9	27765.4	26666	23732.8	14777.2	14696.7	14869.5
527.9	25052.3	27156.6	23378.7	24216.9	25465.7	26194.5	26864.2	26548.5	27947	26792.1	23673.4	14806.6	14837.1	14282.8
527.85	25075.4	27233.8	23251.8	24441.8	25535.1	26122.5	26831.7	26932.7	27842.3	26576.8	24095.5	15182.9	14736.5	14254.1
527.8	24850.4	27123.7	22998.1	24591.6	26002	26426	26669.5	27072.7	27942.4	26597.5	24414.1	15179.4	14873	14668.4
527.75	25158.2	27517.4	23627.4	24495	25502	26267.5	26173.9	26954.1	27923.7	26239.3	23669	14946	15149.9	14618.7
527.7	24576.3	27419.6	23456.1	24724.5	25513.1	26217.2	26103.2	27018	27741.2	26145.3	23967.7	14760.8	14835.9	14021.2
527.65	24618.4	27559.4	23435	24865.4	24984.5	25633.5	26616.6	27739.6	27821.3	26357.1	23650.3	14874.6	14724.4	14175.3
527.6	24857.8	27239.9	23371.7	25461.7	24905.2	26100.9	27170.5	27718.2	27419.3	26189.7	23611	14402.1	14717.1	14216.9
527.55	25085.6	27528.7	23240.9	24585.5	25120.8	25856.4	26833.7	27020.9	27559.7	26023.3	23910.1	14672.4	14501.5	14386.3
527.5	25457.5	27236.6	23043.2	24782.6	25499.4	26338.7	27135.2	26791.5	27908.9	25970.1	23538.1	14716	14729.4	14201.8
527.45	25189.2	27362	23070.7	25169.6	25199.6	26216.9	27272.9	27031.5	28013.9	26442.1	23928.1	14753.9	14534.5	14283.2
527.4	24923.7	27229.2	23290.1	24795	25162.7	26513.1	26853	26925.5	27602.8	26519.9	24006.8	14864.9	14686.2	14511.2
527.35	24749	27249.4	23485.6	24667.9	24930.5	26283.5	26378.4	26657.4	27697.2	26208.1	23570.3	14794.3	14798.4	14482.4
527.3	24925.3	27202.3	23010.7	24705.5	25147.5	26314.6	26745.4	27228.2	27737.5	26515.9	23595.4	14613.9	14621	14495.5
527.25	25062.9	27244.4	23282.7	24725.5	25033.7	26129.1	27226.8	27283.6	27916.4	26492.4	23681.6	14408.7	14718.4	14475.6
527.2	24982.8	27447.8	23485	24753	25531.7	25808.7	26778	26766.2	27636.9	26242.9	23860.9	14328.2	14322.6	14353.5
527.15	24779.6	27602.2	23509.9	24645.7	25294.7	25705.1	26509.4	26528.7	27605.9	26088.7	23586.6	14853	14650.7	14504.3
527.1	24786.7	27111.5	23047	24443.3	25067.8	26579.4	26733.5	27151.8	27601.3	26505.9	23653.1	14862.8	14518.3	14180.7
527.05	24753.8	27349.3	23215.9	24530.4	25069.6	26196	26517.3	27072.6	27839.3	26891.4	23773.3	14842	14643.4	14391.5
527	25327.5	27630.1	23348.2	24572.2	25465.2	25816.8	26242.3	26760.4	27313.7	26506.8	23956.3	15176.2	14393.8	14541.2
526.95	24952.4	27375.1	22881	24968.7	25516	25806.5	26505.4	26623.2	27273.2	26808.5	23712.4	14348.6	14728.1	14535.2
526.9	25013.6	27489.4	22785.4	24922.3	25097.5	25931.2	26697.1	27164.4	27176.5	26604.6	23576.1	14287.9	14467.4	14437.1
526.85	24723.1	27115	23418.1	24718.5	25767.7	25987	26833.8	27020.9	27651.9	26130.6	23617.6	14882.8	14776.9	14298.2
526.8	25068.1	26875.7	23427.8	24512.9	25408	26282.2	26434.3	26933.9	27340.3	25732.6	23936.5	14258.7	14418.3	14278.9
526.75	24797.7	27652.6	23548.5	25009.9	25440.7	26098.9	26430.5	26605.6	27278.2	26211.1	23461.1	14324.2	14218.1	14451.6
526.7	24917.4	27347.5	23215.6	24722	25421.8	26237.5	26648.3	27140.3	27671.4	26672.9	23491.4	14364.1	14173.1	14331.3
526.65	24518.8	27275.7	22962	24797.3	25619.3	26108.4	26946.2	27629.3	27619.9	26519.5	23871.2	14591.6	14474.3	14226.5
526.6	24909.9	27754.7	22864.7	24611	25562.2	26461.3	26694.7	27284.2	27725.9	26155.2	23876.4	14568.4	14507.3	14318.9
526.55	25000.5	27140.6	23102.4	24994.3	25410.7	26110.4	26656.2	26808.6	27499.3	26546.7	23857.3	14601.9	14566	14445.3
526.5	24927.3	27181.7	23400.6	24404	25303.8	26088.9	26931.2	27112.6	27369.6	26312.4	23636.7	14800.1	14421.2	14451.9
526.45	24512.6	27196.7	23316.3	24354.6	25133.3	26059.7	26858.7	27084.6	27380.6	26658.3	23496.3	14736.5	14274	14245.1
526.4	24532.3	27625.1	23344.1	24782.7	25334.8	25990.5	27012.7	27226.4	27417.6	25917	23686.3	14608.9	14440.6	14202.2
526.35	25055.7	27746.9	23173.9	24883.4	25490.8	26573.7	26263	26819.7	27669.5	26441.2	23294.1	14851.1	15417.2	14439.4
526.3	25340	27360.8	23256.9	24400.6	25570.4	25941.2	26192.9	27047.1	27293.4	26499.3	23398.2	14707.2	14863.4	14122.5
526.25	25149	27239.5	23384.8	24803.6	25550	25833.4	26752.6	26662.2	27856.2	26414	23651.4	14364.2	14402.5	13919.5
526.2	25344.3	27179	23716.9	24856.7	25387.1	26124.6	27220	26959.9	27672.8	26623	23549.4	14574.6	14411.2	14298.9
526.15	25140.5	27295	23525.9	24937.1	25679.3	26016.2	27158.4	26936.9	27526.5	26564.3	23682.1	14664.8	14235.1	14284.1
526.1	24916.6	27392.5	23262.4	25037	25446.2	26349.1	26565	26812.3	27690	25986.2	23931.8	14334.1	14620.4	14444
526.05	25235.6	27337.6	22669.3	25165.8	25572.2	26186.5	26588	27148.2	26826.4	25908.1	23734.8	14467.4	13995.2	13987
526	24945.5	27685.7	23463.2	24795.5	25422	26485.3	27049.4	27349.3	27131.9	26235.9	23580.6	14859.7	14592.8	14090.2
525.95	24859.9	27788.3	23540.6	24634.3	25637.7	26385.9	26732.9	27199.5	27392.1	26777.4	23645.2	14014.6	14713.2	14196.3
525.9	24897.4	27528.9	23165.6	24575.6	24985.2	26247.3	26472	27464.4	27342.1	26432.9	23893.2	14376.8	14341.7	14030.4
525.85	24566.2	27917.1	22938.9	24911.5	25143	26129.3	26546.8	27156.5	27564.9	25918.9	23724.1	14643.3	14378.7	14138.4
525.8	24749.3	27381.6	23396.6	24683	25701	26117.7	27027.1	26944.7	27434.7	26574.8	23931.6	14718.8	14284.3	14260.8
525.75	24654.2	27206.9	23421.6	24716.5	25494.4	26242.2	27120.4	27082.3	27489.1	26359.6	23708.8	14688.1	14290.3	14717.7
525.7	24990.2	27671.3	23225	25084.4	25343.6	26136.4	26818.8	27671.9	27654.5	26582.3	23489.5	14577	14640	14136.4
525.65	25122.3	27641.4	23216.8	24834.6	25277.2	26520.8	26589.1	27310.1	27492.6	26975.6	23272.4	14656.9	14608.1	13909.5
525.6	25255.1	27272.2	23082.6	25054.6	25428.3	26628.4	27225.6	27048	27368.8	26436.7	23685.5	14614	14439.7	13921.9
525.55	25084	27937.3	23369.4	24950.6	25246.3	26005.9	26638	27486.2	27829	26570.1	23934.9	14996.9	14331.9	14061.2
525.5	24957.2	27773.5	23237.6	24861.5	25328	26607.9	26944.1	26943	27723.8	26179.6	23943.1	14977.1	14369.2	14482.1
525.45	25072.4	27769.5	23087.3	24984.5	25589.1	26618.6	26719.4	27236.2	27914.7	26219.8	24275.7	15283.7	14735.1	14426.7
525.4	24929.9	27504.8	23307.4	24601	25614.8	26355.1	26942.9	26820.6	27504.4	26647.1	23972.8	14779.4	14478.7	14445
525.35	24810.8	27289	23398.6	25011.2	25678.3	26168.8	26726.2	27478.7	27314.4	26256.2	23799.8	14560.9	14531.3	14223.8
525.3	24728.3	27344.5	23473.1	25114.1	25389.6	26652	27044.3	27605.6	27436.8	26398.7	24452.7	14307.3	14119.6	14304.6
525.25	24875.2	27657	23323.8	25232.6	25899	26087.6	26948.2	26792.2	27744.2	26415.2	23925.3	14796.1	14500.5	14628
525.2	25513.9	27989.4	23264.8	24906.7	25775	26124.5	26640.8	26836.1	27427.1	26672	23299.9	14755.6	14404.5	14496.4
525.15	24964.4	27543.4	23257	25052.9	25753.9	26205.1	26535.9	26618.7	27460.6	26293.5	23358.2	14846.2	14855.6	14038.7
525.1	25378.7	28007.9	23413.4	25508.2	25758.6	26212.2	26463.5	26962.4	27683.5	26530.9	23517.4	14233.7	15009.2	14497.5
525.05	24817	27681.5	23279.1	25368.2	25615.6	26270.8	26510	26955.1	27851.7	26176.3	23500.8	14626.8	14938.6	14647.5
525	25189	27362.5	23578.7	24692.5	25434.1	26012.8	26705.8	27283.2	27535.9	26152.9	23446.7	14893.7	14603.9	14279.9
