# Supplementary material for: 3D hierarchical graphene matrices enable stable Zn anodes for aqueous Zn batteries
Source: Nat Commun. 2023 Jul 14;14:4205. doi: 10.1038/s41467-023-39947-8 (PMC10349079; doi:10.1038/s41467-023-39947-8)
Supplement: Supplementary file 11 — Source Data [file 41467_2023_39947_MOESM11_ESM.zip › RAW DATA/Manuscript/Fig.6/Fig.6d.xlsx]

## Sheet: XPS-S 2p
Binding energy （eV）	0min etching													30min etching
175	10615.3	10518.9	10392.2	10748.1	10975.2	11149.6	11470.6	11339.5	7209.68	6712.32	6254.2	4804.83	5060.31	5039.71
174.95	10638.3	10761	10330.9	10703.9	10653.3	10994.1	11857.2	11450.9	6908.96	6509.87	6056.5	4884.91	4930.15	4800.74
174.9	10468.7	10506.4	10102.9	10754.3	10673	10908.6	11366.3	11330.4	7262.73	6833.6	6295.61	4874.86	5037.41	4690.47
174.85	10682	10288.8	10183.7	10703.3	11069.4	10943.2	11164.1	11240.3	7078.68	6902.05	6274.99	4957.39	5086.74	4882.19
174.8	10553.2	10658.2	10325	10481.1	10952.7	11082.3	11097.2	10976.6	7061.1	6880.02	6026.09	4869.08	4931.44	4933.99
174.75	10701.5	10461.2	10401.4	10289.3	10776.8	11168.5	11089.1	11195.2	7084.49	6930.25	6307.66	4893.38	4838.18	4933.57
174.7	10601.3	10420.6	10572.6	10469	10776.3	10754.7	11276.4	11383.3	7306.8	6960.68	6285.95	4923.68	4988.94	4730.64
174.65	10540.3	10427.5	10429.7	10741.3	10943.3	10903	11053.5	11235.8	7201.52	7030.13	6275.02	5011.89	4725.71	4851.57
174.6	10645.3	10363.5	10107.2	10708.9	10866.2	10746.3	11306	11575.2	7026.08	6662.3	6254.07	5004.07	4910.14	4980.82
174.55	10616.6	10740.9	10129.6	10828.6	10921.9	11129.5	11029.4	11258.9	7315.74	6841.34	6311.26	4939.77	4780.01	4919.07
174.5	10478.1	10699.9	10072.1	10900.6	10997.1	10991.8	11388.5	11363.4	7166.09	6825.86	6265.88	4940.18	5153.1	4672.24
174.45	10477.9	10526.6	10196.8	10716	10785.5	10998.7	11281.2	11054.6	7142.11	6969.29	6554.44	4935.53	5050.72	5021.54
174.4	10401.4	10615.8	10093.7	10714.9	10975.8	11030.3	11016.3	11142.7	7098.03	6950.81	6570.51	4982.63	5054.49	4906.39
174.35	10314.1	10515.3	10157.4	10618.2	10849.3	10969	10986.9	11374.4	7064.29	7072.9	6247.11	5059.43	4802.13	4842.5
174.3	10374.8	10367.1	9927.13	10842.6	10668.7	10949.8	10962.9	11650.7	6960.7	6951.9	6410.27	4842.05	4664.11	5083.99
174.25	10128.7	10311.9	10133.2	10810.6	10610.3	11097.7	10930.6	11475.4	7294.97	6835.31	6523.4	4705.1	4738.34	5063.45
174.2	10516.9	10539.1	10227.8	10687.7	10826.2	11058.2	11108.6	11062.2	7034.09	6737.83	6295.37	4929.81	4764.9	4930.26
174.15	10323.2	10863.5	10313.2	10632.2	10821.4	10879.7	11208.2	11255.8	7033.72	6736.68	6427.46	4850.02	4708.46	4870.24
174.1	10415.2	10833.7	10032.6	10715.7	10546.7	11001.3	11035.3	11417	7160.48	6903.15	6210.67	4816.34	4885.52	4865.82
174.05	10832.3	10824.1	9886.86	10728.8	10691.4	11352.3	11263.4	11119.5	6922.04	6850.01	6251.61	4850.69	4718.1	4827.76
174	10549.9	10348.6	10023	10532.7	11040	11030.8	11315.6	11110.8	6960.72	6865.79	6317.46	5008.39	4807.81	4888.92
173.95	10604.3	10461.8	10069.9	10890.6	11150.8	11271	11177.6	11464.3	7163.65	6896.96	6474.64	4807.83	4830.78	4618.97
173.9	10423.4	10272.6	10338.7	10621.6	11097.8	10930.2	11106.7	11177.8	6889.53	6812.59	6316.95	4837.71	4843.54	4953.37
173.85	10427.2	10619.4	10244.5	10795.5	11028	11044.4	11058.7	11190.1	7100	6753.77	6118.35	4991.4	5118.21	4899.4
173.8	10474.4	10746.4	10344.3	10887.6	11088.5	11144.2	11117.9	11258	7044.11	7026.76	6371.46	4939.56	4940.47	4920.4
173.75	10763.4	10670.1	10423.3	10529.1	11257.5	10780.1	11350.7	11305.8	7239.44	6955.4	6418.67	4984.28	4877.84	4834.11
173.7	10357.5	10500.5	10225.2	10592.8	10784.4	11129.4	11133.4	11161.4	7203.07	6930.57	6350.06	5044.39	4950.89	4756.48
173.65	10502.1	10363	9947.22	10720.2	10672.1	11094.8	11246.6	11157.4	6941.96	6970.61	6182.66	4952.51	4699.3	4900.46
173.6	10170.8	10528.5	9890.14	10793.8	10858.7	10970.5	11028	11333.5	7191.14	6837.88	6059.08	4753.98	4702.34	4996.17
173.55	10427.8	10595.2	10075	10873	10959.6	10906.9	11228.5	11372.6	7272.28	6647.73	6324.62	4913.98	4903.08	4756.35
173.5	10573.7	10659.7	10323.1	10591.1	10858.2	10615.5	11164.5	11206.1	7306.24	6784.69	6524.9	4855.64	4791.63	4843.79
173.45	10772.5	10767.8	10235.3	10706.2	10417.2	11107	11069.6	11156.6	7173.22	6727.33	6240.7	4815.85	4731.17	4668.3
173.4	10555.7	10423.5	10299.9	10700.3	10497.4	11103.8	11003.3	11225	7048.1	6688.76	6221.58	4728.12	4781.06	4612.58
173.35	10437.9	10405.7	10284.3	10702.3	10936.3	11357.1	11263.7	11209.2	7129.25	6832.11	6258.61	4846.5	4980.3	4893.56
173.3	10343.1	10507.6	10227.3	10770.6	11015	11101	11147.7	11080.5	7289.34	6941.07	6395.99	4974.82	4947.92	4465.21
173.25	10266.8	10381.7	10209	10621.4	10978.4	11035.9	11209.6	11132.3	7370.95	6921.46	6246.82	4966	4818.34	4909.93
173.2	10518.3	10382.5	10460.9	10768.2	10679.4	10871.6	11046.1	11497.1	6979.55	6655.8	6357.13	4808.72	4973.01	4794.46
173.15	10474.3	10530	10408.3	10616.5	10675.4	10914.8	10982.3	11077.9	7072.87	6675.44	6451.77	4715.73	4952.81	4754.06
173.1	10523.8	10594.6	10210.4	10527.4	10660.3	10817	11596.5	11102.9	7355.02	6829.45	6366.72	4777.72	4917.81	4664.33
173.05	10515.7	10671.9	10301.2	10739.2	11140.3	11116.9	11273.8	11120.9	7162.4	7057.92	6227.16	4967.62	4771.99	4823.08
173	10650.3	10408.6	10369.3	10451.5	10968.5	11123.5	11254.2	11309.1	7325.56	6826.17	6184.86	4813.65	4792.12	4977.51
172.95	10300.8	10690	10464.3	10621.9	10780.8	11058.3	11130.8	11499.3	7158.06	6598.73	6376.56	4817.88	5007.54	4948.19
172.9	10553.1	10788.4	10190	10834.1	10729.6	11149.6	11185.4	11217.1	7036.83	6743.24	6247.57	4935.62	4928.23	4871.76
172.85	10561.8	10729.2	10432.9	11027.3	10950.5	10860.2	11276.1	10911.5	7166	6927.73	6236.52	4717.74	4766.4	5052.87
172.8	10621.9	10542.7	10157.8	10868.5	10627.3	11225.4	11030.5	11362.9	6991.8	6973.63	6399.21	4785.37	4952.48	4706.76
172.75	10514.5	10535.2	10200.2	10708.4	10638.1	11264	11080.9	11095.1	7088.69	7171.22	6295.82	4954.62	4888.72	4684.55
172.7	10495.1	10723.8	10229	10469.3	10531.7	11423.2	11057.4	11069.4	7035.29	6992.57	6300.83	4904.65	4790.64	4648.02
172.65	10574.9	10625.1	10349.8	10722.4	10840.7	11158.8	11154.9	11525.8	7184.41	6858.66	6411.28	4654.79	4725.67	4842.72
172.6	10632.2	10666.9	10247.5	10609.2	10928.5	10961.7	10861.1	11449.6	7161.14	7001.13	6214.33	4762.98	4693.22	4683.27
172.55	10375.1	10337.3	9933.83	10557.3	10837.7	10978.7	10795	11329.7	6964.13	6730.8	6040.04	4781.83	4912.83	4909.82
172.5	10644.9	10817.5	10283.1	10658.2	11053.2	11106.7	10939.8	11335.7	6861.48	6778.59	6173.38	4952.62	4882.93	4764.45
172.45	10650	10641.4	10128.7	10697.4	10644.2	11218.6	10734	11037.4	7331.52	6746.82	6158.05	4990.11	4900.9	4737.21
172.4	10571.7	10636.9	10174	10750.7	10782.4	11166.2	11198.2	11191.5	7115.91	6792.34	6307.44	5167.68	4715.65	4726.58
172.35	10543.6	10695.4	10254.6	10647.4	11202	11011.5	10703.6	11100.3	7192.17	6896.19	6237.96	4899.58	4588.92	4762.32
172.3	10325.1	10777.7	10312.1	10813.4	10615.4	10828.8	11120.3	10899.3	7252.9	6910.95	6298.31	4814.39	4739.02	4809.67
172.25	10519.6	10768.9	10178.7	10414.5	10718.3	10934.8	10989.9	11035.1	6932.89	6863.09	6460.41	4777.08	4873.73	4830.52
172.2	10220.6	10659.5	10194.5	10522.8	10715.7	10955.1	11459.1	10678.1	7161.16	6829.77	6395.4	4821.43	4898.36	4646.8
172.15	10240	10611.4	9982.26	10890.8	10775.4	10683.8	11175.9	11257.3	7150.81	7043.26	6501.48	4833.89	4741.86	4857.59
172.1	10330.6	10810.1	10184.7	10493.8	10455.4	10851.5	11166.8	11481.5	7076.03	6967.73	6380.7	4653.08	4688.31	4711.76
172.05	10497.4	10820.5	10067.7	10567.3	10937.6	11154.4	11063	11350.7	6962.6	6884.1	6177.24	4632.16	4770.58	4802.4
172	10633.9	10619.3	10277.6	10617.1	10855.3	11058.4	11027.4	11138.7	7105.24	7143.18	6264.89	4648.52	4887.7	4741.67
171.95	10586.1	10960.5	10288	10612.3	10728.1	10821.5	11066.1	11333.5	7235.19	6936.57	6290.98	4588.78	4682.1	4776.93
171.9	10591.9	10940.9	10409.9	10556.8	10890.3	10842.8	11094.8	11081.9	7286.33	6808	6327.09	4812.37	5209.32	4636.05
171.85	10492.8	10599.6	10107	10669.1	10919.9	10913.2	11117.3	10908.3	7274.43	6967.31	6254.24	4957.1	4922.4	4846.39
171.8	10238.4	10655.6	10038.1	10860	10819.4	11274.3	11137.4	11201.6	7009.3	6872.74	6308.91	4914.62	4714.83	4565.22
171.75	10311.8	10674.1	10179.2	10491.2	10422.2	11082	11313.7	11279.5	7129.32	6887.35	6214.83	4703.53	4758.27	4626.63
171.7	10546	10648	10180.8	10261.8	10371.9	11557.9	11234.3	11348.6	7126.74	6851.26	6185.27	4790.67	4632.64	4679.41
171.65	10383.8	10545.1	10234.6	10713.9	10757.2	10952.4	11334.9	11359.4	7008.56	6866.61	6456.78	4760.99	4728.2	4563.83
171.6	10471.3	10502.3	10077.8	10720.4	10734.2	11145.1	11358.6	11040	6982.99	6938.56	6350.31	4876.05	4752.73	4795.63
171.55	10526.3	10517.9	10329.4	10859.6	10832.3	11086.3	11141.1	11018.2	7141.1	7012.95	6275.88	4854.42	4738.04	4739.64
171.5	10778.6	10621.5	10290.5	10729.6	10955.5	11110.9	11301.9	11252.5	6985.71	6827.28	6215.09	4850.84	4746.25	4776.39
171.45	10419.7	10562.3	10039.9	10673.5	10995.4	11037.6	11231.5	11580.1	7214.07	6940.78	6176.52	4852.97	4774.28	4705.13
171.4	10456.4	10738.5	10193.6	10786.8	10756.1	11143.7	11286.5	11645.7	7307.91	7001.01	6207.94	4768.8	4751.24	4837.23
171.35	10706.9	10461.4	10167.4	10448	10902.8	11030.1	11398.9	11337.7	7423.12	6651.73	6292.76	4756.78	4734.6	4733.35
171.3	10642.5	10532.4	10214.1	10437.4	11001.9	10994.1	11404.8	11236.7	7220.71	6664.43	6359.26	4883.14	4679.02	4733.3
171.25	10529.7	10539.5	10377.6	10531.2	11162.1	11325.5	11097.9	11431.1	7216.55	7046.05	6486.1	4849.91	4829.85	4846.61
171.2	10509.6	10389	10341.6	10757.7	10989.5	11152.1	11011.5	11050.6	7180.55	7160.85	6504.13	4941.02	4921.94	5031.53
171.15	10445.4	10520.4	10249.6	10782.8	10924.6	10995.8	11030.8	11467.9	7460.53	7104.38	6453.65	4993.33	4898.38	4829.05
171.1	10430.6	10451.6	10188.3	10653.7	11040	10726.7	11142.4	11354.2	7345.36	7066.29	6454.7	4930.69	4931.38	4911.04
171.05	10387.6	10704.7	10247.5	10517.2	10846.8	11258.5	11512.6	11421.6	7444.59	7142.91	6483.7	4734.31	4903.45	4840.06
171	10606.4	10726.4	10359.3	10738.5	10650.5	11207	10984.6	11332	7416.51	7015.19	6602.53	4814.5	4885.46	4849.28
170.95	10647.5	10584.2	10219.8	10471.4	11008.6	10845.6	11200.4	11235.2	7458.94	7124.49	6688.61	5026.65	5027.92	5089.19
170.9	10862.4	10761.6	10225.6	10538.4	10872.8	11199.4	10850.1	11240.8	7602.27	7285.25	6608.92	5037.63	4982.59	5101
170.85	10662.9	10816.3	10236.6	10373.2	11122.7	11025.1	11303.8	11080.2	7491.34	7042.43	6597.13	5159.68	5060.46	5187.58
170.8	10565.2	10841.3	10312.2	10861.3	11029	10671	11373.6	11138.6	7567.87	7281.07	6521.94	5269.44	5133.85	5333.37
170.75	10620	10799.7	10363.9	11055.6	10590.6	10951.3	11284.5	11431.7	7388.4	7452.85	6704.11	5075.47	5357.62	5415.78
170.7	10795.8	10791.4	10308.8	10577.4	10999	11152.8	11526.1	11283.8	7542.84	7552.57	6875.71	5227.87	5311.28	5462.78
170.65	10724.9	11011.4	10507.8	10737.3	10875.1	11059.9	11289.3	11271.6	7710.7	7489.65	6940.23	5418.63	5355.81	5601.78
170.6	10791.8	11013.7	10289.4	11018.3	11236.6	11455.2	11292.9	11499.5	7607.96	7609.68	7009.99	5528.61	5534.57	5452.44
170.55	10970.9	10641.9	10529.7	10736.9	10717.2	11220.3	11136.6	11846.3	7698.49	7674.23	6897.73	5770.9	6008.12	5461.13
170.5	10994.2	10881.3	10564.6	10896.4	10852.5	11367.9	11474.7	11446.5	8219.97	7831.52	7066.2	5686.72	5994.67	5609.96
170.45	10981.3	10689.1	10329.5	10805.9	10972.6	11258.4	11474.5	11368.5	8296.83	7833.4	7218.79	5720.94	5796.62	5805.3
170.4	10985.9	11066.2	10814.1	10831.1	11346.4	11170.8	11131.7	11343.8	8482.66	7899.01	7317.5	5840.78	5933.35	6156.16
170.35	11065.2	10836.1	10538	10798.4	11041.5	11287.7	11370.4	11358.4	8344.26	8117.81	7648.23	6134.09	6039.52	6123.63
170.3	11050.2	11105.5	10529.2	11011.3	10970.1	11358.6	11476.8	11577.2	8369.01	8291.65	7615.14	6124.31	6271.98	6484.82
170.25	11159.6	11404.7	10779.2	11099.3	11142.9	11346.6	11314.3	11592.4	8713.54	8365.08	7836.84	6408.47	6465	6652.5
170.2	11239.3	11607.7	10838.7	11154.3	11360	11510.8	11452	11610.4	8595.06	8504.05	7879.27	6577.93	6758.94	6703.11
170.15	11271.2	11520.8	10907.2	11035.2	11531	11509.2	11568.1	11899.6	8625.45	8956.88	7939.42	6791.84	6786.92	7107.5
170.1	11292.5	11402.3	10746.7	11088.5	11280.7	11408.9	11578	11923.9	8705.55	8907.98	8058.22	7104.52	7243.81	7242.05
170.05	11317	11392.5	10653.7	11101.4	11416.2	11408.5	11440	11957.1	9038.74	8873.94	8707.38	7200.75	7360.75	7135.94
170	11417	11470.3	10847.9	11234.1	11299.4	11368.9	11452.3	11949.9	9358.66	9341.38	8765.55	7602.5	7409.56	7432.89
169.95	11578	11636.4	10982.5	11346.6	11172.1	11683.3	11839.2	11807.3	9399.63	9661.38	8873.54	7512.04	7943.08	7595.47
169.9	11653.4	11887.6	10638.1	11566.9	11697.8	11730.1	11521.6	12078.6	9682.01	9588.4	8782.54	7570.66	7921.97	7692.39
169.85	11767.4	11744.2	10743	11410.3	11554.9	11665.3	11668.2	11791.6	10030.8	9715.25	9067.92	7832.56	8101.9	7965.91
169.8	11534	11844.2	10637.6	11567.1	11312.8	11650.8	11845.2	11960	10226.9	10403.4	9409.2	8166.03	8161.33	8402.85
169.75	11681.7	11526.5	10926.7	11758.7	11447.9	11890.8	12003.7	12082.8	10508.7	10389.1	9419.77	8072.73	8263.39	8342.87
169.7	11591.1	11900.4	10997	11498.6	11534.3	11684.6	12287.2	12074.2	10825.5	10730	9685.15	8431.18	8377.01	8345.1
169.65	11950.4	11539.2	10800.7	11758.1	11543.6	11767	12115.8	12330.1	10957.5	10808.2	9975.8	8550.64	8692.15	8583.63
169.6	12252.7	11885.8	10875.9	11514.4	11653.6	11667.9	12255.4	12463	11148	11140.6	10310.8	8979.27	8501.22	8659.74
169.55	12072	11656.9	11133.8	11407.3	11905.8	11928.5	12532.3	12145.8	11574.9	11462.7	10364.1	8954.81	8820.78	8799.68
169.5	11944.7	11824.1	11282.1	11376	11746.7	12163	12322.6	12364.8	11626.5	11706.5	10728.2	9130.52	9075.21	8863.53
169.45	11879.3	11794.2	11250.2	11829.8	12125.4	12242.6	12237.4	12532.4	11894.7	11988.6	11120	9142.04	8883.22	9017.17
169.4	12263	12229.5	11234.8	11597.7	12148.6	12190.2	12454.3	12317.6	12318.4	12235.3	10895	8939.69	9301.32	9551.07
169.35	12237.9	11936.7	11401.5	11431.7	12104.3	12613.3	12282.8	12005.1	12486.1	12417.9	11185.2	9061.59	9556.32	9369.56
169.3	12518.6	12151.7	11111	11277.7	11907.5	12092.5	12184.1	12071.5	12718.8	12774.8	11746.3	9522.85	9292.66	9534.09
169.25	12479.5	12330	11446.4	11966.8	11762.7	12204.4	12449.5	12508.5	12921.1	12503.7	11454.6	9533.93	9544.71	9716.99
169.2	12523.2	12056.3	11260.1	12032.7	12117.3	12204.3	12335.8	12387.8	12954.1	12960.3	11771	9525.3	9834.19	9777.51
169.15	12497.6	12370.5	11651.5	11932.2	12037.5	12303.4	12626.3	12487.9	13005.8	13256.5	12342.7	9614.41	10234.7	9914.29
169.1	12648.2	12269.2	11308.8	12004.3	11856.8	12304.9	12216.7	12608.4	13254.1	13071.1	12307.7	9660.68	10066.1	9785.02
169.05	12320.8	12487.7	11421.7	11771.2	12100.7	12249.1	12485.4	12436.3	13637.4	13312.5	12356	10071.9	10147.3	10393.2
169	12529	12546.7	11316.4	11805.2	11950.8	12490.3	12364.1	12609.7	13942.1	13746.7	12274.9	10240.8	10279.1	10450.9
168.95	12578.8	12551.4	11742.7	11848.3	12068.3	12498	12929.1	12799.7	13784.8	13628.9	12465.8	10226.7	10426.3	10575.1
168.9	12684.6	12496.6	11424.7	11867.1	11986.7	12535.6	12522.1	12926.5	14137.4	13933.2	13177.9	10586.8	10796.7	10652.8
168.85	12779.4	12733.7	11480	12216.4	12268.9	12534.6	12671.7	12649.6	14319.6	14033.9	13161.1	10737	10705.5	11146.8
168.8	13068.6	12529.9	11727.9	12170.6	11994.4	12617.7	12415.9	12638.7	14293.8	14293.5	12981.1	10729.8	10942.4	11057.9
168.75	13079.7	12658.7	11253.6	11847.5	11929.6	12710.3	12713.7	12887	14475	14450	13263.5	10779.9	10870.9	11334.9
168.7	13113	12806.2	11551.3	12026.7	12279.8	12775	12838.4	12648.2	14858.6	14434.2	13633.4	10964	10889.9	11271.7
168.65	13055	12781.3	11636.1	12065.7	12320	12894.1	12606.7	12744.4	14836.5	14727.1	13716.5	11302.7	11239.6	11366.4
168.6	13301	12901.4	11549	12083.4	12409.9	13046.6	12976	13119	14665.4	14937.6	13798.3	11366.8	11627.9	11488.2
168.55	13063.9	12929.4	11647.4	12024.9	12294.9	12629.5	12696.4	12971.3	15141.3	15187	14007.4	11673.1	11523	11364.2
168.5	12870.4	12744.2	11515.7	12424.2	12372.9	12530.1	12604.2	13166.7	15217.3	15147.1	14164.9	11682.4	11638.5	11506.6
168.45	12768.6	12811.1	11494.3	12089.8	12535.6	12605.7	12821.9	12950.7	15618.1	15368.5	13926	11450.4	11679.1	11625.7
168.4	12812.3	13281.4	11407.2	12057.1	12583.6	12440.6	12785.7	13036.4	15841.8	15409	14128.6	11173.8	11581.7	11526.2
168.35	12706.4	12936.4	11719.3	12238.1	12540.4	12600.1	12803.2	12951.1	15613.5	15555.2	14082.5	11033.9	11216.2	11260.2
168.3	12871.4	12850.8	11731.6	12044	12869	12688.4	12990.4	12833.5	15778.3	15879.8	14348.8	11103.6	11249	11112.4
168.25	13053	12686.3	11743.9	12100	12497.9	12773.6	13146.2	12889.3	15750.5	15647	14290.6	11518.3	11260.6	10974.8
168.2	12981.1	12580.4	11684.7	11977.8	12278.4	12232.3	12768.6	13061.5	15970.3	15565.1	14465.5	10945.4	11028	11065.9
168.15	12598	12728.3	11441.2	12249.2	12236.6	12680.5	12740.2	13161.6	16010.5	15582	14446.6	10811.8	10754.7	10787.8
168.1	12630	12596.1	11658.2	11766	12386.8	12260.2	12815.3	13168.8	15610.7	15755.9	14205.5	10627.6	10561.5	10592.2
168.05	13048.3	12414.9	11473.4	11755.1	12454.7	12684.3	12536.8	12812.4	16150.2	15476.9	13877.4	10233.9	10188	9915.02
168	12515.7	12222	11418.2	11696.9	12102	12853.3	12623.5	12657.9	15798	15471.2	13855.4	9914.41	10274.7	9801.04
167.95	12969.1	12223.3	11365.5	12102.8	12197.2	12485	12844	12603.5	15530.7	15594.7	13919.6	9519.36	9739.72	9498.33
167.9	12662.3	11931.5	11307.5	11568.9	11925.2	12174.7	12783	13121.9	15574.7	15798.5	13445.1	9261.64	9249.33	9360.83
167.85	12417.1	11703.9	11302.5	11471.2	11992.8	12366.6	12595.3	12684.3	15190.2	15280.3	13062.2	8910.59	9092.73	9009.49
167.8	12593.6	11866.7	11395.7	11551.1	12040.7	12299	12164.1	12397.9	15464.1	14479.4	13150	8500.01	8780.42	8712.38
167.75	12594.1	11895.5	10956.9	11930.9	11630.5	12128.1	12473.8	12673.6	14945.3	14588.9	13106.6	8386.68	8475.04	8269.24
167.7	12146.2	11853.8	11042.2	11579.8	12032.1	11886.4	12423.7	12370.7	14705.5	14413.8	12635.1	8034.96	8100.22	8021.64
167.65	12192.7	11758	10709.9	11389.8	11739.8	12068.9	12067.2	12219.1	14196.8	14052	12058.3	7784.73	7959.34	7990.43
167.6	12083	11104.7	10563.3	11444	11993.9	11683	12043.9	12272.8	14056.8	13586.5	11701.1	7394.69	7608.71	7504.91
167.55	11925.2	11321.3	10554.4	11323.4	11323.7	11834	12029.5	12179.6	13667.4	13237	11278.2	7152.85	7310.32	7188.24
167.5	11638.2	11082.5	10701.4	11254.9	11608.4	11700.2	11972	12180.1	12931.3	12930.6	11453.1	7049.4	7155.49	6945.53
167.45	11461.8	11049.8	10643.8	10933.6	11640.2	11280	11617.9	11976.4	12707.7	12529.1	10991	6895.78	6944.36	6644.9
167.4	11518	11352.6	10406.7	10916.2	10987.2	11416	11526.3	11773.7	12118.3	12064.3	10590.1	6340.95	6706.92	6400.53
167.35	11578.3	11042.3	10714.9	10985.8	11438.7	11561	12023.3	11810.4	11794.6	11521.4	10570.4	6361.06	6380.68	5978.31
167.3	11446.1	10865.8	10376.3	11014.1	11732.9	11469.5	12266.2	11881.3	11300	11188.7	10115.8	6140.17	6258.94	6039.3
167.25	11320.2	11150.6	10477.1	10876.4	11202	11471.5	11942.7	11607	11117.1	10898.7	9565.25	6098.71	6144.94	6014.1
167.2	11388.4	10810.1	10351.4	10838.9	11240.5	11790.7	12006.7	11968.6	10593	10642.8	8916.63	5883.06	5701.75	5652.28
167.15	11067.1	11060.9	10444.1	10907.8	11200.7	11383	11564.3	11459.5	10402.9	10254.5	8800.23	5733.96	5768.8	5645.2
167.1	10769.7	10931.8	10451.1	10950.8	11637.3	11329	11868.3	11424.7	9963.19	9748.63	8549.78	5497.27	5616.65	5735.19
167.05	10966.8	11059.9	10309	10881.1	11477.5	11106.7	11432.8	11667.7	9438.91	9381.14	8298.79	5414.76	5390.75	5872.04
167	10934.8	10691.3	10234.4	11015.8	10981.3	10930.3	11263	11589.4	9367.8	8959.45	8087.31	5442.58	5565.43	5370.08
166.95	11037.9	10728.5	10401.1	10751.8	10950.1	11099.2	11499.4	11666.8	8893.73	9205.59	7883.54	5398.42	5535.78	5290.28
166.9	10930.7	10834.4	10380.3	10822.4	11045.5	11367.5	11493.3	11896.2	8622.13	8772.08	7586.81	5105.51	5326.07	5204.13
166.85	10975.2	10910.8	10511.9	10836.1	10953.3	11023.9	11424.8	11675.8	8209.26	8362.46	7346.11	5049	5053.27	4987.9
166.8	10609.5	10829.3	10219.6	10607.3	11090.2	10957.1	11684.4	11698.9	8242.9	8206.11	7433.67	5017.61	5075.81	5028.7
166.75	10665.2	10587	10443.6	10810	10957.4	11095.4	11446.2	11283.6	8395.24	7981.94	7224.46	4944.2	5069.4	5020.78
166.7	10581.7	10557.1	10361.4	10738	11109.4	11158.2	11343.5	11148.4	8074.76	7960.54	7192.32	4962.74	5040.27	4938.86
166.65	10610	10790.7	10195	10585.4	10765	11182.9	11008.4	11376.9	7983.39	7943.72	6916.22	5117.26	4915.21	4970.82
166.6	11048.6	10933.2	10021.3	10763.3	10950.4	11456	11061.6	11064.6	7770.03	7601.84	6955.52	4952.2	4810.16	4943.85
166.55	10959.2	10616.2	10230.9	10936	11187.9	11545.9	11314.7	11566.1	7714.79	7255.96	6730.28	4922.1	4961.58	5075.2
166.5	10784.8	10854.7	10333.3	10830	11118	11122.6	11534.6	11278.4	8119.14	6996.65	6585.89	4840.53	4968.63	4858.01
166.45	10499.2	10713.2	10305.5	10570.2	11029.5	10667.1	11140	11008.9	7603.2	7124.25	6660.62	4795.04	4931.94	4815.01
166.4	10579.2	10726.1	10267.6	10729.9	11068	10960.9	11347.9	11192.6	7546.19	7182.65	6453.03	5013.57	4846.19	4750.88
166.35	10882.8	10927.5	10219	10985.4	10893.5	11273.6	11344.3	11520.6	7515.99	7257.32	6626.16	4945.64	4895.81	4809.56
166.3	10761.1	10651	10072.3	10873.7	10677.7	10982.1	11577.1	11127.6	7606.63	7438.4	6782.81	4964.31	4679.78	4707.16
166.25	10825	10767	10356.9	10756.3	10855.4	11135	11426.7	11540.1	7434.45	7396.96	6628.4	4905.88	4502.18	4917.6
166.2	10761.8	10878.6	10266.5	10726.8	11067.6	11202.5	11145.8	11453.9	7227.58	6968.87	6369.15	4767.35	4589.42	4781.42
166.15	10716.1	10712.4	10311.5	10661.5	11051.2	11117.4	11481.5	11245.7	7281.9	7188.09	6536.24	4836	4880.83	4708.73
166.1	10580.6	10864.1	10256.5	10572.9	10519.4	11317.1	11430	11557.5	7316.29	6959.41	6299.05	4921.41	4763.28	4506.91
166.05	10512.7	10680.5	10414.5	10724.9	10704	11032.4	11122.8	10978.4	7204.55	6828.56	6341.07	4789.02	4814.44	4590.04
166	10545	10510.9	10439.9	10747.8	11001.8	10934.4	11219.8	11460.6	7567.99	6997.16	6318.62	4468.6	4852.55	4763.06
165.95	10712.6	10568.8	10539.7	10734.6	11176.2	10967.3	11483.3	11406.6	7454.6	6986.29	6202.93	4507.96	4633.31	4641.12
165.9	10625.5	10737.4	10280.4	10993.2	10858.2	11106.6	11314.6	11268.9	7417.3	7059.5	6387.13	4625.29	4850.44	4641.84
165.85	10594.5	10617.3	10425.4	10847	11047.4	11029.2	11031.9	11349.6	7045.36	6924.7	6726.58	4718.77	4783.75	4799.92
165.8	10657.4	10427.5	10337.2	10838.9	11063.7	11216.7	11115.1	11502.5	7375.68	6940.56	6564.69	4704.79	4708.97	4760.86
165.75	10888.5	10732.5	10533.6	10857.9	10756.3	11171.2	10981.2	11550.3	7339.14	7276.16	6384.91	4786.28	4515.98	4702.59
165.7	10621	10571.8	10182.8	10836.4	10521.6	11127.1	11346.4	11509.1	7418.95	7159.13	6387.98	4586.81	4667.02	4557.54
165.65	10470.8	10635.9	10210	10678	10600.2	11144.3	11186.8	11065.4	7348.65	6948.09	6556.9	4562.93	4716.11	4764.79
165.6	10792.5	10793.2	10374	10802.1	10834.7	11038.6	11080.7	11326.3	7322.93	7173.75	6549.99	4671.85	4589.8	4780.39
165.55	10560.4	10598.6	10182.6	10667.9	10830.4	11127.7	11391.5	11363.2	7393.62	7262.93	6629.37	4651.62	4692.29	4571.01
165.5	10797.2	10792.2	10338.7	10784.1	10689.9	11322.1	11377.1	11322.3	7247.11	6840.78	6572.98	4608.04	4742.2	4447.12
165.45	10496.3	10882.8	10401.1	10601.6	10749.9	11207.5	11135.2	11223.5	7187.07	6816.82	6556.05	4579.9	4503.99	4353.57
165.4	10827.7	10879	10517.5	10947.2	11350.5	10922.2	11403.5	11164.8	7586.34	7052.22	6511.08	4580.55	4524.07	4429.12
165.35	10839.7	10813.3	10408.2	10868.5	11071.6	10985.2	11538.4	11143.6	7399.89	6896.52	6147.7	4518.74	4517.37	4288.52
165.3	10575.3	10795.7	10219.2	10833.2	10871.2	10988.2	11200.9	11451.7	7385.42	6978.14	6190.69	4635.07	4505.77	4566.77
165.25	10774.8	10902.4	10285.2	10745.7	10917	11204.6	11236.7	11284.2	7304.12	7119.71	6319.99	4650.05	4426.12	4417.72
165.2	10721.5	10688.1	10403.5	10856.7	10923.9	11073.3	11018.4	11576.2	7294.98	7091.57	6489.52	4629.44	4509.34	4390.14
165.15	10713.1	10932.4	10149.6	10919.5	10994.8	10961.4	11218.9	11522.7	7231.52	6847.29	6298.01	4232.85	4394.09	4468.36
165.1	10646.6	10628.9	10213.2	11002	10714.1	10945	11217.8	11455.8	7479.63	6957.37	6427.58	4309.92	4511.08	4509.72
165.05	10699.5	10875.3	10371.4	11281.6	11213.5	11252.9	11189.4	11316.6	7329.47	6943.62	6404.64	4363.75	4538.3	4557.58
165	10866	10781.4	10309.7	11042.9	10951.3	11276.5	11319.6	11332.3	7447.45	6872.15	6307.28	4452.73	4610.32	4496.66
164.95	10578.4	10570.1	10131.3	11067.1	10804.3	11101.4	11236.4	11292.6	7481.33	6948.45	6326.06	4552.04	4533.73	4387.02
164.9	10815.5	10793.7	10458.9	10653.1	10986	11145.2	11176.9	11439.5	7401.39	6935.15	6485.62	4212.4	4447.6	4524.27
164.85	10694.4	10628.9	10444	10792.9	11174.4	10923.9	11460	11653.6	7448.35	6870.92	6379.5	4431.36	4558.24	4487.22
164.8	10473.8	10591	10598.5	10649.7	11115.5	11148.5	11042.5	11327.3	7369.05	6755.92	6276.06	4639.76	4531.97	4692.89
164.75	10719	10562	10538.2	10852.5	10739.7	11453	11208.5	11303	7319.05	6782.91	6270.4	4646.31	4398.77	4390.08
164.7	10593.9	10570	10658.5	10784.7	10730.5	11193.8	11276.8	11318.2	7353.5	6886.21	6172.38	4447.68	4411.06	4342.51
164.65	10869.3	10737.1	10455.8	10679.5	10880	11062.2	11264	11204.2	7242.28	7038.46	6446.97	4518.38	4512.11	4447.92
164.6	10770.4	10823.7	10349.7	10860	10905.8	11221.6	11225.8	11463.4	7534.67	7083.71	6293.53	4475.17	4487.09	4441.82
164.55	10590.7	11087.7	10349.3	10758.4	11095.1	10824.8	11312.2	11227.8	7591.97	6894.9	6291.42	4501.27	4611.36	4483.59
164.5	10900.5	10767.8	10637.1	10624	11123	10929.7	11403.5	11498.6	7315.95	7131.76	6472.02	4590.4	4575.94	4547.03
164.45	10721	10782.8	10660.4	10884.7	10687.4	11065.2	11554.5	11335.2	7196.29	7225.57	6496.29	4616.09	4540.92	4531.17
164.4	10676.8	10789.9	10265.5	10873.1	10876.1	11202.2	11627.5	11499.6	7564.6	6838.88	6466.11	4336.25	4360.56	4454.12
164.35	10725.9	10956.9	10131.8	11065.9	10989.9	11200.1	11634.3	11386.5	7441.28	7000.51	6711.3	4481.1	4591.08	4505.43
164.3	10850.1	10612.3	10197.1	11080	11081.8	11018.5	11082.8	11448.8	7524.16	6922.64	6382.79	4440.38	4409.8	4479.63
164.25	10639.9	10801	10283.8	10881.4	11112.7	10745.5	11116.3	11541.3	7385.06	6838.94	6365.2	4385.63	4359.17	4446.39
164.2	10861.2	10678.5	10571.5	11007.8	11049.8	10995.1	11317.1	11406.1	7612.71	6796.05	6371	4600.18	4340.95	4632.28
164.15	10735.6	10474.1	10517.7	10887.9	11166.8	11245.5	11534.7	11684.4	7410.7	6936.44	6618.3	4379.53	4348.01	4379.3
164.1	10548.7	10955.4	10265.5	11013	11194.2	11202.2	11616.8	11463.8	7571.67	6860.88	6482.59	4253.38	4213.72	4598.34
164.05	10697.6	11000.4	10239.3	11034.4	10813.1	11115.6	11318.2	11184.3	7386.35	6936.68	6262.68	4470.49	4390.81	4568
164	11017.5	10790.7	10452.8	11124.2	11015.6	11012.8	11158	11449	7314.42	7020.15	6374.94	4389	4236.64	4456.82
163.95	10833.6	10813.1	10197.5	10988.6	11176.9	11503.1	11435.1	11483.2	7169.29	6977.99	6507.62	4390.81	4491.22	4536.85
163.9	10525.6	10794.4	10393.8	10840.3	11079.9	11173.3	11545.9	11344.1	7479.65	7140.04	6448.5	4590.65	4319.25	4323.6
163.85	10806.1	10541.2	10472.1	10384.8	11359	10915.2	11454.1	11342.6	7447.33	7128.05	6586.25	4533.08	4324.1	4269.21
163.8	10744	10749.6	10488.8	10705.7	11472.2	10833.3	11314.2	11368.6	7573	7142.32	6437.08	4421.62	4499.22	4371.14
163.75	10868.7	10945.7	10412.9	10968.1	11175.3	11162.6	11316.2	11507.7	7294.09	6983.22	6396.43	4543.39	4644.03	4429.95
163.7	10972.9	10888.3	10571.4	10812.7	11327.9	10989.8	11393.8	11583.4	7291.57	7157.82	6581.91	4541.93	4563.97	4529.65
163.65	10922.8	11020.5	10760.4	10972.9	10833.1	11124.2	11590.7	11692.6	7197.45	7192.2	6442.23	4459.72	4581.45	4391.07
163.6	10750.1	10836.4	10632.4	11010.1	10755.1	11172.4	11553.6	11592.7	7240	7037.9	6435.29	4552.91	4452.29	4421.9
163.55	10795.5	10727	10439.9	11385.3	11200.2	11286.6	11575.4	11381.4	7436.35	7161.9	6643.52	4562.53	4495.89	4209.48
163.5	10434.1	10604.7	10612.9	11264.3	11134.3	11359.1	11612.7	11542.1	7526.46	7297.72	6342.47	4371.99	4491.84	4406.55
163.45	10785.5	10695.2	10474.6	10921.9	11082.4	11160.3	11373.7	11661.5	7664.63	7231.28	6341.03	4467.53	4549.4	4603.39
163.4	10601.6	10966	10474.1	11124.1	11106.2	11161.2	11227	11535.7	7598.67	6970.15	6415.99	4667.02	4604.69	4374.31
163.35	10851.3	10787.1	10238.3	10863.5	11047.8	11335.3	11483.3	11693.8	7476.36	6958.04	6662.04	4385.26	4512.54	4434.46
163.3	11302.9	11138	10350.4	10930.7	11145.2	11415.3	11626.1	11602.6	7387.41	7151.77	6699.8	4317.15	4506.84	4510.72
163.25	11005.7	10972.8	10426.3	10878.4	10933.8	11343.2	11789.9	11511.3	7409.71	7140.64	6616.55	4604.91	4490.5	4551.92
163.2	10819.3	11063.6	10284	10851.4	10911.9	11339.8	11328.8	11538.3	7553.37	6819.17	6659.3	4703.67	4549.92	4511.77
163.15	10764.6	11002.9	10655.1	10767.5	11254.1	11423.2	11422.6	11208.1	7470.36	6916.81	6710.24	4593.34	4326.34	4467.79
163.1	10805.2	10848.7	10490.4	11013.8	10998	11479.9	11571.6	11532.3	7261	6946.61	6389.5	4458.47	4353.37	4280.7
163.05	10827.1	11098.8	10279.6	10805	11043.5	11282.8	11813.3	11638.2	7512.94	7253.46	6484.94	4680.69	4373.01	4534.1
163	10870.9	11191.9	10449.6	10775.9	10991.8	11134	11632.3	11942.6	7566.88	7025.52	6392.28	4650.55	4565.81	4410
162.95	11092.6	10963	10780.4	11256	11262.8	11072.7	11611.6	11497.5	7679.19	7097.75	6444.18	4692.53	4570.44	4306.91
162.9	10951.3	10986.3	10535.2	11454.8	11111.8	11451.8	11332.3	11730.3	7687.93	7225.4	6425.72	4733	4500.3	4356.99
162.85	10807	11097.5	10437.8	11100.5	10717.1	11669.8	11349.3	11443.3	7392.86	7158.16	6620.47	4632.57	4641.15	4376.52
162.8	11079.6	11214.4	10848.6	11035.2	11494.6	11577	11467	11590.9	7611.24	7153.74	6521.12	4732.28	4615.38	4403.15
162.75	11161.5	10887.8	10482.8	11003.7	11332.3	11448.4	11633.4	11262.9	7783.61	7491.7	6751.97	4583.91	4537.22	4339.02
162.7	10976.5	10896.2	10419.5	11097.7	11311.7	11554.9	11385.5	11770.1	7782.15	7265.56	6737.12	4631.74	4548.28	4413.38
162.65	10886.8	11064.2	10807.3	11309.4	11443.2	11216.7	11385.8	11874.8	7490.17	7053.85	6587.7	4505.63	4424.04	4587.92
162.6	11047.6	11133.1	10825.7	11086.6	11256.6	11346.8	11397.3	11699.5	7312.75	7261.04	6640.18	4621.13	4504.28	4461.85
162.55	11127.1	10681.8	10474.6	10956	11149.9	11540.6	11332.9	11969.4	7406.22	7175.42	6451.39	4546.94	4625.63	4411.83
162.5	10799	10589.6	10606	10854.9	11190	11162.2	11551.3	11502.5	7450.69	7259.48	6492.06	4573.59	4570.02	4488.42
162.45	10764.6	10822.6	10316	10992	11244.5	11347.8	11333.2	11805.2	7400.97	7208.27	6449.91	4770.08	4610.05	4499.53
162.4	11067.4	10858.1	10195.3	10871	11481	11050.4	11541	11683.3	7625.4	7200.03	6711.1	4806.21	4556.32	4713.12
162.35	10973.3	11076.1	10692.2	10914.2	11225.2	11268.4	11658.2	11676.5	7448.31	7060.62	6735.63	4857.7	4632.83	4587.85
162.3	11014.8	11160.2	10583.2	10876.3	11317.6	11554.3	11771.2	11417.9	7405.14	7155.2	6720.31	4683.46	4490.8	4770.16
162.25	10876	10856	10804.2	10915.8	11439.9	11735.4	11931.5	11411.9	7189.12	6920.01	6678.76	4714.72	4450.1	4397.29
162.2	10650	11157.3	10722.5	11142.1	11461.8	11825.1	11767.2	11834.2	7520.45	6973.04	6597.56	4751.88	4500.62	4571.92
162.15	10748.9	10947	10506.3	11282.2	11527.9	11555.6	11453.3	12077.4	7624.98	7002.68	6566.75	4761.33	4625.11	4576.25
162.1	10868.7	10638.7	10531.1	11147	11605.6	11388.1	11606	11771.5	7562.75	7027.69	6513.85	4813.72	4560.77	4645.95
162.05	10837.2	10782.7	10425.8	11086.5	11393.9	11516.4	11513.2	11681.3	7539.44	7149.71	6520.39	4877.01	4645.25	4466.12
162	10786.3	10999.6	10459.4	10931.3	11346.1	11429.9	11639	11710.9	7578.87	7211.52	6630.11	4689.86	4695.01	4481.18
161.95	10629.4	11142	10920.4	11318.4	11356.3	11366.6	11700.3	11815.8	7410.7	7230.43	6487.9	4697.53	4599.86	4510.22
161.9	10530.8	11087.4	10807.6	11154.8	11194.8	11211.3	11747.2	11722.8	7414.21	7353.97	6500.41	4656.31	4507.77	4592.12
161.85	10934.7	11006.5	10560.3	10876.7	11035.3	11291.4	11472.9	11936.1	7480.02	7317.03	6595.99	4786.27	4730.56	4540.02
161.8	10774.2	10811.7	10520.8	11080.1	10907.8	11296	11452	11993	7527.37	7353.27	6638.94	4807.44	4645.09	4481.2
161.75	11015.8	10954.7	10861.5	10946.6	11192.5	11538.2	11431.1	11651	7577.99	7065.35	6312.2	4613.21	4626.97	4689.99
161.7	11164.8	10900.8	10671.3	11035.1	11486.3	11766.3	11329.9	11754	7309.35	7061.8	6444.15	4653.81	4540.74	4664.99
161.65	10959.1	11234.6	10467.8	11047.8	11184.2	11755.7	11238.2	11674.5	7452.17	7111.74	6448.98	4659.32	4496.41	4387.02
161.6	10954.7	11109.1	10531.8	10845.8	11332.2	11583.5	11497.9	11841.8	7546.79	7140.94	6554.56	4698.73	4637.86	4379.66
161.55	10991	10804	10452.8	10714.7	11147.3	11275.6	11488.1	11664	7564.44	6971.23	6413.94	4864.76	4654.2	4604.18
161.5	11067.3	10746.3	10385.4	11282.2	11204.5	11349.2	11162.2	11792.3	7535.53	7051.49	6465.95	4818.66	4626.12	4506.87
161.45	11355.3	11049.2	10222.7	11129.2	11780.9	11390.9	11523.8	11960.4	7731.25	7051.31	6601.43	4790.65	4616.92	4525.68
161.4	10827.6	10861.7	10373.8	10962.7	11103.9	11399.9	11574.2	11529.1	7412.14	7077.48	6427.26	4702.78	4637.31	4540.41
161.35	11121.1	10892.9	10510.7	10979	10980.1	11627.8	11540	11482.6	7315.07	7229.73	6493.29	4615.93	4796.01	4462.73
161.3	11122.8	10928.5	10262.7	10857.6	11204.5	11605.7	12027.8	11257.6	7519.82	7339.23	6496.92	4689.19	4553.2	4594.33
161.25	11064.1	10738.3	10306.9	11110	10749.5	11395.3	11930.5	11566.6	7483.43	7258.92	6643.58	4559.44	4522.05	4397.63
161.2	11104.3	10831.2	10485.3	11177.1	11168	11592.1	11430.3	11589.3	7619.03	7181.9	6595.25	4610.66	4663.47	4634.53
161.15	10734.6	10628.3	10442.1	10945.3	11411.9	11350.7	11541.3	11690.5	7663.23	7344.48	6656.08	4558.54	4776.18	4617.49
161.1	10793.8	10647.5	10408.5	11051.5	11304.3	11372.1	11370.2	11365.9	7584.82	7312.61	6682.97	4450.28	4485.2	4560.96
161.05	11028.1	10925.4	10213.5	11098.6	11271.3	11371.8	11211.7	11670.5	7460.93	7320.85	6507.72	4449.25	4773.59	4429.95
161	10873.7	10805.2	10434.8	10914.6	11229.3	11235.6	11366.9	11471.1	7378.71	7245.72	6601.01	4744.33	4608.87	4375.27
160.95	10646.4	11154	10504.1	10794.4	11327.1	11375.2	11243.6	11431.6	7484.85	6899.81	6571.08	4585.79	4450.79	4411.84
160.9	10910.6	11157.7	10440.1	10846.7	11083.2	11297.9	11492.3	11651.4	7474.95	7370.91	6609.98	4584.01	4541.26	4390.6
160.85	10993.6	11156.2	10365.9	11217.3	10906.5	11562.1	11758	11583.2	7496.84	7160.08	6709.46	4260.44	4397.45	4501.14
160.8	10916.4	10962.7	10582.8	11250.6	11099.6	11540	11315.3	11608.7	7581.02	7214.53	6607.48	4517.01	4291.97	4428.28
160.75	11014.8	10648.5	10374.4	11041.8	11353.8	11376.9	11293.2	11603.7	7588.56	7210.19	6390.42	4491.73	4344.06	4358.27
160.7	10953.3	10539.8	10431.2	11238.4	11284.4	11314.4	11646.7	11601.1	7570.01	7214.54	6579.81	4418.7	4567.27	4382.59
160.65	10699.3	10696.1	10229.5	10850.5	11139.4	10944.5	11957	11461.1	7644.24	7161.38	6636.51	4501.14	4379.13	4495.19
160.6	10680.2	11040.9	10439.3	10604	10977.1	10852.5	11478	11296.8	7546.27	6904.07	6748.79	4448.9	4458.34	4314.89
160.55	10746.2	10831.4	10246.4	10821.3	10992.4	11503	11495	11667.7	7391.37	6933.8	6201.8	4519.76	4458.6	4379.69
160.5	10932.8	11133.9	10407	10924.8	11090.6	11340.9	11274	11616.4	7571.3	7239.11	6653.46	4345.21	4527.65	4420.81
160.45	10741.9	11038.1	10487	11028.1	11085.4	11169.6	11356.3	12011.4	7617.79	7159.98	6523.92	4313.33	4391.52	4469.74
160.4	10727.9	10959.6	10618	10789.9	11160.6	11099.4	11400.4	11377	7332.16	7239.8	6546.43	4208.56	4285.23	4400.38
160.35	10681.2	10810.4	10696.3	10877.1	11136.6	11190.2	11331	11627.8	7531.04	7130.67	6592.56	4145.18	4506.22	4455.35
160.3	10763.3	10947.2	10617	11179.7	11284.1	11119.4	11245.7	11900.3	7603.89	7133.37	6461.54	4302.78	4293.03	4316.59
160.25	10879.1	10976.8	10433.3	10853.2	11089.8	11461.7	11232.4	11486.2	7476.98	7051.65	6532.25	4419.67	4149.39	4481.02
160.2	10984.1	10939.9	10659.1	10634.3	10759.8	11202.4	11296.5	11346.9	7619.53	7220.73	6332.37	4484.05	4291.43	4397.63
160.15	10711.6	11084.9	10818.7	10979.6	10918.3	11345.9	11746.5	11849.3	7638.94	7343.51	6486.34	4370.8	4360.14	4333.06
160.1	10900.3	10771.5	10661.5	11069.2	11245.5	11425.5	11234	11810.9	7688.61	7185.94	6687.14	4306.25	4252	4254.81
160.05	10808.6	10862.8	10550.6	10949	11100.2	11264.1	11747.7	11330.5	7682.61	7198.96	6641.55	4398.51	4246.8	4318.61
160	10873.4	10941	10449.1	10712	10876.4	11076	11183.4	11764.8	7411.32	7189.56	6784.5	4380.44	4329.08	4164.1
159.95	10960.4	10872.8	10254.7	10649.2	11317	11252	11226.2	11505	7579.67	7185.3	6675.78	4211.72	4296.41	4178.66
159.9	10919.7	10578.7	10550.8	10911.1	11100.9	11323.7	11321.3	11421.1	7737.15	7127.38	6530.77	4361.36	4180.34	4193.42
159.85	11023.8	11049.4	10625.1	10940.1	11268	11287.1	11217.7	11001.8	7494.68	6942.14	6716.49	4331.49	4224.28	4083.6
159.8	10911.5	10704.9	10484.4	10772.7	11210.7	11281.7	11409.1	11185.4	7585.55	7235.89	6399	4307.82	4050.32	4165.63
159.75	10823.7	10866.4	10142.9	11002.5	10901.5	11335.1	11471.7	11415.8	7480.67	7229.12	6533.4	4326.47	4212.44	4231.87
159.7	10949.4	10698.1	10471.9	10991.4	11180.8	11328.5	11371	11468.2	7531.32	7256.3	6421.34	4182.17	4450.69	4153.21
159.65	10898.5	10692.8	10462.3	10996.9	11009.6	10967.4	11276.4	11133.5	7582.91	7006.8	6519.43	4317.01	4216.36	4188.16
159.6	10845.2	10676.2	10410.3	10890.3	10939.7	11369.9	11147.6	11688.7	7493.8	7262.72	6323.36	4305	4142.25	4321.89
159.55	10831.7	10596.4	10570	10586.1	11083.6	11307.9	11387.6	11626.4	7815.61	7135.61	6498.52	4339.26	4211.46	4329.03
159.5	10972.3	10700.5	10449	10671.5	10934.1	10913.7	11302.6	11834	7565.73	6885.69	6595.76	4389.56	4385.05	4217.56
159.45	10868.7	10938.9	10530.9	10701.8	10831.7	10941.9	11399.6	11215.6	7344.24	6889.5	6566.25	4230.72	4261.96	4089.7
159.4	11014.5	10767.4	10674.2	10668.1	11385.4	11271.5	10960	11397	7302.19	7032.71	6724.36	4180.86	4183.58	4191.4
159.35	10896.4	10509.9	10490.2	10958.3	11113.8	11415.8	11286.4	11124	7695	7106.96	6513.23	4223.75	4121.15	4321.1
159.3	11053	10866.2	10711.3	10883.6	11170.9	11144.1	11676.9	11454.1	7693.01	7032.87	6672.74	4346.81	4113.45	4222.86
159.25	11086.5	11343.4	10442	10943.1	11234.7	11226	11332.6	11472.1	7472.22	6986.22	6391.65	4216.63	4275.87	4372.73
159.2	10858.4	10875.3	10518.2	11112.2	10962.6	11490.5	11465.5	11492.5	7687.65	7092.78	6501.91	4255.43	4419.4	4279.12
159.15	11114.1	10652.7	10446.6	11230.5	10806.1	11225.5	11551.1	11587.6	7675.82	7144.31	6597.75	4043.7	4202.71	4171.72
159.1	10766.8	10730.9	10651.7	11037.3	11122.4	11219.5	11423.9	11819.4	7733.32	7138.02	6407.88	4416.57	4288.56	4332.79
159.05	10792.8	10825.3	10491.5	10846.8	11253	11173.3	11256.2	11580.7	7637.05	6995.48	6576.71	4409.43	4395.79	4256.58
159	10847.1	10905.9	10552.6	11032.7	11430.4	11158.5	11230.7	11528.9	7236.99	6971.2	6632.17	4268.81	4179.4	4113.36
158.95	10884.2	10794.5	10622.5	10859.8	11245.1	11357.9	11440.1	11481.8	7543.06	7263.37	6488.98	4299.86	4073.6	4067.69
158.9	10708.9	10811.6	10357.1	10804.7	11166.5	11213.1	11548.2	11480.8	7382.9	7358.94	6375.22	4397.01	4118.06	4159.5
158.85	10682.1	10976.1	10321.6	11077.2	11217.4	10783.3	11076	11343.9	7319.21	7138.43	6385.82	4277.52	4347.96	4068.33
158.8	11117.2	10849.4	10284.5	11116.7	11131.5	10860.4	11088	11087.4	7392.02	7149.95	6660.61	4444.98	4427.85	4067.02
158.75	10857.8	10972.1	10370.2	10841.1	11041	11262.3	11082.9	11386.5	7293.46	7293.22	6635.31	4493.13	4271.85	4247.17
158.7	10598.7	10847.7	10514.9	10911.1	10914.6	11070.9	11400	11507.9	7510.47	6834.61	6342.44	4208.29	4055.3	4123.28
158.65	10639.7	10615.3	10366.7	11198.3	10977.3	11304.1	11474.8	11537.8	7366.47	6965.88	6561.93	4239.6	4254.04	4089.44
158.6	10690	10950.2	10425.6	11068.7	11204.6	11301	11531.6	11620.5	7358.33	7020.14	6368.49	4294.12	4178.9	4179.62
158.55	10677.4	10944.2	10397.5	10990.3	11398.9	11129.5	11381.1	11862.6	7351.7	7020.79	6610.16	4242.79	3965.09	4153.79
158.5	10708.5	10885	10677.6	10696.4	10933.6	11243.5	11250.3	11519.5	7579.12	6955.02	6431.09	4273.63	4015.05	4228.28
158.45	10630	10732.5	10463.7	10936.8	10995.4	11496	11347.7	11378	7459.96	7150.41	6499.41	4204.1	4140.52	4134.87
158.4	10950.5	10836.8	10292.5	11197.6	11072.4	11209.7	11339	11348.1	7430.93	7076.27	6310.2	4252.77	4136.65	4090.52
158.35	10812.8	10848.3	10427.1	10806.2	11009.9	11232.7	11208.6	11357.5	7566.44	7139.2	6421.12	4175.94	4306.43	4204.5
158.3	11010.6	10910.2	10445.4	10970.7	10704.5	11429.4	11379.3	11503.5	7431.23	7235.99	6302.2	4124.26	4354.25	4395.2
158.25	11013.3	10816.6	10450.2	10852.4	10846.9	11143.2	11422.3	11417.6	7312.43	7133.75	6370.31	4414.65	4282	4258.52
158.2	10570.4	10727.3	10667.2	10892.1	11101.2	10951.1	11598.9	11280.5	7377.79	7237.19	6372.98	4182.68	4158.35	4065.4
158.15	10855.4	10762.9	10605.1	10556.5	11048	11149.5	11437.7	11282.1	7330.36	7209.68	6287.01	4320.51	4099.85	4198.19
158.1	11328.6	11109.4	10578.7	10763.8	10977.9	11452.4	11179.2	11609.7	7250.91	7086.11	6328.16	4241.47	4074.46	4164.82
158.05	11090.6	10638.3	10453.8	10917.6	10899.8	11204.9	11316.9	11402.7	7384.95	7095.57	6393.89	4265.42	4019.93	4104.73
158	11004.9	10727.1	10592.5	10751.1	11326.3	11055.3	11381	11368.8	7433.83	7101.12	6386.54	4212.84	4232.44	4175.13
157.95	11220.1	10649.7	10239.3	11007.8	11155.6	11507.6	11435.6	11523.1	7544.64	6974.47	6324.06	4180.68	4366.18	4279.6
157.9	10942.6	11094.1	10457.7	11055.8	11111.3	11231.7	11209.4	11704.9	7477.35	7135.37	6365.69	4323.92	4223.19	4295.73
157.85	10593.7	10691.7	10805	10944.1	10790.6	11312.1	11264.6	11568.8	7437.88	7368.89	6235.71	4312.22	4357.81	4210.34
157.8	11097	10852.6	10451.7	11007.9	10866.7	11436.7	11090.4	11271.8	7430.01	7060.26	6304.42	4340.12	4195.57	4189.61
157.75	10712.3	10762.7	10517.1	11347.9	11183.3	11539.8	11181	11158.8	7572.74	7135.96	6298.27	4314.91	4161.09	4137.16
157.7	11063.5	10939.9	10445.1	10967.7	11075.7	11492.5	11542.2	11359.7	7690.7	6994.5	6359.8	4290.74	4362.13	4248.2
157.65	10995.7	11267.1	10473.6	10758	11105.2	11176.6	11139.5	11290.2	7548.18	7001.31	6263.59	4388.04	4345.15	4165.19
157.6	10856.8	10795.8	10319.5	10797.6	11208.2	11147.2	11413.6	11136.6	7500.76	7083.23	6130.71	4288.93	4490.34	4065.69
157.55	10794.7	10897.9	10103.5	10763.6	10987.4	11066.4	11228.9	11578.6	7311.38	7108.03	6359.89	4140.79	4388.32	4129.01
157.5	10673.9	11103.9	10314.6	10934.3	10965.2	11059.4	11298.8	11705.1	7410.1	7238.78	6367.35	4177.33	4261.29	4222.25
157.45	10644	10941.2	10303.8	10673.4	10994.3	11219.4	11116.3	11447.4	7394.89	7207.58	6443.55	4302.52	4205.2	4156.89
157.4	10525.8	10767.9	10595.9	11052.7	10928.6	11127.7	11296.7	11466.7	7418.47	7119.83	6369.45	4287.89	4383.34	4117.78
157.35	10889	10576.9	10542.7	10754.8	10920.1	11144	11084.8	11311.3	7407.16	7167.01	6392.81	4319.65	4345.93	4197.26
157.3	10940.9	10550.9	10500	10777.3	10965	11047.1	11159.7	11210.1	7502.73	7138.44	6325.22	4358.27	4394.93	4393.73
157.25	11168	10815.1	10471	10912.2	10895	11082.3	11155.2	11531.5	7492.37	6877.78	6577	4389.45	4119.44	4254.57
157.2	10673.9	10461.7	10263.3	10647.9	11069.6	11059.9	11229.4	11598.8	7526.02	6911.07	6491.36	4125.91	4125.12	4394.51
157.15	10743.2	10638.9	10358.5	10817.9	10774.4	11105.7	11708.7	11620.5	7084.91	7247.86	6346.45	4287.49	4138.02	4347.5
157.1	10888.8	10815.3	10406.5	10757.3	10836.6	10866.3	11484.3	11366.4	7537.83	7003.91	6372.08	4212.07	4150.91	4213.08
157.05	10675.2	10874.4	10232.1	10591.1	11003.1	11388.5	11274.8	11300.7	7512.38	7104.38	6699.11	4198.3	4509.63	4144.11
157	10658.1	10831.8	10592.7	10989.3	10982.8	11530.4	11072.1	11578.6	7341.24	7037.43	6451.51	4264.06	4573.05	4114.85
