# Supplementary material for: 3D hierarchical graphene matrices enable stable Zn anodes for aqueous Zn batteries
Source: Nat Commun. 2023 Jul 14;14:4205. doi: 10.1038/s41467-023-39947-8 (PMC10349079; doi:10.1038/s41467-023-39947-8)
Supplement: Supplementary file 11 — Source Data [file 41467_2023_39947_MOESM11_ESM.zip › RAW DATA/Manuscript/Fig.7/Fig.c.xlsx]

## Sheet: rate
Rate performance for V2O5 cathode materials
cycle number	Charge	Discharge	CE
1	219.06	170.21	77.7002
2	235.03	227.06	96.6089
3	245.59	237.4	96.6652
4	251.29	243.77	97.0074
5	254.65	247.52	97.2001
6	256.93	250.12	97.3495
7	258.48	252.22	97.5781
8	259.65	253.81	97.7508
9	260.68	255.26	97.9208
10	261.51	256.55	98.1033
11	254.77	254.22	99.7841
12	255.09	252.99	99.1768
13	255.25	253.3	99.236
14	255.41	253.62	99.2992
15	255.57	253.9	99.3466
16	255.73	254.18	99.3939
17	255.88	254.46	99.445
18	256.08	254.73	99.4728
19	256.2	254.97	99.5199
20	256.4	255.25	99.5515
21	252	252.54	100.214
22	252.06	251.53	99.7897
23	252.06	251.59	99.8135
24	252.06	251.59	99.8135
25	252.18	251.71	99.8136
26	252.12	251.71	99.8374
27	252.12	251.77	99.8612
28	252.06	251.65	99.8373
29	252.3	252.01	99.8851
30	252.24	252.01	99.9088
31	248.13	248.92	100.318
32	248.05	247.97	99.9677
33	248.05	247.89	99.9355
34	248.05	247.97	99.9677
35	247.97	247.89	99.9677
36	247.97	247.89	99.9677
37	247.97	247.89	99.9677
38	247.89	247.81	99.9677
39	247.73	247.74	100.004
40	247.81	247.73	99.9677
41	238.25	239.76	100.634
42	238.02	238.09	100.029
43	237.9	237.86	99.9832
44	237.78	237.74	99.9832
45	237.78	237.74	99.9832
46	237.66	237.62	99.9832
47	237.54	237.62	100.034
48	237.42	237.38	99.9831
49	237.3	237.26	99.9831
50	237.06	237.14	100.034
51	226.09	227.57	100.655
52	226.09	226.3	100.093
53		226.14	118.696
54	225.61	225.83	100.098
55	225.45	225.67	100.098
56	225.45	225.67	100.098
57	225.14	225.19	100.022
58	225.45	225.67	100.098
59	225.14	225.35	100.093
60	224.98	225.19	100.093
61	213.18	214.57	100.652
62	213.38	213.58	100.094
63	212.58	212.98	100.188
64	212.78	212.98	100.094
65	212.39	212.78	100.184
66	212.19	212.39	100.094
67	211.99	212.19	100.094
68	212.19	212.39	100.094
69	211.59	211.99	100.189
70	211.59	211.79	100.095
71	199.61	201.04	100.716
72	199.61	199.85	100.12
73	199.37	199.61	100.12
74	199.13	199.37	100.121
75	198.66	199.13	100.237
76	198.42	198.65	100.116
77	198.18	198.41	100.116
78	197.94	198.18	100.121
79	197.7	197.94	100.121
80	197.47	197.7	100.116
81	186.14	187.53	100.747
82	185.86	186.42	100.301
83	185.58	185.86	100.151
84	185.3	185.58	100.151
85	185.03	185.3	100.146
86	184.75	185.3	100.298
87	184.47	184.75	100.152
88	184.47	184.75	100.152
89	184.19	184.47	100.152
90	183.92	184.19	100.147
91	173.38	174.92	100.888
92	172.74	173.02	100.162
93	172.74	172.7	99.9768
94	172.42	173.02	100.348
95	172.11	172.38	100.157
96	172.11	172.06	99.971
97	171.79	172.06	100.157
98	171.79	172.06	100.157
99	171.79	172.06	100.157
100	171.15	171.43	100.164
101	161.82	163.23	100.871
102	161.46	161.8	100.211
103	160.39	161.09	100.436
104	160.39	160.73	100.212
105	160.03	160.37	100.212
106	159.68	160.02	100.213
107	159.68	160.01	100.207
108	159.68	160.02	100.213
109	159.32	159.66	100.213
110	159.32	159.66	100.213
111	150.44	152.01	101.044
112	149.65	150.03	100.254
113	149.25	149.63	100.255
114	149.25	149.63	100.255
115	148.85	149.24	100.262
116	148.46	148.84	100.256
117	148.46	148.84	100.256
118	148.06	148.44	100.257
119	148.06	148.44	100.257
120	148.06	148.44	100.257
121	242.34	232.97	96.1335
122	242.5	242.26	99.901
123	242.65	242.58	99.9711
124	242.81	242.73	99.9671
125	242.89	242.89	100
126	242.89	242.89	100
127	243.05	243.05	100
128	243.05	243.05	100
129	242.97	243.05	100.033
130	243.05	243.05	100
131	243.05	243.05	100
132	243.13	243.21	100.033
133	243.13	243.13	100
134	243.05	243.13	100.033
135	243.21	243.21	100
136	243.21	243.29	100.033
137	243.21	243.29	100.033
138	243.13	243.13	100
139	243.13	243.21	100.033
140	243.29	243.29	100
141	243.29	243.37	100.033
142	243.21	243.29	100.033
143	243.13	243.21	100.033
144	243.05	243.29	100.099
145	243.21	243.21	100
146	243.05	243.13	100.033
147	242.89	242.97	100.033
148	242.89	242.97	100.033
149	242.89	242.89	100
150	243.05	243.13	100.033
151	242.81	242.89	100.033
152	242.57	242.65	100.033
153	242.65	242.73	100.033
154	242.65	242.65	100
155	242.41	242.5	100.037
156	242.49	242.58	100.037
157	242.49	242.58	100.037
158	242.25	242.34	100.037
159	242.18	242.26	100.033
160	242.1	242.18	100.033
161	242.18	242.26	100.033
162	242.1	242.1	100
163	242.02	242.18	100.066
164	242.02	242.02	100
165	241.78	241.86	100.033
166	241.7	241.78	100.033
167	241.7	241.78	100.033
168	241.7	241.78	100.033
169	241.62	241.7	100.033
170	241.62	241.7	100.033
171	241.46	241.54	100.033
172	241.54	241.62	100.033
173	241.38	241.46	100.033
174	241.46	241.54	100.033
175	241.3	241.39	100.037
176	241.3	241.39	100.037
177	241.46	241.54	100.033
178	241.3	241.39	100.037
179	241.06	241.15	100.037
180	241.06	241.15	100.037
181	241.06	241.15	100.037
182	240.9	240.99	100.037
183	240.75	240.83	100.033
184	240.83	240.99	100.066
185	240.51	240.59	100.033
186	240.51	240.59	100.033
187	240.43	240.51	100.033
188	240.35	240.43	100.033
189	240.27	240.35	100.033
190	240.19	240.27	100.033
191	240.11	240.19	100.033
192	240.27	240.35	100.033
193	239.87	239.96	100.038
194	239.87	239.96	100.038
195	239.87	239.96	100.038
196	239.88	239.96	100.033
197	239.64	239.72	100.033
198	239.48	239.56	100.033
199	239.4	239.56	100.067
