# Supplementary material for: 3D hierarchical graphene matrices enable stable Zn anodes for aqueous Zn batteries
Source: Nat Commun. 2023 Jul 14;14:4205. doi: 10.1038/s41467-023-39947-8 (PMC10349079; doi:10.1038/s41467-023-39947-8)
Supplement: Supplementary file 11 — Source Data [file 41467_2023_39947_MOESM11_ESM.zip › RAW DATA/Manuscript/Fig.7/Fig.d.xlsx]

## Sheet: cycle
Cycle performance for V2O5 cathode at 40 mA cm-2
cycle number	dishchrge	charge	CE
1	137.3	142.6	96.2833
2	159.8	165.3	96.6727
3	154.3	158.3	97.4732
4	150.3	152.2	98.7516
5	147.5	149.5	98.6622
6	143.9	145.2	99.1047
7	144.1	143.6	100.348
8	141.2	141.6	99.7175
9	137.5	138.9	98.9921
10	139.2	138.5	100.505
11	137.5	136.3	100.88
12	137.8	137.5	100.218
13	135.3	137.1	98.6871
14	134.1	135.6	98.8938
15	135.5	133.1	101.803
16	131.8	134.3	98.1385
17	129.5	131.2	98.7043
18	127.6	128.5	99.2996
19	130.5	127.3	102.514
20	128.5	130.4	98.5429
21	126.1	128.4	98.2087
22	123.7	124.3	99.5173
23	123	124.7	98.6367
24	122.3	122.8	99.5928
25	120.5	120.6	99.9171
26	119.2	119.4	99.8325
27	118.1	119.3	98.9941
28	117.3	116.6	100.6
29	117.2	116.9	100.257
30	115.7	116.2	99.5697
31	115.6	115.7	99.9136
32	114.7	115.7	99.1357
33	113.8	114.7	99.2153
34	119.1	113.8	104.657
35	116.7	120.1	97.169
36	114.7	116.6	98.3705
37	112.5	112.8	99.734
38	110.5	110.6	99.9096
39	111.7	111.8	99.9106
40	111.2	111.6	99.6416
41	108.7	108.8	99.9081
42	112.3	110	102.091
43	110.2	111.9	98.4808
44	109.1	109.2	99.9084
45	109.6	110	99.6364
46	108.5	108.3	100.185
47	107.8	108.5	99.3548
48	106.4	106.4	100
49	108	107.4	100.559
50	105.6	106.5	99.1549
51	106.1	105.1	100.951
52	107.1	106.7	100.375
53	106.1	107.7	98.5144
54	106.6	105.7	100.851
55	107.3	107.2	100.093
56	106.7	107.1	99.6265
57	106.4	105.8	100.567
58	105.1	106.7	98.5005
59	104.8	105.2	99.6198
60	106.5	104.8	101.622
61	106.5	106.4	100.094
62	107.9	108	99.9074
63	108.1	108.5	99.6313
64	106.3	106	100.283
65	105.1	106.3	98.8711
66	104.7	104.1	100.576
67	105.4	104.9	100.477
68	105.1	106.8	98.4082
69	105.7	104.6	101.052
70	103.8	105.5	98.3886
71	104.9	103.9	100.962
72	104.9	105.4	99.5256
73	104.8	104.8	100
74	105.1	104.5	100.574
75	105.5	106.3	99.2474
76	106.2	106	100.189
77	105.2	106.1	99.1517
78	107	105.5	101.422
79	106.9	107.9	99.0732
80	105.6	106.5	99.1549
81	105.9	105.7	100.189
82	105.2	104.4	100.766
83	105.3	106.1	99.246
84	107	106.1	100.848
85	107.7	108.5	99.2627
86	105.5	106.1	99.4345
87	108.3	106.7	101.5
88	108.1	109.3	98.9021
89	108	107.1	100.84
90	109.3	109.6	99.7263
91	108.7	109	99.7248
92	109	108.7	100.276
93	109	109.9	99.1811
94	109.8	109.5	100.274
95	110.5	109.8	100.638
96	111.6	111.1	100.45
97	110.5	111.5	99.1031
98	109	110	99.0909
99	110.5	110.3	100.181
100	111.7	111	100.631
101	109.2	110.6	98.7342
102	111.7	110	101.545
103	112.6	112.8	99.8227
104	111.7	112.7	99.1127
105	111.4	110.9	100.451
106	112.4	112.6	99.8224
107	111.5	111.7	99.8209
108	114	113.1	100.796
109	114.9	114.9	100
110	113.4	113.8	99.6485
111	113.5	113.3	100.177
112	115	115.6	99.481
113	115.1	115.5	99.6537
114	114.6	115.4	99.3068
115	115.7	113	102.389
116	116.8	117.9	99.067
117	114.3	115.3	99.1327
118	115.9	115.5	100.346
119	115.6	115.7	99.9136
120	117.6	116.6	100.858
121	117.6	118.3	99.4083
122	115.5	116.6	99.0566
123	117.2	116.8	100.342
124	115.9	116.2	99.7418
125	115.7	116	99.7414
126	118.1	116.8	101.113
127	118.6	119	99.6639
128	118.3	118	100.254
129	117.2	118.8	98.6532
130	117.6	117.2	100.341
131	119.9	119	100.756
132	119	120.1	99.0841
133	119.1	119.6	99.5819
134	120.8	119.3	101.257
135	119.5	121.2	98.5974
136	120.2	120	100.167
137	119.5	118.5	100.844
138	121	120.5	100.415
139	121.6	121.9	99.7539
140	121.2	121.4	99.8353
141	119.6	120.8	99.0066
142	120.1	120	100.083
143	120.3	120.1	100.167
144	121	121.7	99.4248
145	122.5	120.9	101.323
146	122.1	123.1	99.1877
147	122.6	121.8	100.657
148	121.9	123.1	99.0252
149	121.4	121.5	99.9177
150	122.5	121.1	101.156
151	123.8	124.8	99.1987
152	122.5	123.3	99.3512
153	124.4	123.4	100.81
154	123.9	124.1	99.8388
155	124.9	124.5	100.321
156	123.9	124.1	99.8388
157	122.8	123.6	99.3528
158	125.3	124.1	100.967
159	124.6	125.8	99.0461
160	126.2	124.5	101.365
161	125.1	126.3	99.0499
162	124.8	124.6	100.161
163	127.4	126.1	101.031
164	126.6	126.4	100.158
165	125.6	127.3	98.6646
166	126.4	125.5	100.717
167	126.1	126.9	99.3696
168	126.9	125.7	100.955
169	126.1	127.7	98.7471
170	127.2	126.7	100.395
171	127.7	126.7	100.789
172	127.1	128.2	99.142
173	129.1	127.6	101.176
174	127.5	128.6	99.1446
175	129	129.1	99.9225
176	128.3	128.9	99.5345
177	129.3	128.1	100.937
178	126.9	128.3	98.9088
179	127.5	126.9	100.473
180	129.1	129.4	99.7682
181	128.1	128.5	99.6887
182	128.1	127.1	100.787
183	129.7	130.1	99.6925
184	128.5	128.4	100.078
185	129.4	129.6	99.8457
186	130	129.5	100.386
187	130.6	131.1	99.6186
188	129.1	128.7	100.311
189	129.5	129.9	99.6921
190	130.4	130.6	99.8469
191	130.4	129.7	100.54
192	130.1	129.9	100.154
193	130.5	131.1	99.5423
194	130.7	130	100.538
195	132.7	132.3	100.302
196	131.9	132.8	99.3223
197	129.9	130.5	99.5402
198	131.8	131.4	100.304
199	131.7	131.5	100.152
200	131.1	131.7	99.5444
201	131.6	131.8	99.8482
202	130.9	130.5	100.307
203	131.1	130.8	100.229
204	132.8	132	100.606
205	132.3	132.8	99.6235
206	134.2	133.2	100.751
207	132.7	133.3	99.5499
208	134.3	133.3	100.75
209	134.3	135.2	99.3343
210	131.8	132.7	99.3218
211	132	132	100
212	133.5	133.1	100.301
213	132.1	132.3	99.8488
214	134.4	133.5	100.674
215	132.4	133.7	99.0277
216	134.6	132.5	101.585
217	133.3	135.3	98.5218
218	134.2	133.9	100.224
219	134.8	133.6	100.898
220	133.6	135	98.963
221	133	133.5	99.6255
222	134.5	133.5	100.749
223	135.3	135.3	100
224	134.2	134.3	99.9255
225	134	134.8	99.4065
226	134	133.8	100.149
227	135.9	134.5	101.041
228	134.5	134.8	99.7775
229	137	136.1	100.661
230	136.6	137.6	99.2733
231	136.3	136	100.221
232	134.9	135.1	99.852
233	136.3	135	100.963
234	136	137.8	98.6938
235	135.5	135.2	100.222
236	136	135.4	100.443
237	135.4	136.3	99.3397
238	137	135.4	101.182
239	134.6	136.4	98.6804
240	137.7	136.5	100.879
241	136	136.4	99.7067
242	135.8	135.6	100.147
243	136.4	137	99.562
244	137.7	136.5	100.879
245	136.9	138.2	99.0593
246	134.6	135	99.7037
247	137.6	136.4	100.88
248	135.1	136	99.3382
249	137	136.4	100.44
250	136.2	136.8	99.5614
251	136.6	136.3	100.22
252	137.1	135.9	100.883
253	136.3	138	98.7681
254	138.8	136.1	101.984
255	136.6	138.4	98.6994
256	137.3	137	100.219
257	137.3	137.9	99.5649
258	138.7	137.3	101.02
259	137.3	137.3	100
260	137.3	137.8	99.6372
261	137	138.1	99.2035
262	136.5	136.2	100.22
263	138.6	138.4	100.145
264	138.9	137.5	101.018
265	138.5	139	99.6403
266	140.6	140.4	100.142
267	138.9	139.4	99.6413
268	137.8	138.5	99.4946
269	138.7	138.5	100.144
270	138.7	137.5	100.873
271	138.5	139.9	98.9993
272	137.3	137.6	99.782
273	138.1	136.3	101.321
274	137.4	138.7	99.0627
275	139.7	138.8	100.648
276	139.4	138.8	100.432
277	139	140.2	99.1441
278	138	137.3	100.51
279	138.6	139.7	99.2126
280	139.2	138.8	100.288
281	138.7	139.1	99.7124
282	137.8	137.7	100.073
283	138.9	137.7	100.871
284	138.4	139.5	99.2115
285	137.3	137.5	99.8546
286	138.9	138.8	100.072
287	138.1	137.9	100.145
288	140	138.9	100.792
289	139.4	139.4	100
290	140.4	141	99.5745
291	140.5	139.8	100.501
292	140.2	140.5	99.7865
293	139.1	139.6	99.6418
294	140.1	140.6	99.6444
295	140	139.6	100.287
296	138.4	138.8	99.7118
297	141.2	139.9	100.929
298	140.5	140.6	99.9289
299	140.4	139.9	100.357
300	140.5	141.7	99.1531
301	139.9	139.8	100.072
302	139.2	139.4	99.8565
303	139.9	139.3	100.431
304	139.4	139.8	99.7139
305	139.3	139.5	99.8566
306	140	140	100
307	138.8	138.6	100.144
308	139.2	139.4	99.8565
309	142.2	140.5	101.21
310	142.1	142.2	99.9297
311	142	141.6	100.282
312	140.2	142.5	98.386
313	140	139.6	100.287
314	139	139.1	99.9281
315	140.9	139.7	100.859
316	140	139.8	100.143
317	141	141.2	99.8584
318	140	140.4	99.7151
319	139.1	139.7	99.5705
320	141.9	140.6	100.925
321	140	140.9	99.3612
322	139.2	140	99.4286
323	139.8	139.5	100.215
324	141	140.6	100.284
325	140.1	139.4	100.502
326	140.3	141.2	99.3626
327	140	140.1	99.9286
328	140.5	140.3	100.143
329	140.6	140.3	100.214
330	139.1	139.3	99.8564
331	139.6	139.3	100.215
332	139.9	140.5	99.573
333	142.2	141	100.851
334	141.8	142.2	99.7187
335	139.8	140.3	99.6436
336	141.9	140.8	100.781
337	140.4	142.1	98.8037
338	140.4	139	101.007
339	140.7	142.1	99.0148
340	140.7	139.5	100.86
341	139.9	141.1	99.1495
342	140	138.9	100.792
343	140.7	140.2	100.357
344	139.5	140.8	99.0767
345	141.6	140	101.143
346	141.5	142.3	99.4378
347	141.1	141.8	99.5063
348	141	139.3	101.22
349	142.4	142.7	99.7898
350	141.2	140.9	100.213
351	141.3	142.3	99.2973
352	139.7	140.5	99.4306
353	140.1	139.5	100.43
354	141.1	141.6	99.6469
355	139.6	139.7	99.9284
356	141.2	140.5	100.498
357	140.9	140.6	100.213
358	142.6	142.3	100.211
359	141.7	141.7	100
360	139.6	140.7	99.2182
361	140	139.5	100.358
362	141.5	140.9	100.426
363	141.6	142.2	99.5781
364	140.5	141.2	99.5042
365	138.9	139	99.9281
366	139	139	100
367	140.5	140	100.357
368	141	140.7	100.213
369	140.5	141.2	99.5042
370	142.5	141.2	100.921
371	141.8	141.6	100.141
372	142	142	100
373	141.7	141.4	100.212
374	142.5	144.4	98.6842
375	142.3	141.4	100.636
376	142.2	142.7	99.6496
377	144.1	143	100.769
378	143.7	144.2	99.6533
379	142.1	142.6	99.6494
380	141.9	141.6	100.212
381	143.1	142.5	100.421
382	143.1	143.7	99.5825
383	144.2	142.5	101.193
384	143.5	144.4	99.3767
385	146.7	143.5	102.23
386	147.3	147.7	99.7292
387	145.9	147.8	98.7145
388	144.8	144	100.556
389	146.5	147.3	99.4569
390	144.7	145.3	99.5871
391	143.6	142.7	100.631
392	144.5	143.1	100.978
393	152.7	149.7	102.004
394	145.4	149	97.5839
395	143	143.8	99.4437
396	146.6	142.4	102.949
397	142.9	146.5	97.5427
398	144.8	146.5	98.8396
399	144.3	140.7	102.559
400	140.9	144.4	97.5762
401	142.5	141.5	100.707
402	145.9	146.3	99.7266
403	142.6	143.1	99.6506
404	141.9	141.3	100.425
405	143.4	143.7	99.7912
406	145.4	146.1	99.5209
407	142.6	141.9	100.493
408	147.7	148.9	99.1941
409	140.8	140.2	100.428
410	145.9	146.7	99.4547
411	143.6	141.2	101.7
412	143.1	143.7	99.5825
413	142.1	143.2	99.2318
414	144.3	143.7	100.418
415	142.9	142.7	100.14
416	145.9	147.2	99.1168
417	149.1	143.3	104.047
418	143.6	147.7	97.2241
419	143.6	144.8	99.1713
420	145.6	142.8	101.961
421	145.1	146.1	99.3155
422	147.9	146	101.301
423	147.7	146.1	101.095
424	144.6	147.9	97.7688
425	146	146.8	99.455
426	145.3	144.8	100.345
427	147.2	147.2	100
428	142.9	144.4	98.9612
429	145.4	144	100.972
430	144.8	145	99.8621
431	144.8	144.7	100.069
432	146.4	148.1	98.8521
433	145.5	143.8	101.182
434	144.2	143.9	100.208
435	145.5	145.1	100.276
436	144.8	146.1	99.1102
437	143.1	143.9	99.4441
438	145.6	144.9	100.483
439	144.3	144	100.208
440	150.5	151.5	99.3399
441	142.5	142.8	99.7899
442	145.8	144.1	101.18
443	145.2	145	100.138
444	144.4	145.9	98.9719
445	148.8	147.3	101.018
446	143.7	145.7	98.6273
447	144.5	143.2	100.908
448	144	144.7	99.5162
449	145	143.4	101.116
450	145.1	145.3	99.8624
451	146.5	144.1	101.666
452	151.5	154.8	97.8682
453	144.9	144.5	100.277
454	144.5	145	99.6552
455	147.2	145.2	101.377
456	145.5	146.2	99.5212
457	143.5	145.1	98.8973
458	144.2	144.5	99.7924
459	144.5	144	100.347
460	146.9	143.7	102.227
461	144.5	146.8	98.4332
462	148.3	148.3	100
463	146	145.6	100.275
464	143.4	144.5	99.2387
465	146.5	144.4	101.454
466	144.9	147.4	98.3039
467	144.7	143.8	100.626
468	143.1	143.8	99.5132
469	145.9	144.4	101.039
470	143.9	145.1	99.173
471	144.5	144.9	99.724
472	145.5	144.5	100.692
473	144.3	144.6	99.7925
474	145.4	145.5	99.9313
475	151.2	144.3	104.782
476	152	157.3	96.6306
477	144.7	145.6	99.3819
478	143.8	143.9	99.9305
479	145.1	145.5	99.7251
480	149.9	148.7	100.807
481	147.1	148.1	99.3248
482	143.8	144	99.8611
483	145.5	145.1	100.276
484	146	146.9	99.3873
485	149.2	148.7	100.336
486	146.8	146.7	100.068
487	149.6	146.2	102.326
488	145	147.5	98.3051
489	146.2	144.1	101.457
490	145.2	146.4	99.1803
491	144.6	145.8	99.177
492	144.2	143.6	100.418
493	144.7	145.2	99.6556
494	145.2	144.1	100.763
495	148.9	149.4	99.6653
496	146.5	148.1	98.9197
497	144.5	143.7	100.557
498	151.3	145.6	103.915
499	145.2	150.2	96.6711
500	148.7	145	102.552
501	146.4	150.7	97.1466
502	144.3	144.5	99.8616
503	144	144.4	99.723
504	147	145.8	100.823
505	147	147.7	99.5261
506	145.5	145.7	99.8627
507	148.5	144.6	102.697
508	148.3	148.9	99.597
509	145.2	148.1	98.0419
510	144.2	144.2	100
511	145.8	145.2	100.413
512	145.3	146.4	99.2486
513	145.7	145.9	99.8629
514	144.2	143.5	100.488
515	148.5	144.5	102.768
516	148.1	150.7	98.2747
517	146.1	147.5	99.0508
518	147.4	146.2	100.821
519	146.4	147.6	99.187
520	148.9	147.4	101.018
521	145.8	147.1	99.1162
522	146.9	146.7	100.136
523	155.7	155.3	100.258
524	146.1	147	99.3878
525	145.5	145.5	100
526	155.1	149.8	103.538
527	148.9	152.5	97.6393
528	147.8	148	99.8649
529	149.3	151.1	98.8087
530	147	145.4	101.1
531	145.1	146.5	99.0444
532	146.2	145.7	100.343
533	146.8	146.2	100.41
534	146.2	146.6	99.7271
535	147.7	146.4	100.888
536	152.5	148.5	102.694
537	147.7	153.4	96.2842
538	146.7	145.4	100.894
539	153.1	149.1	102.683
540	146.8	151.9	96.6425
541	144.9	145.3	99.7247
542	147.7	147	100.476
543	147.3	146.2	100.752
544	149.1	148.4	100.472
545	148.1	149.1	99.3293
546	152.4	148	102.973
547	148.8	154.6	96.2484
548	153.9	152.4	100.984
549	150.6	151.1	99.6691
550	149.1	146.3	101.914
551	147.1	151	97.4172
552	148	147.5	100.339
553	147.4	147.5	99.9322
554	147.1	146.1	100.684
555	149.9	149	100.604
556	147.5	148.1	99.5949
557	146.8	146.5	100.205
558	146.6	147.8	99.1881
559	150.4	147.1	102.243
560	148.4	151	98.2781
561	147.8	148.4	99.5957
562	147.6	145.8	101.235
563	148.6	150	99.0667
564	149.7	150.7	99.3364
565	147.1	145.7	100.961
566	147.8	147.3	100.339
567	146.2	148.1	98.7171
568	149.2	149.3	99.933
569	148.5	147.9	100.406
570	147.1	147.6	99.6612
571	146.4	146.1	100.205
572	144.2	145.3	99.2429
573	149.5	143.6	104.109
574	147.8	151.4	97.6222
575	147.4	147.5	99.9322
576	147.6	148.7	99.2603
577	147.2	146.4	100.546
578	146.7	147.8	99.2558
579	146.2	145.5	100.481
580	145.4	146.2	99.4528
581	148.7	148.3	100.27
582	148.7	148.8	99.9328
583	145.3	145.8	99.6571
584	148.4	148.1	100.203
585	145.9	144.9	100.69
586	146.3	147.3	99.3211
587	146.8	145.6	100.824
588	146.2	147.4	99.1859
589	144.8	145.4	99.5874
590	146.3	145.3	100.688
591	148.8	147.7	100.745
592	149.4	149	100.268
593	146.8	148.9	98.5897
594	145.8	145.5	100.206
595	148	147.5	100.339
596	145.8	146.7	99.3865
597	147.4	147.3	100.068
598	150.9	151.2	99.8016
599	145.2	145.5	99.7938
600	146.6	146	100.411
601	147.9	146.1	101.232
602	148.6	148.3	100.202
603	147.8	149.3	98.9953
604	152.1	152.1	100
605	147	147.6	99.5935
606	147.5	146.4	100.751
607	146.2	146.5	99.7952
608	146.9	147.6	99.5258
609	146.5	145.6	100.618
610	146.1	147.3	99.1853
611	147.2	146.5	100.478
612	145.8	146.9	99.2512
613	146.8	144.9	101.311
614	148.3	148.2	100.067
615	149.2	147	101.497
616	147.4	149.7	98.4636
617	155	149.1	103.957
618	148.8	154	96.6234
619	148.8	148.9	99.9328
620	148.1	148.6	99.6635
621	149.6	148.4	100.809
622	145.4	147.7	98.4428
623	146	145.1	100.62
624	146.8	147.8	99.3234
625	148.1	147	100.748
626	146.2	147.3	99.2532
627	147.1	146	100.753
628	146.6	147.2	99.5924
629	146.1	145.5	100.412
630	145.5	146.3	99.4532
631	145.1	145.5	99.7251
632	146.7	144.8	101.312
633	147.2	148.5	99.1246
634	145.2	145.3	99.9312
635	150.1	149.8	100.2
636	146.4	146.3	100.068
637	145.7	146.8	99.2507
638	146.6	145.3	100.895
639	147.3	147.5	99.8644
640	146.2	146.8	99.5913
641	145.9	146.2	99.7948
642	146.2	145.2	100.689
643	147.7	148.4	99.5283
644	147	146.7	100.204
645	148.1	146.6	101.023
646	149.1	149.7	99.5992
647	147.6	148.4	99.4609
648	149.7	148.9	100.537
649	149.1	149.8	99.5327
650	148.5	148.8	99.7984
651	151.5	148.5	102.02
652	150	151.6	98.9446
653	147.9	149.6	98.8636
654	147.5	147	100.34
655	147.7	148.1	99.7299
656	147.7	147.9	99.8648
657	148.5	147.4	100.746
658	148.5	148.4	100.067
659	147.5	148.6	99.2598
660	152.7	147.5	103.525
661	148.7	153.3	96.9994
662	150	148.6	100.942
663	147.7	149.1	99.061
664	146.4	146.6	99.8636
665	150.1	148.9	100.806
666	148.5	148.5	100
667	148	149.6	98.9305
668	148.8	147.7	100.745
669	148.8	148.1	100.473
670	148.7	148.7	100
671	150.4	149.6	100.535
672	148.5	151.1	98.2793
673	148.7	147.8	100.609
674	148.8	149.6	99.4652
675	146.1	146.7	99.591
676	148.1	147.8	100.203
677	146.5	146.9	99.7277
678	147.9	147.1	100.544
679	148	147.9	100.068
680	146.4	146.7	99.7955
681	148.3	146.7	101.091
682	149.1	150.1	99.3338
683	147.8	148.6	99.4616
684	148.5	147.7	100.542
685	148	148.1	99.9325
686	148.3	149.1	99.4634
687	148.6	147	101.088
688	150.2	149.4	100.535
689	147.1	149.5	98.3946
690	148.4	148	100.27
691	146.3	146.6	99.7954
692	147.6	146.5	100.751
693	149.3	149	100.201
694	147.9	148.7	99.462
695	148.8	148.8	100
696	148.5	148	100.338
697	147	147.8	99.4587
698	151.1	147.1	102.719
699	148.2	150.9	98.2107
700	148.3	148.8	99.664
701	145.1	146.4	99.112
702	147	145.5	101.031
703	145.8	147.1	99.1162
704	146.5	145	101.034
705	147.8	148.5	99.5286
706	148.5	146.6	101.296
707	144.1	146.8	98.1608
708	144.9	143.7	100.835
709	144.5	146	98.9726
710	149.3	144.6	103.25
711	146.5	149.8	97.7971
712	145.8	146.4	99.5902
713	148	147.7	100.203
714	147.3	146.6	100.477
715	146.8	147.3	99.6606
716	145.4	146.3	99.3848
717	146.5	144.9	101.104
718	145.8	146.1	99.7947
719	151.2	151.9	99.5392
720	147.5	147.1	100.272
721	147.6	146.7	100.614
722	147.7	148.4	99.5283
723	147.8	147.1	100.476
724	146.6	147.8	99.1881
725	147.2	146.2	100.684
726	146.1	147.2	99.2527
727	146.5	144.9	101.104
728	147.7	147.9	99.8648
729	147.2	146.4	100.546
730	147.5	149.1	98.9269
731	148.9	147.8	100.744
732	155.6	157.2	98.9822
733	146.9	146.7	100.136
734	151.6	145.2	104.408
735	146.7	151.2	97.0238
736	143.8	145.9	98.5607
737	144	144.3	99.7921
738	146.4	145	100.966
739	144	144.6	99.5851
740	147	145.9	100.754
741	148.7	150.4	98.8697
742	145.5	144.9	100.414
743	144.2	144.9	99.5169
744	142.7	143	99.7902
745	143.6	142.2	100.985
746	144.7	143.9	100.556
747	147.4	146.7	100.477
748	144.8	147.2	98.3696
749	144.8	143.6	100.836
750	144.8	145	99.8621
751	144.1	145	99.3793
752	143.2	143.1	100.07
753	145.6	144.8	100.552
754	144.2	145.6	99.0385
755	142.6	142.5	100.07
756	144.2	143.7	100.348
757	143.7	143	100.49
758	145.4	147.1	98.8443
759	145.5	143.3	101.535
760	142.9	144.5	98.8927
761	143.2	143.4	99.8605
762	145.2	143.3	101.326
763	147.1	146.8	100.204
764	146	147.6	98.916
765	148.1	147	100.748
766	147.2	148.2	99.3252
767	144.8	145	99.8621
768	144.2	144	100.139
769	145.2	144.4	100.554
770	144.9	145.5	99.5876
771	144.4	145.5	99.244
772	141.9	141.9	100
773	149.8	145.4	103.026
774	144.3	146.6	98.4311
775	144.9	144.4	100.346
776	144.7	146.2	98.974
777	143.1	143.4	99.7908
778	144.5	143.8	100.487
779	141.8	142.9	99.2302
780	142.1	142.4	99.7893
781	142.7	142.5	100.14
782	142.2	141.4	100.566
783	145.5	144	101.042
784	144.6	145.7	99.245
785	146.3	146.4	99.9317
786	141	142.5	98.9474
787	145.4	144.8	100.414
788	143.1	143.6	99.6518
789	141.3	141.4	99.9293
790	141.1	141	100.071
791	141.8	140.9	100.639
792	143	141.7	100.917
793	141.5	143.4	98.675
794	140.8	140.9	99.929
795	141.2	140.2	100.713
796	141.9	142.1	99.8593
797	146.4	146.3	100.068
798	146.2	145.7	100.343
799	142.8	142.3	100.351
800	141.5	142.7	99.1591
801	148.8	143.9	103.405
802	142.5	146.2	97.4692
803	143	142.8	100.14
804	141.8	142.7	99.3693
805	144.3	143.2	100.768
806	142.8	143	99.8601
807	142.9	144.3	99.0298
808	148.1	142.5	103.93
809	143.1	147.2	97.2147
810	142.9	143.4	99.6513
811	143.6	141.3	101.628
812	147.4	150.2	98.1358
813	145.9	144.3	101.109
814	144.1	144.2	99.9306
815	146.1	147	99.3878
816	143.1	142.2	100.633
817	143	144.9	98.6887
818	142.1	141.1	100.709
819	142.5	142.8	99.7899
820	142.4	143.4	99.3026
821	144.3	142.1	101.548
822	145.6	143.1	101.747
823	150.3	147.3	102.037
824	142.9	148.1	96.4889
825	142.9	142.8	100.07
826	141.3	142.7	99.0189
827	150.9	142.2	106.118
828	150.2	158.8	94.5844
829	143.5	143.2	100.21
830	140.2	139.9	100.214
831	140.6	141	99.7163
832	141.6	141.4	100.141
833	141.1	140.8	100.213
834	141.3	141.1	100.142
835	140.4	141.5	99.2226
836	144.2	142.7	101.051
837	140.7	143.2	98.2542
838	141.4	140.4	100.712
839	142.1	142.2	99.9297
840	139.7	140.5	99.4306
841	151	146.1	103.354
842	141.2	144.9	97.4465
843	142.2	141.4	100.566
844	139.7	141.4	98.7977
845	140.1	140.6	99.6444
846	145	144.6	100.277
847	140	140.4	99.7151
848	141.1	139.2	101.365
849	138.6	140.6	98.5775
850	139.8	138.3	101.085
851	140.2	140.1	100.071
852	141.6	141.7	99.9294
853	140.9	140.3	100.428
854	140	121.5	188.23
855	116.8	109.9	106.278
856	118.9	117.1	101.537
857	124.4	122.9	101.221
858	125.5	124.2	101.047
859	126.7	126.3	100.317
860	129.9	128.4	101.168
861	128.3	129.1	99.3803
862	129.9	129	100.698
863	128.9	129.6	99.4599
864	129.9	129.1	100.62
865	131.3	130.5	100.613
866	130.4	130.7	99.7705
867	130.7	130.3	100.307
868	129.9	130.4	99.6166
869	131.3	131.2	100.076
870	130.3	130.5	99.8467
871	132.9	131	101.45
872	131.6	132.3	99.4709
873	133	132	100.758
874	135.8	135.6	100.147
875	132.4	132.8	99.6988
876	132.1	131.7	100.304
877	134.1	132.8	100.979
878	132.2	134	98.6567
879	134.8	132	102.121
880	134.7	135.1	99.7039
881	132.5	135	98.1482
882	134.9	133	101.429
883	133	134.4	98.9583
884	134	132.9	100.828
885	133.5	134.8	99.0356
886	134.3	133	100.977
887	136.7	134.2	101.863
888	134.7	138.3	97.397
889	133.6	133.5	100.075
890	134	134.1	99.9254
891	135	133	101.504
892	134.4	134.6	99.8514
893	137.1	138.4	99.0607
894	137.9	133.7	103.141
895	135.5	137.9	98.2596
896	137.3	137.6	99.782
897	136.4	136.4	100
898	134.7	135.7	99.2631
899	136.2	135.6	100.442
900	137.3	137.9	99.5649
901	135.1	134.7	100.297
902	136.3	135.9	100.294
903	134.9	135.3	99.7044
904	133.7	134.1	99.7017
905	142.2	141.9	100.211
906	134.7	134.2	100.373
907	134.3	135.4	99.1876
908	135.5	133.7	101.346
909	133.8	135.4	98.8183
910	135.3	133.9	101.046
911	134.4	135.1	99.4819
912	134.6	135.3	99.4826
913	133.8	133.7	100.075
914	135.2	133	101.654
915	136.3	137.9	98.8397
916	134.8	135.2	99.7041
917	134.6	134.2	100.298
918	135.3	135	100.222
919	135.5	135.3	100.148
920	134.7	135	99.7778
921	135.5	134.2	100.969
922	136.6	136.7	99.9269
923	135.9	136	99.9265
924	135.7	135	100.519
925	137.7	138.5	99.4224
926	136.5	135.4	100.812
927	138.3	138.4	99.9278
928	138.6	138.1	100.362
929	137.6	137.6	100
930	140.5	140.5	100
931	138.2	139.2	99.2816
932	139.3	137	101.679
933	154	156.7	98.277
934	141.7	138.6	102.237
935	137.5	140.3	98.0043
936	142.4	141.5	100.636
937	144.3	145.6	99.1071
938	134.9	135.3	99.7044
939	134.6	134.4	100.149
940	134.3	134.3	100
941	137.7	137	100.511
942	151.5	148.8	101.815
943	139	138	100.725
944	143.5	148.2	96.8286
945	139.6	135.2	103.254
946	140.4	139.2	100.862
947	137.8	142.4	96.7697
948	136.3	136.7	99.7074
949	135.6	135	100.444
950	136.2	135.5	100.517
951	135	135.6	99.5575
952	136.6	136.4	100.147
953	136.8	136.1	100.514
954	135.2	137.2	98.5423
955	135.8	134.1	101.268
956	137.8	137.9	99.9275
957	135.6	136.8	99.1228
958	136.6	136.1	100.367
959	135.7	134.9	100.593
960	135.6	137.3	98.7618
961	134.8	134.9	99.9259
962	140.4	135.8	103.387
963	137	140.2	97.7176
964	136.8	136.4	100.293
965	136	137.3	99.0532
966	137.8	137.1	100.511
967	135	135.5	99.631
968	135.6	134.8	100.593
969	138.6	138	100.435
970	137.6	137.6	100
971	136.6	136.2	100.294
972	137.9	137.7	100.145
973	136.1	137.4	99.0539
974	135.2	135.5	99.7786
975	141.6	140.5	100.783
976	142	138.9	102.232
977	137.2	140.1	97.93
978	136.1	136.9	99.4156
979	138	137.3	100.51
980	136.6	136.6	100
981	135.5	136.9	98.9774
982	187.5	135.2	138.683
983	157.6	182	86.5934
984	157.8	160.3	98.4404
985	159.5	158.8	100.441
986	164.2	164.2	100
987	164.1	165.6	99.0942
988	164.8	165.2	99.7579
989	164.9	165	99.9394
990	166.7	167.3	99.6414
991	166.1	165.2	100.545
992	162.3	164.1	98.9031
993	166.6	165.2	100.847
994	164	164.1	99.9391
995	165.9	166.1	99.8796
996	163.8	164.3	99.6957
997	164.5	164.6	99.9393
998	164.5	164.5	100
999	163.8	163.7	100.061
1000	163.2	163.3	99.9388
1001	164.3	164	100.183
1002	165.6	164.9	100.424
1003	164.2	165.3	99.3345
1004	165.8	165.2	100.363
1005	164.6	165.4	99.5163
1006	164.4	163.6	100.489
1007	164.8	165.5	99.577
1008	167.2	164.1	101.889
1009	166.2	168.7	98.5181
1010	166.5	165.9	100.362
1011	166.5	167.7	99.2844
1012	167.5	166.1	100.843
1013	166.5	166.5	100
1014	164.6	166.1	99.0969
1015	164.9	164.7	100.121
1016	165.9	165.5	100.242
1017	166.7	167	99.8204
1018	165.7	164.8	100.546
1019	167	166.1	100.542
1020	166.8	167.6	99.5227
1021	166.6	167.8	99.2849
1022	166.3	166	100.181
1023	167.3	166.6	100.42
1024	165.2	166.5	99.2192
1025	166.7	165.7	100.603
1026	168	167	100.599
1027	166.4	168	99.0476
1028	168.9	168.5	100.237
1029	168.2	167.3	100.538
1030	166.7	166.9	99.8802
1031	166.2	167.2	99.4019
1032	166.6	164.8	101.092
1033	165.3	167.1	98.9228
1034	165.5	164.8	100.425
1035	165.9	165.6	100.181
1036	164.3	165.7	99.1551
1037	167.1	165.6	100.906
1038	167	166.7	100.18
1039	164.5	165.8	99.2159
1040	164.9	165.4	99.6977
1041	165.3	164.6	100.425
1042	166.4	165.3	100.665
1043	165.2	166	99.5181
1044	167.2	166.1	100.662
1045	164.6	166.2	99.0373
1046	163.4	163.2	100.123
1047	164.2	163.7	100.305
1048	164.6	165.2	99.6368
1049	166.3	164.8	100.91
1050	166.3	167.4	99.3429
1051	166	166	100
1052	166.5	166.3	100.12
1053	167.2	166	100.723
1054	166.3	168.2	98.8704
1055	165.3	163.9	100.854
1056	166.9	166.4	100.3
1057	165.7	165.8	99.9397
1058	168.2	168.6	99.7627
1059	166	167.1	99.3417
1060	166.8	165.8	100.603
1061	168	167.2	100.478
1062	168.5	168.7	99.8815
1063	167	168	99.4048
1064	171.1	169.2	101.123
1065	167	168.2	99.2866
1066	167	167	100
1067	168.4	167.2	100.718
1068	167.9	168.3	99.7623
1069	167.5	168.7	99.2887
1070	168.8	166	101.687
1071	167.7	169.4	98.9965
1072	167.6	168.2	99.6433
1073	167.1	166.5	100.36
1074	168.7	169.4	99.5868
1075	166.9	167.2	99.8206
1076	167.6	165.2	101.453
1077	167.9	169.8	98.881
1078	166.2	165.6	100.362
1079	166.8	167.2	99.7608
1080	165.9	165.2	100.424
1081	167.4	166.8	100.36
1082	167.6	167.9	99.8213
1083	168.2	168.5	99.822
1084	170.2	170.1	100.059
1085	167.6	167.9	99.8213
1086	170.3	167.5	101.672
1087	167.3	170.2	98.2961
1088	168.2	167.8	100.238
1089	167.8	167.7	100.06
1090	172.2	171.7	100.291
1091	168.5	168.4	100.059
1092	167.9	168.9	99.4079
1093	166.6	166.5	100.06
1094	169.4	168.6	100.475
1095	171.5	169.5	101.18
1096	170	170.6	99.6483
1097	168.3	170.3	98.8256
1098	168.2	168	100.119
1099	167.7	167.9	99.8809
1100	166.9	167.4	99.7013
1101	165.2	165	100.121
1102	166.7	166.2	100.301
1103	169	167.5	100.896
1104	169.8	170.2	99.765
1105	168.6	169.3	99.5865
1106	170.7	169.4	100.767
1107	169.9	170.6	99.5897
1108	171.4	172.2	99.5354
1109	171.3	170.9	100.234
1110	169.5	168.3	100.713
1111	168.7	168.8	99.9408
1112	168.1	169.6	99.1156
1113	168.5	168.6	99.9407
1114	166.7	166.7	100
1115	166.6	166	100.361
1116	167.7	168.1	99.7621
1117	168	168.3	99.8217
1118	166.9	166.9	100
1119	167.5	167	100.299
1120	170.2	168.5	101.009
1121	169.6	170.3	99.589
1122	168.2	169.4	99.2916
1123	169.7	168.2	100.892
1124	168.6	169.2	99.6454
1125	169.2	168.7	100.296
1126	168.6	170.2	99.0599
1127	171	167.6	102.029
1128	169.7	172.2	98.5482
1129	170.7	170.1	100.353
1130	174.6	170.2	102.585
1131	176	175.8	100.114
1132	170.4	174.7	97.5386
1133	171.4	170.6	100.469
1134	170.5	170.7	99.8828
1135	171.2	171.1	100.058
1136	172.5	170.2	101.351
1137	172.9	174.8	98.913
1138	171.5	173.2	99.0185
1139	170.2	168.3	101.129
1140	171.6	172.1	99.7095
1141	169.4	170.5	99.3548
1142	171	170.7	100.176
1143	170	170.6	99.6483
1144	169.6	168.2	100.832
1145	171.3	171.2	100.058
1146	169	170.2	99.295
1147	168.5	168.5	100
1148	170.3	170.2	100.059
1149	171.3	169.9	100.824
1150	169	169.9	99.4703
1151	170.6	169.7	100.53
1152	170.1	169.8	100.177
1153	173.6	174.1	99.7128
1154	169.7	170.8	99.356
1155	170.3	168.3	101.188
1156	173.1	171.4	100.992
1157	168.9	172.3	98.0267
1158	171.2	170.9	100.176
1159	171.7	170.4	100.763
1160	170.7	170.7	100
1161	169.5	170.5	99.4135
1162	171.7	171.3	100.234
1163	172.2	172.8	99.6528
1164	170.6	169.9	100.412
1165	172.4	169.8	101.531
1166	170.9	171.9	99.4183
1167	171.2	171.7	99.7088
1168	171.5	171.7	99.8835
1169	172.2	172.2	100
1170	171.1	170.8	100.176
1171	172	172.5	99.7101
1172	170.9	170.8	100.059
1173	172.2	171.4	100.467
1174	169.7	170.7	99.4142
1175	171	170.4	100.352
1176	172.6	171.6	100.583
1177	169.2	171.6	98.6014
1178	170.9	170.5	100.235
1179	171.5	170.7	100.469
1180	169.6	170.1	99.7061
1181	172	169.2	101.655
1182	170.5	173.6	98.2143
1183	169.5	170.1	99.6473
1184	171.3	169.1	101.301
1185	172.9	172.8	100.058
1186	171.8	172.3	99.7098
1187	173.9	175.5	99.0883
1188	168.2	167.4	100.478
1189	169	168.8	100.118
1190	169.4	169.9	99.7057
1191	171	169.4	100.945
1192	170.5	171.3	99.533
1193	169.4	168.1	100.773
1194	168.7	170.1	99.177
1195	170.5	168.6	101.127
1196	170.1	171.4	99.2415
1197	168.5	168.2	100.178
1198	168.4	168.9	99.704
1199	169.2	168.3	100.535
1200	169.4	170.9	99.1223
1201	171.2	168.1	101.844
1202	170.3	171.3	99.4162
1203	170.5	171.2	99.5911
1204	171.2	171.5	99.8251
1205	168.8	170.1	99.2357
1206	172.1	170.4	100.998
1207	168.9	168.9	100
1208	167.7	168.6	99.4662
1209	171.4	171.6	99.8834
1210	167.2	166.8	100.24
1211	167.5	167.1	100.239
1212	168.6	169.8	99.2933
1213	167.2	165.9	100.784
1214	168.3	167.6	100.418
1215	168.1	168.5	99.7626
1216	167.4	167.9	99.7022
1217	165.1	166.5	99.1592
1218	167.2	165.9	100.784
1219	166.7	167.5	99.5224
1220	167.6	166.8	100.48
1221	166.9	166.3	100.361
1222	166.3	166.6	99.8199
1223	167.6	167.8	99.8808
1224	168.5	169.9	99.176
1225	166.1	165.7	100.241
1226	165.4	164.5	100.547
1227	165.8	166.8	99.4005
1228	165.2	164	100.732
1229	164.8	165.2	99.7579
1230	165.6	166.3	99.5791
1231	165.8	164	101.098
1232	166.5	166.6	99.94
1233	165.1	166.4	99.2188
1234	165.5	164.9	100.364
1235	166.7	166.8	99.94
1236	167.6	166.8	100.48
1237	163.6	164.6	99.3925
1238	169.9	169.6	100.177
1239	165.7	166	99.8193
1240	165.3	165.8	99.6984
1241	163.2	163.4	99.8776
1242	166.2	163	101.963
1243	164.4	166.8	98.5611
1244	167.8	165	101.697
1245	167	166.1	100.542
1246	165.3	169	97.8106
1247	164.4	163.1	100.797
1248	165.6	165.6	100
1249	164.8	165.2	99.7579
1250	165.7	166.6	99.4598
1251	166.4	166.6	99.8799
1252	163.4	162.8	100.369
1253	165.7	164.4	100.791
1254	165.5	166.1	99.6388
1255	164.3	165.7	99.1551
1256	165	163.6	100.856
1257	164.7	164.4	100.182
1258	163.7	164.5	99.5137
1259	164.2	165	99.5152
1260	164.1	163.4	100.428
1261	164.4	164.3	100.061
1262	163.2	162.7	100.307
1263	169	168.8	100.118
1264	164.7	164.6	100.061
1265	164.2	165.3	99.3345
1266	163.4	162.7	100.43
1267	163	163.1	99.9387
1268	162.7	163	99.816
1269	165.9	163.5	101.468
1270	163.3	165.9	98.4328
1271	163.3	162.2	100.678
1272	164.6	164.3	100.183
1273	162.9	164.5	99.0274
1274	163.5	162.8	100.43
1275	162.3	162	100.185
1276	162.3	162.1	100.123
1277	162.4	163.2	99.5098
1278	162.9	162.1	100.494
1279	161.9	163.1	99.2643
1280	162.6	161.1	100.931
1281	163.4	163.2	100.123
1282	164.1	164.1	100
1283	163.1	164.3	99.2696
1284	160.9	161.2	99.8139
1285	163.3	161.7	100.989
1286	162.2	162.4	99.8769
1287	164	163.2	100.49
1288	164.7	163.5	100.734
1289	163.1	164.8	98.9685
1290	165.3	165.2	100.061
1291	162.9	163.8	99.4506
1292	161.5	161.8	99.8146
1293	162.2	162.5	99.8154
1294	162.2	161.5	100.433
1295	161.8	161.5	100.186
1296	163.8	161.3	101.55
1297	165.9	164.9	100.606
1298	160.9	165.1	97.4561
1299	163.6	162.1	100.925
1300	163.4	163.5	99.9388
1301	161.3	163	98.9571
1302	161	160.7	100.187
1303	161.8	160.9	100.559
1304	160.2	161.1	99.4413
1305	161.1	160.1	100.625
1306	162.2	162.4	99.8769
1307	160	160.7	99.5644
1308	162.7	160.6	101.308
1309	162.3	162.9	99.6317
1310	161.9	163.6	98.9609
1311	164.8	163.3	100.919
1312	161.3	161.8	99.691
1313	163.2	162.9	100.184
1314	162	162	100
1315	163.6	163.3	100.184
1316	166	163.9	101.281
1317	160.5	163.9	97.9256
1318	161	159.8	100.751
1319	162.8	162.4	100.246
1320	162.3	162.3	100
1321	162.3	162.1	100.123
1322	163.7	165.5	98.9124
1323	162.5	161.2	100.806
1324	161.2	162.1	99.4448
1325	158.9	159.3	99.7489
1326	159.8	160	99.875
1327	159.6	158.9	100.441
1328	161.8	160	101.125
1329	160.3	162.3	98.7677
1330	158.7	158.6	100.063
1331	160.1	159.3	100.502
1332	158.8	159.9	99.3121
1333	162.5	162	100.309
1334	158.7	159	99.8113
1335	159.4	158	100.886
1336	162.7	162.7	100
1337	159	159.7	99.5617
1338	160.4	160	100.25
1339	158.2	159.4	99.2472
1340	159.9	158.6	100.82
1341	163.6	161.7	101.175
1342	160.1	162.9	98.2811
1343	159.9	159.3	100.377
1344	157.5	158.4	99.4318
1345	161	160.4	100.374
1346	157.4	158	99.6202
1347	160	159.3	100.439
1348	157.6	158.6	99.3695
1349	160.2	158.1	101.328
1350	158.1	159.3	99.2467
1351	162	159.2	101.759
1352	163.3	162.1	100.74
1353	159.9	163.4	97.858
1354	159.2	160	99.5
1355	159.3	158.8	100.315
1356	160.4	159.7	100.438
1357	158.2	158.4	99.8737
1358	159	158.7	100.189
1359	159.7	160.1	99.7502
1360	163.7	163.7	100
1361	158.6	159.3	99.5606
1362	158.7	157.3	100.89
1363	162.6	160.6	101.245
1364	159.1	161.3	98.6361
1365	162	159.6	101.504
1366	159.2	161.6	98.5148
1367	159	159.3	99.8117
1368	161.5	161.7	99.8763
1369	157.9	158	99.9367
1370	162.9	158.6	102.711
1371	161	163.9	98.2306
1372	158.4	160	99
1373	159.9	158.8	100.693
1374	159.3	158.7	100.378
1375	161.9	160.2	101.061
1376	159.1	162.3	98.0283
1377	160.7	158.5	101.388
1378	158.4	160.5	98.6916
1379	157.8	157	100.51
1380	158.6	159.9	99.187
1381	156.4	156.7	99.8085
1382	156.4	155.5	100.579
1383	157.3	157.7	99.7464
1384	156.3	156	100.192
1385	155.4	155.9	99.6793
1386	170.7	156.6	109.004
1387	158.5	169.8	93.3451
1388	156.1	156.9	99.4901
1389	157	156.5	100.319
1390	157.6	157	100.382
1391	157.6	158.8	99.2443
1392	156.1	155.4	100.45
1393	155.7	156.4	99.5524
1394	155.7	155.4	100.193
1395	155.8	156.1	99.8078
1396	155.8	155.3	100.322
1397	156.4	156.9	99.6813
1398	155	154.7	100.194
1399	155.4	155.9	99.6793
1400	160.5	157.7	101.776
1401	155.7	158.2	98.4197
1402	157.6	156.4	100.767
1403	155.4	156.7	99.1704
1404	160.3	154.8	103.553
1405	156.4	161.6	96.7822
1406	159.9	156.1	102.434
1407	158	160	98.75
1408	157.2	157.9	99.5567
1409	157.5	157.8	99.8099
1410	156.7	157.4	99.5553
1411	157.5	157.3	100.127
1412	156.4	156.4	100
1413	154.9	155.4	99.6783
1414	156.1	156.2	99.936
1415	160	156.4	102.302
1416	157.5	160.2	98.3146
1417	157.9	157.5	100.254
1418	156.3	157	99.5541
1419	155.1	155	100.065
1420	157	156.4	100.384
1421	159	158.2	100.506
1422	157	156.7	100.191
1423	158.4	160.2	98.8764
1424	155	154.9	100.065
1425	154.5	154.8	99.8062
1426	158.2	154.8	102.196
1427	157.7	161	97.9503
1428	157.8	155.1	101.741
1429	157.2	157.6	99.7462
1430	157.7	158.9	99.2448
1431	157	156.8	100.128
1432	159.5	156.7	101.787
1433	157.3	159.1	98.8686
1434	157.1	158.1	99.3675
1435	155.7	156.1	99.7438
1436	155.7	156	99.8077
1437	156.8	156.1	100.448
1438	156.6	157	99.7452
1439	157.8	155.4	101.544
1440	156.1	158.4	98.548
1441	155.7	156.4	99.5524
1442	157.6	155.8	101.155
1443	155.6	156.5	99.4249
1444	159.8	160	99.875
1445	156.9	156.2	100.448
1446	155.4	154.8	100.388
1447	153.9	155.7	98.8439
1448	154.3	154	100.195
1449	154.2	153.7	100.325
1450	154.1	153.9	100.13
1451	154.7	155.6	99.4216
1452	157.9	156.3	101.024
1453	155	155.7	99.5504
1454	155.8	154.9	100.581
1455	155.3	156.7	99.1066
1456	154.8	154.5	100.194
1457	155.3	154.5	100.518
1458	155.1	156.1	99.3594
1459	157	157.4	99.7459
1460	154.1	154.3	99.8704
1461	153.5	151.9	101.053
1462	157.7	155.7	101.285
1463	154.9	158	98.038
1464	154.1	154.3	99.8704
1465	153.4	152.9	100.327
1466	155.4	154.8	100.388
1467	152.8	153.8	99.3498
1468	152.8	152.3	100.328
1469	153.9	152.8	100.72
1470	155.1	155	100.065
1471	153.9	154.1	99.8702
1472	154.2	154.6	99.7413
1473	154.7	154.4	100.194
1474	153.4	153.5	99.9348
1475	153.5	154.3	99.4815
1476	153.2	152.8	100.262
1477	154	153.8	100.13
1478	155.7	153.8	101.235
1479	153.7	156.2	98.3995
1480	153.4	152.7	100.458
1481	154.4	153.8	100.39
1482	152.2	153.9	98.8954
1483	154.5	152.8	101.113
1484	153.9	154.4	99.6762
1485	155.4	153.3	101.37
1486	152.7	155.3	98.3258
1487	152.4	151.9	100.329
1488	152.1	153.1	99.3468
1489	151.9	151.7	100.132
1490	152	151.8	100.132
1491	152.8	152.8	100
1492	156.2	151.7	102.966
1493	153.6	157.7	97.4001
1494	153.8	152.3	100.985
1495	152.8	154.3	99.0279
1496	152.1	152.3	99.8687
1497	153.4	152.1	100.855
1498	151.8	153.1	99.1509
1499	152.1	151.5	100.396
1500	154.4	152	101.579
1501	151.2	154.7	97.7376
1502	152.5	151	100.993
1503	153.2	153.7	99.6747
1504	151.4	151.8	99.7365
1505	150.8	151.4	99.6037
1506	152.5	151.4	100.727
1507	155.7	152.9	101.831
1508	152.3	154.6	98.5123
1509	151.1	152.1	99.3425
1510	156.4	155.1	100.838
1511	151.6	152.9	99.1498
1512	153.4	150.6	101.859
1513	152	153.5	99.0228
1514	152.7	153.3	99.6086
1515	152.5	152.6	99.9345
1516	152	152.1	99.9343
1517	151.5	151.9	99.7367
1518	150.8	150.1	100.466
1519	151.3	150.9	100.265
1520	152.5	152.1	100.263
1521	149.9	151.3	99.0747
1522	151.9	151.4	100.33
1523	153.5	151.5	101.32
1524	153.1	155.2	98.6469
1525	154	153.8	100.13
1526	151.9	152.1	99.8685
1527	151.9	151.1	100.529
1528	151.4	151.2	100.132
1529	149.8	150.9	99.271
1530	151.5	150.7	100.531
1531	150.3	150.5	99.8671
1532	154.1	150.1	102.665
1533	151.1	155.7	97.0456
1534	149.2	149.8	99.5995
1535	150.6	150.5	100.066
1536	150.9	150.1	100.533
1537	150	149.2	100.536
1538	150.7	151.5	99.472
1539	149.3	149.8	99.6662
1540	154.5	150.4	102.726
1541	151.1	154.9	97.5468
1542	149.5	149.7	99.8664
1543	148.4	148.5	99.9327
1544	149.9	148.8	100.739
1545	149.7	150.2	99.6671
1546	151.8	151.5	100.198
1547	149.8	149.4	100.268
1548	150.1	149.7	100.267
1549	150.9	149.6	100.869
1550	153.5	152.8	100.458
1551	149.1	152.2	97.9632
1552	148.7	148.8	99.9328
1553	151.7	152.2	99.6715
1554	152.2	150.8	100.928
1555	148.6	148.8	99.8656
1556	147.4	148.4	99.3261
1557	149.5	148.9	100.403
1558	148.2	148.9	99.5299
1559	150.4	149.4	100.669
1560	149.6	149.5	100.067
1561	148.8	148.7	100.067
1562	147.2	148.3	99.2583
1563	147.9	148.2	99.7976
1564	149.2	147.4	101.221
1565	148.2	148.3	99.9326
1566	149.1	149.7	99.5992
1567	149.5	149.2	100.201
1568	146.6	147.9	99.121
1569	148	146.6	100.955
1570	147.9	148.7	99.462
1571	152.4	148.4	102.695
1572	149.2	151.9	98.2225
1573	148.7	149.7	99.332
1574	148.5	147.9	100.406
1575	146.1	147.3	99.1853
1576	148.7	147.4	100.882
1577	148.4	148.3	100.067
1578	147.4	147.2	100.136
1579	147.2	148.5	99.1246
1580	147.5	147.2	100.204
1581	148	147.4	100.407
1582	147.6	147.2	100.272
1583	147.8	148.6	99.4616
1584	145.7	146.6	99.3861
1585	146	146	100
1586	146.4	146.3	100.068
1587	145.6	145.9	99.7944
1588	145.3	145.1	100.138
1589	144.6	144.3	100.208
1590	149	149.1	99.9329
1591	145.8	144.7	100.76
1592	147.2	146.9	100.204
1593	145.2	146.8	98.9101
1594	146	144.3	101.178
1595	147	148.8	98.7903
1596	145.3	144.2	100.763
1597	143.9	144.9	99.3099
1598	144.1	143.7	100.278
1599	145.6	145.9	99.7944
1600	145.2	145.2	100
1601	145.3	144.4	100.623
1602	145.9	145.5	100.275
1603	144.4	145.7	99.1078
1604	143.7	144.1	99.7224
1605	145.9	145	100.621
1606	146.1	146.2	99.9316
1607	145	145.6	99.5879
1608	145.1	143	101.469
1609	146.1	146.8	99.5232
1610	143	144.2	99.1678
1611	144.9	144.2	100.485
1612	144.5	143.8	100.487
1613	145.3	145.6	99.794
1614	144.8	144.5	100.208
1615	144	144.3	99.7921
1616	142.7	144	99.0972
1617	145.3	143.8	101.043
1618	145.3	145.5	99.8625
1619	143.7	144.5	99.4464
1620	145.6	144.3	100.901
1621	145.7	146.4	99.5219
1622	143.9	143.8	100.07
1623	143.5	143.2	100.21
1624	144.9	145.5	99.5876
1625	142.4	143.2	99.4413
1626	148.8	143.5	103.693
1627	144.5	149.2	96.8499
1628	144	143.1	100.629
1629	146.7	144.6	101.452
1630	146.8	149.7	98.0628
1631	144.6	142.7	101.331
1632	143.3	144.9	98.8958
1633	143.5	143.4	100.07
1634	143.9	143.2	100.489
1635	143.7	144.9	99.1718
1636	144	142.8	100.84
1637	142.8	143.5	99.5122
1638	144.1	143.6	100.348
1639	142.5	143.2	99.5112
1640	144	142.7	100.911
1641	142.2	142.9	99.5101
1642	143.1	142.9	100.14
1643	141	142.3	99.0864
1644	141.2	140.5	100.498
1645	143.5	142.2	100.914
1646	140.9	142.8	98.6695
1647	143.1	142.3	100.562
1648	142.9	141.7	100.847
1649	142.1	142.9	99.4402
1650	141.2	142.3	99.227
1651	140.8	140.4	100.285
1652	142.1	141	100.78
1653	142.3	142.6	99.7896
1654	144.7	145.3	99.5871
1655	141.7	142	99.7887
1656	141.9	140.3	101.14
1657	141.8	141.8	100
1658	142.9	142.6	100.21
1659	143.9	144.1	99.8612
1660	141.2	142.1	99.3666
1661	140.3	140	100.214
1662	146.8	145.9	100.617
1663	144.6	145.7	99.245
1664	139.7	140.4	99.5014
1665	140.2	140	100.143
1666	140.2	139.3	100.646
1667	141.9	141.2	100.496
1668	140.5	141.8	99.0832
1669	139.1	139.6	99.6418
1670	139.9	139.7	100.143
1671	139.3	139.6	99.7851
1672	141.1	140.6	100.356
1673	139.9	139.3	100.431
1674	140	139.7	100.215
1675	141.5	140.8	100.497
1676	141	141.2	99.8584
1677	140.2	140.3	99.9287
1678	139.3	140.2	99.3581
1679	140.7	139.8	100.644
1680	139.6	140.3	99.5011
1681	139.8	139.1	100.503
1682	141.6	141.2	100.283
1683	140.6	141.6	99.2938
1684	139.9	139.9	100
1685	140.8	139.3	101.077
1686	145	141.1	102.764
1687	141.6	145.9	97.0528
1688	141.4	141.3	100.071
1689	141.2	141.1	100.071
1690	138.4	140.3	98.6458
1691	140.2	138.3	101.374
1692	143.1	145	98.6897
1693	141.7	138.6	102.237
1694	141.5	144.5	97.9239
1695	139.6	138	101.159
1696	141.6	141.5	100.071
1697	140.9	140.7	100.142
1698	139.6	139.9	99.7856
1699	139.9	140.9	99.2903
1700	141.6	140.9	100.497
1701	145.4	139.8	104.006
1702	144.6	147.2	98.2337
1703	141.8	144.6	98.0636
1704	140.6	141.6	99.2938
1705	141.4	140.5	100.641
1706	141.2	141.3	99.9292
1707	139.7	141	99.078
1708	141.6	141.3	100.212
1709	141	139.2	101.293
1710	142.2	141.2	100.708
1711	137.9	140.8	97.9403
1712	138.9	138.6	100.216
1713	140.3	139.3	100.718
1714	140.9	140.5	100.285
1715	140.9	141.1	99.8583
1716	138.4	139.9	98.9278
1717	139.8	138.9	100.648
1718	137.9	138.5	99.5668
1719	139.4	138.3	100.795
1720	140.1	140.1	100
1721	137.4	138.4	99.2775
1722	136.7	137.2	99.6356
1723	138.3	138.3	100
1724	137.7	137	100.511
1725	138.9	138.6	100.216
1726	139.1	138.5	100.433
1727	138.7	138.3	100.289
1728	138.5	139.7	99.141
1729	138.3	138.9	99.568
1730	140	137.6	101.744
1731	139.2	140.8	98.8636
1732	138.8	137.8	100.726
1733	138.3	138.4	99.9278
1734	138	138.3	99.7831
1735	137.8	139.2	98.9942
1736	136.1	135.9	100.147
1737	136.9	136.1	100.588
1738	139.8	137.7	101.525
1739	140.4	141.2	99.4334
1740	138.6	139.8	99.1416
1741	138.5	137.7	100.581
1742	139.2	139.7	99.6421
1743	139.1	138.6	100.361
1744	140.2	139.5	100.502
1745	139.1	140.4	99.0741
1746	137.1	137.9	99.4199
1747	136.8	136.7	100.073
1748	137.5	136.1	101.029
1749	136.9	138.3	98.9877
1750	135.7	136	99.7794
1751	136.4	135.9	100.368
1752	137.4	136.5	100.659
1753	140.8	137.7	102.251
1754	145.4	146.1	99.5209
1755	139.6	141.2	98.8669
1756	141.2	142.3	99.227
1757	140	139.1	100.647
1758	138.5	138.2	100.217
1759	138.4	138.4	100
1760	138	138.9	99.3521
1761	138	138.6	99.5671
1762	137.9	137	100.657
1763	139.3	139	100.216
1764	137	138.1	99.2035
1765	138	136.9	100.804
1766	137.4	138.6	99.1342
1767	137.3	136.7	100.439
1768	138.1	137.6	100.363
1769	138.2	139.3	99.2103
1770	136.4	136.6	99.8536
1771	137.4	136.6	100.586
1772	137.7	138.6	99.3507
1773	137.6	137.2	100.292
1774	138.9	137.7	100.871
1775	138.7	138.9	99.856
1776	140.6	138.3	101.663
1777	138	141	97.8723
1778	141.1	141.6	99.6469
1779	139.6	140.1	99.6431
1780	138.4	137	101.022
1781	139.6	139.3	100.215
1782	138.1	139.1	99.2811
1783	137.6	137.5	100.073
1784	137.8	137.6	100.145
1785	138.8	139.1	99.7843
1786	136.9	136.6	100.22
1787	137.8	136.9	100.657
1788	135.2	136.9	98.7582
1789	134.8	134.9	99.9259
1790	136.4	135.8	100.442
1791	137.7	137.5	100.145
1792	136.6	136.3	100.22
1793	136.3	136.9	99.5617
1794	136.3	135.2	100.814
1795	136	136.8	99.4152
1796	138.3	137.1	100.875
1797	136.7	137.7	99.2738
1798	135.2	135.6	99.705
1799	135.2	135.1	100.074
1800	135.7	135.1	100.444
1801	136.3	135.7	100.442
1802	135.1	136.4	99.0469
1803	139.6	134.9	103.484
1804	138	141.8	97.3202
1805	135.6	136.6	99.2679
1806	136.7	136	100.515
1807	136.2	136	100.147
1808	135.8	136	99.8529
1809	137.5	137.5	100
1810	136.3	136.6	99.7804
1811	135.4	135.7	99.7789
1812	136.7	135.8	100.663
1813	135.7	136.3	99.5598
1814	135.7	135	100.519
1815	137.9	136.8	100.804
1816	137.7	136.7	100.732
1817	137.6	140.7	97.7967
1818	134.6	134.6	100
1819	137.2	136	100.882
1820	135.7	136.5	99.4139
1821	134.6	134.7	99.9258
1822	135	135.7	99.4842
1823	136.5	135.3	100.887
1824	136.2	136.6	99.7072
1825	133.8	134.4	99.5536
1826	135.3	135.4	99.9261
1827	134.5	133.6	100.674
1828	135.7	135.7	100
1829	135.2	134.8	100.297
1830	135.5	135	100.37
1831	135.3	137	98.7591
1832	138.8	138.1	100.507
1833	138.4	137.6	100.581
1834	134.8	136	99.1176
1835	134.2	134.3	99.9255
1836	135.8	135.2	100.444
1837	136.2	135.1	100.814
1838	137	137.3	99.7815
1839	136.3	136.7	99.7074
1840	136.4	135.7	100.516
1841	136.4	136.9	99.6348
1842	135.9	136.2	99.7797
1843	134.9	135.4	99.6307
1844	134.7	134.2	100.373
1845	136.3	135.4	100.665
1846	135.1	134.7	100.297
1847	135.8	135.3	100.37
1848	135.9	137.6	98.7645
1849	134.8	134.2	100.447
1850	135.3	135.9	99.5585
1851	134.2	133.7	100.374
1852	133.6	134	99.7015
1853	135	134.4	100.446
1854	134	134.1	99.9254
1855	138.3	137.6	100.509
1856	133.8	135.7	98.5999
1857	137.3	136.8	100.365
1858	137	137	100
1859	133.3	132.7	100.452
1860	137.4	137	100.292
1861	133.6	134.6	99.2571
1862	134.2	134.2	100
1863	135.4	134.5	100.669
1864	137.9	135.7	101.621
1865	134.5	136.6	98.4627
1866	139	140.1	99.2148
1867	134	133.3	100.525
1868	135.7	135.2	100.37
1869	133	134.1	99.1797
1870	133.3	133	100.226
1871	134.3	133.6	100.524
1872	135.2	135	100.148
1873	134.3	134.9	99.5552
1874	133.6	133.5	100.075
1875	133.7	134	99.7761
1876	134.8	133.4	101.049
1877	133	134.5	98.8848
1878	134.6	133.5	100.824
1879	134.2	135	99.4074
1880	134	134.1	99.9254
1881	135.4	132.6	102.112
1882	132.5	135.8	97.57
1883	136.9	136.2	100.514
1884	134.3	134.7	99.703
1885	132.2	132.2	100
1886	133.9	132.1	101.363
1887	133.6	135.6	98.5251
1888	140.9	139.6	100.931
1889	133.9	135	99.1852
1890	138	133.8	103.139
1891	133.2	137.3	97.0138
1892	135.5	135	100.37
1893	135.1	134.1	100.746
1894	134.8	134.5	100.223
1895	134.4	134.9	99.6294
1896	135.4	134.5	100.669
1897	133	134.8	98.6647
1898	135.6	132.8	102.108
1899	135.7	137.6	98.6192
1900	134.9	133.7	100.898
1901	134.8	136	99.1176
1902	134.6	134	100.448
1903	133.3	134.9	98.8139
1904	134.9	133.2	101.276
1905	135.3	137.2	98.6152
1906	134.3	133.5	100.599
1907	133.4	134	99.5522
1908	137.2	135.7	101.105
1909	132.4	133.8	98.9537
1910	135.4	133.7	101.272
1911	133.8	134.2	99.7019
1912	133.4	134	99.5522
1913	134.2	133.1	100.826
1914	136.6	137.7	99.2012
1915	132.4	133	99.5489
1916	136.1	134.9	100.89
1917	138	137.7	100.218
1918	134.9	134.7	100.148
1919	134.2	135.7	98.8946
1920	133.2	132.7	100.377
1921	133.6	133.2	100.3
1922	134	134.3	99.7766
1923	133.5	133	100.376
1924	133.4	133.1	100.225
1925	133	133.3	99.7749
1926	134.3	135.3	99.2609
1927	134.4	133.4	100.75
1928	133.6	134	99.7015
1929	133.3	134.1	99.4034
1930	135.7	132.3	102.57
1931	134	136.2	98.3847
1932	133.3	134.2	99.3294
1933	131.7	131.6	100.076
1934	133.1	133.1	100
1935	132.6	133.5	99.3258
1936	131.9	131.4	100.381
1937	130	130.1	99.9231
1938	131.2	130.7	100.383
1939	131.4	132	99.5455
1940	131.3	129.7	101.234
1941	134.2	132.4	101.36
1942	133.2	136.3	97.7256
1943	132.3	130.7	101.224
1944	130.7	132.2	98.8654
1945	131.9	130.6	100.995
1946	131.7	131.6	100.076
1947	132	133	99.2481
1948	137.4	132.7	103.542
1949	132.8	137.7	96.4415
1950	132.4	132.7	99.7739
1951	132.9	131	101.45
1952	131.9	132.7	99.3971
1953	131.8	132.7	99.3218
1954	133	131.7	100.987
1955	130.4	131.6	99.0881
1956	133.9	133.4	100.375
1957	135.1	134.5	100.446
1958	129.8	131.1	99.0084
1959	129.8	129.6	100.154
1960	131.5	131.1	100.305
1961	130.4	130.2	100.154
1962	131.6	130.5	100.843
1963	132.1	132.1	100
1964	134.6	135	99.7037
1965	129.6	131	98.9313
1966	130.9	129.9	100.77
1967	130.8	130.4	100.307
1968	131.7	132.8	99.1717
1969	130.7	130.2	100.384
1970	132.5	131.1	101.068
1971	132.4	131.2	100.915
1972	133.1	134.6	98.8856
1973	133.6	135	98.963
1974	132.1	131.1	100.763
1975	131.8	130.5	100.996
1976	130.9	132.1	99.0916
1977	130.1	130.8	99.4648
1978	132	131.8	100.152
1979	129.8	129.7	100.077
1980	132.4	131	101.069
1981	131.2	132.2	99.2436
1982	129.6	130.3	99.4628
1983	130.2	128.8	101.087
1984	129.5	130.2	99.4624
1985	130.7	130.4	100.23
1986	133	133.2	99.8499
1987	128.8	129.4	99.5363
1988	130.7	129.6	100.849
1989	131.6	131.7	99.9241
1990	131.2	130.3	100.691
1991	130.7	131.8	99.1654
1992	130.5	130.4	100.077
1993	129.6	130	99.6923
1994	130	130.1	99.9231
1995	128.8	129.2	99.6904
1996	132	131.5	100.38
1997	130.1	130.6	99.6171
1998	129.1	128.3	100.624
[truncated: 424 more rows]
