# Supplementary material for: 3D hierarchical graphene matrices enable stable Zn anodes for aqueous Zn batteries
Source: Nat Commun. 2023 Jul 14;14:4205. doi: 10.1038/s41467-023-39947-8 (PMC10349079; doi:10.1038/s41467-023-39947-8)
Supplement: Supplementary file 11 — Source Data [file 41467_2023_39947_MOESM11_ESM.zip › RAW DATA/Manuscript/Fig.7/Fig.e.xlsx]

## Sheet: EIS
In situ EIS from first cycle to 30th cycle for V2O5 full cells used 3D RFGC@Zn anode
Z' (ohm)	Z' (ohm)	Z' (ohm)	Z' (ohm)	Z' (ohm)	Z' (ohm)	Z' (ohm)	Z' (ohm)	Z' (ohm)	Z' (ohm)	Z' (ohm)	Z' (ohm)	Z' (ohm)	Z' (ohm)	Z' (ohm)	Z' (ohm)	Z' (ohm)	Z' (ohm)	Z' (ohm)	Z' (ohm)	Z' (ohm)	Z' (ohm)	Z' (ohm)	Z' (ohm)	Z' (ohm)	Z' (ohm)	Z' (ohm)	Z' (ohm)	Z' (ohm)	Z' (ohm)	Z' (ohm)	Z' (ohm)	Z' (ohm)	Z' (ohm)	Z' (ohm)	Z' (ohm)	Z' (ohm)	Z' (ohm)	Z' (ohm)	Z' (ohm)	Z' (ohm)	Z' (ohm)	Z' (ohm)	Z' (ohm)	Z' (ohm)	Z' (ohm)	Z' (ohm)	Z' (ohm)	Z' (ohm)	Z' (ohm)
1.873	1.5174	1.8731	1.5319	1.8786	1.5543	1.8995	1.5688	1.9224	1.5486	1.9732	1.492	1.8906	1.5702	1.8995	1.5688	1.9224	1.5486	1.9732	1.492	2.0336	1.4244	2.0804	1.3641	2.115	1.3125	2.1391	1.2693	2.16	1.2341	2.1798	1.2067	2.1949	1.1827	2.2047	1.1601	2.2146	1.1412	2.2218	1.1241	2.2293	1.1098	2.2359	1.0973	2.2416	1.086	2.2486	1.0778	2.2536	1.0696
2.2406	2.6683	2.2392	2.7006	2.2428	2.7471	2.2703	2.7581	2.3082	2.6868	2.3931	2.5103	2.2571	2.7709	2.2703	2.7581	2.3082	2.6868	2.3931	2.5103	2.4948	2.3004	2.5735	2.1213	2.6295	1.9738	2.6677	1.855	2.6983	1.7597	2.7255	1.6848	2.7445	1.6202	2.7572	1.5629	2.7682	1.5141	2.776	1.4719	2.784	1.4357	2.7907	1.404	2.7966	1.3761	2.8044	1.3533	2.8097	1.3315
2.9629	4.6763	2.9604	4.7455	2.9608	4.8398	2.9842	4.8495	3.0185	4.6705	3.0956	4.2446	2.9722	4.8847	2.9842	4.8495	3.0185	4.6705	3.0956	4.2446	3.1884	3.7388	3.2603	3.313	3.3064	2.9701	3.3327	2.701	3.3514	2.4887	3.3666	2.3215	3.3736	2.1809	3.374	2.0605	3.374	1.959	3.3712	1.8719	3.3701	1.7976	3.3684	1.7328	3.3664	1.6761	3.3684	1.6278	3.3676	1.5832
4.3977	8.0674	4.3958	8.2085	4.3941	8.4033	4.402	8.4286	4.3919	8.0735	4.3643	7.2293	4.3993	8.4984	4.402	8.4286	4.3919	8.0735	4.3643	7.2293	4.3401	6.2122	4.3064	5.3618	4.2728	4.6744	4.2253	4.1378	4.1872	3.7275	4.1546	3.4054	4.1208	3.1392	4.0832	2.912	4.0538	2.7281	4.0246	2.57	3.9993	2.4349	3.9758	2.3177	3.9547	2.2155	3.9404	2.1277	3.9243	2.0473
7.2537	13.579	7.2539	13.864	7.2535	14.26	7.2348	14.341	7.138	13.704	6.8855	12.207	7.2546	14.46	7.2348	14.341	7.138	13.704	6.8855	12.207	6.5646	10.375	6.2564	8.8401	6.0017	7.5883	5.7756	6.6308	5.5863	5.8923	5.4309	5.3181	5.2954	4.847	5.1722	4.4472	5.0707	4.1264	4.9789	3.8512	4.901	3.6198	4.8309	3.4152	4.7702	3.2401	4.7138	3.0863	4.6671	2.9497
12.979	21.983	12.992	22.561	13	23.385	12.951	23.604	12.729	22.487	12.105	19.906	13	23.81	12.951	23.604	12.729	22.487	12.105	19.906	11.228	16.75	10.349	14.155	9.6026	12.017	8.9594	10.412	8.4226	9.1917	7.9822	8.2551	7.6124	7.4857	7.2954	6.8326	7.0295	6.3133	6.8	5.867	6.603	5.4967	6.4306	5.1653	6.2797	4.884	6.149	4.6455	6.032	4.4271
23.84	33.075	23.982	34.252	24.16	35.957	24.138	36.5	23.693	34.485	22.416	29.976	24.226	36.858	24.138	36.5	23.693	34.485	22.416	29.976	20.444	24.603	18.429	20.417	16.651	17.023	15.161	14.577	13.939	12.789	12.944	11.462	12.117	10.371	11.41	9.4361	10.825	8.7179	10.322	8.0855	9.8922	7.5794	9.5154	7.115	9.1882	6.7301	8.9036	6.4078	8.6492	6.1098
41.398	45.023	42.035	47.124	42.929	50.231	43.21	51.282	42.218	47.586	39.438	39.602	43.381	51.923	43.21	51.282	42.218	47.586	39.438	39.602	35.026	30.797	30.811	24.559	27.088	19.764	24.152	16.533	21.868	14.317	20.087	12.758	18.596	11.492	17.316	10.405	16.288	9.6008	15.396	8.8906	14.653	8.343	13.989	7.8341	13.422	7.4175	12.937	7.0851	12.498	6.7696
66.482	55.68	68.038	59.038	70.281	63.984	71.058	65.537	68.516	59.006	61.851	45.787	71.483	66.686	71.058	65.537	68.516	59.006	61.851	45.787	52.436	32.814	44.465	24.57	37.865	18.843	33.025	15.243	29.48	12.926	26.834	11.367	24.657	10.138	22.774	9.0962	21.325	8.3536	20.049	7.7016	19.026	7.2177	18.093	6.7609	17.314	6.4005	16.665	6.118	16.066	5.8505
98.557	59.344	102.14	64.403	107.25	72.001	108.83	74.586	102.27	64.541	87.028	45.949	109.93	76.338	108.83	74.586	102.27	64.541	87.028	45.949	69.321	30.188	56.441	21.405	46.49	15.692	39.705	12.363	34.981	10.288	31.559	8.9282	28.822	7.9047	26.441	7.0262	24.654	6.4204	23.091	5.8953	21.867	5.5113	20.74	5.154	19.806	4.8684	19.043	4.6515	18.342	4.449
127.44	52.582	134.39	58.158	144.77	66.94	148.63	70.221	135.58	58.688	108.76	39.354	150.75	72.273	148.63	70.221	135.58	58.688	108.76	39.354	82.147	24.729	64.809	17.172	52.194	12.475	43.991	9.8033	38.406	8.145	34.453	7.0657	31.321	6.2526	28.608	5.5654	26.599	5.0866	24.859	4.687	23.496	4.3857	22.251	4.1067	21.213	3.8861	20.377	3.7172	19.619	3.5634
146.62	45.401	156.15	50.088	170.94	57.486	177.01	59.564	158.48	49.081	123.06	32.585	179.94	61.702	177.01	59.564	158.48	49.081	123.06	32.585	90.516	20.782	70.348	14.783	56.164	11.082	46.916	8.8752	40.758	7.5026	36.449	6.5784	33.052	5.8865	30.1	5.3152	27.941	4.9012	26.072	4.5561	24.614	4.2911	23.292	4.0509	22.175	3.8548	21.284	3.6996	20.482	3.5646
161.88	45.044	172.95	49.166	190.25	55.31	196.98	55.655	174.91	45.581	133.95	30.558	200.61	58.053	196.98	55.655	174.91	45.581	133.95	30.558	97.464	20.133	75.283	14.872	59.799	11.603	49.786	9.5975	43.129	8.3225	38.493	7.462	34.856	6.8074	31.681	6.2556	29.374	5.8625	27.389	5.5237	25.823	5.2564	24.415	5.019	23.22	4.8186	22.274	4.6607	21.423	4.5117
179.77	51.095	192.29	55.3	211.63	61.465	218.02	60.685	192.5	49.147	145.81	32.83	222.53	63.729	218.02	60.685	192.5	49.147	145.81	32.83	105.12	22.134	80.781	16.859	63.952	13.62	53.137	11.634	45.936	10.343	40.945	9.4887	37.053	8.8208	33.67	8.2532	31.195	7.8714	29.068	7.5259	27.391	7.2166	25.897	6.9647	24.619	6.7825	23.612	6.5888	22.695	6.4403
203.61	59.492	218.56	64.565	240.84	71.696	246.47	70.267	215.47	55.404	160.48	36.98	252.29	73.595	246.47	70.267	215.47	55.404	160.48	36.98	114.38	25.596	87.315	20.364	68.911	17.202	57.262	15.163	49.363	13.793	43.961	12.904	39.794	12.218	36.157	11.634	33.507	11.206	31.235	10.829	29.407	10.633	27.852	10.27	26.476	10.049	25.412	9.8838	24.408	9.7275
[truncated: 10 more columns]
