# Supplementary material for: 3D hierarchical graphene matrices enable stable Zn anodes for aqueous Zn batteries
Source: Nat Commun. 2023 Jul 14;14:4205. doi: 10.1038/s41467-023-39947-8 (PMC10349079; doi:10.1038/s41467-023-39947-8)
Supplement: Supplementary file 11 — Source Data [file 41467_2023_39947_MOESM11_ESM.zip › RAW DATA/Manuscript/Fig.7/Fig.f.xlsx]

## Sheet: V2O5 cathode
Full cell peroformance used V2O5 cathode with differenet mass loadings and 3D-RFGC anode
capacity （mAh cm-2）	voltage (V)	capacity （mAh cm-2）	voltage (V)	capacity （mAh cm-2）	voltage (V)	capacity （mAh cm-2）	voltage (V)	capacity （mAh cm-2）	voltage (V)	capacity （mAh cm-2）	voltage (V)	capacity （mAh cm-2）	voltage (V)	capacity （mAh cm-2）	voltage (V)
0	0.3357	0	0.3968	0			0.4505	0	0.2173	0	0.4489	0.932	1.0486	0	0.1677
0	0.3357	0	0.3968	0	0.2563	0.004	0.4998	0.0032	0.2957	0.0032	0.4662	0.9356	1.0488	0.0168	0.6411
0	0.3413	0	0.4008	0.0004	0.2588	0.012	0.5376	0.0068	0.3314	0.0068	0.4709	0.9388	1.049	0.0332	0.7065
0	0.3456	0	0.4027	0.0004	0.2613	0.012	0.5435	0.01	0.3506	0.01	0.4743	0.9424	1.0491	0.05	0.7446
0	0.3478	0	0.4051	0.0004	0.2632	0.012	0.549	0.0132	0.3633	0.0132	0.4771	0.9456	1.0493	0.0668	0.7753
0	0.3497	0	0.4073	0.0004	0.265	0.016	0.5645	0.0168	0.3726	0.0168	0.4789	0.9488	1.0494	0.0832	0.7992
0	0.3493	0	0.4092	0.0008	0.2666	0.02	0.5689	0.02	0.3803	0.02	0.4808	0.9524	1.0496	0.1	0.8172
0	0.3506	0	0.4113	0.0008	0.2684	0.028	0.5878	0.0232	0.3869	0.0232	0.4827	0.9556	1.0497	0.1168	0.8339
0	0.3524	0	0.4135	0.0008	0.2703	0.028	0.5906	0.0268	0.3924	0.0268	0.4842	0.9592	1.0497	0.1332	0.8541
0	0.3546	0	0.4148	0.0012	0.2721	0.036	0.607	0.03	0.3968	0.03	0.4858	0.9624	1.0498	0.15	0.8801
0	0.3568	0	0.4172	0.0012	0.2734	0.036	0.6092	0.0332	0.4014	0.0332	0.4873	0.9656	1.0498	0.1668	0.9111
0	0.3586	0	0.4191	0.0012	0.2752	0.04	0.6117	0.0368	0.4051	0.0368	0.4882	0.9692	1.05	0.1832	0.9415
0.004	0.3611	0.004	0.4203	0.0012	0.2765	0.04	0.6157	0.04	0.4089	0.04	0.4895	0.9724	1.05	0.2	0.9657
0.004	0.3636	0.004	0.4219	0.0016	0.2787	0.044	0.6185	0.0432	0.4123	0.0436	0.4907	0.976	1.05	0.2168	0.983
0.004	0.3661	0.004	0.4241	0.0016	0.2796	0.044	0.6207	0.0468	0.4154	0.0468	0.492	0.9792	1.0501	0.2332	0.9945
0.004	0.3683	0.004	0.425	0.0016	0.2814	0.052	0.629	0.05	0.4185	0.05	0.4929	0.9828	1.0501	0.25	1.0041
0.004	0.3704	0.004	0.4265	0.0016	0.2824	0.052	0.6309	0.0532	0.421	0.0536	0.4938	0.986	1.0503	0.2668	1.0134
0.004	0.3723	0.004	0.4278	0.002	0.2839	0.056	0.6365	0.0568	0.4237	0.0568	0.4947	0.9892	1.0502	0.2832	1.023
0.004	0.3738	0.004	0.4287	0.002	0.2849	0.06	0.6386	0.06	0.4262	0.06	0.4957	0.9928	1.0501	0.3	1.0339
0.004	0.3754	0.004	0.4299	0.002	0.2867	0.06	0.6405	0.0632	0.4284	0.0636	0.4966	0.996	1.0502	0.3168	1.0453
0.004	0.3769	0.004	0.4315	0.0024	0.2876	0.06	0.6424	0.0668	0.4312	0.0668	0.4975	0.9996	1.0502	0.3336	1.0574
0.004	0.3785	0.004	0.4321	0.0024	0.2889	0.064	0.6473	0.07	0.433	0.07	0.4982	1.0028	1.0503	0.35	1.0704
0.004	0.38	0.004	0.4334	0.0024	0.2898	0.068	0.6489	0.0732	0.4352	0.0736	0.4994	1.006	1.0503	0.3668	1.0838
0.004	0.3819	0.004	0.4343	0.0024	0.2911	0.072	0.6535	0.0768	0.4374	0.0768	0.4997	1.0096	1.0502	0.3836	1.0965
0.004	0.3828	0.004	0.4352	0.0028	0.292	0.072	0.6548	0.08	0.4392	0.08	0.5006	1.0128	1.0502	0.4	1.1092
0.004	0.3841	0.004	0.4361	0.0028	0.2932	0.076	0.6563	0.0832	0.4411	0.0836	0.5013	1.0164	1.0503	0.4168	1.121
0.004	0.3853	0.004	0.4371	0.0028	0.2942	0.076	0.6588	0.0868	0.443	0.0868	0.5019	1.0196	1.0503	0.4336	1.1321
0.004	0.3869	0.004	0.4377	0.0032	0.2954	0.076	0.6603	0.09	0.4448	0.09	0.5025	1.0232	1.0502	0.45	1.1427
0.004	0.3881	0.004	0.4389	0.0032	0.2963	0.08	0.6622	0.0932	0.4464	0.0936	0.5031	1.0264	1.0502	0.4668	1.1538
0.004	0.3896	0.004	0.4399	0.0032	0.2976	0.084	0.6647	0.0968	0.4479	0.0968	0.5037	1.0296	1.0502	0.4836	1.1659
0.004	0.3906	0.004	0.4405	0.0032	0.2982	0.084	0.6659	0.1	0.4495	0.1	0.5044	1.0332	1.0502	0.5	1.1808
0.004	0.3915	0.004	0.4411	0.0036	0.2994	0.084	0.6678	0.1032	0.451	0.1036	0.5047	1.0364	1.0502	0.5168	1.2013
0.004	0.3924	0.004	0.442	0.0036	0.3	0.088	0.669	0.1068	0.4529	0.1068	0.5056	1.04	1.0502	0.5336	1.231
0.004	0.3937	0.004	0.4427	0.0036	0.301	0.088	0.6706	0.11	0.4544	0.11	0.5059	1.0432	1.0501	0.55	1.2772
0.004	0.3949	0.004	0.4433	0.0036	0.3022	0.092	0.6721	0.1132	0.4557	0.1136	0.5065	1.0464	1.0501	0.5668	1.3337
0.004	0.3958	0.004	0.4442	0.004	0.3031	0.096	0.6758	0.1168	0.4572	0.1168	0.5071	1.05	1.05	0.5836	1.3842
0.008	0.3968	0.008	0.4445	0.004	0.3038	0.096	0.6771	0.12	0.4585	0.1204	0.5078	1.0532	1.0501	0.6	1.4276
0.008	0.3977	0.008	0.4454	0.004	0.305	0.104	0.6827	0.1232	0.4597	0.1236	0.5084	1.0568	1.0501	0.6168	1.4781
0.008	0.3986	0.008	0.4461	0.0044	0.3056	0.104	0.6836	0.1268	0.4613	0.1268	0.509	1.06	1.0499	0.6336	1.5448
0.008	0.3996	0.008	0.4467	0.0044	0.3066	0.104	0.6845	0.13	0.4625	0.1304	0.5093	1.0632	1.05	0.65	1.6589
0.008	0.4005	0.008	0.4473	0.0044	0.3072	0.112	0.6882	0.1332	0.4634	0.1336	0.5099	1.0668	1.0499	0.6668	1.777
0.008	0.4014	0.008	0.4479	0.0044	0.3081	0.112	0.6892	0.1368	0.4647	0.1368	0.5102	1.07	1.05	0.6716	1.8002
0.008	0.4024	0.008	0.4485	0.0048	0.3087	0.116	0.6938	0.14	0.4656	0.1404	0.5106	1.0736	1.05	0	1.7655
0.008	0.4033	0.008	0.4492	0.0048	0.31	0.12	0.6948	0.1432	0.4668	0.1436	0.5112	1.0768	1.0499	0.0168	1.3395
0.008	0.4036	0.008	0.4495	0.0048	0.3106	0.124	0.6991	0.1468	0.4681	0.1468	0.5115	1.0804	1.0498	0.0332	1.1932
0.008	0.4045	0.008	0.4501	0.0052	0.3115	0.128	0.7	0.15	0.4693	0.1504	0.5118	1.0836	1.0499	0.05	1.112
0.008	0.4058	0.008	0.4507	0.0052	0.3121	0.128	0.701	0.1532	0.4703	0.1536	0.5121	1.0868	1.0498	0.0668	1.059
0.008	0.4064	0.008	0.4513	0.0052	0.3131	0.132	0.7031	0.1568	0.4712	0.1568	0.5127	1.0904	1.0498	0.0832	1.0308
0.008	0.4073	0.008	0.4516	0.0052	0.3137	0.132	0.7041	0.16	0.4721	0.1604	0.513	1.0936	1.0497	0.1	1.0165
0.008	0.4079	0.008	0.452	0.0056	0.3146	0.132	0.705	0.1632	0.473	0.1636	0.5133	1.0972	1.0497	0.1168	1.0066
0.008	0.4086	0.008	0.4526	0.0056	0.3149	0.136	0.7081	0.1668	0.474	0.1668	0.514	1.1004	1.0497	0.1332	0.9967
0.008	0.4092	0.008	0.4529	0.0056	0.3159	0.14	0.709	0.17	0.4749	0.1704	0.514	1.1036	1.0497	0.15	0.9846
0.008	0.4098	0.008	0.4535	0.0056	0.3165	0.14	0.7103	0.1732	0.4761	0.1736	0.5149	1.1072	1.0497	0.1668	0.9706
0.008	0.4104	0.008	0.4544	0.006	0.3174	0.148	0.7155	0.1768	0.4771	0.1768	0.5152	1.1104	1.0495	0.1832	0.9542
0.008	0.411	0.008	0.4547	0.006	0.318	0.152	0.7161	0.18	0.478	0.1804	0.5155	1.114	1.0494	0.2	0.9343
0.008	0.4117	0.008	0.4551	0.006	0.3187	0.152	0.7171	0.1832	0.4789	0.1836	0.5158	1.1172	1.0495	0.2168	0.9126
0.008	0.4123	0.008	0.4557	0.0064	0.3196	0.152	0.7186	0.1868	0.4796	0.1868	0.5161	1.1204	1.0495	0.2332	0.8903
0.008	0.4126	0.008	0.456	0.0064	0.3199	0.16	0.7214	0.19	0.4805	0.1904	0.5164	1.124	1.0495	0.25	0.8668
0.008	0.4135	0.008	0.4563	0.0064	0.3208	0.16	0.7223	0.1932	0.4814	0.1936	0.5164	1.1272	1.0493	0.2668	0.8401
0.008	0.4138	0.008	0.4566	0.0064	0.3214	0.164	0.7251	0.1968	0.4823	0.1972	0.5171	1.1308	1.0493	0.2832	0.8094
0.012	0.4144	0.012	0.4569	0.0068	0.3221	0.164	0.7261	0.2	0.483	0.2004	0.5177	1.134	1.0493	0.3	0.7756
0.012	0.4151	0.012	0.4575	0.0068	0.3227	0.168	0.7285	0.2032	0.4842	0.2036	0.518	1.1376	1.0493	0.3168	0.7409
0.012	0.4157	0.012	0.4578	0.0068	0.3233	0.172	0.7295	0.2068	0.4848	0.2072	0.518	1.1408	1.0493	0.3332	0.7077
0.012	0.416	0.012	0.4582	0.0072	0.3239	0.176	0.7323	0.21	0.4858	0.2104	0.5186	1.144	1.0492	0.35	0.6789
0.012	0.4166	0.012	0.4585	0.0072	0.3245	0.176	0.7332	0.2132	0.4864	0.2136	0.5189	1.1476	1.049	0.3668	0.6544
0.012	0.4172	0.012	0.4588	0.0072	0.3255	0.176	0.7341	0.2168	0.4873	0.2172	0.5192	1.1508	1.0492	0.3832	0.633
0.012	0.4179	0.012	0.4591	0.0072	0.3261	0.184	0.7369	0.22	0.4879	0.2204	0.5195	1.1544	1.0491	0.4	0.6144
0.012	0.4182	0.012	0.4597	0.0076	0.3267	0.184	0.7388	0.2232	0.4885	0.2236	0.5199	1.1576	1.0491	0.4168	0.597
0.012	0.4188	0.012	0.46	0.0076	0.3273	0.188	0.74	0.2268	0.4895	0.2272	0.5202	1.1608	1.0489	0.4332	0.58
0.012	0.4194	0.012	0.46	0.0076	0.3276	0.188	0.7409	0.23	0.4901	0.2304	0.5205	1.1644	1.0489	0.45	0.5639
0.012	0.4197	0.012	0.4606	0.0076	0.3286	0.192	0.7428	0.2332	0.4907	0.2336	0.5205	1.1676	1.049	0.4668	0.5481
0.012	0.4203	0.012	0.4609	0.008	0.3289	0.192	0.7434	0.2368	0.4916	0.2372	0.5208	1.1712	1.0489	0.4832	0.5316
0.012	0.4213	0.012	0.4609	0.008	0.3295	0.196	0.7465	0.24	0.4923	0.2404	0.5211	1.1744	1.0488	0.5	0.5146
0.012	0.4216	0.012	0.4613	0.008	0.3301	0.2	0.7475	0.2432	0.4932	0.2436	0.5214	1.1776	1.0487	0.5168	0.496
0.012	0.4222	0.012	0.4622	0.0084	0.3307	0.2	0.7484	0.2468	0.4938	0.2472	0.5217	1.1812	1.0487	0.5332	0.4746
0.012	0.4228	0.012	0.4622	0.0084	0.3314	0.2	0.7493	0.25	0.4944	0.2504	0.522	1.1844	1.0488	0.55	0.4513
0.012	0.4231	0.012	0.4628	0.0084	0.332	0.204	0.7512	0.2532	0.4951	0.2536	0.5226	1.188	1.0487	0.5668	0.4237
0.012	0.4234	0.012	0.4628	0.0084	0.3323	0.208	0.7521	0.2568	0.4957	0.2572	0.5233	1.1912	1.0486	0.5832	0.3906
0.012	0.4241	0.012	0.4634	0.0088	0.3332	0.208	0.753	0.26	0.4963	0.2604	0.5233	1.1948	1.0485	0.6	0.3462
0.012	0.4247	0.012	0.4634	0.0088	0.3338	0.212	0.7558	0.2632	0.4969	0.2636	0.5236	1.198	1.0485	0.6168	0.2895
0.012	0.425	0.012	0.4637	0.0088	0.3345	0.212	0.7568	0.2668	0.4975	0.2672	0.5239	1.2012	1.0485	0.6332	0.2241
0.012	0.4256	0.012	0.4644	0.0092	0.3348	0.216	0.758	0.27	0.4982	0.2704	0.5242	1.2048	1.0485	0.65	0.1633
0.012	0.4262	0.012	0.4644	0.0092	0.3354	0.216	0.7592	0.2732	0.4991	0.2736	0.5245	1.208	1.0484	0.6668	0.1184
0.012	0.4265	0.012	0.4647	0.0092	0.3357	0.22	0.7602	0.2768	0.4994	0.2772	0.5245	1.2116	1.0483	0.676	0.0998
0.016	0.4268	0.016	0.465	0.0092	0.3363	0.22	0.7611	0.28	0.5003	0.2804	0.5248	1.2148	1.0482
0.016	0.4275	0.016	0.4653	0.0096	0.3369	0.224	0.7639	0.2832	0.5009	0.284	0.5251	1.218	1.0482
0.016	0.4278	0.016	0.4656	0.0096	0.3376	0.228	0.7648	0.2868	0.5016	0.2872	0.5257	1.2216	1.0483
0.016	0.4281	0.016	0.4659	0.0096	0.3379	0.228	0.7661	0.29	0.5019	0.2904	0.5257	1.2248	1.0482
0.016	0.429	0.016	0.4662	0.0096	0.3385	0.232	0.7676	0.2932	0.5025	0.294	0.5257	1.2284	1.0481
0.016	0.4293	0.016	0.4665	0.01	0.3388	0.232	0.7685	0.2968	0.5031	0.2972	0.5261	1.2316	1.0481
0.016	0.4296	0.016	0.4668	0.01	0.3394	0.232	0.7695	0.3	0.5037	0.3004	0.5267	1.2352	1.0481
0.016	0.4303	0.016	0.4671	0.01	0.3397	0.236	0.7713	0.3032	0.5044	0.304	0.5267	1.2384	1.0481
0.016	0.4306	0.016	0.4675	0.0104	0.3407	0.236	0.7723	0.3068	0.5047	0.3072	0.527	1.2416	1.048
0.016	0.4312	0.016	0.4678	0.0104	0.341	0.24	0.7732	0.31	0.5056	0.3104	0.527	1.2452	1.0479
0.016	0.4315	0.016	0.4678	0.0104	0.3416	0.244	0.7763	0.3132	0.5059	0.314	0.5273	1.2484	1.0479
0.016	0.4318	0.016	0.4681	0.0104	0.3419	0.244	0.7772	0.3168	0.5068	0.3172	0.5276	1.252	1.0479
0.016	0.4321	0.016	0.4684	0.0108	0.3425	0.248	0.7781	0.32	0.5075	0.3204	0.5279	1.2552	1.0479
0.016	0.4324	0.016	0.4687	0.0108	0.3431	0.248	0.7794	0.3232	0.5081	0.324	0.5282	1.2584	1.0478
0.016	0.433	0.016	0.469	0.0108	0.3435	0.252	0.7803	0.3268	0.5084	0.3272	0.5282	1.262	1.0477
0.016	0.4334	0.016	0.4693	0.0112	0.3438	0.256	0.7831	0.33	0.509	0.3304	0.5285	1.2652	1.0476
0.016	0.4337	0.016	0.4693	0.0112	0.3444	0.256	0.784	0.3332	0.5096	0.334	0.5288	1.2688	1.0477
0.016	0.434	0.016	0.4699	0.0112	0.3447	0.256	0.7853	0.3368	0.5102	0.3372	0.5292	1.272	1.0476
0.016	0.4343	0.016	0.4703	0.0112	0.3453	0.264	0.7887	0.34	0.5106	0.3404	0.5295	1.2752	1.0476
0.016	0.4346	0.016	0.4706	0.0116	0.3456	0.264	0.7896	0.3432	0.5112	0.344	0.5298	1.2788	1.0474
0.016	0.4352	0.016	0.4709	0.0116	0.3462	0.264	0.7906	0.3468	0.5118	0.3472	0.5298	1.282	1.0474
0.016	0.4355	0.016	0.4712	0.0116	0.3466	0.268	0.7924	0.35	0.5124	0.3504	0.5298	1.2856	1.0474
0.016	0.4358	0.016	0.4712	0.0116	0.3472	0.268	0.7933	0.3532	0.5127	0.354	0.5304	1.2888	1.0476
0.016	0.4361	0.016	0.4715	0.012	0.3475	0.272	0.7946	0.3568	0.5133	0.3572	0.5307	1.2924	1.0474
0.02	0.4371	0.02	0.4718	0.012	0.3481	0.272	0.7955	0.36	0.514	0.3608	0.5307	1.2956	1.0472
0.02	0.4371	0.02	0.4721	0.012	0.3487	0.28	0.8002	0.3632	0.5146	0.364	0.5313	1.2988	1.0472
0.02	0.4377	0.02	0.4721	0.0124	0.349	0.28	0.8011	0.3668	0.5152	0.3672	0.5313	1.3024	1.0472
0.02	0.4377	0.02	0.4724	0.0124	0.3493	0.284	0.8039	0.37	0.5158	0.3708	0.5316	1.3056	1.0472
0.02	0.438	0.02	0.4727	0.0124	0.35	0.284	0.8051	0.3732	0.5164	0.374	0.5319	1.3092	1.0471
0.02	0.4383	0.02	0.473	0.0124	0.3503	0.288	0.8085	0.3768	0.5168	0.3772	0.5323	1.3124	1.047
0.02	0.4386	0.02	0.4734	0.0128	0.3509	0.292	0.8098	0.38	0.5174	0.3808	0.5323	1.3156	1.0469
0.02	0.4386	0.02	0.4734	0.0128	0.3512	0.292	0.811	0.3832	0.5177	0.384	0.5326	1.3192	1.047
0.02	0.4389	0.02	0.4737	0.0128	0.3515	0.296	0.8138	0.3868	0.5183	0.3872	0.5329	1.3224	1.047
0.02	0.4392	0.02	0.474	0.0132	0.3518	0.3	0.815	0.39	0.5186	0.3908	0.5332	1.326	1.0469
0.02	0.4396	0.02	0.474	0.0132	0.3524	0.3	0.8163	0.3932	0.5192	0.394	0.5335	1.3292	1.0468
0.02	0.4396	0.02	0.4743	0.0132	0.3528	0.304	0.82	0.3968	0.5199	0.3972	0.5335	1.3324	1.0468
0.02	0.4399	0.02	0.4746	0.0132	0.3531	0.308	0.8212	0.4	0.5202	0.4008	0.5338	1.336	1.0468
0.02	0.4402	0.02	0.4746	0.0136	0.3537	0.308	0.8228	0.4032	0.5208	0.404	0.5338	1.3392	1.0467
0.02	0.4405	0.02	0.4749	0.0136	0.354	0.308	0.824	0.4068	0.5211	0.4072	0.5344	1.3428	1.0467
0.02	0.4408	0.02	0.4752	0.0136	0.3543	0.312	0.8256	0.41	0.5217	0.4108	0.5344	1.346	1.0466
0.02	0.4411	0.02	0.4755	0.0136	0.3549	0.312	0.8268	0.4132	0.5226	0.414	0.5347	1.3496	1.0465
0.02	0.4414	0.02	0.4755	0.014	0.3549	0.316	0.8293	0.4168	0.523	0.4172	0.5347	1.3528	1.0466
0.02	0.4417	0.02	0.4758	0.014	0.3555	0.316	0.8305	0.42	0.5236	0.4208	0.535	1.356	1.0465
0.02	0.442	0.02	0.4758	0.014	0.3559	0.32	0.8318	0.4232	0.5239	0.424	0.5354	1.3596	1.0464
0.02	0.4423	0.02	0.4761	0.0144	0.3565	0.32	0.834	0.4268	0.5245	0.4272	0.5357	1.3628	1.0463
0.02	0.4423	0.02	0.4765	0.0144	0.3568	0.324	0.8352	0.43	0.5248	0.4308	0.5357	1.3664	1.0463
0.02	0.4427	0.02	0.4765	0.0144	0.3574	0.324	0.8364	0.4332	0.5254	0.434	0.5363	1.3696	1.0464
0.02	0.443	0.02	0.4768	0.0144	0.3577	0.328	0.8389	0.4368	0.5257	0.4372	0.5366	1.3728	1.0463
0.024	0.4436	0.024	0.4771	0.0148	0.358	0.328	0.8402	0.44	0.5257	0.4408	0.5366	1.3764	1.0462
0.024	0.4436	0.024	0.4771	0.0148	0.3583	0.328	0.8414	0.4432	0.5264	0.444	0.5369	1.3796	1.0462
0.024	0.4442	0.024	0.4777	0.0148	0.3586	0.336	0.8467	0.4468	0.527	0.4476	0.5372	1.3832	1.0462
0.024	0.4448	0.024	0.4777	0.0152	0.359	0.336	0.8476	0.45	0.5273	0.4508	0.5372	1.3864	1.0462
0.024	0.4448	0.024	0.478	0.0152	0.3596	0.34	0.8519	0.4532	0.5279	0.454	0.5375	1.39	1.0461
0.024	0.4451	0.024	0.4783	0.0152	0.3596	0.344	0.8532	0.4568	0.5282	0.4576	0.5381	1.3932	1.046
0.024	0.4454	0.024	0.4783	0.0152	0.3602	0.344	0.8544	0.46	0.5288	0.4608	0.5385	1.3964	1.046
0.024	0.4458	0.024	0.4786	0.0156	0.3605	0.348	0.8584	0.4632	0.5292	0.464	0.5385	1.4	1.0459
0.024	0.4461	0.024	0.4786	0.0156	0.3608	0.352	0.8597	0.4668	0.5301	0.4676	0.5388	1.4032	1.0459
0.024	0.4464	0.024	0.4789	0.0156	0.3611	0.352	0.8609	0.47	0.5304	0.4708	0.5391	1.4068	1.0459
0.024	0.4467	0.024	0.4789	0.0156	0.3614	0.356	0.8631	0.4732	0.5307	0.474	0.5394	1.41	1.0458
0.024	0.4467	0.024	0.4792	0.016	0.3617	0.356	0.8646	0.4768	0.5313	0.4776	0.5397	1.4132	1.0457
0.024	0.447	0.024	0.4796	0.016	0.3621	0.356	0.8662	0.48	0.5316	0.4808	0.54	1.4168	1.0457
0.024	0.4473	0.024	0.4796	0.016	0.3624	0.36	0.8674	0.4832	0.5323	0.484	0.5403	1.42	1.0457
0.024	0.4476	0.024	0.4799	0.0164	0.363	0.36	0.869	0.4868	0.5326	0.4876	0.5403	1.4236	1.0457
0.024	0.4479	0.024	0.4799	0.0164	0.363	0.364	0.8733	0.49	0.5332	0.4908	0.5406	1.4268	1.0455
0.024	0.4482	0.024	0.4802	0.0164	0.3636	0.368	0.8746	0.4932	0.5335	0.494	0.5409	1.43	1.0455
0.024	0.4482	0.024	0.4802	0.0164	0.3642	0.368	0.8758	0.4968	0.5338	0.4976	0.5412	1.4336	1.0455
0.024	0.4485	0.024	0.4805	0.0168	0.3645	0.372	0.8798	0.5	0.5344	0.5008	0.5416	1.4368	1.0457
0.024	0.4489	0.024	0.4805	0.0168	0.3648	0.376	0.8811	0.5032	0.5347	0.504	0.5419	1.4404	1.0455
0.024	0.4492	0.024	0.4808	0.0168	0.3652	0.376	0.8823	0.5068	0.5354	0.5076	0.5419	1.4436	1.0454
0.024	0.4495	0.024	0.4811	0.0172	0.3655	0.38	0.8857	0.51	0.5357	0.5108	0.5422	1.4472	1.0454
0.024	0.4498	0.024	0.4811	0.0172	0.3658	0.38	0.887	0.5132	0.5363	0.514	0.5425	1.4504	1.0453
0.024	0.4498	0.024	0.4811	0.0172	0.3661	0.384	0.8882	0.5168	0.5366	0.5176	0.5425	1.4536	1.0454
0.028	0.4501	0.028	0.4814	0.0172	0.3664	0.388	0.8935	0.52	0.5369	0.5208	0.5428	1.4572	1.0453
0.028	0.4504	0.028	0.4814	0.0176	0.3667	0.392	0.8944	0.5232	0.5372	0.5244	0.5431	1.4604	1.0452
0.028	0.4507	0.028	0.4817	0.0176	0.367	0.396	0.8981	0.5264	0.5378	0.5276	0.5434	1.464	1.0452
0.028	0.451	0.028	0.482	0.0176	0.3673	0.396	0.8991	0.53	0.5385	0.5308	0.5437	1.4672	1.0451
0.028	0.4513	0.028	0.482	0.0176	0.3676	0.404	0.9037	0.5332	0.5388	0.5344	0.5437	1.4704	1.0452
0.028	0.4513	0.028	0.4823	0.018	0.3679	0.404	0.9049	0.5364	0.5391	0.5376	0.544	1.474	1.0451
0.028	0.4516	0.028	0.4827	0.018	0.3683	0.404	0.9059	0.54	0.5394	0.5408	0.544	1.4772	1.045
0.028	0.452	0.028	0.4827	0.018	0.3686	0.408	0.908	0.5432	0.54	0.5444	0.5443	1.4808	1.045
0.028	0.4526	0.028	0.483	0.0184	0.3689	0.408	0.909	0.5464	0.5403	0.5476	0.5447	1.484	1.045
0.028	0.4526	0.028	0.483	0.0184	0.3692	0.412	0.9102	0.55	0.5409	0.5508	0.5447	1.4876	1.045
0.028	0.4529	0.028	0.4833	0.0184	0.3695	0.416	0.9139	0.5532	0.5412	0.5544	0.5453	1.4908	1.0449
0.028	0.4532	0.028	0.4833	0.0184	0.3698	0.416	0.9149	0.5564	0.5416	0.5576	0.5459	1.494	1.0448
0.028	0.4535	0.028	0.4836	0.0188	0.3701	0.42	0.9158	0.56	0.5422	0.5608	0.5459	1.4976	1.0448
0.028	0.4535	0.028	0.4836	0.0188	0.3701	0.424	0.9189	0.5632	0.5425	0.5644	0.5459	1.5008	1.0447
0.028	0.4538	0.028	0.4839	0.0188	0.3707	0.424	0.9198	0.5664	0.5428	0.5676	0.5462	1.5044	1.0448
0.028	0.4541	0.028	0.4839	0.0192	0.3707	0.428	0.9226	0.57	0.5434	0.5708	0.5465	1.5076	1.0447
0.028	0.4544	0.028	0.4842	0.0192	0.3714	0.428	0.9235	0.5732	0.5437	0.5744	0.5468	1.5108	1.0446
0.028	0.4544	0.028	0.4842	0.0192	0.3714	0.44	0.9304	0.5764	0.544	0.5776	0.5471	1.5144	1.0446
0.028	0.4547	0.028	0.4845	0.0192	0.372	0.44	0.931	0.58	0.5443	0.5808	0.5471	1.5176	1.0446
0.028	0.4551	0.028	0.4845	0.0196	0.3723	0.448	0.9356	0.5832	0.5447	0.5844	0.5474	1.5212	1.0446
0.028	0.4554	0.028	0.4848	0.0196	0.3726	0.448	0.9363	0.5864	0.5456	0.5876	0.5478	1.5244	1.0445
0.028	0.4554	0.028	0.4848	0.0196	0.3729	0.452	0.9391	0.59	0.5459	0.5908	0.5478	1.5276	1.0444
0.028	0.4557	0.028	0.4854	0.0196	0.3732	0.452	0.94	0.5932	0.5462	0.5944	0.5481	1.5312	1.0444
0.028	0.456	0.028	0.4854	0.02	0.3735	0.456	0.9409	0.5964	0.5465	0.5976	0.5484	1.5344	1.0443
0.032	0.4563	0.032	0.4858	0.02	0.3738	0.46	0.9437	0.6	0.5471	0.6008	0.5487	1.538	1.0444
0.032	0.4563	0.032	0.4858	0.02	0.3741	0.46	0.9446	0.6032	0.5474	0.6044	0.5487	1.5412	1.0444
0.032	0.4566	0.032	0.4861	0.0204	0.3745	0.464	0.9456	0.6064	0.5478	0.6076	0.549	1.5448	1.0442
0.032	0.4569	0.032	0.4861	0.0204	0.3745	0.464	0.9465	0.61	0.5484	0.6112	0.5493	1.548	1.0442
0.032	0.4572	0.032	0.4861	0.0204	0.3748	0.468	0.9493	0.6132	0.5487	0.6144	0.5496	1.5512	1.0442
0.032	0.4575	0.032	0.4864	0.0204	0.3751	0.472	0.9499	0.6164	0.549	0.6176	0.5499	1.5548	1.0442
0.032	0.4575	0.032	0.4864	0.0208	0.3754	0.472	0.9518	0.62	0.5493	0.6212	0.5499	1.558	1.0442
0.032	0.4578	0.032	0.4864	0.0208	0.3757	0.476	0.9527	0.6232	0.5499	0.6244	0.5502	1.5616	1.044
0.032	0.4582	0.032	0.4867	0.0208	0.376	0.476	0.9533	0.6264	0.5502	0.6276	0.5505	1.5648	1.044
0.032	0.4585	0.032	0.4867	0.0212	0.3763	0.48	0.9552	0.63	0.5502	0.6312	0.5509	1.568	1.044
0.032	0.4585	0.032	0.487	0.0212	0.3763	0.48	0.9558	0.6332	0.5509	0.6344	0.5509	1.5716	1.044
0.032	0.4588	0.032	0.487	0.0212	0.3766	0.48	0.957	0.6364	0.5512	0.6376	0.5512	1.5748	1.044
0.032	0.4591	0.032	0.4873	0.0212	0.3769	0.488	0.9598	0.64	0.5515	0.6412	0.5515	1.5784	1.0439
0.032	0.4594	0.032	0.4873	0.0216	0.3772	0.488	0.9611	0.6432	0.5521	0.6444	0.5518	1.5816	1.0438
0.032	0.4594	0.032	0.4873	0.0216	0.3776	0.488	0.962	0.6464	0.5524	0.6476	0.5521	1.5852	1.0439
0.032	0.4597	0.032	0.4876	0.0216	0.3776	0.492	0.9629	0.65	0.5527	0.6512	0.5521	1.5884	1.0438
0.032	0.46	0.032	0.4876	0.0216	0.3779	0.492	0.9639	0.6532	0.5533	0.6544	0.5524	1.5916	1.0438
0.032	0.46	0.032	0.4879	0.022	0.3782	0.496	0.9666	0.6564	0.5536	0.6576	0.5524	1.5952	1.0436
0.032	0.4606	0.032	0.4879	0.022	0.3785	0.5	0.9676	0.66	0.554	0.6612	0.5527	1.5984	1.0437
0.032	0.4609	0.032	0.4882	0.022	0.3788	0.5	0.9682	0.6632	0.5546	0.6644	0.553	1.602	1.0437
0.032	0.4613	0.032	0.4882	0.0224	0.3791	0.504	0.9701	0.6664	0.5549	0.6676	0.5536	1.6052	1.0436
0.032	0.4613	0.032	0.4885	0.0224	0.3791	0.504	0.971	0.67	0.5552	0.6712	0.5536	1.6084	1.0436
0.032	0.4616	0.032	0.4885	0.0224	0.3797	0.508	0.9732	0.6732	0.5555	0.6744	0.554	1.612	1.0434
0.032	0.4619	0.032	0.4889	0.0224	0.38	0.508	0.9741	0.6764	0.5558	0.6776	0.5543	1.6152	1.0435
0.036	0.4619	0.036	0.4889	0.0228	0.3803	0.512	0.975	0.68	0.5564	0.6812	0.5543	1.6188	1.0435
0.036	0.4622	0.036	0.4889	0.0228	0.3803	0.516	0.9781	0.6832	0.5567	0.6844	0.5546	1.622	1.0435
0.036	0.4625	0.036	0.4892	0.0228	0.3807	0.516	0.979	0.6864	0.5571	0.6876	0.5543	1.6256	1.0434
0.036	0.4625	0.036	0.4892	0.0232	0.381	0.52	0.98	0.69	0.5574	0.6912	0.5546	1.6288	1.0433
0.036	0.4628	0.036	0.4895	0.0232	0.3813	0.524	0.9825	0.6932	0.5577	0.6944	0.5546	1.632	1.0432
0.036	0.4628	0.036	0.4895	0.0232	0.3816	0.524	0.9834	0.6964	0.558	0.6976	0.5549	1.6356	1.0434
0.036	0.4631	0.036	0.4898	0.0232	0.3816	0.524	0.984	0.7	0.5586	0.7012	0.5549	1.6388	1.0433
0.036	0.4634	0.036	0.4898	0.0236	0.3819	0.532	0.9871	0.7032	0.5589	0.7044	0.5552	1.6424	1.0432
0.036	0.4634	0.036	0.4901	0.0236	0.3822	0.532	0.988	0.7064	0.5592	0.708	0.5555	1.6456	1.0431
0.036	0.4637	0.036	0.4901	0.0236	0.3825	0.532	0.989	0.71	0.5595	0.7112	0.5555	1.6488	1.0431
0.036	0.4637	0.036	0.4901	0.0236	0.3828	0.536	0.9899	0.7132	0.5598	0.7144	0.5558	1.6524	1.0431
0.036	0.464	0.036	0.4904	0.024	0.3828	0.54	0.9924	0.7164	0.5602	0.718	0.5558	1.6556	1.0431
0.036	0.4644	0.036	0.4904	0.024	0.3831	0.54	0.9933	0.72	0.5605	0.7212	0.5561	1.6592	1.043
0.036	0.4644	0.036	0.4907	0.024	0.3834	0.544	0.9952	0.7232	0.5614	0.7244	0.5561	1.6624	1.0429
0.036	0.4647	0.036	0.4907	0.0244	0.3834	0.544	0.9958	0.7264	0.5614	0.728	0.5564	1.6656	1.0429
0.036	0.465	0.036	0.4907	0.0244	0.3838	0.548	0.997	0.73	0.562	0.7312	0.5567	1.6692	1.0429
0.036	0.465	0.036	0.491	0.0244	0.3841	0.548	0.998	0.7332	0.5623	0.7344	0.5571	1.6724	1.0429
0.036	0.4653	0.036	0.491	0.0244	0.3844	0.552	1.0011	0.7364	0.5626	0.738	0.5571	1.676	1.0429
0.036	0.4653	0.036	0.4913	0.0248	0.3844	0.556	1.0023	0.74	0.5629	0.7412	0.5574	1.6792	1.0427
0.036	0.4656	0.036	0.4913	0.0248	0.3847	0.556	1.0029	0.7432	0.5633	0.7444	0.5577	1.6828	1.0427
0.036	0.4656	0.036	0.4913	0.0248	0.385	0.556	1.0042	0.7464	0.5636	0.748	0.5577	1.686	1.0428
0.036	0.4659	0.036	0.4916	0.0252	0.385	0.564	1.0073	0.75	0.5642	0.7512	0.5577	1.6892	1.0427
0.036	0.4659	0.036	0.4916	0.0252	0.3853	0.564	1.0082	0.7532	0.5645	0.7544	0.558	1.6928	1.0427
0.036	0.4662	0.036	0.4916	0.0252	0.3856	0.564	1.0091	0.7564	0.5648	0.758	0.558	1.696	1.0426
0.04	0.4662	0.04	0.492	0.0252	0.3859	0.568	1.0116	0.76	0.5651	0.7612	0.5583	1.6996	1.0425
0.04	0.4665	0.04	0.492	0.0256	0.3859	0.572	1.0144	0.7632	0.5654	0.7644	0.5586	1.7028	1.0425
0.04	0.4665	0.04	0.492	0.0256	0.3862	0.576	1.0153	0.7664	0.5657	0.768	0.5589	1.706	1.0425
0.04	0.4668	0.04	0.4923	0.0256	0.3865	0.58	1.0184	0.77	0.566	0.7712	0.5589	1.7096	1.0425
0.04	0.4668	0.04	0.4923	0.0256	0.3869	0.58	1.0193	0.7732	0.5664	0.7744	0.5592	1.7128	1.0423
0.04	0.4671	0.04	0.4926	0.026	0.3869	0.58	1.0206	0.7764	0.5667	0.778	0.5592	1.7164	1.0424
0.04	0.4675	0.04	0.4926	0.026	0.3872	0.588	1.024	0.78	0.5673	0.7812	0.5595	1.7196	1.0424
0.04	0.4675	0.04	0.4926	0.026	0.3878	0.588	1.0249	0.7832	0.5676	0.7844	0.5595	1.7232	1.0423
0.04	0.4678	0.04	0.4932	0.0264	0.3878	0.588	1.0262	0.7864	0.5679	0.788	0.5598	1.7264	1.0423
0.04	0.4678	0.04	0.4932	0.0264	0.3881	0.592	1.0296	0.79	0.5685	0.7912	0.5602	1.7296	1.0422
0.04	0.4684	0.04	0.4932	0.0264	0.3884	0.596	1.0305	0.7932	0.5688	0.7948	0.5605	1.7332	1.0421
0.04	0.4687	0.04	0.4935	0.0264	0.3884	0.596	1.0314	0.7964	0.5691	0.798	0.5605	1.7364	1.0422
0.04	0.4687	0.04	0.4935	0.0268	0.3887	0.6	1.0348	0.8	0.5695	0.8012	0.5605	1.74	1.0422
0.04	0.469	0.04	0.4935	0.0268	0.389	0.6	1.0361	0.8032	0.5698	0.8048	0.5608	1.7432	1.0421
0.04	0.469	0.04	0.4938	0.0268	0.389	0.608	1.0404	0.8064	0.5701	0.808	0.5608	1.7464	1.042
0.04	0.4693	0.04	0.4938	0.0272	0.3893	0.608	1.0423	0.81	0.5704	0.8112	0.5614	1.75	1.042
0.04	0.4693	0.04	0.4941	0.0272	0.3896	0.612	1.046	0.8132	0.5707	0.8148	0.5617	1.7532	1.0421
0.04	0.4696	0.04	0.4941	0.0272	0.3896	0.616	1.0472	0.8164	0.571	0.818	0.5617	1.7568	1.042
0.04	0.4696	0.04	0.4941	0.0272	0.39	0.62	1.0507	0.82	0.5713	0.8212	0.5617	1.76	1.0419
0.04	0.4699	0.04	0.4944	0.0276	0.39	0.62	1.0519	0.8232	0.5716	0.8248	0.562	1.7632	1.0418
0.04	0.4699	0.04	0.4944	0.0276	0.3903	0.624	1.0534	0.8264	0.5719	0.828	0.5623	1.7668	1.0418
0.04	0.4703	0.04	0.4944	0.0276	0.3906	0.624	1.0556	0.83	0.5722	0.8312	0.5623	1.77	1.0419
0.04	0.4706	0.04	0.4947	0.0276	0.3909	0.628	1.0572	0.8332	0.5729	0.8348	0.5626	1.7736	1.0419
0.04	0.4706	0.04	0.4947	0.028	0.3909	0.628	1.0587	0.8364	0.5732	0.838	0.5629	1.7768	1.0417
0.044	0.4709	0.044	0.4947	0.028	0.3912	0.628	1.06	0.84	0.5732	0.8412	0.5633	1.7804	1.0417
0.044	0.4709	0.044	0.4951	0.028	0.3912	0.632	1.0631	0.8432	0.5738	0.8448	0.5633	1.7836	1.0417
0.044	0.4712	0.044	0.4951	0.0284	0.3915	0.636	1.0665	0.8464	0.5741	0.848	0.5636	1.7868	1.0417
0.044	0.4712	0.044	0.4951	0.0284	0.3915	0.636	1.068	0.85	0.5744	0.8512	0.5636	1.7904	1.0417
0.044	0.4715	0.044	0.4954	0.0284	0.3918	0.64	1.0696	0.8532	0.5747	0.8548	0.5639	1.7936	1.0415
0.044	0.4715	0.044	0.4954	0.0284	0.3921	0.644	1.0742	0.8564	0.5747	0.858	0.5639	1.7972	1.0415
0.044	0.4715	0.044	0.4954	0.0288	0.3924	0.644	1.0755	0.86	0.5753	0.8612	0.5642	1.8004	1.0415
0.044	0.4715	0.044	0.4957	0.0288	0.3924	0.648	1.077	0.8632	0.5757	0.8648	0.5642	1.8036	1.0415
0.044	0.4718	0.044	0.4957	0.0288	0.3927	0.648	1.0801	0.8664	0.5763	0.868	0.5645	1.8072	1.0415
0.044	0.4718	0.044	0.4957	0.0292	0.3927	0.652	1.0813	0.87	0.5766	0.8712	0.5648	1.8104	1.0414
0.044	0.4718	0.044	0.496	0.0292	0.3931	0.652	1.0844	0.8732	0.5769	0.8748	0.5648	1.814	1.0414
0.044	0.4721	0.044	0.496	0.0292	0.3931	0.656	1.086	0.8764	0.5772	0.878	0.5651	1.8172	1.0413
0.044	0.4721	0.044	0.496	0.0292	0.3934	0.656	1.0879	0.88	0.5775	0.8816	0.5651	1.8208	1.0414
0.044	0.4724	0.044	0.4963	0.0296	0.3937	0.656	1.0894	0.8832	0.5778	0.8848	0.5654	1.824	1.0413
0.044	0.4724	0.044	0.4963	0.0296	0.3937	0.66	1.0913	0.8864	0.5781	0.888	0.5654	1.8272	1.0412
0.044	0.4727	0.044	0.4963	0.0296	0.394	0.664	1.099	0.89	0.5784	0.8916	0.5657	1.8308	1.0412
0.044	0.4727	0.044	0.4963	0.0296	0.3943	0.668	1.1006	0.8932	0.5788	0.8948	0.5657	1.834	1.0411
0.044	0.473	0.044	0.4966	0.03	0.3943	0.668	1.1024	0.8964	0.5791	0.898	0.566	1.8376	1.0412
0.044	0.473	0.044	0.4966	0.03	0.3946	0.672	1.1077	0.9	0.5794	0.9016	0.5664	1.8408	1.0412
0.044	0.4734	0.044	0.4966	0.03	0.3946	0.676	1.1093	0.9032	0.5797	0.9048	0.5664	1.844	1.041
0.044	0.4734	0.044	0.4969	0.0304	0.3949	0.68	1.1145	0.9064	0.58	0.908	0.5667	1.8476	1.041
0.044	0.4737	0.044	0.4969	0.0304	0.3949	0.68	1.1161	0.91	0.5803	0.9116	0.5667	1.8508	1.041
0.044	0.4737	0.044	0.4969	0.0304	0.3955	0.684	1.1235	0.9132	0.5806	0.9148	0.5667	1.8544	1.041
0.044	0.474	0.044	0.4972	0.0304	0.3958	0.688	1.126	0.9164	0.5809	0.918	0.567	1.8576	1.041
0.048	0.474	0.048	0.4972	0.0308	0.3958	0.688	1.1279	0.92	0.5812	0.9216	0.5673	1.8612	1.0409
0.048	0.4743	0.048	0.4975	0.0308	0.3962	0.692	1.1341	0.9232	0.5815	0.9248	0.5673	1.8644	1.0409
0.048	0.4743	0.048	0.4975	0.0308	0.3962	0.696	1.1362	0.9264	0.5819	0.928	0.5676	1.8676	1.0409
0.048	0.4746	0.048	0.4975	0.0312	0.3965	0.696	1.1384	0.93	0.5822	0.9316	0.5676	1.8712	1.041
0.048	0.4746	0.048	0.4978	0.0312	0.3968	0.7	1.1446	0.9332	0.5825	0.9348	0.5679	1.8744	1.0409
0.048	0.4749	0.048	0.4978	0.0312	0.3968	0.704	1.1465	0.9364	0.5828	0.938	0.5682	1.878	1.0408
0.048	0.4749	0.048	0.4978	0.0312	0.3971	0.704	1.1489	0.94	0.5831	0.9416	0.5682	1.8812	1.0407
0.048	0.4752	0.048	0.4982	0.0316	0.3971	0.708	1.153	0.9432	0.5834	0.9448	0.5685	1.8844	1.0408
0.048	0.4752	0.048	0.4982	0.0316	0.3974	0.708	1.1551	0.9464	0.584	0.948	0.5685	1.888	1.0408
0.048	0.4755	0.048	0.4982	0.0316	0.3974	0.708	1.1576	0.95	0.5843	0.9516	0.5691	1.8912	1.0408
0.048	0.4755	0.048	0.4985	0.0316	0.3977	0.716	1.1685	0.9532	0.5843	0.9548	0.5691	1.8948	1.0407
0.048	0.4761	0.048	0.4985	0.032	0.3977	0.716	1.1703	0.9564	0.5846	0.958	0.5691	1.898	1.0406
0.048	0.4761	0.048	0.4985	0.032	0.398	0.724	1.1815	0.96	0.5853	0.9616	0.5695	1.9012	1.0406
0.048	0.4765	0.048	0.4985	0.032	0.3983	0.724	1.1849	0.9632	0.5853	0.9648	0.5695	1.9048	1.0407
0.048	0.4765	0.048	0.4988	0.0324	0.3983	0.724	1.1877	0.9664	0.5856	0.9684	0.5698	1.908	1.0406
0.048	0.4768	0.048	0.4988	0.0324	0.3986	0.732	1.1979	0.97	0.5862	0.9716	0.5701	1.9116	1.0405
0.048	0.4768	0.048	0.4988	0.0324	0.3986	0.732	1.2016	0.9732	0.5865	0.9748	0.5701	1.9148	1.0405
0.048	0.4771	0.048	0.4991	0.0324	0.3989	0.732	1.2057	0.9764	0.5868	0.9784	0.5701	1.9184	1.0406
0.048	0.4771	0.048	0.4991	0.0328	0.3989	0.736	1.21	0.98	0.5868	0.9816	0.5704	1.9216	1.0405
0.048	0.4774	0.048	0.4991	0.0328	0.3993	0.74	1.2227	0.9832	0.5871	0.9848	0.5704	1.9248	1.0405
0.048	0.4774	0.048	0.4991	0.0328	0.3996	0.74	1.2267	0.9864	0.5874	0.9884	0.5704	1.9284	1.0404
0.048	0.4777	0.048	0.4994	0.0332	0.3996	0.744	1.2314	0.99	0.5877	0.9916	0.5707	1.9316	1.0404
0.048	0.4777	0.048	0.4994	0.0332	0.3999	0.744	1.2401	0.9932	0.5881	0.9948	0.5707	1.9352	1.0404
0.048	0.4777	0.048	0.4994	0.0332	0.3999	0.748	1.2447	0.9964	0.5884	0.9984	0.571	1.9384	1.0405
0.048	0.478	0.052	0.4994	0.0332	0.4002	0.748	1.2497	1	0.5887	1.0016	0.571	1.9416	1.0404
0.052	0.478	0.052	0.4994	0.0336	0.4002	0.752	1.2658	1.0032	0.589	1.0048	0.5713	1.9452	1.0403
0.052	0.4783	0.052	0.4997	0.0336	0.4005	0.752	1.2702	1.0064	0.5893	1.0084	0.5713	1.9484	1.0403
0.052	0.4783	0.052	0.4997	0.0336	0.4005	0.756	1.2773	1.01	0.5896	1.0116	0.5716	1.952	1.0403
0.052	0.4786	0.052	0.4997	0.0336	0.4008	0.756	1.2841	1.0132	0.5899	1.0148	0.5719	1.9552	1.0403
0.052	0.4786	0.052	0.5	0.034	0.4008	0.764	1.3173	1.0164	0.5902	1.0184	0.5719	1.9588	1.0403
0.052	0.4789	0.052	0.5	0.034	0.4011	0.768	1.3232	1.02	0.5905	1.0216	0.5722	1.962	1.0402
0.052	0.4789	0.052	0.5	0.034	0.4011	0.768	1.3287	1.0232	0.5908	1.0248	0.5726	1.9652	1.0402
0.052	0.4792	0.052	0.5	0.0344	0.4014	0.772	1.3473	1.0264	0.5912	1.0284	0.5726	1.9688	1.0402
0.052	0.4792	0.052	0.5003	0.0344	0.4014	0.776	1.3532	1.03	0.5918	1.0316	0.5729	1.972	1.0402
0.052	0.4796	0.052	0.5003	0.0344	0.4017	0.776	1.3653	1.0332	0.5921	1.0348	0.5732	1.9756	1.0402
0.052	0.4796	0.052	0.5003	0.0344	0.4017	0.78	1.3712	1.0364	0.5924	1.0384	0.5732	1.9788	1.04
0.052	0.4796	0.052	0.5003	0.0348	0.402	0.78	1.3771	1.04	0.5924	1.0416	0.5735	1.982	1.0401
0.052	0.4799	0.052	0.5009	0.0348	0.402	0.784	1.3969	1.0432	0.593	1.0448	0.5735	1.9856	1.0401
0.052	0.4799	0.052	0.5009	0.0348	0.4024	0.784	1.4044	1.0464	0.5933	1.0484	0.5738	1.9888	1.0401
0.052	0.4802	0.052	0.5009	0.0352	0.4024	0.788	1.4112	1.05	0.5933	1.0516	0.5741	1.9924	1.0401
0.052	0.4802	0.052	0.5009	0.0352	0.4027	0.792	1.4304	1.0532	0.5936	1.0548	0.5741	1.9956	1.04
0.052	0.4805	0.052	0.5013	0.0352	0.4027	0.792	1.4369	1.0564	0.5939	1.0584	0.5741	1.9992	1.04
0.052	0.4805	0.052	0.5013	0.0352	0.4033	0.796	1.4462	1.06	0.5943	1.0616	0.5741	2.0024	1.0401
0.052	0.4808	0.052	0.5013	0.0356	0.4033	0.796	1.4518	1.0632	0.5946	1.0652	0.5744	2.0056	1.04
0.052	0.4808	0.052	0.5013	0.0356	0.4036	0.8	1.4636	1.0664	0.5949	1.0684	0.5747	2.0092	1.04
0.052	0.4811	0.052	0.5016	0.0356	0.4036	0.8	1.4698	1.07	0.5952	1.0716	0.5747	2.0124	1.0399
0.052	0.4811	0.052	0.5016	0.0356	0.4039	0.8	1.4757	1.0732	0.5955	1.0752	0.575	2.016	1.0399
0.052	0.4811	0.052	0.5016	0.036	0.4039	0.804	1.4872	1.0764	0.5958	1.0784	0.575	2.0192	1.04
0.056	0.4814	0.056	0.5016	0.036	0.4042	0.808	1.4943	1.08	0.5961	1.0816	0.5753	2.0224	1.0399
0.056	0.4814	0.056	0.5019	0.036	0.4042	0.808	1.5008	1.0832	0.5964	1.0852	0.5757	2.026	1.0399
0.056	0.4817	0.056	0.5019	0.0364	0.4045	0.808	1.5067	1.0864	0.5967	1.0884	0.5757	2.0292	1.0398
0.056	0.4817	0.056	0.5019	0.0364	0.4045	0.812	1.5265	1.09	0.5967	1.0916	0.576	2.0328	1.0398
0.056	0.482	0.056	0.5022	0.0364	0.4048	0.816	1.534	1.0932	0.597	1.0952	0.576	2.036	1.0399
0.056	0.482	0.056	0.5022	0.0364	0.4048	0.816	1.5392	1.0964	0.5974	1.0984	0.5763	2.0396	1.0398
0.056	0.482	0.056	0.5022	0.0368	0.4051	0.82	1.5591	1.1	0.5977	1.1016	0.5763	2.0428	1.0398
0.056	0.4823	0.056	0.5022	0.0368	0.4051	0.824	1.5659	1.1032	0.598	1.1052	0.5769	2.046	1.0397
0.056	0.4823	0.056	0.5025	0.0368	0.4055	0.824	1.5734	1.1064	0.5983	1.1084	0.5769	2.0496	1.0397
0.056	0.4827	0.056	0.5025	0.0372	0.4055	0.828	1.5954	1.11	0.5986	1.1116	0.5772	2.0528	1.0398
0.056	0.4827	0.056	0.5025	0.0372	0.4055	0.832	1.6003	1.1132	0.5989	1.1152	0.5772	2.0564	1.0398
0.056	0.483	0.056	0.5025	0.0372	0.4058			1.1164	0.5995	1.1184	0.5775	2.0596	1.0397
0.056	0.483	0.056	0.5028	0.0372	0.4058	0.004	1.5504	1.12	0.5998	1.1216	0.5775	2.0628	1.0397
0.056	0.483	0.056	0.5028	0.0376	0.4061	0.004	1.5368	1.1232	0.6001	1.1252	0.5778	2.0664	1.0397
0.056	0.4833	0.056	0.5028	0.0376	0.4061	0.008	1.5206	1.1264	0.6001	1.1284	0.5778	2.0696	1.0397
0.056	0.4833	0.056	0.5031	0.0376	0.4064	0.008	1.5048	1.13	0.6005	1.1316	0.5778	2.0732	1.0397
0.056	0.4833	0.056	0.5031	0.0376	0.4064	0.012	1.4723	1.1332	0.6008	1.1352	0.5781	2.0764	1.0396
0.056	0.4836	0.056	0.5031	0.038	0.4067	0.012	1.4602	1.1364	0.6011	1.1384	0.5781	2.0796	1.0396
0.056	0.4836	0.056	0.5031	0.038	0.4067	0.016	1.4475	1.14	0.6014	1.1416	0.5784	2.0832	1.0395
0.056	0.4842	0.056	0.5034	0.038	0.407	0.016	1.4273	1.1432	0.6017	1.1452	0.5784	2.0864	1.0397
0.056	0.4842	0.056	0.5034	0.0384	0.407	0.02	1.4162	1.1464	0.602	1.1484	0.5788	2.09	1.0396
0.056	0.4845	0.056	0.5034	0.0384	0.4073	0.02	1.4059	1.15	0.602	1.152	0.5788	2.0932	1.0396
0.056	0.4845	0.056	0.5034	0.0384	0.4073	0.024	1.3864	1.1532	0.6023	1.1552	0.5788	2.0968	1.0395
0.056	0.4848	0.056	0.5037	0.0384	0.4073	0.024	1.3768	1.1564	0.6026	1.1584	0.5791	2.1	1.0395
0.06	0.4848	0.06	0.5037	0.0388	0.4076	0.024	1.3684	1.16	0.6029	1.162	0.5791	2.1032	1.0396
0.06	0.4848	0.06	0.5037	0.0388	0.4076	0.032	1.3269	1.1632	0.6032	1.1652	0.5794	2.1068	1.0396
0.06	0.4851	0.06	0.504	0.0388	0.4079	0.032	1.3154	1.1664	0.6036	1.1684	0.5794	2.11	1.0395
0.06	0.4851	0.06	0.504	0.0392	0.4079	0.036	1.3061	1.17	0.6039	1.172	0.5797	2.1136	1.0395
0.06	0.4851	0.06	0.504	0.0392	0.4082	0.04	1.268	1.1732	0.6042	1.1752	0.5797	2.1168	1.0395
0.06	0.4854	0.06	0.504	0.0392	0.4082	0.044	1.2587	1.1764	0.6045	1.1784	0.58	2.12	1.0395
0.06	0.4854	0.06	0.5044	0.0392	0.4086	0.044	1.2497	1.18	0.6048	1.182	0.5803	2.1236	1.0395
0.06	0.4858	0.06	0.5044	0.0396	0.4086	0.048	1.2246	1.1832	0.6048	1.1852	0.5803	2.1268	1.0395
0.06	0.4858	0.06	0.5044	0.0396	0.4086	0.052	1.2162	1.1864	0.6051	1.1884	0.5803	2.1304	1.0394
0.06	0.4858	0.06	0.5044	0.0396	0.4089	0.052	1.2078	1.19	0.6054	1.192	0.5806	2.1336	1.0394
0.06	0.4861	0.06	0.5044	0.0396	0.4089	0.056	1.1849	1.1932	0.6057	1.1952	0.5806	2.1372	1.0395
0.06	0.4861	0.06	0.5044	0.04	0.4092	0.06	1.1775	1.1964	0.606	1.1984	0.5809	2.1404	1.0395
0.06	0.4864	0.06	0.5044	0.04	0.4092	0.06	1.1706	1.2	0.6063	1.202	0.5812	2.1436	1.0393
0.06	0.4864	0.06	0.5044	0.04	0.4095	0.064	1.1585	1.2032	0.6067	1.2052	0.5812	2.1472	1.0394
0.06	0.4867	0.06	0.5047	0.0404	0.4095	0.064	1.1517	1.2064	0.6073	1.2084	0.5812	2.1504	1.0393
0.06	0.4867	0.06	0.5047	0.0404	0.4098	0.064	1.1452	1.21	0.6073	1.212	0.5815	2.154	1.0394
0.06	0.487	0.06	0.5047	0.0404	0.4098	0.068	1.1344	1.2132	0.6076	1.2152	0.5819	2.1572	1.0394
0.06	0.487	0.06	0.5047	0.0404	0.4098	0.068	1.1285	1.2164	0.6079	1.2184	0.5819	2.1604	1.0393
0.06	0.4873	0.06	0.505	0.0408	0.4101	0.072	1.1226	1.22	0.6082	1.222	0.5822	2.164	1.0393
0.06	0.4873	0.06	0.505	0.0408	0.4101	0.076	1.1068	1.2232	0.6085	1.2252	0.5825	2.1672	1.0393
0.06	0.4873	0.06	0.505	0.0408	0.4104	0.076	1.1021	1.2264	0.6088	1.2284	0.5825	2.1708	1.0393
0.06	0.4876	0.06	0.505	0.0412	0.4104	0.08	1.0944	1.23	0.6091	1.232	0.5828	2.174	1.0393
0.06	0.4876	0.06	0.505	0.0412	0.4107	0.08	1.0894	1.2332	0.6094	1.2352	0.5828	2.1776	1.0392
0.06	0.4879	0.06	0.5053	0.0412	0.4107	0.08	1.0851	1.2364	0.6094	1.2388	0.5831	2.1808	1.0392
0.064	0.4879	0.064	0.5053	0.0412	0.4113	0.088	1.0634	1.24	0.6098	1.242	0.5831	2.184	1.0393
0.064	0.4882	0.064	0.5053	0.0416	0.4113	0.092	1.0596	1.2432	0.6101	1.2452	0.5831	2.1876	1.0393
0.064	0.4882	0.064	0.5053	0.0416	0.4113	0.092	1.0556	1.2464	0.6104	1.2488	0.5834	2.1908	1.0393
0.064	0.4882	0.064	0.5053	0.0416	0.4117	0.096	1.0463	1.25	0.6107	1.252	0.5837	2.1944	1.0391
0.064	0.4885	0.064	0.5056	0.0416	0.4117	0.1	1.0432	1.2532	0.611	1.2552	0.584	2.1976	1.0392
0.064	0.4885	0.064	0.5056	0.042	0.4117	0.1	1.0404	1.2564	0.611	1.2588	0.584	2.2008	1.0393
0.064	0.4885	0.064	0.5056	0.042	0.412	0.104	1.0327	1.26	0.6113	1.262	0.584	2.2044	1.0392
0.064	0.4889	0.064	0.5059	0.042	0.412	0.108	1.0296	1.2632	0.6116	1.2652	0.584	2.2076	1.0392
0.064	0.4889	0.064	0.5059	0.0424	0.4123	0.108	1.0268	1.2664	0.6119	1.2688	0.5846	2.2112	1.0391
0.064	0.4892	0.064	0.5059	0.0424	0.4123	0.108	1.0249	1.27	0.6122	1.272	0.5846	2.2144	1.0391
0.064	0.4892	0.064	0.5059	0.0424	0.4126	0.116	1.0175	1.2732	0.6125	1.2752	0.5846	2.2176	1.0392
0.064	0.4892	0.064	0.5059	0.0424	0.4126	0.116	1.0153	1.2764	0.6129	1.2788	0.585	2.2212	1.0391
0.064	0.4895	0.064	0.5059	0.0428	0.4126	0.116	1.0131	1.28	0.6129	1.282	0.585	2.2244	1.0391
0.064	0.4895	0.064	0.5062	0.0428	0.4129	0.12	1.0079	1.2832	0.6132	1.2852	0.5853	2.228	1.0391
0.064	0.4898	0.064	0.5062	0.0428	0.4129	0.124	1.006	1.2864	0.6135	1.2888	0.5853	2.2312	1.039
0.064	0.4898	0.064	0.5062	0.0432	0.4129	0.128	1.0004	1.2896	0.6138	1.292	0.5856	2.2348	1.0391
0.064	0.4901	0.064	0.5062	0.0432	0.4132	0.128	0.9989	1.2932	0.6141	1.2952	0.5856	2.238	1.0391
0.064	0.4901	0.064	0.5065	0.0432	0.4132	0.128	0.9967	1.2964	0.6144	1.2988	0.5859	2.2412	1.0391
0.064	0.4901	0.064	0.5065	0.0432	0.4132	0.136	0.9911	1.2996	0.615	1.302	0.5859	2.2448	1.0389
0.064	0.4904	0.064	0.5065	0.0436	0.4135	0.136	0.9896	1.3032	0.615	1.3052	0.5862	2.248	1.0389
0.064	0.4904	0.064	0.5065	0.0436	0.4135	0.14	0.9831	1.3064	0.6153	1.3088	0.5862	2.2516	1.039
0.064	0.4907	0.064	0.5068	0.0436	0.4138	0.144	0.9812	1.3096	0.6156	1.312	0.5865	2.2548	1.039
0.064	0.4907	0.064	0.5068	0.0436	0.4138	0.144	0.9797	1.3132	0.616	1.3152	0.5865	2.258	1.039
0.064	0.4907	0.064	0.5068	0.044	0.4141	0.148	0.9747	1.3164	0.616	1.3188	0.5868	2.2616	1.0389
0.068	0.491	0.068	0.5068	0.044	0.4141	0.152	0.9732	1.3196	0.6163	1.322	0.5868	2.2648	1.0389
0.068	0.491	0.068	0.5068	0.044	0.4141	0.152	0.9716	1.3232	0.6166	1.3252	0.5868	2.2684	1.0389
0.068	0.491	0.068	0.5071	0.0444	0.4144	0.156	0.9673	1.3264	0.6169	1.3288	0.5871	2.2716	1.0389
0.068	0.4913	0.068	0.5071	0.0444	0.4144	0.156	0.9657	1.3296	0.6172	1.332	0.5871	2.2752	1.0389
0.068	0.4913	0.068	0.5071	0.0444	0.4144	0.16	0.9642	1.3332	0.6175	1.3356	0.5874	2.2784	1.0388
0.068	0.492	0.068	0.5071	0.0444	0.4148	0.164	0.9598	1.3364	0.6178	1.3388	0.5874	2.2816	1.0388
0.068	0.492	0.068	0.5071	0.0448	0.4148	0.164	0.9589	1.3396	0.6181	1.342	0.5874	2.2852	1.0388
0.068	0.492	0.068	0.5071	0.0448	0.4148	0.168	0.9573	1.3432	0.6181	1.3456	0.5877	2.2884	1.0389
0.068	0.4923	0.068	0.5075	0.0448	0.4151	0.172	0.9527	1.3464	0.6184	1.3488	0.5877	2.292	1.0388
0.068	0.4923	0.068	0.5075	0.0452	0.4151	0.172	0.9515	1.3496	0.6187	1.352	0.5881	2.2952	1.0387
0.068	0.4923	0.068	0.5075	0.0452	0.4154	0.176	0.9502	1.3532	0.6191	1.3556	0.5881	2.2984	1.0387
0.068	0.4926	0.068	0.5075	0.0452	0.4154	0.176	0.9477	1.3564	0.6194	1.3588	0.5884	2.302	1.0388
0.068	0.4926	0.068	0.5075	0.0452	0.4154	0.18	0.9462	1.3596	0.6194	1.362	0.5881	2.3052	1.0387
0.068	0.4926	0.068	0.5075	0.0456	0.4157	0.18	0.9449	1.3632	0.6197	1.3656	0.5884	2.3088	1.0387
0.068	0.4929	0.068	0.5078	0.0456	0.4157	0.18	0.9431	1.3664	0.62	1.3688	0.5887	2.312	1.0386
0.068	0.4929	0.068	0.5078	0.0456	0.4157	0.188	0.9381	1.3696	0.6203	1.372	0.5887	2.3156	1.0386
0.068	0.4929	0.068	0.5078	0.0456	0.416	0.188	0.9369	1.3732	0.6206	1.3756	0.589	2.3188	1.0387
0.068	0.4932	0.068	0.5078	0.046	0.416	0.192	0.9332	1.3764	0.6209	1.3788	0.589	2.322	1.0386
0.068	0.4932	0.068	0.5078	0.046	0.4163	0.196	0.9316	1.3796	0.6212	1.382	0.5893	2.3256	1.0386
0.068	0.4935	0.068	0.5081	0.046	0.4163	0.196	0.9307	1.3832	0.6212	1.3856	0.5893	2.3288	1.0385
0.068	0.4935	0.068	0.5081	0.0464	0.4163	0.2	0.927	1.3864	0.6215	1.3888	0.5893	2.3324	1.0385
0.068	0.4935	0.068	0.5081	0.0464	0.4166	0.204	0.9257	1.3896	0.6218	1.392	0.5896	2.3356	1.0386
0.068	0.4938	0.068	0.5081	0.0464	0.4166	0.204	0.9245	1.3932	0.6222	1.3956	0.5899	2.3388	1.0386
0.068	0.4938	0.068	0.5087	0.0464	0.4169	0.208	0.9214	1.3964	0.6228	1.3988	0.5899	2.3424	1.0386
0.072	0.4938	0.072	0.5087	0.0468	0.4169	0.208	0.9204	1.3996	0.6228	1.402	0.5902	2.3456	1.0384
0.072	0.4941	0.072	0.5087	0.0468	0.4169	0.212	0.9192	1.4032	0.6231	1.4056	0.5905	2.3492	1.0384
0.072	0.4941	0.072	0.5087	0.0468	0.4172	0.216	0.9158	1.4064	0.6234	1.4088	0.5905	2.3524	1.0385
0.072	0.4941	0.072	0.5087	0.0472	0.4172	0.216	0.9146	1.4096	0.6237	1.412	0.5908	2.3556	1.0385
0.072	0.4944	0.072	0.509	0.0472	0.4172	0.22	0.913	1.4132	0.624	1.4156	0.5908	2.3592	1.0384
0.072	0.4944	0.072	0.509	0.0472	0.4175	0.224	0.9099	1.4164	0.6243	1.4188	0.5908	2.3624	1.0383
0.072	0.4947	0.072	0.509	0.0472	0.4175	0.224	0.9087	1.4196	0.6243	1.4224	0.5912	2.366	1.0384
0.072	0.4947	0.072	0.509	0.0476	0.4175	0.228	0.9077	1.4232	0.6246	1.4256	0.5912	2.3692	1.0384
0.072	0.4947	0.072	0.509	0.0476	0.4179	0.232	0.9031	1.4264	0.625	1.4288	0.5915	2.3728	1.0384
0.072	0.4951	0.072	0.509	0.0476	0.4179	0.232	0.9022	1.4296	0.6253	1.4324	0.5918	2.376	1.0382
0.072	0.4951	0.072	0.5093	0.0476	0.4179	0.24	0.8987	1.4332	0.6256	1.4356	0.5918	2.3792	1.0383
0.072	0.4951	0.072	0.5093	0.048	0.4182	0.24	0.8975	1.4364	0.6256	1.4388	0.5918	2.3828	1.0382
0.072	0.4954	0.072	0.5093	0.048	0.4182	0.24	0.8963	1.4396	0.6259	1.4424	0.5918	2.386	1.0383
0.072	0.4954	0.072	0.5096	0.048	0.4185	0.244	0.8932	1.4432	0.6262	1.4456	0.5924	2.3896	1.0382
0.072	0.4957	0.072	0.5096	0.0484	0.4185	0.248	0.8916	1.4464	0.6265	1.4488	0.5924	2.3928	1.0382
0.072	0.4957	0.072	0.5096	0.0484	0.4185	0.252	0.8885	1.4496	0.6268	1.4524	0.5927	2.396	1.0381
0.072	0.4957	0.072	0.5096	0.0484	0.4185	0.252	0.887	1.4532	0.6268	1.4556	0.593	2.3996	1.0381
0.072	0.496	0.072	0.5096	0.0484	0.4191	0.256	0.886	1.4564	0.6271	1.4588	0.593	2.4028	1.0381
0.072	0.496	0.072	0.5096	0.0488	0.4191	0.264	0.8795	1.4596	0.6274	1.4624	0.5933	2.4064	1.0381
0.072	0.496	0.072	0.5099	0.0488	0.4194	0.264	0.8783	1.4632	0.6277	1.4656	0.5933	2.4096	1.038
0.072	0.4963	0.072	0.5099	0.0488	0.4194	0.264	0.877	1.4664	0.6281	1.4688	0.5936	2.4132	1.038
0.072	0.4963	0.072	0.5099	0.0492	0.4194	0.268	0.8736	1.4696	0.6284	1.4724	0.5936	2.4164	1.0379
0.072	0.4963	0.072	0.5099	0.0492	0.4197	0.272	0.8721	1.4732	0.6284	1.4756	0.5939	2.4196	1.038
0.072	0.4966	0.072	0.5099	0.0492	0.4197	0.272	0.8708	1.4764	0.6287	1.4788	0.5939	2.4232	1.038
0.076	0.4966	0.076	0.5102	0.0492	0.4197	0.276	0.8687	1.4796	0.629	1.4824	0.5939	2.4264	1.0379
0.076	0.4966	0.076	0.5102	0.0496	0.4197	0.276	0.8674	1.4832	0.6293	1.4856	0.5943	2.43	1.0379
0.076	0.4969	0.076	0.5102	0.0496	0.42	0.284	0.8622	1.4864	0.6296	1.4888	0.5943	2.4332	1.0378
0.076	0.4969	0.076	0.5102	0.0496	0.42	0.284	0.8609	1.4896	0.6296	1.4924	0.5946	2.4364	1.0379
0.076	0.4972	0.076	0.5106	0.0496	0.42	0.288	0.8572	1.4932	0.6299	1.4956	0.5946	2.44	1.0379
0.076	0.4972	0.076	0.5106	0.05	0.4203	0.288	0.8563	1.4964	0.6305	1.4988	0.5946	2.4432	1.0378
0.076	0.4972	0.076	0.5106	0.05	0.4203	0.292	0.8544	1.4996	0.6308	1.5024	0.5949	2.4468	1.0378
0.076	0.4975	0.076	0.5106	0.05	0.4206	0.296	0.8504	1.5032	0.6308	1.5056	0.5952	2.45	1.0378
0.076	0.4975	0.076	0.5106	0.0504	0.4206	0.296	0.8485	1.5064	0.6312	1.5088	0.5952	2.4536	1.0378
0.076	0.4975	0.076	0.5106	0.0504	0.4206	0.3	0.8448	1.5096	0.6315	1.5124	0.5952	2.4568	1.0377
0.076	0.4978	0.076	0.5109	0.0504	0.4206	0.304	0.8429	1.5132	0.6318	1.5156	0.5955	2.46	1.0376
0.076	0.4978	0.076	0.5109	0.0504	0.421	0.304	0.8417	1.5164	0.6321	1.5192	0.5955	2.4636	1.0376
0.076	0.4978	0.076	0.5109	0.0508	0.421	0.304	0.8398	1.5196	0.6321	1.5224	0.5958	2.4668	1.0376
0.076	0.4982	0.076	0.5109	0.0508	0.4213	0.312	0.8321	1.5232	0.6327	1.5256	0.5958	2.4704	1.0376
0.076	0.4982	0.076	0.5109	0.0508	0.4213	0.316	0.8299	1.5264	0.6327	1.5292	0.5961	2.4736	1.0376
0.076	0.4982	0.076	0.5112	0.0512	0.4213	0.316	0.8284	1.5296	0.633	1.5324	0.5961	2.4768	1.0375
0.076	0.4985	0.076	0.5112	0.0512	0.4213	0.32	0.824	1.5332	0.6333	1.5356	0.5964	2.4804	1.0375
0.076	0.4985	0.076	0.5112	0.0512	0.4216	0.324	0.8222	1.5364	0.6336	1.5392	0.5964	2.4836	1.0375
0.076	0.4985	0.076	0.5112	0.0512	0.4216	0.328	0.8178	1.5396	0.6336	1.5424	0.5967	2.4872	1.0375
0.076	0.4988	0.076	0.5112	0.0516	0.4216	0.328	0.8163	1.5432	0.6339	1.5456	0.5967	2.4904	1.0374
0.076	0.4988	0.076	0.5115	0.0516	0.4219	0.328	0.8147	1.5464	0.6343	1.5492	0.5967	2.4936	1.0374
0.076	0.4988	0.076	0.5115	0.0516	0.4219	0.332	0.8116	1.5496	0.6346	1.5524	0.597	2.4972	1.0373
0.076	0.4991	0.076	0.5115	0.0516	0.4219	0.336	0.8098	1.5532	0.6349	1.5556	0.5974	2.5004	1.0374
0.076	0.4991	0.076	0.5115	0.052	0.4222	0.336	0.8076	1.5564	0.6349	1.5592	0.5974	2.504	1.0374
0.08	0.4997	0.08	0.5115	0.052	0.4222	0.336	0.8061	1.5596	0.6352	1.5624	0.5974	2.5072	1.0374
0.08	0.4997	0.08	0.5118	0.052	0.4222	0.344	0.7971	1.5632	0.6355	1.5656	0.5977	2.5108	1.0373
0.08	0.4997	0.08	0.5118	0.0524	0.4222	0.348	0.7952	1.5664	0.6358	1.5692	0.5977	2.514	1.0372
0.08	0.5	0.08	0.5118	0.0524	0.4225	0.348	0.7933	1.5696	0.6361	1.5724	0.598	2.5172	1.0372
0.08	0.5	0.08	0.5118	0.0524	0.4225	0.352	0.789	1.5732	0.6364	1.5756	0.598	2.5208	1.0372
0.08	0.5	0.08	0.5121	0.0524	0.4228	0.356	0.7871	1.5764	0.6364	1.5792	0.5983	2.524	1.0372
0.08	0.5003	0.08	0.5121	0.0528	0.4228	0.36	0.7825	1.5796	0.6367	1.5824	0.5986	2.5276	1.037
0.08	0.5003	0.08	0.5121	0.0528	0.4228	0.36	0.7806	1.5832	0.637	1.5856	0.5986	2.5308	1.037
0.08	0.5003	0.08	0.5121	0.0528	0.4228	0.36	0.7791	1.5864	0.6374	1.5892	0.5986	2.534	1.0371
0.08	0.5006	0.08	0.5121	0.0532	0.4231	0.364	0.7757	1.5896	0.6374	1.5924	0.5989	2.5376	1.037
0.08	0.5006	0.08	0.5124	0.0532	0.4231	0.368	0.7695	1.5932	0.6377	1.5956	0.5989	2.5408	1.037
0.08	0.5009	0.08	0.5124	0.0532	0.4231	0.372	0.7676	1.5964	0.6383	1.5992	0.5992	2.5444	1.0369
0.08	0.5009	0.08	0.5124	0.0532	0.4234	0.372	0.7661	1.5996	0.6386	1.6024	0.5995	2.5476	1.0369
0.08	0.5009	0.08	0.5124	0.0536	0.4234	0.376	0.7605	1.6032	0.6386	1.6056	0.5995	2.5512	1.037
0.08	0.5013	0.08	0.5124	0.0536	0.4234	0.38	0.7592	1.6064	0.6392	1.6092	0.6001	2.5544	1.0369
0.08	0.5013	0.08	0.5127	0.0536	0.4234	0.384	0.754	1.6096	0.6392	1.6124	0.6001	2.5576	1.0369
0.08	0.5013	0.08	0.5127	0.0536	0.4237	0.384	0.7527	1.6132	0.6395	1.616	0.6005	2.5612	1.0368
0.08	0.5016	0.08	0.5127	0.054	0.4237	0.384	0.7509	1.6164	0.6398	1.6192	0.6005	2.5644	1.0367
0.08	0.5016	0.08	0.5127	0.054	0.4237	0.388	0.7459	1.6196	0.6401	1.6224	0.6005	2.568	1.0367
0.08	0.5019	0.08	0.5127	0.054	0.4241	0.392	0.7447	1.6232	0.6405	1.626	0.6008	2.5712	1.0368
0.08	0.5019	0.08	0.513	0.0544	0.4241	0.396	0.7394	1.6264	0.6405	1.6292	0.6011	2.5744	1.0367
0.08	0.5019	0.08	0.513	0.0544	0.4241	0.396	0.7378	1.6296	0.6408	1.6324	0.6011	2.578	1.0366
0.08	0.5022	0.08	0.513	0.0544	0.4244	0.404	0.7316	1.6332	0.6411	1.636	0.6011	2.5812	1.0365
0.08	0.5022	0.08	0.513	0.0544	0.4244	0.404	0.7295	1.6364	0.6414	1.6392	0.6017	2.5848	1.0366
0.08	0.5022	0.084	0.5133	0.0548	0.4244	0.404	0.7282	1.6396	0.6414	1.6424	0.6017	2.588	1.0365
0.084	0.5025	0.084	0.5133	0.0548	0.4247	0.412	0.7233	1.6432	0.6417	1.646	0.6017	2.5916	1.0365
0.084	0.5025	0.084	0.5133	0.0548	0.4247	0.412	0.7217	1.6464	0.642	1.6492	0.602	2.5948	1.0364
0.084	0.5025	0.084	0.5133	0.0552	0.4247	0.416	0.7174	1.6496	0.6423	1.6524	0.602	2.598	1.0364
0.084	0.5028	0.084	0.5133	0.0552	0.425	0.416	0.7155	1.6532	0.6423	1.656	0.602	2.6016	1.0364
0.084	0.5028	0.084	0.5133	0.0552	0.425	0.42	0.714	1.6564	0.6426	1.6592	0.6023	2.6048	1.0364
0.084	0.5031	0.084	0.5137	0.0552	0.425	0.42	0.7127	1.6596	0.6429	1.6624	0.6023	2.6084	1.0363
0.084	0.5031	0.084	0.5137	0.0556	0.4253	0.424	0.7084	1.6632	0.6432	1.666	0.6026	2.6116	1.0362
0.084	0.5034	0.084	0.5137	0.0556	0.4253	0.428	0.7072	1.6664	0.6436	1.6692	0.6026	2.6148	1.0362
0.084	0.5034	0.084	0.5137	0.0556	0.4253	0.428	0.7056	1.6696	0.6436	1.6724	0.6029	2.6184	1.0363
0.084	0.5034	0.084	0.5137	0.0556	0.4253	0.432	0.7	1.6732	0.6439	1.676	0.6029	2.6216	1.0362
0.084	0.5037	0.084	0.514	0.056	0.4256	0.436	0.6988	1.6764	0.6442	1.6792	0.6032	2.6252	1.0361
0.084	0.5037	0.084	0.514	0.056	0.4256	0.44	0.6951	1.6796	0.6445	1.6824	0.6032	2.6284	1.0361
0.084	0.5037	0.084	0.514	0.056	0.4256	0.44	0.6938	1.6832	0.6445	1.686	0.6036	2.6316	1.036
0.084	0.504	0.084	0.514	0.0564	0.4256	0.448	0.6876	1.6864	0.6448	1.6892	0.6036	2.6352	1.0361
0.084	0.504	0.084	0.514	0.0564	0.4259	0.452	0.6867	1.6896	0.6451	1.6924	0.6039	2.6384	1.036
0.084	0.504	0.084	0.5143	0.0564	0.4259	0.456	0.682	1.6932	0.6451	1.696	0.6039	2.642	1.0359
0.084	0.5044	0.084	0.5143	0.0564	0.4259	0.456	0.6805	1.6964	0.6454	1.6992	0.6042	2.6452	1.0359
0.084	0.5044	0.084	0.5143	0.0568	0.4262	0.46	0.6796	1.6996	0.646	1.7024	0.6042	2.6488	1.0358
0.084	0.5047	0.084	0.5143	0.0568	0.4262	0.464	0.6768	1.7032	0.6463	1.706	0.6045	2.652	1.0359
0.084	0.5047	0.084	0.5146	0.0568	0.4262	0.464	0.6755	1.7064	0.6463	1.7092	0.6045	2.6552	1.0358
0.084	0.5047	0.084	0.5146	0.0572	0.4268	0.468	0.6727	1.7096	0.6467	1.7128	0.6045	2.6588	1.0357
0.084	0.505	0.084	0.5146	0.0572	0.4268	0.472	0.6718	1.7132	0.647	1.716	0.6048	2.662	1.0357
0.084	0.505	0.084	0.5146	0.0572	0.4268	0.476	0.6693	1.7164	0.6473	1.7192	0.6048	2.6656	1.0356
0.088	0.505	0.088	0.5146	0.0572	0.4268	0.476	0.6684	1.7196	0.6476	1.7228	0.6051	2.6688	1.0357
0.088	0.5053	0.088	0.5149	0.0576	0.4272	0.48	0.6675	1.7232	0.6479	1.726	0.6054	2.672	1.0356
0.088	0.5053	0.088	0.5149	0.0576	0.4272	0.48	0.6662	1.7264	0.6479	1.7292	0.6054	2.6756	1.0355
0.088	0.5053	0.088	0.5149	0.0576	0.4272	0.484	0.6628	1.7296	0.6482	1.7328	0.6057	2.6788	1.0355
0.088	0.5056	0.088	0.5149	0.0576	0.4272	0.488	0.6622	1.7332	0.6485	1.736	0.6057	2.6824	1.0355
0.088	0.5056	0.088	0.5149	0.058	0.4275	0.492	0.6585	1.7364	0.6488	1.7392	0.606	2.6856	1.0355
0.088	0.5056	0.088	0.5149	0.058	0.4275	0.496	0.6576	1.7396	0.6488	1.7428	0.606	2.6892	1.0355
0.088	0.5059	0.088	0.5152	0.058	0.4275	0.496	0.6566	1.7432	0.6491	1.746	0.6063	2.6924	1.0353
0.088	0.5059	0.088	0.5152	0.0584	0.4278	0.5	0.6545	1.7464	0.6494	1.7492	0.6063	2.6956	1.0352
0.088	0.5062	0.088	0.5152	0.0584	0.4278	0.504	0.6538	1.7496	0.6498	1.7528	0.6067	2.6992	1.0352
0.088	0.5062	0.088	0.5152	0.0584	0.4278	0.508	0.6517	1.7532	0.6501	1.756	0.6067	2.7024	1.0352
0.088	0.5062	0.088	0.5152	0.0584	0.4281	0.508	0.6514	1.7564	0.6501	1.7592	0.607	2.706	1.0353
0.088	0.5065	0.088	0.5152	0.0588	0.4281	0.512	0.6498	1.7596	0.6504	1.7628	0.607	2.7092	1.0351
0.088	0.5065	0.088	0.5155	0.0588	0.4281	0.512	0.6492	1.7632	0.6507	1.766	0.6073	2.7124	1.0351
0.088	0.5065	0.088	0.5155	0.0588	0.4281	0.512	0.6483	1.7664	0.6507	1.7692	0.6073	2.716	1.0351
0.088	0.5068	0.088	0.5155	0.0592	0.4284	0.516	0.6473	1.7696	0.651	1.7728	0.6079	2.7192	1.0351
0.088	0.5068	0.088	0.5155	0.0592	0.4284	0.516	0.6467	1.7732	0.6513	1.776	0.6079	2.7228	1.0351
0.088	0.5071	0.088	0.5155	0.0592	0.4284	0.52	0.6445	1.7764	0.6516	1.7792	0.6082	2.726	1.0349
0.088	0.5071	0.088	0.5158	0.0592	0.4284	0.524	0.6439	1.7796	0.6519	1.7828	0.6082	2.7292	1.0349
0.088	0.5071	0.088	0.5158	0.0596	0.4287	0.528	0.6421	1.7832	0.6519	1.786	0.6085	2.7328	1.0349
0.088	0.5078	0.088	0.5158	0.0596	0.4287	0.528	0.6411	1.7864	0.6522	1.7892	0.6088	2.736	1.0349
0.088	0.5078	0.088	0.5158	0.0596	0.4287	0.528	0.6405	1.7896	0.6525	1.7928	0.6088	2.7396	1.0349
0.088	0.5078	0.088	0.5158	0.0596	0.4287	0.532	0.6399	1.7932	0.6529	1.796	0.6088	2.7428	1.0347
0.088	0.5081	0.088	0.5164	0.06	0.429	0.536	0.6374	1.7964	0.6529	1.7992	0.6091	2.7464	1.0346
0.092	0.5081	0.092	0.5164	0.06	0.429	0.536	0.6368	1.7996	0.6538	1.8028	0.6091	2.7496	1.0347
0.092	0.5081	0.092	0.5164	0.06	0.429	0.54	0.6362	1.8032	0.6538	1.806	0.6094	2.7528	1.0347
0.092	0.5084	0.092	0.5164	0.0604	0.429	0.544	0.6343	1.8064	0.6541	1.8096	0.6094	2.7564	1.0346
0.092	0.5084	0.092	0.5164	0.0604	0.4293	0.544	0.6337	1.8096	0.6544	1.8128	0.6098	2.7596	1.0345
0.092	0.5087	0.092	0.5168	0.0604	0.4293	0.548	0.6331	1.8132	0.6547	1.816	0.6098	2.7632	1.0344
0.092	0.5087	0.092	0.5168	0.0604	0.4293	0.548	0.6321	1.8164	0.6547	1.8196	0.6101	2.7664	1.0345
0.092	0.5087	0.092	0.5168	0.0608	0.4293	0.548	0.6315	1.8196	0.655	1.8228	0.6101	2.7696	1.0345
0.092	0.5087	0.092	0.5168	0.0608	0.4296	0.556	0.6293	1.8232	0.6553	1.826	0.6104	2.7732	1.0344
0.092	0.509	0.092	0.5168	0.0608	0.4296	0.556	0.629	1.8264	0.6556	1.8296	0.6104	2.7764	1.0343
0.092	0.509	0.092	0.5168	0.0612	0.4296	0.56	0.6272	1.8296	0.6556	1.8328	0.6107	2.78	1.0343
0.092	0.5093	0.092	0.5168	0.0612	0.4299	0.56	0.6266	1.8332	0.6563	1.836	0.611	2.7832	1.0343
0.092	0.5093	0.092	0.5171	0.0612	0.4299	0.564	0.6256	1.8364	0.6563	1.8396	0.611	2.7868	1.0342
0.092	0.5093	0.092	0.5171	0.0612	0.4299	0.564	0.6247	1.8396	0.6566	1.8428	0.6113	2.79	1.0342
0.092	0.5096	0.092	0.5171	0.0616	0.4299	0.568	0.6241	1.8432	0.6569	1.846	0.6113	2.7932	1.034
0.092	0.5096	0.092	0.5171	0.0616	0.4303	0.568	0.6234	1.8464	0.6569	1.8496	0.6116	2.7968	1.034
0.092	0.5096	0.092	0.5171	0.0616	0.4303	0.572	0.6225	1.8496	0.6572	1.8528	0.6116	2.8	1.0341
0.092	0.5099	0.092	0.5171	0.0616	0.4303	0.576	0.62	1.8532	0.6575	1.856	0.6116	2.8036	1.034
0.092	0.5099	0.092	0.5174	0.062	0.4303	0.58	0.6194	1.8564	0.6578	1.8596	0.6119	2.8068	1.0339
0.092	0.5102	0.092	0.5174	0.062	0.4306	0.584	0.6166	1.8596	0.6578	1.8628	0.6122	2.81	1.0338
0.092	0.5102	0.092	0.5174	0.062	0.4306	0.584	0.616	1.8632	0.6581	1.866	0.6122	2.8136	1.0338
0.092	0.5102	0.092	0.5174	0.0624	0.4306	0.588	0.6141	1.8664	0.6584	1.8696	0.6122	2.8168	1.0338
0.092	0.5106	0.092	0.5174	0.0624	0.4306	0.592	0.6135	1.8696	0.6587	1.8728	0.6125	2.8204	1.0338
0.092	0.5106	0.092	0.5177	0.0624	0.4309	0.592	0.6129	1.8732	0.6591	1.876	0.6129	2.8236	1.0337
0.092	0.5106	0.092	0.5177	0.0624	0.4309	0.596	0.611	1.8764	0.6591	1.8796	0.6125	2.8268	1.0336
0.096	0.5109	0.096	0.5177	0.0628	0.4309	0.6	0.6104	1.8796	0.6594	1.8828	0.6129	2.8304	1.0335
0.096	0.5109	0.096	0.5177	0.0628	0.4309	0.608	0.6061	1.8832	0.6597	1.886	0.6132	2.8336	1.0336
0.096	0.5109	0.096	0.5177	0.0628	0.4312	0.608	0.6055	1.8864	0.6597	1.8896	0.6132	2.8372	1.0335
0.096	0.5112	0.096	0.5177	0.0632	0.4312	0.612	0.6048	1.8896	0.66	1.8928	0.6132	2.8404	1.0334
0.096	0.5112	0.096	0.518	0.0632	0.4312	0.616	0.603	1.8932	0.6603	1.8964	0.6135	2.844	1.0334
0.096	0.5115	0.096	0.518	0.0632	0.4312	0.616	0.6024	1.8964	0.6606	1.8996	0.6138	2.8472	1.0333
0.096	0.5115	0.096	0.518	0.0632	0.4315	0.62	0.6017	1.8996	0.6609	1.9028	0.6138	2.8504	1.0334
0.096	0.5115	0.096	0.518	0.0636	0.4315	0.62	0.6005	1.9032	0.6615	1.9064	0.6141	2.854	1.0333
0.096	0.5118	0.096	0.518	0.0636	0.4315	0.624	0.5999	1.9064	0.6615	1.9096	0.6141	2.8572	1.0332
0.096	0.5118	0.096	0.518	0.0636	0.4315	0.624	0.5993	1.9096	0.6618	1.9128	0.6144	2.8608	1.0331
0.096	0.5118	0.096	0.5183	0.0636	0.4318	0.628	0.5974	1.9132	0.6622	1.9164	0.6144	2.864	1.0331
0.096	0.5121	0.096	0.5183	0.064	0.4318	0.628	0.5965	1.9164	0.6625	1.9196	0.6147	2.8672	1.0331
0.096	0.5121	0.096	0.5183	0.064	0.4318	0.632	0.5943	1.9196	0.6625	1.9228	0.6147	2.8708	1.0331
0.096	0.5121	0.096	0.5183	0.064	0.4321	0.636	0.594	1.9232	0.6628	1.9264	0.615	2.874	1.0329
0.096	0.5124	0.096	0.5183	0.0644	0.4321	0.636	0.5928	1.9264	0.6631	1.9296	0.615	2.8776	1.0329
0.096	0.5124	0.096	0.5186	0.0644	0.4321	0.64	0.5918	1.9296	0.6634	1.9328	0.6156	2.8808	1.0328
0.096	0.5124	0.096	0.5186	0.0644	0.4321	0.64	0.5909	1.9332	0.6637	1.9364	0.615	2.884	1.033
0.096	0.5127	0.096	0.5186	0.0644	0.4321	0.644	0.589	1.9364	0.6637	1.9396	0.6147	2.8876	1.0328
0.096	0.5127	0.096	0.5186	0.0648	0.4324	0.648	0.5881	1.9396	0.664	1.9428	0.6144	2.8908	1.0327
0.096	0.513	0.096	0.5186	0.0648	0.4324	0.648	0.5872	1.9432	0.664	1.9464	0.6147	2.8944	1.0327
0.096	0.513	0.096	0.5189	0.0648	0.4324	0.652	0.5866	1.9464	0.6646	1.9496	0.6147	2.8976	1.0326
0.096	0.513	0.096	0.5189	0.0652	0.4324	0.656	0.5844	1.9496	0.6646	1.9528	0.6147	2.9012	1.0326
0.096	0.513	0.096	0.5189	0.0652	0.4327	0.656	0.5838	1.9532	0.6649	1.9564	0.6147	2.9044	1.0326
0.096	0.5133	0.096	0.5189	0.0652	0.4327	0.656	0.5828	1.9564	0.6653	1.9596	0.6156	2.9076	1.0324
0.1	0.5133	0.1	0.5189	0.0652	0.4327	0.66	0.5819	1.9596	0.6653	1.9628	0.6156	2.9112	1.0324
0.1	0.5137	0.1	0.5189	0.0656	0.4327	0.664	0.5797	1.9632	0.6656	1.9664	0.616	2.9144	1.0323
0.1	0.5137	0.1	0.5189	0.0656	0.433	0.664	0.5791	1.9664	0.6659	1.9696	0.616	2.918	1.0324
0.1	0.5137	0.1	0.5192	0.0656	0.433	0.668	0.5769	1.9696	0.6662	1.9728	0.6163	2.9212	1.0323
0.1	0.514	0.1	0.5192	0.0656	0.433	0.672	0.5763	1.9732	0.6665	1.9764	0.6163	2.9244	1.0322
0.1	0.514	0.1	0.5192	0.066	0.433	0.676	0.5735	1.9764	0.6665	1.9796	0.6166	2.928	1.0321
0.1	0.514	0.1	0.5192	0.066	0.433	0.68	0.5714	1.9796	0.6668	1.9832	0.6166	2.9312	1.0322
0.1	0.5143	0.1	0.5192	0.066	0.4334	0.68	0.5707	1.9832	0.6671	1.9864	0.6166	2.9348	1.0321
0.1	0.5143	0.1	0.5195	0.0664	0.4334	0.684	0.5683	1.9864	0.6674	1.9896	0.6166	2.938	1.0321
0.1	0.5143	0.1	0.5195	0.0664	0.4334	0.688	0.5661	1.9896	0.6674	1.9932	0.6169	2.9416	1.0319
0.1	0.5146	0.1	0.5195	0.0664	0.4334	0.688	0.5655	1.9928	0.6677	1.9964	0.6169	2.9448	1.0319
0.1	0.5146	0.1	0.5195	0.0664	0.4337	0.692	0.563	1.9964	0.668	1.9996	0.6172	2.948	1.0319
0.1	0.5146	0.1	0.5195	0.0668	0.4337	0.696	0.5618	1.9996	0.6684	2.0032	0.6175	2.9516	1.0319
0.1	0.5149	0.1	0.5195	0.0668	0.4337	0.7	0.558	2.0028	0.6684	2.0064	0.6175	2.9548	1.0318
0.1	0.5149	0.1	0.5199	0.0668	0.4337	0.7	0.5571	2.0064	0.6693	2.0096	0.6178	2.9584	1.0317
0.1	0.5149	0.1	0.5199	0.0672	0.434	0.708	0.5515	2.0096	0.6693	2.0132	0.6178	2.9616	1.0317
0.1	0.5155	0.1	0.5199	0.0672	0.434	0.712	0.5506	2.0128	0.6696	2.0164	0.6181	2.9648	1.0316
0.1	0.5155	0.1	0.5199	0.0672	0.434	0.716	0.5463	2.0164	0.6699	2.0196	0.6184	2.9684	1.0316
0.1	0.5155	0.1	0.5199	0.0672	0.434	0.72	0.5453	2.0196	0.6702	2.0232	0.6184	2.9716	1.0316
0.1	0.5158	0.1	0.5199	0.0676	0.4346	0.724	0.5422	2.0228	0.6702	2.0264	0.6187	2.9752	1.0314
0.1	0.5158	0.1	0.5202	0.0676	0.4346	0.724	0.541	2.0264	0.6705	2.0296	0.6191	2.9784	1.0314
0.1	0.5161	0.1	0.5202	0.0676	0.4346	0.724	0.5401	2.0296	0.6708	2.0332	0.6191	2.9816	1.0314
0.1	0.5161	0.1	0.5202	0.0676	0.4346	0.732	0.536	2.0328	0.6711	2.0364	0.6194	2.9852	1.0314
0.1	0.5161	0.1	0.5202	0.068	0.4346	0.732	0.5351	2.0364	0.6711	2.0396	0.6197	2.9884	1.0313
0.1	0.5161	0.104	0.5202	0.068	0.4349	0.736	0.5311	2.0396	0.6715	2.0432	0.62	2.992	1.0312
0.104	0.5164	0.104	0.5202	0.068	0.4349	0.736	0.5295	2.0428	0.6718	2.0464	0.6203	2.9952	1.0311
0.104	0.5164	0.104	0.5202	0.0684	0.4349	0.74	0.5283	2.0464	0.6718	2.0496	0.6203	2.9988	1.0312
0.104	0.5168	0.104	0.5202	0.0684	0.4349	0.744	0.523	2.0496	0.6724	2.0532	0.6209	3.002	1.0311
0.104	0.5168	0.104	0.5205	0.0684	0.4352	0.748	0.5218	2.0528	0.6724	2.0564	0.6209	3.0052	1.0311
0.104	0.5168	0.104	0.5205	0.0684	0.4352	0.748	0.519	2.0564	0.6727	2.0596	0.6212	3.0088	1.0308
0.104	0.5171	0.104	0.5205	0.0688	0.4352	0.752	0.5177	2.0596	0.673	2.0632	0.6212	3.012	1.0309
0.104	0.5171	0.104	0.5205	0.0688	0.4352	0.752	0.5162	2.0628	0.6733	2.0664	0.6215	3.0156	1.0309
0.104	0.5171	0.104	0.5208	0.0688	0.4355	0.756	0.5115	2.0664	0.6733	2.0696	0.6215	3.0188	1.0309
0.104	0.5174	0.104	0.5208	0.0692	0.4355	0.756	0.5091	2.0696	0.6736	2.0732	0.6215	3.022	1.0308
0.104	0.5174	0.104	0.5208	0.0692	0.4355	0.76	0.5078	2.0728	0.6739	2.0764	0.6218	3.0256	1.0306
0.104	0.5177	0.104	0.5208	0.0692	0.4355	0.76	0.506	2.0764	0.6742	2.08	0.6222	3.0288	1.0306
0.104	0.5177	0.104	0.5208	0.0692	0.4355	0.764	0.5004	2.0796	0.6742	2.0832	0.6222	3.0324	1.0306
0.104	0.5177	0.104	0.5208	0.0696	0.4358	0.768	0.4985	2.0828	0.6746	2.0864	0.6225	3.0356	1.0306
0.104	0.518	0.104	0.5211	0.0696	0.4358	0.768	0.4967	2.0864	0.6749	2.09	0.6225	3.0392	1.0304
0.104	0.518	0.104	0.5211	0.0696	0.4358	0.776	0.488	2.0896	0.6752	2.0932	0.6228	3.0424	1.0304
0.104	0.518	0.104	0.5211	0.0696	0.4358	0.776	0.4861	2.0928	0.6752	2.0964	0.6234	3.0456	1.0303
0.104	0.5183	0.104	0.5211	0.07	0.4361	0.776	0.4836	2.0964	0.6755	2.1	0.6234	3.0492	1.0303
0.104	0.5183	0.104	0.5211	0.07	0.4361	0.784	0.4765	2.0996	0.6758	2.1032	0.6234	3.0524	1.0302
0.104	0.5183	0.104	0.5211	0.07	0.4361	0.784	0.4743	2.1028	0.6761	2.1064	0.6237	3.056	1.0301
0.104	0.5186	0.104	0.5211	0.0704	0.4361	0.784	0.4719	2.1064	0.6761	2.11	0.624	3.0592	1.0301
0.104	0.5186	0.104	0.5214	0.0704	0.4365	0.788	0.4638	2.1096	0.6764	2.1132	0.624	3.0624	1.03
0.104	0.5186	0.104	0.5214	0.0704	0.4365	0.792	0.4607	2.1128	0.677	2.1164	0.6243	3.066	1.03
0.104	0.5189	0.104	0.5214	0.0704	0.4365	0.792	0.4579	2.1164	0.6773	2.12	0.6243	3.0692	1.03
0.108	0.5189	0.108	0.5214	0.0708	0.4365	0.796	0.4523	2.1196	0.6777	2.1232	0.6246	3.0728	1.0298
0.108	0.5192	0.108	0.5214	0.0708	0.4365	0.796	0.4492	2.1228	0.6777	2.1264	0.625	3.076	1.0298
0.108	0.5192	0.108	0.5217	0.0708	0.4365	0.8	0.4455	2.1264	0.678	2.13	0.625	3.0792	1.0297
0.108	0.5192	0.108	0.5217	0.0712	0.4368	0.8	0.4393	2.1296	0.6783	2.1332	0.625	3.0828	1.0298
0.108	0.5195	0.108	0.5217	0.0712	0.4368	0.804	0.4353	2.1328	0.6786	2.1364	0.6253	3.086	1.0297
0.108	0.5195	0.108	0.5217	0.0712	0.4368	0.804	0.4312	2.1364	0.6786	2.14	0.6253	3.0896	1.0296
0.108	0.5195	0.108	0.5217	0.0712	0.4368	0.808	0.416	2.1396	0.6789	2.1432	0.6253	3.0928	1.0295
0.108	0.5199	0.108	0.5217	0.0716	0.4371	0.808	0.4098	2.1428	0.6792	2.1464	0.6256	3.0964	1.0295
0.108	0.5199	0.108	0.522	0.0716	0.4371	0.812	0.4027	2.1464	0.6795	2.15	0.6256	3.0996	1.0295
0.108	0.5199	0.108	0.522	0.0716	0.4371	0.816	0.3618	2.1496	0.6795	2.1532	0.6259	3.1028	1.0295
0.108	0.5202	0.108	0.522	0.0716	0.4371	0.82	0.3469	2.1528	0.6798	2.1564	0.6262	3.1064	1.0293
0.108	0.5202	0.108	0.522	0.072	0.4371	0.82	0.3289	2.1564	0.6801	2.16	0.6262	3.1096	1.0292
0.108	0.5202	0.108	0.522	0.072	0.4374	0.824	0.2638	2.1596	0.6804	2.1632	0.6262	3.1132	1.0292
0.108	0.5205	0.108	0.522	0.072	0.4374	0.828	0.2384	2.1628	0.6804	2.1668	0.6265	3.1164	1.0292
0.108	0.5205	0.108	0.5223	0.0724	0.4374	0.828	0.2108	2.1664	0.6808	2.17	0.6265	3.1196	1.0292
0.108	0.5208	0.108	0.5223	0.0724	0.4374			2.1696	0.6811	2.1732	0.6268	3.1232	1.029
0.108	0.5208	0.108	0.5223	0.0724	0.4377			2.1728	0.6814	2.1768	0.6268	3.1264	1.029
0.108	0.5208	0.108	0.5223	0.0724	0.4377			2.1764	0.6817	2.18	0.6271	3.13	1.029
0.108	0.5211	0.108	0.5223	0.0728	0.4377			2.1796	0.6817	2.1832	0.6271	3.1332	1.0289
0.108	0.5211	0.108	0.5226	0.0728	0.4377			2.1828	0.682	2.1868	0.6274	3.1364	1.0289
0.108	0.5211	0.108	0.5226	0.0728	0.4377			2.1864	0.6823	2.19	0.6274	3.14	1.0287
0.108	0.5214	0.108	0.5226	0.0732	0.438			2.1896	0.6826	2.1932	0.6274	3.1432	1.0286
0.108	0.5214	0.108	0.5226	0.0732	0.438			2.1928	0.6829	2.1968	0.6277	3.1468	1.0287
0.108	0.5214	0.108	0.5226	0.0732	0.438			2.1964	0.6829	2.2	0.6277	3.15	1.0286
0.112	0.5217	0.112	0.5226	0.0732	0.438			2.1996	0.6832	2.2032	0.6281	3.1536	1.0286
0.112	0.5217	0.112	0.5226	0.0736	0.438			2.2028	0.6835	2.2068	0.6281	3.1568	1.0285
0.112	0.522	0.112	0.523	0.0736	0.4383			2.2064	0.6839	2.21	0.6284	3.16	1.0283
0.112	0.522	0.112	0.523	0.0736	0.4383			2.2096	0.6839	2.2132	0.6284	3.1636	1.0284
0.112	0.522	0.112	0.523	0.0736	0.4383			2.2128	0.6842	2.2168	0.6287	3.1668	1.0283
0.112	0.5223	0.112	0.523	0.074	0.4383			2.2164	0.6848	2.22	0.6287	3.1704	1.0283
0.112	0.5223	0.112	0.523	0.074	0.4383			2.2196	0.6851	2.2232	0.629	3.1736	1.0282
0.112	0.5223	0.112	0.523	0.074	0.4386			2.2228	0.6851	2.2268	0.629	3.1768	1.0281
0.112	0.5226	0.112	0.5233	0.0744	0.4386			2.2264	0.6854	2.23	0.6293	3.1804	1.0281
0.112	0.5226	0.112	0.5233	0.0744	0.4386			2.2296	0.6857	2.2332	0.6293	3.1836	1.028
0.112	0.5226	0.112	0.5233	0.0744	0.4386			2.2328	0.686	2.2368	0.6296	3.1872	1.028
0.112	0.523	0.112	0.5233	0.0744	0.4389			2.2364	0.686	2.24	0.6296	3.1904	1.0278
0.112	0.523	0.112	0.5233	0.0748	0.4389			2.2396	0.6863	2.2432	0.6299	3.194	1.0278
0.112	0.523	0.112	0.5233	0.0748	0.4389			2.2428	0.6866	2.2468	0.6299	3.1972	1.0278
0.112	0.5236	0.112	0.5236	0.0748	0.4389			2.2464	0.687	2.25	0.6302	3.2004	1.0278
0.112	0.5236	0.112	0.5236	0.0752	0.4389			2.2496	0.6873	2.2532	0.6302	3.204	1.0277
0.112	0.5239	0.112	0.5236	0.0752	0.4392			2.2528	0.6873	2.2568	0.6305	3.2072	1.0276
0.112	0.5239	0.112	0.5236	0.0752	0.4392			2.2564	0.6876	2.26	0.6312	3.2108	1.0275
0.112	0.5239	0.112	0.5236	0.0752	0.4392			2.2596	0.6879	2.2636	0.6312	3.214	1.0275
0.112	0.5242	0.112	0.5236	0.0756	0.4392			2.2628	0.6879	2.2668	0.6312	3.2172	1.0275
0.112	0.5242	0.112	0.5242	0.0756	0.4392			2.2664	0.6882	2.27	0.6315	3.2208	1.0274
0.112	0.5242	0.112	0.5242	0.0756	0.4392			2.2696	0.6885	2.2736	0.6315	3.224	1.0272
0.112	0.5242	0.112	0.5242	0.0756	0.4396			2.2728	0.6888	2.2768	0.6318	3.2276	1.0271
0.112	0.5245	0.112	0.5242	0.076	0.4396			2.2764	0.6891	2.28	0.6318	3.2308	1.0272
0.112	0.5245	0.116	0.5242	0.076	0.4396			2.2796	0.6891	2.2836	0.6321	3.234	1.0271
0.116	0.5245	0.116	0.5242	0.076	0.4396			2.2828	0.6894	2.2868	0.6321	3.2376	1.027
0.116	0.5245	0.116	0.5245	0.0764	0.4399			2.2864	0.6897	2.29	0.6324	3.2408	1.0269
0.116	0.5248	0.116	0.5245	0.0764	0.4399			2.2896	0.6901	2.2936	0.6324	3.2444	1.0269
0.116	0.5248	0.116	0.5245	0.0764	0.4399			2.2928	0.6901	2.2968	0.6327	3.2476	1.0269
0.116	0.5248	0.116	0.5245	0.0764	0.4399			2.2964	0.6904	2.3	0.6327	3.2512	1.0268
0.116	0.5251	0.116	0.5245	0.0768	0.4399			2.2996	0.6907	2.3036	0.633	3.2544	1.0267
0.116	0.5251	0.116	0.5248	0.0768	0.4399			2.3028	0.6907	2.3068	0.633	3.2576	1.0266
0.116	0.5251	0.116	0.5248	0.0768	0.4402			2.3064	0.6913	2.31	0.6333	3.2612	1.0265
0.116	0.5254	0.116	0.5248	0.0772	0.4402			2.3096	0.6913	2.3136	0.6333	3.2644	1.0265
0.116	0.5254	0.116	0.5248	0.0772	0.4402			2.3128	0.6916	2.3168	0.6333	3.268	1.0266
0.116	0.5254	0.116	0.5248	0.0772	0.4402			2.3164	0.6919	2.32	0.6336	3.2712	1.0264
0.116	0.5257	0.116	0.5248	0.0772	0.4405			2.3196	0.6925	2.3236	0.6336	3.2744	1.0263
0.116	0.5257	0.116	0.5251	0.0776	0.4405			2.3228	0.6925	2.3268	0.6339	3.278	1.0263
0.116	0.5257	0.116	0.5251	0.0776	0.4405			2.3264	0.6928	2.33	0.6339	3.2812	1.0263
0.116	0.5261	0.116	0.5251	0.0776	0.4405			2.3296	0.6932	2.3336	0.6343	3.2848	1.0262
0.116	0.5261	0.116	0.5251	0.0776	0.4405			2.3328	0.6935	2.3368	0.6343	3.288	1.026
0.116	0.5261	0.116	0.5251	0.078	0.4408			2.3364	0.6935	2.34	0.6343	3.2912	1.026
0.116	0.5264	0.116	0.5251	0.078	0.4408			2.3396	0.6938	2.3436	0.6346	3.2948	1.0259
0.116	0.5264	0.116	0.5254	0.078	0.4408			2.3428	0.6941	2.3468	0.6346	3.298	1.026
0.116	0.5264	0.116	0.5254	0.0784	0.4408			2.3464	0.6944	2.3504	0.6349	3.3016	1.0259
0.116	0.5267	0.116	0.5254	0.0784	0.4408			2.3496	0.6944	2.3536	0.6349	3.3048	1.0258
0.116	0.5267	0.116	0.5254	0.0784	0.4408			2.3528	0.6947	2.3568	0.6349	3.3084	1.0256
0.116	0.527	0.116	0.5254	0.0784	0.4411			2.3564	0.695	2.3604	0.6352	3.3116	1.0257
0.12	0.527	0.12	0.5254	0.0788	0.4411			2.3596	0.6953	2.3636	0.6352	3.3148	1.0257
0.12	0.527	0.12	0.5254	0.0788	0.4411			2.3628	0.6956	2.3668	0.6355	3.3184	1.0255
0.12	0.5273	0.12	0.5257	0.0788	0.4411			2.3664	0.6956	2.3704	0.6355	3.3216	1.0254
0.12	0.5273	0.12	0.5257	0.0792	0.4411			2.3696	0.6959	2.3736	0.6358	3.3252	1.0253
0.12	0.5273	0.12	0.5257	0.0792	0.4414			2.3728	0.6963	2.3768	0.6358	3.3284	1.0254
0.12	0.5276	0.12	0.5257	0.0792	0.4414			2.3764	0.6966	2.3804	0.6361	3.3316	1.0253
0.12	0.5276	0.12	0.5257	0.0792	0.4414			2.3796	0.6966	2.3836	0.6361	3.3352	1.0253
0.12	0.5276	0.12	0.5257	0.0796	0.4414			2.3828	0.6969	2.3868	0.6364	3.3384	1.0251
0.12	0.5279	0.12	0.5257	0.0796	0.4414			2.3864	0.6972	2.3904	0.6364	3.342	1.0251
0.12	0.5279	0.12	0.5261	0.0796	0.4417			2.3896	0.6975	2.3936	0.6367	3.3452	1.0251
0.12	0.5279	0.12	0.5261	0.0796	0.4417			2.3928	0.6978	2.3968	0.6367	3.3488	1.025
0.12	0.5282	0.12	0.5261	0.08	0.4417			2.3964	0.6978	2.4004	0.637	3.352	1.0249
0.12	0.5282	0.12	0.5261	0.08	0.4417			2.3996	0.6981	2.4036	0.637	3.3552	1.0247
0.12	0.5285	0.12	0.5261	0.08	0.4417			2.4028	0.6984	2.4068	0.637	3.3588	1.0248
0.12	0.5285	0.12	0.5261	0.0804	0.4423			2.4064	0.6984	2.4104	0.6374	3.362	1.0248
0.12	0.5285	0.12	0.5261	0.0804	0.4423			2.4096	0.6987	2.4136	0.6374	3.3656	1.0247
0.12	0.5288	0.12	0.5264	0.0804	0.4423			2.4128	0.699	2.4168	0.6377	3.3688	1.0246
0.12	0.5288	0.12	0.5264	0.0804	0.4423			2.4164	0.6994	2.4204	0.6377	3.372	1.0245
0.12	0.5288	0.12	0.5264	0.0808	0.4423			2.4196	0.6997	2.4236	0.638	3.3756	1.0243
0.12	0.5292	0.12	0.5264	0.0808	0.4423			2.4228	0.6997	2.4268	0.638	3.3788	1.0244
0.12	0.5292	0.12	0.5264	0.0808	0.4427			2.4264	0.7003	2.4304	0.6383	3.3824	1.0243
0.12	0.5292	0.12	0.5264	0.0812	0.4427			2.4296	0.7006	2.4336	0.6383	3.3856	1.0243
0.12	0.5292	0.12	0.5267	0.0812	0.4427			2.4328	0.7009	2.4368	0.6389	3.3888	1.0241
0.12	0.5295	0.12	0.5267	0.0812	0.4427			2.4364	0.7012	2.4404	0.6392	3.3924	1.024
0.12	0.5295	0.124	0.5267	0.0812	0.4427			2.4396	0.7012	2.4436	0.6389	3.3956	1.0241
0.124	0.5295	0.124	0.5267	0.0816	0.443			2.4428	0.7015	2.4472	0.6392	3.3992	1.024
0.124	0.5298	0.124	0.5267	0.0816	0.443			2.4464	0.7018	2.4504	0.6392	3.4024	1.0239
0.124	0.5298	0.124	0.527	0.0816	0.443			2.4496	0.7018	2.4536	0.6395	3.406	1.0238
0.124	0.5301	0.124	0.527	0.0816	0.443			2.4528	0.7021	2.4572	0.6398	3.4092	1.0237
0.124	0.5301	0.124	0.527	0.082	0.443			2.4564	0.7025	2.4604	0.6398	3.4124	1.0238
0.124	0.5301	0.124	0.527	0.082	0.4433			2.4596	0.7028	2.4636	0.6398	3.416	1.0237
0.124	0.5304	0.124	0.527	0.082	0.4433			2.4628	0.7028	2.4672	0.6401	3.4192	1.0235
0.124	0.5304	0.124	0.527	0.0824	0.4433			2.4664	0.7031	2.4704	0.6401	3.4228	1.0235
0.124	0.5304	0.124	0.527	0.0824	0.4433			2.4696	0.7034	2.4736	0.6405	3.426	1.0234
0.124	0.5307	0.124	0.5273	0.0824	0.4433			2.4728	0.7037	2.4772	0.6405	3.4292	1.0234
0.124	0.5307	0.124	0.5273	0.0824	0.4433			2.4764	0.704	2.4804	0.6408	3.4328	1.0234
0.124	0.5307	0.124	0.5273	0.0828	0.4436			2.4796	0.704	2.4836	0.6408	3.436	1.0232
0.124	0.5313	0.124	0.5273	0.0828	0.4436			2.4828	0.7043	2.4872	0.6408	3.4396	1.0231
0.124	0.5313	0.124	0.5273	0.0828	0.4436			2.4864	0.7046	2.4904	0.6411	3.4428	1.023
0.124	0.5313	0.124	0.5273	0.0832	0.4436			2.4896	0.7049	2.4936	0.6411	3.446	1.0231
0.124	0.5316	0.124	0.5276	0.0832	0.4436			2.4928	0.7049	2.4972	0.6414	3.4496	1.0231
0.124	0.5316	0.124	0.5276	0.0832	0.4439			2.4964	0.7052	2.5004	0.6414	3.4528	1.0229
0.124	0.5316	0.124	0.5276	0.0832	0.4439			2.4996	0.7056	2.5036	0.6417	3.4564	1.0228
0.124	0.5319	0.124	0.5276	0.0836	0.4439			2.5028	0.7059	2.5072	0.6417	3.4596	1.0229
0.124	0.5319	0.124	0.5276	0.0836	0.4439			2.506	0.7062	2.5104	0.642	3.4632	1.0229
0.124	0.5323	0.124	0.5276	0.0836	0.4439			2.5096	0.7062	2.5136	0.642	3.4664	1.0227
0.124	0.5323	0.124	0.5279	0.0836	0.4439			2.5128	0.7065	2.5172	0.6423	3.4696	1.0226
0.124	0.5323	0.124	0.5279	0.084	0.4442			2.516	0.7068	2.5204	0.6423	3.4732	1.0225
0.124	0.5326	0.128	0.5279	0.084	0.4442			2.5196	0.7071	2.5236	0.6426	3.4764	1.0224
0.128	0.5326	0.128	0.5279	0.084	0.4442			2.5228	0.7074	2.5272	0.6426	3.48	1.0224
0.128	0.5329	0.128	0.5279	0.0844	0.4442			2.526	0.7074	2.5304	0.6426	3.4832	1.0224
0.128	0.5329	0.128	0.5279	0.0844	0.4442			2.5296	0.708	2.5336	0.6429	3.4864	1.0222
0.128	0.5329	0.128	0.5282	0.0844	0.4445			2.5328	0.7083	2.5372	0.6429	3.49	1.0221
0.128	0.5332	0.128	0.5282	0.0844	0.4445			2.536	0.7083	2.5404	0.6432	3.4932	1.0221
0.128	0.5332	0.128	0.5282	0.0848	0.4445			2.5396	0.7087	2.544	0.6432	3.4968	1.0221
0.128	0.5332	0.128	0.5282	0.0848	0.4445			2.5428	0.709	2.5472	0.6432	3.5	1.022
0.128	0.5335	0.128	0.5282	0.0848	0.4445			2.546	0.7093	2.5504	0.6436	3.5032	1.0218
0.128	0.5335	0.128	0.5282	0.0852	0.4445			2.5496	0.7096	2.554	0.6436	3.5068	1.0218
0.128	0.5335	0.128	0.5282	0.0852	0.4448			2.5528	0.7096	2.5572	0.6439	3.51	1.0218
0.128	0.5338	0.128	0.5285	0.0852	0.4448			2.556	0.7099	2.5604	0.6439	3.5136	1.0217
0.128	0.5338	0.128	0.5285	0.0852	0.4448			2.5596	0.7102	2.564	0.6442	3.5168	1.0217
0.128	0.5338	0.128	0.5285	0.0856	0.4448			2.5628	0.7105	2.5672	0.6442	3.5204	1.0215
0.128	0.5341	0.128	0.5285	0.0856	0.4448			2.566	0.7105	2.5704	0.6445	3.5236	1.0214
0.128	0.5341	0.128	0.5285	0.0856	0.4451			2.5696	0.7108	2.574	0.6445	3.5268	1.0214
0.128	0.5341	0.128	0.5285	0.0856	0.4451			2.5728	0.7111	2.5772	0.6448	3.5304	1.0213
0.128	0.5344	0.128	0.5288	0.086	0.4451			2.576	0.7114	2.5804	0.6448	3.5336	1.0213
0.128	0.5344	0.128	0.5288	0.086	0.4451			2.5796	0.7118	2.584	0.6448	3.5372	1.0211
0.128	0.5344	0.128	0.5288	0.086	0.4451			2.5828	0.7121	2.5872	0.6451	3.5404	1.021
0.128	0.5347	0.128	0.5288	0.0864	0.4454			2.586	0.7121	2.5904	0.6451	3.5436	1.0211
0.128	0.5347	0.128	0.5288	0.0864	0.4454			2.5896	0.7124	2.594	0.6454	3.5472	1.021
0.128	0.535	0.128	0.5288	0.0864	0.4454			2.5928	0.7127	2.5972	0.6457	3.5504	1.0209
0.128	0.535	0.128	0.5288	0.0864	0.4454			2.596	0.713	2.6004	0.6457	3.554	1.0207
0.132	0.535	0.132	0.5292	0.0868	0.4454			2.5996	0.713	2.604	0.6457	3.5572	1.0206
0.132	0.5354	0.132	0.5292	0.0868	0.4454			2.6028	0.7133	2.6072	0.6457	3.5604	1.0207
0.132	0.5354	0.132	0.5292	0.0868	0.4454			2.606	0.7136	2.6104	0.646	3.564	1.0206
0.132	0.5354	0.132	0.5292	0.0872	0.4458			2.6096	0.7139	2.614	0.646	3.5672	1.0205
0.132	0.5357	0.132	0.5292	0.0872	0.4458			2.6128	0.7139	2.6172	0.646	3.5708	1.0204
0.132	0.5357	0.132	0.5295	0.0872	0.4458			2.616	0.7142	2.6204	0.6467	3.574	1.0203
0.132	0.5357	0.132	0.5295	0.0872	0.4458			2.6196	0.7145	2.624	0.6467	3.5776	1.0203
0.132	0.536	0.132	0.5295	0.0876	0.4458			2.6228	0.7149	2.6272	0.647	3.5808	1.0202
0.132	0.536	0.132	0.5295	0.0876	0.4461			2.626	0.7149	2.6308	0.647	3.584	1.0201
0.132	0.5363	0.132	0.5295	0.0876	0.4461			2.6296	0.7155	2.634	0.647	3.5876	1.02
0.132	0.5363	0.132	0.5295	0.0876	0.4461			2.6328	0.7158	2.6372	0.6473	3.5908	1.02
0.132	0.5363	0.132	0.5295	0.088	0.4461			2.636	0.7161	2.6408	0.6473	3.5944	1.02
0.132	0.5366	0.132	0.5295	0.088	0.4461			2.6396	0.7164	2.644	0.6473	3.5976	1.0199
0.132	0.5366	0.132	0.5298	0.088	0.4461			2.6428	0.7164	2.6472	0.6476	3.6008	1.0197
0.132	0.5366	0.132	0.5298	0.0884	0.4464			2.646	0.7167	2.6508	0.6476	3.6044	1.0196
0.132	0.5369	0.132	0.5298	0.0884	0.4464			2.6496	0.717	2.654	0.6476	3.6076	1.0195
0.132	0.5369	0.132	0.5298	0.0884	0.4464			2.6528	0.7173	2.6572	0.6479	3.6112	1.0195
0.132	0.5369	0.132	0.5298	0.0884	0.4464			2.656	0.7176	2.6608	0.6482	3.6144	1.0195
0.132	0.5372	0.132	0.5298	0.0888	0.4464			2.6596	0.7176	2.664	0.6482	3.6176	1.0193
0.132	0.5372	0.132	0.5298	0.0888	0.4464			2.6628	0.718	2.6672	0.6485	3.6212	1.0193
0.132	0.5372	0.132	0.5301	0.0888	0.4467			2.666	0.7183	2.6708	0.6485	3.6244	1.0192
0.132	0.5375	0.132	0.5301	0.0892	0.4467			2.6696	0.7186	2.674	0.6488	3.628	1.0192
0.132	0.5375	0.132	0.5301	0.0892	0.4467			2.6728	0.7186	2.6772	0.6488	3.6312	1.0191
0.132	0.5378	0.132	0.5301	0.0892	0.4467			2.676	0.7189	2.6808	0.6491	3.6348	1.0189
0.136	0.5378	0.136	0.5301	0.0892	0.4467			2.6796	0.7192	2.684	0.6491	3.638	1.0189
0.136	0.5378	0.136	0.5301	0.0896	0.4467			2.6828	0.7195	2.6872	0.6494	3.6412	1.0187
0.136	0.5381	0.136	0.5304	0.0896	0.447			2.686	0.7198	2.6908	0.6494	3.6448	1.0188
0.136	0.5381	0.136	0.5304	0.0896	0.447			2.6896	0.7198	2.694	0.6498	3.648	1.0187
0.136	0.5381	0.136	0.5304	0.0896	0.447			2.6928	0.7201	2.6972	0.6498	3.6516	1.0185
0.136	0.5385	0.136	0.5304	0.09	0.447			2.696	0.7204	2.7008	0.6498	3.6548	1.0184
0.136	0.5385	0.136	0.5304	0.09	0.447			2.6996	0.7207	2.704	0.6498	3.658	1.0185
0.136	0.5385	0.136	0.5304	0.09	0.447			2.7028	0.7207	2.7072	0.6501	3.6616	1.0183
0.136	0.5391	0.136	0.5304	0.0904	0.4473			2.706	0.7211	2.7108	0.6504	3.6648	1.0182
0.136	0.5391	0.136	0.5307	0.0904	0.4473			2.7096	0.7214	2.714	0.6504	3.6684	1.0181
0.136	0.5394	0.136	0.5307	0.0904	0.4473			2.7128	0.7217	2.7172	0.6504	3.6716	1.018
0.136	0.5394	0.136	0.5307	0.0904	0.4473			2.716	0.722	2.7208	0.6507	3.6748	1.0181
0.136	0.5394	0.136	0.5307	0.0908	0.4473			2.7196	0.722	2.724	0.651	3.6784	1.0179
0.136	0.5397	0.136	0.5307	0.0908	0.4473			2.7228	0.7223	2.7276	0.651	3.6816	1.0178
0.136	0.5397	0.136	0.5307	0.0908	0.4476			2.726	0.7226	2.7308	0.651	3.6852	1.0177
0.136	0.5397	0.136	0.5307	0.0912	0.4476			2.7296	0.7232	2.734	0.6513	3.6884	1.0176
0.136	0.54	0.136	0.5307	0.0912	0.4476			2.7328	0.7232	2.7376	0.6516	3.692	1.0177
0.136	0.54	0.136	0.531	0.0912	0.4476			2.736	0.7235	2.7408	0.6516	3.6952	1.0175
0.136	0.54	0.136	0.531	0.0912	0.4476			2.7396	0.7238	2.744	0.6516	3.6984	1.0174
0.136	0.5403	0.136	0.531	0.0916	0.4476			2.7428	0.7242	2.7476	0.6519	3.702	1.0172
0.136	0.5403	0.136	0.531	0.0916	0.4479			2.746	0.7245	2.7508	0.6519	3.7052	1.0171
0.136	0.5403	0.136	0.531	0.0916	0.4479			2.7496	0.7248	2.754	0.6519	3.7088	1.0172
0.136	0.5406	0.136	0.531	0.0916	0.4479			2.7528	0.7248	2.7576	0.6522	3.712	1.017
0.136	0.5406	0.136	0.531	0.092	0.4479			2.756	0.7251	2.7608	0.6522	3.7152	1.017
0.14	0.5406	0.14	0.5313	0.092	0.4479			2.7596	0.7254	2.764	0.6522	3.7188	1.0168
0.14	0.5409	0.14	0.5313	0.092	0.4479			2.7628	0.7257	2.7676	0.6525	3.722	1.0167
0.14	0.5409	0.14	0.5313	0.0924	0.4482			2.766	0.7257	2.7708	0.6525	3.7256	1.0167
0.14	0.5412	0.14	0.5313	0.0924	0.4482			2.7696	0.726	2.774	0.6529	3.7288	1.0166
0.14	0.5412	0.14	0.5313	0.0924	0.4482			2.7728	0.7263	2.7776	0.6529	3.732	1.0165
0.14	0.5412	0.14	0.5313	0.0924	0.4482			2.776	0.7266	2.7808	0.6532	3.7356	1.0163
0.14	0.5416	0.14	0.5316	0.0928	0.4482			2.7796	0.7269	2.784	0.6532	3.7388	1.0162
0.14	0.5416	0.14	0.5316	0.0928	0.4482			2.7828	0.7269	2.7876	0.6532	3.7424	1.0162
0.14	0.5416	0.14	0.5316	0.0928	0.4485			2.786	0.7273	2.7908	0.6535	3.7456	1.0162
0.14	0.5419	0.14	0.5316	0.0932	0.4485			2.7896	0.7276	2.794	0.6535	3.7492	1.016
0.14	0.5419	0.14	0.5316	0.0932	0.4485			2.7928	0.7279	2.7976	0.6538	3.7524	1.0158
0.14	0.5419	0.14	0.5316	0.0932	0.4485			2.796	0.7279	2.8008	0.6538	3.7556	1.0158
0.14	0.5422	0.14	0.5316	0.0932	0.4485			2.7996	0.7282	2.804	0.6544	3.7592	1.0158
0.14	0.5422	0.14	0.5323	0.0936	0.4485			2.8028	0.7285	2.8076	0.6544	3.7624	1.0157
0.14	0.5422	0.14	0.5323	0.0936	0.4489			2.806	0.7288	2.8108	0.6544	3.766	1.0155
0.14	0.5425	0.14	0.5323	0.0936	0.4489			2.8096	0.7291	2.8144	0.6547	3.7692	1.0154
0.14	0.5425	0.14	0.5323	0.0936	0.4489			2.8128	0.7291	2.8176	0.6547	3.7724	1.0153
0.14	0.5425	0.14	0.5323	0.094	0.4489			2.816	0.7294	2.8208	0.655	3.776	1.0153
0.14	0.5428	0.14	0.5323	0.094	0.4489			2.8196	0.7297	2.8244	0.655	3.7792	1.0152
0.14	0.5428	0.14	0.5323	0.094	0.4489			2.8228	0.73	2.8276	0.6553	3.7828	1.015
0.14	0.5428	0.14	0.5326	0.0944	0.4492			2.826	0.7304	2.8308	0.6553	3.786	1.0149
0.14	0.5431	0.14	0.5326	0.0944	0.4492			2.8296	0.7304	2.8344	0.6556	3.7896	1.0148
0.14	0.5431	0.14	0.5326	0.0944	0.4492			2.8328	0.731	2.8376	0.6556	3.7928	1.0149
0.14	0.5431	0.14	0.5326	0.0944	0.4492			2.836	0.7313	2.8408	0.656	3.796	1.0147
0.144	0.5434	0.144	0.5326	0.0948	0.4492			2.8396	0.7316	2.8444	0.656	3.7996	1.0145
0.144	0.5434	0.144	0.5326	0.0948	0.4492			2.8428	0.7319	2.8476	0.656	3.8028	1.0144
0.144	0.5437	0.144	0.5326	0.0948	0.4495			2.846	0.7319	2.8508	0.6563	3.8064	1.0143
0.144	0.5437	0.144	0.5329	0.0952	0.4495			2.8496	0.7322	2.8544	0.6566	3.8096	1.0142
0.144	0.5437	0.144	0.5329	0.0952	0.4495			2.8528	0.7325	2.8576	0.6566	3.8128	1.0142
0.144	0.5437	0.144	0.5329	0.0952	0.4495			2.856	0.7328	2.8608	0.6566	3.8164	1.014
0.144	0.544	0.144	0.5329	0.0952	0.4495			2.8596	0.7331	2.8644	0.6569	3.8196	1.0139
0.144	0.544	0.144	0.5329	0.0956	0.4495			2.8628	0.7331	2.8676	0.6572	3.8232	1.0139
0.144	0.5443	0.144	0.5329	0.0956	0.4498			2.866	0.7335	2.8708	0.6572	3.8264	1.0138
0.144	0.5443	0.144	0.5329	0.0956	0.4498			2.8696	0.7338	2.8744	0.6575	3.8296	1.0137
0.144	0.5443	0.144	0.5329	0.0956	0.4498			2.8728	0.7341	2.8776	0.6575	3.8332	1.0135
0.144	0.5447	0.144	0.5332	0.096	0.4498			2.876	0.7341	2.8808	0.6575	3.8364	1.0133
0.144	0.5447	0.144	0.5332	0.096	0.4498			2.8796	0.7344	2.8844	0.6578	3.84	1.0134
0.144	0.5447	0.144	0.5332	0.096	0.4498			2.8828	0.7347	2.8876	0.6581	3.8432	1.0132
0.144	0.545	0.144	0.5332	0.0964	0.4504			2.886	0.735	2.8908	0.6581	3.8468	1.0131
0.144	0.545	0.144	0.5332	0.0964	0.4504			2.8896	0.7353	2.8944	0.6584	3.85	1.0129
0.144	0.545	0.144	0.5332	0.0964	0.4504			2.8928	0.7356	2.8976	0.6584	3.8532	1.0128
0.144	0.5453	0.144	0.5332	0.0964	0.4504			2.896	0.7359	2.9012	0.6584	3.8568	1.0128
0.144	0.5453	0.144	0.5332	0.0968	0.4504			2.8996	0.7359	2.9044	0.6587	3.86	1.0127
0.144	0.5453	0.144	0.5335	0.0968	0.4504			2.9028	0.7362	2.9076	0.6587	3.8636	1.0125
0.144	0.5456	0.144	0.5335	0.0968	0.4507			2.906	0.7366	2.9112	0.6591	3.8668	1.0124
0.144	0.5456	0.144	0.5335	0.0972	0.4507			2.9096	0.7369	2.9144	0.6591	3.87	1.0122
0.144	0.5459	0.144	0.5335	0.0972	0.4507			2.9128	0.7372	2.9176	0.6591	3.8736	1.0122
0.144	0.5459	0.144	0.5335	0.0972	0.4507			2.916	0.7372	2.9212	0.6594	3.8768	1.0121
0.148	0.5459	0.148	0.5335	0.0972	0.4507			2.9196	0.7375	2.9244	0.6594	3.8804	1.0119
0.148	0.5462	0.148	0.5335	0.0976	0.4507			2.9228	0.7378	2.9276	0.6597	3.8836	1.0117
0.148	0.5462	0.148	0.5338	0.0976	0.4507			2.926	0.7381	2.9312	0.6597	3.8868	1.0116
0.148	0.5462	0.148	0.5338	0.0976	0.451			2.9296	0.7381	2.9344	0.6597	3.8904	1.0116
0.148	0.5465	0.148	0.5338	0.0976	0.451			2.9328	0.7387	2.9376	0.66	3.8936	1.0115
0.148	0.5465	0.148	0.5338	0.098	0.451			2.936	0.739	2.9412	0.66	3.8972	1.0113
0.148	0.5465	0.148	0.5338	0.098	0.451			2.9396	0.7393	2.9444	0.66	3.9004	1.0111
0.148	0.5465	0.148	0.5338	0.098	0.451			2.9428	0.7397	2.9476	0.66	3.904	1.011
0.148	0.5471	0.148	0.5341	0.0984	0.451			2.946	0.74	2.9512	0.6603	3.9072	1.011
0.148	0.5471	0.148	0.5341	0.0984	0.4513			2.9496	0.7403	2.9544	0.6603	3.9104	1.0109
0.148	0.5474	0.148	0.5341	0.0984	0.4513			2.9528	0.7403	2.9576	0.6606	3.914	1.0107
0.148	0.5474	0.148	0.5341	0.0984	0.4513			2.956	0.7406	2.9612	0.6606	3.9172	1.0105
0.148	0.5474	0.148	0.5341	0.0988	0.4513			2.9596	0.7409	2.9644	0.6609	3.9208	1.0104
0.148	0.5474	0.148	0.5341	0.0988	0.4513			2.9628	0.7409	2.9676	0.6609	3.924	1.0103
0.148	0.5478	0.148	0.5344	0.0988	0.4513			2.966	0.7415	2.9712	0.6612	3.9272	1.0102
0.148	0.5478	0.148	0.5344	0.0992	0.4513			2.9696	0.7415	2.9744	0.6612	3.9308	1.01
0.148	0.5481	0.148	0.5344	0.0992	0.4516			2.9728	0.7418	2.9776	0.6615	3.934	1.0098
0.148	0.5481	0.148	0.5344	0.0992	0.4516			2.976	0.7421	2.9812	0.6615	3.9376	1.0097
0.148	0.5481	0.148	0.5344	0.0992	0.4516			2.9796	0.7424	2.9844	0.6622	3.9408	1.0097
0.148	0.5481	0.148	0.5344	0.0996	0.4516			2.9828	0.7428	2.988	0.6622	3.944	1.0095
0.148	0.5484	0.148	0.5344	0.0996	0.4516			2.986	0.7428	2.9912	0.6625	3.9476	1.0093
0.148	0.5484	0.148	0.5344	0.0996	0.452			2.9896	0.7431	2.9944	0.6625	3.9508	1.0092
0.148	0.5487	0.148	0.5347	0.0996	0.452			2.9928	0.7434	2.998	0.6628	3.9544	1.0091
0.148	0.5487	0.148	0.5347	0.1	0.452			2.996	0.7437	3.0012	0.6628	3.9576	1.009
0.152	0.5487	0.152	0.5347	0.1	0.452			2.9996	0.744	3.0044	0.6631	3.9612	1.0089
0.152	0.549	0.152	0.5347	0.1	0.452			3.0028	0.744	3.008	0.6631	3.9644	1.0086
0.152	0.549	0.152	0.5347	0.1004	0.452			3.006	0.7443	3.0112	0.6631	3.9676	1.0085
0.152	0.549	0.152	0.5347	0.1004	0.452			3.0092	0.7446	3.0144	0.6634	3.9712	1.0085
0.152	0.5493	0.152	0.5347	0.1004	0.4523			3.0128	0.7449	3.018	0.6634	3.9744	1.0084
0.152	0.5493	0.152	0.535	0.1004	0.4523			3.016	0.7452	3.0212	0.6637	3.978	1.0081
0.152	0.5496	0.152	0.535	0.1008	0.4523			3.0192	0.7455	3.0244	0.6637	3.9812	1.0079
0.152	0.5496	0.152	0.535	0.1008	0.4523			3.0228	0.7455	3.028	0.6637	3.9844	1.0078
0.152	0.5496	0.152	0.535	0.1008	0.4523			3.026	0.7459	3.0312	0.664	3.988	1.0077
0.152	0.5499	0.152	0.535	0.1012	0.4526			3.0292	0.7465	3.0344	0.664	3.9912	1.0077
0.152	0.5499	0.152	0.535	0.1012	0.4526			3.0328	0.7468	3.038	0.6643	3.9948	1.0074
0.152	0.5499	0.152	0.535	0.1012	0.4526			3.036	0.7471	3.0412	0.6643	3.998	1.0072
0.152	0.5502	0.152	0.5354	0.1012	0.4526			3.0392	0.7471	3.0444	0.6646	4.0012	1.0071
0.152	0.5502	0.152	0.5354	0.1016	0.4526			3.0428	0.7474	3.048	0.6646	4.0048	1.007
0.152	0.5502	0.152	0.5354	0.1016	0.4526			3.046	0.7477	3.0512	0.6646	4.008	1.0068
0.152	0.5505	0.152	0.5354	0.1016	0.4526			3.0492	0.748	3.0544	0.6649	4.0116	1.0067
0.152	0.5505	0.152	0.5354	0.1016	0.4526			3.0528	0.7483	3.058	0.6649	4.0148	1.0064
0.152	0.5505	0.152	0.5354	0.102	0.4529			3.056	0.7486	3.0612	0.6649	4.0184	1.0063
0.152	0.5509	0.152	0.5354	0.102	0.4529			3.0592	0.7486	3.0644	0.6653	4.0216	1.0062
0.152	0.5509	0.152	0.5354	0.102	0.4529			3.0628	0.749	3.068	0.6653	4.0248	1.0061
0.152	0.5509	0.152	0.5357	0.1024	0.4529			3.066	0.7493	3.0712	0.6656	4.0284	1.0059
0.152	0.5509	0.152	0.5357	0.1024	0.4529			3.0692	0.7496	3.0744	0.6656	4.0316	1.0056
0.152	0.5512	0.152	0.5357	0.1024	0.4529			3.0728	0.7499	3.078	0.6659	4.0352	1.0054
0.152	0.5512	0.152	0.5357	0.1024	0.4532			3.076	0.7502	3.0812	0.6659	4.0384	1.0054
0.156	0.5515	0.156	0.5357	0.1028	0.4532			3.0792	0.7502	3.0848	0.6659	4.0416	1.0052
0.156	0.5515	0.156	0.5357	0.1028	0.4532			3.0828	0.7508	3.088	0.6662	4.0452	1.005
0.156	0.5515	0.156	0.5357	0.1028	0.4532			3.086	0.7508	3.0912	0.6665	4.0484	1.0048
0.156	0.5518	0.156	0.5357	0.1032	0.4532			3.0892	0.7511	3.0948	0.6665	4.052	1.0046
0.156	0.5518	0.156	0.536	0.1032	0.4532			3.0928	0.7514	3.098	0.6668	4.0552	1.0046
0.156	0.5518	0.156	0.536	0.1032	0.4532			3.096	0.7517	3.1012	0.6668	4.0584	1.0044
0.156	0.5521	0.156	0.536	0.1032	0.4535			3.0992	0.7521	3.1048	0.6671	4.062	1.0041
0.156	0.5521	0.156	0.536	0.1036	0.4535			3.1028	0.7521	3.108	0.6671	4.0652	1.0039
0.156	0.5521	0.156	0.536	0.1036	0.4535			3.106	0.7524	3.1112	0.6671	4.0688	1.0037
0.156	0.5524	0.156	0.536	0.1036	0.4535			3.1092	0.7527	3.1148	0.6668	4.072	1.0037
0.156	0.5524	0.156	0.5363	0.1036	0.4535			3.1128	0.753	3.118	0.6668	4.0756	1.0035
0.156	0.5524	0.156	0.5363	0.104	0.4535			3.116	0.7533	3.1212	0.6671	4.0788	1.0032
0.156	0.5527	0.156	0.5363	0.104	0.4535			3.1192	0.7536	3.1248	0.6674	4.082	1.003
0.156	0.5527	0.156	0.5363	0.104	0.4535			3.1228	0.7542	3.128	0.6677	4.0856	1.0029
0.156	0.5527	0.156	0.5363	0.1044	0.4538			3.126	0.7545	3.1312	0.6677	4.0888	1.0028
0.156	0.553	0.156	0.5363	0.1044	0.4538			3.1292	0.7545	3.1348	0.668	4.0924	1.0026
0.156	0.553	0.156	0.5363	0.1044	0.4538			3.1328	0.7548	3.138	0.6684	4.0956	1.0023
0.156	0.553	0.156	0.5363	0.1044	0.4538			3.136	0.7552	3.1412	0.6684	4.0988	1.0021
0.156	0.5533	0.156	0.5363	0.1048	0.4538			3.1392	0.7555	3.1448	0.6684	4.1024	1.0021
0.156	0.5533	0.156	0.5366	0.1048	0.4538			3.1428	0.7558	3.148	0.6687	4.1056	1.0018
0.156	0.5536	0.156	0.5366	0.1048	0.4541			3.146	0.7561	3.1512	0.6687	4.1092	1.0016
0.156	0.5536	0.156	0.5366	0.1052	0.4541			3.1492	0.7561	3.1548	0.669	4.1124	1.0013
0.156	0.5536	0.156	0.5366	0.1052	0.4541			3.1528	0.7564	3.158	0.669	4.1156	1.0011
0.156	0.5536	0.156	0.5366	0.1052	0.4541			3.156	0.7567	3.1612	0.6693	4.1192	1.0011
0.16	0.554	0.16	0.5366	0.1052	0.4541			3.1592	0.757	3.1648	0.6693	4.1224	1.0009
0.16	0.554	0.16	0.5366	0.1056	0.4541			3.1628	0.7573	3.168	0.6699	4.126	1.0007
0.16	0.554	0.16	0.5369	0.1056	0.4544			3.166	0.7576	3.1716	0.6699	4.1292	1.0004
0.16	0.5543	0.16	0.5369	0.1056	0.4544			3.1692	0.7579	3.1748	0.6702	4.1328	1.0001
0.16	0.5543	0.16	0.5369	0.1056	0.4544			3.1728	0.7579	3.178	0.6705	4.136	1.0001
0.16	0.5543	0.16	0.5369	0.106	0.4544			3.176	0.7583	3.1816	0.6705	4.1392	0.9998
0.16	0.5549	0.16	0.5369	0.106	0.4544			3.1792	0.7586	3.1848	0.6705	4.1428	0.9996
0.16	0.5549	0.16	0.5369	0.106	0.4544			3.1828	0.7589	3.188	0.6708	4.146	0.9993
0.16	0.5549	0.16	0.5369	0.1064	0.4547			3.186	0.7592	3.1916	0.6708	4.1496	0.999
0.16	0.5552	0.16	0.5372	0.1064	0.4547			3.1892	0.7595	3.1948	0.6711	4.1528	0.999
0.16	0.5552	0.16	0.5372	0.1064	0.4547			3.1928	0.7598	3.198	0.6711	4.156	0.9987
0.16	0.5552	0.16	0.5372	0.1064	0.4547			3.196	0.7601	3.2016	0.6711	4.1596	0.9985
0.16	0.5555	0.16	0.5372	0.1068	0.4547			3.1992	0.7601	3.2048	0.6715	4.1628	0.9982
0.16	0.5555	0.16	0.5372	0.1068	0.4547			3.2028	0.7604	3.208	0.6715	4.1664	0.998
0.16	0.5555	0.16	0.5372	0.1068	0.4547			3.206	0.7607	3.2116	0.6718	4.1696	0.9979
0.16	0.5558	0.16	0.5372	0.1072	0.4547			3.2092	0.761	3.2148	0.6718	4.1728	0.9976
0.16	0.5558	0.16	0.5372	0.1072	0.4551			3.2128	0.7614	3.218	0.6721	4.1764	0.9973
0.16	0.5558	0.16	0.5372	0.1072	0.4551			3.216	0.762	3.2216	0.6721	4.1796	0.997
0.16	0.5561	0.16	0.5375	0.1072	0.4551			3.2192	0.7623	3.2248	0.6724	4.1832	0.9968
0.16	0.5561	0.16	0.5375	0.1076	0.4551			3.2228	0.7623	3.228	0.6724	4.1864	0.9967
0.16	0.5561	0.16	0.5375	0.1076	0.4551			3.226	0.7626	3.2316	0.6724	4.19	0.9965
0.16	0.5564	0.16	0.5375	0.1076	0.4551			3.2292	0.7629	3.2348	0.6727	4.1932	0.9961
0.16	0.5564	0.16	0.5375	0.1076	0.4554			3.2328	0.7632	3.238	0.6727	4.1964	0.9959
0.16	0.5564	0.16	0.5375	0.108	0.4554			3.236	0.7635	3.2416	0.673	4.2	0.9956
0.16	0.5567	0.164	0.5375	0.108	0.4554			3.2392	0.7638	3.2448	0.673	4.2032	0.9955
0.164	0.5567	0.164	0.5378	0.108	0.4554			3.2428	0.7641	3.248	0.6733	4.2068	0.9953
0.164	0.5567	0.164	0.5378	0.1084	0.4554			3.246	0.7645	3.2516	0.6733	4.21	0.9949
0.164	0.5571	0.164	0.5378	0.1084	0.4554			3.2492	0.7645	3.2548	0.6736	4.2132	0.9946
0.164	0.5571	0.164	0.5378	0.1084	0.4554			3.2528	0.7648	3.2584	0.6736	4.2168	0.9944
0.164	0.5571	0.164	0.5378	0.1084	0.4557			3.256	0.7651	3.2616	0.6736	4.22	0.9943
0.164	0.5574	0.164	0.5378	0.1088	0.4557			3.2592	0.7654	3.2648	0.6739	4.2236	0.994
0.164	0.5574	0.164	0.5378	0.1088	0.4557			3.2628	0.7657	3.2684	0.6739	4.2268	0.9936
0.164	0.5574	0.164	0.5381	0.1088	0.4557			3.266	0.766	3.2716	0.6739	4.23	0.9935
0.164	0.5577	0.164	0.5381	0.1092	0.4557			3.2692	0.7663	3.2748	0.6742	4.2336	0.9933
0.164	0.5577	0.164	0.5381	0.1092	0.4557			3.2728	0.7666	3.2784	0.6742	4.2368	0.993
0.164	0.5577	0.164	0.5381	0.1092	0.456			3.276	0.7669	3.2816	0.6746	4.2404	0.9926
0.164	0.558	0.164	0.5381	0.1092	0.456			3.2792	0.7669	3.2848	0.6746	4.2436	0.9924
0.164	0.558	0.164	0.5381	0.1096	0.456			3.2828	0.7672	3.2884	0.6749	4.2472	0.9921
0.164	0.558	0.164	0.5381	0.1096	0.456			3.286	0.7676	3.2916	0.6749	4.2504	0.992
0.164	0.5583	0.164	0.5385	0.1096	0.456			3.2892	0.7679	3.2948	0.6752	4.2536	0.9916
0.164	0.5583	0.164	0.5385	0.1096	0.456			3.2928	0.7682	3.2984	0.6752	4.2572	0.9914
0.164	0.5583	0.164	0.5385	0.11	0.456			3.296	0.7685	3.3016	0.6755	4.2604	0.991
0.164	0.5586	0.164	0.5385	0.11	0.4563			3.2992	0.7688	3.3048	0.6755	4.264	0.9908
0.164	0.5586	0.164	0.5385	0.11	0.4563			3.3028	0.7688	3.3084	0.6755	4.2672	0.9905
0.164	0.5586	0.164	0.5385	0.1104	0.4563			3.306	0.7697	3.3116	0.6758	4.2704	0.9902
0.164	0.5589	0.164	0.5388	0.1104	0.4563			3.3092	0.7697	3.3148	0.6758	4.274	0.99
0.164	0.5589	0.164	0.5388	0.1104	0.4563			3.3128	0.77	3.3184	0.6758	4.2772	0.9896
0.164	0.5589	0.164	0.5388	0.1104	0.4563			3.316	0.7703	3.3216	0.6761	4.2808	0.9894
0.168	0.5592	0.168	0.5388	0.1108	0.4563			3.3192	0.7707	3.3248	0.6761	4.284	0.9891
0.168	0.5592	0.168	0.5388	0.1108	0.4563			3.3228	0.771	3.3284	0.6764	4.2872	0.9888
0.168	0.5592	0.168	0.5388	0.1108	0.4566			3.326	0.7713	3.3316	0.6764	4.2908	0.9885
0.168	0.5592	0.168	0.5388	0.1112	0.4566			3.3292	0.7716	3.3348	0.6767	4.294	0.9882
0.168	0.5595	0.168	0.5391	0.1112	0.4566			3.3328	0.7719	3.3384	0.6767	4.2976	0.9879
0.168	0.5595	0.168	0.5391	0.1112	0.4566			3.336	0.7722	3.3416	0.6767	4.3008	0.9876
0.168	0.5598	0.168	0.5391	0.1112	0.4566			3.3392	0.7725	3.3452	0.677	4.3044	0.9874
0.168	0.5598	0.168	0.5391	0.1116	0.4566			3.3428	0.7725	3.3484	0.677	4.3076	0.987
0.168	0.5598	0.168	0.5391	0.1116	0.4569			3.346	0.7728	3.3516	0.677	4.3108	0.9867
0.168	0.5598	0.168	0.5391	0.1116	0.4569			3.3492	0.7731	3.3552	0.6777	4.3144	0.9864
0.168	0.5598	0.168	0.5391	0.112	0.4569			3.3528	0.7734	3.3584	0.6777	4.3176	0.9862
0.168	0.5598	0.168	0.5391	0.112	0.4569			3.356	0.7738	3.3616	0.678	4.3212	0.9858
0.168	0.5598	0.168	0.5391	0.112	0.4569			3.3592	0.7741	3.3652	0.678	4.3244	0.9855
0.168	0.5602	0.168	0.5397	0.112	0.4569			3.3628	0.7744	3.3684	0.6783	4.3276	0.9852
0.168	0.5602	0.168	0.5397	0.1124	0.4569			3.366	0.7747	3.3716	0.6783	4.3312	0.9849
0.168	0.5602	0.168	0.5397	0.1124	0.4572			3.3692	0.775	3.3752	0.6786	4.3344	0.9846
0.168	0.5602	0.168	0.5397	0.1124	0.4572			3.3728	0.7753	3.3784	0.6786	4.338	0.9843
0.168	0.5605	0.168	0.5397	0.1124	0.4572			3.376	0.7756	3.3816	0.6789	4.3412	0.9838
0.168	0.5605	0.168	0.5397	0.1128	0.4572			3.3792	0.7756	3.3852	0.6789	4.3444	0.9836
0.168	0.5605	0.168	0.5397	0.1128	0.4572			3.3828	0.7759	3.3884	0.6789	4.348	0.9833
0.168	0.5608	0.168	0.54	0.1128	0.4572			3.386	0.7762	3.3916	0.6792	4.3512	0.9831
0.168	0.5608	0.168	0.54	0.1132	0.4572			3.3892	0.7765	3.3952	0.6792	4.3548	0.9827
0.168	0.5608	0.168	0.54	0.1132	0.4575			3.3928	0.7769	3.3984	0.6795	4.358	0.9824
0.168	0.5608	0.168	0.54	0.1132	0.4575			3.396	0.7775	3.4016	0.6795	4.3616	0.982
0.172	0.5611	0.172	0.54	0.1132	0.4575			3.3992	0.7778	3.4052	0.6795	4.3648	0.9818
0.172	0.5611	0.172	0.54	0.1136	0.4575			3.4028	0.7781	3.4084	0.6798	4.368	0.9815
0.172	0.5614	0.172	0.54	0.1136	0.4575			3.406	0.7784	3.4116	0.6798	4.3716	0.9813
0.172	0.5614	0.172	0.54	0.1136	0.4575			3.4092	0.7787	3.4152	0.6798	4.3748	0.9807
0.172	0.5614	0.172	0.54	0.114	0.4575			3.4128	0.779	3.4184	0.6801	4.3784	0.9804
0.172	0.5614	0.172	0.5403	0.114	0.4575			3.416	0.7793	3.4216	0.6801	4.3816	0.9802
0.172	0.5617	0.172	0.5403	0.114	0.4582			3.4192	0.7796	3.4252	0.6804	4.3848	0.9798
0.172	0.5617	0.172	0.5403	0.114	0.4582			3.4228	0.78	3.4284	0.6804	4.3884	0.9795
0.172	0.5617	0.172	0.5403	0.1144	0.4582			3.426	0.7803	3.432	0.6808	4.3916	0.9791
0.172	0.562	0.172	0.5403	0.1144	0.4582			3.4292	0.7806	3.4352	0.6808	4.3952	0.9788
0.172	0.562	0.172	0.5406	0.1144	0.4582			3.4328	0.7806	3.4384	0.6808	4.3984	0.9786
0.172	0.562	0.172	0.5406	0.1144	0.4582			3.436	0.7809	3.442	0.6808	4.4016	0.9782
0.172	0.562	0.172	0.5406	0.1148	0.4585			3.4392	0.7812	3.4452	0.6808	4.4052	0.9779
0.172	0.5626	0.172	0.5406	0.1148	0.4585			3.4428	0.7815	3.4484	0.6811	4.4084	0.9775
0.172	0.5626	0.172	0.5406	0.1148	0.4585			3.446	0.7818	3.452	0.6811	4.412	0.9771
0.172	0.5629	0.172	0.5406	0.1152	0.4585			3.4492	0.7821	3.4552	0.6811	4.4152	0.9769
0.172	0.5629	0.172	0.5406	0.1152	0.4585			3.4528	0.7824	3.4584	0.6811	4.4188	0.9765
0.172	0.5629	0.172	0.5406	0.1152	0.4585			3.456	0.7828	3.462	0.6814	4.422	0.9762
0.172	0.5633	0.172	0.5406	0.1152	0.4585			3.4592	0.7831	3.4652	0.6814	4.4252	0.9757
0.172	0.5633	0.172	0.5409	0.1156	0.4585			3.4628	0.7834	3.4684	0.6817	4.4288	0.9754
0.172	0.5633	0.172	0.5409	0.1156	0.4588			3.466	0.7837	3.472	0.6817	4.432	0.9751
0.172	0.5636	0.172	0.5409	0.1156	0.4588			3.4692	0.784	3.4752	0.6817	4.4356	0.9748
0.172	0.5636	0.172	0.5409	0.116	0.4588			3.4728	0.7843	3.4784	0.682	4.4388	0.9743
0.172	0.5636	0.172	0.5409	0.116	0.4588			3.476	0.7846	3.482	0.6823	4.442	0.974
0.176	0.5639	0.176	0.5409	0.116	0.4588			3.4792	0.7852	3.4852	0.6823	4.4456	0.9736
0.176	0.5639	0.176	0.5409	0.116	0.4588			3.4828	0.7855	3.4884	0.6823	4.4488	0.9734
0.176	0.5639	0.176	0.5409	0.1164	0.4591			3.486	0.7859	3.492	0.6826	4.4524	0.973
0.176	0.5642	0.176	0.5412	0.1164	0.4591			3.4892	0.7862	3.4952	0.6826	4.4556	0.9726
0.176	0.5642	0.176	0.5412	0.1164	0.4591			3.4928	0.7865	3.4984	0.6829	4.4588	0.9722
0.176	0.5642	0.176	0.5412	0.1164	0.4591			3.496	0.7865	3.502	0.6829	4.4624	0.9718
0.176	0.5645	0.176	0.5412	0.1168	0.4591			3.4992	0.7868	3.5052	0.6832	4.4656	0.9715
0.176	0.5645	0.176	0.5412	0.1168	0.4591			3.5028	0.7871	3.5084	0.6832	4.4692	0.9712
0.176	0.5645	0.176	0.5412	0.1168	0.4591			3.506	0.7874	3.512	0.6832	4.4724	0.9707
0.176	0.5645	0.176	0.5412	0.1172	0.4591			3.5092	0.7877	3.5152	0.6835	4.476	0.9703
0.176	0.5648	0.176	0.5412	0.1172	0.4594			3.5128	0.7883	3.5188	0.6835	4.4792	0.9701
0.176	0.5648	0.176	0.5412	0.1172	0.4594			3.516	0.7883	3.522	0.6835	4.4824	0.9697
0.176	0.5651	0.176	0.5416	0.1172	0.4594			3.5192	0.7886	3.5252	0.6839	4.486	0.9693
0.176	0.5651	0.176	0.5416	0.1176	0.4594			3.5228	0.789	3.5288	0.6839	4.4892	0.9688
0.176	0.5651	0.176	0.5416	0.1176	0.4594			3.526	0.7893	3.532	0.6839	4.4928	0.9684
0.176	0.5651	0.176	0.5416	0.1176	0.4594			3.5292	0.7896	3.5352	0.6842	4.496	0.9681
0.176	0.5654	0.176	0.5416	0.118	0.4594			3.5324	0.7899	3.5388	0.6842	4.4992	0.9677
0.176	0.5654	0.176	0.5416	0.118	0.4594			3.536	0.7902	3.542	0.6845	4.5028	0.9673
0.176	0.5654	0.176	0.5416	0.118	0.4597			3.5392	0.7905	3.5452	0.6845	4.506	0.9668
0.176	0.5657	0.176	0.5416	0.118	0.4597			3.5424	0.7908	3.5488	0.6845	4.5096	0.9664
0.176	0.5657	0.176	0.5419	0.1184	0.4597			3.546	0.7911	3.552	0.6848	4.5128	0.9661
0.176	0.566	0.176	0.5419	0.1184	0.4597			3.5492	0.7914	3.5552	0.6848	4.516	0.9656
0.176	0.566	0.176	0.5419	0.1184	0.4597			3.5524	0.7917	3.5588	0.6848	4.5196	0.9652
0.176	0.566	0.176	0.5419	0.1184	0.4597			3.556	0.7921	3.562	0.6848	4.5228	0.9647
0.18	0.5664	0.18	0.5419	0.1188	0.46			3.5592	0.7924	3.5652	0.6854	4.5264	0.9643
0.18	0.5664	0.18	0.5419	0.1188	0.46			3.5624	0.793	3.5688	0.6854	4.5296	0.9639
0.18	0.5664	0.18	0.5419	0.1188	0.46			3.566	0.7933	3.572	0.6854	4.5332	0.9635
0.18	0.5664	0.18	0.5422	0.1192	0.46			3.5692	0.7936	3.5752	0.6854	4.5364	0.963
0.18	0.5667	0.18	0.5422	0.1192	0.46			3.5724	0.7939	3.5788	0.6854	4.5396	0.9625
0.18	0.5667	0.18	0.5422	0.1192	0.46			3.576	0.7942	3.582	0.6857	4.5432	0.9621
0.18	0.5667	0.18	0.5422	0.1192	0.46			3.5792	0.7945	3.5852	0.6857	4.5464	0.9617
0.18	0.567	0.18	0.5422	0.1196	0.4603			3.5824	0.7948	3.5888	0.6857	4.55	0.9613
0.18	0.567	0.18	0.5422	0.1196	0.4603			3.586	0.7952	3.592	0.686	4.5532	0.9607
0.18	0.567	0.18	0.5422	0.1196	0.4603			3.5892	0.7955	3.5952	0.686	4.5564	0.9602
0.18	0.5673	0.18	0.5425	0.12	0.4603			3.5924	0.7958	3.5988	0.686	4.56	0.9598
0.18	0.5673	0.18	0.5425	0.12	0.4603			3.596	0.7961	3.602	0.686	4.5632	0.9594
0.18	0.5673	0.18	0.5425	0.12	0.4603			3.5992	0.7964	3.6056	0.6863	4.5668	0.9589
0.18	0.5676	0.18	0.5425	0.12	0.4603			3.6024	0.7967	3.6088	0.6863	4.57	0.9583
0.18	0.5676	0.18	0.5425	0.1204	0.4606			3.606	0.797	3.612	0.6863	4.5732	0.9578
0.18	0.5676	0.18	0.5425	0.1204	0.4606			3.6092	0.7973	3.6156	0.6866	4.5768	0.9573
0.18	0.5679	0.18	0.5425	0.1204	0.4606			3.6124	0.7976	3.6188	0.687	4.58	0.9569
0.18	0.5679	0.18	0.5425	0.1204	0.4606			3.616	0.7979	3.622	0.687	4.5836	0.9564
0.18	0.5679	0.18	0.5428	0.1208	0.4606			3.6192	0.7983	3.6256	0.687	4.5868	0.9558
0.18	0.5682	0.18	0.5428	0.1208	0.4606			3.6224	0.7989	3.6288	0.6873	4.5904	0.9553
0.18	0.5682	0.18	0.5428	0.1208	0.4606			3.626	0.7989	3.632	0.6873	4.5936	0.9549
0.18	0.5682	0.18	0.5428	0.1212	0.4606			3.6292	0.7992	3.6356	0.6876	4.5968	0.9543
0.18	0.5685	0.18	0.5428	0.1212	0.4609			3.6324	0.7998	3.6388	0.6876	4.6004	0.9537
0.18	0.5685	0.18	0.5428	0.1212	0.4609			3.636	0.7998	3.642	0.6879	4.6036	0.9531
0.184	0.5685	0.184	0.5428	0.1212	0.4609			3.6392	0.8007	3.6456	0.6879	4.6072	0.9526
0.184	0.5688	0.184	0.5428	0.1216	0.4609			3.6424	0.801	3.6488	0.6882	4.6104	0.9521
0.184	0.5688	0.184	0.5428	0.1216	0.4609			3.646	0.8014	3.652	0.6882	4.6136	0.9515
0.184	0.5688	0.184	0.5431	0.1216	0.4609			3.6492	0.8017	3.6556	0.6885	4.6172	0.9509
0.184	0.5691	0.184	0.5431	0.122	0.4609			3.6524	0.802	3.6588	0.6885	4.6204	0.9503
0.184	0.5691	0.184	0.5431	0.122	0.4609			3.656	0.8023	3.662	0.6888	4.624	0.9497
0.184	0.5691	0.184	0.5431	0.122	0.4613			3.6592	0.8026	3.6656	0.6888	4.6272	0.9493
0.184	0.5695	0.184	0.5431	0.122	0.4613			3.6624	0.8029	3.6688	0.6891	4.6304	0.9486
0.184	0.5695	0.184	0.5431	0.1224	0.4613			3.666	0.8032	3.672	0.6891	4.634	0.9481
0.184	0.5695	0.184	0.5431	0.1224	0.4613			3.6692	0.8035	3.6756	0.6894	4.6372	0.9473
0.184	0.5698	0.184	0.5431	0.1224	0.4613			3.6724	0.8038	3.6788	0.6897	4.6408	0.9467
0.184	0.5698	0.184	0.5434	0.1224	0.4613			3.676	0.8041	3.6824	0.6897	4.644	0.9462
0.184	0.5698	0.184	0.5434	0.1228	0.4613			3.6792	0.8045	3.6856	0.6901	4.6476	0.9456
0.184	0.5698	0.184	0.5434	0.1228	0.4613			3.6824	0.8048	3.6888	0.6901	4.6508	0.945
0.184	0.5701	0.184	0.5434	0.1228	0.4616			3.686	0.8051	3.6924	0.6904	4.654	0.9443
0.184	0.5701	0.184	0.5434	0.1232	0.4616			3.6892	0.8054	3.6956	0.6907	4.6576	0.9436
0.184	0.5701	0.184	0.5434	0.1232	0.4616			3.6924	0.8057	3.6988	0.6907	4.6608	0.9432
0.184	0.5707	0.184	0.5434	0.1232	0.4616			3.696	0.8063	3.7024	0.6907	4.6644	0.9425
0.184	0.5707	0.184	0.5434	0.1232	0.4616			3.6992	0.8063	3.7056	0.691	4.6676	0.9418
0.184	0.5707	0.184	0.5437	0.1236	0.4616			3.7024	0.8069	3.7088	0.6913	4.6708	0.9411
0.184	0.571	0.184	0.5437	0.1236	0.4619			3.706	0.8072	3.7124	0.6913	4.6744	0.9404
0.184	0.571	0.184	0.5437	0.1236	0.4619			3.7092	0.8076	3.7156	0.6916	4.6776	0.9399
0.184	0.571	0.184	0.5437	0.124	0.4619			3.7124	0.8079	3.7188	0.6916	4.6812	0.9392
0.184	0.5713	0.184	0.5437	0.124	0.4619			3.716	0.8085	3.7224	0.6916	4.6844	0.9384
0.188	0.5713	0.188	0.5437	0.124	0.4619			3.7192	0.8088	3.7256	0.6919	4.6876	0.9378
0.188	0.5716	0.188	0.5437	0.124	0.4619			3.7224	0.8091	3.7288	0.6919	4.6912	0.9372
0.188	0.5716	0.188	0.544	0.1244	0.4619			3.726	0.8094	3.7324	0.6922	4.6944	0.9366
0.188	0.5716	0.188	0.544	0.1244	0.4622			3.7292	0.8097	3.7356	0.6922	4.698	0.9359
0.188	0.5719	0.188	0.544	0.1244	0.4622			3.7324	0.81	3.7388	0.6925	4.7012	0.9351
0.188	0.5719	0.188	0.544	0.1244	0.4622			3.736	0.8107	3.7424	0.6925	4.7048	0.9344
0.188	0.5719	0.188	0.544	0.1248	0.4622			3.7392	0.811	3.7456	0.6925	4.708	0.9338
0.188	0.5719	0.188	0.544	0.1248	0.4622			3.7424	0.8113	3.7488	0.6932	4.7112	0.9332
0.188	0.5722	0.188	0.544	0.1248	0.4622			3.746	0.8116	3.7524	0.6932	4.7148	0.9326
0.188	0.5722	0.188	0.544	0.1252	0.4622			3.7492	0.8119	3.7556	0.6935	4.718	0.9317
0.188	0.5722	0.188	0.5443	0.1252	0.4622			3.7524	0.8122	3.7592	0.6935	4.7216	0.931
0.188	0.5726	0.188	0.5443	0.1252	0.4622			3.756	0.8125	3.7624	0.6935	4.7248	0.9304
0.188	0.5726	0.188	0.5443	0.1252	0.4625			3.7592	0.8128	3.7656	0.6938	4.728	0.9297
0.188	0.5726	0.188	0.5443	0.1256	0.4625			3.7624	0.8131	3.7692	0.6938	4.7316	0.929
0.188	0.5729	0.188	0.5443	0.1256	0.4625			3.766	0.8138	3.7724	0.6941	4.7348	0.9282
0.188	0.5729	0.188	0.5443	0.1256	0.4625			3.7692	0.8141	3.7756	0.6941	4.7384	0.9274
0.188	0.5729	0.188	0.5443	0.126	0.4625			3.7724	0.8144	3.7792	0.6944	4.7416	0.9268
0.188	0.5732	0.188	0.5443	0.126	0.4625			3.776	0.8147	3.7824	0.6944	4.7448	0.9261
0.188	0.5732	0.188	0.5447	0.126	0.4625			3.7792	0.815	3.7856	0.6947	4.7484	0.9254
0.188	0.5732	0.188	0.5447	0.126	0.4628			3.7824	0.8153	3.7892	0.6947	4.7516	0.9245
0.188	0.5735	0.188	0.5447	0.1264	0.4628			3.786	0.8156	3.7924	0.6947	4.7552	0.9239
0.188	0.5735	0.188	0.5447	0.1264	0.4628			3.7892	0.8162	3.7956	0.695	4.7584	0.9232
0.188	0.5735	0.188	0.5447	0.1264	0.4628			3.7924	0.8165	3.7992	0.695	4.762	0.9225
0.188	0.5738	0.188	0.5447	0.1264	0.4628			3.796	0.8169	3.8024	0.6953	4.7652	0.9217
0.192	0.5738	0.192	0.5447	0.1268	0.4628			3.7992	0.8172	3.8056	0.6953	4.7684	0.921
0.192	0.5738	0.192	0.5447	0.1268	0.4628			3.8024	0.8178	3.8092	0.6956	4.772	0.9202
0.192	0.5741	0.192	0.5447	0.1268	0.4628			3.806	0.8181	3.8124	0.6956	4.7752	0.9196
0.192	0.5741	0.192	0.545	0.1272	0.4631			3.8092	0.8184	3.8156	0.6956	4.7788	0.9188
0.192	0.5741	0.192	0.545	0.1272	0.4631			3.8124	0.8187	3.8192	0.6959	4.782	0.918
0.192	0.5744	0.192	0.545	0.1272	0.4631			3.816	0.819	3.8224	0.6959	4.7852	0.9173
0.192	0.5744	0.192	0.545	0.1272	0.4631			3.8192	0.8193	3.8256	0.6963	4.7888	0.9165
0.192	0.5744	0.192	0.545	0.1276	0.4631			3.8224	0.8196	3.8292	0.6963	4.792	0.9159
0.192	0.5747	0.192	0.545	0.1276	0.4631			3.826	0.8203	3.8324	0.6966	4.7956	0.9151
0.192	0.5747	0.192	0.545	0.1276	0.4631			3.8292	0.8203	3.8356	0.6966	4.7988	0.9143
0.192	0.5747	0.192	0.5453	0.128	0.4634			3.8324	0.8209	3.8392	0.6969	4.802	0.9136
0.192	0.5747	0.192	0.5453	0.128	0.4634			3.836	0.8212	3.8424	0.6969	4.8056	0.9127
0.192	0.575	0.192	0.5453	0.128	0.4634			3.8392	0.8215	3.846	0.6972	4.8088	0.9121
0.192	0.575	0.192	0.5453	0.128	0.4634			3.8424	0.8218	3.8492	0.6972	4.8124	0.9113
0.192	0.575	0.192	0.5453	0.1284	0.4634			3.846	0.8221	3.8524	0.6975	4.8156	0.9105
0.192	0.5753	0.192	0.5453	0.1284	0.4634			3.8492	0.8224	3.856	0.6975	4.8192	0.9097
0.192	0.5753	0.192	0.5453	0.1284	0.4634			3.8524	0.8231	3.8592	0.6978	4.8224	0.909
0.192	0.5753	0.192	0.5453	0.1284	0.4634			3.856	0.8234	3.8624	0.6978	4.8256	0.9083
0.192	0.5757	0.192	0.5456	0.1288	0.4637			3.8592	0.824	3.866	0.6978	4.8292	0.9075
0.192	0.5757	0.192	0.5456	0.1288	0.4637			3.8624	0.8243	3.8692	0.6981	4.8324	0.9066
0.192	0.576	0.192	0.5456	0.1288	0.4637			3.866	0.8246	3.8724	0.6981	4.836	0.9059
0.192	0.576	0.192	0.5456	0.1292	0.4637			3.8692	0.8249	3.876	0.6981	4.8392	0.9052
0.192	0.576	0.192	0.5456	0.1292	0.4637			3.8724	0.8255	3.8792	0.6984	4.8424	0.9044
0.192	0.576	0.192	0.5456	0.1292	0.4637			3.876	0.8258	3.8824	0.6987	4.846	0.9036
0.196	0.5763	0.196	0.5456	0.1292	0.4637			3.8792	0.8262	3.886	0.6987	4.8492	0.9027
0.196	0.5763	0.196	0.5456	0.1296	0.4637			3.8824	0.8265	3.8892	0.6987	4.8528	0.902
0.196	0.5763	0.196	0.5456	0.1296	0.464			3.886	0.8268	3.8924	0.699	4.856	0.9013
0.196	0.5766	0.196	0.5459	0.1296	0.464			3.8892	0.8274	3.896	0.699	4.8592	0.9005
0.196	0.5766	0.196	0.5459	0.13	0.464			3.8924	0.8277	3.8992	0.6994	4.8628	0.8997
0.196	0.5766	0.196	0.5459	0.13	0.464			3.896	0.828	3.9024	0.6994	4.866	0.8988
0.196	0.5766	0.196	0.5459	0.13	0.464			3.8992	0.8283	3.906	0.6994	4.8696	0.898
0.196	0.5769	0.196	0.5459	0.13	0.464			3.9024	0.8286	3.9092	0.6997	4.8728	0.8973
0.196	0.5769	0.196	0.5459	0.1304	0.4644			3.906	0.8289	3.9124	0.6997	4.8764	0.8965
0.196	0.5769	0.196	0.5459	0.1304	0.4644			3.9092	0.8296	3.916	0.7	4.8796	0.8956
0.196	0.5772	0.196	0.5459	0.1304	0.4644			3.9124	0.8299	3.9192	0.7	4.8828	0.8948
0.196	0.5772	0.196	0.5459	0.1304	0.4644			3.916	0.8302	3.9228	0.7	4.8864	0.894
0.196	0.5772	0.196	0.5462	0.1308	0.4644			3.9192	0.8305	3.926	0.7003	4.8896	0.8932
0.196	0.5775	0.196	0.5462	0.1308	0.4644			3.9224	0.8308	3.9292	0.7003	4.8932	0.8924
0.196	0.5775	0.196	0.5462	0.1308	0.4644			3.926	0.8317	3.9328	0.7009	4.8964	0.8915
0.196	0.5775	0.196	0.5462	0.1312	0.4644			3.9292	0.832	3.936	0.7009	4.8996	0.8907
0.196	0.5778	0.196	0.5462	0.1312	0.4647			3.9324	0.8324	3.9392	0.7012	4.9032	0.8898
0.196	0.5778	0.196	0.5462	0.1312	0.4647			3.936	0.8327	3.9428	0.7012	4.9064	0.8891
0.196	0.5778	0.196	0.5462	0.1312	0.4647			3.9392	0.833	3.946	0.7012	4.91	0.8883
0.196	0.5778	0.196	0.5462	0.1316	0.4647			3.9424	0.8336	3.9492	0.7012	4.9132	0.8873
0.196	0.5784	0.196	0.5465	0.1316	0.4647			3.946	0.8339	3.9528	0.7015	4.9164	0.8865
0.196	0.5784	0.196	0.5465	0.1316	0.4647			3.9492	0.8342	3.956	0.7018	4.92	0.8858
0.196	0.5784	0.196	0.5465	0.132	0.4647			3.9524	0.8345	3.9592	0.7018	4.9232	0.8849
0.196	0.5788	0.196	0.5465	0.132	0.4647			3.956	0.8348	3.9628	0.7018	4.9268	0.884
0.2	0.5788	0.2	0.5465	0.132	0.465			3.9592	0.8351	3.966	0.7021	4.93	0.8831
0.2	0.5788	0.2	0.5465	0.132	0.465			3.9624	0.8358	3.9692	0.7021	4.9336	0.8823
0.2	0.5791	0.2	0.5465	0.1324	0.465			3.966	0.8361	3.9728	0.7025	4.9368	0.8815
0.2	0.5791	0.2	0.5468	0.1324	0.465			3.9692	0.8364	3.976	0.7025	4.94	0.8806
0.2	0.5791	0.2	0.5468	0.1324	0.465			3.9724	0.8367	3.9792	0.7028	4.9436	0.8797
0.2	0.5794	0.2	0.5468	0.1324	0.465			3.976	0.837	3.9828	0.7028	4.9468	0.8788
0.2	0.5794	0.2	0.5468	0.1328	0.465			3.9792	0.8376	3.986	0.7028	4.9504	0.8779
0.2	0.5794	0.2	0.5468	0.1328	0.4653			3.9824	0.8379	3.9892	0.7031	4.9536	0.8771
0.2	0.5797	0.2	0.5468	0.1328	0.4653			3.986	0.8382	3.9928	0.7031	4.9568	0.8762
0.2	0.5797	0.2	0.5468	0.1332	0.4653			3.9892	0.8386	3.996	0.7034	4.9604	0.8753
0.2	0.5797	0.2	0.5468	0.1332	0.4653			3.9924	0.8395	3.9992	0.7034	4.9636	0.8743
0.2	0.58	0.2	0.5471	0.1332	0.4653			3.996	0.8398	4.0028	0.7037	4.9672	0.8734
0.2	0.58	0.2	0.5471	0.1332	0.4653			3.9992	0.8401	4.006	0.7037	4.9704	0.8726
0.2	0.58	0.2	0.5471	0.1336	0.4653			4.0024	0.8404	4.0096	0.704	4.9736	0.8717
0.2	0.5803	0.2	0.5471	0.1336	0.4653			4.006	0.8407	4.0128	0.704	4.9772	0.8707
0.2	0.5803	0.2	0.5471	0.1336	0.4659			4.0092	0.8413	4.016	0.7043	4.9804	0.8697
0.2	0.5803	0.2	0.5471	0.134	0.4659			4.0124	0.8417	4.0196	0.7043	4.984	0.8688
0.2	0.5803	0.2	0.5471	0.134	0.4659			4.016	0.842	4.0228	0.7043	4.9872	0.868
0.2	0.5806	0.2	0.5471	0.134	0.4659			4.0192	0.8423	4.026	0.7046	4.9908	0.867
0.2	0.5806	0.2	0.5471	0.134	0.4659			4.0224	0.8429	4.0296	0.7046	4.994	0.8659
0.2	0.5806	0.2	0.5471	0.1344	0.4659			4.026	0.8432	4.0328	0.7049	4.9972	0.865
0.2	0.5809	0.2	0.5478	0.1344	0.4659			4.0292	0.8435	4.036	0.7049	5.0008	0.8641
0.2	0.5809	0.2	0.5478	0.1344	0.4659			4.0324	0.8438	4.0396	0.7052	5.004	0.8631
0.2	0.5809	0.2	0.5478	0.1344	0.4662			4.036	0.8441	4.0428	0.7052	5.0076	0.8622
0.2	0.5812	0.204	0.5478	0.1348	0.4662			4.0392	0.8448	4.046	0.7052	5.0108	0.8611
0.204	0.5812	0.204	0.5478	0.1348	0.4662			4.0424	0.8451	4.0496	0.7056	5.014	0.8601
0.204	0.5812	0.204	0.5478	0.1348	0.4662			4.046	0.8454	4.0528	0.7056	5.0176	0.8591
0.204	0.5815	0.204	0.5478	0.1352	0.4662			4.0492	0.8457	4.056	0.7059	5.0208	0.8582
0.204	0.5815	0.204	0.5481	0.1352	0.4662			4.0524	0.846	4.0596	0.7059	5.0244	0.8572
0.204	0.5815	0.204	0.5481	0.1352	0.4662			4.056	0.8469	4.0628	0.7062	5.0276	0.856
0.204	0.5819	0.204	0.5481	0.1352	0.4665			4.0592	0.8472	4.066	0.7062	5.0308	0.855
0.204	0.5819	0.204	0.5481	0.1356	0.4665			4.0624	0.8475	4.0696	0.7062	5.0344	0.8541
0.204	0.5819	0.204	0.5481	0.1356	0.4665			4.066	0.8479	4.0728	0.7065	5.0376	0.853
0.204	0.5822	0.204	0.5481	0.1356	0.4665			4.0692	0.8482	4.076	0.7065	5.0412	0.852
0.204	0.5822	0.204	0.5481	0.136	0.4665			4.0724	0.8488	4.0796	0.7068	5.0444	0.8508
0.204	0.5822	0.204	0.5481	0.136	0.4665			4.0756	0.8491	4.0828	0.7068	5.048	0.8498
0.204	0.5825	0.204	0.5481	0.136	0.4665			4.0792	0.8494	4.0864	0.7071	5.0512	0.8488
0.204	0.5825	0.204	0.5481	0.136	0.4668			4.0824	0.8497	4.0896	0.7071	5.0544	0.8478
0.204	0.5825	0.204	0.5484	0.1364	0.4668			4.0856	0.85	4.0928	0.7071	5.058	0.8466
0.204	0.5825	0.204	0.5484	0.1364	0.4668			4.0892	0.8506	4.0964	0.7074	5.0612	0.8454
0.204	0.5828	0.204	0.5484	0.1364	0.4668			4.0924	0.851	4.0996	0.7074	5.0648	0.8443
0.204	0.5828	0.204	0.5484	0.1364	0.4668			4.0956	0.8516	4.1028	0.7077	5.068	0.8433
0.204	0.5828	0.204	0.5484	0.1368	0.4668			4.0992	0.8519	4.1064	0.7077	5.0712	0.8422
0.204	0.5831	0.204	0.5484	0.1368	0.4668			4.1024	0.8522	4.1096	0.708	5.0748	0.841
0.204	0.5831	0.204	0.5484	0.1368	0.4668			4.1056	0.8525	4.1128	0.708	5.078	0.8399
0.204	0.5831	0.204	0.5484	0.1372	0.4671			4.1092	0.8528	4.1164	0.7087	5.0816	0.8387
0.204	0.5831	0.204	0.5484	0.1372	0.4671			4.1124	0.8531	4.1196	0.7087	5.0848	0.8378
0.204	0.5834	0.204	0.5487	0.1372	0.4671			4.1156	0.8537	4.1228	0.7087	5.088	0.8365
0.208	0.5834	0.208	0.5487	0.1372	0.4671			4.1192	0.8541	4.1264	0.709	5.0916	0.8353
0.208	0.5834	0.208	0.5487	0.1376	0.4671			4.1224	0.8547	4.1296	0.709	5.0948	0.8343
0.208	0.5837	0.208	0.5487	0.1376	0.4671			4.1256	0.855	4.1328	0.7093	5.0984	0.833
0.208	0.5837	0.208	0.5487	0.1376	0.4671			4.1292	0.8556	4.1364	0.7093	5.1016	0.8319
0.208	0.5837	0.208	0.5487	0.138	0.4671			4.1324	0.8559	4.1396	0.7096	5.1052	0.8308
0.208	0.584	0.208	0.5487	0.138	0.4675			4.1356	0.8562	4.1428	0.7096	5.1084	0.8295
0.208	0.584	0.208	0.5487	0.138	0.4675			4.1392	0.8568	4.1464	0.7099	5.1116	0.8283
0.208	0.584	0.208	0.549	0.138	0.4675			4.1424	0.8572	4.1496	0.7099	5.1152	0.8271
0.208	0.5843	0.208	0.549	0.1384	0.4675			4.1456	0.8575	4.1528	0.7099	5.1184	0.8261
0.208	0.5843	0.208	0.549	0.1384	0.4675			4.1492	0.8578	4.1564	0.7102	5.122	0.8249
0.208	0.5843	0.208	0.549	0.1384	0.4675			4.1524	0.8581	4.1596	0.7102	5.1252	0.8237
0.208	0.5846	0.208	0.549	0.1384	0.4675			4.1556	0.8587	4.1628	0.7105	5.1284	0.8225
0.208	0.5846	0.208	0.549	0.1388	0.4675			4.1592	0.859	4.1664	0.7105	5.132	0.8215
0.208	0.5846	0.208	0.549	0.1388	0.4678			4.1624	0.8593	4.1696	0.7108	5.1352	0.8204
0.208	0.585	0.208	0.549	0.1388	0.4678			4.1656	0.8596	4.1732	0.7108	5.1388	0.8193
0.208	0.585	0.208	0.549	0.1392	0.4678			4.1692	0.8603	4.1764	0.7108	5.142	0.8181
0.208	0.585	0.208	0.549	0.1392	0.4678			4.1724	0.8606	4.1796	0.7111	5.1452	0.8171
0.208	0.585	0.208	0.5493	0.1392	0.4678			4.1756	0.8609	4.1832	0.7111	5.1488	0.8163
0.208	0.5853	0.208	0.5493	0.1392	0.4678			4.1792	0.8612	4.1864	0.7111	5.152	0.8153
0.208	0.5853	0.208	0.5493	0.1396	0.4678			4.1824	0.8615	4.1896	0.7114	5.1556	0.8144
0.208	0.5853	0.208	0.5493	0.1396	0.4678			4.1856	0.8624	4.1932	0.7118	5.1588	0.8133
0.208	0.5856	0.208	0.5493	0.1396	0.4681			4.1892	0.8627	4.1964	0.7118	5.1624	0.8125
0.208	0.5856	0.208	0.5493	0.14	0.4681			4.1924	0.863	4.1996	0.7118	5.1656	0.8117
0.208	0.5856	0.208	0.5493	0.14	0.4681			4.1956	0.8634	4.2032	0.7121	5.1688	0.8109
0.212	0.5856	0.212	0.5493	0.14	0.4681			4.1992	0.864	4.2064	0.7121	5.1724	0.81
0.212	0.5859	0.212	0.5496	0.14	0.4681			4.2024	0.8643	4.2096	0.7124	5.1756	0.8091
0.212	0.5859	0.212	0.5496	0.1404	0.4681			4.2056	0.8646	4.2132	0.7124	5.1792	0.8083
0.212	0.5865	0.212	0.5496	0.1404	0.4681			4.2092	0.8649	4.2164	0.7127	5.1824	0.8075
0.212	0.5865	0.212	0.5496	0.1404	0.4681			4.2124	0.8652	4.2196	0.7127	5.1856	0.8067
0.212	0.5865	0.212	0.5496	0.1404	0.4684			4.2156	0.8658	4.2232	0.7127	5.1892	0.8058
0.212	0.5865	0.212	0.5496	0.1408	0.4684			4.2192	0.8661	4.2264	0.713	5.1924	0.8049
0.212	0.5868	0.212	0.5496	0.1408	0.4684			4.2224	0.8665	4.2296	0.713	5.196	0.8041
0.212	0.5868	0.212	0.5496	0.1408	0.4684			4.2256	0.8668	4.2332	0.7133	5.1992	0.8034
0.212	0.5868	0.212	0.5496	0.1412	0.4684			4.2292	0.8674	4.2364	0.7133	5.2024	0.8025
0.212	0.5871	0.212	0.5496	0.1412	0.4684			4.2324	0.8677	4.2396	0.7136	5.206	0.8016
0.212	0.5871	0.212	0.5499	0.1412	0.4684			4.2356	0.868	4.2432	0.7136	5.2092	0.8007
0.212	0.5871	0.212	0.5499	0.1412	0.4687			4.2392	0.8683	4.2464	0.7136	5.2128	0.8
0.212	0.5874	0.212	0.5499	0.1416	0.4687			4.2424	0.8686	4.2496	0.7139	5.216	0.7992
0.212	0.5874	0.212	0.5499	0.1416	0.4687			4.2456	0.8689	4.2532	0.7139	5.2196	0.7983
0.212	0.5874	0.212	0.5499	0.1416	0.4687			4.2492	0.8696	4.2564	0.7142	5.2228	0.7974
0.212	0.5877	0.212	0.5499	0.142	0.4687			4.2524	0.8702	4.26	0.7142	5.226	0.7964
0.212	0.5877	0.212	0.5499	0.142	0.4687			4.2556	0.8705	4.2632	0.7145	5.2296	0.7957
0.212	0.5877	0.212	0.5499	0.142	0.4687			4.2592	0.8708	4.2664	0.7145	5.2328	0.7949
0.212	0.5881	0.212	0.5502	0.142	0.4687			4.2624	0.8711	4.27	0.7149	5.2364	0.794
0.212	0.5881	0.212	0.5502	0.1424	0.4687			4.2656	0.8717	4.2732	0.7149	5.2396	0.793
0.212	0.5881	0.212	0.5502	0.1424	0.4687			4.2692	0.872	4.2764	0.7149	5.2428	0.7921
0.212	0.5884	0.212	0.5502	0.1424	0.469			4.2724	0.8723	4.28	0.7149	5.2464	0.7914
0.212	0.5884	0.212	0.5502	0.1424	0.469			4.2756	0.8727	4.2832	0.7152	5.2496	0.7905
0.212	0.5884	0.216	0.5502	0.1428	0.469			4.2792	0.873	4.2864	0.7152	5.2532	0.7897
0.216	0.5887	0.216	0.5502	0.1428	0.469			4.2824	0.8733	4.29	0.7155	5.2564	0.7887
0.216	0.5887	0.216	0.5502	0.1428	0.469			4.2856	0.8739	4.2932	0.7155	5.2596	0.7878
0.216	0.5887	0.216	0.5502	0.1432	0.469			4.2892	0.8742	4.2964	0.7158	5.2632	0.787
0.216	0.5887	0.216	0.5502	0.1432	0.4693			4.2924	0.8745	4.3	0.7158	5.2664	0.7862
0.216	0.589	0.216	0.5505	0.1432	0.4693			4.2956	0.8748	4.3032	0.7158	5.27	0.7853
0.216	0.589	0.216	0.5505	0.1432	0.4693			4.2992	0.8754	4.3064	0.7164	5.2732	0.7844
0.216	0.589	0.216	0.5505	0.1436	0.4693			4.3024	0.8758	4.31	0.7164	5.2768	0.7836
0.216	0.5893	0.216	0.5505	0.1436	0.4693			4.3056	0.8761	4.3132	0.7167	5.28	0.7828
0.216	0.5893	0.216	0.5505	0.1436	0.4693			4.3092	0.8764	4.3164	0.7167	5.2832	0.7819
0.216	0.5893	0.216	0.5505	0.144	0.4693			4.3124	0.8767	4.32	0.7167	5.2868	0.7809
0.216	0.5896	0.216	0.5505	0.144	0.4693			4.3156	0.8773	4.3232	0.717	5.29	0.7801
0.216	0.5896	0.216	0.5505	0.144	0.4696			4.3192	0.8779	4.3264	0.717	5.2936	0.7792
0.216	0.5896	0.216	0.5505	0.144	0.4696			4.3224	0.8782	4.33	0.7173	5.2968	0.7785
0.216	0.5899	0.216	0.5509	0.1444	0.4696			4.3256	0.8785	4.3332	0.7173	5.3	0.7776
0.216	0.5899	0.216	0.5509	0.1444	0.4696			4.3292	0.8789	4.3368	0.7176	5.3036	0.7767
0.216	0.5899	0.216	0.5509	0.1444	0.4696			4.3324	0.8792	4.34	0.7176	5.3068	0.7759
0.216	0.5899	0.216	0.5509	0.1444	0.4696			4.3356	0.8795	4.3432	0.7176	5.3104	0.775
0.216	0.5902	0.216	0.5509	0.1448	0.4696			4.3392	0.8798	4.3468	0.718	5.3136	0.7743
0.216	0.5902	0.216	0.5509	0.1448	0.4696			4.3424	0.8804	4.35	0.718	5.3168	0.7734
0.216	0.5902	0.216	0.5509	0.1448	0.4696			4.3456	0.8807	4.3532	0.7183	5.3204	0.7725
0.216	0.5902	0.216	0.5509	0.1452	0.4699			4.3492	0.881	4.3568	0.7183	5.3236	0.7717
0.216	0.5905	0.216	0.5512	0.1452	0.4699			4.3524	0.8813	4.36	0.7186	5.3272	0.771
0.216	0.5905	0.216	0.5512	0.1452	0.4699			4.3556	0.882	4.3632	0.7186	5.3304	0.7702
0.22	0.5905	0.22	0.5512	0.1452	0.4699			4.3592	0.8823	4.3668	0.7186	5.334	0.7693
0.22	0.5908	0.22	0.5512	0.1456	0.4699			4.3624	0.8826	4.37	0.7189	5.3372	0.7684
0.22	0.5908	0.22	0.5512	0.1456	0.4699			4.3656	0.8829	4.3732	0.7192	5.3404	0.7676
0.22	0.5908	0.22	0.5512	0.1456	0.4703			4.3692	0.8832	4.3768	0.7192	5.344	0.7669
0.22	0.5912	0.22	0.5512	0.146	0.4703			4.3724	0.8835	4.38	0.7192	5.3472	0.7661
0.22	0.5912	0.22	0.5512	0.146	0.4703			4.3756	0.8838	4.3832	0.7195	5.3508	0.7653
0.22	0.5912	0.22	0.5515	0.146	0.4703			4.3792	0.8841	4.3868	0.7195	5.354	0.7644
0.22	0.5915	0.22	0.5515	0.146	0.4703			4.3824	0.8844	4.39	0.7195	5.3572	0.7636
0.22	0.5915	0.22	0.5515	0.1464	0.4703			4.3856	0.8851	4.3932	0.7198	5.3608	0.763
0.22	0.5915	0.22	0.5515	0.1464	0.4703			4.3892	0.8857	4.3968	0.7198	5.364	0.7622
0.22	0.5918	0.22	0.5515	0.1464	0.4703			4.3924	0.886	4.4	0.7201	5.3676	0.7613
0.22	0.5918	0.22	0.5515	0.1464	0.4703			4.3956	0.8863	4.4032	0.7201	5.3708	0.7606
0.22	0.5918	0.22	0.5515	0.1468	0.4706			4.3992	0.8866	4.4068	0.7204	5.374	0.7599
0.22	0.5921	0.22	0.5515	0.1468	0.4706			4.4024	0.8869	4.41	0.7204	5.3776	0.7592
0.22	0.5921	0.22	0.5515	0.1468	0.4706			4.4056	0.8872	4.4132	0.7204	5.3808	0.7584
0.22	0.5921	0.22	0.5515	0.1472	0.4706			4.4092	0.8878	4.4168	0.7207	5.3844	0.7576
0.22	0.5921	0.22	0.5518	0.1472	0.4706			4.4124	0.8882	4.42	0.7207	5.3876	0.7568
0.22	0.5924	0.22	0.5518	0.1472	0.4706			4.4156	0.8885	4.4236	0.7211	5.3912	0.7561
0.22	0.5924	0.22	0.5518	0.1472	0.4706			4.4192	0.8888	4.4268	0.7211	5.3944	0.7555
0.22	0.5924	0.22	0.5518	0.1476	0.4706			4.4224	0.8891	4.43	0.7214	5.3976	0.7547
0.22	0.5927	0.22	0.5518	0.1476	0.4709			4.4256	0.8894	4.4336	0.7214	5.4012	0.7539
0.22	0.5927	0.22	0.5518	0.1476	0.4709			4.4292	0.8897	4.4368	0.7217	5.4044	0.7532
0.22	0.5927	0.22	0.5518	0.148	0.4709			4.4324	0.89	4.44	0.7217	5.408	0.7525
0.22	0.593	0.22	0.5518	0.148	0.4709			4.4356	0.8903	4.4436	0.7217	5.4112	0.7519
0.224	0.593	0.224	0.5518	0.148	0.4709			4.4392	0.8906	4.4468	0.722	5.4144	0.7512
0.224	0.593	0.224	0.5518	0.148	0.4709			4.4424	0.8909	4.45	0.722	5.418	0.7504
0.224	0.593	0.224	0.5521	0.1484	0.4709			4.4456	0.8913	4.4536	0.7223	5.4212	0.7498
0.224	0.5933	0.224	0.5521	0.1484	0.4709			4.4492	0.8919	4.4568	0.7223	5.4248	0.7491
0.224	0.5933	0.224	0.5521	0.1484	0.4712			4.4524	0.8922	4.46	0.7223	5.428	0.7484
0.224	0.5933	0.224	0.5521	0.1484	0.4712			4.4556	0.8925	4.4636	0.7226	5.4312	0.7478
0.224	0.5936	0.224	0.5521	0.1488	0.4712			4.4592	0.8928	4.4668	0.7226	5.4348	0.747
0.224	0.5936	0.224	0.5521	0.1488	0.4712			4.4624	0.8934	4.47	0.7229	5.438	0.7463
0.224	0.5936	0.224	0.5521	0.1488	0.4712			4.4656	0.8937	4.4736	0.7232	5.4416	0.7458
0.224	0.5943	0.224	0.5521	0.1492	0.4712			4.4692	0.894	4.4768	0.7232	5.4448	0.7451
0.224	0.5943	0.224	0.5521	0.1492	0.4712			4.4724	0.8944	4.48	0.7232	5.4484	0.7445
0.224	0.5943	0.224	0.5524	0.1492	0.4712			4.4756	0.8947	4.4836	0.7232	5.4516	0.7437
0.224	0.5946	0.224	0.5524	0.1492	0.4712			4.4792	0.895	4.4868	0.7238	5.4548	0.7431
0.224	0.5946	0.224	0.5524	0.1496	0.4715			4.4824	0.8953	4.49	0.7238	5.4584	0.7426
0.224	0.5946	0.224	0.5524	0.1496	0.4715			4.4856	0.8956	4.4936	0.7242	5.4616	0.7419
0.224	0.5946	0.224	0.5524	0.1496	0.4715			4.4892	0.8959	4.4968	0.7242	5.4652	0.7412
0.224	0.5949	0.224	0.5524	0.15	0.4715			4.4924	0.8962	4.5	0.7245	5.4684	0.7406
0.224	0.5949	0.224	0.5524	0.15	0.4715			4.4956	0.8968	4.5036	0.7245	5.4716	0.74
0.224	0.5949	0.224	0.5524	0.15	0.4715			4.4992	0.8968	4.5068	0.7248	5.4752	0.7395
0.224	0.5952	0.224	0.5524	0.15	0.4715			4.5024	0.8971	4.5104	0.7248	5.4784	0.7389
0.224	0.5952	0.224	0.5524	0.1504	0.4718			4.5056	0.8978	4.5136	0.7248	5.482	0.7382
0.224	0.5952	0.224	0.5527	0.1504	0.4718			4.5092	0.8981	4.5168	0.7251	5.4852	0.7376
0.224	0.5955	0.224	0.5527	0.1504	0.4718			4.5124	0.8984	4.5204	0.7251	5.4884	0.737
0.224	0.5955	0.224	0.5527	0.1504	0.4718			4.5156	0.8987	4.5236	0.7254	5.492	0.7365
0.228	0.5955	0.228	0.5527	0.1508	0.4718			4.5192	0.899	4.5268	0.7254	5.4952	0.7359
0.228	0.5955	0.228	0.5527	0.1508	0.4718			4.5224	0.8993	4.5304	0.7254	5.4988	0.7353
0.228	0.5958	0.228	0.5527	0.1508	0.4718			4.5256	0.8996	4.5336	0.7257	5.502	0.7347
0.228	0.5958	0.228	0.5527	0.1512	0.4718			4.5292	0.8999	4.5368	0.7257	5.5056	0.7343
0.228	0.5958	0.228	0.5527	0.1512	0.4718			4.5324	0.9002	4.5404	0.726	5.5088	0.7337
0.228	0.5961	0.228	0.5527	0.1512	0.4721			4.5356	0.9006	4.5436	0.726	5.512	0.7332
0.228	0.5961	0.228	0.5527	0.1512	0.4721			4.5392	0.9012	4.5468	0.7263	5.5156	0.7325
0.228	0.5961	0.228	0.553	0.1516	0.4721			4.5424	0.9015	4.5504	0.7263	5.5188	0.732
0.228	0.5964	0.228	0.553	0.1516	0.4721			4.5456	0.9018	4.5536	0.7263	5.5224	0.7316
0.228	0.5964	0.228	0.553	0.1516	0.4721			4.5492	0.9021	4.5568	0.7263	5.5256	0.7311
0.228	0.5964	0.228	0.553	0.152	0.4721			4.5524	0.9024	4.5604	0.7266	5.5288	0.7305
0.228	0.5964	0.228	0.553	0.152	0.4721			4.5556	0.9027	4.5636	0.7269	5.5324	0.7299
0.228	0.5967	0.228	0.553	0.152	0.4721			4.5592	0.903	4.5668	0.7269	5.5356	0.7294
0.228	0.5967	0.228	0.553	0.152	0.4724			4.5624	0.903	4.5704	0.7269	5.5392	0.7289
0.228	0.5967	0.228	0.553	0.1524	0.4724			4.5656	0.9037	4.5736	0.7269	5.5424	0.7285
0.228	0.597	0.228	0.553	0.1524	0.4724			4.5692	0.904	4.5768	0.7273	5.5456	0.728
0.228	0.597	0.228	0.5533	0.1524	0.4724			4.5724	0.9043	4.5804	0.7273	5.5492	0.7273
0.228	0.597	0.228	0.5533	0.1524	0.4724			4.5756	0.9046	4.5836	0.7276	5.5524	0.7268
0.228	0.5974	0.228	0.5533	0.1528	0.4724			4.5792	0.9049	4.5872	0.7276	5.556	0.7264
0.228	0.5974	0.228	0.5533	0.1528	0.4724			4.5824	0.9052	4.5904	0.7279	5.5592	0.7259
0.228	0.5974	0.228	0.5533	0.1528	0.4724			4.5856	0.9052	4.5936	0.7279	5.5628	0.7254
0.228	0.5974	0.228	0.5533	0.1532	0.4727			4.5892	0.9055	4.5972	0.7282	5.566	0.7249
0.228	0.5977	0.228	0.5533	0.1532	0.4727			4.5924	0.9058	4.6004	0.7282	5.5692	0.7244
0.228	0.5977	0.228	0.5533	0.1532	0.4727			4.5956	0.9061	4.6036	0.7285	5.5728	0.724
0.232	0.5977	0.232	0.5536	0.1532	0.4727			4.5992	0.9064	4.6072	0.7285	5.576	0.7235
0.232	0.598	0.232	0.5536	0.1536	0.4727			4.6024	0.9068	4.6104	0.7288	5.5796	0.723
0.232	0.598	0.232	0.5536	0.1536	0.4727			4.6056	0.9071	4.6136	0.7288	5.5828	0.7225
0.232	0.598	0.232	0.5536	0.1536	0.4727			4.6092	0.9074	4.6172	0.7291	5.586	0.7221
0.232	0.598	0.232	0.5536	0.154	0.4727			4.6124	0.9077	4.6204	0.7291	5.5896	0.7216
0.232	0.5983	0.232	0.5536	0.154	0.473			4.6156	0.908	4.6236	0.7291	5.5928	0.7213
0.232	0.5983	0.232	0.5536	0.154	0.473			4.6192	0.9083	4.6272	0.7291	5.5964	0.7207
0.232	0.5983	0.232	0.5536	0.154	0.473			4.6224	0.9089	4.6304	0.7291	5.5996	0.7203
0.232	0.5986	0.232	0.5536	0.1544	0.473			4.6256	0.9092	4.6336	0.7291	5.6028	0.72
0.232	0.5986	0.232	0.5536	0.1544	0.473			4.6292	0.9092	4.6372	0.7294	5.6064	0.7195
0.232	0.5986	0.232	0.5536	0.1544	0.473			4.6324	0.9095	4.6404	0.7294	5.6096	0.7191
0.232	0.5986	0.232	0.554	0.1544	0.473			4.6356	0.9099	4.6436	0.7294	5.6132	0.7185
0.232	0.5989	0.232	0.554	0.1548	0.473			4.6392	0.9102	4.6472	0.7294	5.6164	0.7181
0.232	0.5989	0.232	0.554	0.1548	0.473			4.6424	0.9105	4.6504	0.7297	5.62	0.7177
0.232	0.5989	0.232	0.554	0.1548	0.4734			4.6456	0.9108	4.6536	0.7297	5.6232	0.7173
0.232	0.5992	0.232	0.554	0.1552	0.4734			4.6492	0.9111	4.6572	0.73	5.6264	0.7169
0.232	0.5992	0.232	0.554	0.1552	0.4734			4.6524	0.9114	4.6604	0.73	5.63	0.7163
0.232	0.5992	0.232	0.554	0.1552	0.4734			4.6556	0.9117	4.6636	0.7304	5.6332	0.7159
0.232	0.5992	0.232	0.554	0.1552	0.4734			4.6592	0.9117	4.6672	0.7304	5.6368	0.7156
0.232	0.5995	0.232	0.554	0.1556	0.4734			4.6624	0.912	4.6704	0.7304	5.64	0.7152
0.232	0.5995	0.232	0.5543	0.1556	0.4734			4.6656	0.9123	4.674	0.7307	5.6432	0.7147
0.232	0.5995	0.232	0.5543	0.1556	0.4734			4.6692	0.9126	4.6772	0.7307	5.6468	0.7143
0.232	0.5998	0.232	0.5543	0.156	0.474			4.6724	0.913	4.6804	0.7307	5.65	0.7139
0.232	0.5998	0.232	0.5543	0.156	0.474			4.6756	0.9133	4.684	0.7307	5.6536	0.7135
0.236	0.5998	0.236	0.5543	0.156	0.474			4.6792	0.9136	4.6872	0.731	5.6568	0.7131
0.236	0.6001	0.236	0.5543	0.156	0.474			4.6824	0.9139	4.6904	0.731	5.6604	0.7126
0.236	0.6001	0.236	0.5543	0.1564	0.474			4.6856	0.9139	4.694	0.731	5.6636	0.7123
0.236	0.6001	0.236	0.5543	0.1564	0.474			4.6892	0.9142	4.6972	0.7313	5.6668	0.7118
0.236	0.6005	0.236	0.5543	0.1564	0.474			4.6924	0.9145	4.7004	0.7313	5.6704	0.7116
0.236	0.6005	0.236	0.5543	0.1564	0.474			4.6956	0.9148	4.704	0.7319	5.6736	0.7111
0.236	0.6005	0.236	0.5543	0.1568	0.4743			4.6992	0.9151	4.7072	0.7319	5.6772	0.7106
0.236	0.6005	0.236	0.5546	0.1568	0.4743			4.7024	0.9154	4.7104	0.7322	5.6804	0.7102
0.236	0.6008	0.236	0.5546	0.1568	0.4743			4.7056	0.9157	4.714	0.7322	5.6836	0.7099
0.236	0.6008	0.236	0.5546	0.1572	0.4743			4.7092	0.9157	4.7172	0.7325	5.6872	0.7095
0.236	0.6008	0.236	0.5546	0.1572	0.4743			4.7124	0.9161	4.7204	0.7325	5.6904	0.7091
0.236	0.6011	0.236	0.5546	0.1572	0.4743			4.7156	0.9167	4.724	0.7325	5.694	0.7086
0.236	0.6011	0.236	0.5546	0.1572	0.4743			4.7188	0.917	4.7272	0.7328	5.6972	0.7082
0.236	0.6011	0.236	0.5546	0.1576	0.4743			4.7224	0.9173	4.7304	0.7331	5.7004	0.7079
0.236	0.6011	0.236	0.5546	0.1576	0.4746			4.7256	0.9176	4.734	0.7331	5.704	0.7075
0.236	0.6014	0.236	0.5546	0.1576	0.4746			4.7288	0.9176	4.7372	0.7335	5.7072	0.7071
0.236	0.6014	0.236	0.5546	0.158	0.4746			4.7324	0.9179	4.7404	0.7335	5.7108	0.7066
0.236	0.6014	0.236	0.5546	0.158	0.4746			4.7356	0.9182	4.744	0.7338	5.714	0.7062
0.236	0.602	0.236	0.5546	0.158	0.4746			4.7388	0.9185	4.7472	0.7338	5.7176	0.7059
0.236	0.602	0.236	0.5546	0.158	0.4746			4.7424	0.9185	4.7508	0.7338	5.7208	0.7055
0.236	0.602	0.236	0.5549	0.1584	0.4746			4.7456	0.9188	4.754	0.7341	5.724	0.705
0.236	0.6023	0.236	0.5549	0.1584	0.4746			4.7488	0.9192	4.7572	0.7341	5.7276	0.7046
0.236	0.6023	0.236	0.5549	0.1584	0.4746			4.7524	0.9195	4.7608	0.7344	5.7308	0.7043
0.236	0.6023	0.236	0.5549	0.1584	0.4749			4.7556	0.9198	4.764	0.7344	5.7344	0.704
0.236	0.6023	0.24	0.5549	0.1588	0.4749			4.7588	0.9201	4.7672	0.7347	5.7376	0.7036
0.24	0.6026	0.24	0.5549	0.1588	0.4749			4.7624	0.9201	4.7708	0.7347	5.7408	0.7031
0.24	0.6026	0.24	0.5549	0.1588	0.4749			4.7656	0.9204	4.774	0.735	5.7444	0.7027
0.24	0.6026	0.24	0.5549	0.1592	0.4749			4.7688	0.9207	4.7772	0.735	5.7476	0.7024
0.24	0.6029	0.24	0.5549	0.1592	0.4749			4.7724	0.921	4.7808	0.735	5.7512	0.702
0.24	0.6029	0.24	0.5555	0.1592	0.4749			4.7756	0.921	4.784	0.7353	5.7544	0.7016
0.24	0.6029	0.24	0.5555	0.1592	0.4749			4.7788	0.9213	4.7872	0.7353	5.7576	0.7011
0.24	0.6029	0.24	0.5555	0.1596	0.4752			4.7824	0.9216	4.7908	0.7356	5.7612	0.7008
0.24	0.6032	0.24	0.5555	0.1596	0.4752			4.7856	0.9216	4.794	0.7359	5.7644	0.7005
0.24	0.6032	0.24	0.5555	0.1596	0.4752			4.7888	0.9219	4.7972	0.7359	5.768	0.7001
0.24	0.6032	0.24	0.5555	0.16	0.4752			4.7924	0.9223	4.8008	0.7362	5.7712	0.6997
0.24	0.6032	0.24	0.5555	0.16	0.4752			4.7956	0.9226	4.804	0.7362	5.7748	0.6992
0.24	0.6036	0.24	0.5555	0.16	0.4752			4.7988	0.9229	4.8072	0.7366	5.778	0.6988
0.24	0.6036	0.24	0.5555	0.16	0.4752			4.8024	0.9229	4.8108	0.7366	5.7812	0.6986
0.24	0.6036	0.24	0.5558	0.1604	0.4752			4.8056	0.9232	4.814	0.7366	5.7848	0.6981
0.24	0.6039	0.24	0.5558	0.1604	0.4752			4.8088	0.9235	4.8172	0.7369	5.788	0.6977
0.24	0.6039	0.24	0.5558	0.1604	0.4755			4.8124	0.9238	4.8208	0.7369	5.7916	0.6973
0.24	0.6039	0.24	0.5558	0.1604	0.4755			4.8156	0.9238	4.824	0.7372	5.7948	0.6969
0.24	0.6039	0.24	0.5558	0.1608	0.4755			4.8188	0.9244	4.8272	0.7372	5.798	0.6966
0.24	0.6042	0.24	0.5558	0.1608	0.4755			4.8224	0.9247	4.8308	0.7375	5.8016	0.6962
0.24	0.6042	0.24	0.5558	0.1608	0.4755			4.8256	0.9247	4.834	0.7375	5.8048	0.6957
0.24	0.6042	0.24	0.5558	0.1612	0.4755			4.8288	0.925	4.8376	0.7378	5.8084	0.6953
0.24	0.6045	0.24	0.5558	0.1612	0.4755			4.8324	0.9254	4.8408	0.7378	5.8116	0.695
0.24	0.6045	0.24	0.5558	0.1612	0.4755			4.8356	0.9254	4.844	0.7378	5.8148	0.6947
0.244	0.6045	0.244	0.5558	0.1612	0.4758			4.8388	0.9257	4.8476	0.7381	5.8184	0.6943
0.244	0.6048	0.244	0.5558	0.1616	0.4758			4.8424	0.926	4.8508	0.7384	5.8216	0.6938
0.244	0.6048	0.244	0.5561	0.1616	0.4758			4.8456	0.9263	4.854	0.7384	5.8252	0.6934
0.244	0.6048	0.244	0.5561	0.1616	0.4758			4.8488	0.9263	4.8576	0.7387	5.8284	0.693
0.244	0.6048	0.244	0.5561	0.162	0.4758			4.8524	0.9266	4.8608	0.7387	5.832	0.6928
0.244	0.6051	0.244	0.5561	0.162	0.4758			4.8556	0.9269	4.864	0.7387	5.8352	0.6924
0.244	0.6051	0.244	0.5561	0.162	0.4758			4.8588	0.9269	4.8676	0.739	5.8384	0.6919
0.244	0.6051	0.244	0.5561	0.162	0.4758			4.8624	0.9272	4.8708	0.739	5.842	0.6914
0.244	0.6054	0.244	0.5561	0.1624	0.4758			4.8656	0.9275	4.874	0.7397	5.8452	0.6912
0.244	0.6054	0.244	0.5561	0.1624	0.4761			4.8688	0.9275	4.8776	0.7397	5.8488	0.6908
0.244	0.6054	0.244	0.5561	0.1624	0.4761			4.8724	0.9278	4.8808	0.74	5.852	0.6904
0.244	0.6057	0.244	0.5564	0.1624	0.4761			4.8756	0.9281	4.884	0.74	5.8552	0.69
0.244	0.6057	0.244	0.5564	0.1628	0.4761			4.8788	0.9281	4.8876	0.7403	5.8588	0.6896
0.244	0.6057	0.244	0.5564	0.1628	0.4761			4.8824	0.9285	4.8908	0.7403	5.862	0.6893
0.244	0.6057	0.244	0.5564	0.1628	0.4761			4.8856	0.9288	4.894	0.7406	5.8656	0.689
0.244	0.606	0.244	0.5564	0.1632	0.4761			4.8888	0.9288	4.8976	0.7406	5.8688	0.6886
0.244	0.606	0.244	0.5564	0.1632	0.4765			4.8924	0.9291	4.9008	0.7406	5.8724	0.6881
0.244	0.606	0.244	0.5564	0.1632	0.4765			4.8956	0.9294	4.904	0.7409	5.8756	0.6877
0.244	0.6063	0.244	0.5564	0.1632	0.4765			4.8988	0.9297	4.9076	0.7409	5.8788	0.6874
0.244	0.6063	0.244	0.5564	0.1636	0.4765			4.9024	0.9297	4.9108	0.7409	5.8824	0.6871
0.244	0.6063	0.244	0.5567	0.1636	0.4765			4.9056	0.93	4.9144	0.7412	5.8856	0.6866
0.244	0.6063	0.244	0.5567	0.1636	0.4765			4.9088	0.93	4.9176	0.7415	5.8892	0.6862
0.244	0.6067	0.244	0.5567	0.164	0.4765			4.9124	0.9303	4.9208	0.7415	5.8924	0.6859
0.244	0.6067	0.244	0.5567	0.164	0.4765			4.9156	0.9306	4.9244	0.7415	5.8956	0.6856
0.248	0.6067	0.248	0.5567	0.164	0.4765			4.9188	0.9306	4.9276	0.7418	5.8992	0.6851
0.248	0.607	0.248	0.5567	0.164	0.4765			4.9224	0.9309	4.9308	0.7418	5.9024	0.6847
0.248	0.607	0.248	0.5567	0.1644	0.4765			4.9256	0.9309	4.9344	0.7421	5.906	0.6843
0.248	0.607	0.248	0.5567	0.1644	0.4768			4.9288	0.9312	4.9376	0.7421	5.9092	0.684
0.248	0.607	0.248	0.5567	0.1644	0.4768			4.9324	0.9316	4.9408	0.7424	5.9124	0.6837
0.248	0.6073	0.248	0.5567	0.1644	0.4768			4.9356	0.9316	4.9444	0.7424	5.916	0.6833
0.248	0.6073	0.248	0.5567	0.1648	0.4768			4.9388	0.9322	4.9476	0.7428	5.9192	0.6829
0.248	0.6073	0.248	0.5567	0.1648	0.4768			4.9424	0.9325	4.9508	0.7428	5.9228	0.6825
0.248	0.6076	0.248	0.5571	0.1648	0.4768			4.9456	0.9325	4.9544	0.7431	5.926	0.6823
0.248	0.6076	0.248	0.5571	0.1652	0.4768			4.9488	0.9328	4.9576	0.7431	5.9296	0.6819
0.248	0.6076	0.248	0.5571	0.1652	0.4768			4.9524	0.9328	4.9608	0.7431	5.9328	0.6815
0.248	0.6076	0.248	0.5571	0.1652	0.4771			4.9556	0.9331	4.9644	0.7434	5.936	0.6811
0.248	0.6079	0.248	0.5571	0.1652	0.4771			4.9588	0.9334	4.9676	0.7434	5.9396	0.6807
0.248	0.6079	0.248	0.5571	0.1656	0.4771			4.9624	0.9334	4.9708	0.7437	5.9428	0.6804
0.248	0.6079	0.248	0.5571	0.1656	0.4771			4.9656	0.9337	4.9744	0.7437	5.9464	0.6801
0.248	0.6082	0.248	0.5571	0.1656	0.4771			4.9688	0.9337	4.9776	0.7437	5.9496	0.6797
0.248	0.6082	0.248	0.5571	0.166	0.4771			4.9724	0.934	4.9808	0.744	5.9528	0.6793
0.248	0.6082	0.248	0.5571	0.166	0.4771			4.9756	0.934	4.9844	0.7443	5.9564	0.6789
0.248	0.6082	0.248	0.5571	0.166	0.4771			4.9788	0.9343	4.9876	0.7443	5.9596	0.6787
0.248	0.6085	0.248	0.5574	0.166	0.4774			4.9824	0.9347	4.9908	0.7443	5.9632	0.6783
0.248	0.6085	0.248	0.5574	0.1664	0.4774			4.9856	0.9347	4.9944	0.7446	5.9664	0.6778
0.248	0.6085	0.248	0.5574	0.1664	0.4774			4.9888	0.935	4.9976	0.7446	5.9696	0.6775
0.248	0.6085	0.248	0.5574	0.1664	0.4774			4.9924	0.935	5.0012	0.7449	5.9732	0.6771
0.248	0.6088	0.248	0.5574	0.1664	0.4774			4.9956	0.9353	5.0044	0.7449	5.9764	0.6769
0.252	0.6088	0.252	0.5574	0.1668	0.4774			4.9988	0.9356	5.0076	0.7449	5.98	0.6765
0.252	0.6088	0.252	0.5574	0.1668	0.4774			5.0024	0.9356	5.0112	0.7452	5.9832	0.6761
0.252	0.6088	0.252	0.5574	0.1668	0.4774			5.0056	0.9359	5.0144	0.7455	5.9868	0.6758
0.252	0.6091	0.252	0.5574	0.1672	0.4774			5.0088	0.9359	5.0176	0.7455	5.99	0.6754
0.252	0.6091	0.252	0.5574	0.1672	0.4777			5.0124	0.9362	5.0212	0.7455	5.9932	0.6751
0.252	0.6091	0.252	0.5574	0.1672	0.4777			5.0156	0.9362	5.0244	0.7459	5.9968	0.6748
0.252	0.6094	0.252	0.5574	0.1672	0.4777			5.0188	0.9362	5.0276	0.7459	6	0.6744
0.252	0.6094	0.252	0.5577	0.1676	0.4777			5.0224	0.9365	5.0312	0.7462	6.0036	0.674
0.252	0.6094	0.252	0.5577	0.1676	0.4777			5.0256	0.9368	5.0344	0.7462	6.0068	0.6738
0.252	0.6094	0.252	0.5577	0.1676	0.4777			5.0288	0.9368	5.0376	0.7462	6.01	0.6734
0.252	0.6101	0.252	0.5577	0.168	0.4777			5.0324	0.9371	5.0412	0.7465	6.0136	0.6731
0.252	0.6101	0.252	0.5577	0.168	0.4777			5.0356	0.9371	5.0444	0.7465	6.0168	0.6727
0.252	0.6101	0.252	0.5577	0.168	0.4777			5.0388	0.9375	5.0476	0.7471	6.0204	0.6723
0.252	0.6104	0.252	0.5577	0.168	0.478			5.0424	0.9375	5.0512	0.7471	6.0236	0.6721
0.252	0.6104	0.252	0.5577	0.1684	0.478			5.0456	0.9378	5.0544	0.7474	6.0268	0.6718
0.252	0.6104	0.252	0.5577	0.1684	0.478			5.0488	0.9378	5.0576	0.7474	6.0304	0.6715
0.252	0.6104	0.252	0.5577	0.1684	0.478			5.0524	0.9381	5.0612	0.7477	6.0336	0.671
0.252	0.6107	0.252	0.558	0.1684	0.478			5.0556	0.9381	5.0644	0.7477	6.0372	0.6707
0.252	0.6107	0.252	0.558	0.1688	0.478			5.0588	0.9384	5.0676	0.7477	6.0404	0.6704
0.252	0.6107	0.252	0.558	0.1688	0.478			5.0624	0.9387	5.0712	0.748	6.044	0.6701
0.252	0.611	0.252	0.558	0.1688	0.478			5.0656	0.9387	5.0744	0.748	6.0472	0.6697
0.252	0.611	0.252	0.558	0.1692	0.478			5.0688	0.939	5.0776	0.7483	6.0504	0.6694
0.252	0.611	0.252	0.558	0.1692	0.4783			5.0724	0.939	5.0812	0.7483	6.054	0.6691
0.252	0.611	0.252	0.558	0.1692	0.4783			5.0756	0.939	5.0844	0.7486	6.0572	0.6689
0.256	0.6113	0.256	0.558	0.1692	0.4783			5.0788	0.9393	5.088	0.7486	6.0608	0.6685
0.256	0.6113	0.256	0.558	0.1696	0.4783			5.0824	0.9393	5.0912	0.7486	6.064	0.6681
0.256	0.6113	0.256	0.558	0.1696	0.4783			5.0856	0.9399	5.0944	0.749	6.0672	0.6678
0.256	0.6116	0.256	0.558	0.1696	0.4783			5.0888	0.9399	5.098	0.749	6.0708	0.6675
0.256	0.6116	0.256	0.5583	0.17	0.4783			5.0924	0.9402	5.1012	0.7493	6.074	0.6672
0.256	0.6116	0.256	0.5583	0.17	0.4786			5.0956	0.9402	5.1044	0.7496	6.0776	0.667
0.256	0.6116	0.256	0.5583	0.17	0.4786			5.0988	0.9406	5.108	0.7496	6.0808	0.6665
0.256	0.6119	0.256	0.5583	0.17	0.4786			5.1024	0.9406	5.1112	0.7496	6.0844	0.6662
0.256	0.6119	0.256	0.5583	0.1704	0.4786			5.1056	0.9409	5.1144	0.7499	6.0876	0.666
0.256	0.6119	0.256	0.5583	0.1704	0.4786			5.1088	0.9409	5.118	0.7499	6.0908	0.6657
0.256	0.6122	0.256	0.5583	0.1704	0.4786			5.1124	0.9412	5.1212	0.7502	6.0944	0.6653
0.256	0.6122	0.256	0.5583	0.1704	0.4786			5.1156	0.9412	5.1244	0.7502	6.0976	0.665
0.256	0.6122	0.256	0.5583	0.1708	0.4786			5.1188	0.9415	5.128	0.7505	6.1012	0.6646
0.256	0.6122	0.256	0.5583	0.1708	0.4786			5.1224	0.9415	5.1312	0.7505	6.1044	0.6644
0.256	0.6125	0.256	0.5586	0.1708	0.4786			5.1256	0.9415	5.1344	0.7508	6.1076	0.6641
0.256	0.6125	0.256	0.5586	0.1712	0.4789			5.1288	0.9418	5.138	0.7508	6.1112	0.6638
0.256	0.6125	0.256	0.5586	0.1712	0.4789			5.1324	0.9418	5.1412	0.7508	6.1144	0.6635
0.256	0.6125	0.256	0.5586	0.1712	0.4789			5.1356	0.9421	5.1444	0.7511	6.118	0.6631
0.256	0.6129	0.256	0.5586	0.1712	0.4789			5.1388	0.9421	5.148	0.7514	6.1212	0.6629
0.256	0.6129	0.256	0.5586	0.1716	0.4789			5.1424	0.9424	5.1512	0.7514	6.1244	0.6626
0.256	0.6129	0.256	0.5586	0.1716	0.4789			5.1456	0.9424	5.1544	0.7517	6.128	0.6622
0.256	0.6132	0.256	0.5586	0.1716	0.4789			5.1488	0.9427	5.158	0.7517	6.1312	0.6619
0.256	0.6132	0.256	0.5586	0.172	0.4789			5.1524	0.9427	5.1612	0.7517	6.1348	0.6616
0.256	0.6132	0.256	0.5586	0.172	0.4789			5.1556	0.9427	5.1648	0.7521	6.138	0.6614
0.26	0.6132	0.26	0.5586	0.172	0.4792			5.1588	0.943	5.168	0.7521	6.1416	0.6612
0.26	0.6135	0.26	0.5589	0.172	0.4792			5.1624	0.943	5.1712	0.7524	6.1448	0.6608
0.26	0.6135	0.26	0.5589	0.1724	0.4792			5.1656	0.9433	5.1748	0.7524	6.148	0.6605
0.26	0.6135	0.26	0.5589	0.1724	0.4792			5.1688	0.9433	5.178	0.7527	6.1516	0.6602
0.26	0.6138	0.26	0.5589	0.1724	0.4792			5.1724	0.9433	5.1812	0.7527	6.1548	0.6599
0.26	0.6138	0.26	0.5589	0.1724	0.4792			5.1756	0.9437	5.1848	0.7527	6.1584	0.6597
0.26	0.6138	0.26	0.5589	0.1728	0.4792			5.1788	0.9437	5.188	0.753	6.1616	0.6593
0.26	0.6141	0.26	0.5589	0.1728	0.4792			5.1824	0.944	5.1912	0.753	6.1648	0.659
0.26	0.6141	0.26	0.5589	0.1728	0.4792			5.1856	0.944	5.1948	0.7533	6.1684	0.6588
0.26	0.6141	0.26	0.5589	0.1732	0.4792			5.1888	0.9443	5.198	0.7533	6.1716	0.6585
0.26	0.6141	0.26	0.5589	0.1732	0.4796			5.1924	0.9443	5.2012	0.7536	6.1752	0.6582
0.26	0.6144	0.26	0.5589	0.1732	0.4796			5.1956	0.9443	5.2048	0.7536	6.1784	0.6579
0.26	0.6144	0.26	0.5592	0.1732	0.4796			5.1988	0.9443	5.208	0.7539	6.1816	0.6576
0.26	0.6144	0.26	0.5592	0.1736	0.4796			5.2024	0.9446	5.2112	0.7539	6.1852	0.6574
0.26	0.6144	0.26	0.5592	0.1736	0.4796			5.2056	0.9446	5.2148	0.7542	6.1884	0.6571
0.26	0.6147	0.26	0.5592	0.1736	0.4796			5.2088	0.9449	5.218	0.7542	6.192	0.6569
0.26	0.6147	0.26	0.5592	0.174	0.4796			5.2124	0.9449	5.2212	0.7548	6.1952	0.6565
0.26	0.6147	0.26	0.5592	0.174	0.4799			5.2156	0.9452	5.2248	0.7548	6.1988	0.6562
0.26	0.615	0.26	0.5592	0.174	0.4799			5.2188	0.9452	5.228	0.7552	6.202	0.656
0.26	0.615	0.26	0.5592	0.174	0.4799			5.2224	0.9452	5.2312	0.7552	6.2052	0.6557
0.26	0.615	0.26	0.5592	0.1744	0.4799			5.2256	0.9455	5.2348	0.7555	6.2088	0.6553
0.26	0.615	0.26	0.5592	0.1744	0.4799			5.2288	0.9455	5.238	0.7555	6.212	0.6551
0.26	0.6153	0.26	0.5592	0.1744	0.4799			5.2324	0.9455	5.2412	0.7555	6.2156	0.6548
0.26	0.6153	0.26	0.5595	0.1744	0.4799			5.2356	0.9458	5.2448	0.7558	6.2188	0.6546
0.264	0.6153	0.264	0.5595	0.1748	0.4799			5.2388	0.9458	5.248	0.7558	6.222	0.6543
0.264	0.6153	0.264	0.5595	0.1748	0.4799			5.2424	0.9458	5.2516	0.7561	6.2256	0.654
0.264	0.6156	0.264	0.5595	0.1748	0.4799			5.2456	0.9461	5.2548	0.7561	6.2288	0.6537
0.264	0.6156	0.264	0.5595	0.1752	0.4799			5.2488	0.9461	5.258	0.7561	6.2324	0.6535
0.264	0.6156	0.264	0.5595	0.1752	0.4802			5.2524	0.9464	5.2616	0.7564	6.2356	0.6533
0.264	0.6156	0.264	0.5595	0.1752	0.4802			5.2556	0.9464	5.2648	0.7564	6.2392	0.6529
0.264	0.616	0.264	0.5595	0.1752	0.4802			5.2588	0.9464	5.268	0.7567	6.2424	0.6526
0.264	0.616	0.264	0.5595	0.1756	0.4802			5.2624	0.9468	5.2716	0.7567	6.2456	0.6524
0.264	0.616	0.264	0.5595	0.1756	0.4802			5.2656	0.9468	5.2748	0.757	6.2492	0.6522
0.264	0.6163	0.264	0.5595	0.1756	0.4802			5.2688	0.9468	5.278	0.7573	6.2524	0.6519
0.264	0.6163	0.264	0.5595	0.176	0.4802			5.2724	0.9471	5.2816	0.7573	6.256	0.6516
0.264	0.6163	0.264	0.5595	0.176	0.4805			5.2756	0.9471	5.2848	0.7576	6.2592	0.6513
0.264	0.6163	0.264	0.5595	0.176	0.4805			5.2788	0.9471	5.288	0.7576	6.2624	0.651
0.264	0.6166	0.264	0.5595	0.176	0.4805			5.2824	0.9477	5.2916	0.7576	6.266	0.6509
0.264	0.6166	0.264	0.5598	0.1764	0.4805			5.2856	0.9477	5.2948	0.7579	6.2692	0.6506
0.264	0.6166	0.264	0.5598	0.1764	0.4805			5.2888	0.9477	5.298	0.7579	6.2728	0.6502
0.264	0.6169	0.264	0.5598	0.1764	0.4805			5.2924	0.9477	5.3016	0.7579	6.276	0.65
0.264	0.6169	0.264	0.5598	0.1764	0.4805			5.2956	0.948	5.3048	0.7579	6.2792	0.6497
0.264	0.6169	0.264	0.5598	0.1768	0.4805			5.2988	0.948	5.308	0.7583	6.2828	0.6495
0.264	0.6169	0.264	0.5598	0.1768	0.4805			5.3024	0.9483	5.3116	0.7583	6.286	0.6493
0.264	0.6172	0.264	0.5598	0.1768	0.4805			5.3056	0.9483	5.3148	0.7586	6.2896	0.649
0.264	0.6172	0.264	0.5598	0.1772	0.4808			5.3088	0.9483	5.318	0.7589	6.2928	0.6487
0.264	0.6172	0.264	0.5602	0.1772	0.4808			5.312	0.9483	5.3216	0.7589	6.2964	0.6484
0.264	0.6178	0.264	0.5602	0.1772	0.4808			5.3156	0.9486	5.3248	0.7592	6.2996	0.6482
0.264	0.6178	0.268	0.5602	0.1772	0.4808			5.3188	0.9486	5.328	0.7592	6.3028	0.648
0.268	0.6178	0.268	0.5602	0.1776	0.4808			5.322	0.9486	5.3316	0.7595	6.3064	0.6476
0.268	0.6181	0.268	0.5602	0.1776	0.4808			5.3256	0.9489	5.3348	0.7598	6.3096	0.6474
0.268	0.6181	0.268	0.5602	0.1776	0.4808			5.3288	0.9489	5.3384	0.7598	6.3132	0.6472
0.268	0.6181	0.268	0.5602	0.178	0.4808			5.332	0.9489	5.3416	0.7601	6.3164	0.6469
0.268	0.6181	0.268	0.5602	0.178	0.4811			5.3356	0.9492	5.3448	0.7601	6.3196	0.6467
0.268	0.6184	0.268	0.5602	0.178	0.4811			5.3388	0.9492	5.3484	0.7601	6.3232	0.6464
0.268	0.6184	0.268	0.5602	0.178	0.4811			5.342	0.9492	5.3516	0.7604	6.3264	0.6461
0.268	0.6184	0.268	0.5602	0.1784	0.4811			5.3456	0.9495	5.3548	0.7607	6.33	0.646
0.268	0.6184	0.268	0.5602	0.1784	0.4811			5.3488	0.9495	5.3584	0.7607	6.3332	0.6456
0.268	0.6187	0.268	0.5602	0.1784	0.4811			5.352	0.9495	5.3616	0.761	6.3364	0.6455
0.268	0.6187	0.268	0.5602	0.1784	0.4811			5.3556	0.9495	5.3648	0.761	6.34	0.6451
0.268	0.6187	0.268	0.5602	0.1788	0.4811			5.3588	0.9499	5.3684	0.7614	6.3432	0.6448
0.268	0.6187	0.268	0.5605	0.1788	0.4817			5.362	0.9499	5.3716	0.7614	6.3468	0.6447
0.268	0.6191	0.268	0.5605	0.1788	0.4817			5.3656	0.9499	5.3748	0.7617	6.35	0.6446
0.268	0.6191	0.268	0.5605	0.1792	0.4817			5.3688	0.9499	5.3784	0.7617	6.3536	0.644
0.268	0.6191	0.268	0.5605	0.1792	0.4817			5.372	0.9502	5.3816	0.762	6.3568	0.6438
0.268	0.6191	0.268	0.5605	0.1792	0.4817			5.3756	0.9502	5.3848	0.762	6.36	0.6435
0.268	0.6194	0.268	0.5605	0.1792	0.4817			5.3788	0.9502	5.3884	0.7626	6.3636	0.6434
0.268	0.6194	0.268	0.5605	0.1796	0.4817			5.382	0.9505	5.3916	0.7626	6.3668	0.6431
0.268	0.6194	0.268	0.5605	0.1796	0.4817			5.3856	0.9505	5.3948	0.7629	6.3704	0.6428
0.268	0.6197	0.268	0.5605	0.1796	0.4817			5.3888	0.9505	5.3984	0.7629	6.3736	0.6425
0.268	0.6197	0.268	0.5608	0.18	0.4817			5.392	0.9508	5.4016	0.7632	6.3768	0.6423
0.268	0.6197	0.268	0.5608	0.18	0.482			5.3956	0.9508	5.4048	0.7632	6.3804	0.6422
0.268	0.6197	0.272	0.5608	0.18	0.482			5.3988	0.9508	5.4084	0.7635	6.3836	0.6419
0.272	0.62	0.272	0.5608	0.18	0.482			5.402	0.9508	5.4116	0.7635	6.3872	0.6415
0.272	0.62	0.272	0.5605	0.1804	0.482			5.4056	0.9508	5.4148	0.7638	6.3904	0.6413
0.272	0.62	0.272	0.5608	0.1804	0.482			5.4088	0.9508	5.4184	0.7638	6.394	0.6412
0.272	0.6203	0.272	0.5608	0.1804	0.482			5.412	0.9511	5.4216	0.7638	6.3972	0.641
0.272	0.6203	0.272	0.5608	0.1804	0.482			5.4156	0.9511	5.4252	0.7641	6.4004	0.6407
0.272	0.6203	0.272	0.5608	0.1808	0.482			5.4188	0.9511	5.4284	0.7645	6.404	0.6404
0.272	0.6203	0.272	0.5608	0.1808	0.4823			5.422	0.9511	5.4316	0.7645	6.4072	0.6401
0.272	0.6206	0.272	0.5608	0.1808	0.4823			5.4256	0.9514	5.4352	0.7648	6.4108	0.64
0.272	0.6206	0.272	0.5608	0.1812	0.4823			5.4288	0.9514	5.4384	0.7648	6.414	0.6397
0.272	0.6206	0.272	0.5608	0.1812	0.4823			5.432	0.9514	5.4416	0.7648	6.4172	0.6394
0.272	0.6209	0.272	0.5608	0.1812	0.4823			5.4356	0.9517	5.4452	0.7651	6.4208	0.6391
0.272	0.6209	0.272	0.5611	0.1812	0.4823			5.4388	0.9517	5.4484	0.7651	6.424	0.6389
0.272	0.6209	0.272	0.5611	0.1816	0.4823			5.442	0.9517	5.4516	0.7651	6.4276	0.6387
0.272	0.6209	0.272	0.5611	0.1816	0.4823			5.4456	0.9517	5.4552	0.7654	6.4308	0.6385
0.272	0.6212	0.272	0.5611	0.1816	0.4823			5.4488	0.952	5.4584	0.7654	6.434	0.6382
0.272	0.6212	0.272	0.5611	0.182	0.4827			5.452	0.952	5.4616	0.7657	6.4376	0.6379
0.272	0.6212	0.272	0.5611	0.182	0.4827			5.4556	0.952	5.4652	0.766	6.4408	0.6377
0.272	0.6212	0.272	0.5611	0.182	0.4827			5.4588	0.952	5.4684	0.766	6.4444	0.6375
0.272	0.6215	0.272	0.5611	0.182	0.4827			5.462	0.952	5.4716	0.7663	6.4476	0.6373
0.272	0.6215	0.272	0.5611	0.1824	0.4827			5.4656	0.9523	5.4752	0.7663	6.4512	0.637
0.272	0.6215	0.272	0.5611	0.1824	0.4827			5.4688	0.9523	5.4784	0.7666	6.4544	0.6367
0.272	0.6215	0.272	0.5614	0.1824	0.4827			5.472	0.9523	5.4816	0.7666	6.4576	0.6365
0.272	0.6218	0.272	0.5614	0.1824	0.4827			5.4756	0.9523	5.4852	0.7669	6.4612	0.6364
0.272	0.6218	0.276	0.5614	0.1828	0.483			5.4788	0.9523	5.4884	0.7669	6.4644	0.6361
0.276	0.6218	0.276	0.5614	0.1828	0.483			5.482	0.9526	5.4916	0.7672	6.468	0.6358
0.276	0.6222	0.276	0.5614	0.1828	0.483			5.4856	0.9526	5.4952	0.7672	6.4712	0.6355
0.276	0.6222	0.276	0.5614	0.1832	0.483			5.4888	0.9526	5.4984	0.7676	6.4744	0.6354
0.276	0.6222	0.276	0.5614	0.1832	0.483			5.492	0.9526	5.5016	0.7676	6.478	0.6352
0.276	0.6222	0.276	0.5614	0.1832	0.483			5.4956	0.9526	5.5052	0.7679	6.4812	0.6349
0.276	0.6225	0.276	0.5614	0.1832	0.483			5.4988	0.953	5.5084	0.7679	6.4848	0.6346
0.276	0.6225	0.276	0.5614	0.1836	0.483			5.502	0.9526	5.512	0.7682	6.488	0.6344
0.276	0.6225	0.276	0.5614	0.1836	0.483			5.5056	0.953	5.5152	0.7682	6.4912	0.6344
0.276	0.6225	0.276	0.5614	0.1836	0.483			5.5088	0.953	5.5184	0.7685	6.4948	0.634
0.276	0.6228	0.276	0.5614	0.184	0.4833			5.512	0.953	5.522	0.7685	6.498	0.6337
0.276	0.6228	0.276	0.5614	0.184	0.4833			5.5156	0.953	5.5252	0.7688	6.5016	0.6334
0.276	0.6228	0.276	0.5614	0.184	0.4833			5.5188	0.9533	5.5284	0.7691	6.5048	0.6332
0.276	0.6231	0.276	0.5617	0.184	0.4833			5.522	0.9533	5.532	0.7691	6.5084	0.6331
0.276	0.6231	0.276	0.5617	0.1844	0.4833			5.5256	0.9533	5.5352	0.7694	6.5116	0.6329
0.276	0.6231	0.276	0.5617	0.1844	0.4833			5.5288	0.9533	5.5384	0.7694	6.5148	0.6325
0.276	0.6234	0.276	0.5617	0.1844	0.4833			5.532	0.9533	5.542	0.7697	6.5184	0.6323
0.276	0.6234	0.276	0.5617	0.1844	0.4833			5.5356	0.9533	5.5452	0.7697	6.5216	0.6321
0.276	0.6234	0.276	0.5617	0.1848	0.4833			5.5388	0.9536	5.5484	0.7703	6.5252	0.6319
0.276	0.6234	0.276	0.5617	0.1848	0.4836			5.542	0.9536	5.552	0.7703	6.5284	0.6317
0.276	0.6237	0.276	0.5617	0.1848	0.4836			5.5456	0.9536	5.5552	0.7707	6.5316	0.6314
0.276	0.6237	0.276	0.5617	0.1852	0.4836			5.5488	0.9536	5.5584	0.7707	6.5352	0.6311
0.276	0.6237	0.276	0.5617	0.1852	0.4836			5.552	0.9539	5.562	0.771	6.5384	0.631
0.276	0.6237	0.276	0.5617	0.1852	0.4836			5.5556	0.9539	5.5652	0.771	6.542	0.6308
0.28	0.624	0.28	0.5617	0.1852	0.4836			5.5588	0.9539	5.5684	0.771	6.5452	0.6305
0.28	0.624	0.28	0.562	0.1856	0.4836			5.562	0.9539	5.572	0.7713	6.5488	0.6303
0.28	0.624	0.28	0.562	0.1856	0.4836			5.5656	0.9539	5.5752	0.7716	6.552	0.6301
0.28	0.624	0.28	0.562	0.1856	0.4836			5.5688	0.9539	5.5784	0.7716	6.5552	0.63
0.28	0.624	0.28	0.562	0.186	0.4836			5.572	0.9542	5.582	0.7719	6.5588	0.6297
0.28	0.6243	0.28	0.562	0.186	0.4839			5.5756	0.9542	5.5852	0.7719	6.562	0.6293
0.28	0.6243	0.28	0.562	0.186	0.4839			5.5788	0.9542	5.5884	0.7722	6.5656	0.6291
0.28	0.6243	0.28	0.562	0.186	0.4839			5.582	0.9542	5.592	0.7722	6.5688	0.629
0.28	0.6246	0.28	0.562	0.1864	0.4839			5.5856	0.9542	5.5952	0.7725	6.572	0.6288
0.28	0.6246	0.28	0.562	0.1864	0.4839			5.5888	0.9542	5.5988	0.7725	6.5756	0.6286
0.28	0.6246	0.28	0.562	0.1864	0.4839			5.592	0.9545	5.602	0.7728	6.5788	0.6283
0.28	0.6246	0.28	0.562	0.1864	0.4839			5.5956	0.9542	5.6052	0.7728	6.5824	0.628
0.28	0.625	0.28	0.562	0.1868	0.4839			5.5988	0.9545	5.6088	0.7731	6.5856	0.6279
0.28	0.625	0.28	0.5623	0.1868	0.4842			5.602	0.9545	5.612	0.7731	6.5888	0.6278
0.28	0.625	0.28	0.5623	0.1868	0.4842			5.6056	0.9545	5.6152	0.7734	6.5924	0.6275
0.28	0.625	0.28	0.5623	0.1872	0.4842			5.6088	0.9545	5.6188	0.7734	6.5956	0.6272
0.28	0.6256	0.28	0.5623	0.1872	0.4842			5.612	0.9545	5.622	0.7738	6.5992	0.627
0.28	0.6256	0.28	0.5623	0.1872	0.4842			5.6156	0.9545	5.6252	0.7738	6.6024	0.6269
0.28	0.6256	0.28	0.5623	0.1872	0.4842			5.6188	0.9545	5.6288	0.7741	6.606	0.6267
0.28	0.6259	0.28	0.5623	0.1876	0.4842			5.622	0.9545	5.632	0.7741	6.6092	0.6264
0.28	0.6259	0.28	0.5623	0.1876	0.4842			5.6256	0.9548	5.6352	0.7744	6.6124	0.6262
0.28	0.6259	0.28	0.5623	0.1876	0.4842			5.6288	0.9548	5.6388	0.7744	6.616	0.6259
0.28	0.6259	0.28	0.5623	0.188	0.4842			5.632	0.9548	5.642	0.7747	6.6192	0.6258
0.28	0.6262	0.28	0.5623	0.188	0.4842			5.6356	0.9548	5.6452	0.7747	6.6228	0.6256
0.284	0.6262	0.284	0.5626	0.188	0.4845			5.6388	0.9548	5.6488	0.775	6.626	0.6253
0.284	0.6262	0.284	0.5626	0.188	0.4845			5.642	0.9548	5.652	0.775	6.6292	0.6251
0.284	0.6262	0.284	0.5626	0.1884	0.4845			5.6456	0.9554	5.6552	0.7753	6.6328	0.6249
0.284	0.6265	0.284	0.5626	0.1884	0.4845			5.6488	0.9554	5.6588	0.7753	6.636	0.6247
0.284	0.6265	0.284	0.5626	0.1884	0.4845			5.652	0.9554	5.662	0.7756	6.6396	0.6245
0.284	0.6265	0.284	0.5626	0.1884	0.4845			5.6556	0.9554	5.6652	0.7756	6.6428	0.6242
0.284	0.6265	0.284	0.5626	0.1888	0.4845			5.6588	0.9554	5.6688	0.7759	6.6464	0.624
0.284	0.6268	0.284	0.5626	0.1888	0.4848			5.662	0.9554	5.672	0.7759	6.6496	0.6238
0.284	0.6268	0.284	0.5626	0.1888	0.4848			5.6656	0.9554	5.6752	0.7762	6.6528	0.6237
0.284	0.6268	0.284	0.5626	0.1892	0.4848			5.6688	0.9554	5.6788	0.7762	6.6564	0.6234
0.284	0.6271	0.284	0.5626	0.1892	0.4848			5.672	0.9557	5.682	0.7765	6.6596	0.6232
0.284	0.6271	0.284	0.5626	0.1892	0.4848			5.6756	0.9557	5.6856	0.7769	6.6632	0.6229
0.284	0.6271	0.284	0.5626	0.1892	0.4848			5.6788	0.9557	5.6888	0.7769	6.6664	0.6228
0.284	0.6271	0.284	0.5626	0.1896	0.4848			5.682	0.9557	5.692	0.7769	6.6696	0.6227
0.284	0.6271	0.284	0.5626	0.1896	0.4848			5.6856	0.9557	5.6956	0.7772	6.6732	0.6224
0.284	0.6274	0.284	0.5626	0.1896	0.4848			5.6888	0.9557	5.6988	0.7772	6.6764	0.6221
0.284	0.6274	0.284	0.5626	0.19	0.4848			5.692	0.9557	5.702	0.7775	6.68	0.6219
0.284	0.6274	0.284	0.5633	0.19	0.4851			5.6956	0.9557	5.7056	0.7775	6.6832	0.6218
0.284	0.6277	0.284	0.5633	0.19	0.4851			5.6988	0.9557	5.7088	0.7781	6.6864	0.6216
0.284	0.6277	0.284	0.5633	0.19	0.4851			5.702	0.9561	5.712	0.7781	6.69	0.6214
0.284	0.6277	0.284	0.5633	0.1904	0.4851			5.7056	0.9557	5.7156	0.7784	6.6932	0.6211
0.284	0.6277	0.284	0.5633	0.1904	0.4851			5.7088	0.9561	5.7188	0.7787	6.6968	0.6209
0.284	0.6281	0.284	0.5633	0.1904	0.4851			5.712	0.9561	5.722	0.7787	6.7	0.6208
0.284	0.6281	0.284	0.5633	0.1904	0.4851			5.7156	0.9561	5.7256	0.779	6.7036	0.6206
0.284	0.6281	0.288	0.5633	0.1908	0.4851			5.7188	0.9561	5.7288	0.779	6.7068	0.6203
0.288	0.6281	0.288	0.5633	0.1908	0.4854			5.722	0.9561	5.732	0.7793	6.71	0.6201
0.288	0.6284	0.288	0.5633	0.1908	0.4854			5.7256	0.9561	5.7356	0.7796	6.7136	0.6199
0.288	0.6284	0.288	0.5633	0.1912	0.4854			5.7288	0.9561	5.7388	0.7796	6.7168	0.6198
0.288	0.6284	0.288	0.5633	0.1912	0.4854			5.732	0.9564	5.742	0.78	6.7204	0.6195
0.288	0.6284	0.288	0.5636	0.1912	0.4854			5.7356	0.9564	5.7456	0.78	6.7236	0.6193
0.288	0.6287	0.288	0.5636	0.1912	0.4854			5.7388	0.9564	5.7488	0.7803	6.7268	0.6191
0.288	0.6287	0.288	0.5636	0.1916	0.4854			5.742	0.9564	5.752	0.7803	6.7304	0.6189
0.288	0.6287	0.288	0.5636	0.1916	0.4854			5.7456	0.9564	5.7556	0.7806	6.7336	0.6188
0.288	0.6287	0.288	0.5636	0.1916	0.4854			5.7488	0.9564	5.7588	0.7806	6.7372	0.6186
0.288	0.629	0.288	0.5636	0.192	0.4858			5.752	0.9564	5.7624	0.7809	6.7404	0.6182
0.288	0.629	0.288	0.5636	0.192	0.4858			5.7556	0.9564	5.7656	0.7809	6.7436	0.6181
0.288	0.629	0.288	0.5636	0.192	0.4858			5.7588	0.9564	5.7688	0.7812	6.7472	0.6179
0.288	0.629	0.288	0.5636	0.192	0.4858			5.762	0.9564	5.7724	0.7812	6.7504	0.6177
0.288	0.6293	0.288	0.5636	0.1924	0.4858			5.7656	0.9564	5.7756	0.7815	6.754	0.6176
0.288	0.6293	0.288	0.5636	0.1924	0.4858			5.7688	0.9567	5.7788	0.7815	6.7572	0.6173
0.288	0.6293	0.288	0.5636	0.1924	0.4858			5.772	0.9567	5.7824	0.7818	6.7608	0.6171
0.288	0.6296	0.288	0.5639	0.1924	0.4858			5.7756	0.9567	5.7856	0.7821	6.764	0.617
0.288	0.6296	0.288	0.5639	0.1928	0.4858			5.7788	0.9567	5.7888	0.7821	6.7672	0.6168
0.288	0.6296	0.288	0.5639	0.1928	0.4858			5.782	0.9567	5.7924	0.7824	6.7708	0.6165
0.288	0.6299	0.288	0.5639	0.1928	0.4861			5.7856	0.9567	5.7956	0.7824	6.774	0.6163
0.288	0.6299	0.288	0.5639	0.1932	0.4861			5.7888	0.9567	5.7988	0.7824	6.7776	0.6161
0.288	0.6299	0.288	0.5639	0.1932	0.4861			5.792	0.957	5.8024	0.7828	6.7808	0.616
0.288	0.6299	0.288	0.5639	0.1932	0.4861			5.7956	0.9567	5.8056	0.7828	6.784	0.6159
0.292	0.6299	0.292	0.5639	0.1932	0.4861			5.7988	0.957	5.8088	0.7831	6.7876	0.6156
0.292	0.6302	0.292	0.5639	0.1936	0.4861			5.802	0.9567	5.8124	0.7831	6.7908	0.6153
0.292	0.6302	0.292	0.5639	0.1936	0.4861			5.8056	0.957	5.8156	0.7834	6.7944	0.6151
0.292	0.6302	0.292	0.5639	0.1936	0.4861			5.8088	0.957	5.8188	0.7837	6.7976	0.615
0.292	0.6305	0.292	0.5639	0.194	0.4861			5.812	0.957	5.8224	0.7837	6.8012	0.6149
0.292	0.6305	0.292	0.5639	0.194	0.4864			5.8156	0.957	5.8256	0.784	6.8044	0.6145
0.292	0.6305	0.292	0.5642	0.194	0.4864			5.8188	0.957	5.8288	0.784	6.8076	0.6143
0.292	0.6308	0.292	0.5642	0.194	0.4864			5.822	0.957	5.8324	0.7843	6.8112	0.6141
0.292	0.6308	0.292	0.5642	0.1944	0.4864			5.8256	0.957	5.8356	0.7843	6.8144	0.614
0.292	0.6308	0.292	0.5642	0.1944	0.4864			5.8288	0.957	5.8388	0.7846	6.818	0.6138
0.292	0.6308	0.292	0.5642	0.1944	0.4864			5.832	0.957	5.8424	0.7846	6.8212	0.6136
0.292	0.6308	0.292	0.5642	0.1944	0.4864			5.8356	0.957	5.8456	0.7846	6.8244	0.6134
0.292	0.6312	0.292	0.5642	0.1948	0.4864			5.8388	0.957	5.8492	0.7846	6.828	0.6131
0.292	0.6312	0.292	0.5642	0.1948	0.4864			5.842	0.957	5.8524	0.7849	6.8312	0.6131
0.292	0.6312	0.292	0.5642	0.1948	0.4864			5.8456	0.957	5.8556	0.7849	6.8348	0.6129
0.292	0.6312	0.292	0.5642	0.1952	0.4867			5.8488	0.9573	5.8592	0.7852	6.838	0.6126
0.292	0.6315	0.292	0.5642	0.1952	0.4867			5.852	0.9573	5.8624	0.7852	6.8412	0.6124
0.292	0.6315	0.292	0.5642	0.1952	0.4867			5.8556	0.9573	5.8656	0.7859	6.8448	0.6123
0.292	0.6315	0.292	0.5642	0.1952	0.4867			5.8588	0.9573	5.8692	0.7862	6.848	0.6122
0.292	0.6315	0.292	0.5642	0.1956	0.4867			5.862	0.9573	5.8724	0.7862	6.8516	0.612
0.292	0.6318	0.292	0.5645	0.1956	0.4867			5.8656	0.9573	5.8756	0.7865	6.8548	0.6116
0.292	0.6318	0.292	0.5645	0.1956	0.4867			5.8688	0.9573	5.8792	0.7865	6.8584	0.6115
0.292	0.6318	0.292	0.5645	0.196	0.4867			5.872	0.9573	5.8824	0.7868	6.8616	0.6114
0.292	0.6318	0.292	0.5645	0.196	0.4867			5.8756	0.9573	5.8856	0.7871	6.8648	0.6112
0.296	0.6321	0.296	0.5645	0.196	0.4867			5.8788	0.9573	5.8892	0.7871	6.8684	0.611
0.296	0.6321	0.296	0.5645	0.196	0.487			5.882	0.9573	5.8924	0.7874	6.8716	0.6107
0.296	0.6321	0.296	0.5645	0.1964	0.487			5.8856	0.9573	5.8956	0.7877	6.8752	0.6105
0.296	0.6321	0.296	0.5645	0.1964	0.487			5.8888	0.9573	5.8992	0.7877	6.8784	0.6105
0.296	0.6324	0.296	0.5645	0.1964	0.487			5.892	0.9576	5.9024	0.788	6.8816	0.6103
0.296	0.6324	0.296	0.5645	0.1964	0.487			5.8956	0.9576	5.9056	0.788	6.8852	0.61
0.296	0.6324	0.296	0.5645	0.1968	0.487			5.8988	0.9576	5.9092	0.7883	6.8884	0.6098
0.296	0.6327	0.296	0.5645	0.1968	0.487			5.902	0.9576	5.9124	0.7883	6.892	0.6096
0.296	0.6327	0.296	0.5645	0.1968	0.487			5.9056	0.9576	5.9156	0.7886	6.8952	0.6095
0.296	0.6327	0.296	0.5645	0.1972	0.487			5.9088	0.9576	5.9192	0.789	6.8988	0.6093
0.296	0.6327	0.296	0.5648	0.1972	0.487			5.912	0.9576	5.9224	0.789	6.902	0.609
0.296	0.6327	0.296	0.5648	0.1972	0.4873			5.9156	0.9576	5.9256	0.7893	6.9052	0.6089
0.296	0.633	0.296	0.5648	0.1972	0.4873			5.9188	0.9576	5.9292	0.7896	6.9088	0.6087
0.296	0.633	0.296	0.5648	0.1976	0.4873			5.922	0.9576	5.9324	0.7896	6.912	0.6086
0.296	0.633	0.296	0.5648	0.1976	0.4873			5.9256	0.9576	5.936	0.7899	6.9156	0.6084
0.296	0.6336	0.296	0.5648	0.1976	0.4873			5.9288	0.9576	5.9392	0.7902	6.9188	0.6081
0.296	0.6336	0.296	0.5648	0.198	0.4873			5.932	0.9576	5.9424	0.7902	6.922	0.608
0.296	0.6336	0.296	0.5648	0.198	0.4873			5.9356	0.9576	5.946	0.7905	6.9256	0.6078
0.296	0.6339	0.296	0.5648	0.198	0.4876			5.9388	0.9579	5.9492	0.7905	6.9288	0.6077
0.296	0.6339	0.296	0.5648	0.198	0.4876			5.942	0.9576	5.9524	0.7908	6.9324	0.6075
0.296	0.6339	0.296	0.5648	0.1984	0.4876			5.9456	0.9579	5.956	0.7911	6.9356	0.6072
0.296	0.6339	0.296	0.5648	0.1984	0.4876			5.9488	0.9579	5.9592	0.7914	6.9388	0.607
0.296	0.6343	0.296	0.5651	0.1984	0.4876			5.952	0.9579	5.9624	0.7914	6.9424	0.6069
0.296	0.6343	0.296	0.5651	0.1984	0.4876			5.9556	0.9579	5.966	0.7917	6.9456	0.6068
0.3	0.6343	0.3	0.5651	0.1988	0.4876			5.9588	0.9579	5.9692	0.7921	6.9492	0.6066
0.3	0.6343	0.3	0.5651	0.1988	0.4876			5.962	0.9579	5.9724	0.7921	6.9524	0.6063
0.3	0.6343	0.3	0.5651	0.1988	0.4876			5.9656	0.9579	5.976	0.7924	6.956	0.6061
0.3	0.6346	0.3	0.5651	0.1992	0.4876			5.9688	0.9579	5.9792	0.7924	6.9592	0.606
0.3	0.6346	0.3	0.5651	0.1992	0.4876			5.972	0.9579	5.9824	0.7927	6.9624	0.6058
0.3	0.6346	0.3	0.5651	0.1992	0.4876			5.9756	0.9582	5.986	0.793	6.966	0.6057
0.3	0.6349	0.3	0.5651	0.1992	0.4879			5.9788	0.9579	5.9892	0.793	6.9692	0.6054
0.3	0.6349	0.3	0.5651	0.1996	0.4879			5.982	0.9582	5.9924	0.7936	6.9728	0.6052
0.3	0.6349	0.3	0.5651	0.1996	0.4879			5.9856	0.9582	5.996	0.7936	6.976	0.6051
0.3	0.6349	0.3	0.5651	0.1996	0.4879			5.9888	0.9579	5.9992	0.7939	6.9792	0.6049
0.3	0.6352	0.3	0.5651	0.2	0.4879			5.992	0.9582	6.0024	0.7942	6.9828	0.6047
0.3	0.6352	0.3	0.5651	0.2	0.4879			5.9952	0.9582	6.006	0.7942	6.986	0.6045
0.3	0.6352	0.3	0.5651	0.2	0.4879			5.9988	0.9582	6.0092	0.7945	6.9896	0.6043
0.3	0.6352	0.3	0.5651	0.2	0.4879			6.002	0.9582	6.0124	0.7945	6.9928	0.6043
0.3	0.6355	0.3	0.5654	0.2004	0.4879			6.0052	0.9582	6.016	0.7948	6.996	0.604
0.3	0.6355	0.3	0.5654	0.2004	0.4882			6.0088	0.9582	6.0192	0.7952	6.9996	0.6038
0.3	0.6355	0.3	0.5654	0.2004	0.4882			6.012	0.9582	6.0228	0.7952	7.0028	0.6036
0.3	0.6358	0.3	0.5654	0.2004	0.4882			6.0152	0.9582	6.026	0.7955	7.0064	0.6034
0.3	0.6358	0.3	0.5654	0.2008	0.4882			6.0188	0.9582	6.0292	0.7958	7.0096	0.6034
0.3	0.6358	0.3	0.5654	0.2008	0.4882			6.022	0.9582	6.0328	0.7958	7.0132	0.6032
0.3	0.6358	0.3	0.5654	0.2008	0.4882			6.0252	0.9582	6.036	0.7958	7.0164	0.6029
0.3	0.6358	0.3	0.5654	0.2012	0.4882			6.0288	0.9582	6.0392	0.7961	7.0196	0.6027
0.3	0.6361	0.3	0.5654	0.2012	0.4882			6.032	0.9582	6.0428	0.7964	7.0232	0.6026
0.3	0.6361	0.3	0.5654	0.2012	0.4885			6.0352	0.9582	6.046	0.7967	7.0264	0.6025
0.304	0.6361	0.304	0.5654	0.2012	0.4885			6.0388	0.9585	6.0492	0.7967	7.03	0.6023
0.304	0.6364	0.304	0.5654	0.2016	0.4885			6.042	0.9582	6.0528	0.797	7.0332	0.6021
0.304	0.6364	0.304	0.5654	0.2016	0.4885			6.0452	0.9582	6.056	0.797	7.0364	0.6019
0.304	0.6364	0.304	0.5657	0.2016	0.4885			6.0488	0.9585	6.0592	0.7973	7.04	0.6018
0.304	0.6364	0.304	0.5657	0.202	0.4885			6.052	0.9585	6.0628	0.7976	7.0432	0.6016
0.304	0.6367	0.304	0.5657	0.202	0.4885			6.0552	0.9585	6.066	0.7976	7.0468	0.6014
0.304	0.6367	0.304	0.5657	0.202	0.4885			6.0588	0.9585	6.0692	0.7979	7.05	0.6011
0.304	0.6367	0.304	0.5657	0.202	0.4885			6.062	0.9585	6.0728	0.7983	7.0536	0.601
0.304	0.6367	0.304	0.5657	0.2024	0.4885			6.0652	0.9585	6.076	0.7983	7.0568	0.6009
0.304	0.637	0.304	0.5657	0.2024	0.4889			6.0688	0.9585	6.0792	0.7986	7.06	0.6007
0.304	0.637	0.304	0.5657	0.2024	0.4889			6.072	0.9585	6.0828	0.7986	7.0636	0.6005
0.304	0.637	0.304	0.5657	0.2024	0.4889			6.0752	0.9585	6.086	0.7989	7.0668	0.6004
0.304	0.637	0.304	0.5657	0.2028	0.4889			6.0788	0.9585	6.0892	0.7992	7.0704	0.6001
0.304	0.6374	0.304	0.5657	0.2028	0.4889			6.082	0.9585	6.0928	0.7995	7.0736	0.6001
0.304	0.6374	0.304	0.5657	0.2028	0.4889			6.0852	0.9585	6.096	0.7995	7.0768	0.5999
0.304	0.6374	0.304	0.5657	0.2032	0.4889			6.0888	0.9585	6.0992	0.7998	7.0804	0.5997
0.304	0.6374	0.304	0.5657	0.2032	0.4889			6.092	0.9585	6.1028	0.7998	7.0836	0.5994
0.304	0.6377	0.304	0.5657	0.2032	0.4889			6.0952	0.9585	6.106	0.8001	7.0872	0.5993
0.304	0.6377	0.304	0.566	0.2032	0.4889			6.0988	0.9585	6.1096	0.8004	7.0904	0.5992
0.304	0.6377	0.304	0.566	0.2036	0.4889			6.102	0.9588	6.1128	0.8004	7.0936	0.599
0.304	0.6377	0.304	0.566	0.2036	0.4895			6.1052	0.9585	6.116	0.8007	7.0972	0.5987
0.304	0.638	0.304	0.566	0.2036	0.4895			6.1088	0.9588	6.1196	0.8014	7.1004	0.5986
0.304	0.638	0.304	0.566	0.204	0.4895			6.112	0.9585	6.1228	0.8014	7.104	0.5984
0.304	0.638	0.304	0.566	0.204	0.4895			6.1152	0.9588	6.126	0.8017	7.1072	0.5983
0.304	0.6383	0.308	0.566	0.204	0.4895			6.1188	0.9588	6.1296	0.802	7.1108	0.5982
0.308	0.6383	0.308	0.566	0.204	0.4895			6.122	0.9588	6.1328	0.802	7.114	0.5979
0.308	0.6383	0.308	0.566	0.2044	0.4895			6.1252	0.9588	6.136	0.8023	7.1172	0.5977
0.308	0.6383	0.308	0.566	0.2044	0.4895			6.1288	0.9588	6.1396	0.8026	7.1208	0.5977
0.308	0.6386	0.308	0.566	0.2044	0.4895			6.132	0.9588	6.1428	0.8026	7.124	0.5974
0.308	0.6386	0.308	0.566	0.2044	0.4898			6.1352	0.9588	6.146	0.8029	7.1276	0.5973
0.308	0.6386	0.308	0.566	0.2048	0.4898			6.1388	0.9588	6.1496	0.8029	7.1308	0.597
0.308	0.6386	0.308	0.566	0.2048	0.4898			6.142	0.9588	6.1528	0.8032	7.134	0.5969
0.308	0.6389	0.308	0.566	0.2048	0.4898			6.1452	0.9588	6.156	0.8035	7.1376	0.5968
0.308	0.6389	0.308	0.566	0.2052	0.4898			6.1488	0.9588	6.1596	0.8038	7.1408	0.5967
0.308	0.6389	0.308	0.5664	0.2052	0.4898			6.152	0.9588	6.1628	0.8038	7.1444	0.5964
0.308	0.6389	0.308	0.5664	0.2052	0.4898			6.1552	0.9592	6.166	0.8041	7.1476	0.5962
0.308	0.6392	0.308	0.5664	0.2052	0.4898			6.1588	0.9588	6.1696	0.8045	7.1512	0.5961
0.308	0.6392	0.308	0.5664	0.2056	0.4898			6.162	0.9588	6.1728	0.8045	7.1544	0.5961
0.308	0.6392	0.308	0.5664	0.2056	0.4901			6.1652	0.9592	6.176	0.8048	7.1576	0.5958
0.308	0.6392	0.308	0.5664	0.2056	0.4901			6.1688	0.9592	6.1796	0.8048	7.1612	0.5956
0.308	0.6392	0.308	0.5664	0.206	0.4901			6.172	0.9592	6.1828	0.8051	7.1644	0.5954
0.308	0.6395	0.308	0.5664	0.206	0.4901			6.1752	0.9592	6.186	0.8054	7.168	0.5952
0.308	0.6395	0.308	0.5664	0.206	0.4901			6.1788	0.9592	6.1896	0.8054	7.1712	0.5951
0.308	0.6395	0.308	0.5664	0.206	0.4901			6.182	0.9592	6.1928	0.8057	7.1744	0.595
0.308	0.6398	0.308	0.5664	0.2064	0.4901			6.1852	0.9592	6.1964	0.806	7.178	0.5947
0.308	0.6398	0.308	0.5664	0.2064	0.4901			6.1888	0.9592	6.1996	0.806	7.1812	0.5946
0.308	0.6398	0.308	0.5664	0.2064	0.4901			6.192	0.9592	6.2028	0.8063	7.1848	0.5945
0.308	0.6398	0.308	0.5667	0.2064	0.4904			6.1952	0.9592	6.2064	0.8063	7.188	0.5943
0.312	0.6401	0.312	0.5667	0.2068	0.4904			6.1988	0.9592	6.2096	0.8066	7.1912	0.5941
0.312	0.6401	0.312	0.5667	0.2068	0.4904			6.202	0.9592	6.2128	0.8069	7.1948	0.5939
0.312	0.6401	0.312	0.5667	0.2068	0.4904			6.2052	0.9592	6.2164	0.8069	7.198	0.5937
0.312	0.6401	0.312	0.5667	0.2072	0.4904			6.2088	0.9592	6.2196	0.8072	7.2016	0.5937
0.312	0.6401	0.312	0.5667	0.2072	0.4904			6.212	0.9592	6.2228	0.8076	7.2048	0.5935
0.312	0.6401	0.312	0.5667	0.2072	0.4904			6.2152	0.9592	6.2264	0.8079	7.2084	0.5934
0.312	0.6405	0.312	0.5667	0.2072	0.4904			6.2188	0.9595	6.2296	0.8079	7.2116	0.5931
0.312	0.6405	0.312	0.5667	0.2076	0.4904			6.222	0.9592	6.2328	0.8082	7.2148	0.5929
0.312	0.6405	0.312	0.5667	0.2076	0.4904			6.2252	0.9592	6.2364	0.8085	7.2184	0.5928
0.312	0.6408	0.312	0.5667	0.2076	0.4904			6.2288	0.9595	6.2396	0.8085	7.2216	0.5927
0.312	0.6408	0.312	0.5667	0.208	0.4907			6.232	0.9595	6.2428	0.8091	7.2252	0.5925
0.312	0.6408	0.312	0.5667	0.208	0.4907			6.2352	0.9595	6.2464	0.8094	7.2284	0.5922
0.312	0.6408	0.312	0.5667	0.208	0.4907			6.2388	0.9595	6.2496	0.8094	7.2316	0.5921
0.312	0.6414	0.312	0.5667	0.208	0.4907			6.242	0.9595	6.2528	0.8097	7.2352	0.592
0.312	0.6414	0.312	0.5667	0.2084	0.4907			6.2452	0.9595	6.2564	0.81	7.2384	0.5918
0.312	0.6414	0.312	0.5667	0.2084	0.4907			6.2488	0.9595	6.2596	0.81	7.242	0.5916
0.312	0.6414	0.312	0.5667	0.2084	0.4907			6.252	0.9595	6.2628	0.8103	7.2452	0.5914
0.312	0.6417	0.312	0.567	0.2084	0.4907			6.2552	0.9595	6.2664	0.8107	7.2488	0.5913
0.312	0.6417	0.312	0.567	0.2088	0.4907			6.2588	0.9595	6.2696	0.8107	7.252	0.5912
0.312	0.6417	0.312	0.567	0.2088	0.491			6.262	0.9595	6.2728	0.811	7.2552	0.5911
0.312	0.6417	0.312	0.567	0.2088	0.491			6.2652	0.9595	6.2764	0.8113	7.2588	0.5907
0.312	0.642	0.312	0.567	0.2092	0.491			6.2688	0.9595	6.2796	0.8113	7.262	0.5906
0.312	0.642	0.312	0.567	0.2092	0.491			6.272	0.9598	6.2832	0.8116	7.2656	0.5904
0.312	0.642	0.312	0.567	0.2092	0.491			6.2752	0.9595	6.2864	0.8116	7.2688	0.5904
0.316	0.642	0.316	0.567	0.2092	0.491			6.2788	0.9595	6.2896	0.8119	7.272	0.5902
0.316	0.6423	0.316	0.567	0.2096	0.491			6.282	0.9598	6.2932	0.8122	7.2756	0.59
0.316	0.6423	0.316	0.567	0.2096	0.491			6.2852	0.9598	6.2964	0.8125	7.2788	0.5899
0.316	0.6423	0.316	0.567	0.2096	0.491			6.2888	0.9595	6.2996	0.8128	7.2824	0.5898
0.316	0.6423	0.316	0.567	0.21	0.491			6.292	0.9598	6.3032	0.8128	7.2856	0.5896
0.316	0.6426	0.316	0.567	0.21	0.491			6.2952	0.9598	6.3064	0.8128	7.2888	0.5894
0.316	0.6426	0.316	0.567	0.21	0.4913			6.2988	0.9598	6.3096	0.8131	7.2924	0.5891
0.316	0.6426	0.316	0.567	0.21	0.4913			6.302	0.9598	6.3132	0.8134	7.2956	0.589
0.316	0.6426	0.316	0.5673	0.2104	0.4913			6.3052	0.9598	6.3164	0.8138	7.2992	0.589
0.316	0.6429	0.316	0.5673	0.2104	0.4913			6.3088	0.9598	6.3196	0.8138	7.3024	0.5888
0.316	0.6429	0.316	0.5673	0.2104	0.4913			6.312	0.9598	6.3232	0.8141	7.306	0.5886
0.316	0.6429	0.316	0.5673	0.2104	0.4913			6.3152	0.9598	6.3264	0.8141	7.3092	0.5884
0.316	0.6429	0.316	0.5673	0.2108	0.4913			6.3188	0.9598	6.3296	0.8147	7.3124	0.5882
0.316	0.6432	0.316	0.5673	0.2108	0.4913			6.322	0.9598	6.3332	0.8147	7.316	0.5882
0.316	0.6432	0.316	0.5673	0.2108	0.4916			6.3252	0.9598	6.3364	0.815	7.3192	0.588
0.316	0.6432	0.316	0.5673	0.2112	0.4916			6.3288	0.9598	6.3396	0.8153	7.3228	0.5877
0.316	0.6432	0.316	0.5673	0.2112	0.4916			6.332	0.9598	6.3432	0.8153	7.326	0.5876
0.316	0.6436	0.316	0.5673	0.2112	0.4916			6.3352	0.9601	6.3464	0.8156	7.3292	0.5875
0.316	0.6436	0.316	0.5673	0.2112	0.4916			6.3388	0.9598	6.3496	0.8159	7.3328	0.5874
0.316	0.6436	0.316	0.5673	0.2116	0.4916			6.342	0.9601	6.3532	0.8159	7.336	0.5872
0.316	0.6436	0.316	0.5673	0.2116	0.4916			6.3452	0.9598	6.3564	0.8162	7.3396	0.587
0.316	0.6439	0.316	0.5676	0.2116	0.4916			6.3488	0.9598	6.3596	0.8169	7.3428	0.5868
0.316	0.6439	0.316	0.5676	0.212	0.4916			6.352	0.9601	6.3632	0.8172	7.346	0.5867
0.316	0.6439	0.316	0.5676	0.212	0.4916			6.3552	0.9601	6.3664	0.8172	7.3496	0.5866
0.32	0.6439	0.32	0.5676	0.212	0.492			6.3588	0.9601	6.37	0.8175	7.3528	0.5864
0.32	0.6442	0.32	0.5676	0.212	0.492			6.362	0.9601	6.3732	0.8175	7.3564	0.5862
0.32	0.6442	0.32	0.5676	0.2124	0.492			6.3652	0.9601	6.3764	0.8181	7.3596	0.586
0.32	0.6442	0.32	0.5676	0.2124	0.492			6.3688	0.9601	6.38	0.8181	7.3632	0.586
0.32	0.6442	0.32	0.5676	0.2124	0.492			6.372	0.9601	6.3832	0.8184	7.3664	0.5858
0.32	0.6445	0.32	0.5676	0.2124	0.492			6.3752	0.9601	6.3864	0.8184	7.3696	0.5857
0.32	0.6445	0.32	0.5676	0.2128	0.492			6.3788	0.9601	6.39	0.8187	7.3732	0.5854
0.32	0.6445	0.32	0.5676	0.2128	0.492			6.382	0.9601	6.3932	0.819	7.3764	0.5853
0.32	0.6445	0.32	0.5676	0.2128	0.492			6.3852	0.9601	6.3964	0.8193	7.38	0.5852
0.32	0.6448	0.32	0.5676	0.2132	0.492			6.3888	0.9601	6.4	0.8196	7.3832	0.585
0.32	0.6448	0.32	0.5679	0.2132	0.4923			6.392	0.9601	6.4032	0.8196	7.3864	0.5849
0.32	0.6448	0.32	0.5679	0.2132	0.4923			6.3952	0.9604	6.4064	0.82	7.39	0.5846
0.32	0.6448	0.32	0.5679	0.2132	0.4923			6.3988	0.9604	6.41	0.8203	7.3932	0.5845
0.32	0.6451	0.32	0.5679	0.2136	0.4923			6.402	0.9604	6.4132	0.8203	7.3968	0.5845
0.32	0.6451	0.32	0.5679	0.2136	0.4923			6.4052	0.9601	6.4164	0.8206	7.4	0.5843
0.32	0.6451	0.32	0.5679	0.2136	0.4923			6.4088	0.9604	6.42	0.8209	7.4036	0.5841
0.32	0.6451	0.32	0.5679	0.214	0.4923			6.412	0.9604	6.4232	0.8209	7.4068	0.5839
0.32	0.6454	0.32	0.5679	0.214	0.4923			6.4152	0.9604	6.4264	0.8212	7.41	0.5837
0.32	0.6454	0.32	0.5679	0.214	0.4923			6.4188	0.9604	6.43	0.8215	7.4136	0.5837
0.32	0.6454	0.32	0.5679	0.214	0.4926			6.422	0.9604	6.4332	0.8218	7.4168	0.5836
0.32	0.6454	0.32	0.5679	0.2144	0.4926			6.4252	0.9604	6.4364	0.8218	7.4204	0.5833
0.32	0.6457	0.32	0.5679	0.2144	0.4926			6.4288	0.9604	6.44	0.8221	7.4236	0.5832
0.32	0.6457	0.32	0.5679	0.2144	0.4926			6.432	0.9604	6.4432	0.8224	7.4268	0.583
0.32	0.6457	0.32	0.5679	0.2144	0.4926			6.4352	0.9604	6.4464	0.8224	7.4304	0.5829
0.324	0.646	0.324	0.5679	0.2148	0.4926			6.4388	0.9604	6.45	0.8227	7.4336	0.5828
0.324	0.646	0.324	0.5679	0.2148	0.4926			6.442	0.9604	6.4532	0.8231	7.4372	0.5825
0.324	0.646	0.324	0.5679	0.2148	0.4926			6.4452	0.9607	6.4568	0.8234	7.4404	0.5823
0.324	0.646	0.324	0.5679	0.2152	0.4926			6.4488	0.9607	6.46	0.8234	7.4436	0.5823
0.324	0.646	0.324	0.5682	0.2152	0.4926			6.452	0.9607	6.4632	0.8237	7.4472	0.5821
0.324	0.6463	0.324	0.5682	0.2152	0.4929			6.4552	0.9607	6.4668	0.824	7.4504	0.582
0.324	0.6463	0.324	0.5682	0.2152	0.4929			6.4588	0.9604	6.47	0.8246	7.454	0.5818
0.324	0.6463	0.324	0.5682	0.2156	0.4929			6.462	0.9607	6.4732	0.8246	7.4572	0.5816
0.324	0.6463	0.324	0.5682	0.2156	0.4929			6.4652	0.9607	6.4768	0.8249	7.4608	0.5815
0.324	0.6467	0.324	0.5682	0.2156	0.4929			6.4688	0.9607	6.48	0.8252	7.464	0.5814
0.324	0.6467	0.324	0.5682	0.216	0.4929			6.472	0.9607	6.4832	0.8255	7.4672	0.5813
0.324	0.6467	0.324	0.5682	0.216	0.4929			6.4752	0.9607	6.4868	0.8255	7.4708	0.581
0.324	0.6467	0.324	0.5682	0.216	0.4929			6.4788	0.9607	6.49	0.8258	7.474	0.5809
0.324	0.647	0.324	0.5682	0.216	0.4929			6.482	0.9607	6.4932	0.8262	7.4776	0.5808
0.324	0.647	0.324	0.5682	0.2164	0.4929			6.4852	0.9607	6.4968	0.8262	7.4808	0.5807
0.324	0.647	0.324	0.5682	0.2164	0.4932			6.4888	0.961	6.5	0.8265	7.484	0.5804
0.324	0.647	0.324	0.5682	0.2164	0.4932			6.492	0.9607	6.5032	0.8268	7.4876	0.5803
0.324	0.6473	0.324	0.5682	0.2164	0.4932			6.4952	0.9607	6.5068	0.8271	7.4908	0.5802
0.324	0.6473	0.324	0.5682	0.2168	0.4932			6.4988	0.9607	6.51	0.8271	7.4944	0.5801
0.324	0.6473	0.324	0.5682	0.2168	0.4932			6.502	0.961	6.5132	0.8274	7.4976	0.58
0.324	0.6473	0.324	0.5682	0.2168	0.4932			6.5052	0.961	6.5168	0.8277	7.5012	0.5798
0.324	0.6473	0.324	0.5682	0.2172	0.4932			6.5088	0.961	6.52	0.8277	7.5044	0.5797
0.324	0.6476	0.324	0.5682	0.2172	0.4932			6.512	0.961	6.5232	0.828	7.5076	0.5795
0.324	0.6476	0.324	0.5685	0.2172	0.4932			6.5152	0.961	6.5268	0.8283	7.5112	0.5794
0.324	0.6476	0.328	0.5685	0.2172	0.4932			6.5188	0.961	6.53	0.8286	7.5144	0.5793
0.328	0.6479	0.328	0.5685	0.2176	0.4932			6.522	0.961	6.5332	0.8289	7.518	0.579
0.328	0.6479	0.328	0.5685	0.2176	0.4935			6.5252	0.961	6.5368	0.8289	7.5212	0.5789
0.328	0.6479	0.328	0.5685	0.2176	0.4935			6.5288	0.961	6.54	0.8293	7.5244	0.5787
0.328	0.6479	0.328	0.5685	0.218	0.4935			6.532	0.9613	6.5436	0.8293	7.528	0.5787
0.328	0.6482	0.328	0.5685	0.218	0.4935			6.5352	0.961	6.5468	0.8296	7.5312	0.5785
0.328	0.6482	0.328	0.5685	0.218	0.4935			6.5388	0.961	6.55	0.8299	7.5348	0.5782
0.328	0.6482	0.328	0.5685	0.218	0.4935			6.542	0.961	6.5536	0.8302	7.538	0.5782
0.328	0.6482	0.328	0.5685	0.2184	0.4935			6.5452	0.9613	6.5568	0.8305	7.5412	0.5781
0.328	0.6485	0.328	0.5685	0.2184	0.4935			6.5488	0.9613	6.56	0.8305	7.5448	0.5779
0.328	0.6485	0.328	0.5685	0.2184	0.4935			6.552	0.9613	6.5636	0.8308	7.548	0.5778
0.328	0.6485	0.328	0.5685	0.2184	0.4938			6.5552	0.9613	6.5668	0.8311	7.5516	0.5776
0.328	0.6485	0.328	0.5688	0.2188	0.4938			6.5588	0.9613	6.57	0.8311	7.5548	0.5774
0.328	0.6488	0.328	0.5688	0.2188	0.4938			6.562	0.9613	6.5736	0.8314	7.5584	0.5773
0.328	0.6488	0.328	0.5688	0.2188	0.4938			6.5652	0.9613	6.5768	0.8317	7.5616	0.5772
0.328	0.6488	0.328	0.5688	0.2192	0.4938			6.5688	0.9613	6.58	0.8324	7.5648	0.5769
0.328	0.6488	0.328	0.5688	0.2192	0.4938			6.572	0.9613	6.5836	0.8327	7.5684	0.5768
0.328	0.6494	0.328	0.5688	0.2192	0.4938			6.5752	0.9613	6.5868	0.833	7.5716	0.5767
0.328	0.6494	0.328	0.5688	0.2192	0.4938			6.5788	0.9613	6.59	0.833	7.5752	0.5766
0.328	0.6494	0.328	0.5688	0.2196	0.4938			6.582	0.9616	6.5936	0.8333	7.5784	0.5764
0.328	0.6498	0.328	0.5688	0.2196	0.4941			6.5852	0.9616	6.5968	0.8336	7.5816	0.5762
0.328	0.6498	0.328	0.5688	0.2196	0.4941			6.5888	0.9616	6.6	0.8336	7.5852	0.5761
0.328	0.6498	0.328	0.5688	0.22	0.4941			6.592	0.9616	6.6036	0.8339	7.5884	0.5759
0.328	0.6498	0.328	0.5688	0.22	0.4941			6.5952	0.9616	6.6068	0.8342	7.592	0.5758
0.332	0.6498	0.332	0.5688	0.22	0.4941			6.5984	0.9616	6.61	0.8345	7.5952	0.5757
0.332	0.6501	0.332	0.5688	0.22	0.4941			6.602	0.9616	6.6136	0.8345	7.5988	0.5754
0.332	0.6501	0.332	0.5688	0.2204	0.4941			6.6052	0.9616	6.6168	0.8348	7.602	0.5753
0.332	0.6501	0.332	0.5688	0.2204	0.4941			6.6084	0.9616	6.62	0.8351	7.6052	0.5752
0.332	0.6501	0.332	0.5691	0.2204	0.4941			6.612	0.9616	6.6236	0.8351	7.6088	0.5751
0.332	0.6504	0.332	0.5691	0.2204	0.4941			6.6152	0.9616	6.6268	0.8355	7.612	0.5749
0.332	0.6504	0.332	0.5691	0.2208	0.4944			6.6184	0.9616	6.6304	0.8358	7.6156	0.5747
0.332	0.6504	0.332	0.5691	0.2208	0.4944			6.622	0.9616	6.6336	0.8361	7.6188	0.5746
0.332	0.6504	0.332	0.5691	0.2208	0.4944			6.6252	0.9616	6.6368	0.8361	7.622	0.5745
0.332	0.6507	0.332	0.5691	0.2212	0.4944			6.6284	0.9616	6.6404	0.8364	7.6256	0.5744
0.332	0.6507	0.332	0.5691	0.2212	0.4944			6.632	0.9619	6.6436	0.8367	7.6288	0.5742
0.332	0.6507	0.332	0.5691	0.2212	0.4944			6.6352	0.9619	6.6468	0.8367	7.6324	0.574
0.332	0.6507	0.332	0.5691	0.2212	0.4944			6.6384	0.9619	6.6504	0.837	7.6356	0.5739
0.332	0.651	0.332	0.5691	0.2216	0.4944			6.642	0.9619	6.6536	0.8373	7.6388	0.5737
0.332	0.651	0.332	0.5691	0.2216	0.4944			6.6452	0.9619	6.6568	0.8376	7.6424	0.5736
0.332	0.651	0.332	0.5691	0.2216	0.4944			6.6484	0.9619	6.6604	0.8376	7.6456	0.5734
0.332	0.651	0.332	0.5691	0.222	0.4947			6.652	0.9619	6.6636	0.8379	7.6492	0.5732
0.332	0.6513	0.332	0.5691	0.222	0.4947			6.6552	0.9619	6.6668	0.8382	7.6524	0.5731
[truncated: 84,815 more rows]
