# Supplementary material for: 3D hierarchical graphene matrices enable stable Zn anodes for aqueous Zn batteries
Source: Nat Commun. 2023 Jul 14;14:4205. doi: 10.1038/s41467-023-39947-8 (PMC10349079; doi:10.1038/s41467-023-39947-8)
Supplement: Supplementary file 11 — Source Data [file 41467_2023_39947_MOESM11_ESM.zip › RAW DATA/Manuscript/Fig.7/Fig.g.xlsx]

## Sheet: MnO2
Cycle performance of MnO2 cathode at 4 mA cm-2
Cycle number	charge	dischrge	CE
1	232.6	207.2	89.08
2	175.8	175.3	99.7156
3	162.9	162.3	99.6317
4	158	157.8	99.8734
5	152.5	152.1	99.7377
6	150.7	150.2	99.6682
7	149.7	149.3	99.7328
8	149.5	148.9	99.5987
9	148.8	148.5	99.7984
10	146.6	146.4	99.8636
11	146.9	146.4	99.6596
12	146.1	145.8	99.7947
13	144.3	144.1	99.8614
14	144.2	143.7	99.6533
15	144.9	144.5	99.724
16	145.1	144.5	99.5865
17	145.3	144.9	99.7247
18	145.8	145.3	99.6571
19	145.7	145.4	99.7941
20	145	144.7	99.7931
21	144.7	144.4	99.7927
22	143.5	143.2	99.7909
23	142.2	141.9	99.789
24	141	140.8	99.8582
25	140.2	139.8	99.7147
26	140.4	140.3	99.9288
27	140.2	139.7	99.6434
28	139.8	139.6	99.8569
29	139.6	139.2	99.7135
30	140.2	139.9	99.786
31	140.2	139.7	99.6434
32	139.9	139.6	99.7856
33	139.8	139.3	99.6423
34	139.5	139.3	99.8566
35	139.7	139.2	99.6421
36	139.3	139.1	99.8564
37	139	138.6	99.7122
38	138.8	138.5	99.7839
39	139.1	138.9	99.8562
40	139.1	138.7	99.7124
41	138.6	138.2	99.7114
42	138.7	138.4	99.7837
43	139.1	138.7	99.7124
44	138.6	138.3	99.7836
45	138.2	138	99.8553
46	138.8	138.4	99.7118
47	138.3	137.8	99.6385
48	138.1	137.9	99.8552
49	138.5	138.1	99.7112
50	137.8	137.7	99.9274
51	138.3	137.9	99.7108
52	138.1	137.8	99.7828
53	137.6	137.3	99.782
54	137.5	137.2	99.7818
55	138	137.7	99.7826
56	137.7	137.2	99.6369
57	137.3	137.1	99.8543
58	137.2	136.9	99.7813
59	137.7	137.5	99.8548
60	137.6	137.2	99.7093
61	137.5	137.2	99.7818
62	137.6	137.1	99.6366
63	137.4	137.2	99.8544
64	137.4	137.1	99.7817
65	137.4	137.1	99.7817
66	137.5	137.1	99.7091
67	137.3	137	99.7815
68	137.4	137.2	99.8544
69	137.3	136.9	99.7087
70	136.3	136.3	100
71	135.8	135.5	99.7791
72	136.3	136	99.7799
73	135.8	135.6	99.8527
74	135.7	135.4	99.7789
75	136.6	136.3	99.7804
76	136.7	136.3	99.7074
77	136.2	136.1	99.9266
78	136.2	135.9	99.7797
79	136	135.6	99.7059
80	138.7	138.1	99.5674
81	138.2	138	99.8553
82	137.6	137.3	99.782
83	137.3	137	99.7815
84	137.6	137.4	99.8547
85	137.6	137.2	99.7093
86	137.8	137.5	99.7823
87	137.6	137.3	99.782
88	137.7	137.3	99.7095
89	140	139.4	99.5714
90	140.7	140.3	99.7157
91	139.9	139.8	99.9285
92	138.7	138.5	99.8558
93	138	137.9	99.9275
94	137.8	137.5	99.7823
95	137.5	137.2	99.7818
96	138	137.6	99.7101
97	139.7	139.3	99.7137
98	139.9	139.6	99.7856
99	140.1	140	99.9286
100	137.5	137.5	100
101	136.5	136.4	99.9267
102	136	135.6	99.7059
103	136.2	136	99.8532
104	136.3	136.1	99.8533
105	136.1	135.7	99.7061
106	135.7	135.5	99.8526
107	136.3	136	99.7799
108	135.9	135.7	99.8528
109	135.8	135.5	99.7791
110	136.1	135.9	99.853
111	135.7	135.4	99.7789
112	135.4	135.2	99.8523
113	135.1	135	99.926
114	135.7	135.5	99.8526
115	135.6	135.3	99.7788
116	135.4	135	99.7046
117	134.9	134.9	100
118	135.5	135.2	99.7786
119	135.4	135	99.7046
120	134.8	134.6	99.8516
121	135.6	135.4	99.8525
122	135.1	134.8	99.7779
123	135.1	135	99.926
124	135.4	135.1	99.7784
125	134.9	134.6	99.7776
126	135	134.8	99.8518
127	135.5	135	99.631
128	135.1	134.9	99.852
129	135.4	135.1	99.7784
130	135	134.9	99.9259
131	135.5	135.2	99.7786
132	134.9	134.6	99.7776
133	135.2	135.1	99.926
134	135.1	134.7	99.7039
135	135.1	135	99.926
136	135.4	134.9	99.6307
137	134.6	134.6	100
138	135.2	135	99.8521
139	135.1	134.7	99.7039
140	134.8	134.6	99.8516
141	134.8	134.6	99.8516
142	135.4	135.2	99.8523
143	135.5	135.2	99.7786
144	135.7	135.5	99.8526
145	135.8	135.6	99.8527
146	136	135.7	99.7794
147	135.5	135.3	99.8524
148	135.8	135.6	99.8527
149	135.8	135.7	99.9264
150	136.1	135.6	99.6326
151	136.1	135.9	99.853
152	136.2	136	99.8532
153	136.4	135.9	99.6334
154	136.2	135.9	99.7797
155	136.3	136.1	99.8533
156	136	135.8	99.8529
157	136.5	136.1	99.707
158	136.3	136.2	99.9266
159	136.1	135.9	99.853
160	136.1	135.8	99.7796
161	136.2	135.8	99.7063
162	135.9	135.8	99.9264
163	136.3	135.9	99.7065
164	136.2	136.2	100
165	135.8	135.5	99.7791
166	135.9	135.6	99.7793
167	136.1	135.7	99.7061
168	136.7	136.5	99.8537
169	136.7	136.5	99.8537
170	136.3	136.1	99.8533
171	136.6	136.3	99.7804
172	136.1	135.9	99.853
173	136.7	136.4	99.7805
174	136.4	136.3	99.9267
175	135.9	135.6	99.7793
176	136.1	135.8	99.7796
177	135.9	135.8	99.9264
178	136.2	135.9	99.7797
179	135.9	135.7	99.8528
180	135.8	135.7	99.9264
181	135.7	135.4	99.7789
182	135.5	135.3	99.8524
183	135.8	135.6	99.8527
184	135.7	135.5	99.8526
185	135.4	135.3	99.9261
186	136	135.7	99.7794
187	135.6	135.4	99.8525
188	136.2	135.9	99.7797
189	135.6	135.5	99.9262
190	135.7	135.4	99.7789
191	136	135.7	99.7794
192	135.5	135.3	99.8524
193	136	135.8	99.8529
194	135.8	135.4	99.7054
195	136	135.9	99.9265
196	135.4	135.2	99.8523
197	135.9	135.7	99.8528
198	135.6	135.3	99.7788
199	135.8	135.7	99.9264
200	134.9	134.7	99.8517
201	134.1	134.1	100
202	134	133.7	99.7761
203	133.7	133.5	99.8504
204	133.6	133.4	99.8503
205	133.9	133.6	99.7759
206	134.1	133.9	99.8509
207	133.4	133.3	99.925
208	134.6	134.4	99.8514
209	133.7	133.6	99.9252
210	134.3	133.9	99.7022
211	133.7	133.6	99.9252
212	133.9	133.6	99.7759
213	133.9	133.9	100
214	133.9	133.6	99.7759
215	133.8	133.7	99.9253
216	134.8	134.6	99.8516
217	133.6	133.2	99.7006
218	134.3	134.3	100
219	133.8	133.4	99.701
220	133.8	133.6	99.8505
221	134.6	134.5	99.9257
222	133.6	133.1	99.6257
223	134.1	134.2	100.075
224	134	133.6	99.7015
225	133.7	133.5	99.8504
226	134.4	134.3	99.9256
227	133.9	133.5	99.7013
228	133.7	133.6	99.9252
229	134.6	134.5	99.9257
230	133.5	133.1	99.7004
231	134.1	134.1	100
232	134.2	133.9	99.7764
233	133.7	133.6	99.9252
234	133.4	133.1	99.7751
235	134.4	134.2	99.8512
236	134.4	134.2	99.8512
237	134.3	134.1	99.8511
238	134.1	133.7	99.7017
239	134.6	134.4	99.8514
240	135.2	134.8	99.7041
241	136.6	136.4	99.8536
242	136.4	136.2	99.8534
243	136.3	136.1	99.8533
244	136.1	135.8	99.7796
245	135.9	135.7	99.8528
246	136.2	136	99.8532
247	136.4	136	99.7067
248	136.6	136.4	99.8536
249	137.6	137.2	99.7093
250	139.4	139.1	99.7848
251	138.3	138.2	99.9277
252	137.8	137.6	99.8549
253	137.2	137.2	100
254	136.4	136.1	99.7801
255	136.3	136.1	99.8533
256	136.7	136.3	99.7074
257	137.1	136.9	99.8541
258	137.1	136.9	99.8541
259	136.3	136	99.7799
260	136.5	136.4	99.9267
261	136.8	136.7	99.9269
262	137.2	136.9	99.7813
263	136.9	136.8	99.927
264	137.7	137.2	99.6369
265	138.5	138.4	99.9278
266	137.6	137.6	100
267	138.2	137.7	99.6382
268	138.6	138.4	99.8557
269	138	137.8	99.8551
270	137.3	137	99.7815
271	137.4	137.3	99.9272
272	137.5	137.3	99.8546
273	137.1	137	99.9271
274	137.4	137.1	99.7817
275	137.4	137.2	99.8544
276	137.4	137.2	99.8544
277	137.3	137	99.7815
278	137.1	136.9	99.8541
279	137	136.8	99.854
280	137.4	137.3	99.9272
281	137.3	137	99.7815
282	137.5	137.3	99.8546
283	137.6	137.4	99.8547
284	137.5	137.4	99.9273
285	137.6	137.4	99.8547
286	137.8	137.5	99.7823
287	137.7	137.4	99.7821
288	137.6	137.5	99.9273
289	137.8	137.5	99.7823
290	137.8	137.6	99.8549
291	138	137.8	99.8551
292	138.2	138	99.8553
293	138.3	138.2	99.9277
294	138.2	137.9	99.7829
295	138.2	137.9	99.7829
296	137.9	137.6	99.7824
297	138.2	137.8	99.7106
298	138.3	138.2	99.9277
299	137.8	137.6	99.8549
300	138.1	137.9	99.8552
301	138.1	137.8	99.7828
302	137.6	137.5	99.9273
303	138.2	137.9	99.7829
304	138.2	137.8	99.7106
305	137.8	137.6	99.8549
306	138.3	138.2	99.9277
307	138.2	137.8	99.7106
308	138	138	100
309	138.3	138.1	99.8554
310	138.2	137.8	99.7106
311	138	137.9	99.9275
312	138.4	138.1	99.7832
313	138.2	137.9	99.7829
314	138.1	137.9	99.8552
315	138.6	138.4	99.8557
316	138.5	138.1	99.7112
317	138.3	138.2	99.9277
318	138.6	138.4	99.8557
319	138.4	138.2	99.8555
320	138.4	138.2	99.8555
321	138.8	138.6	99.8559
322	139	138.7	99.7842
323	138.9	138.7	99.856
324	138.7	138.5	99.8558
325	138.9	138.7	99.856
326	139.3	139	99.7846
327	138.8	138.6	99.8559
328	139	138.8	99.8561
329	138.8	138.8	100
330	137.3	137	99.7815
331	137.5	137.3	99.8546
332	137.5	137.5	100
333	137.6	137.4	99.8547
334	137.5	137.3	99.8546
335	137.6	137.4	99.8547
336	137.4	137.1	99.7817
337	137.5	137.4	99.9273
338	137.1	136.9	99.8541
339	137.6	137.2	99.7093
340	137.4	137.3	99.9272
341	137.7	137.5	99.8548
342	137.5	137.3	99.8546
343	137.6	137.4	99.8547
344	137.1	136.9	99.8541
345	137.6	137.4	99.8547
346	137.5	137.4	99.9273
347	137.1	136.9	99.8541
348	137.6	137.3	99.782
349	137.8	137.5	99.7823
350	138.1	137.9	99.8552
351	138.4	138.2	99.8555
352	138.4	138.3	99.9278
353	138.4	138.2	99.8555
354	138	137.8	99.8551
355	137.7	137.6	99.9274
356	137.4	137.2	99.8544
357	137.5	137.2	99.7818
358	137.8	137.6	99.8549
359	136.9	136.6	99.7809
360	137.5	137.2	99.7818
361	137.8	137.6	99.8549
362	138	137.9	99.9275
363	137.8	137.6	99.8549
364	137.4	137.1	99.7817
365	137.3	137.3	100
366	137.6	137.4	99.8547
367	136.8	136.7	99.9269
368	137.5	137.3	99.8546
369	138.2	138	99.8553
370	138.5	138.2	99.7834
371	138.5	138.3	99.8556
372	138.5	138.2	99.7834
373	138.3	138.2	99.9277
374	138.4	138.1	99.7832
375	138.5	138.4	99.9278
376	138.6	138.3	99.7836
377	138.6	138.5	99.9279
378	138.8	138.6	99.8559
379	139	138.7	99.7842
380	138.7	138.5	99.8558
381	138.5	138.2	99.7834
382	138.4	138.3	99.9278
383	138.7	138.6	99.9279
384	139	138.8	99.8561
385	139	138.8	99.8561
386	138.8	138.7	99.9279
387	138.5	138.3	99.8556
388	138.7	138.6	99.9279
389	139	138.8	99.8561
390	138.8	138.5	99.7839
391	138.8	138.6	99.8559
392	138.9	138.8	99.928
393	139.1	138.8	99.7843
394	139.2	139	99.8563
395	139	138.7	99.7842
396	138.9	138.7	99.856
397	139.1	139	99.9281
398	139.3	139.1	99.8564
399	139.1	138.8	99.7843
400	139	138.8	99.8561
401	139.3	139	99.7846
402	139.5	139.5	100
403	139.4	139.2	99.8565
404	139.1	139	99.9281
405	139.3	139.1	99.8564
406	139.6	139.5	99.9284
407	139.7	139.4	99.7853
408	139.8	139.5	99.7854
409	139.9	139.6	99.7856
410	139.9	139.7	99.857
411	139.5	139.3	99.8566
412	139.9	139.7	99.857
413	139.9	139.7	99.857
414	139.9	139.7	99.857
415	140.5	140.3	99.8577
416	141	140.9	99.9291
417	140.6	140.3	99.7866
418	139.6	139.4	99.8567
419	140.1	140	99.9286
420	141	140.7	99.7872
421	140.6	140.6	100
422	140	139.7	99.7857
423	139.7	139.6	99.9284
424	139.8	139.5	99.7854
425	139.5	139.3	99.8566
426	139.2	139.1	99.9282
427	139.5	139.3	99.8566
428	140.1	139.7	99.7145
429	139.8	139.7	99.9285
430	139.2	139.1	99.9282
431	138.5	138.4	99.9278
432	138.4	138.3	99.9278
433	138.1	138	99.9276
434	138.7	138.5	99.8558
435	138.5	138.3	99.8556
436	138.7	138.5	99.8558
437	138.5	138.4	99.9278
438	138.9	138.7	99.856
439	138.9	138.7	99.856
440	138.7	138.5	99.8558
441	138.5	138.3	99.8556
442	139.1	138.9	99.8562
443	138.7	138.6	99.9279
444	138.9	138.9	100
445	139.2	139	99.8563
446	138.4	138.2	99.8555
447	139.1	139	99.9281
448	139	138.8	99.8561
449	139	138.7	99.7842
450	138.4	138.4	100
451	138.2	138.1	99.9276
452	138.7	138.4	99.7837
453	139.5	139	99.6416
454	143	142.7	99.7902
455	141.9	141.6	99.7886
456	141.8	141.6	99.859
457	143	142.7	99.7902
458	143.2	142.8	99.7207
459	145.9	145.6	99.7944
460	144.6	144.5	99.9308
461	144.1	143.8	99.7918
462	145	144.8	99.8621
463	145.4	145.1	99.7937
464	145.7	145.4	99.7941
465	145.8	145.5	99.7942
466	145.8	145.6	99.8628
467	146	145.7	99.7945
468	146.1	145.8	99.7947
469	146.2	146.1	99.9316
470	146.3	146	99.7949
471	146.4	146.2	99.8634
472	146.5	146.2	99.7952
473	146.6	146.4	99.8636
474	146.7	146.5	99.8637
475	146.7	146.5	99.8637
476	146.9	146.6	99.7958
477	146.8	146.5	99.7956
478	146.7	146.5	99.8637
479	146.7	146.5	99.8637
480	146.9	146.6	99.7958
481	146.9	146.7	99.8638
482	147.1	146.8	99.7961
483	147.1	146.8	99.7961
484	147.3	147	99.7963
485	147	146.9	99.932
486	147.2	146.8	99.7283
487	147.3	147.2	99.9321
488	147.6	147.3	99.7968
489	148.3	148	99.7977
490	148.9	148.5	99.7314
491	149.3	149	99.7991
492	149.4	149.3	99.9331
493	149.9	149.5	99.7332
494	149.9	149.7	99.8666
495	149.7	149.6	99.9332
496	149.2	148.8	99.7319
497	150.7	150.4	99.8009
498	151.4	151.1	99.8019
499	150.8	151	100.133
500
501
502
503
504
505
506
507
508
509
510
511
512
513
514
515
516
517
518
519
520
521
522
523
524
525
526
527
528
529
530
531
532
533
534
535
536
537
538
539
540
541
542
543
544
545
546
547
548
549
550
551
552
553
554
555
556
557
558
559
560
561
562
563
564
565
566
567
568
569
570
571
572
573
574
575
576
577
578
579
580
581
582
583
584
585
586
587
588
589
590
591
592
593
594
595
596
597
598
599
600
601
602
603
604
605
606
607
608
609
610
611
612
613
614
615
616
617
618
619
620
621
622
623
624
625
626
627
628
629
630
631
632
633
634
635
636
637
638
639
640
641
642
643
644
645
646
647
648
649
650
651
652
653
654
655
656
657
658
659
660
661
662
663
664
665
666
667
668
669
670
671
672
673
674
675
676
677
678
679
680
681
682
683
684
685
686
687
688
689
690
691
692
693
694
695
696
697
698
699
700
701
702
703
704
705
706
707
708
709
710
711
712
713
714
715
716
717
718
719
720
721
722
723
724
725
726
727
728
729
730
731
732
733
734
735
736
737
738
739
740
741
742
743
744
745
746
747
748
749
750
751
752
753
754
755
756
757
758
759
760
761
762
763
764
765
766
767
768
769
770
771
772
773
774
775
776
777
778
779
780
781
782
783
784
785
786
787
788
789
790
791
792
793
794
795
796
797
798
799
800
801
802
803
804
805
806
807
808
809
810
811
812
813
814
815
816
817
818
819
820
821
822
823
824
825
826
827
828
829
830
831
832
833
834
835
836
837
838
839
840
841
842
843
844
845
846
847
848
849
850
851
852
853
854
855
856
857
858
859
860
861
862
863
864
865
866
867
868
869
870
871
872
873
874
875
876
877
878
879
880
881
882
883
884
885
886
887
888
889
890
891
892
893
894
895
896
897
898
899
900
901
902
903
904
905
906
907
908
909
910
911
912
913
914
915
916
917
918
919
920
921
922
923
924
925
926
927
928
929
930
931
932
933
934
935
936
937
938
939
940
941
942
943
944
945
946
947
948
949
950
951
952
953
954
955
956
957
958
959
960
961
962
963
964
965
966
967
968
969
970
971
972
973
974
975
976
977
978
979
980
981
982
983
984
985
986
987
988
989
990
991
992
993
994
995
996
997
998
999
1000
1001
1002
1003
1004
1005
1006
1007
1008
1009
1010
1011
1012
1013
1014
1015
1016
1017
1018
1019
1020
1021
1022
1023
1024
1025
1026
1027
1028
1029
1030
1031
1032
1033
1034
1035
1036
1037
1038
1039
1040
1041
1042
1043
1044
1045
1046
1047
1048
1049
1050
1051
1052
1053
1054
1055
1056
1057
1058
1059
1060
1061
1062
1063
1064
1065
1066
1067
1068
1069
1070
1071
1072
1073
1074
1075
1076
1077
1078
1079
1080
1081
1082
1083
1084
1085
1086
1087
1088
1089
1090
1091
1092
1093
1094
1095
1096
1097
1098
1099
1100
1101
1102
1103
1104
1105
1106
1107
1108
1109
1110
1111
1112
1113
1114
1115
1116
1117
1118
1119
1120
1121
1122
1123
1124
1125
1126
1127
1128
1129
1130
1131
1132
1133
1134
1135
1136
1137
1138
1139
1140
1141
1142
1143
1144
1145
1146
1147
1148
1149
1150
1151
1152
1153
1154
1155
1156
1157
1158
1159
1160
1161
1162
1163
1164
1165
1166
1167
1168
1169
1170
1171
1172
1173
1174
1175
1176
1177
1178
1179
1180
1181
1182
1183
1184
1185
1186
1187
1188
1189
1190
1191
1192
1193
1194
1195
1196
1197
1198
1199
1200
1201
1202
1203
1204
1205
1206
1207
1208
1209
1210
1211
1212
1213
1214
1215
1216
1217
1218
1219
1220
1221
1222
1223
1224
1225
1226
1227
1228
1229
1230
1231
1232
1233
1234
1235
1236
1237
1238
1239
1240
1241
1242
1243
1244
1245
1246
1247
1248
1249
1250
1251
1252
1253
1254
1255
1256
1257
1258
1259
1260
1261
1262
1263
1264
1265
1266
1267
1268
1269
1270
1271
1272
1273
1274
1275
1276
1277
1278
1279
1280
1281
1282
1283
1284
1285
1286
1287
1288
1289
1290
1291
1292
1293
1294
1295
1296
1297
1298
1299
1300
1301
1302
1303
1304
1305
1306
1307
1308
1309
1310
1311
1312
1313
1314
1315
1316
1317
1318
1319
1320
1321
1322
1323
1324
1325
1326
1327
1328
1329
1330
1331
1332
1333
1334
1335
1336
1337
1338
1339
1340
1341
1342
1343
1344
1345
1346
1347
1348
1349
1350
1351
1352
1353
1354
1355
1356
1357
1358
1359
1360
1361
1362
1363
1364
1365
1366
1367
1368
1369
1370
1371
1372
1373
1374
1375
1376
1377
1378
1379
1380
1381
1382
1383
1384
1385
1386
1387
1388
1389
1390
1391
1392
1393
1394
1395
1396
1397
1398
1399
1400
1401
1402
1403
1404
1405
1406
1407
1408
1409
1410
1411
1412
1413
1414
1415
1416
1417
1418
1419
1420
1421
1422
1423
1424
1425
1426
1427
1428
1429
1430
1431
1432
1433
1434
1435
1436
1437
1438
1439
1440
1441
1442
1443
1444
1445
1446
1447
1448
1449
1450
1451
1452
1453
1454
1455
1456
1457
1458
1459
1460
1461
1462
1463
1464
1465
1466
1467
1468
1469
1470
1471
1472
1473
1474
1475
1476
1477
1478
1479
1480
1481
1482
1483
1484
1485
1486
1487
1488
1489
1490
1491
1492
1493
1494
1495
1496
1497
1498
1499
1500
1501
1502
1503
1504
1505
1506
1507
1508
1509
1510
1511
1512
1513
1514
1515
1516
1517
1518
1519
1520
1521
1522
1523
1524
1525
1526
1527
1528
1529
1530
1531
1532
1533
1534
1535
1536
1537
1538
1539
1540
1541
1542
1543
1544
1545
1546
1547
1548
1549
1550
1551
1552
1553
1554
1555
1556
1557
1558
1559
1560
1561
1562
1563
1564
1565
1566
1567
1568
1569
1570
1571
1572
1573
1574
1575
1576
1577
1578
1579
1580
1581
1582
1583
1584
1585
1586
1587
1588
1589
1590
1591
1592
1593
1594
1595
1596
1597
1598
1599
1600
1601
1602
1603
1604
1605
1606
1607
1608
1609
1610
1611
1612
1613
1614
1615
1616
1617
1618
1619
1620
1621
1622
1623
1624
1625
1626
1627
1628
1629
1630
1631
1632
1633
1634
1635
1636
1637
1638
1639
1640
1641
1642
1643
1644
1645
1646
1647
1648
1649
1650
1651
1652
1653
1654
1655
1656
1657
1658
1659
1660
1661
1662
1663
1664
1665
1666
1667
1668
1669
1670
1671
1672
1673
1674
1675
1676
1677
1678
1679
1680
1681
1682
1683
1684
1685
1686
1687
1688
1689
1690
1691
1692
1693
1694
1695
1696
1697
1698
1699
1700
1701
1702
1703
1704
1705
1706
1707
1708
1709
1710
1711
1712
1713
1714
1715
1716
1717
1718
1719
1720
1721
1722
1723
1724
1725
1726
1727
1728
1729
1730
1731
1732
1733
1734
1735
1736
1737
1738
1739
1740
1741
1742
1743
1744
1745
1746
1747
1748
1749
1750
1751
1752
1753
1754
1755
1756
1757
1758
1759
1760
1761
1762
1763
1764
1765
1766
1767
1768
1769
1770
1771
1772
1773
1774
1775
1776
1777
1778
1779
1780
1781
1782
1783
1784
1785
1786
1787
1788
1789
1790
1791
1792
1793
1794
1795
1796
1797
1798
1799
1800
1801
1802
1803
1804
1805
1806
1807
1808
1809
1810
1811
1812
1813
1814
1815
1816
1817
1818
1819
1820
1821
1822
1823
1824
1825
1826
1827
1828
1829
1830
1831
1832
1833
1834
1835
1836
1837
1838
1839
1840
1841
1842
1843
1844
1845
1846
1847
1848
1849
1850
1851
1852
1853
1854
1855
1856
1857
1858
1859
1860
1861
1862
1863
1864
1865
1866
1867
1868
1869
1870
1871
1872
1873
1874
1875
1876
1877
1878
1879
1880
1881
1882
1883
1884
1885
1886
1887
1888
1889
1890
1891
1892
1893
1894
1895
1896
1897
1898
1899
1900
1901
1902
1903
1904
1905
1906
1907
1908
1909
1910
1911
1912
1913
1914
1915
1916
1917
1918
1919
1920
1921
1922
1923
1924
1925
1926
1927
1928
1929
1930
1931
1932
1933
1934
1935
1936
1937
1938
1939
1940
1941
1942
1943
1944
1945
1946
1947
1948
1949
1950
1951
1952
1953
1954
1955
1956
1957
1958
1959
1960
1961
1962
1963
1964
1965
1966
1967
1968
1969
1970
1971
1972
1973
1974
1975
1976
1977
1978
1979
1980
1981
1982
1983
1984
1985
1986
1987
1988
1989
1990
1991
1992
1993
1994
1995
1996
1997
1998
[truncated: 424 more rows]
