# Supplementary material for: 3D hierarchical graphene matrices enable stable Zn anodes for aqueous Zn batteries
Source: Nat Commun. 2023 Jul 14;14:4205. doi: 10.1038/s41467-023-39947-8 (PMC10349079; doi:10.1038/s41467-023-39947-8)
Supplement: Supplementary file 11 — Source Data [file 41467_2023_39947_MOESM11_ESM.zip › RAW DATA/Manuscript/Fig.7/Fig.h.xlsx]

## Sheet: CV curves
Voltage （V）	current density（ mA cm-2）	Voltage （V）	current density（ mA cm-2）	Voltage （V）	current density（ mA cm-2）	Voltage （V）	current density（ mA cm-2）	Voltage （V）	current density（ mA cm-2）	Voltage （V）	current density（ mA cm-2）	Voltage （V）	current density（ mA cm-2）	Voltage （V）	current density（ mA cm-2）
0.20077	-0.41119	0.20077	-0.71064	0.20076	-1.331	0.20085	-3.03179	0.20087	-5.47838	0.20087	-10.0578	0.20089	-22.2902	0.20065	-38.7268
0.20069	-0.38952	0.2007	-0.68397	0.2007	-1.29485	0.20068	-2.97719	0.20065	-5.39517	0.2006	-9.95379	0.20042	-22.1829	0.20051	-38.5113
0.20171	-0.34864	0.2017	-0.62987	0.2017	-1.21752	0.20167	-2.84231	0.20167	-5.18513	0.2016	-9.65452	0.20142	-21.7395	0.20113	-38.0707
0.2027	-0.31482	0.2027	-0.58304	0.20269	-1.14662	0.20269	-2.71547	0.20268	-4.982	0.20264	-9.35478	0.20256	-21.2603	0.20255	-37.405
0.20371	-0.28563	0.2037	-0.5409	0.2037	-1.08104	0.2037	-2.59584	0.2037	-4.79341	0.20367	-9.06382	0.20365	-20.8159	0.20341	-36.8881
0.20469	-0.26038	0.20468	-0.50312	0.20468	-1.02122	0.20468	-2.4839	0.20465	-4.60768	0.20461	-8.79517	0.20451	-20.4134	0.20437	-36.377
0.20571	-0.2374	0.2057	-0.46827	0.2057	-0.96439	0.20568	-2.37572	0.20567	-4.43125	0.20562	-8.52528	0.20544	-20.0024	0.2052	-35.8772
0.20671	-0.21718	0.2067	-0.43672	0.20669	-0.91215	0.20667	-2.27362	0.20664	-4.26173	0.2066	-8.26378	0.20641	-19.5937	0.20612	-35.3737
0.20771	-0.19886	0.20769	-0.4138	0.2077	-0.86258	0.20769	-2.17438	0.20768	-4.09389	0.20768	-7.99923	0.20757	-19.1612	0.20748	-34.7633
0.20871	-0.18204	0.2087	-0.38764	0.2087	-0.81607	0.20869	-2.08002	0.20859	-3.98493	0.20869	-7.74989	0.20864	-18.743	0.20854	-34.2197
0.20971	-0.16671	0.20971	-0.36217	0.20971	-0.77224	0.20972	-1.98937	0.20971	-3.85654	0.20971	-7.50938	0.20972	-18.3311	0.20972	-33.6609
0.21071	-0.15248	0.21071	-0.33814	0.2107	-0.73087	0.21068	-1.90374	0.21066	-3.71361	0.21063	-7.27687	0.21045	-17.9944	0.21021	-33.289
0.21171	-0.13959	0.21171	-0.31586	0.2117	-0.69169	0.21167	-1.82128	0.21165	-3.5708	0.2116	-7.04975	0.21145	-17.611	0.21115	-32.8064
0.21271	-0.12767	0.21271	-0.29483	0.21271	-0.65421	0.2127	-1.74007	0.21268	-3.43061	0.21268	-6.81744	0.21258	-17.2062	0.21243	-32.2418
0.21371	-0.11647	0.2137	-0.27494	0.21371	-0.61837	0.21371	-1.66225	0.2137	-3.29566	0.21368	-6.60257	0.21365	-16.8261	0.21361	-31.7173
0.21473	-0.1061	0.21472	-0.25598	0.21472	-0.5843	0.21471	-1.58808	0.21469	-3.16596	0.21467	-6.39081	0.21457	-16.4681	0.21444	-31.2653
0.21572	-0.09662	0.21572	-0.23827	0.21571	-0.55204	0.21569	-1.51724	0.21567	-3.04318	0.21562	-6.18625	0.21549	-16.1219	0.21518	-30.8313
0.21672	-0.0872	0.21672	-0.2215	0.21671	-0.52109	0.21669	-1.44804	0.21667	-2.9217	0.21663	-5.98264	0.21646	-15.78	0.21627	-30.3459
0.21772	-0.07968	0.21771	-0.20571	0.21771	-0.49166	0.2177	-1.38146	0.21768	-2.80356	0.21767	-5.78408	0.21758	-15.4038	0.21744	-29.8443
0.21872	-0.07209	0.21872	-0.19058	0.21871	-0.46324	0.21868	-1.31726	0.2187	-2.68745	0.21868	-5.59201	0.21862	-15.054	0.21854	-29.3484
0.21974	-0.06485	0.21974	-0.17608	0.21974	-0.43593	0.21974	-1.25292	0.21968	-2.58005	0.21963	-5.40509	0.21945	-14.7455	0.21924	-28.9717
0.22073	-0.05841	0.22074	-0.16277	0.22071	-0.41321	0.22071	-1.19427	0.22068	-2.47216	0.22065	-5.22389	0.22051	-14.3957	0.22028	-28.4996
0.22172	-0.05258	0.22173	-0.15009	0.22173	-0.39279	0.2217	-1.13672	0.22169	-2.36893	0.22163	-5.04899	0.22148	-14.0767	0.22122	-28.0609
0.22271	-0.04756	0.22272	-0.13809	0.22272	-0.36892	0.2227	-1.08129	0.22269	-2.2676	0.22267	-4.87323	0.2226	-13.7358	0.22248	-27.5478
0.22375	-0.04255	0.22375	-0.12638	0.22375	-0.34561	0.22373	-1.02583	0.22372	-2.1683	0.22371	-4.69565	0.22366	-13.3977	0.22356	-27.0996
0.22475	-0.03788	0.22475	-0.11571	0.22474	-0.32409	0.22473	-0.97367	0.22472	-2.07365	0.22471	-4.53196	0.22462	-13.0944	0.22455	-26.6676
0.22574	-0.03355	0.22575	-0.1056	0.22574	-0.30332	0.22571	-0.92442	0.2257	-1.98424	0.22567	-4.37861	0.22554	-12.8019	0.22536	-26.2785
0.22674	-0.02955	0.22675	-0.0961	0.22674	-0.28344	0.22672	-0.87555	0.22668	-1.89632	0.22664	-4.22277	0.22653	-12.4996	0.22629	-25.8694
0.22774	-0.02592	0.22774	-0.08714	0.22774	-0.26443	0.22773	-0.82849	0.22771	-1.80882	0.2277	-4.06408	0.22761	-12.1922	0.22752	-25.3916
0.22876	-0.0225	0.22875	-0.07838	0.22876	-0.24569	0.22876	-0.78274	0.22877	-1.72281	0.22992	-3.81466	0.22861	-11.8978	0.22852	-24.9748
0.22976	-0.01953	0.22976	-0.07054	0.22976	-0.22855	0.22974	-0.73923	0.22974	-1.64318	0.23067	-3.7075	0.22973	-11.5862	0.22964	-24.5438
0.23076	-0.01685	0.23074	-0.06336	0.23075	-0.21219	0.23073	-0.69769	0.23072	-1.56665	0.23168	-3.5682	0.2306	-11.3287	0.23044	-24.1871
0.23176	-0.01439	0.23172	-0.05722	0.23176	-0.19638	0.23173	-0.65747	0.2317	-1.49161	0.23269	-3.43111	0.23158	-11.0543	0.23135	-23.8037
0.23276	-0.01217	0.23275	-0.05029	0.23276	-0.18127	0.23274	-0.6178	0.23273	-1.41704	0.23373	-3.29711	0.23261	-10.7651	0.23251	-23.3641
0.23378	-0.01018	0.23377	-0.04494	0.23377	-0.16687	0.23376	-0.57973	0.23376	-1.34504	0.23473	-3.16889	0.23363	-10.4864	0.2336	-22.9473
0.23477	-0.00846	0.23477	-0.03952	0.23477	-0.15333	0.23475	-0.54429	0.23475	-1.2759	0.2357	-3.04687	0.23466	-10.2236	0.2345	-22.5792
0.23577	-0.00694	0.23577	-0.03462	0.23577	-0.14071	0.23574	-0.50966	0.23575	-1.20997	0.23671	-2.92435	0.23564	-9.9628	0.2355	-22.1977
0.23677	-0.00554	0.23677	-0.03006	0.23678	-0.12855	0.23675	-0.47625	0.23676	-1.1462	0.2377	-2.80666	0.23664	-9.70268	0.23656	-21.8124
0.23778	-0.00429	0.23778	-0.02587	0.23778	-0.11697	0.23776	-0.44418	0.23775	-1.08367	0.23874	-2.68807	0.23764	-9.45497	0.2375	-21.4462
0.2388	-0.00324	0.23879	-0.02213	0.2388	-0.10603	0.23872	-0.41536	0.23878	-1.02222	0.23972	-2.57793	0.23866	-9.19771	0.23859	-21.0571
0.23977	-0.00233	0.23976	-0.01889	0.23976	-0.09609	0.23978	-0.39095	0.23974	-0.96628	0.24071	-2.46911	0.2397	-8.94952	0.23956	-20.6871
0.24076	-0.00152	0.24076	-0.01595	0.24076	-0.08673	0.24075	-0.36406	0.24072	-0.91141	0.2417	-2.36259	0.24065	-8.71968	0.24048	-20.3419
0.24177	-0.000740236	0.24177	-0.01323	0.24178	-0.07776	0.24176	-0.33706	0.24173	-0.85598	0.24272	-2.25852	0.24162	-8.47697	0.24152	-19.9757
0.24277	-0.000106223	0.24277	-0.0109	0.24277	-0.0695	0.24276	-0.31152	0.24274	-0.80419	0.24368	-2.16019	0.24266	-8.23808	0.24255	-19.6247
0.24377	0.000440867	0.24376	-0.00886	0.24372	-0.06234	0.24376	-0.28747	0.24374	-0.75534	0.24472	-2.05946	0.2436	-8.01921	0.24354	-19.2623
0.24476	0.000956575	0.24476	-0.00706	0.24481	-0.05433	0.24474	-0.2645	0.24473	-0.70724	0.24568	-1.96769	0.24463	-7.78377	0.24445	-18.9247
0.24574	0.0014	0.24574	-0.00549	0.24569	-0.04913	0.24573	-0.24283	0.24572	-0.66155	0.24666	-1.87553	0.24561	-7.56753	0.24545	-18.5766
0.24675	0.00188	0.24675	-0.00403	0.24675	-0.04316	0.24674	-0.22205	0.24671	-0.61676	0.24769	-1.78392	0.24659	-7.35748	0.24642	-18.2438
0.24776	0.00227	0.24775	-0.00284	0.24775	-0.03766	0.24775	-0.20235	0.24772	-0.57471	0.24861	-1.70152	0.24761	-7.13205	0.24752	-17.8947
0.24874	0.00263	0.24874	-0.00179	0.2487	-0.03323	0.24872	-0.18442	0.24867	-0.53516	0.24971	-1.61088	0.24847	-6.94454	0.24856	-17.5667
0.24974	0.00302	0.24974	-0.000852282	0.24979	-0.0279	0.24974	-0.16667	0.24973	-0.49487	0.25066	-1.53093	0.24966	-6.7209	0.24921	-17.3006
0.25073	0.00341	0.25072	-2.88531e-05	0.25072	-0.02409	0.25072	-0.15081	0.25069	-0.45869	0.25168	-1.45112	0.25056	-6.51693	0.2504	-16.9344
0.25175	0.00388	0.25175	0.000747271	0.25174	-0.02022	0.25174	-0.13515	0.25162	-0.42583	0.25267	-1.37283	0.25156	-6.31726	0.25139	-16.6035
0.25274	0.0043	0.25274	0.00137	0.25274	-0.01698	0.25272	-0.12122	0.25302	-0.38514	0.25363	-1.30246	0.25265	-6.11401	0.2525	-16.2716
0.25374	0.00482	0.25373	0.00195	0.25373	-0.01404	0.25372	-0.10847	0.25369	-0.36435	0.25469	-1.2243	0.25349	-5.92685	0.25359	-15.9426
0.25472	0.00544	0.25472	0.00253	0.25472	-0.01137	0.25472	-0.09574	0.2547	-0.3332	0.25563	-1.15823	0.25463	-5.73254	0.25421	-15.7032
0.25573	0.00622	0.25572	0.00309	0.25571	-0.00903	0.25571	-0.08486	0.25569	-0.30501	0.25666	-1.08916	0.25553	-5.55849	0.25533	-15.3699
0.25674	0.00715	0.25673	0.00363	0.25673	-0.00689	0.25668	-0.07519	0.25671	-0.27716	0.25767	-1.02289	0.25652	-5.36668	0.25636	-15.0542
0.25773	0.00822	0.25773	0.00416	0.25773	-0.0051	0.25774	-0.06458	0.25771	-0.25181	0.25862	-0.96427	0.2576	-5.17964	0.25748	-14.7324
0.25873	0.00952	0.25874	0.00474	0.25873	-0.0035	0.25871	-0.05654	0.25868	-0.22876	0.2597	-0.89672	0.25849	-5.02574	0.25826	-14.4782
0.25973	0.01114	0.25973	0.00543	0.25972	-0.00201	0.25976	-0.04852	0.25972	-0.20465	0.26063	-0.84363	0.25966	-4.82941	0.25963	-14.1234
0.26073	0.01307	0.26073	0.00625	0.26073	-0.000686114	0.26061	-0.04386	0.2607	-0.18422	0.26165	-0.7863	0.26049	-4.6736	0.2603	-13.8912
0.26173	0.01523	0.26173	0.00712	0.26172	0.000408819	0.26172	-0.03558	0.26172	-0.16465	0.26268	-0.73034	0.26157	-4.50122	0.26131	-13.5984
0.26273	0.01769	0.26273	0.00823	0.26273	0.00143	0.26271	-0.02975	0.26271	-0.1459	0.2636	-0.68326	0.26258	-4.33314	0.2625	-13.2752
0.26373	0.02049	0.26373	0.00953	0.26372	0.00234	0.26369	-0.02462	0.26369	-0.12986	0.26469	-0.6281	0.26347	-4.18246	0.2632	-13.0453
0.26473	0.02362	0.26472	0.01115	0.26472	0.00327	0.26472	-0.01991	0.26471	-0.11323	0.26564	-0.58472	0.26437	-4.06122	0.2646	-12.6996
0.26573	0.02717	0.26573	0.01314	0.26573	0.00423	0.26572	-0.01545	0.2657	-0.09933	0.26663	-0.5393	0.26826	-3.54165	0.26532	-12.4721
0.26673	0.03082	0.26673	0.01538	0.26673	0.00507	0.26671	-0.01186	0.26627	-0.09338	0.26768	-0.49446	0.26967	-3.35568	0.26624	-12.2213
0.26772	0.03472	0.26772	0.01807	0.26772	0.00604	0.26771	-0.00844	0.26813	-0.06844	0.26849	-0.46146	0.27046	-3.24357	0.26753	-11.8938
0.26871	0.03866	0.26871	0.02109	0.26871	0.007	0.26861	-0.00639	0.26852	-0.06613	0.26942	-0.42286	0.27153	-3.10093	0.2679	-11.7354
0.26971	0.04285	0.26972	0.02482	0.26972	0.00832	0.26963	-0.00305	0.26973	-0.05253	0.27136	-0.36065	0.27257	-2.96378	0.26955	-11.3664
0.27073	0.04827	0.27073	0.02885	0.27073	0.00967	0.27072	4.93455e-05	0.27069	-0.04101	0.27166	-0.35017	0.27351	-2.84368	0.27032	-11.147
0.27173	0.05245	0.27172	0.03328	0.27172	0.01118	0.27171	0.00232	0.27124	-0.04494	0.27266	-0.31641	0.27461	-2.70402	0.27132	-10.8976
0.27272	0.05652	0.27272	0.03821	0.27272	0.01305	0.27271	0.00465	0.27309	-0.02576	0.27365	-0.28648	0.27547	-2.60121	0.27252	-10.6111
0.27372	0.06054	0.27371	0.04336	0.27371	0.01511	0.27369	0.00689	0.27368	-0.02133	0.27464	-0.25752	0.27653	-2.47872	0.27336	-10.3831
0.27473	0.06482	0.27471	0.04953	0.27472	0.01777	0.2747	0.00945	0.27467	-0.01493	0.27568	-0.22727	0.27758	-2.35283	0.27452	-10.1066
0.27572	0.06865	0.27572	0.05581	0.27572	0.02061	0.27572	0.01193	0.2757	-0.00863	0.27666	-0.20375	0.2785	-2.24823	0.27522	-9.90486
0.27672	0.07209	0.27672	0.06173	0.27672	0.02387	0.27671	0.01443	0.27669	-0.00368	0.27766	-0.17919	0.27964	-2.12622	0.27634	-9.65071
0.27772	0.07596	0.27772	0.06788	0.27772	0.02769	0.2777	0.01742	0.27769	0.00149	0.27866	-0.15727	0.28048	-2.0355	0.27747	-9.40943
0.2787	0.07903	0.2787	0.07367	0.27871	0.03198	0.2787	0.02052	0.27869	0.0061	0.27965	-0.13684	0.28149	-1.93149	0.27834	-9.18818
0.27974	0.08292	0.27973	0.08024	0.27972	0.03682	0.27971	0.02423	0.27969	0.01115	0.28069	-0.11579	0.28259	-1.82059	0.2796	-8.92115
0.28073	0.08617	0.28073	0.08645	0.28072	0.04208	0.28071	0.02824	0.2807	0.01612	0.28164	-0.09999	0.28336	-1.74099	0.28024	-8.74567
0.28172	0.08829	0.2817	0.09039	0.2817	0.04841	0.28169	0.03259	0.28169	0.0206	0.28268	-0.08227	0.28448	-1.6394	0.28133	-8.49247
0.28272	0.09201	0.28272	0.09852	0.28268	0.05258	0.28271	0.0377	0.28268	0.02567	0.28317	-0.06859	0.28566	-1.52955	0.28249	-8.24595
0.28373	0.09497	0.28373	0.1046	0.28373	0.06159	0.28357	0.04197	0.28369	0.03092	0.285	-0.04993	0.28651	-1.45724	0.28316	-8.08144
0.28473	0.09631	0.28474	0.10656	0.28474	0.06862	0.28474	0.05053	0.2847	0.03706	0.287	-0.01699	0.2876	-1.36155	0.28462	-7.80892
0.28574	0.10025	0.28573	0.11659	0.28573	0.07605	0.28572	0.05784	0.28572	0.04352	0.28863	-0.00833	0.28831	-1.30504	0.28528	-7.63011
0.28672	0.10103	0.28669	0.12101	0.28671	0.08187	0.2867	0.06499	0.28624	0.04493	0.28966	0.00262	0.28946	-1.21054	0.28629	-7.4141
0.28773	0.10514	0.28773	0.12809	0.28773	0.09141	0.28772	0.07384	0.28737	0.05524	0.2907	0.01332	0.29067	-1.11437	0.28749	-7.1826
0.28874	0.10754	0.28873	0.13387	0.28873	0.09924	0.2887	0.08273	0.28882	0.06982	0.29165	0.02148	0.29148	-1.05727	0.28802	-7.03621
0.28973	0.1094	0.28973	0.13262	0.28969	0.10637	0.28967	0.09209	0.28969	0.07552	0.29266	0.03095	0.29259	-0.97613	0.28957	-6.77013
0.29075	0.11209	0.29075	0.14536	0.29078	0.11561	0.29084	0.09161	0.29073	0.08662	0.29363	0.03986	0.29333	-0.92858	0.29033	-6.60324
0.29171	0.11343	0.29168	0.14868	0.2917	0.11388	0.29159	0.11007	0.29115	0.08046	0.29455	0.04976	0.29449	-0.8489	0.29129	-6.41084
0.29274	0.11616	0.29274	0.1563	0.29273	0.13223	0.29271	0.12786	0.29309	0.11392	0.2968	0.07342	0.29564	-0.77218	0.29247	-6.19412
0.29375	0.11816	0.29374	0.16172	0.29374	0.14043	0.29371	0.14031	0.29369	0.12093	0.29768	0.08308	0.29652	-0.72309	0.29308	-6.03914
0.29474	0.11769	0.29474	0.16727	0.29468	0.14655	0.29467	0.15289	0.29462	0.13376	0.29866	0.0928	0.29759	-0.66042	0.29454	-5.80382
0.29574	0.12193	0.29574	0.17267	0.29579	0.15818	0.29581	0.12414	0.29575	0.07525	0.29959	0.09916	0.29838	-0.61794	0.29533	-5.64981
0.29673	0.12094	0.29673	0.17771	0.29673	0.16563	0.29672	0.18253	0.29697	0.17163	0.30173	0.07525	0.29954	-0.55671	0.2964	-5.46551
0.29775	0.12559	0.29775	0.18333	0.29776	0.17456	0.29772	0.19775	0.29771	0.1853	0.30347	0.16102	0.30067	-0.49682	0.29742	-5.2824
0.29876	0.12726	0.29874	0.17673	0.29876	0.161	0.29852	0.20042	0.29846	0.19573	0.30545	0.07525	0.30149	-0.45838	0.29819	-5.12409
0.29974	0.12813	0.29975	0.19366	0.29977	0.19163	0.2998	0.22887	0.29968	0.07525	0.3071	0.23722	0.30602	-0.27467	0.29958	-4.91524
0.30075	0.13046	0.30075	0.19891	0.30075	0.20031	0.30074	0.24394	0.30083	0.24556	0.30776	0.25365	0.30661	-0.25437	0.30031	-4.7667
0.30175	0.13184	0.30176	0.20393	0.30175	0.20876	0.30174	0.25913	0.30171	0.26324	0.30869	0.2739	0.30762	-0.21864	0.30138	-4.60124
0.30277	0.13353	0.30277	0.20935	0.30278	0.21786	0.30276	0.27567	0.30275	0.28645	0.30972	0.30035	0.30856	-0.19138	0.30249	-4.4291
0.30377	0.13161	0.30377	0.21422	0.30376	0.22629	0.30374	0.29067	0.30373	0.30746	0.31073	0.3271	0.30964	-0.15642	0.30324	-4.29177
0.30477	0.13618	0.30477	0.2192	0.30477	0.23516	0.30475	0.30665	0.30473	0.33091	0.31172	0.35357	0.31068	-0.12392	0.30441	-4.10771
0.30578	0.13756	0.30577	0.22434	0.30577	0.24409	0.30576	0.32276	0.30576	0.35536	0.31275	0.3832	0.31163	-0.09907	0.30521	-3.99494
0.30678	0.13884	0.30678	0.22936	0.30677	0.25285	0.30676	0.33858	0.30675	0.37865	0.31372	0.4112	0.31269	-0.07123	0.31335	-2.91884
0.30779	0.14026	0.30779	0.23451	0.30779	0.26211	0.30778	0.35494	0.30777	0.40385	0.31474	0.44258	0.31339	-0.06087	0.31444	-2.78497
0.30875	0.13911	0.30878	0.23916	0.30878	0.27073	0.30876	0.3699	0.30875	0.42692	0.31574	0.47429	0.31792	0.0489	0.31557	-2.64442
0.30978	0.14251	0.30978	0.24403	0.30978	0.27995	0.30976	0.38635	0.30975	0.4525	0.31665	0.50329	0.32216	0.14106	0.31648	-2.53642
0.31079	0.14363	0.31079	0.24897	0.31078	0.28893	0.31077	0.40218	0.31076	0.47767	0.31882	0.57998	0.3227	0.14789	0.31752	-2.41208
0.31179	0.14495	0.31179	0.2542	0.3118	0.29849	0.31177	0.41833	0.31174	0.50193	0.31973	0.61396	0.32368	0.16806	0.3183	-2.32089
0.31279	0.146	0.3128	0.25893	0.31279	0.30757	0.31278	0.43443	0.31311	0.54505	0.32074	0.6475	0.32462	0.18856	0.31952	-2.18332
0.31379	0.14697	0.3138	0.26358	0.31379	0.31684	0.31377	0.45004	0.31375	0.5601	0.32175	0.68273	0.32568	0.21482	0.32056	-2.0752
0.3148	0.14805	0.3148	0.26825	0.3148	0.32628	0.31479	0.46629	0.31477	0.58612	0.32276	0.71818	0.32662	0.2346	0.32144	-1.98185
0.3158	0.14915	0.3158	0.27309	0.31579	0.33588	0.31579	0.48251	0.31578	0.61074	0.32375	0.75354	0.32769	0.26378	0.32257	-1.86014
0.31681	0.15022	0.31681	0.27779	0.3168	0.34555	0.31679	0.49894	0.31677	0.63685	0.32471	0.78768	0.3287	0.28973	0.32343	-1.7736
0.31781	0.15129	0.31782	0.28245	0.31782	0.35551	0.31775	0.5144	0.31778	0.66131	0.32572	0.82231	0.32961	0.31294	0.3244	-1.68085
0.3188	0.15199	0.3188	0.28663	0.3188	0.36494	0.31882	0.53918	0.31876	0.68468	0.32677	0.8594	0.33064	0.34073	0.32556	-1.56963
0.3198	0.15304	0.3198	0.29107	0.3198	0.37501	0.31979	0.55572	0.31978	0.71082	0.32774	0.89458	0.3317	0.3791	0.32632	-1.50394
0.32082	0.15424	0.32082	0.29568	0.32081	0.38525	0.32079	0.57268	0.32077	0.73588	0.32875	0.93011	0.33269	0.40776	0.32751	-1.3926
0.32181	0.15512	0.32181	0.29993	0.32181	0.3953	0.32178	0.58915	0.32179	0.7619	0.32971	0.96353	0.33369	0.44015	0.32854	-1.30373
0.3228	0.15583	0.32281	0.30389	0.3228	0.4053	0.32279	0.6056	0.32277	0.7855	0.3307	0.99878	0.3346	0.46971	0.32932	-1.24192
0.3238	0.15684	0.32381	0.30797	0.3238	0.41564	0.32378	0.62262	0.32378	0.81053	0.33177	1.03862	0.33557	0.50798	0.33058	-1.13517
0.32479	0.1576	0.32479	0.31174	0.32479	0.42565	0.32477	0.6396	0.32475	0.83533	0.33275	1.07218	0.34003	0.68855	0.3313	-1.0885
0.32581	0.15855	0.32581	0.31563	0.32581	0.43613	0.3258	0.65708	0.32578	0.8598	0.33375	1.10753	0.34048	0.70247	0.33246	-0.99427
0.32681	0.1595	0.32681	0.31947	0.32681	0.4466	0.32679	0.67487	0.32678	0.88564	0.33469	1.13909	0.34511	0.75242	0.33356	-0.91857
0.3278	0.16017	0.3278	0.32283	0.3278	0.45654	0.32778	0.69234	0.32776	0.9104	0.33569	1.17496	0.34904	1.11008	0.33427	-0.87056
0.3288	0.16095	0.3288	0.32621	0.3288	0.46667	0.32877	0.71001	0.32878	0.93552	0.33677	1.21464	0.34951	1.13043	0.33559	-0.77248
0.32981	0.16193	0.3298	0.32973	0.3298	0.47675	0.32978	0.72858	0.32976	0.95975	0.33774	1.24782	0.35049	1.17713	0.33624	-0.74446
0.3308	0.16268	0.3308	0.33284	0.33079	0.48662	0.33077	0.74723	0.33075	0.98544	0.33867	1.27856	0.35176	1.24934	0.33748	-0.6558
0.33181	0.16354	0.33181	0.33599	0.33181	0.49667	0.33179	0.76571	0.33179	1.01298	0.33969	1.31483	0.35269	1.2956	0.33815	-0.62627
0.33279	0.16407	0.3328	0.33871	0.3328	0.50598	0.33277	0.78414	0.33276	1.03802	0.34067	1.34972	0.35367	1.34566	0.33933	-0.55861
0.33379	0.16487	0.33379	0.34152	0.3338	0.51986	0.33377	0.80308	0.33376	1.06388	0.34176	1.39083	0.35454	1.38488	0.34056	-0.47618
0.33481	0.1658	0.3348	0.34454	0.33479	0.53268	0.33477	0.82193	0.33476	1.08928	0.34274	1.42249	0.35547	1.4348	0.34085	-0.48175
0.33579	0.16575	0.3358	0.34705	0.33579	0.5418	0.33575	0.84105	0.33575	1.1164	0.34376	1.4613	0.35674	1.50779	0.34933	-0.1128
0.33681	0.16725	0.3368	0.3498	0.3368	0.55088	0.33678	0.86159	0.33679	1.14566	0.3447	1.49177	0.35767	1.55336	0.35036	-0.0463
0.3378	0.16777	0.3378	0.35203	0.33779	0.55891	0.33778	0.88035	0.33777	1.17159	0.34568	1.52589	0.35841	1.58623	0.35829	0.07525
0.33879	0.16762	0.3388	0.35435	0.33879	0.56697	0.33876	0.89918	0.33871	1.19734	0.34677	1.56907	0.35955	1.64774	0.36665	0.51802
0.3398	0.16912	0.33981	0.35664	0.33979	0.57544	0.33977	0.91909	0.33974	1.22607	0.34775	1.60322	0.36054	1.69867	0.37412	0.81247
0.34079	0.1648	0.3408	0.35876	0.34079	0.5834	0.34076	0.93871	0.34073	1.25462	0.34878	1.64303	0.36176	1.77285	0.37524	0.8851
0.34179	0.17027	0.3418	0.36075	0.3418	0.59125	0.34178	0.95898	0.34177	1.28484	0.34969	1.67319	0.3627	1.81568	0.37672	0.98151
0.3428	0.17088	0.3428	0.36269	0.34279	0.59838	0.34277	0.97802	0.34276	1.31309	0.3507	1.70891	0.36366	1.8664	0.37753	1.01489
0.34381	0.17171	0.34382	0.36498	0.34381	0.60596	0.34379	0.99903	0.34378	1.34325	0.35178	1.75409	0.36448	1.90541	0.37827	1.0463
0.34479	0.17124	0.3448	0.3665	0.34479	0.61244	0.34476	1.01751	0.34476	1.37073	0.35275	1.78926	0.36554	1.96156	0.37941	1.10984
0.3458	0.17196	0.34581	0.36821	0.34579	0.61907	0.34577	1.03653	0.34575	1.39988	0.35376	1.82799	0.36678	2.03228	0.38034	1.1555
0.3468	0.17318	0.3468	0.36995	0.34679	0.62582	0.34679	1.05676	0.34677	1.43176	0.35468	1.86201	0.36768	2.07621	0.38173	1.2548
0.34781	0.17378	0.34781	0.37163	0.3478	0.63264	0.34779	1.07533	0.34776	1.46216	0.35569	1.9014	0.36893	2.14756	0.38263	1.30034
0.34882	0.17431	0.34881	0.37331	0.34881	0.6389	0.3488	1.095	0.3488	1.49298	0.35677	1.94724	0.36957	2.16907	0.38367	1.36107
0.3498	0.16945	0.34981	0.37456	0.34979	0.64462	0.34977	1.11279	0.34973	1.52087	0.35776	1.98581	0.37056	2.22033	0.38448	1.40286
0.35081	0.16986	0.35081	0.37595	0.3508	0.65012	0.35078	1.131	0.35074	1.55145	0.35868	2.02043	0.3718	2.29484	0.38539	1.45316
0.35181	0.17551	0.35181	0.37728	0.3518	0.6557	0.35178	1.14948	0.35179	1.58525	0.35971	2.0632	0.37273	2.33871	0.38669	1.54614
0.35281	0.17597	0.35281	0.37853	0.3528	0.66142	0.35277	1.16718	0.35277	1.61505	0.36072	2.10333	0.37376	2.39283	0.38763	1.60122
0.35383	0.17657	0.35383	0.37999	0.35382	0.667	0.3538	1.18575	0.35381	1.64598	0.36178	2.14968	0.37459	2.4302	0.38886	1.67948
0.3548	0.176	0.35482	0.38099	0.35481	0.6719	0.35479	1.20226	0.35475	1.67579	0.36283	2.19331	0.37556	2.48128	0.38951	1.71256
0.3558	0.1763	0.35581	0.38211	0.3558	0.67682	0.35579	1.21915	0.35576	1.70606	0.36377	2.23153	0.37682	2.55555	0.39053	1.77085
0.35681	0.1776	0.35681	0.38323	0.35682	0.68154	0.3568	1.23704	0.35681	1.73944	0.36472	2.2696	0.37775	2.60323	0.39178	1.85955
0.35782	0.17805	0.35782	0.38434	0.35782	0.68672	0.35779	1.25322	0.35779	1.7696	0.36573	2.31137	0.3786	2.64192	0.39262	1.91277
0.35884	0.17855	0.35883	0.38545	0.35882	0.69178	0.3588	1.26991	0.35873	1.79917	0.36681	2.35961	0.37962	2.69949	0.39374	1.98114
0.35983	0.17339	0.35983	0.38648	0.35983	0.69644	0.35979	1.28579	0.35977	1.83094	0.36784	2.40316	0.38061	2.75248	0.39459	2.03097
0.36085	0.17379	0.36084	0.38748	0.36084	0.70092	0.36081	1.30153	0.36078	1.86056	0.36888	2.44832	0.38181	2.8224	0.39561	2.09689
0.36186	0.17968	0.36185	0.38866	0.36185	0.70529	0.36182	1.31762	0.3618	1.89352	0.36975	2.48108	0.38283	2.87962	0.39677	2.17485
0.36285	0.17988	0.36285	0.38942	0.36284	0.70909	0.36285	1.33303	0.36282	1.92416	0.37073	2.52168	0.38383	2.93398	0.39771	2.23112
0.36386	0.18027	0.36385	0.39026	0.36384	0.71343	0.36382	1.34781	0.36382	1.95384	0.37183	2.57163	0.38467	2.97743	0.39848	2.26927
0.36483	0.17888	0.36484	0.39065	0.36483	0.71654	0.36483	1.3611	0.36479	1.98102	0.37285	2.61622	0.38563	3.03203	0.39969	2.35951
0.36582	0.17917	0.36584	0.39156	0.36583	0.7205	0.36581	1.3755	0.3658	2.01106	0.37383	2.65765	0.38676	3.10057	0.4006	2.41458
0.36688	0.1812	0.36687	0.39277	0.36688	0.72514	0.36684	1.39073	0.36685	2.04337	0.37477	2.69613	0.38785	3.16137	0.40167	2.48539
0.36786	0.1812	0.36786	0.39313	0.36785	0.72809	0.36785	1.40399	0.36784	2.07174	0.37576	2.73805	0.38891	3.22443	0.40277	2.55966
0.36887	0.18151	0.36887	0.39396	0.36887	0.73171	0.36887	1.41794	0.36888	2.10214	0.37684	2.78697	0.38975	3.26866	0.40353	2.599
0.36986	0.18149	0.36986	0.39414	0.36985	0.73469	0.36982	1.42965	0.3698	2.1261	0.37786	2.82981	0.39071	3.32332	0.40454	2.66409
0.37086	0.1762	0.37085	0.39473	0.37084	0.73773	0.37083	1.44208	0.37079	2.15399	0.37878	2.86768	0.39184	3.39484	0.40556	2.73013
0.37189	0.18243	0.37189	0.39606	0.37189	0.74194	0.37187	1.45662	0.37184	2.18511	0.37978	2.91071	0.39285	3.45367	0.40663	2.80273
0.37287	0.18241	0.37287	0.39616	0.37287	0.74455	0.37286	1.46818	0.37286	2.21217	0.38079	2.95372	0.39382	3.51024	0.40776	2.87724
0.37389	0.18269	0.37388	0.39683	0.37388	0.74764	0.37388	1.48022	0.37386	2.23899	0.38187	3.002	0.39481	3.56764	0.40822	2.88701
0.37488	0.18269	0.37488	0.39719	0.37487	0.75036	0.37486	1.49104	0.37482	2.26367	0.38289	3.04477	0.39579	3.62647	0.40948	2.97678
0.37587	0.18176	0.37589	0.39779	0.37588	0.75369	0.37585	1.50245	0.37582	2.28989	0.38387	3.08621	0.39686	3.69138	0.41058	3.05164
0.37689	0.18335	0.37689	0.39847	0.37689	0.75687	0.37688	1.51488	0.37686	2.31838	0.38482	3.12564	0.39785	3.7536	0.41164	3.12471
0.37789	0.18339	0.37789	0.39878	0.37789	0.7594	0.37788	1.52582	0.37788	2.3452	0.38582	3.16753	0.39867	3.79741	0.41274	3.20089
0.37889	0.17788	0.37889	0.39918	0.37888	0.76199	0.37886	1.53592	0.37885	2.36785	0.38688	3.21367	0.39981	3.8712	0.41335	3.22282
0.3799	0.18377	0.3799	0.39954	0.37989	0.76435	0.37986	1.5462	0.37984	2.39301	0.38788	3.25618	0.40081	3.9314	0.41437	3.29602
0.3809	0.18391	0.3809	0.40001	0.38089	0.76747	0.38087	1.55741	0.38083	2.4184	0.38892	3.30019	0.40183	3.99292	0.4155	3.371
0.38191	0.18423	0.3819	0.40057	0.38191	0.77011	0.3819	1.56781	0.38188	2.44474	0.38985	3.33738	0.40286	4.05741	0.41663	3.45111
0.38292	0.18435	0.38291	0.40092	0.38291	0.7723	0.3829	1.57765	0.3829	2.46906	0.39087	3.37877	0.40376	4.11177	0.41772	3.52871
0.3839	0.18432	0.3839	0.40104	0.3839	0.7744	0.3839	1.58718	0.38388	2.49219	0.39191	3.42269	0.40476	4.17256	0.41827	3.5423
0.38492	0.18472	0.38492	0.40176	0.38491	0.77695	0.3849	1.59651	0.38486	2.51508	0.39291	3.46441	0.40575	4.23384	0.41936	3.62635
0.38593	0.1849	0.38593	0.40216	0.38591	0.77922	0.3859	1.60584	0.38586	2.53844	0.39389	3.50294	0.40677	4.29726	0.42043	3.70359
0.38693	0.18509	0.38692	0.40257	0.38692	0.78173	0.38691	1.61508	0.3869	2.56324	0.3949	3.54297	0.40783	4.36497	0.42168	3.79419
0.38793	0.18511	0.38792	0.40277	0.38793	0.78386	0.38792	1.62408	0.38789	2.58482	0.39591	3.58458	0.40858	4.40157	0.42278	3.87192
0.38894	0.18524	0.38893	0.40303	0.38894	0.78572	0.38892	1.63248	0.38893	2.60794	0.39692	3.62544	0.40976	4.48084	0.42326	3.88539
0.38995	0.18558	0.38994	0.40351	0.38994	0.78813	0.38992	1.64107	0.38991	2.62892	0.39793	3.66614	0.41071	4.54021	0.42441	3.97515
0.39095	0.18569	0.39095	0.40375	0.39094	0.78986	0.39092	1.64929	0.39091	2.65038	0.39887	3.69985	0.41181	4.61078	0.42535	4.03595
0.39195	0.18583	0.39194	0.40408	0.39195	0.79186	0.39194	1.65787	0.39192	2.6722	0.39991	3.74274	0.41284	4.68028	0.42665	4.13632
0.39295	0.18586	0.39294	0.40431	0.39295	0.79372	0.39293	1.66598	0.39291	2.69437	0.40091	3.78113	0.41366	4.72009	0.4277	4.21572
0.39395	0.18595	0.39395	0.40452	0.39395	0.79504	0.39394	1.67334	0.39392	2.71392	0.4019	3.81882	0.41469	4.78959	0.42786	4.18496
0.39498	0.18629	0.39497	0.40515	0.39497	0.79736	0.39495	1.68166	0.39493	2.73478	0.40291	3.85904	0.4157	4.85253	0.42938	4.31848
0.39598	0.18639	0.39597	0.40526	0.39597	0.79893	0.39594	1.68896	0.39595	2.75493	0.40385	3.89335	0.41675	4.92084	0.43034	4.3869
0.39699	0.18651	0.39698	0.40563	0.39698	0.80057	0.39695	1.69706	0.39696	2.77567	0.40487	3.93291	0.4178	4.99022	0.43164	4.48942
0.39798	0.18652	0.39798	0.40573	0.39798	0.8023	0.39797	1.70413	0.39796	2.79462	0.40586	3.96957	0.41855	5.02765	0.43268	4.5712
0.39897	0.18631	0.39896	0.40547	0.39896	0.80305	0.39893	1.70967	0.3989	2.81119	0.40688	4.0072	0.41965	5.10168	0.43341	4.6103
0.39998	0.18667	0.39997	0.40589	0.39997	0.80497	0.39996	1.71715	0.39995	2.83206	0.4079	4.0453	0.42066	5.16462	0.43433	4.67014
0.40097	0.18652	0.40096	0.40578	0.40096	0.80593	0.40094	1.72326	0.40092	2.85077	0.40877	4.07343	0.42152	5.22995	0.43532	4.74262
0.40195	0.18629	0.40195	0.4055	0.40195	0.80691	0.40192	1.72928	0.40192	2.8683	0.40986	4.11606	0.42569	5.56481	0.43665	4.85015
0.40295	0.18641	0.40296	0.40572	0.40295	0.8083	0.40294	1.73581	0.40294	2.88737	0.41083	4.15006	0.42677	5.63216	0.43767	4.92668
0.40395	0.18636	0.40395	0.40565	0.40394	0.80973	0.40392	1.74132	0.4039	2.90322	0.41185	4.18782	0.42774	5.70309	0.43845	4.97484
0.40495	0.18658	0.40495	0.40593	0.40495	0.81072	0.40492	1.74773	0.40491	2.92194	0.41288	4.22559	0.42845	5.74505	0.43939	5.03635
0.40594	0.18646	0.40594	0.40586	0.40593	0.81176	0.40591	1.75351	0.40591	2.93863	0.41378	4.25401	0.42963	5.81026	0.44035	5.10407
0.40693	0.18641	0.40693	0.40569	0.40693	0.81275	0.4069	1.75819	0.40691	2.9552	0.41483	4.2913	0.43065	5.88536	0.4416	5.22637
0.40794	0.18661	0.40793	0.40595	0.40793	0.814	0.40792	1.76457	0.4079	2.9726	0.41583	4.32739	0.43173	5.94902	0.44939	5.86176
0.40891	0.18563	0.40892	0.40585	0.40891	0.81502	0.40889	1.76927	0.40884	2.98643	0.41684	4.36258	0.43269	6.01208	0.45044	5.94473
0.40994	0.18677	0.40993	0.40618	0.40993	0.81633	0.4099	1.77515	0.4099	3.00467	0.41777	4.39205	0.4338	6.08528	0.45166	6.02698
0.41092	0.18677	0.41092	0.40616	0.41092	0.81697	0.41089	1.78003	0.41089	3.01969	0.41886	4.43349	0.43462	6.13213	0.45219	6.07014
0.4119	0.18657	0.4119	0.40585	0.4119	0.8177	0.41189	1.78513	0.41187	3.03614	0.41979	4.46181	0.43561	6.18935	0.45374	6.18458
0.41292	0.18692	0.41292	0.40637	0.41292	0.81886	0.41288	1.78975	0.4129	3.05319	0.42078	4.49624	0.43671	6.26683	0.45441	6.23798
0.41391	0.18693	0.41391	0.40649	0.41391	0.8197	0.41389	1.79589	0.41383	3.06511	0.42182	4.53239	0.43765	6.32441	0.45538	6.31428
0.4149	0.18687	0.4149	0.40624	0.4149	0.82033	0.41487	1.79988	0.41487	3.0818	0.42278	4.56061	0.4388	6.38568	0.4566	6.39415
0.41591	0.18708	0.41591	0.40645	0.4159	0.82127	0.41588	1.80489	0.41586	3.09622	0.42384	4.60076	0.43964	6.446	0.45721	6.43563
0.41689	0.18691	0.41689	0.40624	0.41688	0.82139	0.41686	1.80942	0.41684	3.1116	0.42477	4.62804	0.44066	6.51252	0.45871	6.54435
0.41784	0.18065	0.41791	0.4069	0.4179	0.82292	0.41787	1.81434	0.41785	3.12436	0.42576	4.65932	0.44176	6.5763	0.45949	6.60586
0.41889	0.18727	0.41889	0.40676	0.41889	0.82335	0.41887	1.81952	0.41885	3.1414	0.4268	4.69475	0.44262	6.639	0.46042	6.67906
0.41989	0.18715	0.41989	0.4066	0.41988	0.82372	0.41984	1.8225	0.41983	3.15285	0.42765	4.71778	0.44379	6.70731	0.46164	6.77776
0.42089	0.18733	0.42088	0.4068	0.42088	0.82439	0.42087	1.82721	0.42085	3.16763	0.42883	4.76394	0.44463	6.75309	0.4624	6.83737
0.42188	0.1873	0.42188	0.40666	0.42188	0.82487	0.42187	1.83156	0.42184	3.18182	0.42975	4.7894	0.44559	6.8171	0.46364	6.92177
0.42289	0.18181	0.42289	0.40724	0.42289	0.82625	0.42287	1.83597	0.42282	3.19433	0.43074	4.81973	0.44675	6.89304	0.46449	6.98161
0.42389	0.18758	0.42389	0.40713	0.42389	0.82663	0.42386	1.84012	0.42386	3.21043	0.43179	4.85668	0.44749	6.9319	0.46547	7.06434
0.42488	0.18751	0.42486	0.40689	0.42486	0.82684	0.42484	1.84324	0.42482	3.22092	0.43276	4.88381	0.44876	7.01737	0.46661	7.1547
0.42587	0.18759	0.42586	0.407	0.42586	0.82769	0.42584	1.84763	0.42583	3.23474	0.43381	4.92063	0.44965	7.06816	0.46735	7.21455
0.42687	0.18764	0.42686	0.40697	0.42687	0.82803	0.42683	1.85111	0.42682	3.24774	0.43475	4.94518	0.45064	7.12609	0.46864	7.30658
0.42788	0.18791	0.42787	0.40729	0.42786	0.82877	0.42783	1.85451	0.42778	3.25716	0.43575	4.97575	0.45174	7.20394	0.46948	7.37
0.42887	0.18787	0.42887	0.40732	0.42888	0.82943	0.42886	1.85961	0.42883	3.27504	0.43678	5.01237	0.45255	7.25222	0.47058	7.45082
0.42986	0.18782	0.42986	0.40711	0.42985	0.82942	0.42982	1.86199	0.42979	3.2841	0.43777	5.04065	0.45377	7.32207	0.47162	7.53593
0.43086	0.188	0.43086	0.40736	0.43085	0.83013	0.43082	1.86575	0.43082	3.29685	0.43884	5.07841	0.45466	7.37929	0.4725	7.60484
0.43186	0.18806	0.43185	0.40731	0.43185	0.83056	0.43184	1.87004	0.43182	3.31163	0.43976	5.10078	0.45567	7.44379	0.47368	7.70068
0.43286	0.18813	0.43286	0.40749	0.43286	0.83103	0.43282	1.87257	0.4328	3.32224	0.44077	5.13268	0.45673	7.5047	0.47455	7.76744
0.43386	0.18819	0.43385	0.40755	0.43385	0.83157	0.43384	1.87659	0.43384	3.33536	0.44179	5.16505	0.45752	7.55966	0.47559	7.84159
0.43485	0.18814	0.43485	0.40732	0.43484	0.83135	0.43481	1.87889	0.4348	3.34489	0.44261	5.20289	0.45878	7.63273	0.47665	7.92074
0.43586	0.1884	0.43586	0.40771	0.43585	0.83219	0.43582	1.88223	0.43581	3.35717	0.44426	5.31888	0.45966	7.68399	0.47758	7.99322
0.43685	0.18843	0.43685	0.4077	0.43684	0.83294	0.43681	1.88595	0.4368	3.3704	0.44476	5.33419	0.4607	7.75802	0.47865	8.08716
0.43785	0.18841	0.43785	0.40763	0.43784	0.83283	0.43782	1.88881	0.43782	3.38018	0.4458	5.36604	0.46172	7.8218	0.47958	8.15678
0.43886	0.1889	0.43886	0.4083	0.43886	0.83431	0.43884	1.89349	0.43886	3.39532	0.44681	5.39494	0.46263	7.87473	0.48051	8.2345
0.43986	0.18881	0.43985	0.40807	0.43986	0.83426	0.43983	1.89543	0.43979	3.40283	0.44772	5.4244	0.46378	7.95174	0.48166	8.32033
0.44088	0.18908	0.44088	0.40839	0.44087	0.83466	0.44083	1.89903	0.44083	3.41451	0.44882	5.45445	0.46468	8.00586	0.48261	8.3971
0.44187	0.18903	0.44186	0.40829	0.44185	0.83491	0.44184	1.90198	0.44185	3.42608	0.44978	5.48244	0.46569	8.06499	0.48361	8.47626
0.44286	0.18306	0.44286	0.40809	0.44284	0.83476	0.44282	1.90401	0.44279	3.43454	0.45078	5.51114	0.46674	8.1389	0.48451	8.55875
0.44386	0.18897	0.44385	0.40812	0.44385	0.83518	0.44384	1.9078	0.44383	3.44789	0.45179	5.54566	0.46761	8.19063	0.48544	8.62742
0.44487	0.18917	0.44486	0.40831	0.44485	0.83553	0.44482	1.90941	0.44479	3.45552	0.45273	5.5686	0.46875	8.25548	0.48659	8.72469
0.44587	0.18914	0.44587	0.4083	0.44586	0.83597	0.44584	1.91319	0.44582	3.46673	0.45382	5.60212	0.4697	8.32915	0.48764	8.80051
0.44687	0.18924	0.44686	0.40841	0.44686	0.83599	0.44685	1.91599	0.44682	3.47841	0.45478	5.62601	0.4707	8.39186	0.48857	8.88014
0.44784	0.18815	0.44785	0.4081	0.44785	0.8361	0.44778	1.91718	0.44777	3.4852	0.45579	5.66239	0.47176	8.45623	0.48947	8.95357
0.44886	0.18913	0.44885	0.40815	0.44885	0.8364	0.44884	1.92151	0.44884	3.49951	0.45678	5.68738	0.47275	8.52776	0.49045	9.04322
0.44986	0.18929	0.44986	0.40829	0.44985	0.83679	0.44983	1.9235	0.4498	3.50666	0.45775	5.71714	0.47372	8.59213	0.49152	9.12952
0.45086	0.18936	0.45086	0.40841	0.45085	0.83696	0.45083	1.92574	0.45081	3.51799	0.45881	5.74541	0.47479	8.65507	0.49257	9.21679
0.45186	0.18956	0.45186	0.40853	0.45186	0.8373	0.45182	1.92866	0.45183	3.52788	0.45979	5.77774	0.47574	8.72827	0.4935	9.28879
0.45285	0.1834	0.45286	0.40829	0.45285	0.83703	0.45281	1.92997	0.45279	3.53432	0.46079	5.80559	0.47678	8.79312	0.49472	9.39035
0.45386	0.18943	0.45386	0.4083	0.45385	0.83731	0.45383	1.93375	0.45381	3.54755	0.46182	5.8342	0.47777	8.85057	0.49541	9.44805
0.45487	0.18973	0.45487	0.40866	0.45487	0.83781	0.45483	1.93545	0.45482	3.55625	0.46277	5.86009	0.47871	8.92139	0.49655	9.55057
0.45587	0.18957	0.45585	0.40836	0.45585	0.83755	0.45583	1.93778	0.45581	3.56531	0.46378	5.89247	0.47977	8.99339	0.49725	9.62067
0.45686	0.18957	0.45686	0.40829	0.45686	0.83774	0.45683	1.94004	0.45682	3.57425	0.46485	5.92609	0.48071	9.05705	0.49841	9.71746
0.45784	0.18859	0.45785	0.4083	0.45784	0.83774	0.45781	1.94091	0.45778	3.58081	0.46579	5.94759	0.48174	9.13167	0.49965	9.81331
0.45886	0.18963	0.45886	0.40844	0.45886	0.83793	0.45883	1.94389	0.4588	3.59118	0.4668	5.9752	0.4827	9.20224	0.50034	9.88007
0.45988	0.18983	0.45988	0.40873	0.45988	0.83845	0.45985	1.94684	0.45985	3.60322	0.46778	6.00534	0.48372	9.26971	0.5015	9.99069
0.46086	0.18975	0.46086	0.40846	0.46086	0.83829	0.46083	1.94812	0.46082	3.60894	0.46879	6.03824	0.48478	9.35197	0.50272	10.098
0.46187	0.18966	0.46186	0.40824	0.46186	0.83827	0.46184	1.95032	0.46182	3.61919	0.46985	6.0678	0.48565	9.41014	0.50336	10.1657
0.46286	0.18967	0.46286	0.4082	0.46284	0.83795	0.46282	1.95137	0.46278	3.62551	0.4708	6.09226	0.48672	9.48525	0.50467	10.2797
0.46388	0.18988	0.46387	0.40841	0.46386	0.83842	0.46383	1.95336	0.46379	3.6341	0.4718	6.12173	0.48772	9.56345	0.50534	10.3354
0.46488	0.19006	0.46487	0.40863	0.46488	0.83907	0.46485	1.95658	0.46486	3.64649	0.47282	6.15025	0.48864	9.63259	0.50653	10.4489
0.46588	0.18992	0.46587	0.40828	0.46587	0.83855	0.46586	1.95801	0.46581	3.65222	0.47381	6.1758	0.48973	9.71079	0.50772	10.5667
0.46686	0.1899	0.46686	0.4082	0.46686	0.83852	0.46684	1.95909	0.46683	3.66092	0.47482	6.20813	0.49064	9.78637	0.50845	10.6387
0.46787	0.18986	0.46786	0.4081	0.46787	0.83826	0.46782	1.96034	0.46779	3.66604	0.47582	6.23736	0.49169	9.86362	0.50967	10.7703
0.46888	0.19017	0.46887	0.40846	0.46887	0.83861	0.46885	1.96332	0.46881	3.67761	0.47682	6.26583	0.49272	9.94444	0.51028	10.8271
0.46988	0.19022	0.46988	0.40851	0.46988	0.83923	0.46986	1.96534	0.46985	3.68679	0.47783	6.29034	0.49368	10.0272	0.51157	10.9434
0.47087	0.19003	0.47087	0.40814	0.47086	0.83893	0.47083	1.96612	0.47083	3.69275	0.47882	6.31967	0.49477	10.1125	0.5126	11.0497
0.47187	0.19003	0.47187	0.40815	0.47186	0.83883	0.47184	1.96838	0.47182	3.70073	0.47982	6.34828	0.49563	10.1778	0.5134	11.1384
0.47288	0.19017	0.47288	0.40819	0.47287	0.83894	0.47284	1.96993	0.47282	3.70824	0.48081	6.37522	0.4967	10.2684	0.51468	11.2734
0.47389	0.19026	0.47388	0.40835	0.47389	0.83917	0.47385	1.97154	0.47383	3.71647	0.4818	6.40216	0.49755	10.3369	0.51529	11.3354
0.47488	0.19012	0.47487	0.40812	0.47487	0.83882	0.47485	1.97381	0.47485	3.72422	0.4828	6.42514	0.49861	10.4241	0.51663	11.4775
0.47588	0.19018	0.47587	0.40798	0.47587	0.83888	0.47585	1.97494	0.47583	3.73113	0.4838	6.45905	0.49969	10.5207	0.51709	11.5318
0.47688	0.19017	0.47688	0.40794	0.47688	0.8386	0.47685	1.97607	0.47684	3.73876	0.48481	6.48546	0.50058	10.5915	0.51834	11.6682
0.47788	0.19027	0.47788	0.40796	0.47787	0.83876	0.47785	1.97822	0.47781	3.74579	0.48577	6.51317	0.50172	10.6866	0.51974	11.8198
0.47888	0.19012	0.47888	0.40773	0.47887	0.83838	0.47886	1.97935	0.47884	3.75247	0.48679	6.53858	0.50278	10.7846	0.52026	11.8856
0.47987	0.18994	0.47986	0.40743	0.47986	0.83814	0.47985	1.98048	0.47983	3.75879	0.48781	6.57029	0.5036	10.8604	0.52161	12.0387
0.48087	0.19003	0.48086	0.40743	0.48086	0.83802	0.48084	1.9815	0.4808	3.76606	0.48877	6.59633	0.50478	10.9544	0.52249	12.1479
0.48185	0.18984	0.48185	0.40709	0.48186	0.83784	0.48183	1.98305	0.48183	3.77202	0.48982	6.62212	0.50557	11.0338	0.52338	12.2409
0.48287	0.19019	0.48287	0.40751	0.48286	0.83827	0.48285	1.98495	0.48282	3.77965	0.49077	6.64554	0.50676	11.1384	0.52475	12.3959
0.48387	0.19004	0.48386	0.40716	0.48386	0.83794	0.48383	1.98513	0.4838	3.78549	0.49179	6.67849	0.50781	11.2248	0.52542	12.4955
0.48486	0.18993	0.48486	0.40699	0.48485	0.83739	0.48484	1.98692	0.48483	3.79384	0.4928	6.70428	0.50864	11.3089	0.52664	12.6424
0.48586	0.19001	0.48586	0.4069	0.48586	0.83724	0.48583	1.98776	0.48581	3.79777	0.49378	6.73194	0.5098	11.4133	0.52786	12.7907
0.48686	0.18999	0.48685	0.40689	0.48686	0.83724	0.48682	1.98901	0.4868	3.80456	0.49482	6.75654	0.51057	11.4791	0.52847	12.8789
0.48786	0.19008	0.48786	0.40692	0.48786	0.83721	0.48784	1.99074	0.48782	3.81267	0.49574	6.78582	0.51178	11.5983	0.52972	13.0277
0.48885	0.19003	0.48885	0.4068	0.48884	0.83689	0.48882	1.99127	0.4888	3.8172	0.49678	6.8099	0.5127	11.6861	0.5304	13.124
0.48985	0.18997	0.48985	0.40666	0.48985	0.83718	0.48983	1.99246	0.48981	3.82483	0.49773	6.83513	0.51364	11.7722	0.53162	13.277
0.49085	0.19001	0.49085	0.40655	0.49084	0.83665	0.49081	1.99282	0.49078	3.82769	0.49875	6.86226	0.51476	11.884	0.53262	13.4139
0.49186	0.19022	0.49186	0.40677	0.49185	0.83681	0.49183	1.99473	0.49182	3.83616	0.49979	6.89197	0.51558	11.9588	0.53348	13.5345
0.49285	0.19004	0.49285	0.4065	0.49285	0.83686	0.49282	1.99622	0.4928	3.84176	0.50074	6.91729	0.51675	12.0718	0.53479	13.6967
0.49387	0.19013	0.49386	0.40641	0.49386	0.83649	0.49383	1.99664	0.49379	3.84545	0.50181	6.94313	0.5175	12.1493	0.53543	13.793
0.49485	0.19005	0.49485	0.40637	0.49484	0.83649	0.49483	1.99819	0.49481	3.85332	0.50283	6.96974	0.51865	12.2549	0.53668	13.9561
0.49585	0.19014	0.49585	0.40629	0.49584	0.83634	0.49581	1.99878	0.49579	3.85714	0.50374	6.99277	0.51979	12.363	0.53738	14.07
0.49686	0.19025	0.49686	0.40652	0.49685	0.83666	0.49683	2.00015	0.49683	3.86465	0.50481	7.02343	0.5206	12.4462	0.53848	14.2269
0.49785	0.18419	0.49785	0.40611	0.49784	0.83615	0.49781	2.00003	0.49779	3.86632	0.50574	7.04455	0.52176	12.5587	0.53946	14.3681
0.49885	0.19003	0.49884	0.406	0.49883	0.83565	0.4988	2.00129	0.49878	3.87299	0.50681	7.07092	0.52269	12.6498	0.54068	14.5407
0.49984	0.1899	0.49983	0.40571	0.49983	0.83563	0.4998	2.00212	0.49982	3.87991	0.50783	7.09887	0.52364	12.7492	0.54169	14.677
0.50087	0.19058	0.50086	0.40666	0.50087	0.83672	0.50081	2.00319	0.50079	3.8836	0.50876	7.12237	0.52464	12.8455	0.54272	14.8268
0.50187	0.19046	0.50187	0.4065	0.50187	0.83629	0.50185	2.00516	0.50183	3.89147	0.5098	7.14555	0.52582	12.9602	0.54352	14.9512
0.50287	0.19036	0.50286	0.40629	0.50286	0.83597	0.50285	2.00599	0.50284	3.89683	0.51076	7.1712	0.52679	13.0594	0.54449	15.1081
0.50385	0.1902	0.50385	0.40595	0.50385	0.83554	0.50381	2.00552	0.50378	3.89898	0.51183	7.19676	0.52792	13.1693	0.54581	15.3065
0.50485	0.18995	0.50486	0.40587	0.50483	0.83518	0.50481	2.0057	0.50482	3.9053	0.51277	7.22013	0.52866	13.2384	0.54669	15.4362
0.50587	0.18449	0.50586	0.40599	0.50585	0.83571	0.50584	2.00814	0.5058	3.9084	0.51375	7.23977	0.52966	13.3414	0.54785	15.6102
0.50687	0.19039	0.50687	0.40602	0.50686	0.83545	0.50684	2.00886	0.50684	3.91531	0.51475	7.26547	0.53084	13.4559	0.54861	15.7328
0.50787	0.1903	0.50786	0.40583	0.50787	0.83506	0.50784	2.00915	0.50784	3.92008	0.51581	7.29709	0.5318	13.5436	0.54956	15.8882
0.50887	0.19018	0.50886	0.40556	0.50884	0.8344	0.50883	2.00951	0.50879	3.92199	0.51679	7.31864	0.53276	13.6538	0.55081	16.077
0.50987	0.18438	0.50986	0.40561	0.50986	0.83477	0.5098	2.00951	0.50977	3.9258	0.51772	7.338	0.53368	13.7367	0.5517	16.2182
0.51088	0.19034	0.51087	0.40568	0.51086	0.8347	0.51085	2.01207	0.51083	3.93462	0.51879	7.36122	0.53467	13.8297	0.55276	16.3822
0.51187	0.19043	0.51187	0.40563	0.51187	0.83448	0.51184	2.01249	0.51181	3.93796	0.51978	7.38912	0.53586	13.9551	0.55374	16.5405
0.51285	0.19014	0.51285	0.40517	0.51284	0.83393	0.51282	2.01237	0.51279	3.94058	0.52084	7.41353	0.53682	14.0424	0.55469	16.6902
0.51386	0.1902	0.51386	0.40509	0.51385	0.83356	0.51382	2.01201	0.51379	3.94344	0.52185	7.43485	0.53769	14.1234	0.55576	16.8648
0.51486	0.18962	0.51487	0.40537	0.51486	0.83421	0.51483	2.01362	0.5148	3.94821	0.52282	7.45726	0.53874	14.2329	0.55679	17.0336
0.51587	0.19028	0.51586	0.40516	0.51587	0.83387	0.51584	2.01488	0.51584	3.95513	0.52379	7.48067	0.53975	14.3235	0.55777	17.2129
0.51688	0.19027	0.51687	0.40504	0.51687	0.83382	0.51683	2.01494	0.51682	3.9587	0.52482	7.50327	0.54086	14.4339	0.55869	17.354
0.51786	0.19027	0.51786	0.40488	0.51785	0.83324	0.51781	2.01416	0.51773	3.95823	0.52585	7.52692	0.54181	14.5338	0.55972	17.518
0.51889	0.1906	0.51888	0.40539	0.51888	0.83385	0.51884	2.01637	0.51883	3.9649	0.52684	7.54499	0.54285	14.6327	0.56076	17.6802
0.5199	0.18489	0.51989	0.40559	0.51988	0.83394	0.51984	2.0175	0.51981	3.96943	0.52791	7.5748	0.54375	14.7104	0.56171	17.8499
0.52088	0.19049	0.52088	0.40509	0.52088	0.83356	0.52087	2.01851	0.52084	3.97611	0.52878	7.58796	0.54472	14.8087	0.56265	18.012
0.52189	0.19038	0.52188	0.40493	0.52188	0.83306	0.52187	2.01851	0.52185	3.97849	0.52979	7.60846	0.5459	14.9202	0.56363	18.1723
0.52289	0.19043	0.52289	0.4049	0.52289	0.83283	0.52286	2.01887	0.52283	3.98111	0.53087	7.63145	0.54684	15.0073	0.56467	18.3506
0.52388	0.19038	0.52389	0.4047	0.52388	0.83264	0.52385	2.01845	0.5238	3.98302	0.53185	7.65505	0.54793	15.1162	0.5658	18.5261
0.52489	0.18977	0.5249	0.40511	0.5249	0.83297	0.52489	2.01953	0.52484	3.98755	0.53287	7.67369	0.54881	15.1861	0.56668	18.6853
0.5259	0.19044	0.52589	0.40469	0.52589	0.83268	0.52588	2.02078	0.52588	3.99399	0.53383	7.69172	0.54979	15.2745	0.56741	18.8246
0.52689	0.19017	0.52689	0.40433	0.52688	0.83176	0.52686	2.02006	0.52686	3.99566	0.5348	7.71098	0.55087	15.3809	0.56866	19.0296
0.52791	0.1905	0.52791	0.40475	0.52791	0.83238	0.52789	2.02179	0.52789	4.00138	0.5359	7.73759	0.55186	15.4707	0.56961	19.1879
0.5289	0.19037	0.5289	0.40437	0.52889	0.83172	0.52885	2.02096	0.52884	4.00162	0.53685	7.75061	0.55286	15.5585	0.57083	19.3863
0.52991	0.18457	0.52991	0.40441	0.52991	0.83166	0.52988	2.0209	0.52985	4.00353	0.53783	7.77044	0.55383	15.6517	0.57175	19.5322
0.53091	0.19047	0.53091	0.40433	0.53091	0.83135	0.5309	2.02286	0.53088	4.00949	0.53884	7.78923	0.55484	15.7371	0.57248	19.6686
0.53189	0.19014	0.53189	0.40384	0.53189	0.83091	0.53188	2.02239	0.53186	4.01139	0.53983	7.80768	0.55594	15.832	0.57361	19.8622
0.53293	0.19066	0.53292	0.40449	0.53292	0.83148	0.53291	2.02358	0.53287	4.01592	0.54089	7.83129	0.55688	15.9254	0.57462	20.0329
0.53392	0.19044	0.53391	0.40406	0.53391	0.83073	0.53389	2.02256	0.53384	4.01568	0.54187	7.84626	0.55792	16.0074	0.57574	20.2293
0.53491	0.18427	0.53491	0.40388	0.53491	0.83055	0.53488	2.02304	0.53482	4.01855	0.54291	7.86629	0.55888	16.0851	0.57675	20.4048
0.53593	0.19043	0.53593	0.40397	0.53593	0.83041	0.5359	2.02441	0.53589	4.02522	0.54387	7.88288	0.55985	16.1719	0.57742	20.5154
0.53691	0.1901	0.5369	0.40345	0.53691	0.82979	0.53688	2.02322	0.53687	4.0257	0.54487	7.89795	0.56088	16.264	0.57849	20.6909
0.53795	0.19053	0.53794	0.40401	0.53793	0.83056	0.5379	2.02453	0.53787	4.02808	0.54593	7.9196	0.56186	16.335	0.57959	20.8855
0.53893	0.19029	0.53892	0.40351	0.53892	0.82996	0.53891	2.02417	0.53885	4.02999	0.54688	7.93285	0.56285	16.4242	0.58081	21.0915
0.53993	0.19024	0.53992	0.40333	0.53992	0.82964	0.53989	2.02441	0.53986	4.03214	0.54795	7.95641	0.56383	16.4995	0.58176	21.2526
0.54093	0.19029	0.54092	0.4034	0.54093	0.82964	0.54092	2.02519	0.54089	4.03762	0.54889	7.96986	0.5648	16.5725	0.58243	21.369
0.54194	0.19016	0.54193	0.40322	0.54192	0.82942	0.54192	2.02495	0.54187	4.03857	0.54988	7.98063	0.56587	16.6707	0.58347	21.5378
0.54294	0.19043	0.54294	0.40361	0.54295	0.82964	0.54294	2.02674	0.54294	4.04382	0.55092	7.99913	0.56686	16.7499	0.58459	21.7276
0.54395	0.19028	0.54395	0.4032	0.54395	0.8293	0.54391	2.02507	0.54388	4.04263	0.55192	8.01668	0.56772	16.7942	0.58582	21.9364
0.54496	0.19029	0.54495	0.40316	0.54494	0.82892	0.54492	2.02525	0.54489	4.04453	0.55293	8.03366	0.56883	16.8962	0.5867	22.0976
0.54595	0.19022	0.54596	0.40311	0.54595	0.82899	0.54593	2.02656	0.54593	4.04859	0.55392	8.04691	0.56981	16.9673	0.5871	22.1643
0.54696	0.19027	0.54695	0.40303	0.54697	0.82874	0.54692	2.02584	0.54691	4.04978	0.55493	8.05931	0.57089	17.0522	0.58847	22.3923
0.54798	0.1904	0.54797	0.40328	0.54797	0.82867	0.54796	2.02751	0.54794	4.05502	0.55596	8.08067	0.57188	17.1308	0.58957	22.5639
0.54898	0.19028	0.54897	0.40295	0.54897	0.8285	0.54895	2.02692	0.54892	4.05359	0.55695	8.09069	0.57271	17.1785	0.59079	22.7718
0.54997	0.19017	0.54997	0.40268	0.54996	0.82806	0.54993	2.02632	0.54993	4.05502	0.55797	8.10442	0.57378	17.2582	0.59177	22.9378
0.55098	0.19025	0.55097	0.40279	0.55098	0.82786	0.55096	2.02721	0.55093	4.05908	0.55893	8.11644	0.57477	17.3335	0.59256	23.0694
0.55199	0.1903	0.55199	0.40285	0.55198	0.82788	0.55196	2.02775	0.55194	4.06051	0.55991	8.13055	0.57585	17.4108	0.59344	23.2191
0.553	0.19039	0.55299	0.40291	0.55298	0.82768	0.55298	2.02763	0.55295	4.06241	0.56093	8.14247	0.57689	17.4894	0.59451	23.3908
0.55399	0.19019	0.55399	0.40257	0.55398	0.82738	0.55397	2.02775	0.55392	4.06313	0.56195	8.15458	0.57767	17.529	0.5957	23.5901
0.55498	0.18998	0.55498	0.40209	0.55498	0.82678	0.55496	2.02733	0.55493	4.06504	0.56292	8.16402	0.57875	17.6039	0.59683	23.7684
0.55601	0.19042	0.55601	0.40263	0.55601	0.82713	0.55598	2.02847	0.55597	4.06766	0.56392	8.18024	0.57979	17.6754	0.59763	23.8934
0.55702	0.19031	0.55701	0.4024	0.55701	0.82695	0.55698	2.02847	0.55695	4.06933	0.5649	8.18987	0.58086	17.7569	0.59842	24.0297
0.55801	0.18996	0.558	0.40191	0.558	0.82595	0.55798	2.02775	0.55798	4.07028	0.56592	8.20408	0.58189	17.8299	0.59955	24.2243
0.559	0.18997	0.559	0.40177	0.559	0.82576	0.55898	2.02733	0.55896	4.07147	0.56694	8.212	0.58267	17.8595	0.60077	24.4074
0.55997	0.18952	0.55997	0.40101	0.55997	0.82511	0.55995	2.02662	0.55994	4.07052	0.56783	8.22144	0.58371	17.9343	0.60184	24.579
0.56099	0.18977	0.56099	0.40129	0.56099	0.82532	0.56097	2.02751	0.56094	4.07243	0.56889	8.23298	0.58476	18.0016	0.60236	24.6544
0.56199	0.18975	0.56199	0.40131	0.56199	0.82514	0.56198	2.02739	0.56195	4.07505	0.56989	8.24423	0.58582	18.0697	0.60345	24.8337
0.56298	0.18943	0.56297	0.40071	0.56297	0.82423	0.56296	2.02644	0.56293	4.07434	0.57091	8.25787	0.58687	18.1437	0.60455	25.0301
0.56398	0.18947	0.56398	0.40067	0.56398	0.82397	0.56396	2.02614	0.56396	4.07505	0.57196	8.2716	0.58752	18.1494	0.6058	25.2228
0.56497	0.18923	0.56497	0.40017	0.56498	0.82335	0.56494	2.0256	0.56494	4.07434	0.57285	8.2716	0.58871	18.2314	0.60681	25.3763
0.56599	0.18939	0.56598	0.4003	0.56598	0.82346	0.56595	2.02632	0.56595	4.07744	0.57386	8.28295	0.5898	18.3086	0.60727	25.4269
0.56698	0.18944	0.56698	0.40026	0.56698	0.82325	0.56694	2.0262	0.56693	4.07839	0.57489	8.2921	0.59085	18.3725	0.60855	25.6405
0.56795	0.18305	0.56795	0.39968	0.56794	0.82215	0.5679	2.02411	0.56787	4.07434	0.57592	8.30479	0.5919	18.4298	0.6095	25.7855
0.56897	0.18921	0.56897	0.39973	0.56896	0.82219	0.56894	2.02537	0.56891	4.07815	0.57693	8.31614	0.59274	18.4727	0.61075	25.9933
0.56997	0.18921	0.56997	0.39964	0.56996	0.82175	0.56993	2.02429	0.56992	4.07791	0.57783	8.31585	0.59369	18.5175	0.61182	26.1517
0.57097	0.18907	0.57096	0.39934	0.57096	0.8213	0.57095	2.02531	0.57095	4.08077	0.57885	8.32691	0.59476	18.5761	0.61224	26.1879
0.57198	0.18925	0.57197	0.39952	0.57198	0.82173	0.57195	2.02507	0.57196	4.08196	0.57989	8.33788	0.59584	18.6477	0.61362	26.4082
0.57294	0.18873	0.57294	0.39865	0.57294	0.81989	0.57289	2.02245	0.57288	4.07744	0.5809	8.34751	0.59686	18.7035	0.6145	26.5389
0.57396	0.1891	0.57395	0.39908	0.57396	0.82061	0.57393	2.02364	0.57391	4.0803	0.58194	8.35695	0.59778	18.7345	0.61575	26.741
0.57496	0.18902	0.57496	0.39898	0.57496	0.8204	0.57495	2.02364	0.57492	4.08101	0.58282	8.35638	0.59877	18.795	0.61688	26.9089
0.57596	0.18902	0.57596	0.39883	0.57597	0.82001	0.57593	2.02346	0.57593	4.08196	0.58386	8.36659	0.59976	18.836	0.61743	26.9728
0.57697	0.18907	0.57696	0.39879	0.57697	0.82009	0.57693	2.02346	0.57693	4.08411	0.58485	8.37803	0.60083	18.8932	0.61859	27.1406
0.57794	0.18783	0.57794	0.39802	0.57794	0.8187	0.57791	2.02119	0.57788	4.07958	0.58591	8.3806	0.60188	18.9552	0.61963	27.2913
0.57895	0.18886	0.57895	0.39835	0.57895	0.81874	0.5789	2.02149	0.57886	4.08077	0.58693	8.39281	0.60268	18.9667	0.62079	27.4668
0.57997	0.18909	0.57996	0.39865	0.57996	0.81914	0.57993	2.02215	0.5799	4.08196	0.58778	8.38881	0.60378	19.032	0.62183	27.6213
0.58096	0.18892	0.58095	0.39828	0.58096	0.81863	0.58092	2.02149	0.58093	4.08459	0.58887	8.40464	0.60475	19.0787	0.6225	27.6976
0.58195	0.18887	0.58196	0.39819	0.58195	0.81827	0.58192	2.02221	0.58194	4.08554	0.58987	8.40836	0.6059	19.1412	0.6236	27.8702
0.58294	0.18259	0.58293	0.39751	0.58292	0.81741	0.58289	2.01976	0.58289	4.08006	0.59091	8.41427	0.60689	19.1865	0.62463	28.0085
0.58397	0.18894	0.58396	0.39807	0.58396	0.81795	0.58392	2.0209	0.58392	4.08292	0.59191	8.4219	0.60762	19.1979	0.62582	28.1734
0.58496	0.18887	0.58495	0.39792	0.58495	0.81757	0.58492	2.0206	0.5849	4.0834	0.59285	8.42285	0.60883	19.2571	0.6268	28.3089
0.58595	0.18865	0.58594	0.3975	0.58593	0.81714	0.58592	2.02006	0.58591	4.08387	0.59385	8.43029	0.60977	19.2947	0.62753	28.3928
0.58696	0.18899	0.58695	0.3979	0.58696	0.81742	0.58693	2.02066	0.58691	4.08506	0.59487	8.43554	0.61089	19.3534	0.62875	28.5797
0.58793	0.1885	0.58794	0.39713	0.58792	0.81608	0.58788	2.01809	0.58783	4.07767	0.5959	8.4446	0.61192	19.3996	0.6297	28.698
0.58896	0.18886	0.58896	0.39768	0.58896	0.81673	0.58893	2.01953	0.5889	4.08316	0.59692	8.44793	0.61264	19.3954	0.63077	28.8506
0.58996	0.18878	0.58996	0.39745	0.58995	0.8165	0.58992	2.01911	0.5899	4.08244	0.59787	8.45118	0.61378	19.4645	0.63184	28.9869
0.59095	0.18856	0.59093	0.39696	0.59094	0.81583	0.59091	2.01905	0.59091	4.08411	0.59889	8.45394	0.61478	19.4931	0.63269	29.0794
0.59195	0.18867	0.59196	0.3971	0.59195	0.81592	0.59192	2.01887	0.59192	4.08411	0.59987	8.46252	0.61589	19.5451	0.63376	29.2368
0.59296	0.18863	0.59296	0.39692	0.59295	0.8156	0.59291	2.01768	0.59287	4.08125	0.6009	8.46605	0.61671	19.5642	0.63474	29.3665
0.59395	0.18872	0.59394	0.397	0.59395	0.81564	0.59392	2.01809	0.5939	4.08196	0.60193	8.47216	0.61795	19.63	0.63577	29.501
0.59497	0.18887	0.59496	0.39714	0.59496	0.81564	0.59492	2.01774	0.59491	4.08244	0.60286	8.46806	0.61885	19.6447	0.63684	29.6402
0.59594	0.18849	0.59594	0.39652	0.59594	0.815	0.59592	2.01732	0.59592	4.08387	0.60392	8.47769	0.61983	19.6805	0.63763	29.7069
0.59695	0.18863	0.59695	0.3967	0.59695	0.8149	0.59692	2.01756	0.59692	4.08459	0.60487	8.47788	0.62085	19.7191	0.63876	29.8595
0.59799	0.18908	0.59798	0.39722	0.59799	0.81586	0.59793	2.01756	0.5979	4.08292	0.60594	8.48761	0.62178	19.7401	0.63974	29.9864
0.59899	0.18909	0.59898	0.39724	0.59897	0.81537	0.59895	2.01815	0.59891	4.0834	0.60681	8.47769	0.62291	19.8002	0.64075	30.1189
0.59998	0.18891	0.59997	0.3969	0.59997	0.81495	0.59995	2.01702	0.59991	4.0822	0.60795	8.49686	0.62383	19.8169	0.64172	30.2353
0.60099	0.1889	0.60098	0.39686	0.60098	0.81475	0.60094	2.01672	0.60092	4.08268	0.60888	8.49037	0.6248	19.8369	0.64282	30.3707
0.60195	0.18729	0.60198	0.39673	0.60196	0.81442	0.60193	2.01571	0.6019	4.07982	0.60986	8.49094	0.6259	19.8875	0.64368	30.4575
0.60298	0.18881	0.60298	0.39667	0.60298	0.81436	0.60297	2.01678	0.60297	4.08435	0.61093	8.49752	0.62677	19.8994	0.64462	30.5586
0.604	0.18899	0.60399	0.39678	0.60399	0.81416	0.60396	2.01577	0.60394	4.08077	0.61185	8.49772	0.62794	19.949	0.64575	30.7083
0.60498	0.18873	0.60498	0.39642	0.60497	0.81391	0.60493	2.01529	0.60492	4.08006	0.61295	8.50878	0.62891	19.9718	0.64682	30.8342
0.60598	0.18871	0.60598	0.39633	0.60599	0.81376	0.60596	2.01613	0.60596	4.08244	0.61389	8.5043	0.62985	19.9943	0.64783	30.9505
0.60698	0.18871	0.60698	0.39623	0.60697	0.81333	0.60693	2.01374	0.60687	4.07696	0.6149	8.50172	0.63091	20.0248	0.64862	31.024
0.608	0.18883	0.60799	0.39636	0.60798	0.81346	0.60797	2.01559	0.60794	4.08292	0.61594	8.50992	0.63188	20.0543	0.64957	31.1136
0.609	0.18894	0.60899	0.39637	0.60899	0.81337	0.60895	2.01482	0.60892	4.07958	0.61688	8.50868	0.63295	20.0892	0.65076	31.2595
0.60999	0.18847	0.60998	0.39572	0.60997	0.81227	0.60992	2.01368	0.60989	4.07791	0.61796	8.51402	0.6339	20.103	0.65173	31.374
0.611	0.18869	0.61099	0.39595	0.61099	0.81273	0.61096	2.0147	0.61096	4.0803	0.61893	8.51488	0.6349	20.133	0.65283	31.5094
0.61201	0.18303	0.612	0.39619	0.612	0.81259	0.61195	2.01345	0.61191	4.07648	0.61989	8.5124	0.63593	20.1611	0.65356	31.5609
0.613	0.18875	0.61299	0.39601	0.613	0.81249	0.61298	2.01452	0.61295	4.07934	0.62095	8.51755	0.63686	20.1712	0.65442	31.6238
0.614	0.18874	0.614	0.39589	0.61399	0.81204	0.61395	2.01309	0.61395	4.07744	0.62191	8.51488	0.63794	20.2093	0.6557	31.8012
0.615	0.18846	0.61499	0.39544	0.61499	0.81141	0.61496	2.01273	0.61496	4.07648	0.62298	8.51803	0.63889	20.2188	0.65646	31.847
0.61601	0.18884	0.616	0.39588	0.61602	0.81216	0.61597	2.01321	0.61597	4.0772	0.62395	8.51889	0.63991	20.2389	0.65778	32.011
0.61701	0.18268	0.61701	0.39564	0.617	0.81145	0.61694	2.01237	0.61694	4.0741	0.62491	8.51936	0.64095	20.2722	0.65848	32.0606
0.61801	0.18859	0.61801	0.39553	0.61801	0.81096	0.618	2.01243	0.61798	4.07744	0.62596	8.51994	0.64188	20.2866	0.65952	32.1751
0.61902	0.18873	0.61901	0.39557	0.61901	0.81084	0.61897	2.01219	0.61896	4.07529	0.62692	8.51822	0.64294	20.3099	0.66064	32.2914
0.62	0.18833	0.62	0.39504	0.62	0.80974	0.61998	2.01124	0.61993	4.07243	0.62797	8.52251	0.64386	20.3242	0.66187	32.4364
0.62102	0.18872	0.62101	0.39547	0.62101	0.81052	0.62099	2.0119	0.62097	4.07505	0.62896	8.5227	0.64479	20.3285	0.66281	32.5337
0.62202	0.18869	0.62202	0.39539	0.62201	0.81041	0.62196	2.01094	0.62195	4.07243	0.62994	8.52013	0.64594	20.3595	0.66345	32.5565
0.62303	0.18867	0.62303	0.39541	0.62303	0.81016	0.623	2.01184	0.62299	4.0741	0.63098	8.5228	0.64697	20.3924	0.66443	32.6462
0.62403	0.18862	0.62402	0.39516	0.62402	0.80952	0.62399	2.01064	0.62396	4.07124	0.63198	8.52385	0.64789	20.3962	0.66571	32.7988
0.62503	0.18852	0.62502	0.39499	0.62502	0.80941	0.62497	2.00975	0.62497	4.06981	0.63298	8.52175	0.64883	20.3981	0.66684	32.9246
0.62604	0.18859	0.62603	0.39506	0.62603	0.80917	0.62602	2.01041	0.62598	4.07052	0.63398	8.52089	0.64981	20.4191	0.66782	33.0048
0.62704	0.18855	0.62704	0.39498	0.62702	0.80909	0.627	2.00999	0.62695	4.0679	0.635	8.5206	0.65085	20.4396	0.66849	33.0334
0.62803	0.18831	0.62802	0.39457	0.62802	0.80897	0.62802	2.01029	0.62796	4.06981	0.636	8.52375	0.65187	20.452	0.66937	33.0982
0.62904	0.18847	0.62904	0.39476	0.62903	0.80887	0.62901	2.00975	0.629	4.06861	0.63697	8.51994	0.65289	20.4849	0.67065	33.2527
0.63004	0.18852	0.63004	0.3947	0.63004	0.80876	0.63	2.00927	0.62997	4.06671	0.63798	8.51746	0.65379	20.473	0.67169	33.3557
0.63104	0.18844	0.63104	0.39455	0.63103	0.80853	0.63101	2.00886	0.63101	4.06766	0.639	8.51383	0.65475	20.4787	0.67282	33.4511
0.63205	0.18852	0.63205	0.39473	0.63204	0.8082	0.63202	2.00927	0.63199	4.06623	0.64001	8.51822	0.65585	20.5202	0.67346	33.4644
0.63304	0.1883	0.63305	0.39431	0.63304	0.80778	0.63301	2.00862	0.633	4.06599	0.64098	8.51374	0.65677	20.5078	0.67438	33.5331
0.63405	0.18836	0.63405	0.39424	0.63405	0.80751	0.634	2.0076	0.634	4.06385	0.64196	8.51469	0.65787	20.5316	0.67563	33.678
0.63507	0.18868	0.63507	0.39463	0.63506	0.80803	0.63504	2.0088	0.63501	4.0648	0.64299	8.51107	0.65875	20.5374	0.67621	33.6647
0.63607	0.18859	0.63607	0.3945	0.63607	0.80773	0.63603	2.00778	0.63602	4.06432	0.64396	8.50849	0.65974	20.5383	0.67776	33.8745
0.63706	0.18833	0.63705	0.39408	0.63705	0.80671	0.63701	2.00683	0.63699	4.06146	0.64495	8.50315	0.66083	20.565	0.67844	33.8841
0.63804	0.18797	0.63804	0.39343	0.63803	0.80602	0.63802	2.00588	0.638	4.06003	0.64597	8.50372	0.6619	20.5941	0.67941	33.9527
0.63906	0.18826	0.63906	0.39369	0.63906	0.8064	0.63901	2.00617	0.63901	4.06051	0.647	8.50039	0.66275	20.5751	0.6806	34.0824
0.64008	0.18864	0.64008	0.39421	0.64006	0.80711	0.64005	2.00701	0.64001	4.06051	0.64796	8.50067	0.66389	20.6027	0.68158	34.1568
0.64105	0.188	0.64104	0.39328	0.64105	0.80589	0.64102	2.00546	0.64099	4.05788	0.64892	8.49495	0.66469	20.5936	0.68283	34.3018
0.64202	0.18775	0.64202	0.39288	0.64203	0.80517	0.642	2.00409	0.64197	4.05526	0.64994	8.49648	0.66582	20.6199	0.68344	34.2884
0.64305	0.18813	0.64305	0.39341	0.64305	0.80533	0.64302	2.00433	0.64301	4.05622	0.65093	8.48866	0.6669	20.6409	0.68439	34.3513
0.64403	0.1877	0.64402	0.39275	0.64402	0.80474	0.64398	2.00343	0.64398	4.05335	0.65194	8.48913	0.66769	20.618	0.68567	34.4887
0.64503	0.18764	0.64502	0.39243	0.64502	0.80408	0.645	2.0023	0.64496	4.05073	0.65293	8.48789	0.6689	20.6613	0.68695	34.6317
0.64603	0.18775	0.64602	0.3924	0.64601	0.80402	0.646	2.00242	0.646	4.05145	0.65393	8.48427	0.66971	20.628	0.68747	34.5974
0.64704	0.18796	0.64703	0.39265	0.64704	0.80413	0.64702	2.00248	0.64697	4.05145	0.65488	8.47864	0.67084	20.6609	0.68884	34.7595
0.64801	0.18719	0.648	0.39163	0.64799	0.80247	0.64796	2.00003	0.64795	4.04763	0.65594	8.47874	0.67183	20.6709	0.68939	34.7271
0.64901	0.1876	0.64901	0.39203	0.64901	0.80301	0.64899	2.00069	0.64893	4.04596	0.65688	8.4713	0.67273	20.6575	0.69067	34.8568
0.65004	0.18782	0.65002	0.39229	0.65002	0.80334	0.65001	2.00051	0.64993	4.04644	0.65787	8.46615	0.67387	20.6938	0.69174	34.9407
0.65099	0.18694	0.65098	0.39102	0.65098	0.80167	0.65097	1.99831	0.65091	4.04358	0.65895	8.47158	0.67465	20.6633	0.69247	34.9483
0.652	0.18718	0.65199	0.39113	0.65197	0.80153	0.65196	1.99908	0.65195	4.0431	0.65989	8.46672	0.67581	20.6904	0.69379	35.0933
0.65303	0.18784	0.65302	0.39193	0.65302	0.80236	0.65298	1.99896	0.65295	4.04215	0.66088	8.46396	0.67656	20.6666	0.6944	35.0761
0.654	0.18736	0.65399	0.39123	0.65398	0.80144	0.65398	1.99801	0.65396	4.04167	0.66195	8.46157	0.67769	20.6876	0.69568	35.2001
0.65498	0.18715	0.65498	0.39092	0.65497	0.80096	0.65492	1.99658	0.65491	4.03738	0.6629	8.45537	0.67889	20.7205	0.69632	35.1963
0.656	0.18736	0.656	0.39107	0.65599	0.80096	0.65596	1.99693	0.65598	4.03881	0.66391	8.45346	0.67969	20.6995	0.69748	35.2917
0.65692	0.18062	0.65698	0.39082	0.65697	0.80038	0.65695	1.99556	0.65695	4.035	0.66484	8.44631	0.68079	20.719	0.69876	35.4252
0.65799	0.1871	0.65798	0.39059	0.65797	0.79993	0.65793	1.99473	0.65793	4.03261	0.6659	8.44641	0.68179	20.7133	0.69937	35.4023
0.65899	0.18733	0.65899	0.39089	0.65898	0.80036	0.65895	1.99568	0.65894	4.03571	0.66694	8.44736	0.68274	20.7186	0.70059	35.5206
0.66	0.18183	0.65999	0.39121	0.65999	0.80041	0.65994	1.99485	0.65991	4.03214	0.66786	8.4384	0.6839	20.7424	0.70178	35.6197
0.66096	0.18674	0.66095	0.38994	0.66094	0.79895	0.66092	1.99318	0.66092	4.0307	0.66893	8.43906	0.68463	20.7066	0.70255	35.6312
0.66198	0.1872	0.66198	0.39053	0.66197	0.7995	0.66194	1.99413	0.66193	4.03166	0.66986	8.4301	0.68584	20.7477	0.70374	35.7246
0.663	0.18754	0.66299	0.39077	0.66298	0.79969	0.66295	1.99366	0.6629	4.02832	0.67087	8.42238	0.68692	20.7548	0.70447	35.7227
0.66396	0.18673	0.66395	0.38959	0.66395	0.79818	0.66394	1.99205	0.66394	4.02808	0.67192	8.42905	0.68768	20.721	0.70572	35.8448
0.66496	0.18132	0.66496	0.38992	0.66495	0.79807	0.66493	1.9908	0.66486	4.02355	0.67288	8.42371	0.68893	20.7658	0.70685	35.9459
0.66597	0.18737	0.66597	0.39039	0.66596	0.79874	0.66594	1.99133	0.66592	4.02474	0.6739	8.41932	0.68964	20.719	0.70764	35.9478
0.66696	0.1872	0.66696	0.39005	0.66696	0.79839	0.66695	1.99211	0.66693	4.02522	0.67482	8.40597	0.69083	20.7496	0.70871	36.0222
0.66797	0.18714	0.66796	0.3898	0.66795	0.79759	0.66791	1.9896	0.66791	4.02045	0.67591	8.41408	0.69183	20.7567	0.70947	36.026
0.66897	0.18737	0.66897	0.39013	0.66897	0.79827	0.66895	1.99091	0.66891	4.02331	0.67679	8.4012	0.69273	20.7415	0.71069	36.1309
0.66994	0.18503	0.66997	0.38969	0.66995	0.79728	0.66989	1.98865	0.66989	4.01688	0.67784	8.40321	0.69386	20.7658	0.71167	36.1824
0.67095	0.18689	0.67093	0.38914	0.67093	0.79678	0.6709	1.98746	0.67087	4.01592	0.67894	8.40292	0.69466	20.7386	0.71265	36.2377
0.67197	0.18741	0.67195	0.38989	0.67197	0.79799	0.67191	1.98954	0.67194	4.01855	0.67982	8.39672	0.69586	20.761	0.71371	36.2968
0.67298	0.18746	0.67297	0.39003	0.67296	0.79784	0.67293	1.98847	0.67291	4.01473	0.68089	8.39205	0.69664	20.7286	0.7146	36.3254
0.67393	0.18676	0.67393	0.38888	0.67393	0.79638	0.67392	1.98722	0.67389	4.0133	0.68188	8.39033	0.69772	20.7462	0.7157	36.3998
0.67491	0.18479	0.67494	0.38918	0.67492	0.79616	0.6749	1.98603	0.67487	4.00925	0.68287	8.38385	0.69888	20.7672	0.71643	36.396
0.67599	0.18759	0.67597	0.38998	0.67597	0.7971	0.67595	1.98776	0.67593	4.01259	0.68389	8.38652	0.69968	20.731	0.71768	36.5028
0.67695	0.18685	0.67693	0.38878	0.6769	0.79536	0.67686	1.98406	0.67682	4.004	0.68482	8.37555	0.70084	20.7591	0.71869	36.5696
0.67794	0.18713	0.67793	0.38915	0.67793	0.7961	0.67792	1.98519	0.67789	4.00662	0.68593	8.3806	0.70184	20.7615	0.71967	36.6097
0.67896	0.18744	0.67895	0.3897	0.67896	0.79662	0.67892	1.98633	0.67892	4.00996	0.68693	8.37193	0.70274	20.7448	0.72079	36.6745
0.67995	0.18133	0.67994	0.38918	0.67993	0.79575	0.67989	1.98388	0.67987	4.00281	0.68783	8.36325	0.7038	20.761	0.72162	36.6783
0.68094	0.18712	0.68093	0.38904	0.68093	0.79557	0.68089	1.98418	0.68088	4.00496	0.68892	8.3684	0.7047	20.7343	0.72266	36.7317
0.68197	0.18755	0.68196	0.38963	0.68196	0.79611	0.68192	1.98412	0.68188	4.004	0.68981	8.35457	0.70583	20.7534	0.72382	36.8175
0.68295	0.18724	0.68294	0.38922	0.68293	0.79556	0.68291	1.98317	0.68286	4.00162	0.69088	8.35733	0.70686	20.7672	0.72458	36.8195
0.68392	0.18689	0.68392	0.38863	0.68392	0.79489	0.6839	1.98263	0.6839	4.00162	0.69189	8.35352	0.70778	20.7438	0.72574	36.9034
0.68494	0.18154	0.68494	0.38912	0.68493	0.79505	0.68489	1.98144	0.68488	3.99733	0.69283	8.34599	0.70888	20.7534	0.72632	36.8443
0.68596	0.18779	0.68596	0.38986	0.68597	0.79625	0.68594	1.9834	0.68591	4.00114	0.69391	8.34503	0.70972	20.7367	0.72754	36.9396
0.68694	0.18705	0.68693	0.38872	0.68694	0.79463	0.68692	1.98197	0.68689	3.99923	0.69484	8.3355	0.71085	20.7438	0.7287	37.0274
0.68793	0.18714	0.68793	0.38876	0.68793	0.79427	0.6879	1.97959	0.68787	3.99375	0.69593	8.34112	0.71185	20.7429	0.72955	37.0312
0.68896	0.18746	0.68895	0.38935	0.68894	0.79508	0.68895	1.98185	0.68893	3.99733	0.69681	8.32863	0.7128	20.7453	0.73068	37.1094
0.68994	0.18134	0.68992	0.38857	0.68994	0.79415	0.68988	1.9784	0.68988	3.9897	0.69784	8.32376	0.71382	20.7396	0.73135	37.0617
0.69095	0.18732	0.69094	0.3888	0.69095	0.79434	0.6909	1.98013	0.69089	3.99256	0.69886	8.32167	0.7148	20.7319	0.73251	37.1361
0.69194	0.18763	0.69194	0.3894	0.69193	0.79471	0.69191	1.97989	0.69189	3.99137	0.69988	8.32052	0.71587	20.7434	0.73361	37.1933
0.69294	0.18739	0.69294	0.38901	0.69293	0.79376	0.6929	1.97882	0.69287	3.98874	0.70087	8.31671	0.71671	20.7176	0.73474	37.2677
0.69392	0.18692	0.69391	0.38844	0.69391	0.79335	0.69391	1.97828	0.69388	3.98874	0.7019	8.31385	0.71782	20.7291	0.73566	37.2944
0.69496	0.18199	0.69496	0.38939	0.69496	0.79439	0.69492	1.97822	0.69485	3.98588	0.70285	8.30546	0.71881	20.7291	0.73633	37.2543
0.69597	0.18786	0.69597	0.38948	0.69597	0.79442	0.69592	1.97929	0.69592	3.9885	0.70386	8.30374	0.71985	20.7272	0.73752	37.344
0.69693	0.18704	0.69692	0.38835	0.69692	0.7928	0.69685	1.97643	0.69681	3.98159	0.70485	8.29907	0.72089	20.7295	0.73856	37.3859
0.69794	0.18728	0.69793	0.38873	0.69792	0.79292	0.69789	1.97661	0.69788	3.98207	0.70588	8.29506	0.72179	20.7119	0.73978	37.4699
0.69897	0.18784	0.69896	0.38959	0.69894	0.79397	0.69891	1.97709	0.69888	3.98159	0.70689	8.29029	0.72278	20.7071	0.74072	37.4947
0.69992	0.18711	0.69991	0.3884	0.69991	0.79277	0.69991	1.97619	0.69989	3.98207	0.70786	8.28829	0.72382	20.7128	0.7413	37.4374
0.70094	0.18725	0.70093	0.3886	0.70093	0.79256	0.7009	1.97583	0.70087	3.97968	0.70889	8.28552	0.72481	20.7038	0.74252	37.5194
0.70195	0.18756	0.70195	0.38891	0.70195	0.79287	0.70193	1.97589	0.7019	3.97945	0.70991	8.28199	0.72581	20.7009	0.74356	37.569
0.70294	0.18737	0.70293	0.38858	0.70294	0.79228	0.70288	1.97452	0.70288	3.97611	0.71089	8.27303	0.72662	20.6599	0.74475	37.6511
0.70394	0.18736	0.70394	0.38849	0.70394	0.79224	0.70389	1.97339	0.70386	3.97348	0.71191	8.27379	0.72778	20.6828	0.74573	37.6663
0.70496	0.18763	0.70495	0.38889	0.70494	0.79269	0.70493	1.97542	0.7049	3.97754	0.71286	8.26588	0.72876	20.6709	0.74594	37.5156
0.70595	0.18758	0.70594	0.38872	0.70594	0.79248	0.70593	1.97452	0.70587	3.97444	0.71389	8.26397	0.72984	20.6795	0.74744	37.6759
0.70694	0.18729	0.70694	0.38825	0.70693	0.79172	0.70694	1.97405	0.70691	3.97396	0.7149	8.26225	0.73085	20.6795	0.7485	37.7197
0.70794	0.18756	0.70794	0.38856	0.70792	0.79197	0.70792	1.97303	0.70789	3.97039	0.71592	8.25977	0.73166	20.6409	0.74973	37.8056
0.70899	0.18821	0.70897	0.38951	0.70898	0.79308	0.70892	1.97411	0.70889	3.97158	0.71684	8.24976	0.73271	20.649	0.75073	37.8323
0.70994	0.18731	0.70994	0.38823	0.70994	0.79136	0.7099	1.97268	0.70987	3.96872	0.71791	8.25157	0.73378	20.6585	0.75134	37.7693
0.71095	0.18751	0.71095	0.38842	0.71093	0.79171	0.71089	1.9722	0.71088	3.96848	0.71888	8.24289	0.73482	20.6518	0.75244	37.8189
0.71198	0.18797	0.71197	0.38902	0.71197	0.79234	0.71194	1.97291	0.71194	3.96895	0.71992	8.24709	0.73582	20.6428	0.75351	37.8647
0.71294	0.18738	0.71294	0.38819	0.71292	0.79097	0.71288	1.97101	0.71286	3.96419	0.72091	8.23975	0.73666	20.6265	0.75476	37.9562
0.71396	0.18783	0.71396	0.38875	0.71395	0.79179	0.71393	1.97172	0.7139	3.96466	0.72186	8.2304	0.73769	20.6146	0.75568	37.9715
0.71498	0.18803	0.71498	0.38901	0.71497	0.79205	0.71494	1.97166	0.7149	3.96538	0.72288	8.22535	0.73872	20.6075	0.7565	37.9639
0.71596	0.18784	0.71596	0.38871	0.71597	0.79165	0.71593	1.97125	0.71591	3.96276	0.72391	8.22563	0.73987	20.6347	0.75739	37.9391
0.71694	0.18778	0.71693	0.38859	0.71693	0.79203	0.71687	1.97083	0.71686	3.95966	0.72487	8.21962	0.7408	20.6132	0.75848	37.9944
0.71797	0.18804	0.71796	0.38893	0.71796	0.79249	0.71793	1.97178	0.71793	3.96156	0.72589	8.21552	0.74162	20.5798	0.75977	38.0974
0.71895	0.1879	0.71894	0.38866	0.71895	0.79194	0.7189	1.97101	0.7189	3.95989	0.72685	8.20923	0.74268	20.5879	0.76074	38.1069
0.71996	0.18804	0.71996	0.38886	0.71996	0.79216	0.71994	1.9713	0.71991	3.95989	0.72785	8.20398	0.74374	20.587	0.76135	38.0535
0.72097	0.18815	0.72097	0.38898	0.72098	0.79212	0.72093	1.97119	0.72092	3.9587	0.72885	8.20179	0.74478	20.5898	0.76242	38.0859
0.72195	0.18756	0.72193	0.38801	0.72194	0.79067	0.72188	1.96844	0.72186	3.95417	0.72992	8.19979	0.74579	20.5922	0.76352	38.1317
0.72296	0.18778	0.72295	0.38838	0.72296	0.79103	0.72292	1.96922	0.72287	3.9537	0.73089	8.19311	0.74651	20.5297	0.76477	38.2175
0.72397	0.188	0.72396	0.38865	0.72397	0.79129	0.72395	1.9694	0.72394	3.9537	0.73181	8.18691	0.74768	20.5421	0.76575	38.2462
0.72492	0.18717	0.72491	0.38728	0.72493	0.78965	0.72485	1.96707	0.72485	3.95107	0.73284	8.18644	0.74867	20.544	0.7662	38.147
0.72594	0.18756	0.72593	0.38774	0.72594	0.78983	0.72591	1.96701	0.72589	3.94988	0.73387	8.1789	0.74983	20.5598	0.76746	38.2214
0.72697	0.18225	0.72696	0.38829	0.72696	0.79062	0.72691	1.96677	0.72687	3.94702	0.73488	8.17423	0.75079	20.5526	0.76852	38.2538
0.72793	0.1875	0.72792	0.38752	0.72794	0.78949	0.72791	1.9663	0.72787	3.94559	0.73587	8.17146	0.75169	20.5283	0.76974	38.3225
0.72894	0.18746	0.72893	0.38752	0.72892	0.78925	0.72888	1.96564	0.72888	3.94535	0.73683	8.16898	0.75267	20.5174	0.77069	38.3339
0.72993	0.18771	0.72994	0.38785	0.72994	0.78967	0.7299	1.96576	0.72989	3.94678	0.73782	8.16031	0.75369	20.5116	0.77121	38.2462
0.73094	0.18779	0.73093	0.38786	0.73094	0.78962	0.73091	1.96594	0.73087	3.94416	0.73881	8.15849	0.75481	20.5312	0.77246	38.3225
0.73194	0.18757	0.73192	0.38744	0.73193	0.78898	0.73187	1.96374	0.73184	3.93939	0.73989	8.15811	0.75584	20.5274	0.77347	38.353
0.73294	0.18772	0.73293	0.38749	0.73292	0.78911	0.73289	1.96415	0.73288	3.94011	0.74088	8.15172	0.75673	20.4964	0.77469	38.4273
0.73395	0.1879	0.73394	0.38785	0.73395	0.7891	0.7339	1.96445	0.73389	3.93891	0.74181	8.14381	0.75766	20.4825	0.7757	38.4388
0.73491	0.18716	0.7349	0.38668	0.73491	0.78765	0.73488	1.96195	0.73486	3.93724	0.7428	8.13961	0.7587	20.4792	0.77634	38.3758
0.73594	0.18778	0.73594	0.38754	0.73593	0.78851	0.7359	1.96254	0.73587	3.93701	0.74384	8.14085	0.75981	20.4887	0.77747	38.4254
0.73695	0.18217	0.73695	0.38786	0.73694	0.78873	0.73691	1.96195	0.73685	3.93462	0.74485	8.13656	0.76082	20.4906	0.77853	38.4617
0.73793	0.18761	0.73792	0.38713	0.73791	0.78774	0.73787	1.96075	0.73782	3.932	0.74587	8.13255	0.7616	20.4425	0.77979	38.5437
0.73892	0.18757	0.7389	0.38697	0.7389	0.78776	0.73888	1.96064	0.73886	3.932	0.74675	8.11672	0.76268	20.4487	0.78067	38.5284
0.73993	0.18802	0.73993	0.38762	0.73994	0.78847	0.7399	1.96147	0.73987	3.93415	0.74778	8.11739	0.76375	20.453	0.78143	38.4846
0.74093	0.18774	0.74092	0.38725	0.74092	0.78759	0.74091	1.96093	0.74088	3.93081	0.74882	8.11548	0.76482	20.4535	0.78256	38.5361
0.74187	0.18421	0.74191	0.38693	0.7419	0.78707	0.74185	1.95932	0.74182	3.92675	0.74989	8.11939	0.76588	20.453	0.78363	38.5609
0.74294	0.18797	0.74292	0.38738	0.74293	0.7874	0.74286	1.95915	0.74283	3.92652	0.75087	8.11272	0.76657	20.4091	0.78473	38.6181
0.74393	0.18811	0.74393	0.38756	0.74392	0.78749	0.74388	1.95962	0.74384	3.92723	0.75181	8.10404	0.76765	20.4029	0.78583	38.6581
0.7449	0.18762	0.74489	0.38673	0.74488	0.78666	0.74486	1.95807	0.74487	3.92556	0.7528	8.09917	0.76872	20.4048	0.78644	38.5704
0.74593	0.18813	0.74591	0.38752	0.74592	0.7876	0.7459	1.95932	0.74588	3.92628	0.75383	8.09803	0.76984	20.4306	0.7876	38.62
0.74693	0.18821	0.74693	0.38758	0.74692	0.78731	0.74686	1.95706	0.74683	3.91984	0.75485	8.09136	0.77086	20.4143	0.78867	38.6505
0.74789	0.18753	0.74788	0.38649	0.74788	0.78593	0.74785	1.95599	0.7478	3.91817	0.75588	8.09574	0.77158	20.3586	0.78973	38.6887
0.74891	0.1879	0.7489	0.38693	0.7489	0.78644	0.74886	1.95682	0.74884	3.91889	0.75685	8.08821	0.77271	20.3805	0.7908	38.7192
0.74995	0.18855	0.74994	0.38784	0.74995	0.78776	0.74991	1.95813	0.74988	3.9227	0.75779	8.08029	0.7737	20.3667	0.79153	38.6734
0.75091	0.18808	0.7509	0.38719	0.75092	0.78676	0.75089	1.95706	0.75085	3.92008	0.75881	8.07524	0.7748	20.38	0.79266	38.7135
0.7519	0.18794	0.75189	0.38681	0.75189	0.78597	0.75186	1.95557	0.75183	3.91507	0.75991	8.07953	0.77585	20.3862	0.79367	38.7192
0.75292	0.1883	0.75291	0.38736	0.75289	0.7865	0.75287	1.95539	0.75284	3.91483	0.76085	8.07324	0.77664	20.3371	0.79468	38.7421
0.75392	0.18813	0.75392	0.38707	0.75391	0.78598	0.75388	1.95527	0.75385	3.91388	0.7618	8.0637	0.77769	20.3357	0.79578	38.7783
0.75491	0.18822	0.75491	0.38716	0.75491	0.78622	0.75487	1.95473	0.75485	3.91388	0.76282	8.06208	0.77878	20.3457	0.79666	38.7707
0.75593	0.18856	0.75592	0.3876	0.75592	0.78678	0.75589	1.95581	0.75589	3.91555	0.76382	8.05988	0.77983	20.3419	0.79767	38.7783
0.75694	0.18872	0.75693	0.38774	0.75693	0.78676	0.7569	1.95557	0.75687	3.9134	0.76486	8.05883	0.78087	20.3404	0.79858	38.7707
0.7579	0.18802	0.75789	0.38668	0.75788	0.78543	0.75786	1.95283	0.75784	3.90792	0.76587	8.05407	0.78169	20.3071	0.79971	38.8012
0.7589	0.18844	0.7589	0.38724	0.75891	0.78606	0.75888	1.95375	0.75882	3.90863	0.76678	8.0451	0.78281	20.3166	0.80066	38.8126
0.75994	0.18901	0.75994	0.38806	0.75992	0.78682	0.7599	1.95515	0.75992	3.91173	0.76779	8.04119	0.78372	20.2966	0.8017	38.8184
0.7609	0.18815	0.76089	0.3869	0.76091	0.78575	0.76086	1.95307	0.76083	3.90792	0.76885	8.04291	0.78484	20.3099	0.80267	38.8241
0.7619	0.18243	0.7619	0.38705	0.76189	0.7856	0.76186	1.95241	0.76181	3.90375	0.7699	8.04243	0.78587	20.3056	0.80347	38.7993
0.76294	0.18893	0.76293	0.38792	0.76292	0.78657	0.76288	1.95295	0.76285	3.90446	0.77087	8.03299	0.78668	20.2627	0.80472	38.8565
0.76392	0.18865	0.76391	0.38747	0.7639	0.78602	0.76384	1.95262	0.76386	3.90422	0.77177	8.02507	0.78778	20.2784	0.80576	38.8794
0.76491	0.18861	0.76491	0.38747	0.7649	0.78588	0.76486	1.9525	0.76486	3.90482	0.77287	8.03051	0.7888	20.2708	0.80664	38.8641
0.76591	0.18886	0.76592	0.38779	0.76592	0.7862	0.76587	1.95298	0.76587	3.90482	0.77383	8.0204	0.78984	20.2603	0.8075	38.8565
0.76691	0.18266	0.76691	0.38756	0.76691	0.78549	0.76685	1.95098	0.76682	3.89826	0.7749	8.02336	0.79088	20.2684	0.80844	38.847
0.76792	0.18866	0.76792	0.38735	0.76792	0.78524	0.76785	1.9502	0.76782	3.8985	0.77591	8.02012	0.79178	20.2365	0.8096	38.887
0.76893	0.18909	0.76892	0.38788	0.76893	0.78609	0.76889	1.95161	0.76886	3.90005	0.7768	8.00982	0.79288	20.2498	0.81073	38.9175
0.76995	0.18938	0.76994	0.38833	0.76995	0.78642	0.76991	1.95274	0.7699	3.90232	0.77783	8.00829	0.79382	20.2389	0.81155	38.8813
0.77091	0.18864	0.77091	0.38725	0.7709	0.78507	0.77087	1.9505	0.77087	3.8991	0.77887	8.00743	0.79485	20.2293	0.8125	38.8641
0.77191	0.18294	0.77191	0.38732	0.7719	0.78475	0.77185	1.94931	0.77182	3.89361	0.77991	8.00734	0.79591	20.2203	0.81332	38.8413
0.77296	0.18959	0.77295	0.38849	0.77296	0.78665	0.77292	1.95146	0.77286	3.89671	0.78088	8.00114	0.79684	20.2122	0.81458	38.9233
0.77393	0.18881	0.77391	0.38726	0.77392	0.78488	0.77386	1.94946	0.77383	3.89385	0.78185	7.99599	0.79781	20.1964	0.8157	38.9481
0.77493	0.18905	0.77493	0.38766	0.77492	0.7856	0.77489	1.95056	0.7749	3.89624	0.78292	7.99532	0.79886	20.1931	0.81625	38.8393
0.77595	0.18935	0.77594	0.38807	0.77595	0.78585	0.77591	1.95107	0.77591	3.89588	0.78386	7.99036	0.79982	20.185	0.81738	38.8756
0.77695	0.18323	0.77693	0.38776	0.77693	0.78511	0.77687	1.94919	0.77686	3.8898	0.78489	7.99093	0.80084	20.175	0.8183	38.8641
0.77794	0.18922	0.77793	0.38785	0.77794	0.78548	0.77789	1.94913	0.77786	3.89099	0.78593	7.98855	0.8018	20.1583	0.81958	38.9404
0.77896	0.18946	0.77894	0.38807	0.77896	0.78564	0.77892	1.94979	0.7789	3.89123	0.78685	7.97892	0.80278	20.1592	0.82065	38.971
0.77996	0.1894	0.77995	0.38792	0.77994	0.7853	0.77992	1.95044	0.77991	3.89135	0.78788	7.97958	0.80371	20.1345	0.82178	38.9938
0.78094	0.18911	0.78094	0.38751	0.78093	0.78482	0.7809	1.9483	0.78088	3.88932	0.78892	7.97815	0.80479	20.1345	0.8223	38.9023
0.78197	0.18952	0.78196	0.38802	0.78196	0.78521	0.78191	1.94815	0.78186	3.88622	0.78993	7.97358	0.80585	20.1397	0.82324	38.8832
0.78299	0.1901	0.78299	0.38877	0.78298	0.78639	0.78293	1.95047	0.7829	3.8898	0.79091	7.96557	0.80678	20.1211	0.82459	38.971
0.78393	0.18914	0.78392	0.3874	0.78392	0.78473	0.78389	1.94848	0.78387	3.88551	0.79189	7.96967	0.80774	20.1034	0.82578	39.0129
0.78496	0.1895	0.78495	0.38794	0.78495	0.78513	0.78491	1.94892	0.78491	3.88682	0.79296	7.96833	0.80869	20.0934	0.8266	39.0015
0.78597	0.18986	0.78597	0.38831	0.78597	0.78545	0.78593	1.94934	0.78592	3.88753	0.79391	7.96042	0.80975	20.0882	0.82733	38.9309
0.78697	0.18973	0.78695	0.38824	0.78697	0.78563	0.78693	1.94803	0.7869	3.88312	0.79493	7.9545	0.81082	20.0868	0.82825	38.908
0.78797	0.18977	0.78797	0.38827	0.78796	0.7853	0.78793	1.94892	0.7879	3.8842	0.79597	7.96003	0.81178	20.0801	0.82953	38.9767
0.78898	0.18991	0.78898	0.38838	0.78898	0.78548	0.78894	1.94925	0.78894	3.88467	0.79691	7.94935	0.81268	20.0567	0.8306	39.0034
0.78998	0.18977	0.78997	0.38811	0.78997	0.78527	0.78993	1.94871	0.78995	3.88372	0.7979	7.94544	0.81357	20.0348	0.83163	39.011
0.79097	0.18951	0.79096	0.38761	0.79095	0.78447	0.79094	1.94788	0.79092	3.88205	0.79892	7.94382	0.81473	20.051	0.83231	38.9442
0.792	0.19016	0.79199	0.38875	0.79199	0.7856	0.79195	1.94886	0.79193	3.88157	0.7999	7.94029	0.81583	20.0515	0.83313	38.9099
0.79301	0.1904	0.79301	0.38907	0.79301	0.78598	0.793	1.95038	0.793	3.88336	0.80087	7.93428	0.81656	20.0028	0.8345	38.9862
0.79397	0.18963	0.79397	0.38779	0.79397	0.78449	0.79391	1.94779	0.79388	3.87883	0.80191	7.93314	0.81764	20.011	0.83563	39.0282
0.79498	0.1899	0.79498	0.38818	0.79498	0.78499	0.79495	1.94863	0.79495	3.87991	0.80287	7.92685	0.81859	19.9923	0.83597	38.8641
0.79602	0.19047	0.79602	0.38895	0.79602	0.78602	0.79601	1.94958	0.79596	3.88038	0.80385	7.92313	0.81975	19.999	0.83728	38.9328
0.79697	0.18949	0.79696	0.38739	0.79696	0.78387	0.79694	1.94725	0.79694	3.87681	0.80484	7.91988	0.82082	20.0105	0.83817	38.9175
0.79798	0.18974	0.79796	0.38763	0.79797	0.78424	0.79793	1.94666	0.79791	3.87514	0.80588	7.9217	0.82175	19.9957	0.83948	38.9919
0.79898	0.18993	0.79898	0.38793	0.79899	0.78429	0.79897	1.9474	0.79892	3.87573	0.80684	7.9113	0.82262	19.9609	0.84045	38.9767
0.79997	0.18963	0.79996	0.3875	0.79996	0.78362	0.79993	1.94597	0.7999	3.87383	0.80782	7.90749	0.82355	19.9513	0.84164	39.0339
0.80096	0.18952	0.80094	0.38718	0.80095	0.78325	0.80092	1.94448	0.8009	3.87216	0.8088	7.90825	0.82472	19.9652	0.84222	38.9347
0.80197	0.18979	0.80197	0.3876	0.80197	0.78348	0.80196	1.94573	0.80194	3.87263	0.80983	7.90405	0.82579	19.9623	0.84314	38.9252
0.80295	0.18958	0.80295	0.38716	0.80294	0.78269	0.80292	1.94389	0.80286	3.86965	0.81083	7.90072	0.82674	19.9604	0.84451	39.0243
0.80394	0.1892	0.80393	0.38644	0.80392	0.78163	0.80389	1.94246	0.80389	3.86643	0.81185	7.89833	0.82755	19.9184	0.84583	39.0892
0.80494	0.18963	0.80492	0.38702	0.80494	0.78235	0.8049	1.94255	0.80487	3.86667	0.8128	7.89413	0.82851	19.8984	0.84668	39.0434
0.80596	0.19003	0.80596	0.38761	0.80595	0.78322	0.80594	1.94436	0.80591	3.86941	0.81375	7.88231	0.82967	19.9265	0.84729	38.95
0.80691	0.18909	0.8069	0.38615	0.80691	0.78174	0.80687	1.94219	0.80685	3.86524	0.81481	7.88632	0.8307	19.9165	0.84824	38.9423
0.80791	0.18929	0.8079	0.38628	0.80791	0.78154	0.80786	1.94114	0.80783	3.8631	0.81577	7.8826	0.83173	19.9132	0.84949	39.0205
0.80892	0.18971	0.80892	0.38691	0.80892	0.78211	0.80887	1.94129	0.80881	3.86179	0.81678	7.88021	0.83253	19.8784	0.85059	39.0282
0.80989	0.18919	0.80988	0.38607	0.80989	0.78111	0.80985	1.94022	0.80981	3.86143	0.81776	7.87525	0.83347	19.856	0.85156	39.0339
0.81091	0.18956	0.81089	0.38644	0.81091	0.7815	0.81087	1.94073	0.81085	3.86131	0.81876	7.86905	0.83467	19.8822	0.85229	38.9595
0.81191	0.18978	0.8119	0.38673	0.8119	0.7816	0.81189	1.94103	0.81186	3.86155	0.81976	7.86848	0.83546	19.8426	0.85321	38.929
0.81289	0.18954	0.81289	0.38628	0.81289	0.78098	0.81285	1.93927	0.81284	3.85773	0.82081	7.87087	0.83673	19.8708	0.85443	39.0015
0.81388	0.18929	0.81387	0.38586	0.81387	0.7801	0.81383	1.93775	0.81381	3.85463	0.82182	7.86734	0.83755	19.8388	0.85522	38.9481
0.8149	0.18994	0.8149	0.38674	0.81489	0.78125	0.81487	1.93915	0.81482	3.85702	0.82276	7.85723	0.83852	19.8278	0.85654	39.0301
0.8159	0.18987	0.81588	0.38651	0.81588	0.78076	0.81584	1.9387	0.8158	3.85356	0.82369	7.85351	0.83966	19.8355	0.8573	38.9462
0.81687	0.18932	0.81686	0.38575	0.81686	0.77987	0.81683	1.93793	0.8168	3.85499	0.8248	7.85732	0.84064	19.8283	0.85818	38.9309
0.81786	0.18954	0.81786	0.38589	0.81785	0.7798	0.81778	1.9367	0.81778	3.85141	0.82582	7.85704	0.84171	19.8412	0.85947	38.9786
0.81889	0.19015	0.81889	0.38678	0.81888	0.78064	0.81885	1.93805	0.81882	3.85201	0.82676	7.84779	0.84251	19.7949	0.8606	39.011
0.81986	0.18947	0.81984	0.38576	0.81985	0.77945	0.81979	1.93608	0.81979	3.85094	0.82773	7.84569	0.84349	19.7892	0.86157	39.032
0.82086	0.1899	0.82085	0.38631	0.82086	0.77997	0.82082	1.9373	0.82083	3.85273	0.82871	7.84111	0.84462	19.8026	0.86224	38.9481
0.82186	0.19009	0.82185	0.38652	0.82188	0.78014	0.82184	1.93667	0.82181	3.85165	0.82973	7.84025	0.84579	19.8212	0.86331	38.9557
0.82284	0.18946	0.82283	0.38552	0.82284	0.77837	0.82278	1.9342	0.82275	3.84605	0.83075	7.83444	0.84668	19.7906	0.86453	39.0015
0.82385	0.18399	0.82385	0.38603	0.82384	0.77903	0.82379	1.93399	0.82376	3.8451	0.83177	7.8393	0.84752	19.764	0.86566	39.0243
0.82487	0.19031	0.82486	0.38665	0.82487	0.77972	0.82481	1.93554	0.82483	3.84831	0.8327	7.82623	0.84853	19.7525	0.86655	39.0053
0.82585	0.1902	0.82585	0.38659	0.82585	0.77962	0.82582	1.93623	0.82584	3.8482	0.83369	7.82785	0.84962	19.7611	0.86743	38.9843
0.82682	0.18977	0.82682	0.38571	0.82681	0.7782	0.82678	1.9336	0.82678	3.84522	0.83475	7.82814	0.85065	19.7678	0.86835	38.9671
0.82784	0.19009	0.82784	0.3862	0.82784	0.77854	0.82777	1.93253	0.82776	3.84188	0.83565	7.81794	0.85167	19.7573	0.86951	38.9996
0.82883	0.18436	0.82883	0.3866	0.82882	0.77918	0.82878	1.9334	0.82874	3.84128	0.83676	7.82385	0.85252	19.7225	0.87054	39.0053
0.82981	0.18983	0.82981	0.38575	0.8298	0.77786	0.82979	1.93259	0.82974	3.8414	0.83768	7.81474	0.8535	19.7234	0.87158	38.9996
0.83082	0.19018	0.83082	0.38624	0.83083	0.7784	0.83078	1.93298	0.83075	3.84283	0.83871	7.81584	0.85464	19.7306	0.87244	38.9748
0.83183	0.19045	0.83183	0.38655	0.83181	0.77858	0.8318	1.93363	0.83179	3.84271	0.83971	7.81426	0.8555	19.701	0.87338	38.9633
0.8328	0.19005	0.83281	0.3859	0.83282	0.77797	0.83273	1.93051	0.8327	3.83592	0.84071	7.81269	0.85663	19.7253	0.87451	38.9862
0.83382	0.1844	0.83382	0.38628	0.83381	0.77792	0.83377	1.93116	0.83374	3.83663	0.84178	7.81279	0.85759	19.6972	0.87552	38.9862
0.83483	0.1906	0.83481	0.38653	0.83481	0.77842	0.83476	1.93176	0.83475	3.8389	0.84264	7.79939	0.85849	19.6781	0.8765	38.9748
0.83579	0.18416	0.83579	0.38586	0.83578	0.77738	0.83575	1.92997	0.83569	3.83258	0.84368	7.80101	0.85966	19.6967	0.87753	38.9748
0.8368	0.19026	0.8368	0.38589	0.8368	0.77747	0.83676	1.93092	0.83673	3.83699	0.84473	7.80573	0.86066	19.6934	0.87851	38.9614
0.83782	0.19083	0.8378	0.38667	0.83781	0.77828	0.83775	1.93012	0.83771	3.83449	0.84578	7.80253	0.86168	19.6877	0.87952	38.9729
0.83882	0.18475	0.83882	0.38676	0.83882	0.77814	0.83878	1.93089	0.83871	3.83413	0.84673	7.79839	0.86255	19.6691	0.88046	38.9538
0.83978	0.19035	0.83979	0.386	0.83979	0.77738	0.83974	1.9294	0.83969	3.83246	0.84768	7.79181	0.86351	19.6514	0.88144	38.9442
0.84079	0.19059	0.84078	0.38622	0.84078	0.77734	0.84074	1.92997	0.84073	3.83377	0.84868	7.79152	0.86461	19.6624	0.8826	38.9767
0.84182	0.19116	0.84182	0.38701	0.84183	0.77833	0.84177	1.9297	0.84174	3.83186	0.84967	7.78537	0.86571	19.6733	0.88348	38.9462
0.84277	0.19063	0.84277	0.38624	0.84276	0.77746	0.84274	1.9294	0.84271	3.83306	0.85071	7.78632	0.86652	19.6352	0.88452	38.9442
0.84378	0.18465	0.84377	0.38603	0.84377	0.7769	0.84372	1.92836	0.84369	3.82829	0.85173	7.7898	0.86769	19.6514	0.88519	38.8737
0.8448	0.19107	0.8448	0.38679	0.84481	0.77767	0.84479	1.9294	0.84476	3.83174	0.85267	7.78146	0.86852	19.6218	0.88641	38.9252
0.84578	0.19061	0.84576	0.38607	0.84576	0.77693	0.84576	1.9291	0.84576	3.8321	0.85366	7.77903	0.86961	19.6233	0.88763	38.969
0.84676	0.1908	0.84676	0.38619	0.84675	0.77665	0.84671	1.92678	0.84671	3.8259	0.85471	7.77531	0.87065	19.6238	0.88843	38.9214
0.8478	0.19122	0.84778	0.38682	0.84779	0.77733	0.84776	1.92884	0.84775	3.83079	0.85565	7.77216	0.87161	19.6142	0.8895	38.9194
0.84878	0.19038	0.84878	0.38695	0.84877	0.77737	0.84872	1.92669	0.84869	3.8259	0.85665	7.77183	0.87265	19.6137	0.89026	38.868
0.84977	0.19097	0.84976	0.38638	0.84977	0.77634	0.84973	1.92609	0.8497	3.82578	0.85775	7.77655	0.8736	19.5994	0.89136	38.8832
0.85077	0.19102	0.85076	0.38648	0.85077	0.77683	0.85075	1.92702	0.85071	3.8265	0.85864	7.763	0.87463	19.6094	0.89258	38.9366
0.85179	0.19152	0.85179	0.38723	0.85179	0.77775	0.85173	1.92669	0.85168	3.82483	0.85967	7.76601	0.87564	19.5947	0.89334	38.8794
0.85274	0.19099	0.85275	0.38642	0.85275	0.77658	0.85274	1.92633	0.85272	3.82543	0.8607	7.76486	0.87665	19.588	0.89447	38.8927
0.85376	0.19132	0.85375	0.38691	0.85376	0.77662	0.85371	1.9252	0.8537	3.82173	0.86169	7.76138	0.87762	19.5832	0.8952	38.826
0.85477	0.1914	0.85477	0.387	0.85475	0.77688	0.85472	1.92624	0.85471	3.82447	0.86268	7.75771	0.87865	19.5799	0.89627	38.847
0.85575	0.19121	0.85575	0.38662	0.85574	0.77617	0.85573	1.92392	0.85568	3.81935	0.8637	7.75976	0.87964	19.5665	0.89755	38.9042
0.85677	0.19156	0.85676	0.38711	0.85675	0.77685	0.85672	1.92455	0.85669	3.82066	0.86471	7.75662	0.88066	19.5603	0.89832	38.8527
0.85778	0.19173	0.85777	0.38733	0.85778	0.77704	0.85776	1.92568	0.85776	3.82316	0.86569	7.75337	0.88158	19.5441	0.89954	38.8985
0.85876	0.19132	0.85874	0.38665	0.85875	0.77587	0.8587	1.92231	0.85864	3.81815	0.86669	7.74784	0.88268	19.5546	0.90015	38.7974
0.85973	0.19128	0.85972	0.38651	0.85972	0.77557	0.85971	1.923	0.85968	3.81815	0.86771	7.75261	0.88359	19.5446	0.90131	38.8184
0.86077	0.19203	0.86076	0.38761	0.86077	0.77711	0.86072	1.92428	0.86072	3.81947	0.86867	7.74479	0.8846	19.5351	0.90268	38.9099
0.86177	0.19186	0.86176	0.38733	0.86177	0.77657	0.86174	1.92353	0.86169	3.81851	0.8697	7.74527	0.88548	19.5003	0.90335	38.8298
0.86274	0.19159	0.86274	0.38693	0.86273	0.77595	0.86273	1.92329	0.8627	3.81839	0.87073	7.74612	0.88658	19.5227	0.90457	38.8718
0.86376	0.19183	0.86377	0.38723	0.86375	0.77606	0.86374	1.9218	0.86368	3.81517	0.87169	7.74117	0.8876	19.515	0.90488	38.7077
0.86476	0.19201	0.86476	0.38754	0.86476	0.77633	0.86475	1.92297	0.86472	3.81756	0.87271	7.73912	0.88861	19.5022	0.90634	38.8031
0.86574	0.19172	0.86575	0.38695	0.86573	0.77569	0.86571	1.92148	0.86572	3.81672	0.87368	7.73511	0.88969	19.5169	0.90759	38.866
0.86675	0.19206	0.86675	0.38746	0.86674	0.77605	0.86675	1.9218	0.8667	3.81434	0.87471	7.73664	0.89049	19.4726	0.90833	38.8107
0.86778	0.19259	0.86778	0.38832	0.86777	0.77705	0.86775	1.92252	0.86771	3.81672	0.87568	7.73406	0.89154	19.4717	0.90952	38.8546
0.86874	0.19194	0.86874	0.38725	0.86874	0.77582	0.86871	1.9199	0.86868	3.81184	0.87675	7.73597	0.89267	19.5022	0.91028	38.7878
0.86975	0.19218	0.86975	0.38746	0.86974	0.77593	0.86971	1.9201	0.86969	3.81219	0.87772	7.72891	0.89354	19.4678	0.91125	38.7783
0.87077	0.19263	0.87077	0.38824	0.87076	0.7767	0.87074	1.92142	0.87073	3.8141	0.87869	7.72634	0.89464	19.4793	0.9126	38.8413
0.87174	0.19206	0.87173	0.38735	0.87175	0.77538	0.8717	1.91954	0.8717	3.81136	0.87975	7.72853	0.89545	19.4483	0.91333	38.7649
0.87273	0.19226	0.87274	0.3875	0.87274	0.77573	0.87271	1.91921	0.87271	3.81029	0.88069	7.72381	0.89651	19.4449	0.91449	38.8145
0.87375	0.19236	0.87375	0.38761	0.87375	0.77605	0.8737	1.9193	0.87369	3.80993	0.88167	7.72085	0.89767	19.4621	0.91531	38.7592
0.87478	0.19298	0.87477	0.38851	0.87478	0.77696	0.87473	1.91996	0.87469	3.81088	0.88271	7.72109	0.89856	19.4473	0.91629	38.7402
0.87576	0.19284	0.87575	0.38822	0.87575	0.77656	0.87575	1.91897	0.87573	3.80886	0.88369	7.71446	0.89967	19.4411	0.91757	38.8145
0.87679	0.19332	0.87679	0.38905	0.87679	0.77721	0.87675	1.9207	0.87674	3.81053	0.88471	7.71842	0.90048	19.4125	0.9183	38.7459
0.87776	0.19266	0.87774	0.3879	0.87775	0.77583	0.87773	1.91847	0.87772	3.80778	0.88566	7.70745	0.9015	19.4178	0.91953	38.7859
0.87877	0.19317	0.87877	0.38871	0.87877	0.77681	0.87872	1.91867	0.87872	3.80755	0.88668	7.70693	0.90257	19.4182	0.92004	38.6734
0.8798	0.19346	0.8798	0.38912	0.87979	0.7774	0.87976	1.91993	0.87973	3.80957	0.88769	7.7076	0.90366	19.424	0.92126	38.7268
0.88076	0.19267	0.88075	0.38792	0.88076	0.77541	0.88072	1.91653	0.88071	3.8048	0.88867	7.70869	0.90463	19.4192	0.9227	38.8145
0.88177	0.19289	0.88176	0.3882	0.88176	0.7757	0.88171	1.91683	0.88168	3.80433	0.88973	7.70774	0.90533	19.3601	0.92328	38.7116
0.88279	0.19344	0.88278	0.38892	0.88279	0.77673	0.88275	1.91701	0.88275	3.80516	0.89061	7.69496	0.90651	19.3825	0.92456	38.7726
0.88377	0.19323	0.88377	0.38862	0.88377	0.77601	0.88376	1.91674	0.8837	3.80242	0.89167	7.69715	0.90753	19.3882	0.92505	38.6429
0.88474	0.19291	0.88475	0.38809	0.88474	0.77531	0.88472	1.91662	0.8847	3.80302	0.89269	7.69839	0.90871	19.4039	0.9263	38.6944
0.88577	0.19014	0.88578	0.38868	0.88575	0.77554	0.88573	1.91492	0.88568	3.79944	0.89369	7.69696	0.90965	19.3849	0.92734	38.7135
0.88674	0.193	0.88674	0.38803	0.88674	0.77492	0.88672	1.91522	0.88669	3.79992	0.89469	7.69033	0.91052	19.3658	0.92865	38.7878
0.88774	0.193	0.88773	0.38786	0.88773	0.7749	0.88771	1.91355	0.88773	3.79849	0.89564	7.68971	0.91148	19.3539	0.92953	38.744
0.88876	0.19346	0.88876	0.38861	0.88877	0.77547	0.88873	1.91501	0.8887	3.79992	0.89664	7.68647	0.91255	19.3624	0.93002	38.6124
0.8898	0.19404	0.88979	0.38938	0.88978	0.77623	0.88974	1.91596	0.88974	3.80051	0.89766	7.6829	0.91367	19.3753	0.93127	38.6658
0.89074	0.19326	0.89074	0.38816	0.89073	0.77472	0.8907	1.91209	0.89066	3.7936	0.89872	7.68786	0.91464	19.3577	0.93237	38.6791
0.89173	0.19316	0.89173	0.38791	0.89172	0.77427	0.89169	1.91253	0.89169	3.79467	0.89969	7.68538	0.91553	19.3358	0.93362	38.7344
0.89277	0.1941	0.89277	0.38932	0.89277	0.77592	0.89273	1.91429	0.8927	3.79694	0.9006	7.67613	0.91649	19.3329	0.93451	38.7135
0.89373	0.19333	0.89373	0.38811	0.89372	0.77413	0.89371	1.91188	0.89368	3.79372	0.90165	7.67584	0.91751	19.3272	0.93509	38.6086
0.89475	0.19381	0.89475	0.38873	0.89475	0.77463	0.89474	1.91271	0.89471	3.79431	0.9027	7.67388	0.91869	19.342	0.93628	38.6334
0.89575	0.19374	0.89575	0.38855	0.89573	0.77491	0.89572	1.91158	0.89569	3.79109	0.90368	7.67374	0.91963	19.331	0.93738	38.6562
0.89675	0.19382	0.89675	0.3887	0.89674	0.77494	0.8967	1.91104	0.8967	3.7905	0.90466	7.66993	0.92043	19.2895	0.93857	38.7077
0.89775	0.19396	0.89775	0.38881	0.89775	0.77506	0.89772	1.91069	0.89767	3.78931	0.90555	7.66263	0.92155	19.3052	0.93948	38.66
0.89875	0.19406	0.89875	0.38885	0.89873	0.77503	0.89874	1.91191	0.89874	3.79252	0.9066	7.65958	0.92255	19.3052	0.94022	38.6009
0.89976	0.1942	0.89976	0.38913	0.89976	0.77504	0.89972	1.91128	0.89972	3.79086	0.90765	7.6643	0.92366	19.3138	0.94141	38.6429
0.90072	0.1937	0.90072	0.38819	0.90071	0.77369	0.90068	1.90803	0.90063	3.78442	0.90873	7.66711	0.92465	19.3014	0.94241	38.6276
0.90175	0.19427	0.90175	0.38896	0.90175	0.77465	0.90169	1.90926	0.9017	3.78549	0.90969	7.6622	0.92537	19.2642	0.9436	38.66
0.90278	0.19481	0.90278	0.38972	0.90276	0.77538	0.90276	1.91104	0.90271	3.78883	0.91063	7.65429	0.92647	19.2699	0.94458	38.6505
0.90373	0.19411	0.90371	0.38863	0.90372	0.77378	0.9037	1.90899	0.90369	3.78621	0.91165	7.65638	0.92755	19.2728	0.94531	38.5819
0.90474	0.19451	0.90473	0.38916	0.90472	0.77432	0.90469	1.90917	0.90469	3.78561	0.91268	7.65696	0.92873	19.2933	0.94641	38.62
0.90576	0.19475	0.90575	0.38933	0.90574	0.77424	0.9057	1.90696	0.90564	3.77917	0.91367	7.65243	0.92963	19.2685	0.94751	38.6352
0.90673	0.19436	0.90672	0.38868	0.90671	0.77381	0.90668	1.90702	0.90665	3.78025	0.91469	7.64847	0.9304	19.238	0.94867	38.6543
0.90773	0.19469	0.90773	0.38908	0.90774	0.77425	0.90771	1.9078	0.90768	3.78215	0.91569	7.64942	0.93152	19.2537	0.94955	38.62
0.90877	0.19525	0.90877	0.39006	0.90876	0.77506	0.90872	1.90821	0.90872	3.78394	0.91664	7.64518	0.9326	19.249	0.95047	38.5971
0.90974	0.19498	0.90974	0.38951	0.90974	0.77448	0.90971	1.90738	0.9097	3.78275	0.91768	7.64332	0.93369	19.2604	0.95154	38.6086
0.91073	0.19493	0.91073	0.38927	0.91072	0.77374	0.91068	1.90514	0.91068	3.77703	0.91873	7.64751	0.93465	19.2513	0.95258	38.6066
0.91176	0.19536	0.91176	0.38998	0.91174	0.77459	0.91171	1.90651	0.91168	3.77786	0.91968	7.63941	0.93547	19.2165	0.95361	38.6143
0.91275	0.19544	0.91274	0.39001	0.91274	0.77455	0.9127	1.90643	0.91272	3.77846	0.92062	7.63631	0.93651	19.2194	0.95453	38.5819
0.91373	0.19517	0.91372	0.38961	0.91372	0.77377	0.9137	1.9052	0.9137	3.77798	0.92166	7.63383	0.93764	19.2289	0.9556	38.5952
0.91474	0.19536	0.91472	0.38977	0.91473	0.77401	0.9147	1.9058	0.9147	3.77739	0.92267	7.63235	0.93872	19.2347	0.95654	38.5628
0.91579	0.19638	0.91578	0.39122	0.91578	0.77583	0.91574	1.90628	0.91571	3.77703	0.9237	7.63493	0.93964	19.2132	0.95746	38.5456
0.91673	0.19556	0.91673	0.39002	0.91672	0.77388	0.91672	1.90377	0.91666	3.7725	0.92468	7.63378	0.9406	19.2089	0.95862	38.5761
0.91776	0.19608	0.91775	0.39053	0.91774	0.77469	0.91771	1.90443	0.91766	3.77369	0.92562	7.62525	0.94159	19.1984	0.95947	38.5342
0.91874	0.19616	0.91874	0.39075	0.91874	0.77499	0.91873	1.90568	0.91873	3.77679	0.92665	7.62219	0.94261	19.197	0.96054	38.5361
0.91974	0.19567	0.91972	0.38998	0.91971	0.77381	0.91971	1.90365	0.91971	3.77321	0.92767	7.62343	0.9437	19.2156	0.96152	38.5208
0.92075	0.19568	0.92076	0.39115	0.92074	0.77513	0.92068	1.90306	0.92065	3.76892	0.92872	7.62591	0.94464	19.1946	0.96234	38.4769
0.92177	0.19675	0.92176	0.39136	0.92175	0.77519	0.92171	1.90356	0.92169	3.77035	0.92969	7.62215	0.94557	19.176	0.96362	38.5342
0.92278	0.19693	0.92277	0.39165	0.92276	0.7751	0.92273	1.90291	0.9227	3.76988	0.93064	7.61271	0.94659	19.1793	0.96454	38.5208
0.92373	0.19643	0.92372	0.39077	0.92373	0.77444	0.92371	1.90252	0.92368	3.77035	0.93169	7.61833	0.94766	19.1755	0.96558	38.5284
0.92475	0.19702	0.92474	0.39163	0.92474	0.77519	0.9247	1.90261	0.92471	3.7694	0.93268	7.61466	0.94876	19.1855	0.9664	38.4674
0.92576	0.19073	0.92577	0.3918	0.92576	0.77484	0.92572	1.90187	0.92569	3.76535	0.93369	7.61237	0.94969	19.1693	0.96738	38.4426
0.92675	0.19698	0.92674	0.39133	0.92673	0.77441	0.9267	1.9007	0.92667	3.76511	0.93471	7.6119	0.95067	19.1588	0.96863	38.5189
0.92776	0.1974	0.92776	0.39199	0.92774	0.77485	0.92773	1.90175	0.9277	3.76606	0.93565	7.60856	0.95172	19.1622	0.96957	38.4827
0.92878	0.19775	0.92877	0.39236	0.92877	0.77561	0.92874	1.90261	0.92874	3.76773	0.93666	7.60646	0.9527	19.1608	0.97055	38.4865
0.92975	0.19744	0.92975	0.39189	0.92974	0.77505	0.9297	1.901	0.92972	3.76487	0.93771	7.60565	0.95372	19.1541	0.97131	38.4235
0.93076	0.19129	0.93076	0.39216	0.93074	0.77477	0.93071	1.90008	0.93069	3.76213	0.93875	7.60369	0.95474	19.1531	0.97229	38.3987
0.9318	0.19842	0.93179	0.39317	0.93178	0.77603	0.93173	1.90085	0.9317	3.76332	0.93971	7.60169	0.95578	19.1531	0.97363	38.4693
0.93277	0.19812	0.93276	0.39269	0.93276	0.77558	0.93274	1.90082	0.93271	3.76225	0.94067	7.59892	0.9567	19.1307	0.97446	38.435
0.93376	0.19806	0.93376	0.39252	0.93376	0.77506	0.9337	1.89969	0.93372	3.76308	0.94171	7.60102	0.95767	19.1197	0.97522	38.3682
0.93479	0.19872	0.93478	0.39336	0.9348	0.77602	0.93474	1.9007	0.93475	3.76332	0.94271	7.59416	0.95876	19.1336	0.9762	38.3606
0.93579	0.19235	0.93578	0.39332	0.93577	0.77568	0.93575	1.89915	0.93573	3.75843	0.94374	7.59587	0.95972	19.1135	0.97723	38.3492
0.93678	0.19857	0.93677	0.39299	0.93676	0.77497	0.93672	1.89835	0.93671	3.75831	0.94477	7.59645	0.96071	19.1097	0.97855	38.4273
0.93778	0.19881	0.93777	0.39333	0.93777	0.77552	0.93773	1.89921	0.93771	3.75879	0.94568	7.58824	0.96169	19.1054	0.97943	38.3873
0.93882	0.19979	0.9388	0.39466	0.93879	0.77698	0.93878	1.90043	0.93872	3.76117	0.94671	7.58734	0.96257	19.0806	0.98059	38.4197
0.93978	0.19915	0.93977	0.39367	0.93978	0.77578	0.93974	1.89844	0.93973	3.75831	0.94774	7.58672	0.96368	19.093	0.98129	38.3225
0.94079	0.19961	0.94078	0.39415	0.94078	0.77653	0.94077	1.89853	0.9407	3.75664	0.94877	7.58872	0.96472	19.1002	0.98218	38.3053
0.9418	0.19991	0.9418	0.39459	0.9418	0.77698	0.94177	1.89868	0.94174	3.75748	0.94974	7.58424	0.9657	19.0783	0.98349	38.372
0.94277	0.19947	0.94277	0.39395	0.94277	0.77575	0.94275	1.89763	0.94272	3.75509	0.95075	7.57852	0.96655	19.0554	0.98465	38.4083
0.9438	0.20009	0.9438	0.39471	0.94379	0.77658	0.94377	1.89754	0.94373	3.75569	0.95178	7.58195	0.96756	19.0558	0.9856	38.372
0.94482	0.2006	0.94481	0.39544	0.94481	0.77737	0.94478	1.89892	0.94479	3.75712	0.95276	7.57999	0.96864	19.0549	0.98618	38.2709
0.94583	0.20078	0.94581	0.39556	0.94581	0.77736	0.94579	1.89754	0.94571	3.75247	0.95376	7.57713	0.9697	19.0539	0.98724	38.2824
0.94681	0.20044	0.9468	0.39506	0.9468	0.77683	0.94675	1.89632	0.94675	3.7533	0.95481	7.57785	0.97066	19.0525	0.98846	38.3377
0.94783	0.20108	0.94784	0.39598	0.94783	0.77776	0.94777	1.89707	0.94775	3.75247	0.95579	7.5717	0.97157	19.0234	0.98962	38.3606
0.94883	0.20131	0.94883	0.39629	0.94882	0.77791	0.94881	1.89775	0.94876	3.75354	0.95677	7.57031	0.97255	19.0172	0.99057	38.3263
0.9498	0.2009	0.94979	0.39555	0.9498	0.77664	0.94978	1.89623	0.94977	3.75176	0.95774	7.56493	0.97368	19.0349	0.99124	38.2462
0.95083	0.2017	0.95082	0.39653	0.95082	0.77761	0.95078	1.89647	0.95074	3.75056	0.95879	7.56583	0.97472	19.032	0.99222	38.2309
0.95185	0.20205	0.95184	0.39708	0.95184	0.77858	0.95181	1.89707	0.95178	3.75092	0.95977	7.56369	0.97551	18.991	0.9935	38.3072
0.95283	0.20182	0.95283	0.39668	0.95283	0.77798	0.95279	1.89567	0.95276	3.74842	0.96075	7.56292	0.97649	18.9905	0.99463	38.3244
0.95384	0.2022	0.95384	0.39716	0.95384	0.77814	0.95381	1.8962	0.9538	3.74973	0.96174	7.55835	0.97752	18.9853	0.995	38.1699
0.95487	0.20295	0.95487	0.39813	0.95486	0.77934	0.95485	1.89617	0.95483	3.75021	0.9627	7.55	0.97864	18.9972	0.99619	38.1908
0.95583	0.20237	0.95582	0.39719	0.95582	0.77832	0.9558	1.89501	0.95575	3.74687	0.96375	7.55272	0.97971	19.0034	0.99716	38.1813
0.95682	0.20225	0.95681	0.39681	0.95681	0.77758	0.9568	1.89409	0.95679	3.7452	0.96478	7.55506	0.98073	18.9934	0.99854	38.2462
0.95785	0.20319	0.95785	0.3982	0.95785	0.7792	0.95781	1.89471	0.95776	3.74508	0.96575	7.54986	0.98148	18.9595	0.99954	38.2614
0.95886	0.2033	0.95884	0.39825	0.95886	0.77877	0.95882	1.8945	0.9588	3.7452	0.96669	7.54247	0.98248	18.96	1.00031	38.2137
0.95981	0.20307	0.95982	0.39787	0.95981	0.77803	0.95979	1.89236	0.95978	3.7421	0.96774	7.54342	0.98366	18.9724	1.00134	38.1947
0.96081	0.20327	0.9608	0.39815	0.96082	0.77834	0.96078	1.89292	0.96075	3.7415	0.96874	7.54185	0.98468	18.9781	1.00214	38.1412
0.96185	0.20399	0.96184	0.39922	0.96183	0.77922	0.96179	1.89206	0.96176	3.74031	0.96973	7.53779	0.98569	18.9691	1.00348	38.2175
0.9628	0.20363	0.96281	0.39859	0.9628	0.77841	0.96275	1.89063	0.96274	3.73709	0.97075	7.53517	0.98653	18.9352	1.00464	38.2481
0.9638	0.20405	0.96379	0.39897	0.96381	0.77894	0.96379	1.89158	0.96378	3.73864	0.97171	7.53508	0.98744	18.9209	1.00574	38.269
0.96482	0.20458	0.96481	0.39967	0.96481	0.77936	0.9648	1.89197	0.96478	3.73936	0.97266	7.52788	0.98863	18.9433	1.00629	38.1584
0.96578	0.20413	0.96577	0.39886	0.96577	0.77813	0.96576	1.89003	0.96573	3.7353	0.97372	7.53117	0.98962	18.9347	1.0072	38.1336
0.96678	0.20469	0.96678	0.39963	0.96679	0.77877	0.96675	1.88941	0.96671	3.73268	0.97477	7.52788	0.99066	18.9342	1.00848	38.1775
0.96781	0.2053	0.96781	0.40054	0.96781	0.77954	0.96779	1.88962	0.96774	3.73364	0.97565	7.51843	0.99149	18.9076	1.00958	38.1985
0.96879	0.20519	0.96879	0.40039	0.96879	0.77947	0.96877	1.88944	0.96872	3.7328	0.97667	7.51858	0.99248	18.8923	1.01056	38.1832
0.96979	0.20538	0.9698	0.40053	0.9698	0.77934	0.96977	1.88831	0.96973	3.73185	0.97768	7.52082	0.99364	18.9138	1.01129	38.105
0.9708	0.20577	0.97078	0.40107	0.9708	0.77946	0.97075	1.88842	0.97076	3.73161	0.9787	7.51367	0.99469	18.9242	1.01227	38.0878
0.97181	0.2063	0.9718	0.40179	0.9718	0.78025	0.97177	1.88872	0.97174	3.72934	0.9797	7.51586	0.99538	18.8584	1.01349	38.1546
0.97278	0.20602	0.97277	0.40128	0.97276	0.77923	0.97272	1.88619	0.97272	3.72505	0.98074	7.51448	0.99649	18.8785	1.01465	38.166
0.97381	0.20689	0.97379	0.40248	0.97379	0.78081	0.97375	1.88834	0.97372	3.72839	0.98168	7.50647	0.9975	18.8732	1.01526	38.0669
0.97481	0.2072	0.97479	0.40299	0.97482	0.78161	0.97476	1.88845	0.97479	3.72934	0.98265	7.50003	0.99861	18.8789	1.01642	38.0917
0.97576	0.20659	0.97576	0.40211	0.97575	0.77969	0.97569	1.88476	0.97568	3.72064	0.98372	7.50532	0.99965	18.8794	1.01733	38.063
0.97678	0.20745	0.97677	0.40317	0.97677	0.78076	0.97676	1.88652	0.97668	3.72326	0.98475	7.51109	1.00064	18.8775	1.01856	38.105
0.9778	0.20805	0.97778	0.40411	0.97778	0.78154	0.97775	1.88658	0.97775	3.72291	0.98568	7.50046	1.00153	18.8494	1.01959	38.1298
0.97878	0.20803	0.97877	0.40407	0.97875	0.78137	0.97874	1.88586	0.97873	3.72219	0.98667	7.49497	1.0025	18.8489	1.02063	38.1165
0.97976	0.20804	0.97975	0.40403	0.97975	0.7814	0.97974	1.88586	0.97971	3.72195	0.98766	7.49364	1.00366	18.8694	1.02142	38.0459
0.9808	0.209	0.9808	0.40544	0.98079	0.78276	0.98076	1.88685	0.98074	3.72291	0.98867	7.49502	1.00476	18.868	1.02234	38.0268
0.98177	0.20872	0.98176	0.40505	0.98175	0.7818	0.98174	1.88446	0.98169	3.71802	0.9897	7.49426	1.0058	18.8675	1.0235	38.063
0.98277	0.20919	0.98277	0.40564	0.98276	0.78241	0.98271	1.88422	0.98267	3.71575	0.99072	7.49192	1.00656	18.8389	1.02472	38.1184
0.98378	0.20959	0.98376	0.40624	0.98378	0.78304	0.98375	1.88547	0.98373	3.71862	0.99165	7.48377	1.00754	18.8165	1.02557	38.0669
0.9848	0.21028	0.98479	0.40736	0.9848	0.78452	0.98476	1.8864	0.98477	3.72064	0.99262	7.48248	1.00864	18.8308	1.02643	38.0192
0.98575	0.20989	0.98574	0.40679	0.98574	0.78368	0.98572	1.88458	0.98569	3.71623	0.99368	7.48124	1.00971	18.8355	1.02741	38.002
0.98677	0.21052	0.98675	0.40768	0.98676	0.78437	0.98672	1.88422	0.98669	3.71409	0.99474	7.48243	1.01074	18.8274	1.0285	38.0135
0.98778	0.21113	0.98777	0.40866	0.98779	0.78548	0.98773	1.88449	0.98767	3.71349	0.9956	7.47314	1.01157	18.8012	1.0296	38.0287
0.98873	0.21081	0.98872	0.40821	0.98874	0.78493	0.98872	1.88407	0.98868	3.71361	0.99666	7.47881	1.01251	18.7964	1.03058	38.0325
0.98977	0.21161	0.98976	0.4094	0.98976	0.78604	0.98973	1.88425	0.98972	3.71409	0.99766	7.47366	1.01367	18.805	1.03149	37.9944
0.99078	0.21194	0.99076	0.4099	0.99078	0.78684	0.99074	1.88512	0.99072	3.71432	0.99866	7.46865	1.01453	18.7859	1.03253	37.9906
0.99175	0.21183	0.99175	0.40976	0.99174	0.78649	0.99171	1.88208	0.99167	3.70932	0.99967	7.46861	1.01569	18.805	1.03363	38.002
0.99276	0.21239	0.99274	0.4106	0.99274	0.78698	0.99269	1.8816	0.99268	3.70729	1.00076	7.47476	1.01657	18.7807	1.03442	37.9257
0.99377	0.21277	0.99376	0.4112	0.99375	0.78787	0.99373	1.88339	0.99371	3.71075	1.00167	7.4645	1.01752	18.7631	1.03571	38.0001
0.99477	0.21297	0.99478	0.41239	0.99478	0.78889	0.99474	1.88485	0.99475	3.71254	1.00263	7.45959	1.01865	18.7769	1.03662	37.9715
0.99575	0.2128	0.99575	0.41215	0.99576	0.78869	0.9957	1.88163	0.99564	3.70455	1.00371	7.46512	1.01978	18.7812	1.03766	37.9677
0.99676	0.214	0.99676	0.41323	0.99677	0.79021	0.99672	1.88333	0.9967	3.70669	1.00479	7.46694	1.02075	18.7755	1.03857	37.9467
0.99777	0.21426	0.99776	0.41368	0.99775	0.79046	0.99773	1.88381	0.99771	3.70693	1.00574	7.46107	1.02161	18.7545	1.03961	37.9353
0.99872	0.21384	0.99872	0.41312	0.99872	0.78956	0.9987	1.88252	0.99869	3.70646	1.00669	7.45244	1.02258	18.7426	1.04059	37.9333
0.99976	0.21506	0.99976	0.41497	0.99976	0.79221	0.99973	1.88455	0.99969	3.70622	1.00767	7.45578	1.02371	18.7545	1.0415	37.8952
1.0008	0.21602	1.00079	0.41655	1.00079	0.79398	1.00076	1.88571	1.00073	3.70967	1.00868	7.45363	1.02478	18.7674	1.04254	37.9085
1.00179	0.21577	1.00179	0.41624	1.00178	0.79355	1.00174	1.88413	1.00171	3.70431	1.00974	7.45382	1.02573	18.7449	1.04358	37.9028
1.00279	0.21598	1.00278	0.41673	1.00276	0.79418	1.00272	1.88366	1.00269	3.70216	1.01075	7.44991	1.02664	18.7297	1.04425	37.8189
1.00384	0.21695	1.00383	0.41837	1.00383	0.79623	1.00375	1.88544	1.00372	3.70705	1.01167	7.44219	1.02762	18.7268	1.04572	37.9028
1.00482	0.21681	1.00479	0.41842	1.00481	0.79609	1.00476	1.88646	1.00476	3.70884	1.01266	7.44176	1.02869	18.7216	1.04645	37.8342
1.00577	0.21673	1.00576	0.41824	1.00576	0.79591	1.00574	1.88595	1.00574	3.70514	1.01373	7.4492	1.02972	18.7211	1.04749	37.8571
1.00681	0.2175	1.0068	0.4194	1.0068	0.79684	1.00674	1.88518	1.00671	3.70312	1.01466	7.44	1.03076	18.7302	1.04865	37.8685
1.00781	0.21784	1.00781	0.42026	1.00781	0.79817	1.00772	1.88616	1.00769	3.70169	1.01574	7.44295	1.03168	18.7011	1.04932	37.7884
1.00879	0.21773	1.00877	0.42015	1.00879	0.79809	1.00873	1.88577	1.00867	3.70228	1.01671	7.43637	1.03268	18.703	1.06104	37.8723
1.00981	0.21835	1.0098	0.42125	1.0098	0.7994	1.00977	1.8875	1.00977	3.70336	1.01766	7.4338	1.03375	18.7097	1.05206	37.8189
1.01084	0.21917	1.01083	0.42247	1.01082	0.80116	1.01077	1.88851	1.01074	3.70538	1.01871	7.43136	1.03461	18.6768	1.05304	37.8113
1.01178	0.21852	1.01177	0.42168	1.01177	0.79953	1.01172	1.88536	1.01172	3.69847	1.01974	7.43604	1.03577	18.7006	1.05414	37.8227
1.01281	0.2192	1.0128	0.42271	1.01281	0.80088	1.01273	1.88658	1.0127	3.69787	1.02076	7.43561	1.03671	18.6925	1.05493	37.756
1.01383	0.21989	1.01382	0.42395	1.01382	0.80255	1.01376	1.88893	1.01379	3.70312	1.02168	7.42602	1.03775	18.681	1.05634	37.8418
1.01478	0.21968	1.01478	0.42375	1.0148	0.80202	1.01474	1.88762	1.01471	3.69883	1.02271	7.42469	1.03876	18.6744	1.05695	37.7502
1.01581	0.22008	1.0158	0.42451	1.01581	0.80317	1.01578	1.88884	1.01575	3.70097	1.02378	7.42989	1.03973	18.6691	1.05811	37.7579
1.01682	0.22059	1.0168	0.4254	1.0168	0.8046	1.01675	1.88813	1.01672	3.69859	1.02477	7.42855	1.04071	18.6582	1.05896	37.7579
1.01782	0.22088	1.01782	0.42601	1.0178	0.80512	1.01776	1.88923	1.0177	3.69799	1.02576	7.42426	1.04172	18.6505	1.05981	37.6968
1.01882	0.22096	1.01881	0.42619	1.01881	0.80574	1.01877	1.88926	1.01874	3.69847	1.02673	7.42054	1.04273	18.6482	1.0611	37.7788
1.01982	0.22142	1.01982	0.42713	1.01981	0.80699	1.01978	1.89138	1.01971	3.70014	1.02776	7.42054	1.04373	18.6358	1.06165	37.7007
1.02085	0.22204	1.02083	0.42825	1.02085	0.80833	1.02081	1.89218	1.02081	3.70121	1.02874	7.4193	1.04456	18.6186	1.06274	37.6987
1.02178	0.22145	1.02177	0.42755	1.0218	0.80766	1.02173	1.8895	1.02173	3.69585	1.02974	7.41739	1.04572	18.6391	1.06403	37.7121
1.02284	0.22273	1.02283	0.42951	1.02284	0.81002	1.02277	1.89182	1.02271	3.69716	1.03076	7.41572	1.04666	18.6171	1.06451	37.5614
1.02386	0.22297	1.02385	0.43026	1.02387	0.81136	1.0238	1.89343	1.0238	3.69942	1.03174	7.41406	1.0477	18.6176	1.06659	37.7235
1.0248	0.22253	1.0248	0.42971	1.02482	0.81087	1.02478	1.89322	1.02478	3.69954	1.03279	7.41797	1.04868	18.6114	1.06677	37.6434
1.02584	0.22316	1.02582	0.43091	1.02582	0.81224	1.02576	1.89307	1.02576	3.69799	1.03378	7.41372	1.05447	18.5852	1.06805	37.6491
1.02685	0.22392	1.02684	0.43214	1.02684	0.81398	1.02679	1.89453	1.02679	3.69752	1.03467	7.40533	1.05133	18.5952	1.06891	37.6739
1.02786	0.22387	1.02784	0.43238	1.02783	0.81436	1.02777	1.89537	1.02777	3.6974	1.03584	7.41372	1.05228	18.6167	1.06982	37.6129
1.02882	0.22377	1.02879	0.4324	1.02883	0.8144	1.02875	1.8951	1.02875	3.69752	1.03682	7.41138	1.05313	18.5852	1.07111	37.6053
1.02985	0.22456	1.02984	0.43385	1.02986	0.81702	1.02979	1.89707	1.02979	3.69859	1.03782	7.40719	1.05405	18.5843	1.07233	37.6854
1.03084	0.22447	1.03084	0.43395	1.03084	0.8175	1.03079	1.89713	1.03082	3.6993	1.03882	7.40891	1.05508	18.5719	1.07294	37.59
1.03184	0.2248	1.03184	0.43459	1.03184	0.81822	1.0318	1.89698	1.03174	3.69632	1.03976	7.40323	1.05606	18.5685	1.07391	37.6186
1.03285	0.22524	1.03285	0.43557	1.03285	0.81955	1.03281	1.89918	1.03278	3.69859	1.04076	7.40175	1.05716	18.58	1.07483	37.5977
1.03385	0.22576	1.03384	0.43658	1.03388	0.82105	1.03378	1.89978	1.03381	3.69966	1.04181	7.40233	1.05817	18.5647	1.07575	37.5538
1.03483	0.22538	1.03483	0.43622	1.03484	0.82048	1.03476	1.89808	1.03473	3.69513	1.04279	7.39861	1.05914	18.5523	1.07715	37.6186
1.03591	0.22691	1.0359	0.43875	1.03591	0.82455	1.03586	1.90312	1.03583	3.70133	1.04377	7.39789	1.06003	18.5318	1.07776	37.5519
1.03686	0.22613	1.03685	0.43784	1.03685	0.82347	1.0368	1.90169	1.0368	3.69942	1.04469	7.39555	1.06116	18.5337	1.07892	37.5729
1.03788	0.22657	1.03788	0.43877	1.03789	0.82476	1.03781	1.90261	1.03784	3.6999	1.04578	7.39656	1.06226	18.548	1.0799	37.5118
1.03888	0.22677	1.03888	0.43941	1.03888	0.82576	1.03885	1.90431	1.03882	3.70038	1.04677	7.38993	1.0632	18.527	1.08112	37.5042
1.03984	0.2262	1.03984	0.4388	1.03984	0.82532	1.0398	1.90261	1.0398	3.6974	1.04777	7.39117	1.06427	18.5389	1.08203	37.5595
1.04086	0.22704	1.04085	0.4401	1.04083	0.82724	1.0408	1.9038	1.04077	3.69835	1.04878	7.39207	1.06503	18.4846	1.08301	37.4947
1.04187	0.2273	1.04187	0.44061	1.04186	0.82831	1.04181	1.90526	1.04181	3.69954	1.05177	7.38783	1.06586	18.5051	1.08405	37.5194
1.04288	0.22742	1.04286	0.44111	1.04288	0.82912	1.04282	1.90595	1.04285	3.69859	1.05127	7.38897	1.06714	18.5261	1.08472	37.4165
1.04385	0.22703	1.04384	0.44072	1.04384	0.82889	1.04376	1.90505	1.04376	3.69787	1.05233	7.39274	1.06818	18.4965	1.08594	37.4584
1.04487	0.22782	1.04486	0.44213	1.04486	0.8309	1.04477	1.90616	1.04474	3.69549	1.05325	7.38554	1.06915	18.5041	1.0871	37.5156
1.04587	0.2277	1.04585	0.4422	1.04585	0.83144	1.04578	1.908	1.04578	3.69859	1.05433	7.3863	1.07044	18.4956	1.08789	37.4355
1.04682	0.22733	1.04679	0.44172	1.04681	0.83129	1.04678	1.90792	1.04675	3.69823	1.05533	7.37963	1.07114	18.4732	1.08911	37.4737
1.04783	0.22798	1.04783	0.44302	1.04784	0.8329	1.04776	1.90905	1.04773	3.69787	1.05631	7.38363	1.07224	18.4984	1.08978	37.3783
1.04888	0.22865	1.04887	0.44419	1.04885	0.83497	1.04883	1.91066	1.04883	3.69942	1.05735	7.38354	1.07297	18.4703	1.09094	37.4241
1.05021	0.22832	1.05026	0.444	1.05033	0.83547	1.05051	1.91072	1.05072	3.69608	1.05813	7.3801	1.07413	18.4812	1.09198	37.487
1.0513	0.22866	1.05138	0.44483	1.05134	0.8369	1.0513	1.91313	1.05133	3.7005	1.05934	7.37624	1.07513	18.4631	1.0929	37.3859
1.05238	0.22929	1.05239	0.44609	1.05241	0.83933	1.05225	1.91534	1.05231	3.70312	1.0601	7.37314	1.07605	18.4536	1.09412	37.4412
1.05336	0.22868	1.05335	0.44536	1.05332	0.8387	1.05328	1.9142	1.05328	3.6993	1.06113	7.37734	1.07721	18.4679	1.09491	37.3402
1.05435	0.22891	1.05435	0.44593	1.05437	0.83962	1.05435	1.91569	1.05426	3.70133	1.06226	7.38106	1.07797	18.4464	1.09601	37.3764
1.05539	0.22946	1.05541	0.44701	1.05538	0.84112	1.05536	1.91754	1.0553	3.70109	1.06328	7.374	1.07929	18.4598	1.09729	37.4336
1.05638	0.22939	1.05636	0.44718	1.0564	0.84207	1.05634	1.91888	1.05634	3.70181	1.06423	7.37305	1.08005	18.415	1.09796	37.3707
1.05736	0.22922	1.05736	0.44714	1.05735	0.84244	1.05725	1.91993	1.05737	3.70324	1.06521	7.37138	1.08099	18.4264	1.09906	37.3917
1.05836	0.22948	1.05838	0.44775	1.05837	0.84347	1.05832	1.92007	1.05829	3.70181	1.06621	7.36871	1.08218	18.4493	1.09967	37.3173
1.0593	0.23014	1.05933	0.44907	1.0593	0.84562	1.05924	1.92273	1.0592	3.70491	1.0671	7.371	1.08313	18.4183	1.10114	37.3306
1.06028	0.22956	1.06027	0.44834	1.0603	0.84487	1.06024	1.92115	1.0603	3.70121	1.06816	7.37014	1.08405	18.435	1.10211	37.3783
1.0613	0.22972	1.0613	0.44887	1.0613	0.84603	1.06125	1.9235	1.06116	3.70371	1.06928	7.37538	1.08511	18.3988	1.10315	37.3344
1.06231	0.23022	1.06232	0.44988	1.06231	0.84792	1.06226	1.92675	1.06238	3.70777	1.07018	7.36623	1.08612	18.3988	1.104	37.3325
1.06326	0.22949	1.06328	0.449	1.06328	0.84768	1.06323	1.92589	1.06323	3.70371	1.0712	7.36671	1.08731	18.4197	1.10486	37.241
1.06432	0.23039	1.06431	0.4506	1.06433	0.85009	1.0643	1.92863	1.06433	3.70717	1.07241	7.37286	1.08807	18.4154	1.10626	37.2887
1.06532	0.23046	1.0653	0.45316	1.06533	0.85037	1.06528	1.9286	1.06525	3.70288	1.07316	7.3668	1.08911	18.4031	1.10724	37.3096
1.0663	0.23002	1.0663	0.45681	1.06633	0.85101	1.06625	1.92997	1.06616	3.7061	1.07429	7.37023	1.08991	18.3654	1.10791	37.2906
1.06732	0.23019	1.06728	0.45108	1.06731	0.85204	1.06729	1.93164	1.06726	3.70896	1.07524	7.36761	1.09122	18.3892	1.10907	37.2868
1.06835	0.23063	1.06835	0.45195	1.06831	0.8534	1.06827	1.93289	1.06824	3.7086	1.07609	7.3658	1.09232	18.3988	1.11005	37.2486
1.06935	0.23083	1.06937	0.45243	1.06934	0.85484	1.06934	1.93614	1.06934	3.71194	1.07714	7.37009	1.09326	18.3811	1.11102	37.2639
1.07031	0.23023	1.07031	0.45171	1.07033	0.8541	1.07028	1.93527	1.07019	3.70836	1.07815	7.36442	1.09427	18.3973	1.11231	37.2562
1.07135	0.2308	1.07136	0.45281	1.07136	0.85588	1.07135	1.93664	1.07123	3.7111	1.07922	7.36899	1.09509	18.353	1.11322	37.241
1.07238	0.23113	1.07238	0.45361	1.07242	0.85744	1.0723	1.94052	1.07233	3.7154	1.08012	7.36551	1.09607	18.3635	1.11426	37.2486
1.07331	0.23052	1.07331	0.453	1.07332	0.85695	1.07327	1.93858	1.07324	3.71087	1.08115	7.36861	1.09686	18.3663	1.11542	37.2486
1.07428	0.23105	1.07428	0.4539	1.07432	0.85873	1.07425	1.94255	1.07428	3.71647	1.08225	7.37052	1.09827	18.3797	1.11597	37.2105
1.07528	0.23139	1.07526	0.45462	1.07528	0.86007	1.07523	1.94347	1.0752	3.71563	1.08317	7.3607	1.09921	18.3682	1.117	37.1895
1.07628	0.23098	1.07628	0.45426	1.07628	0.86008	1.07623	1.9438	1.07623	3.71492	1.08416	7.36833	1.1001	18.3435	1.11816	37.2238
1.07726	0.23097	1.07728	0.45449	1.07726	0.86117	1.07721	1.9463	1.07727	3.71921	1.08507	7.36189	1.1012	18.3492	1.11896	37.1799
1.07831	0.23154	1.07829	0.45575	1.07833	0.86317	1.07825	1.94833	1.07819	3.71969	1.08637	7.3648	1.1023	18.3511	1.12006	37.1799
1.0793	0.23152	1.07932	0.45592	1.07932	0.86364	1.07935	1.95059	1.07929	3.72291	1.08718	7.36594	1.10327	18.3625	1.12097	37.1551
1.08028	0.23113	1.08031	0.45547	1.08029	0.8634	1.08026	1.94955	1.08026	3.71838	1.08816	7.36933	1.10425	18.3444	1.12195	37.1265
1.0813	0.23127	1.08129	0.45599	1.08134	0.86468	1.08124	1.95235	1.08124	3.72243	1.08926	7.36613	1.1051	18.3282	1.12329	37.1666
1.08235	0.23192	1.08235	0.45723	1.08236	0.86666	1.08228	1.95485	1.08228	3.7266	1.09015	7.36332	1.10632	18.3353	1.12402	37.1208
1.0833	0.23125	1.08332	0.45626	1.0833	0.86638	1.08325	1.95462	1.08319	3.7235	1.09113	7.36442	1.10718	18.3373	1.12518	37.1304
1.08435	0.23137	1.08432	0.45658	1.08434	0.8674	1.08429	1.95754	1.08429	3.72827	1.09215	7.37228	1.10837	18.3444	1.12585	37.075
1.08531	0.2305	1.08533	0.45723	1.08536	0.86845	1.0853	1.95807	1.08527	3.72517	1.09316	7.37248	1.10938	18.3296	1.12689	37.0674
1.08629	0.23102	1.0863	0.45654	1.0863	0.8681	1.08627	1.95974	1.0863	3.72803	1.09441	7.37205	1.1102	18.3139	1.12793	37.1151
1.08735	0.23167	1.08737	0.45772	1.08735	0.87037	1.08728	1.96177	1.08734	3.73089	1.09518	7.36408	1.11139	18.3229	1.12885	37.0769
1.08835	0.2318	1.08836	0.45817	1.08834	0.87146	1.08829	1.9654	1.08832	3.73602	1.09624	7.36756	1.11221	18.3306	1.13019	37.0731
1.08935	0.23136	1.08934	0.45781	1.0894	0.87152	1.08929	1.96564	1.08929	3.7353	1.09724	7.37038	1.11316	18.3215	1.13092	37.0216
1.09031	0.23012	1.09035	0.45772	1.09036	0.87191	1.09024	1.96582	1.09027	3.73232	1.0983	7.37824	1.11414	18.3196	1.13171	36.9873
1.09132	0.23154	1.09134	0.45852	1.09132	0.87376	1.09134	1.96892	1.09137	3.7365	1.09918	7.37414	1.11527	18.3229	1.13318	37.0655
1.09238	0.23163	1.09237	0.45885	1.09236	0.87488	1.09226	1.97148	1.09222	3.73972	1.10002	7.36995	1.11643	18.2991	1.13409	37.0407
1.09334	0.23099	1.09332	0.45818	1.09336	0.87427	1.09323	1.97232	1.09338	3.74162	1.10123	7.37577	1.11725	18.3072	1.13434	36.9663
1.09436	0.2315	1.09436	0.45916	1.09435	0.87606	1.0943	1.97488	1.09424	3.74401	1.10226	7.37486	1.1181	18.3177	1.1358	36.9625
1.09539	0.2315	1.0954	0.45933	1.09539	0.87639	1.09531	1.97578	1.09534	3.74317	1.10325	7.37696	1.11914	18.2919	1.13672	36.9511
1.09631	0.23094	1.09634	0.45877	1.09633	0.87623	1.09628	1.97613	1.09625	3.74436	1.10433	7.37963	1.12018	18.2967	1.13843	37.0312
1.09729	0.23129	1.09729	0.45946	1.0973	0.87753	1.09723	1.98019	1.09723	3.74842	1.10526	7.38258	1.12125	18.2981	1.13898	36.9835
1.09828	0.23148	1.0983	0.4599	1.09825	0.87907	1.09824	1.98269	1.09827	3.75295	1.10613	7.37786	1.12219	18.2734	1.14008	37.0197
1.09928	0.23098	1.09926	0.45951	1.09924	0.87861	1.09921	1.98311	1.09924	3.75235	1.10715	7.38039	1.12326	18.2986	1.14069	36.9205
1.1003	0.23082	1.10031	0.45934	1.10029	0.8788	1.10022	1.9834	1.10022	3.75128	1.10835	7.38168	1.12405	18.2872	1.14191	36.89
1.1013	0.23139	1.10132	0.4604	1.10133	0.88102	1.10132	1.98692	1.1012	3.75581	1.10919	7.38149	1.12534	18.2853	1.14301	36.9759
1.10229	0.23072	1.10228	0.45962	1.10228	0.88053	1.1023	1.98883	1.10223	3.75831	1.11029	7.38483	1.12613	18.2681	1.14386	36.932
1.10332	0.23071	1.10331	0.45984	1.10332	0.88114	1.10327	1.9896	1.10321	3.76046	1.11133	7.38998	1.12705	18.2686	1.14539	36.9663
1.10432	0.23065	1.10435	0.45998	1.10435	0.88176	1.10425	1.99211	1.10431	3.7632	1.11238	7.38649	1.12817	18.2729	1.14563	36.8671
1.10533	0.23078	1.10537	0.46049	1.1053	0.88302	1.10526	1.9939	1.10516	3.76344	1.1132	7.38921	1.12906	18.27	1.14655	36.8443
1.10635	0.23046	1.10633	0.4602	1.10636	0.8831	1.10626	1.99467	1.1062	3.76511	1.11426	7.39055	1.13013	18.2786	1.14807	36.9263
1.10734	0.2305	1.10735	0.46044	1.10732	0.88398	1.10733	1.99747	1.10724	3.76928	1.11534	7.38692	1.13092	18.2528	1.14862	36.8824
1.10836	0.23065	1.10837	0.46084	1.10835	0.88511	1.10831	1.99968	1.10822	3.77178	1.11628	7.3916	1.13229	18.2457	1.15015	36.9034
1.10933	0.22966	1.10933	0.45961	1.10933	0.8838	1.10925	1.99938	1.10925	3.77131	1.11737	7.39236	1.13315	18.2762	1.15051	36.8156
1.1104	0.23039	1.11037	0.46074	1.11041	0.88574	1.11029	2.00164	1.11023	3.77369	1.11824	7.3966	1.13419	18.2567	1.15131	36.7908
1.11141	0.23021	1.11139	0.46076	1.11134	0.88634	1.11139	2.00504	1.11133	3.7787	1.11915	7.38797	1.13516	18.2433	1.1532	36.89
1.11237	0.22965	1.11237	0.46016	1.11234	0.88617	1.11227	2.00611	1.11231	3.77941	1.12028	7.39675	1.13602	18.2395	1.15405	36.8595
1.1134	0.22965	1.1134	0.46023	1.11337	0.88685	1.11337	2.0076	1.11316	3.78168	1.1213	7.40023	1.13684	18.2381	1.15436	36.7374
1.11442	0.22986	1.11442	0.46074	1.11442	0.88794	1.11432	2.00981	1.11438	3.78442	1.12224	7.39722	1.13821	18.2562	1.15576	36.7832
1.11541	0.22938	1.1154	0.46022	1.11543	0.88779	1.11533	2.01041	1.1153	3.78609	1.12316	7.40042	1.13907	18.249	1.1568	36.7775
1.1164	0.22879	1.11642	0.45935	1.11642	0.88719	1.11633	2.01196	1.11633	3.78764	1.12424	7.40337	1.14038	18.2552	1.1582	36.85
1.1174	0.22915	1.11744	0.46003	1.11742	0.88862	1.11734	2.01362	1.11737	3.78895	1.12523	7.40452	1.14108	18.2352	1.15875	36.8137
1.11842	0.22877	1.1184	0.45972	1.11841	0.88897	1.11841	2.01589	1.11847	3.79372	1.12611	7.40023	1.14203	18.2271	1.15973	36.7928
1.11933	0.22794	1.11931	0.45849	1.11934	0.8883	1.11923	2.01529	1.11926	3.79217	1.12721	7.40094	1.14307	18.2533	1.16052	36.7413
1.12036	0.22835	1.12034	0.45928	1.12033	0.88959	1.12027	2.01857	1.1203	3.7961	1.12826	7.41024	1.14417	18.2486	1.16174	36.7298
1.12138	0.22825	1.12138	0.45931	1.12136	0.89027	1.12134	2.02018	1.12134	3.79849	1.12915	7.40781	1.14523	18.2562	1.16333	36.8061
1.12228	0.22729	1.12227	0.45792	1.12231	0.88898	1.12228	2.01953	1.12213	3.79753	1.13027	7.41291	1.14597	18.2176	1.164	36.808
1.12325	0.22744	1.12326	0.45825	1.12325	0.88961	1.1232	2.02274	1.12317	3.80206	1.1312	7.40905	1.14679	18.2252	1.16541	36.8462
1.1243	0.22783	1.12429	0.45896	1.12428	0.89084	1.12421	2.02429	1.12421	3.8048	1.13221	7.41138	1.14789	18.2462	1.16565	36.6993
1.12529	0.22699	1.12525	0.45797	1.12528	0.89006	1.12518	2.02531	1.12524	3.80623	1.13322	7.41515	1.14908	18.2338	1.16705	36.6917
1.12625	0.22659	1.12625	0.45727	1.1262	0.88983	1.12625	2.02572	1.12604	3.80516	1.1342	7.42035	1.15002	18.2419	1.16809	36.7832
1.12729	0.22672	1.12727	0.4577	1.12725	0.89055	1.12717	2.02757	1.12726	3.80802	1.13525	7.41477	1.15094	18.2176	1.16913	36.7451
1.12829	0.22645	1.12828	0.45737	1.12828	0.89079	1.12827	2.02996	1.12824	3.81267	1.13613	7.41787	1.1521	18.2066	1.16998	36.747
1.12932	0.22633	1.12929	0.45719	1.12929	0.89098	1.12924	2.0299	1.12927	3.81243	1.13722	7.42173	1.15326	18.239	1.17065	36.6688
1.13031	0.22628	1.13029	0.45726	1.13032	0.89121	1.13025	2.03276	1.13019	3.81625	1.13826	7.42278	1.15418	18.2481	1.17181	36.6516
1.13131	0.22622	1.13132	0.45732	1.1313	0.89186	1.13126	2.03437	1.13129	3.81827	1.13925	7.42221	1.15497	18.2033	1.17291	36.7203
1.13231	0.22521	1.13224	0.45594	1.13228	0.8904	1.13226	2.03329	1.1322	3.81672	1.1402	7.42855	1.15619	18.2114	1.17419	36.7374
1.13331	0.22555	1.13328	0.45643	1.13329	0.89189	1.13327	2.03645	1.13312	3.82114	1.14111	7.42955	1.1571	18.2171	1.17462	36.6516
1.13435	0.22553	1.13431	0.45649	1.13427	0.8922	1.13431	2.03925	1.13422	3.82638	1.14216	7.4265	1.15833	18.2262	1.17566	36.6631
1.13532	0.22482	1.13533	0.45551	1.13528	0.89133	1.13522	2.03836	1.13519	3.82423	1.14326	7.4326	1.15912	18.2424	1.17712	36.6497
1.1363	0.22464	1.13633	0.4553	1.13626	0.89163	1.13617	2.03919	1.13617	3.82531	1.14428	7.4389	1.16025	18.228	1.1781	36.684
1.13736	0.22479	1.13735	0.45555	1.13732	0.89225	1.1373	2.04128	1.13727	3.82817	1.14529	7.43775	1.16107	18.2118	1.17914	36.7012
1.13836	0.22455	1.13834	0.45531	1.13836	0.89264	1.13828	2.04289	1.13818	3.83294	1.14603	7.4357	1.16187	18.2104	1.17993	36.6898
1.1393	0.22396	1.13931	0.45452	1.13932	0.89189	1.13925	2.04462	1.13916	3.83413	1.14708	7.4388	1.16312	18.2433	1.18097	36.6402
1.14034	0.22394	1.14032	0.4546	1.14034	0.89247	1.14029	2.0467	1.14026	3.83806	1.14821	7.44257	1.16428	18.2395	1.1817	36.6325
1.14133	0.22378	1.14132	0.45425	1.14135	0.89204	1.1413	2.047	1.14136	3.83735	1.14913	7.44882	1.16525	18.2524	1.18317	36.6669
1.14234	0.22309	1.14232	0.45315	1.1423	0.89109	1.14224	2.04605	1.14215	3.83568	1.15011	7.44724	1.1662	18.2185	1.18402	36.6688
1.14338	0.22352	1.14335	0.45395	1.14334	0.89253	1.14331	2.05034	1.14331	3.84295	1.15114	7.44391	1.16705	18.2157	1.18524	36.6917
1.14436	0.22353	1.14435	0.45406	1.14435	0.89329	1.14429	2.05267	1.14429	3.84808	1.15203	7.4471	1.16812	18.2328	1.18579	36.623
1.14532	0.22246	1.14531	0.45239	1.14534	0.89125	1.14526	2.05112	1.14533	3.84617	1.15314	7.45635	1.16907	18.2447	1.18689	36.6135
1.14624	0.22229	1.1462	0.45195	1.14623	0.89129	1.14615	2.05237	1.14612	3.84498	1.15421	7.46036	1.17032	18.228	1.18829	36.6497
1.14725	0.22275	1.14722	0.45272	1.14724	0.89306	1.1471	2.05475	1.1471	3.84998	1.15503	7.44867	1.1709	18.2138	1.18903	36.6402
1.14823	0.22208	1.14824	0.45172	1.14823	0.89204	1.14819	2.05606	1.14807	3.8538	1.15614	7.45878	1.17218	18.2204	1.18988	36.6211
1.14923	0.22182	1.14923	0.45118	1.14928	0.89182	1.14923	2.05743	1.14911	3.85606	1.15714	7.46303	1.1731	18.2419	1.19074	36.6058
1.15027	0.22171	1.15024	0.451	1.15026	0.89213	1.15018	2.05851	1.15015	3.85761	1.15817	7.46431	1.17413	18.2438	1.19177	36.6077
1.15123	0.22129	1.1512	0.4504	1.15125	0.89142	1.15118	2.05833	1.15112	3.85666	1.15934	7.46551	1.17496	18.2228	1.19287	36.6173
1.15225	0.22128	1.15226	0.45027	1.15222	0.89141	1.15219	2.05874	1.1521	3.85797	1.16025	7.47089	1.17584	18.2204	1.19415	36.6192
1.15328	0.22111	1.15325	0.44989	1.15328	0.89175	1.15314	2.06202	1.15308	3.86465	1.16117	7.47261	1.17722	18.219	1.19501	36.623
1.1543	0.22131	1.15428	0.45028	1.15427	0.89281	1.15421	2.06423	1.15418	3.86894	1.16209	7.47185	1.17804	18.2419	1.19605	36.6001
1.15519	0.21747	1.15523	0.44839	1.15525	0.8903	1.15515	2.06178	1.15515	3.86202	1.1632	7.47709	1.17908	18.2404	1.19678	36.6001
1.15631	0.2205	1.15631	0.44876	1.15627	0.89115	1.15625	2.06405	1.15619	3.86691	1.16426	7.48243	1.18033	18.2471	1.19818	36.6058
1.15733	0.22054	1.15729	0.44879	1.1573	0.89167	1.15714	2.06673	1.15723	3.8712	1.16532	7.48291	1.18121	18.228	1.19928	36.6154
1.15825	0.21956	1.15826	0.44722	1.15824	0.89003	1.15817	2.06703	1.1582	3.87383	1.1662	7.48258	1.18204	18.2238	1.19977	36.5715
1.15929	0.21996	1.1593	0.44768	1.15931	0.89087	1.15924	2.06775	1.15918	3.87645	1.16731	7.48124	1.1832	18.2524	1.20093	36.5543
1.16028	0.21965	1.16029	0.44721	1.16033	0.89032	1.16022	2.06888	1.16022	3.87728	1.1682	7.48677	1.18408	18.2543	1.20233	36.5543
1.1613	0.21924	1.1613	0.44667	1.16127	0.89008	1.16116	2.07025	1.16126	3.87824	1.1692	7.48959	1.18512	18.2543	1.2027	36.5601
1.16234	0.21903	1.16229	0.44603	1.16229	0.88934	1.1622	2.07019	1.16217	3.87919	1.17015	7.49397	1.18597	18.2395	1.20404	36.581
1.16335	0.21908	1.16329	0.44613	1.16332	0.88956	1.16327	2.07311	1.16321	3.88527	1.17113	7.49092	1.18707	18.2438	1.20459	36.5009
1.16432	0.21876	1.16433	0.4455	1.16437	0.88959	1.16431	2.07418	1.16425	3.88813	1.17217	7.49626	1.18811	18.2447	1.20587	36.5181
1.16531	0.21815	1.16528	0.45134	1.16531	0.88832	1.16528	2.07442	1.16522	3.8898	1.17319	7.50032	1.18897	18.2505	1.20679	36.5181
1.16635	0.21851	1.16636	0.44707	1.16635	0.88882	1.16626	2.07508	1.1662	3.88861	1.17423	7.50213	1.19013	18.2595	1.20807	36.5543
1.16736	0.21839	1.16737	0.44454	1.16735	0.88857	1.16727	2.07681	1.16718	3.8904	1.17518	7.49855	1.19113	18.2404	1.20923	36.5601
1.16827	0.21736	1.16827	0.44279	1.16827	0.88679	1.16821	2.07639	1.16827	3.89278	1.17615	7.50513	1.19211	18.2514	1.20978	36.4857
1.16924	0.21757	1.16928	0.44303	1.16926	0.88719	1.16919	2.07841	1.16913	3.89671	1.17721	7.50976	1.19315	18.2619	1.21088	36.52
1.17028	0.21794	1.17026	0.44353	1.17026	0.88788	1.17023	2.07967	1.17023	3.89934	1.17814	7.50899	1.19415	18.2528	1.21185	36.5086
1.17122	0.21712	1.17123	0.44196	1.17122	0.88611	1.17114	2.07877	1.17114	3.89779	1.17913	7.51219	1.19525	18.2643	1.21289	36.5334
1.17229	0.21706	1.17227	0.44173	1.17224	0.88588	1.17221	2.0802	1.17206	3.89934	1.18036	7.51624	1.19644	18.2576	1.21362	36.4666
1.17329	0.21704	1.1733	0.44166	1.17325	0.88581	1.17319	2.08217	1.17328	3.90494	1.18115	7.51605	1.19736	18.2581	1.21509	36.5467
1.17427	0.21657	1.17427	0.44078	1.17426	0.88487	1.17419	2.08247	1.17419	3.90697	1.18214	7.51977	1.1983	18.2624	1.21582	36.4838
1.17524	0.21626	1.17524	0.44002	1.17524	0.8846	1.1752	2.08181	1.17511	3.90434	1.18325	7.52296	1.19919	18.2524	1.2168	36.478
1.17625	0.21631	1.17627	0.44005	1.17622	0.88444	1.17621	2.08408	1.17615	3.90959	1.18424	7.52468	1.20035	18.26	1.21783	36.5009
1.17732	0.21625	1.17734	0.43973	1.17731	0.88403	1.17725	2.08473	1.17719	3.90983	1.18511	7.53102	1.20117	18.25	1.21851	36.4418
1.17827	0.21569	1.17827	0.43867	1.17826	0.88288	1.17819	2.08449	1.17828	3.91221	1.18623	7.52921	1.20212	18.2619	1.21997	36.5162
1.17929	0.21605	1.17928	0.43896	1.17927	0.88323	1.1792	2.08664	1.17932	3.9165	1.18712	7.53102	1.20316	18.249	1.22046	36.4437
1.18037	0.21611	1.18035	0.43894	1.18036	0.8833	1.18027	2.08861	1.1803	3.92008	1.18811	7.53074	1.20395	18.2362	1.22192	36.4552
1.18129	0.21514	1.18126	0.43711	1.18126	0.88094	1.18134	2.08688	1.18121	3.91698	1.1892	7.54056	1.2052	18.2667	1.22327	36.4952
1.18231	0.21531	1.18231	0.43711	1.18232	0.88108	1.18228	2.08861	1.18225	3.91984	1.19022	7.54323	1.20615	18.2447	1.22369	36.356
1.18331	0.21528	1.1833	0.43693	1.18329	0.88073	1.18335	2.0892	1.18329	3.92366	1.19114	7.53775	1.207	18.2519	1.2251	36.5257
1.18424	0.21489	1.1842	0.4362	1.18424	0.87991	1.18424	2.09022	1.18408	3.92556	1.1922	7.54142	1.20819	18.2633	1.22583	36.4265
1.18525	0.21498	1.18525	0.43604	1.18523	0.87951	1.18521	2.09075	1.18512	3.92842	1.19319	7.54571	1.20905	18.2338	1.22687	36.4265
1.18627	0.21502	1.18626	0.43603	1.18626	0.87934	1.18625	2.09135	1.18622	3.92914	1.19428	7.54852	1.20996	18.2586	1.22803	36.4971
1.18725	0.21474	1.18727	0.43546	1.18721	0.87839	1.18716	2.09171	1.1872	3.92962	1.19531	7.55339	1.21109	18.2524	1.22888	36.4342
1.18828	0.21407	1.18828	0.4341	1.18828	0.87675	1.18826	2.09105	1.18817	3.93105	1.19623	7.55425	1.21185	18.2466	1.23004	36.5028
1.18929	0.21469	1.1893	0.4349	1.18928	0.87811	1.18924	2.09355	1.18927	3.93462	1.19725	7.55591	1.21298	18.2605	1.23084	36.4227
1.19034	0.21461	1.19034	0.43463	1.19031	0.87734	1.19028	2.09576	1.19031	3.93891	1.19835	7.55935	1.21393	18.2476	1.23187	36.4246
1.19129	0.21364	1.19129	0.43284	1.19131	0.87491	1.19122	2.09379	1.19116	3.93677	1.19928	7.55458	1.21509	18.2605	1.23322	36.48
1.1923	0.21381	1.19232	0.43291	1.19227	0.87487	1.19226	2.09397	1.19226	3.93891	1.20022	7.55787	1.21585	18.2471	1.23395	36.4399
1.19338	0.21417	1.19337	0.43333	1.19332	0.87516	1.1933	2.0954	1.1933	3.94177	1.20125	7.56049	1.2171	18.2519	1.23523	36.5009
1.19434	0.2136	1.19438	0.43217	1.19435	0.87345	1.19424	2.09451	1.19428	3.94201	1.20237	7.56602	1.21811	18.261	1.23572	36.417
1.19543	0.21426	1.1954	0.43309	1.19539	0.87424	1.19537	2.09808	1.19531	3.94774	1.20324	7.55949	1.21887	18.2362	1.23706	36.4132
1.19635	0.21336	1.19638	0.43147	1.19635	0.87194	1.19626	2.09665	1.19629	3.94678	1.20416	7.56583	1.22025	18.2633	1.23779	36.4552
1.19736	0.21342	1.19734	0.43126	1.1974	0.87151	1.19733	2.09665	1.19727	3.94917	1.20535	7.56965	1.22089	18.2414	1.23871	36.3789
1.19839	0.21352	1.19841	0.43115	1.19843	0.87097	1.19836	2.09814	1.19836	3.95083	1.2062	7.56669	1.22199	18.2528	1.23999	36.4628
1.19936	0.2129	1.19937	0.43002	1.19937	0.86925	1.19928	2.09689	1.19928	3.95107	1.20725	7.56888	1.22318	18.2648	1.24085	36.4017
1.20037	0.21275	1.20036	0.42949	1.20039	0.8685	1.20029	2.09618	1.20026	3.95203	1.20813	7.57551	1.22366	18.2204	1.24176	36.3941
1.20137	0.21238	1.20136	0.42862	1.20138	0.86713	1.20132	2.09618	1.20123	3.9525	1.20908	7.57303	1.22534	18.2724	1.24286	36.4437
1.20237	0.21245	1.20238	0.42861	1.20239	0.86662	1.2023	2.09653	1.20233	3.95536	1.21014	7.57346	1.22601	18.2486	1.24323	36.3407
1.20334	0.21188	1.20332	0.42754	1.20333	0.86505	1.20328	2.09576	1.20343	3.95489	1.21107	7.57289	1.2273	18.25	1.24524	36.459
1.20438	0.21186	1.20433	0.42719	1.2044	0.86432	1.20435	2.09522	1.20429	3.95513	1.21221	7.57761	1.22812	18.2633	1.24591	36.3846
1.2054	0.21219	1.20537	0.42745	1.20541	0.86443	1.20538	2.09665	1.20532	3.95966	1.21311	7.58252	1.22919	18.25	1.24695	36.4094
1.20633	0.21121	1.20634	0.42574	1.20632	0.86159	1.20627	2.09415	1.20624	3.95703	1.21422	7.58128	1.23032	18.2643	1.24805	36.4456
1.2073	0.21179	1.20729	0.42638	1.20725	0.86228	1.20725	2.09516	1.20721	3.95966	1.21517	7.58538	1.23096	18.2471	1.24884	36.3407
1.20828	0.21177	1.20823	0.42617	1.20825	0.86161	1.20816	2.0963	1.20819	3.96347	1.21613	7.58019	1.23212	18.2562	1.25024	36.4532
1.20926	0.21109	1.20924	0.42499	1.20925	0.85962	1.20917	2.09445	1.20917	3.96037	1.21724	7.58929	1.233	18.2581	1.25098	36.4113
1.21025	0.21107	1.21025	0.42479	1.21027	0.85933	1.21021	2.09433	1.21014	3.96395	1.21818	7.58948	1.23407	18.26	1.25201	36.4037
1.21126	0.21129	1.21122	0.42492	1.21126	0.85894	1.21121	2.09433	1.21112	3.96299	1.2191	7.58357	1.23517	18.2762	1.25317	36.4323
1.2123	0.21117	1.21229	0.42449	1.21232	0.85776	1.21225	2.09415	1.21216	3.96633	1.22025	7.59239	1.23599	18.2447	1.25391	36.356
1.21326	0.21085	1.21325	0.42381	1.21325	0.85673	1.21317	2.09302	1.21307	3.96729	1.22134	7.59564	1.23709	18.2595	1.25507	36.4475
1.21429	0.21108	1.21428	0.42391	1.21429	0.85624	1.2142	2.0929	1.21417	3.96633	1.22216	7.59172	1.23813	18.27	1.25598	36.3941
1.21531	0.21106	1.21528	0.42375	1.21531	0.85556	1.21524	2.09379	1.21527	3.9711	1.22325	7.59511	1.23901	18.2347	1.25684	36.3941
1.21626	0.21045	1.21627	0.42269	1.21622	0.85391	1.21619	2.09057	1.21613	3.96705	1.22418	7.59473	1.24002	18.2724	1.25806	36.4246
1.21729	0.21091	1.21732	0.42315	1.21726	0.85425	1.21726	2.0923	1.21722	3.97062	1.22522	7.6066	1.24109	18.259	1.25867	36.3731
1.21832	0.21088	1.21829	0.42285	1.21827	0.85367	1.21823	2.0923	1.2182	3.97253	1.22625	7.60017	1.24204	18.2462	1.25989	36.4361
1.21927	0.21009	1.21924	0.42129	1.21923	0.85105	1.21918	2.08926	1.21918	3.96919	1.22725	7.6015	1.24295	18.2672	1.26086	36.3922
1.2203	0.21037	1.2203	0.42154	1.2203	0.85113	1.22025	2.09039	1.22028	3.97444	1.22824	7.60593	1.2439	18.2433	1.26178	36.3884
1.22132	0.21102	1.22135	0.42236	1.22129	0.85169	1.22125	2.09057	1.22125	3.97348	1.22918	7.60455	1.24506	18.2743	1.26276	36.4037
1.22232	0.21043	1.22228	0.42133	1.22228	0.84986	1.22226	2.0892	1.22223	3.97396	1.23035	7.60918	1.24609	18.259	1.26379	36.3445
1.2233	0.21028	1.22334	0.42095	1.22329	0.84893	1.22324	2.08885	1.22327	3.97611	1.23114	7.60932	1.24701	18.2638	1.26495	36.4208
1.2243	0.21039	1.22433	0.42091	1.22429	0.84829	1.22427	2.08724	1.22418	3.97182	1.23209	7.61223	1.24811	18.2638	1.26575	36.3884
1.22535	0.21053	1.22534	0.4211	1.22537	0.84851	1.22525	2.08867	1.22534	3.97945	1.2332	7.61681	1.24921	18.2443	1.26703	36.4017
1.22631	0.21008	1.22631	0.42032	1.22631	0.8466	1.22626	2.08569	1.2262	3.97587	1.23419	7.61561	1.25	18.2595	1.26801	36.3979
1.22734	0.2102	1.22736	0.42028	1.22734	0.84649	1.22726	2.08652	1.22717	3.97801	1.23513	7.61657	1.2511	18.2829	1.2688	36.3636
1.22836	0.21067	1.22836	0.42102	1.22839	0.84674	1.2283	2.08676	1.22827	3.98088	1.23616	7.61771	1.25211	18.2581	1.2699	36.4075
1.22932	0.2098	1.22932	0.41947	1.22931	0.84421	1.22925	2.08324	1.22919	3.97706	1.23717	7.62186	1.25327	18.2738	1.27087	36.4323
1.23036	0.21026	1.23038	0.42	1.23037	0.84487	1.23026	2.08366	1.23035	3.98135	1.23812	7.62734	1.25409	18.2552	1.27197	36.396
1.23131	0.21035	1.23135	0.42006	1.23127	0.84492	1.2312	2.08545	1.2312	3.98159	1.23912	7.61709	1.25504	18.2633	1.27295	36.4056
1.23227	0.2097	1.23229	0.41901	1.2323	0.84283	1.23227	2.08271	1.23212	3.97968	1.24009	7.62458	1.2562	18.2834	1.27387	36.3712
1.2333	0.20989	1.23333	0.41903	1.23334	0.84251	1.23325	2.08223	1.23322	3.98254	1.24117	7.63164	1.25717	18.2662	1.27515	36.3808
1.23429	0.21013	1.23431	0.41925	1.23429	0.84243	1.23428	2.08128	1.23425	3.98135	1.242	7.62596	1.25821	18.2753	1.27612	36.4037
1.23528	0.20998	1.23527	0.41892	1.23527	0.84168	1.2352	2.08062	1.23511	3.98207	1.24315	7.62739	1.25897	18.2653	1.27734	36.3789
1.23621	0.2099	1.23622	0.41863	1.23622	0.84102	1.23608	2.07979	1.23621	3.98541	1.24412	7.63145	1.26001	18.2657	1.27826	36.3903
1.23723	0.21012	1.23721	0.41884	1.23727	0.84072	1.23715	2.07931	1.23724	3.98302	1.24518	7.6354	1.26114	18.2853	1.27911	36.3789
1.23822	0.21021	1.23828	0.41902	1.23827	0.84059	1.23819	2.07949	1.23816	3.98636	1.24627	7.63817	1.26221	18.2691	1.28003	36.356
1.2392	0.20946	1.2392	0.41755	1.2392	0.8382	1.23911	2.07573	1.2392	3.98088	1.24712	7.63507	1.26315	18.2743	1.28119	36.3808
1.24025	0.21022	1.24027	0.41866	1.24022	0.83945	1.24027	2.07657	1.24011	3.98469	1.24828	7.63907	1.26416	18.2662	1.28174	36.3274
1.24127	0.21034	1.24129	0.41878	1.2413	0.83926	1.24127	2.07764	1.24127	3.9885	1.24906	7.63531	1.26523	18.2781	1.28296	36.3789
1.24223	0.20948	1.24224	0.41729	1.24224	0.83675	1.24222	2.07341	1.24213	3.98254	1.25017	7.64313	1.26639	18.28	1.28418	36.377
1.24327	0.2099	1.24329	0.41778	1.24325	0.83705	1.2432	2.07317	1.24323	3.98564	1.25127	7.64437	1.2673	18.2824	1.28479	36.3216
1.2443	0.20355	1.24431	0.41864	1.24432	0.83765	1.24423	2.07186	1.2442	3.98254	1.25222	7.63936	1.26825	18.2819	1.28589	36.3674
1.24527	0.20995	1.24529	0.41786	1.2453	0.83652	1.24518	2.0721	1.24518	3.98493	1.25322	7.64608	1.26907	18.2686	1.28711	36.3197
1.24629	0.20969	1.24633	0.41737	1.2463	0.83559	1.24625	2.07144	1.24628	3.98803	1.25432	7.64637	1.27008	18.2781	1.28766	36.3483
1.24734	0.21004	1.24733	0.41784	1.24735	0.83583	1.24725	2.06989	1.24725	3.98541	1.25508	7.64551	1.2713	18.29	1.28906	36.3674
1.24829	0.20983	1.2483	0.41736	1.24824	0.8351	1.24823	2.06947	1.24811	3.98636	1.25626	7.65348	1.27225	18.2767	1.28986	36.3254
1.24933	0.20298	1.24932	0.41725	1.24929	0.83445	1.24921	2.06649	1.24921	3.98183	1.25725	7.65281	1.27329	18.291	1.29102	36.3674
1.25031	0.21008	1.25032	0.41744	1.25032	0.83415	1.25034	2.0678	1.25018	3.98684	1.25824	7.65109	1.27411	18.2848	1.29187	36.2892
1.25139	0.21055	1.25137	0.41826	1.25136	0.83523	1.25131	2.06727	1.2514	3.9885	1.25907	7.65061	1.27539	18.2786	1.29309	36.3407
1.25231	0.20968	1.25234	0.41672	1.25227	0.83295	1.25223	2.06357	1.25226	3.98302	1.26017	7.65219	1.27615	18.2877	1.29388	36.2873
1.25333	0.21004	1.25332	0.41726	1.25336	0.83332	1.25327	2.06488	1.25324	3.98636	1.26115	7.65996	1.27716	18.2939	1.29474	36.2968
1.25436	0.20906	1.25437	0.41768	1.25436	0.83321	1.25433	2.0628	1.25421	3.98421	1.26213	7.65414	1.27814	18.2738	1.29596	36.3503
1.25532	0.20969	1.25532	0.4166	1.25533	0.83172	1.25525	2.06107	1.25531	3.98326	1.26317	7.65991	1.27899	18.2881	1.29688	36.2625
1.25634	0.21006	1.25633	0.41708	1.25635	0.83191	1.25632	2.06137	1.25623	3.98612	1.26426	7.65672	1.28012	18.2781	1.29773	36.3178
1.25738	0.21026	1.25738	0.41732	1.25735	0.83215	1.25732	2.06077	1.25739	3.98541	1.26528	7.65915	1.2814	18.2858	1.29901	36.3331
1.25837	0.21029	1.25836	0.41726	1.2584	0.83184	1.25833	2.0597	1.2583	3.98517	1.26637	7.66392	1.28217	18.2719	1.29974	36.2644
1.25929	0.21003	1.2593	0.41685	1.25928	0.83115	1.25916	2.05773	1.25928	3.98254	1.26735	7.66316	1.28299	18.2886	1.30103	36.3331
1.26024	0.21015	1.26027	0.41699	1.26025	0.83088	1.26022	2.05755	1.26019	3.98421	1.26831	7.66587	1.28433	18.2805	1.30176	36.2454
1.26129	0.21028	1.26129	0.4171	1.2613	0.83097	1.26117	2.05725	1.26123	3.98541	1.26926	7.66525	1.285	18.2734	1.3031	36.3026
1.26227	0.20968	1.26227	0.41612	1.26226	0.82924	1.26224	2.05433	1.26215	3.98111	1.27024	7.66668	1.28607	18.2695	1.30396	36.3102
1.26332	0.21055	1.26336	0.41749	1.26331	0.83064	1.26325	2.05529	1.26318	3.98374	1.27129	7.66478	1.28717	18.2939	1.30481	36.2377
1.2643	0.21053	1.26434	0.41739	1.26432	0.83017	1.26425	2.05404	1.26428	3.98207	1.27236	7.6653	1.28824	18.2748	1.30573	36.2263
1.26531	0.20981	1.26531	0.4162	1.2653	0.82859	1.26526	2.05195	1.2652	3.98088	1.27324	7.67484	1.28906	18.2824	1.30725	36.3407
1.26631	0.21017	1.2663	0.41668	1.26632	0.82929	1.26624	2.05189	1.26624	3.98254	1.2743	7.67136	1.28986	18.2605	1.30792	36.2892
1.26735	0.21053	1.26733	0.41731	1.2674	0.82979	1.26733	2.05112	1.26727	3.98183	1.27533	7.6663	1.29102	18.2672	1.30878	36.2873
1.26831	0.20995	1.26828	0.41646	1.2683	0.82818	1.26825	2.04927	1.26831	3.98088	1.27639	7.67183	1.29227	18.2924	1.30988	36.2339
1.26932	0.20999	1.2693	0.41647	1.26931	0.82792	1.2692	2.04796	1.26929	3.97849	1.2773	7.67479	1.29312	18.281	1.31067	36.2072
1.27038	0.21053	1.27036	0.41718	1.27036	0.8287	1.27033	2.04808	1.27026	3.97992	1.27825	7.67283	1.29416	18.2624	1.31195	36.3045
1.27135	0.21024	1.27136	0.41675	1.27134	0.82804	1.27133	2.04694	1.27136	3.9804	1.27932	7.66792	1.29486	18.2657	1.31305	36.2721
1.27237	0.21023	1.27236	0.41666	1.2724	0.82771	1.27231	2.04498	1.27234	3.97706	1.28041	7.67374	1.29599	18.2595	1.31348	36.1671
1.27337	0.21046	1.27338	0.41699	1.27336	0.82829	1.27338	2.04587	1.27332	3.97921	1.28125	7.67336	1.29697	18.2977	1.31494	36.2129
1.27436	0.21016	1.27437	0.4165	1.27434	0.82724	1.27435	2.04378	1.27435	3.97706	1.28225	7.67098	1.29804	18.2772	1.31567	36.19
1.27535	0.2101	1.27543	0.41631	1.27542	0.82687	1.2753	2.04194	1.27527	3.97492	1.28315	7.66602	1.29895	18.2757	1.31702	36.2949
1.2764	0.21061	1.27643	0.41716	1.27642	0.8277	1.2764	2.04229	1.27643	3.97563	1.2842	7.6716	1.30017	18.2633	1.31781	36.2549
1.27744	0.21096	1.27744	0.41762	1.27743	0.82817	1.27744	2.04247	1.27728	3.97778	1.28524	7.66721	1.30106	18.2595	1.31842	36.2263
1.2784	0.21007	1.27838	0.4162	1.27843	0.82595	1.27832	2.03854	1.27838	3.97348	1.28621	7.67183	1.30216	18.2862	1.31964	36.2015
1.27937	0.20991	1.27937	0.41581	1.27938	0.82529	1.2793	2.03741	1.27936	3.97134	1.28728	7.67293	1.30304	18.2796	1.32068	36.171
1.28037	0.21016	1.28038	0.41614	1.28038	0.82543	1.2803	2.03729	1.28033	3.97182	1.28811	7.6673	1.30429	18.2815	1.32202	36.2778
1.28139	0.21021	1.28139	0.41626	1.28137	0.82517	1.28128	2.03592	1.28137	3.97158	1.28917	7.67231	1.30487	18.2533	1.32294	36.2263
1.28232	0.21029	1.28232	0.41633	1.28232	0.8253	1.28223	2.03419	1.28223	3.968	1.29017	7.66902	1.30591	18.2581	1.32398	36.2835
1.28327	0.21007	1.28331	0.41597	1.28333	0.82451	1.28326	2.0327	1.28326	3.96681	1.29099	7.66649	1.30725	18.2924	1.32483	36.1824
1.28429	0.20995	1.28431	0.41565	1.28431	0.824	1.28424	2.03228	1.28418	3.96752	1.29229	7.66969	1.3082	18.2691	1.32562	36.1938
1.28526	0.20961	1.28528	0.41507	1.28528	0.82285	1.28522	2.0293	1.2851	3.96252	1.29319	7.67183	1.30908	18.2748	1.3269	36.2434
1.28634	0.21032	1.28634	0.41606	1.28629	0.82411	1.28626	2.02972	1.28619	3.96299	1.29407	7.66573	1.31	18.2533	1.32794	36.2186
1.28727	0.2101	1.28726	0.41568	1.28729	0.82397	1.28723	2.03002	1.28723	3.9649	1.29517	7.66382	1.31085	18.2505	1.3291	36.2263
1.28821	0.20945	1.28825	0.41458	1.28823	0.82242	1.28818	2.02578	1.28815	3.96013	1.29617	7.66506	1.31213	18.2796	1.32971	36.1919
1.28929	0.21017	1.28932	0.41575	1.28926	0.82366	1.28922	2.02668	1.28925	3.96133	1.29721	7.67221	1.31311	18.2796	1.33044	36.1671
1.29032	0.21043	1.29031	0.41621	1.29033	0.82408	1.29028	2.02537	1.29022	3.9587	1.29818	7.66668	1.31397	18.2366	1.33203	36.2396
1.29126	0.20989	1.29126	0.41531	1.29127	0.82237	1.29126	2.02316	1.29114	3.95584	1.29918	7.66845	1.31506	18.2633	1.33276	36.2206
1.29228	0.20975	1.29227	0.41517	1.29222	0.82213	1.29224	2.02268	1.29224	3.95656	1.30006	7.66435	1.31613	18.2586	1.33368	36.1404
1.2933	0.21024	1.29331	0.41576	1.2933	0.82284	1.29324	2.02233	1.29315	3.95584	1.30098	7.66368	1.31723	18.2762	1.33496	36.1652
1.29427	0.21006	1.29429	0.4155	1.29431	0.82223	1.29422	2.02066	1.29425	3.9525	1.30211	7.66783	1.31805	18.2681	1.33551	36.1576
1.2953	0.20991	1.29528	0.41519	1.29529	0.82158	1.29523	2.01869	1.29523	3.95036	1.30325	7.66583	1.31897	18.2719	1.33691	36.2301
1.29633	0.21024	1.29633	0.4156	1.29633	0.82186	1.2963	2.01833	1.29614	3.9494	1.30403	7.66654	1.31998	18.2505	1.33789	36.1919
1.29722	0.21012	1.29725	0.41559	1.29724	0.82188	1.29721	2.0178	1.29724	3.95012	1.30513	7.66354	1.32092	18.25	1.33905	36.211
1.2982	0.20999	1.29816	0.41523	1.29813	0.8211	1.2981	2.01619	1.29804	3.94869	1.30609	7.66249	1.32205	18.2853	1.33966	36.15
1.29922	0.2104	1.29921	0.41587	1.29927	0.82152	1.29916	2.01601	1.29919	3.94821	1.30724	7.6632	1.32285	18.2653	1.34088	36.1404
1.30023	0.21036	1.30019	0.41583	1.30024	0.82145	1.30014	2.01446	1.30011	3.94368	1.30814	7.66101	1.32425	18.2953	1.34198	36.2091
1.30119	0.20985	1.30118	0.41486	1.30116	0.82012	1.30112	2.01225	1.30115	3.94034	1.30911	7.66554	1.32474	18.2533	1.3432	36.1881
1.30223	0.2104	1.3022	0.41592	1.30225	0.82145	1.30222	2.01398	1.30219	3.94487	1.31016	7.66339	1.32584	18.2548	1.34424	36.2244
1.30323	0.2108	1.3032	0.41649	1.30325	0.82186	1.30316	2.01285	1.30316	3.94225	1.3111	7.65567	1.32709	18.2829	1.34473	36.1462
1.30423	0.21043	1.30422	0.41598	1.3042	0.82124	1.30414	2.01172	1.30414	3.94201	1.31216	7.6613	1.32813	18.271	1.34576	36.15
1.3052	0.21025	1.3052	0.41555	1.30521	0.82036	1.30512	2.00915	1.30505	3.93677	1.31328	7.66187	1.32901	18.271	1.34692	36.1805
1.30626	0.21074	1.30621	0.41645	1.30627	0.82158	1.30612	2.01035	1.30621	3.93772	1.31412	7.65538	1.32983	18.2524	1.34778	36.1729
1.30725	0.21075	1.30725	0.41652	1.3073	0.82158	1.30728	2.01023	1.30731	3.93915	1.31505	7.65567	1.3309	18.2557	1.34888	36.1881
1.30819	0.21035	1.3082	0.41588	1.30823	0.82062	1.30811	2.0076	1.30817	3.93462	1.3161	7.65839	1.33206	18.2672	1.34985	36.1671
1.30923	0.21074	1.30922	0.41644	1.3092	0.82118	1.3092	2.00862	1.30902	3.93581	1.31719	7.66034	1.33313	18.2838	1.35077	36.1443
1.31023	0.21064	1.31023	0.41638	1.31027	0.82079	1.31018	2.00588	1.31012	3.93128	1.31808	7.65634	1.33398	18.2581	1.35211	36.1671
1.31121	0.21066	1.31121	0.41628	1.31121	0.82068	1.31113	2.00468	1.31104	3.92962	1.31904	7.65662	1.33493	18.2557	1.35315	36.1671
1.31224	0.21085	1.31224	0.41663	1.31228	0.82114	1.31216	2.00564	1.31213	3.93224	1.32008	7.65619	1.33603	18.2614	1.3537	36.108
1.31326	0.21118	1.31326	0.41725	1.31327	0.82185	1.3132	2.00546	1.31317	3.93009	1.32092	7.65252	1.33716	18.2805	1.35535	36.1614
1.31426	0.20356	1.31423	0.41634	1.31422	0.82045	1.31415	2.0029	1.31409	3.92461	1.3221	7.65944	1.3381	18.2672	1.3562	36.1538
1.31524	0.21105	1.31523	0.417	1.31527	0.82148	1.31519	2.00361	1.31513	3.92628	1.32313	7.65162	1.33923	18.2791	1.35712	36.1424
1.31623	0.21116	1.3162	0.41706	1.31621	0.82155	1.31622	2.00284	1.31622	3.92485	1.32411	7.65691	1.33997	18.2576	1.3584	36.15
1.31727	0.21128	1.31726	0.41743	1.31731	0.82188	1.31723	2.00307	1.31714	3.92699	1.32494	7.64899	1.34097	18.2519	1.35895	36.1309
1.31826	0.2111	1.31822	0.41721	1.31824	0.82154	1.31818	2.00176	1.31818	3.92413	1.32603	7.65338	1.34226	18.2829	1.35999	36.1195
1.31928	0.2117	1.31927	0.41817	1.31928	0.8224	1.31924	2.00248	1.31921	3.92437	1.32697	7.6499	1.34293	18.2729	1.36078	36.1195
1.32022	0.21156	1.32023	0.41788	1.32025	0.82211	1.32013	2.00123	1.32007	3.92056	1.32813	7.65233	1.34421	18.2891	1.36224	36.15
1.32115	0.2111	1.32111	0.41716	1.32113	0.8209	1.32111	1.9992	1.32105	3.91817	1.32918	7.65629	1.34491	18.2705	1.36279	36.129
1.32215	0.21184	1.32216	0.41846	1.32214	0.8231	1.32211	2.00123	1.32208	3.9227	1.33018	7.64737	1.34604	18.2738	1.36377	36.0584
1.32318	0.2117	1.32318	0.41822	1.32322	0.82273	1.32315	1.99956	1.32318	3.91841	1.3311	7.6467	1.3472	18.271	1.36475	36.0832
1.32417	0.21174	1.32419	0.41833	1.32417	0.8227	1.32404	2.00033	1.3241	3.92175	1.33215	7.64875	1.34796	18.2777	1.36578	36.1004
1.32511	0.21154	1.32513	0.41793	1.32515	0.82196	1.32498	1.99759	1.32507	3.91436	1.33322	7.65443	1.34915	18.2815	1.367	36.1347
1.32618	0.21207	1.32618	0.41892	1.32617	0.82325	1.32614	1.99848	1.32605	3.91579	1.33394	7.64647	1.35025	18.2681	1.36798	36.1347
1.32716	0.21167	1.32712	0.41828	1.32715	0.82216	1.32712	1.99747	1.32703	3.91507	1.33511	7.64666	1.35107	18.2705	1.36877	36.0622
1.32821	0.21238	1.32818	0.41944	1.32822	0.82379	1.32816	1.99837	1.32819	3.91603	1.33597	7.64737	1.35217	18.2805	1.36987	36.0432
1.32921	0.21229	1.32917	0.41944	1.32924	0.82365	1.32913	1.99837	1.32916	3.91507	1.33712	7.64828	1.35312	18.2686	1.37097	36.0832
1.33016	0.21211	1.33013	0.41909	1.3302	0.82324	1.33014	1.99646	1.33002	3.90983	1.33817	7.64475	1.35437	18.2638	1.37201	36.1271
1.3312	0.21212	1.33117	0.41912	1.33117	0.82312	1.33118	1.9961	1.33112	3.91054	1.33922	7.64885	1.3551	18.2772	1.37305	36.1176
1.33221	0.21267	1.33217	0.42005	1.33224	0.82446	1.33215	1.99717	1.33209	3.91245	1.33993	7.64203	1.35611	18.2686	1.37347	36.0374
1.33322	0.21269	1.33319	0.42015	1.33323	0.82467	1.33319	1.99771	1.33319	3.91269	1.34119	7.64661	1.35703	18.28	1.37488	36.0661
1.3342	0.21206	1.33419	0.41914	1.33422	0.82322	1.33411	1.99443	1.33405	3.90613	1.34218	7.6468	1.358	18.2757	1.37598	36.0661
1.33524	0.21275	1.33523	0.42039	1.33525	0.82448	1.33521	1.99539	1.33514	3.90744	1.34316	7.64432	1.35916	18.2648	1.37695	36.1023
1.33624	0.21314	1.33626	0.42107	1.33627	0.82571	1.33621	1.99634	1.33612	3.90768	1.34415	7.64418	1.35989	18.2648	1.37817	36.1118
1.33725	0.21264	1.33723	0.42038	1.33727	0.82475	1.33719	1.99533	1.33716	3.90697	1.34511	7.64108	1.36108	18.2681	1.37854	36.0203
1.33821	0.21263	1.33823	0.42026	1.33821	0.82458	1.33817	1.99515	1.33807	3.9072	1.34619	7.64861	1.36215	18.2719	1.3794	36.0374
1.33928	0.21312	1.33928	0.42122	1.33927	0.82571	1.3392	1.99646	1.33917	3.9084	1.34723	7.63741	1.36313	18.2843	1.38098	36.0508
1.34022	0.21256	1.34021	0.42026	1.34025	0.82431	1.34021	1.9936	1.34015	3.90244	1.34818	7.64437	1.36408	18.2562	1.38232	36.087
1.34125	0.21309	1.34125	0.42108	1.34122	0.82527	1.34122	1.99401	1.34119	3.90267	1.34915	7.64213	1.36523	18.2614	1.38306	36.0889
1.3423	0.21333	1.34227	0.4216	1.34225	0.82645	1.34219	1.99544	1.34222	3.90458	1.35011	7.6436	1.36594	18.2653	1.38336	35.9249
1.34318	0.21313	1.34319	0.42151	1.3432	0.82701	1.34317	1.99562	1.34302	3.90482	1.35117	7.6406	1.36713	18.2705	1.38464	36.0432
1.3442	0.21316	1.34418	0.42145	1.34421	0.8269	1.34418	1.99521	1.34418	3.90422	1.35223	7.64389	1.36804	18.2786	1.38593	36.0222
1.34525	0.21341	1.34523	0.42196	1.3452	0.82727	1.34515	1.99455	1.34522	3.90148	1.3532	7.64008	1.3689	18.261	1.38672	36.0775
1.34623	0.2137	1.3462	0.42246	1.34622	0.82806	1.34613	1.9961	1.34619	3.90267	1.35404	7.63731	1.3699	18.2571	1.38818	36.087
1.3472	0.21307	1.34717	0.42144	1.34721	0.82698	1.34714	1.99461	1.34705	3.90005	1.35529	7.63588	1.37106	18.2548	1.38843	36.0165
1.34823	0.2137	1.34824	0.42243	1.34825	0.82823	1.34824	1.99562	1.34827	3.90315	1.3563	7.63755	1.37198	18.2819	1.38989	36.005
1.34927	0.21409	1.34927	0.42319	1.34929	0.82932	1.34918	1.99568	1.34918	3.90101	1.35714	7.63774	1.37311	18.2786	1.39063	36.0146
1.35028	0.21378	1.35026	0.42275	1.35026	0.82882	1.35019	1.99509	1.3501	3.89898	1.3582	7.63865	1.3739	18.2562	1.39221	36.0794
1.35124	0.21379	1.35125	0.42275	1.35126	0.82867	1.35117	1.99479	1.35132	3.89862	1.35917	7.63493	1.37509	18.2667	1.39313	36.0813
1.3523	0.21422	1.35231	0.42354	1.35232	0.83007	1.35223	1.99616	1.35217	3.90065	1.36013	7.63564	1.37595	18.2629	1.39356	36.0127
1.35325	0.21371	1.35325	0.42272	1.3533	0.82884	1.35315	1.99455	1.35327	3.89767	1.36115	7.63741	1.37714	18.2705	1.39453	36.0146
1.35427	0.21368	1.35424	0.42271	1.35431	0.82868	1.35416	1.99318	1.35419	3.89469	1.36215	7.63636	1.37805	18.2767	1.39581	36.005
1.3553	0.21423	1.35531	0.42361	1.35534	0.82972	1.35526	1.9955	1.35523	3.89803	1.3631	7.63445	1.37903	18.259	1.39697	36.0661
1.35628	0.21431	1.35634	0.4238	1.35632	0.83013	1.35626	1.99485	1.3562	3.89695	1.36406	7.63121	1.38013	18.2519	1.39825	36.0661
1.35728	0.21413	1.35728	0.42354	1.35731	0.83016	1.35727	1.99491	1.35724	3.89588	1.3652	7.63884	1.38104	18.2629	1.39856	35.9707
1.3583	0.21434	1.35827	0.42382	1.35829	0.83032	1.35815	1.99437	1.35834	3.89576	1.36597	7.63173	1.38199	18.281	1.39948	35.9879
1.35921	0.21466	1.35924	0.42456	1.35923	0.83129	1.35919	1.99515	1.35913	3.89481	1.36714	7.62954	1.38303	18.2743	1.40088	35.9898
1.36016	0.21417	1.36019	0.42371	1.36018	0.83014	1.36011	1.99407	1.36011	3.89242	1.36813	7.63221	1.38367	18.2371	1.40234	36.0546
1.36122	0.2147	1.36121	0.42464	1.36121	0.83132	1.36121	1.99521	1.36115	3.89457	1.36915	7.63297	1.38501	18.2672	1.4032	36.0584
1.3622	0.2147	1.3622	0.4246	1.36222	0.83138	1.36215	1.9958	1.36206	3.89421	1.37007	7.63068	1.38599	18.2524	1.40381	35.9478
1.36324	0.21492	1.36321	0.42496	1.36325	0.8317	1.36322	1.99509	1.36316	3.89302	1.37114	7.63016	1.38699	18.2815	1.4046	35.9898
1.36419	0.21473	1.36417	0.42457	1.36422	0.83179	1.36411	1.99419	1.36401	3.8898	1.37217	7.63512	1.38803	18.2872	1.4057	35.9783
1.3652	0.2153	1.3652	0.42559	1.36522	0.83292	1.3652	1.9967	1.36517	3.89385	1.37302	7.63326	1.38892	18.2548	1.40698	36.0432
1.36623	0.21485	1.36619	0.42475	1.36621	0.83187	1.36612	1.99455	1.36609	3.89087	1.3741	7.62758	1.38998	18.2657	1.40839	36.0527
1.36718	0.21485	1.36721	0.42471	1.36721	0.83215	1.36716	1.99443	1.36713	3.89028	1.37511	7.63092	1.39099	18.2614	1.40888	35.9383
1.36821	0.21547	1.3682	0.42582	1.36825	0.83357	1.3682	1.99658	1.36816	3.8935	1.37633	7.63059	1.39218	18.2848	1.40961	35.9955
1.36924	0.21525	1.36921	0.42551	1.36924	0.83312	1.3692	1.99521	1.36908	3.8898	1.37716	7.63245	1.39328	18.29	1.41077	35.9821
1.37023	0.21554	1.3702	0.42598	1.37024	0.83389	1.37009	1.9961	1.37006	3.89004	1.37809	7.62806	1.39401	18.2791	1.41193	36.0241
1.37119	0.21548	1.3712	0.42594	1.37124	0.8342	1.37116	1.99598	1.37116	3.8904	1.37924	7.62811	1.39496	18.2705	1.41309	36.0432
1.37224	0.21592	1.37224	0.42683	1.37228	0.83537	1.37216	1.99813	1.37225	3.89361	1.3801	7.62692	1.396	18.2648	1.41382	35.9554
1.3732	0.21554	1.37318	0.42611	1.37319	0.8344	1.37317	1.99682	1.37317	3.89099	1.38125	7.63149	1.39713	18.2819	1.41473	36.0012
1.37424	0.216	1.37424	0.42686	1.37423	0.83526	1.37415	1.99664	1.37402	3.88861	1.38217	7.63164	1.39801	18.261	1.41589	35.9879
1.37524	0.2161	1.37522	0.42709	1.37527	0.83571	1.37518	1.99759	1.37512	3.89016	1.38297	7.62053	1.39917	18.2953	1.41724	36.0279
1.37624	0.21602	1.37622	0.4271	1.37629	0.83569	1.37625	1.99783	1.37622	3.89028	1.38412	7.63078	1.39975	18.2643	1.41791	35.9631
1.37725	0.21611	1.37725	0.42719	1.3773	0.83621	1.37723	1.99783	1.37726	3.89004	1.3851	7.63016	1.401	18.2729	1.41925	36.047
1.37827	0.21663	1.37826	0.42816	1.3783	0.83734	1.37811	1.99825	1.37817	3.8892	1.38602	7.62639	1.40219	18.2943	1.41986	35.9974
1.37928	0.21622	1.37923	0.42757	1.3793	0.83657	1.37918	1.9986	1.37927	3.89087	1.38712	7.62582	1.40277	18.2624	1.4209	35.9955
1.38024	0.2163	1.38026	0.4276	1.3803	0.83684	1.38016	1.99807	1.38025	3.88849	1.38809	7.63059	1.40408	18.2967	1.42194	36.0317
1.38124	0.21685	1.38128	0.42849	1.38127	0.8383	1.3812	1.99968	1.38123	3.8904	1.38915	7.63345	1.405	18.2829	1.42261	35.9402
1.38221	0.21677	1.38219	0.42856	1.38225	0.83841	1.38214	2.00033	1.38214	3.89242	1.39005	7.62801	1.40598	18.281	1.42401	36.0355
1.38317	0.21661	1.38315	0.42825	1.38317	0.8378	1.383	1.99747	1.383	3.8836	1.39103	7.62458	1.40689	18.2962	1.42487	35.9898
1.38418	0.21706	1.38418	0.42903	1.38423	0.83916	1.38409	2.00069	1.38409	3.89147	1.39215	7.63254	1.4079	18.2667	1.4259	35.9974
1.38517	0.2175	1.3852	0.4299	1.38523	0.84048	1.38516	2.00176	1.38513	3.89087	1.39312	7.62992	1.40915	18.2986	1.42664	36.0222
1.38618	0.21707	1.38618	0.42904	1.38622	0.83944	1.38605	2.00051	1.38605	3.8892	1.39429	7.63693	1.40988	18.2762	1.42804	35.9974
1.38719	0.21743	1.38719	0.42979	1.38722	0.84055	1.38715	2.00188	1.38721	3.89135	1.39522	7.62868	1.41122	18.2915	1.4292	36.026
1.38819	0.21769	1.38819	0.43018	1.38823	0.84105	1.38809	2.00319	1.388	3.89206	1.39596	7.62634	1.41217	18.2972	1.42999	35.9974
1.38919	0.2176	1.38922	0.43016	1.3892	0.8412	1.38913	2.00284	1.38916	3.89361	1.39725	7.63178	1.41303	18.2719	1.4314	36.0127
1.39019	0.21757	1.39019	0.43006	1.39017	0.8411	1.39017	2.00307	1.39014	3.89028	1.39824	7.63454	1.41428	18.3191	1.43213	36.0165
1.39125	0.21811	1.39127	0.43088	1.39122	0.8424	1.39114	2.00278	1.39111	3.89135	1.39911	7.63326	1.41516	18.2996	1.43323	36.0069
1.39223	0.21836	1.39221	0.43147	1.39226	0.84343	1.39221	2.00546	1.39221	3.89385	1.39995	7.63121	1.41617	18.29	1.43402	36.0374
1.39323	0.21788	1.39322	0.43058	1.39325	0.84242	1.39322	2.00409	1.39301	3.89147	1.40105	7.63397	1.41718	18.311	1.4353	36.0203
1.39427	0.2185	1.39427	0.43172	1.39435	0.84397	1.39426	2.00701	1.3941	3.89588	1.40217	7.63364	1.41806	18.2972	1.43628	35.9879
1.39527	0.21838	1.39526	0.43151	1.39533	0.84407	1.39526	2.00659	1.39514	3.89338	1.40311	7.62949	1.41922	18.3082	1.43707	36.0222
1.39625	0.21816	1.39622	0.43113	1.39623	0.84323	1.39621	2.00498	1.39612	3.89123	1.40402	7.63354	1.42007	18.3029	1.43799	36.005
1.39726	0.21845	1.39727	0.43176	1.39725	0.84412	1.39722	2.0082	1.39722	3.89516	1.40503	7.63583	1.42139	18.3101	1.43927	36.0241
1.39822	0.21919	1.39826	0.43291	1.39825	0.84608	1.39822	2.00921	1.39819	3.89564	1.40618	7.63302	1.42218	18.3053	1.44019	35.9974
1.39916	0.21874	1.39918	0.43226	1.39919	0.84569	1.39914	2.00945	1.39911	3.89719	1.40725	7.6375	1.42294	18.2996	1.4411	35.9745
1.40018	0.2189	1.40021	0.43242	1.40017	0.84603	1.40002	2.00832	1.40015	3.8935	1.40823	7.63364	1.42419	18.3239	1.44208	36.005
1.4012	0.21939	1.40124	0.43342	1.40123	0.84729	1.40109	2.00981	1.40125	3.89481	1.40914	7.63755	1.42529	18.311	1.44324	35.9974
1.4022	0.21929	1.40219	0.4333	1.40225	0.84738	1.4021	2.0107	1.4021	3.89767	1.41021	7.63478	1.42612	18.3182	1.44385	36.0203
1.4032	0.21175	1.40321	0.43322	1.40324	0.84693	1.40308	2.00957	1.40302	3.8929	1.41122	7.63769	1.42719	18.3282	1.44482	35.9879
1.40421	0.2195	1.4042	0.43346	1.40425	0.8475	1.40408	2.01184	1.40418	3.8985	1.412	7.63841	1.42789	18.3096	1.4458	35.9478
1.40529	0.22029	1.40528	0.43491	1.40529	0.84978	1.40524	2.01267	1.40521	3.8985	1.41306	7.63993	1.42935	18.3315	1.44702	35.9917
1.40623	0.21972	1.40624	0.43405	1.40627	0.84881	1.40616	2.01172	1.40613	3.89695	1.41416	7.64499	1.43033	18.3225	1.44843	36.0107
1.40729	0.22033	1.40725	0.43498	1.40731	0.85016	1.40717	2.01452	1.40717	3.90077	1.41531	7.64074	1.43121	18.3306	1.44885	36.0031
1.40829	0.21275	1.40826	0.43488	1.4083	0.85002	1.40826	2.01428	1.40814	3.89779	1.41622	7.64031	1.4325	18.3263	1.44989	35.9821
1.40925	0.21981	1.40921	0.43418	1.40927	0.84924	1.40915	2.0144	1.40918	3.90101	1.41731	7.64484	1.43341	18.3291	1.45068	35.9497
1.41027	0.22031	1.41026	0.43499	1.4103	0.85056	1.41025	2.01595	1.41022	3.90065	1.41829	7.6469	1.4343	18.3411	1.4519	35.9898
1.41135	0.22124	1.4113	0.43651	1.41137	0.85252	1.41126	2.0178	1.41132	3.90315	1.41921	7.64494	1.43536	18.3525	1.45294	35.9268
1.41231	0.22067	1.41232	0.43568	1.41237	0.85186	1.4122	2.01774	1.41223	3.90327	1.42023	7.6448	1.43622	18.3349	1.45404	35.944
1.41332	0.22062	1.41331	0.43551	1.41336	0.85172	1.41321	2.01684	1.41309	3.90017	1.42129	7.64847	1.43723	18.3487	1.45532	36.0203
1.41437	0.22129	1.41437	0.4368	1.41444	0.85331	1.41425	2.02018	1.41425	3.90697	1.42223	7.64642	1.43829	18.3468	1.45575	35.9268
1.41536	0.2212	1.41534	0.43659	1.41536	0.85335	1.41531	2.02066	1.41522	3.90565	1.42318	7.64589	1.4393	18.3468	1.45703	35.9821
1.41641	0.22132	1.41635	0.43676	1.41637	0.85381	1.41635	2.02024	1.4162	3.90589	1.42437	7.65271	1.44043	18.3425	1.45819	36.0184
1.41736	0.22137	1.41733	0.43686	1.41741	0.85391	1.41724	2.02251	1.4173	3.9084	1.42517	7.65381	1.44119	18.3458	1.45886	35.9306
1.41844	0.22206	1.4184	0.43803	1.41846	0.85561	1.4183	2.02435	1.41834	3.90911	1.42639	7.65452	1.44226	18.3511	1.46045	36.005
1.41942	0.22159	1.41939	0.43736	1.4194	0.85496	1.4194	2.02388	1.41931	3.91102	1.42723	7.65538	1.4433	18.3449	1.46069	35.9154
1.42036	0.22214	1.42035	0.43819	1.4204	0.85614	1.42026	2.02495	1.42029	3.91054	1.42838	7.65495	1.444	18.3477	1.4621	35.9783
1.4213	0.22221	1.42133	0.43838	1.42135	0.85647	1.4212	2.0268	1.4212	3.91221	1.42926	7.65343	1.44519	18.3692	1.46301	36.0127
1.42226	0.22164	1.42224	0.43748	1.42231	0.85563	1.42224	2.02525	1.42218	3.91126	1.43019	7.6611	1.44617	18.3311	1.46405	35.9325
1.42331	0.22223	1.4233	0.43839	1.42336	0.85674	1.42328	2.02715	1.42316	3.91173	1.43123	7.66053	1.44721	18.3597	1.46521	36.0088
1.42436	0.22271	1.4243	0.43934	1.42437	0.85787	1.42435	2.02906	1.42419	3.91483	1.43226	7.66006	1.44821	18.3549	1.46588	35.902
1.42535	0.22245	1.42532	0.43897	1.42534	0.85767	1.42523	2.02972	1.42529	3.91626	1.43331	7.66134	1.44919	18.3377	1.46729	35.9879
1.42633	0.22263	1.42635	0.43923	1.42639	0.85832	1.4263	2.03031	1.42621	3.91746	1.43438	7.67245	1.4502	18.3611	1.46808	35.9821
1.42734	0.22321	1.42738	0.44028	1.42734	0.86006	1.42731	2.03306	1.42731	3.92056	1.43541	7.66816	1.45105	18.3353	1.46893	35.9211
1.42838	0.22315	1.42833	0.44018	1.42832	0.85994	1.42828	2.03288	1.42835	3.91913	1.43626	7.66592	1.45227	18.3568	1.47028	36.0279
1.42936	0.22307	1.42933	0.44002	1.42938	0.85992	1.42926	2.03276	1.4292	3.91889	1.43739	7.67436	1.45319	18.3406	1.4707	35.9039
1.43033	0.22329	1.43034	0.44048	1.43037	0.86097	1.43027	2.03568	1.43018	3.9227	1.43846	7.67326	1.45419	18.3535	1.47199	35.9764
1.4314	0.22382	1.43142	0.44143	1.43145	0.86211	1.43134	2.03729	1.4314	3.92556	1.4394	7.6663	1.45526	18.3725	1.47247	35.8677
1.43236	0.2234	1.43237	0.44069	1.43236	0.86122	1.43228	2.03663	1.43231	3.92437	1.44052	7.67055	1.45612	18.3373	1.47388	35.9364
1.4334	0.22378	1.43341	0.44136	1.43345	0.86235	1.43323	2.03764	1.43323	3.9258	1.44137	7.6746	1.45728	18.3701	1.47528	36.0241
1.43449	0.22495	1.43447	0.44334	1.43446	0.86529	1.43442	2.04277	1.43433	3.93176	1.4423	7.67484	1.45819	18.3735	1.47601	35.9039
1.43549	0.22481	1.43547	0.44315	1.4355	0.8653	1.43546	2.04271	1.43549	3.932	1.44321	7.67369	1.45905	18.3511	1.4773	35.9898
1.43644	0.22421	1.43645	0.44212	1.43643	0.86401	1.43643	2.04122	1.43628	3.92914	1.44408	7.67431	1.46039	18.3744	1.47791	35.944
1.43747	0.22464	1.43743	0.44286	1.43749	0.86527	1.43738	2.04313	1.43732	3.93271	1.44528	7.68185	1.46118	18.3473	1.47876	35.9211
1.4385	0.22525	1.43846	0.44383	1.43854	0.86679	1.43842	2.04563	1.43829	3.93486	1.4462	7.67446	1.46234	18.3697	1.48029	36.005
1.43946	0.22446	1.43945	0.44242	1.43948	0.86505	1.43936	2.04366	1.43939	3.93152	1.44713	7.67641	1.46314	18.3878	1.48053	35.9211
1.44046	0.22436	1.44049	0.44231	1.44045	0.8652	1.44034	2.04504	1.44043	3.9351	1.44827	7.68008	1.46387	18.3601	1.48193	35.9879
1.44146	0.22487	1.44146	0.44315	1.44149	0.86643	1.4415	2.04617	1.44135	3.93534	1.44933	7.67965	1.46524	18.3864	1.48315	36.0393
1.44246	0.22482	1.44243	0.4431	1.44251	0.86613	1.44247	2.04659	1.44232	3.93677	1.45028	7.68237	1.46606	18.3539	1.48377	35.9249
1.44343	0.22482	1.44337	0.44295	1.44342	0.86609	1.44333	2.0473	1.4433	3.93701	1.45111	7.67908	1.46722	18.3797	1.48505	36.005
1.44431	0.22466	1.44429	0.44264	1.44429	0.86582	1.44428	2.04718	1.44415	3.93629	1.4522	7.68023	1.46829	18.3864	1.48566	35.9306
1.44539	0.22541	1.44537	0.44397	1.44539	0.86783	1.44519	2.05046	1.44525	3.9413	1.4531	7.68223	1.46918	18.3659	1.48724	36.005
1.44634	0.22475	1.44631	0.44284	1.4463	0.8663	1.44626	2.04772	1.44623	3.93653	1.45422	7.68743	1.47018	18.3902	1.48785	36.005
1.44738	0.22531	1.44736	0.44375	1.4474	0.86771	1.44727	2.04986	1.44733	3.94106	1.45535	7.68967	1.47119	18.3673	1.48895	35.944
1.44836	0.22531	1.44836	0.44375	1.44838	0.86771	1.44833	2.05112	1.4483	3.94273	1.4562	7.68395	1.47235	18.3888	1.48999	36.0241
1.44932	0.22473	1.44932	0.44255	1.44937	0.86666	1.44934	2.04945	1.44928	3.93915	1.45717	7.69081	1.47281	18.352	1.49103	35.9402
1.45035	0.22537	1.45033	0.44361	1.45043	0.86781	1.45023	2.05219	1.4502	3.94464	1.45839	7.69606	1.47409	18.3883	1.49231	36.005
1.45139	0.22596	1.45138	0.44454	1.45139	0.86909	1.45126	2.05225	1.45129	3.94321	1.45919	7.68642	1.4751	18.4083	1.49268	35.9383
1.45233	0.22556	1.45228	0.44385	1.45236	0.86845	1.4523	2.05326	1.45221	3.94511	1.46019	7.69258	1.47595	18.3682	1.49384	35.965
1.45336	0.22551	1.45338	0.44383	1.45337	0.86818	1.45328	2.05213	1.45325	3.94273	1.46123	7.6952	1.47726	18.4073	1.4953	36.0279
1.45436	0.22588	1.45435	0.44454	1.45437	0.86961	1.45429	2.05463	1.45435	3.94678	1.46232	7.6983	1.47803	18.395	1.49561	35.9497
1.45533	0.22603	1.45534	0.44467	1.45532	0.8702	1.4552	2.05684	1.45526	3.95155	1.46326	7.69706	1.47897	18.3835	1.49707	36.0165
1.45635	0.22593	1.45629	0.44433	1.45631	0.86988	1.45621	2.05475	1.45612	3.94583	1.46423	7.69806	1.48001	18.3959	1.49829	36.0279
1.45732	0.22619	1.45733	0.44476	1.45735	0.87044	1.45721	2.05773	1.45721	3.95203	1.46523	7.70407	1.48157	18.4202	1.49884	35.9879
1.45837	0.22698	1.45839	0.44608	1.45839	0.87226	1.45831	2.06035	1.45825	3.95536	1.4661	7.7004	1.48218	18.4093	1.49994	35.9745
1.45933	0.22624	1.45928	0.44478	1.45931	0.87048	1.45926	2.05761	1.45917	3.95036	1.46744	7.70359	1.48315	18.4388	1.50122	36.0432
1.46034	0.22674	1.46033	0.44552	1.46034	0.8716	1.4603	2.05857	1.46021	3.95131	1.46835	7.70831	1.48425	18.4102	1.50201	36.0222
1.46136	0.22704	1.46136	0.44609	1.4614	0.8725	1.46133	2.06149	1.4613	3.95823	1.46917	7.70211	1.48502	18.4031	1.50324	36.0565
1.46233	0.22707	1.46237	0.44604	1.4624	0.87283	1.46234	2.0628	1.46222	3.9587	1.47028	7.71093	1.48612	18.4355	1.50366	36.005
1.46338	0.22723	1.46341	0.44617	1.46334	0.87291	1.46329	2.06286	1.46326	3.95966	1.47129	7.7095	1.48731	18.4379	1.50488	36.005
1.46439	0.22735	1.46435	0.4464	1.46438	0.87348	1.46433	2.06274	1.46423	3.95775	1.47223	7.71241	1.48816	18.435	1.50623	36.047
1.46533	0.2273	1.46533	0.44626	1.46537	0.8733	1.46527	2.06435	1.46527	3.9618	1.47315	7.71151	1.48917	18.4221	1.5072	36.0432
1.46639	0.22759	1.46636	0.44664	1.46638	0.87402	1.46631	2.06363	1.46631	3.9587	1.47411	7.71689	1.49002	18.4216	1.50787	36.0355
1.46739	0.22822	1.4674	0.44769	1.46748	0.87517	1.46732	2.06703	1.46729	3.96538	1.47521	7.71813	1.49124	18.4445	1.50891	36.0336
1.46839	0.22828	1.46833	0.44772	1.46842	0.87544	1.46832	2.06775	1.46826	3.96681	1.47612	7.71828	1.49219	18.4493	1.51032	36.0489
1.46939	0.22794	1.46937	0.44716	1.4694	0.87474	1.46927	2.06584	1.46936	3.96228	1.47716	7.72362	1.49307	18.4264	1.51111	36.0737
1.4704	0.22846	1.47037	0.44807	1.47044	0.87602	1.47028	2.06894	1.47034	3.96633	1.47817	7.72386	1.49402	18.4412	1.51221	36.0527
1.47144	0.22913	1.47141	0.44923	1.47142	0.87743	1.47134	2.07216	1.47138	3.97325	1.47911	7.72257	1.49521	18.4393	1.51306	36.0565
1.47229	0.22853	1.4723	0.44809	1.47233	0.87601	1.47226	2.07037	1.47223	3.97134	1.48026	7.72786	1.49606	18.4708	1.51392	36.0546
1.47332	0.22109	1.47326	0.44864	1.47332	0.87675	1.47315	2.07031	1.47315	3.96824	1.48119	7.73602	1.49701	18.4608	1.51495	36.0489
1.47433	0.22942	1.47432	0.44948	1.47435	0.87798	1.47421	2.07305	1.47418	3.97396	1.48224	7.73006	1.49799	18.4693	1.51611	36.0718
1.47533	0.22963	1.47532	0.44985	1.47532	0.87864	1.47528	2.07502	1.47522	3.97849	1.48325	7.73797	1.49893	18.4574	1.51703	36.0756
1.47629	0.22976	1.47629	0.44991	1.47633	0.87923	1.47623	2.0749	1.4762	3.97635	1.48423	7.73768	1.50009	18.4617	1.51807	36.0661
1.4773	0.22976	1.47727	0.44986	1.47733	0.87908	1.4773	2.07657	1.47717	3.98064	1.48523	7.74102	1.50122	18.4851	1.51874	36.0527
1.47831	0.22997	1.47829	0.45022	1.4783	0.87951	1.47821	2.07692	1.47815	3.97992	1.48618	7.7425	1.50214	18.4794	1.5199	36.0661
1.47931	0.22993	1.47925	0.44997	1.47932	0.879	1.47925	2.07692	1.47919	3.97945	1.4872	7.7455	1.50327	18.4908	1.52124	36.0794
1.48037	0.23086	1.48032	0.45156	1.48035	0.88103	1.48019	2.07937	1.4801	3.98374	1.48826	7.74589	1.50409	18.486	1.52203	36.0775
1.4813	0.2308	1.48128	0.45146	1.4813	0.88115	1.48123	2.08169	1.4812	3.98946	1.48909	7.75018	1.50497	18.4851	1.52246	36.0088
1.48228	0.23005	1.48221	0.45024	1.48221	0.87967	1.48227	2.0808	1.48224	3.9866	1.49019	7.75261	1.5062	18.496	1.52393	36.0699
1.48326	0.23082	1.48326	0.45533	1.48328	0.88182	1.48322	2.08414	1.48315	3.99351	1.49126	7.75723	1.5072	18.5065	1.52466	36.0565
1.48433	0.23162	1.48428	0.45765	1.48433	0.88344	1.48419	2.08455	1.48425	3.99184	1.49225	7.75647	1.50818	18.5041	1.52625	36.1042
1.48529	0.23104	1.48522	0.45165	1.48529	0.88201	1.4852	2.08455	1.48517	3.99089	1.49319	7.75976	1.50928	18.5022	1.52692	36.1061
1.48625	0.23122	1.4862	0.45183	1.48628	0.88234	1.48618	2.08616	1.48621	3.9959	1.49431	7.76529	1.50995	18.5108	1.52771	36.0374
1.48734	0.23236	1.4873	0.4537	1.48731	0.88475	1.48727	2.08849	1.48724	3.99852	1.49506	7.75847	1.51117	18.5223	1.52899	36.0889
1.48833	0.23235	1.4883	0.45368	1.48837	0.88497	1.48819	2.08938	1.48816	4.00019	1.49624	7.77044	1.51221	18.518	1.52985	36.0985
1.48931	0.2325	1.4893	0.45381	1.48931	0.88512	1.48926	2.08885	1.4892	3.99852	1.49729	7.77431	1.51306	18.5313	1.53101	36.129
1.49035	0.23267	1.49029	0.45418	1.49033	0.8857	1.4903	2.09093	1.49017	4.00114	1.49835	7.77402	1.5141	18.5356	1.53223	36.1195
1.49136	0.23281	1.4913	0.45426	1.49135	0.8859	1.49124	2.09242	1.49121	4.00615	1.49924	7.77221	1.51508	18.527	1.53272	36.068
1.49232	0.23278	1.49232	0.45434	1.49236	0.88605	1.49228	2.09308	1.49225	4.00591	1.50016	7.77841	1.51593	18.5423	1.53351	36.0851
1.49335	0.23343	1.49332	0.45524	1.49334	0.8873	1.49316	2.09415	1.49316	4.0071	1.5012	7.78527	1.51709	18.5485	1.53497	36.108
1.49433	0.23362	1.49431	0.45563	1.49436	0.8877	1.49429	2.09564	1.4942	4.00901	1.50205	7.78384	1.51807	18.5347	1.53595	36.1652
1.49529	0.23354	1.49527	0.45539	1.49525	0.88717	1.49527	2.09516	1.49512	4.00877	1.50315	7.78737	1.5192	18.5413	1.53717	36.1538
1.49625	0.23401	1.49622	0.45611	1.49627	0.88865	1.49625	2.0985	1.49622	4.01568	1.50419	7.79243	1.5202	18.5556	1.53784	36.0794
1.49721	0.2342	1.49721	0.45646	1.49723	0.88931	1.49713	2.09957	1.49713	4.01664	1.50521	7.79209	1.52112	18.5533	1.53876	36.0909
1.49823	0.23452	1.49823	0.45688	1.49824	0.88993	1.49817	2.10041	1.49817	4.01902	1.50612	7.79843	1.522	18.5661	1.53986	36.1252
1.4992	0.23412	1.49916	0.45614	1.49921	0.88882	1.49918	2.10029	1.49908	4.01855	1.50717	7.79982	1.52307	18.5451	1.54096	36.1729
1.5003	0.23548	1.50023	0.45835	1.50028	0.89226	1.50018	2.10339	1.50018	4.0226	1.50818	7.80225	1.52411	18.5628	1.54211	36.1805
1.50127	0.2356	1.50123	0.45853	1.50129	0.89245	1.50113	2.10488	1.50116	4.0257	1.50924	7.81012	1.52499	18.5723	1.54236	36.0279
1.50223	0.23516	1.50219	0.45772	1.50226	0.89145	1.50214	2.10422	1.50208	4.0257	1.51013	7.81012	1.52612	18.5781	1.54395	36.1157
1.50332	0.23627	1.50328	0.45959	1.50332	0.89407	1.5032	2.10738	1.50324	4.03166	1.51121	7.80997	1.52728	18.589	1.54492	36.1519
1.50423	0.23577	1.50421	0.4588	1.5043	0.89301	1.50415	2.10768	1.50409	4.03142	1.51213	7.81236	1.52808	18.5723	1.54596	36.1958
1.50526	0.236	1.50523	0.45909	1.50525	0.89301	1.50516	2.10816	1.50513	4.03142	1.51323	7.82194	1.52905	18.5862	1.54718	36.2053
1.5063	0.2367	1.50626	0.4603	1.50635	0.8952	1.50626	2.10995	1.50617	4.03523	1.51415	7.82309	1.53021	18.5914	1.54779	36.1538
1.50727	0.23676	1.50726	0.46034	1.50731	0.89527	1.50723	2.11221	1.50714	4.03881	1.51511	7.82185	1.53128	18.6048	1.54834	36.1404
1.50831	0.237	1.5083	0.46075	1.50835	0.89576	1.50821	2.11269	1.50818	4.03929	1.51633	7.82795	1.53204	18.6133	1.54993	36.169
1.50933	0.23744	1.50931	0.46137	1.50933	0.89682	1.50931	2.11465	1.50928	4.04263	1.51718	7.8352	1.53293	18.5933	1.55109	36.2091
1.51025	0.23716	1.51019	0.4609	1.51025	0.89651	1.51019	2.11555	1.51019	4.04406	1.51814	7.83196	1.53397	18.6086	1.55194	36.2358
1.51123	0.23786	1.51116	0.4621	1.51126	0.89836	1.51117	2.11692	1.51123	4.04739	1.51915	7.83262	1.53491	18.6162	1.5531	36.1938
1.51219	0.23756	1.51218	0.46162	1.51224	0.89766	1.51212	2.11805	1.51215	4.04835	1.52014	7.8392	1.53622	18.6276	1.55396	36.1729
1.51322	0.23797	1.5132	0.46219	1.51323	0.89862	1.51318	2.11996	1.51318	4.05192	1.52112	7.8455	1.53717	18.64	1.55493	36.2015
1.51428	0.23885	1.51424	0.4635	1.51427	0.90045	1.51422	2.12133	1.51416	4.05455	1.52223	7.84664	1.53809	18.6186	1.55615	36.2492
1.51519	0.23787	1.51516	0.46183	1.51516	0.89827	1.51514	2.12014	1.51514	4.05359	1.52317	7.84578	1.53894	18.6229	1.55707	36.2759
1.51625	0.239	1.51621	0.46369	1.51631	0.90064	1.51614	2.12282	1.51605	4.05788	1.52415	7.84817	1.54004	18.6448	1.5575	36.1729
1.51731	0.23984	1.51729	0.46511	1.5174	0.90253	1.51715	2.12485	1.51721	4.06122	1.52516	7.85561	1.54114	18.6524	1.55872	36.1996
1.51817	0.2387	1.51815	0.46308	1.51827	0.90034	1.51819	2.12455	1.51819	4.06122	1.52632	7.86085	1.5423	18.6648	1.56	36.2301
1.51923	0.23937	1.51921	0.46395	1.51923	0.9014	1.51917	2.12467	1.5191	4.0617	1.5271	7.86381	1.54291	18.63	1.56122	36.2721
1.52027	0.24	1.52023	0.46502	1.52031	0.90277	1.52017	2.12699	1.52014	4.06504	1.52825	7.86028	1.54404	18.6548	1.56195	36.2987
1.52118	0.2395	1.52114	0.46402	1.52122	0.90148	1.52112	2.12717	1.52112	4.06671	1.52915	7.868	1.54501	18.6606	1.5625	36.1576
1.52231	0.24076	1.52227	0.46622	1.52235	0.90436	1.52216	2.12973	1.5221	4.07028	1.53024	7.87211	1.54614	18.692	1.56378	36.2282
1.52328	0.24037	1.52324	0.46555	1.52324	0.9033	1.52322	2.12961	1.52307	4.06885	1.53126	7.87182	1.54715	18.6915	1.56482	36.2682
1.52426	0.24058	1.52426	0.46583	1.52426	0.90402	1.52417	2.13081	1.52411	4.07195	1.53224	7.87687	1.54819	18.6715	1.56622	36.314
1.52526	0.24081	1.52526	0.46624	1.52528	0.90495	1.52521	2.13224	1.52521	4.07529	1.53324	7.88422	1.54892	18.6834	1.56708	36.3293
1.52629	0.2414	1.52626	0.46706	1.52632	0.90586	1.52628	2.13492	1.52612	4.07982	1.53405	7.88479	1.54993	18.6968	1.56738	36.2129
1.52729	0.24162	1.52728	0.46736	1.52736	0.90629	1.52725	2.13647	1.52722	4.0822	1.53497	7.88603	1.55118	18.7097	1.56885	36.2759
1.52824	0.24133	1.52822	0.46686	1.52831	0.90542	1.52826	2.13462	1.52814	4.07887	1.53629	7.89375	1.55216	18.7278	1.5697	36.3026
1.52929	0.24201	1.52931	0.46797	1.52935	0.90691	1.52927	2.13748	1.52918	4.08435	1.53726	7.89776	1.55322	18.713	1.57117	36.3483
1.53033	0.24314	1.53035	0.4696	1.5304	0.90943	1.53037	2.13987	1.53027	4.0884	1.53816	7.89681	1.55405	18.7044	1.57202	36.3655
1.53126	0.24247	1.53127	0.46852	1.53127	0.90798	1.53125	2.14011	1.53119	4.08936	1.53903	7.89948	1.55524	18.7306	1.57269	36.2892
1.53229	0.24267	1.53225	0.46869	1.53229	0.90836	1.5322	2.14177	1.53217	4.09269	1.54016	7.90844	1.55624	18.743	1.57391	36.3102
1.53325	0.24351	1.53325	0.47008	1.5333	0.91005	1.5332	2.14326	1.53308	4.09341	1.5411	7.91178	1.55707	18.7526	1.57507	36.3483
1.53416	0.24316	1.53413	0.46946	1.5342	0.90923	1.53412	2.14315	1.53412	4.09389	1.54207	7.91826	1.55774	18.7278	1.57617	36.3865
1.53523	0.24419	1.53518	0.4711	1.53524	0.91147	1.53519	2.14493	1.5351	4.09722	1.54301	7.91073	1.55908	18.7516	1.57703	36.396
1.53621	0.24439	1.53619	0.4715	1.53622	0.91211	1.53616	2.14726	1.53619	4.10152	1.54413	7.92236	1.56006	18.744	1.57788	36.3407
1.5372	0.2446	1.53715	0.47167	1.53724	0.91233	1.53711	2.14887	1.53717	4.10509	1.54517	7.92646	1.56125	18.775	1.57904	36.3712
1.53821	0.24462	1.53817	0.47159	1.53825	0.91233	1.53812	2.14803	1.53815	4.10247	1.5462	7.93495	1.5621	18.7883	1.58008	36.3789
1.53921	0.24529	1.53917	0.47252	1.53921	0.9139	1.53915	2.15089	1.53919	4.10652	1.54711	7.93142	1.56287	18.7473	1.58087	36.4113
1.54023	0.24575	1.54022	0.4731	1.54023	0.91478	1.54013	2.15304	1.5401	4.11058	1.54811	7.93276	1.56403	18.7855	1.58209	36.4323
1.5412	0.24566	1.5412	0.47295	1.54122	0.91442	1.54117	2.15328	1.54108	4.11224	1.54926	7.94144	1.56531	18.7898	1.58283	36.377
1.5422	0.24624	1.5422	0.47385	1.5422	0.91584	1.54221	2.15632	1.54218	4.11725	1.55009	7.94468	1.56607	18.8079	1.58386	36.4208
1.5432	0.24536	1.54317	0.47923	1.54325	0.91577	1.54315	2.15524	1.54309	4.11224	1.55115	7.94849	1.56711	18.8236	1.5849	36.4208
1.54424	0.24687	1.54424	0.48239	1.5443	0.91682	1.54413	2.15775	1.54413	4.11916	1.55217	7.95212	1.56784	18.795	1.58624	36.4532
1.54522	0.24661	1.54519	0.48184	1.54523	0.91629	1.54511	2.15811	1.54511	4.12059	1.5531	7.96032	1.56918	18.816	1.58716	36.4628
1.54626	0.24793	1.54628	0.48421	1.54628	0.91942	1.5462	2.16132	1.54614	4.1275	1.55415	7.95946	1.5701	18.8251	1.58765	36.4323
1.54723	0.24748	1.54723	0.48338	1.54723	0.91839	1.54715	2.16132	1.54712	4.1275	1.55519	7.96423	1.57108	18.8422	1.58887	36.4819
1.54825	0.24771	1.54822	0.48356	1.54822	0.91861	1.54816	2.16186	1.5481	4.12655	1.55617	7.97224	1.57166	18.8203	1.58984	36.4838
1.54927	0.24889	1.5493	0.48549	1.54927	0.92155	1.54919	2.1652	1.54919	4.13179	1.55708	7.97978	1.57318	18.878	1.59131	36.4933
1.55023	0.24871	1.5502	0.48491	1.55027	0.92077	1.5502	2.16508	1.55017	4.1337	1.55809	7.97596	1.57401	18.8522	1.5921	36.4742
1.55125	0.24893	1.55125	0.48505	1.55127	0.92145	1.55121	2.16746	1.55121	4.13799	1.55917	7.98435	1.57504	18.8627	1.59302	36.5219
1.5523	0.24971	1.55226	0.48644	1.5523	0.92331	1.55219	2.1686	1.55212	4.14014	1.56012	7.98292	1.57614	18.8818	1.59412	36.5086
1.55327	0.24995	1.55328	0.48704	1.55326	0.92425	1.55316	2.17032	1.55322	4.143	1.56117	7.99046	1.57718	18.8708	1.59522	36.5353
1.55431	0.25027	1.5543	0.48741	1.55431	0.92469	1.55423	2.17056	1.5542	4.143	1.5622	7.99665	1.57825	18.8961	1.59607	36.541
1.55528	0.25081	1.55532	0.48803	1.55531	0.92601	1.55518	2.17342	1.55518	4.14681	1.56309	7.9978	1.5791	18.8985	1.59686	36.5314
1.55625	0.25065	1.55624	0.48789	1.5563	0.9255	1.55621	2.17563	1.55627	4.15111	1.56416	8.00219	1.58017	18.8956	1.59802	36.5486
1.55722	0.25139	1.5572	0.48863	1.5572	0.9272	1.55713	2.17623	1.55707	4.15444	1.56508	8.00848	1.5813	18.9085	1.59888	36.5391
1.55818	0.25133	1.55816	0.48113	1.55815	0.92715	1.55811	2.17634	1.55798	4.15254	1.56635	8.01649	1.58203	18.9085	1.60016	36.5486
1.55922	0.25202	1.55919	0.48216	1.55919	0.9284	1.55917	2.17974	1.55908	4.15897	1.56705	8.01563	1.58322	18.9404	1.60114	36.5639
1.5602	0.25228	1.56017	0.48256	1.56023	0.929	1.56012	2.17944	1.56006	4.15826	1.56804	8.01792	1.58411	18.9338	1.60211	36.5963
1.56118	0.25217	1.56112	0.48223	1.56119	0.9286	1.56107	2.18087	1.56104	4.16255	1.56913	8.02784	1.58511	18.9471	1.60309	36.5963
1.56225	0.25138	1.56221	0.48368	1.56235	0.93093	1.56223	2.18397	1.56226	4.16803	1.57014	8.03194	1.58621	18.9571	1.604	36.5658
1.56327	0.25388	1.56326	0.49208	1.56328	0.93185	1.5632	2.18374	1.56317	4.16446	1.57108	8.03213	1.58713	18.9638	1.60504	36.5601
1.56421	0.25366	1.56419	0.49184	1.56422	0.93148	1.56424	2.18576	1.56421	4.16994	1.57217	8.03452	1.58801	18.9695	1.60584	36.6077
1.56525	0.25434	1.56527	0.49282	1.56527	0.93296	1.56519	2.18707	1.56525	4.17256	1.57313	8.04625	1.58933	18.9753	1.60669	36.6211
1.56627	0.25517	1.56627	0.49438	1.56627	0.93528	1.56619	2.19047	1.56622	4.17996	1.57416	8.04834	1.59027	18.9757	1.60815	36.6554
1.56716	0.25458	1.5671	0.49313	1.56715	0.93402	1.56711	2.19119	1.56714	4.18019	1.57523	8.05321	1.59113	18.9943	1.60864	36.6077
1.56826	0.25621	1.56822	0.48799	1.56829	0.93752	1.56815	2.1916	1.56818	4.17876	1.57621	8.0595	1.59216	18.9943	1.60962	36.5791
1.56922	0.25611	1.56923	0.48772	1.56923	0.93704	1.56912	2.19417	1.56909	4.18496	1.57706	8.06093	1.59329	19.001	1.6109	36.6611
1.57024	0.25633	1.57021	0.48807	1.57022	0.93735	1.57019	2.19572	1.57013	4.18758	1.57836	8.07028	1.59409	19.0148	1.61188	36.623
1.57124	0.25691	1.57124	0.48885	1.57125	0.93852	1.57114	2.19691	1.57111	4.19116	1.57921	8.07085	1.59509	19.0253	1.61285	36.6993
1.57222	0.25745	1.57225	0.49019	1.5723	0.93966	1.57211	2.19846	1.57208	4.19092	1.58003	8.07428	1.59625	19.0306	1.61383	36.6459
1.57326	0.25783	1.57331	0.49794	1.57333	0.94061	1.57324	2.20203	1.57324	4.19951	1.58124	8.08458	1.59711	19.0449	1.61481	36.6497
1.57423	0.2578	1.57422	0.4976	1.57424	0.94031	1.57416	2.2012	1.5741	4.19784	1.58212	8.08916	1.59799	19.0458	1.61578	36.7012
1.57527	0.25852	1.57531	0.49841	1.57526	0.94159	1.57523	2.2043	1.5752	4.20189	1.58317	8.0924	1.59912	19.0458	1.61719	36.7336
1.57632	0.25911	1.57628	0.49923	1.57632	0.94297	1.57623	2.20549	1.57611	4.20547	1.58406	8.09536	1.59998	19.052	1.61816	36.7527
1.57728	0.25917	1.57727	0.49941	1.57728	0.94284	1.57715	2.20591	1.57721	4.20451	1.58524	8.10347	1.60104	19.0692	1.61865	36.6821
1.57832	0.25968	1.5783	0.49989	1.57832	0.94404	1.57825	2.20847	1.57825	4.21143	1.58628	8.11052	1.60223	19.0797	1.61963	36.6764
1.57934	0.26072	1.57933	0.50136	1.5793	0.94602	1.57932	2.21127	1.57935	4.21405	1.58718	8.10909	1.60303	19.0849	1.62109	36.7603
1.58032	0.26021	1.5803	0.50068	1.58032	0.94496	1.58023	2.21062	1.5802	4.21381	1.58826	8.1192	1.604	19.084	1.62207	36.7908
1.58135	0.26117	1.58133	0.50219	1.58135	0.94746	1.5813	2.21366	1.58124	4.21929	1.58937	8.1255	1.60516	19.0888	1.62305	36.7813
1.5823	0.26188	1.58228	0.50335	1.58228	0.94875	1.58218	2.21509	1.58215	4.2212	1.59025	8.12216	1.60599	19.1107	1.6239	36.7279
1.58324	0.26213	1.58331	0.50366	1.58328	0.94928	1.58325	2.21711	1.58319	4.22597	1.59122	8.12931	1.60715	19.125	1.62476	36.7508
1.58427	0.26241	1.58429	0.50406	1.58425	0.94989	1.58417	2.2189	1.58417	4.22716	1.59226	8.13675	1.60809	19.1298	1.62573	36.787
1.58527	0.26306	1.5853	0.50505	1.58532	0.95106	1.58518	2.22009	1.58527	4.22955	1.5933	8.14304	1.60916	19.1226	1.62683	36.829
1.58628	0.26327	1.5863	0.50523	1.58633	0.95151	1.5863	2.22319	1.5863	4.23551	1.59428	8.14295	1.60999	19.1231	1.62817	36.8519
1.58727	0.26368	1.5873	0.50582	1.58729	0.95227	1.58722	2.22272	1.58716	4.23431	1.59515	8.14934	1.61105	19.145	1.62897	36.7756
1.58828	0.26438	1.58831	0.50668	1.58835	0.95379	1.58829	2.22629	1.58826	4.24123	1.59624	8.15344	1.61197	19.146	1.62994	36.7832
1.5893	0.2647	1.58931	0.50707	1.58933	0.95431	1.58926	2.22749	1.58917	4.24385	1.59727	8.15973	1.61316	19.1722	1.63104	36.8481
1.59029	0.26504	1.5903	0.50741	1.59033	0.95503	1.59021	2.22689	1.59027	4.24385	1.59825	8.16288	1.61389	19.1579	1.63141	36.768
1.5913	0.26529	1.59132	0.50766	1.59128	0.95555	1.59119	2.23082	1.59113	4.24862	1.59923	8.1686	1.61511	19.1803	1.633	36.9053
1.59233	0.26639	1.59235	0.50922	1.59236	0.95758	1.59229	2.23261	1.59222	4.25291	1.60028	8.16937	1.61615	19.1879	1.63367	36.8328
1.5933	0.26633	1.59333	0.50904	1.59329	0.95736	1.59323	2.23303	1.59326	4.25434	1.60126	8.17967	1.61697	19.2032	1.63477	36.8443
1.59426	0.26622	1.59429	0.50882	1.59429	0.95717	1.59421	2.23386	1.59424	4.25577	1.60225	8.18043	1.6182	19.2161	1.63599	36.8977
1.59532	0.26798	1.59535	0.51166	1.59537	0.96108	1.59528	2.23696	1.59528	4.26054	1.60317	8.18138	1.61905	19.1994	1.63696	36.9053
1.5963	0.26781	1.59635	0.51117	1.59631	0.96053	1.59628	2.23851	1.59619	4.26364	1.60414	8.18787	1.62015	19.2003	1.63806	36.9644
1.59732	0.26814	1.59735	0.51134	1.59736	0.96099	1.59723	2.23947	1.59729	4.26436	1.60524	8.19874	1.62128	19.2375	1.63867	36.8938
1.59831	0.26895	1.59833	0.51252	1.59833	0.96245	1.59815	2.24048	1.59815	4.26865	1.60608	8.19893	1.62222	19.2504	1.63989	36.89
1.59931	0.26937	1.59934	0.5131	1.5994	0.96333	1.59924	2.24268	1.59924	4.27151	1.60706	8.20265	1.62308	19.2499	1.64117	36.9568
1.60033	0.26946	1.60034	0.51284	1.60034	0.96317	1.60025	2.2428	1.60022	4.27079	1.60829	8.21209	1.62408	19.2571	1.64233	37.0541
1.60134	0.27051	1.60132	0.51477	1.60143	0.96543	1.6012	2.24584	1.6012	4.27675	1.60912	8.21161	1.62503	19.2618	1.64307	37.0216
1.60234	0.27047	1.60233	0.51459	1.60236	0.96514	1.60226	2.24721	1.60223	4.28009	1.61006	8.21857	1.62595	19.2723	1.64362	36.9568
1.60331	0.27083	1.60328	0.51506	1.6033	0.96546	1.60327	2.24686	1.60315	4.27985	1.61113	8.2243	1.62708	19.2904	1.64502	36.953
1.60432	0.27139	1.60436	0.51557	1.60432	0.96636	1.60428	2.24823	1.60419	4.28224	1.61217	8.23059	1.6282	19.3057	1.64606	37.0064
1.60532	0.27215	1.60534	0.51667	1.60526	0.96796	1.60523	2.25222	1.60523	4.28677	1.61306	8.23288	1.62878	19.2914	1.64703	37.0464
1.60623	0.27263	1.60624	0.51729	1.60627	0.96855	1.60617	2.2524	1.60608	4.28844	1.61409	8.2386	1.62991	19.3038	1.64819	37.0789
1.60719	0.27268	1.6072	0.5173	1.6072	0.96844	1.60715	2.25341	1.60706	4.29177	1.61516	8.24194	1.63089	19.3162	1.6485	37.0312
1.60825	0.27356	1.60826	0.51864	1.60826	0.97059	1.60819	2.25687	1.60822	4.29702	1.61608	8.24661	1.63202	19.3028	1.64966	37.0274
1.60925	0.27439	1.60927	0.52022	1.60927	0.97246	1.60919	2.25681	1.60913	4.29606	1.6171	8.25729	1.63315	19.3515	1.65106	37.0808
1.61021	0.27438	1.61024	0.51979	1.61022	0.9719	1.6102	2.2586	1.61017	4.29869	1.61807	8.2613	1.634	19.3438	1.65192	37.0502
1.61122	0.27524	1.61128	0.52115	1.61128	0.97375	1.61121	2.26039	1.61115	4.30322	1.61908	8.26254	1.63489	19.3415	1.6532	37.1323
1.61227	0.27633	1.61231	0.52289	1.61228	0.9758	1.61215	2.26301	1.61212	4.3056	1.62023	8.26492	1.63626	19.3677	1.65369	37.096
1.61318	0.27581	1.61318	0.52176	1.61323	0.97414	1.61313	2.26337	1.6131	4.30894	1.62114	8.27427	1.63702	19.3744	1.65485	37.1018
1.61427	0.27723	1.61426	0.52377	1.61429	0.97689	1.61417	2.2651	1.6142	4.31037	1.62224	8.28209	1.63806	19.381	1.65576	37.1342
1.61528	0.27771	1.61531	0.5244	1.61531	0.97765	1.6153	2.26784	1.61517	4.31442	1.62291	8.27837	1.63922	19.4154	1.65698	37.1818
1.61619	0.27734	1.61621	0.52365	1.61622	0.97692	1.61615	2.26808	1.61615	4.31585	1.62404	8.29353	1.64011	19.3906	1.65826	37.1914
1.61729	0.279	1.61731	0.52595	1.61735	0.98002	1.61725	2.27171	1.61725	4.32205	1.62496	8.29735	1.64105	19.4135	1.65894	37.1609
1.61829	0.27957	1.61826	0.5265	1.6183	0.98097	1.61823	2.2729	1.61835	4.32253	1.62603	8.29992	1.64224	19.455	1.66003	37.1666
1.61926	0.27986	1.61928	0.52694	1.61931	0.98157	1.61926	2.27439	1.6192	4.32754	1.62711	8.30278	1.6431	19.4263	1.66101	37.2181
1.62028	0.28043	1.62029	0.52757	1.6203	0.9822	1.62018	2.27457	1.62018	4.32658	1.62826	8.30841	1.64407	19.4607	1.66235	37.2753
1.62128	0.28129	1.62128	0.52884	1.62133	0.98394	1.62122	2.27869	1.62122	4.33302	1.62924	8.32262	1.64496	19.4497	1.66296	37.2257
1.62224	0.28175	1.62222	0.52937	1.62223	0.98495	1.62219	2.28089	1.62225	4.33779	1.62992	8.31919	1.64597	19.4664	1.66406	37.2734
1.6232	0.28221	1.62321	0.53033	1.62318	0.9859	1.62314	2.28053	1.62311	4.33636	1.6311	8.32491	1.64728	19.4845	1.66492	37.2295
1.6242	0.28299	1.6242	0.5311	1.62421	0.98718	1.62418	2.28417	1.62408	4.34279	1.63203	8.32596	1.64798	19.4893	1.66608	37.2868
1.62526	0.28429	1.62528	0.53279	1.62527	0.98928	1.62524	2.28596	1.62518	4.34446	1.63301	8.33378	1.64941	19.5069	1.66699	37.3173
1.62619	0.28408	1.62618	0.53249	1.62623	0.98888	1.62619	2.28691	1.62616	4.34756	1.63413	8.3456	1.65018	19.4931	1.66797	37.3173
1.62718	0.28475	1.6272	0.53317	1.62721	0.9903	1.62717	2.28918	1.62708	4.35114	1.63512	8.34827	1.65118	19.5265	1.66913	37.3402
1.62826	0.28613	1.62825	0.53523	1.62831	0.99268	1.62817	2.29126	1.62817	4.35376	1.63617	8.3498	1.65189	19.5179	1.67011	37.3306
1.62922	0.28626	1.62925	0.53528	1.62921	0.99286	1.62927	2.29383	1.62915	4.35925	1.63711	8.3601	1.65289	19.5303	1.6709	37.3573
1.63024	0.28704	1.63028	0.53634	1.63025	0.99437	1.63016	2.29412	1.63013	4.3571	1.63821	8.36554	1.65424	19.5732	1.67163	37.3306
1.63124	0.2879	1.63128	0.53738	1.6313	0.99604	1.63123	2.29669	1.6311	4.36425	1.63911	8.37221	1.65515	19.5508	1.6731	37.3707
1.63223	0.28804	1.63222	0.53617	1.63225	0.99584	1.6322	2.29681	1.63208	4.36282	1.6402	8.37135	1.65619	19.5751	1.67401	37.4145
1.63327	0.28908	1.63329	0.53872	1.63326	0.99789	1.63321	2.30032	1.63318	4.36783	1.64121	8.38566	1.65704	19.5956	1.67505	37.3859
1.63431	0.29011	1.63433	0.5401	1.63429	1.00008	1.63431	2.30455	1.63434	4.37713	1.64242	8.39338	1.65823	19.5928	1.67596	37.4088
1.63527	0.29015	1.63532	0.5401	1.63525	0.99956	1.63519	2.30444	1.63519	4.37498	1.64319	8.39243	1.65918	19.6128	1.677	37.4088
1.63629	0.29101	1.63635	0.54124	1.63628	1.00142	1.6362	2.30497	1.63611	4.37784	1.64423	8.3993	1.66	19.6099	1.67798	37.4393
1.63728	0.29162	1.63731	0.54192	1.63729	1.00236	1.63724	2.30843	1.63715	4.38309	1.64504	8.40626	1.66107	19.6271	1.67889	37.4851
1.63831	0.29298	1.63834	0.54384	1.63836	1.00484	1.63828	2.31135	1.63818	4.3869	1.64614	8.41179	1.66214	19.6471	1.67993	37.4622
1.63932	0.2933	1.63936	0.54404	1.63937	1.00534	1.63925	2.3126	1.63928	4.39167	1.64714	8.41856	1.66306	19.6524	1.68115	37.4928
1.64025	0.2934	1.64033	0.54378	1.6403	1.00519	1.6402	2.31338	1.64026	4.39096	1.64814	8.42438	1.66425	19.6691	1.68164	37.4145
1.64136	0.29509	1.64135	0.5465	1.64138	1.00868	1.64139	2.31749	1.6413	4.39787	1.64905	8.42981	1.66495	19.6614	1.68298	37.4813
1.64235	0.29576	1.64238	0.54729	1.64242	1.00972	1.64233	2.32005	1.64227	4.40383	1.65012	8.43372	1.66635	19.6948	1.68414	37.5442
1.64325	0.2958	1.64329	0.54704	1.64325	1.00919	1.64319	2.32089	1.64319	4.40288	1.65111	8.44126	1.66727	19.7091	1.68506	37.5271
1.64424	0.29732	1.64426	0.54942	1.64429	1.01235	1.64423	2.32345	1.6441	4.40908	1.65225	8.44536	1.66809	19.7144	1.68579	37.5576
1.6452	0.29745	1.64521	0.54932	1.64523	1.0123	1.64517	2.32393	1.64514	4.40836	1.65316	8.45194	1.66913	19.7239	1.68677	37.5214
1.64621	0.29849	1.64622	0.55065	1.64625	1.01417	1.64612	2.32673	1.64606	4.41289	1.65418	8.46462	1.67011	19.731	1.68805	37.5462
1.64729	0.30006	1.6473	0.55289	1.64728	1.01693	1.64722	2.33018	1.64716	4.41957	1.65514	8.46224	1.67111	19.7406	1.68933	37.6053
1.64823	0.30025	1.64825	0.55285	1.64819	1.01709	1.64819	2.33203	1.64825	4.42123	1.65615	8.47073	1.672	19.7487	1.69013	37.5862
1.64923	0.30055	1.64925	0.55279	1.64923	1.0173	1.64923	2.33299	1.64917	4.4241	1.65724	8.47836	1.6731	19.7601	1.69098	37.6434
1.65025	0.30177	1.6503	0.55458	1.65028	1.01979	1.65018	2.33519	1.65009	4.42624	1.65824	8.48379	1.67429	19.783	1.69196	37.5729
1.65124	0.30279	1.65126	0.55609	1.65121	1.02195	1.65122	2.3396	1.65112	4.43411	1.65938	8.48951	1.67499	19.7878	1.69293	37.5996
1.65229	0.30359	1.65233	0.55701	1.65231	1.02277	1.65219	2.33972	1.65216	4.43363	1.66022	8.49552	1.67624	19.7968	1.69421	37.6892
1.65324	0.30389	1.65325	0.55695	1.65325	1.02278	1.65317	2.34133	1.65308	4.43602	1.66132	8.5063	1.67722	19.8045	1.69489	37.6491
1.65423	0.30514	1.6543	0.55879	1.65422	1.02527	1.65424	2.34592	1.65418	4.44436	1.6622	8.50678	1.6781	19.8202	1.69598	37.7045
1.6553	0.30608	1.65533	0.55965	1.65529	1.02664	1.65527	2.34699	1.65521	4.44484	1.6631	8.51231	1.67911	19.8312	1.69678	37.6511
1.65626	0.30677	1.6563	0.56051	1.65632	1.02756	1.65625	2.3489	1.65613	4.44984	1.66427	8.52146	1.6803	19.8412	1.698	37.6892
1.6573	0.30767	1.65733	0.56157	1.65732	1.02903	1.65729	2.35164	1.65729	4.45414	1.66534	8.52861	1.68134	19.8569	1.6991	37.7655
1.6583	0.30872	1.65834	0.56318	1.65833	1.03099	1.6582	2.35289	1.65814	4.45557	1.66631	8.53605	1.68195	19.8355	1.70007	37.735
1.65927	0.30926	1.65933	0.56349	1.6593	1.03149	1.65924	2.35599	1.65924	4.46153	1.66714	8.54368	1.68311	19.8655	1.70105	37.7731
1.66035	0.31094	1.6604	0.56578	1.6604	1.03486	1.66028	2.35772	1.66028	4.46367	1.66802	8.54635	1.68408	19.8898	1.70136	37.6358
1.66132	0.3117	1.66136	0.56672	1.66138	1.03592	1.66135	2.36166	1.66132	4.46892	1.66907	8.55131	1.68527	19.9022	1.70264	37.7636
1.66228	0.31173	1.66234	0.56646	1.66232	1.03563	1.66223	2.36219	1.66223	4.47154	1.67014	8.55904	1.68634	19.9056	1.70416	37.8437
1.66335	0.31329	1.66339	0.56828	1.66338	1.03816	1.66336	2.36481	1.66333	4.47536	1.67127	8.56848	1.68713	19.9075	1.70496	37.7998
1.66439	0.31455	1.66442	0.57031	1.66437	1.04067	1.66428	2.3675	1.66425	4.47917	1.67221	8.56943	1.6882	19.9127	1.70606	37.859
1.66537	0.31509	1.66541	0.57084	1.66539	1.04148	1.66538	2.37	1.66534	4.48394	1.67332	8.57964	1.689	19.9294	1.7066	37.8265
1.66634	0.3159	1.66639	0.57181	1.66638	1.04277	1.66629	2.37238	1.66626	4.48728	1.67417	8.58507	1.69034	19.9595	1.70789	37.8227
1.66732	0.31725	1.66731	0.5736	1.66731	1.04489	1.66733	2.3765	1.6673	4.49371	1.67522	8.5865	1.69104	19.9642	1.70868	37.8666
1.6683	0.31793	1.66829	0.5742	1.66832	1.04575	1.6683	2.37781	1.66821	4.4961	1.67622	8.5969	1.6922	19.9509	1.71002	37.9429
1.66929	0.31887	1.66931	0.57552	1.66932	1.04755	1.66919	2.37894	1.66913	4.49777	1.67732	8.60596	1.69321	19.9799	1.71112	37.9372
1.67028	0.31948	1.67029	0.57593	1.67031	1.04795	1.67029	2.38234	1.67017	4.50325	1.67819	8.6071	1.69424	19.9971	1.71179	37.8876
1.67134	0.32077	1.67134	0.57769	1.67133	1.05027	1.67133	2.3846	1.6712	4.50754	1.67925	8.61483	1.6951	20.0114	1.71277	37.9124
1.67231	0.32159	1.67228	0.57886	1.6723	1.05147	1.67218	2.38645	1.67224	4.50897	1.68027	8.62284	1.69611	20.0334	1.71375	37.9391
1.67333	0.32234	1.6733	0.57929	1.6733	1.05254	1.67328	2.38872	1.67316	4.51279	1.68123	8.63047	1.69693	20.021	1.71509	38.0096
1.67437	0.32415	1.67436	0.58216	1.67435	1.0559	1.67435	2.39295	1.67426	4.51899	1.68214	8.62761	1.69803	20.0276	1.71631	38.0268
1.67523	0.32359	1.67523	0.58078	1.67527	1.05426	1.6752	2.39289	1.67529	4.52018	1.68317	8.63686	1.69891	20.051	1.71686	37.941
1.67633	0.3253	1.67632	0.58269	1.67634	1.0569	1.67627	2.39676	1.67627	4.5259	1.68427	8.64868	1.70023	20.0815	1.71729	37.981
1.67732	0.32671	1.67737	0.58466	1.67734	1.05946	1.67728	2.3976	1.67725	4.52757	1.68533	8.65297	1.7012	20.0782	1.71899	38.0115
1.67828	0.3267	1.67831	0.58445	1.67826	1.0589	1.67828	2.40034	1.67822	4.53019	1.68641	8.65841	1.70172	20.0596	1.72009	38.1088
1.67931	0.32845	1.67932	0.58684	1.67931	1.06206	1.67926	2.40231	1.67932	4.53472	1.68722	8.66137	1.70316	20.0877	1.72095	38.0936
1.68032	0.32969	1.68033	0.58862	1.68027	1.06412	1.68021	2.40612	1.6803	4.54187	1.68815	8.66318	1.70413	20.1077	1.72156	38.0058
1.68135	0.33019	1.68131	0.58876	1.68131	1.06415	1.68127	2.4085	1.68127	4.5445	1.68916	8.67758	1.70526	20.1478	1.72266	38.0726
1.68229	0.33112	1.68229	0.58978	1.68232	1.06546	1.68216	2.4069	1.68225	4.54164	1.69034	8.6874	1.70624	20.1454	1.72369	38.1012
1.68325	0.33197	1.68326	0.59051	1.68325	1.06663	1.68326	2.41149	1.68323	4.54927	1.6912	8.68826	1.70709	20.1492	1.72485	38.1927
1.68434	0.3334	1.68431	0.59247	1.68436	1.06916	1.68433	2.41578	1.68427	4.55523	1.69224	8.69141	1.70789	20.1492	1.72577	38.187
1.68533	0.33444	1.6853	0.59355	1.68534	1.07067	1.68521	2.41703	1.68518	4.55809	1.6932	8.70075	1.70905	20.1721	1.72656	38.1184
1.68629	0.33499	1.68627	0.59406	1.6863	1.07096	1.68625	2.41852	1.68622	4.56047	1.6942	8.71086	1.71033	20.1993	1.72772	38.1641
1.68734	0.33702	1.68735	0.59676	1.68735	1.0743	1.68723	2.42186	1.68732	4.56405	1.69523	8.71296	1.71094	20.2127	1.72888	38.2042
1.68825	0.33707	1.68829	0.59634	1.68832	1.07372	1.68826	2.42168	1.68817	4.56476	1.69612	8.72288	1.71204	20.2036	1.73004	38.2614
1.68929	0.33865	1.6893	0.59816	1.68929	1.07621	1.6893	2.42639	1.68927	4.57215	1.69714	8.72946	1.7131	20.2217	1.73096	38.2595
1.69032	0.34021	1.69034	0.5998	1.69036	1.07861	1.69031	2.42943	1.69019	4.57668	1.69816	8.73327	1.71408	20.2394	1.73151	38.208
1.6913	0.34119	1.69132	0.60093	1.69135	1.07973	1.69122	2.43086	1.69122	4.58026	1.69911	8.73699	1.71521	20.2689	1.73297	38.269
1.69234	0.34214	1.69233	0.60188	1.69231	1.08047	1.69229	2.43294	1.6922	4.5805	1.7001	8.74891	1.7161	20.2718	1.73395	38.2957
1.69338	0.34455	1.69339	0.60524	1.69336	1.08488	1.69327	2.43729	1.69324	4.58694	1.70122	8.7554	1.71689	20.2694	1.73505	38.3492
1.69438	0.34521	1.69437	0.60579	1.69436	1.0855	1.69434	2.43986	1.69428	4.59147	1.70198	8.75626	1.71799	20.2808	1.73584	38.3587
1.69527	0.34579	1.69528	0.60602	1.69528	1.08606	1.69525	2.44075	1.69519	4.5948	1.70298	8.76665	1.71906	20.3032	1.73657	38.3205
1.69625	0.34771	1.69626	0.60864	1.69627	1.08898	1.6962	2.44486	1.69611	4.60005	1.70408	8.77094	1.72031	20.3404	1.73767	38.374
1.69727	0.34916	1.69728	0.61018	1.69727	1.09079	1.69721	2.4479	1.69708	4.60243	1.70509	8.78553	1.72092	20.3342	1.73853	38.393
1.69826	0.35	1.69822	0.61087	1.69825	1.0916	1.69812	2.44844	1.69806	4.60553	1.70609	8.79107	1.7218	20.3199	1.74023	38.4579
1.69924	0.35123	1.69924	0.61224	1.69927	1.09344	1.69913	2.4519	1.69916	4.61006	1.70706	8.79641	1.72287	20.3538	1.74097	38.4464
1.70025	0.35288	1.70022	0.61433	1.70026	1.09596	1.7002	2.45655	1.7002	4.6196	1.70801	8.7985	1.72409	20.3729	1.74158	38.414
1.70126	0.35385	1.70122	0.61518	1.70122	1.09721	1.70111	2.45678	1.70111	4.6196	1.70912	8.81071	1.72522	20.4029	1.74292	38.4674
1.70224	0.35526	1.70226	0.61685	1.70223	1.0988	1.70218	2.45804	1.70215	4.61721	1.71024	8.81844	1.72604	20.4177	1.74365	38.4941
1.70325	0.35665	1.70324	0.61835	1.70325	1.10107	1.70322	2.46215	1.70306	4.62604	1.71117	8.82444	1.72678	20.3877	1.74469	38.557
1.70423	0.35798	1.70424	0.61989	1.7042	1.10251	1.70416	2.46537	1.7041	4.63224	1.71205	8.8274	1.72806	20.412	1.74597	38.5513
1.70523	0.35926	1.70521	0.62115	1.70516	1.1047	1.70517	2.46847	1.7052	4.63724	1.71325	8.84199	1.729	20.4487	1.74695	38.5456
1.70627	0.36119	1.70627	0.62377	1.70627	1.10771	1.70627	2.47181	1.70612	4.64201	1.71423	8.84266	1.73019	20.4668	1.74774	38.5742
1.70728	0.36286	1.70728	0.62583	1.70724	1.11022	1.70718	2.4755	1.70721	4.6463	1.71515	8.8542	1.73108	20.4711	1.7489	38.6066
1.70824	0.36311	1.70823	0.62562	1.70825	1.10978	1.70816	2.47544	1.70819	4.64582	1.71614	8.85906	1.73215	20.4687	1.75006	38.6448
1.70928	0.36532	1.70928	0.62836	1.70924	1.11352	1.70917	2.48027	1.70917	4.65345	1.71715	8.86669	1.73303	20.4997	1.75073	38.6448
1.71026	0.36703	1.71029	0.63058	1.71029	1.11636	1.71021	2.48373	1.71021	4.66013	1.71796	8.87232	1.73401	20.5088	1.75214	38.6848
1.71125	0.36788	1.71124	0.6312	1.71124	1.11686	1.71127	2.48671	1.71112	4.66466	1.71909	8.87795	1.73492	20.5407	1.75299	38.6944
1.71227	0.36981	1.71227	0.63336	1.71227	1.11949	1.71216	2.48814	1.7121	4.6649	1.72015	8.89168	1.73596	20.5541	1.75409	38.7116
1.71328	0.37155	1.71333	0.63576	1.71332	1.12182	1.71332	2.49273	1.71326	4.6711	1.72105	8.89635	1.73688	20.545	1.75525	38.7344
1.71423	0.37227	1.7142	0.63629	1.71426	1.12277	1.71417	2.49368	1.71411	4.6742	1.72203	8.90188	1.73795	20.5746	1.7561	38.7745
1.71526	0.37416	1.71528	0.63845	1.71523	1.12544	1.71524	2.49708	1.71509	4.6804	1.72306	8.91047	1.7388	20.5879	1.75708	38.7783
1.71625	0.37551	1.71624	0.6398	1.71628	1.12699	1.71625	2.50155	1.71613	4.68707	1.72398	8.9179	1.7402	20.6089	1.75757	38.7726
1.71727	0.37744	1.71727	0.64208	1.71726	1.12958	1.71719	2.50346	1.71716	4.68683	1.72512	8.93049	1.74115	20.6242	1.75903	38.7802
1.71822	0.37888	1.71824	0.64358	1.7182	1.13171	1.7182	2.50673	1.71808	4.69327	1.72603	8.94089	1.74216	20.6203	1.75977	38.8374
1.71915	0.37991	1.71914	0.64468	1.71917	1.13248	1.71918	2.50965	1.71912	4.69708	1.727	8.93736	1.74304	20.6499	1.76099	38.8699
1.72021	0.3829	1.72021	0.64882	1.72026	1.13792	1.72015	2.5152	1.72003	4.70614	1.72814	8.9468	1.74411	20.6656	1.7619	38.8718
1.72115	0.38299	1.72117	0.64826	1.72112	1.13719	1.7211	2.51579	1.72113	4.70924	1.7291	8.9571	1.74509	20.6857	1.76294	38.8775
1.7222	0.38548	1.72219	0.65133	1.72218	1.14036	1.72214	2.51913	1.72199	4.71067	1.73014	8.97131	1.7464	20.7028	1.76392	38.8851
1.72319	0.38781	1.72324	0.65401	1.72322	1.14396	1.72315	2.52307	1.72302	4.71687	1.73109	8.97179	1.74719	20.7114	1.76465	38.9347
1.7242	0.3887	1.72414	0.65455	1.72417	1.1444	1.72409	2.52605	1.72412	4.72212	1.73207	8.98113	1.74823	20.7205	1.76611	38.9595
1.72517	0.39068	1.72515	0.65681	1.72523	1.1474	1.72519	2.53004	1.72504	4.73046	1.73325	8.99172	1.7493	20.7453	1.76715	38.9919
1.72624	0.39326	1.72625	0.65976	1.72628	1.15117	1.72623	2.53457	1.7262	4.73619	1.73416	8.99735	1.75006	20.761	1.76794	38.9538
1.72716	0.39343	1.72714	0.65934	1.7272	1.15001	1.72714	2.53481	1.72705	4.73404	1.73508	9.00545	1.75122	20.7739	1.76856	38.9748
1.72821	0.39617	1.72821	0.66274	1.72824	1.15459	1.72806	2.53731	1.72809	4.74024	1.736	9.01575	1.75217	20.7896	1.7699	39.053
1.72922	0.39806	1.72925	0.66468	1.72922	1.15687	1.72922	2.54256	1.72919	4.74739	1.73709	9.025	1.75336	20.8263	1.77106	39.0701
1.7302	0.39979	1.73021	0.66655	1.73025	1.15919	1.73019	2.54667	1.73016	4.75478	1.73817	9.03139	1.75418	20.8273	1.77185	39.0186
1.73125	0.40195	1.73125	0.66903	1.73124	1.16216	1.7312	2.55001	1.73114	4.7586	1.73899	9.03969	1.75519	20.8411	1.77271	39.0778
1.73221	0.40312	1.73221	0.66995	1.73226	1.1631	1.73209	2.55126	1.73212	4.76003	1.74016	9.05008	1.7561	20.8669	1.77393	39.0625
1.73323	0.40552	1.73325	0.67281	1.73324	1.16682	1.73319	2.55728	1.73315	4.76885	1.741	9.05647	1.75711	20.8693	1.77515	39.1502
1.7342	0.4067	1.73421	0.67421	1.73418	1.16848	1.7341	2.55853	1.73401	4.77219	1.74214	9.06582	1.75809	20.884	1.77643	39.2056
1.73515	0.40885	1.73518	0.67704	1.73518	1.17161	1.73511	2.56413	1.73505	4.78005	1.74323	9.07173	1.759	20.8974	1.7771	39.2189
1.73614	0.41118	1.73622	0.67963	1.73618	1.17478	1.73608	2.56753	1.73602	4.78554	1.7441	9.07927	1.76016	20.916	1.77802	39.156
1.73718	0.41289	1.7372	0.68133	1.73722	1.17681	1.73715	2.56991	1.73706	4.78768	1.74517	9.09281	1.76111	20.9322	1.77856	39.154
1.73815	0.41455	1.73817	0.68309	1.73816	1.17886	1.73807	2.57325	1.7381	4.79245	1.74612	9.10225	1.76218	20.958	1.78003	39.2685
1.73922	0.41744	1.73916	0.68655	1.73925	1.18288	1.73914	2.57826	1.73908	4.79913	1.74712	9.10235	1.76306	20.9656	1.78113	39.299
1.74023	0.41945	1.74021	0.68849	1.74021	1.18521	1.74014	2.58213	1.74011	4.80723	1.74822	9.11245	1.76392	20.9694	1.7821	39.3314
1.74115	0.42032	1.74117	0.68878	1.74119	1.18554	1.74112	2.58404	1.74121	4.80986	1.74917	9.12943	1.76511	21.0052	1.7832	39.278
1.74223	0.42356	1.74226	0.69312	1.74222	1.1902	1.74222	2.5878	1.74213	4.81391	1.75028	9.13506	1.76617	21.0152	1.78369	39.257
1.74322	0.42537	1.74319	0.6948	1.74326	1.19233	1.74316	2.59203	1.7431	4.81987	1.75116	9.14459	1.76721	21.0395	1.78534	39.3696
1.74425	0.42733	1.74423	0.69693	1.74424	1.19488	1.74411	2.59483	1.74408	4.82488	1.75228	9.14936	1.76813	21.0409	1.78619	39.4077
1.74524	0.42932	1.74523	0.69933	1.74523	1.19755	1.74518	2.59882	1.74506	4.83203	1.75325	9.1691	1.76907	21.0443	1.78717	39.4402
1.74624	0.43185	1.74624	0.70195	1.74628	1.20082	1.74622	2.60466	1.74616	4.83942	1.7544	9.17664	1.77014	21.0772	1.78784	39.3848
1.74724	0.43349	1.74724	0.7032	1.74727	1.20213	1.74716	2.60496	1.74719	4.8399	1.75516	9.17835	1.77112	21.0753	1.78882	39.3829
1.74827	0.43626	1.7483	0.70656	1.7483	1.20573	1.74823	2.60997	1.74811	4.84729	1.75627	9.19447	1.77243	21.1172	1.78992	39.4783
1.74926	0.43846	1.74926	0.70914	1.74927	1.20877	1.74921	2.61509	1.74915	4.85516	1.75717	9.19971	1.77313	21.1201	1.79028	39.3829
1.7503	0.44061	1.7503	0.71123	1.75028	1.21088	1.75028	2.61819	1.75024	4.85945	1.75814	9.20677	1.7742	21.1268	1.79199	39.5603
1.75128	0.44287	1.75127	0.71312	1.75133	1.21385	1.75125	2.62225	1.75122	4.86541	1.75908	9.21364	1.77521	21.1639	1.79303	39.505
1.75231	0.44587	1.75232	0.71698	1.75231	1.2182	1.75229	2.62666	1.75214	4.87161	1.76025	9.22604	1.77646	21.183	1.79364	39.4955
1.7534	0.44947	1.7534	0.72132	1.75342	1.22353	1.75333	2.63357	1.7533	4.88138	1.76121	9.2351	1.77722	21.2054	1.79517	39.5966
1.75441	0.45155	1.75439	0.72347	1.75442	1.22609	1.75436	2.63774	1.75433	4.8871	1.76218	9.24749	1.77786	21.1926	1.79614	39.6156
1.75534	0.45249	1.75534	0.72436	1.75532	1.22658	1.75528	2.6387	1.75537	4.88949	1.76314	9.25217	1.77905	21.2016	1.79712	39.6671
1.75636	0.45596	1.75637	0.72845	1.75638	1.23172	1.75632	2.6446	1.75635	4.89879	1.76423	9.2576	1.78024	21.2536	1.79785	39.6118
1.75724	0.45755	1.75724	0.72962	1.75724	1.23315	1.75717	2.64752	1.7572	4.90212	1.76531	9.27076	1.7811	21.2631	1.79883	39.6156
1.75828	0.46018	1.75827	0.7322	1.75829	1.23606	1.75821	2.65104	1.75824	4.90809	1.7661	9.28192	1.78232	21.2884	1.79987	39.7282
1.75928	0.46258	1.75928	0.73493	1.75927	1.23885	1.75919	2.6539	1.75916	4.91166	1.76715	9.28688	1.78293	21.2808	1.80054	39.6004
1.76025	0.46504	1.76028	0.73735	1.76023	1.24171	1.76022	2.65956	1.76019	4.92048	1.76808	9.29337	1.78397	21.2831	1.79901	39.114
1.76129	0.46753	1.7613	0.73982	1.7613	1.24464	1.76123	2.662	1.76123	4.92477	1.76928	9.30662	1.78522	21.3304	1.7981	38.7077
1.7623	0.47012	1.76229	0.7431	1.76228	1.248	1.76218	2.66707	1.76215	4.93193	1.77019	9.31826	1.78616	21.3618	1.79761	38.3225
1.76323	0.47183	1.76325	0.74463	1.76323	1.24948	1.76328	2.67053	1.76318	4.93574	1.77114	9.31988	1.78735	21.3699	1.79657	37.9124
1.76429	0.47481	1.76431	0.74811	1.76428	1.2531	1.76425	2.67434	1.7641	4.94027	1.77225	9.33151	1.78818	21.3633	1.79517	37.4184
1.76525	0.477	1.76524	0.75019	1.76526	1.25554	1.76523	2.67839	1.7652	4.94814	1.77324	9.34591	1.78906	21.38	1.79419	37.0197
1.76633	0.4805	1.76628	0.75451	1.76627	1.26044	1.76633	2.68406	1.76624	4.95553	1.77415	9.34973	1.79004	21.419	1.79321	36.581
1.76732	0.48348	1.76733	0.75774	1.76736	1.26385	1.76724	2.68799	1.76721	4.96197	1.77521	9.3626	1.79092	21.4062	1.79273	36.2377
1.76823	0.48449	1.76824	0.75797	1.76823	1.26358	1.76825	2.6893	1.76819	4.96316	1.77623	9.37195	1.79215	21.4686	1.79175	35.8372
1.76932	0.49288	1.76931	0.76226	1.76932	1.26879	1.76926	2.69455	1.76935	4.97055	1.77736	9.38311	1.793	21.4558	1.79028	35.3661
1.77031	0.49941	1.77028	0.76535	1.7703	1.27192	1.77023	2.6992	1.77033	4.9789	1.7782	9.38768	1.79398	21.4648	1.78955	34.9865
1.77128	0.50146	1.77128	0.7672	1.7713	1.27391	1.77124	2.70218	1.77112	4.98056	1.77916	9.39817	1.79514	21.5187	1.78827	34.5402
1.77233	0.50493	1.77232	0.77132	1.77236	1.27875	1.77225	2.70706	1.77228	4.99034	1.78021	9.41315	1.7962	21.5239	1.78735	34.2102
1.77331	0.50793	1.77332	0.77453	1.77333	1.28222	1.77329	2.71249	1.77325	4.99582	1.78118	9.42259	1.79715	21.5507	1.7865	33.7868
1.7743	0.50987	1.7743	0.77631	1.77428	1.28386	1.77414	2.71404	1.77417	4.99797	1.78223	9.43241	1.79782	21.5487	1.78534	33.3691
1.77535	0.51391	1.77538	0.78077	1.77532	1.28925	1.77524	2.72006	1.77521	5.00774	1.78313	9.43403	1.79898	21.5592	1.78406	33.001
1.77636	0.51643	1.77637	0.78314	1.77634	1.29167	1.77634	2.72596	1.77631	5.01704	1.78402	9.44061	1.80017	21.5979	1.7832	32.5947
1.77734	0.51935	1.77734	0.78593	1.77736	1.29468	1.77725	2.72936	1.77728	5.02253	1.78519	9.46016	1.80051	21.4891	1.78272	32.2857
1.77832	0.52281	1.77834	0.78915	1.77831	1.29799	1.77829	2.73228	1.77826	5.0242	1.78616	9.46989	1.79926	21.1887	1.78125	31.8336
1.7793	0.52594	1.77935	0.79238	1.77933	1.30155	1.77924	2.73716	1.77918	5.03111	1.78706	9.48019	1.79825	20.8693	1.78046	31.4503
1.7803	0.52966	1.7803	0.7967	1.78035	1.30651	1.78027	2.74354	1.78009	5.0416	1.78811	9.48238	1.79739	20.6079	1.77948	31.1127
1.7812	0.53163	1.7812	0.79819	1.78123	1.30787	1.78116	2.74688	1.78113	5.04756	1.78906	9.4986	1.79645	20.3123	1.77832	30.7064
1.78225	0.53504	1.78222	0.80187	1.78223	1.31201	1.7822	2.75266	1.78217	5.05519	1.79014	9.50775	1.79529	19.9947	1.77771	30.4089
1.78323	0.5384	1.78326	0.80531	1.78324	1.31555	1.78314	2.75511	1.78308	5.05662	1.7912	9.51643	1.79443	19.7187	1.77643	29.9768
1.78421	0.54103	1.78419	0.80792	1.78422	1.31841	1.78418	2.7588	1.784	5.0621	1.79215	9.52902	1.79327	19.4168	1.77539	29.6097
1.78523	0.54435	1.78524	0.81167	1.78523	1.32232	1.78513	2.76429	1.7851	5.07164	1.7933	9.54008	1.79254	19.1569	1.77448	29.2826
1.78632	0.549	1.78631	0.8171	1.78632	1.32874	1.78619	2.77126	1.78619	5.0807	1.7942	9.54638	1.79141	18.8751	1.77362	28.903
1.78724	0.55061	1.78726	0.81823	1.78728	1.3299	1.78723	2.77418	1.78717	5.08571	1.79515	9.56097	1.79025	18.568	1.77264	28.616
1.78825	0.55473	1.78831	0.82276	1.78828	1.3348	1.78818	2.7774	1.78815	5.08928	1.79622	9.57241	1.78937	18.3001	1.77124	28.1839
1.78933	0.55841	1.78932	0.82679	1.78936	1.33929	1.78919	2.78425	1.78925	5.09834	1.79718	9.58452	1.78809	18.0197	1.77008	27.8359
1.79031	0.56191	1.79031	0.83031	1.79031	1.34331	1.79028	2.78896	1.79028	5.10526	1.79807	9.59396	1.78742	17.7684	1.76959	27.5126
1.79122	0.56542	1.79127	0.83397	1.79124	1.34654	1.79114	2.79331	1.79114	5.11026	1.7991	9.60608	1.78641	17.4832	1.76843	27.1387
1.79225	0.56885	1.79226	0.83791	1.79225	1.35101	1.79221	2.79921	1.79224	5.12171	1.80021	9.6139	1.78522	17.2076	1.76758	26.8564
1.79332	0.57267	1.79329	0.84231	1.79329	1.35578	1.79324	2.80434	1.79315	5.12552	1.80044	9.5479	1.78436	16.943	1.76648	26.4769
1.79427	0.57582	1.79425	0.84522	1.79425	1.35858	1.79425	2.80792	1.79419	5.13053	1.79938	9.37557	1.78326	16.6726	1.76538	26.1135
1.79532	0.57962	1.79531	0.84952	1.79533	1.36325	1.79529	2.81447	1.79535	5.14174	1.79824	9.196	1.78229	16.4432	1.7644	25.7959
1.7963	0.58305	1.7963	0.85282	1.79625	1.36683	1.7962	2.81954	1.79614	5.14936	1.79725	9.03044	1.78098	16.1357	1.76325	25.4393
1.79724	0.58615	1.79724	0.85617	1.79723	1.37007	1.79718	2.82311	1.79706	5.15556	1.79641	8.86421	1.78037	15.9078	1.76257	25.1551
1.79819	0.58963	1.79822	0.86001	1.79823	1.37428	1.79816	2.82794	1.79816	5.16081	1.79546	8.69045	1.77942	15.6586	1.76129	24.7498
1.79931	0.59455	1.79928	0.86599	1.79927	1.38054	1.79923	2.83539	1.79919	5.17058	1.79439	8.51507	1.77823	15.3792	1.76044	24.4684
1.80022	0.59703	1.80027	0.86844	1.80023	1.38307	1.80011	2.83855	1.80017	5.17678	1.79349	8.35257	1.77747	15.1665	1.75952	24.1537
1.80024	0.57981	1.80026	0.84159	1.80027	1.34989	1.80029	2.80285	1.80042	5.12862	1.79237	8.19378	1.77631	14.8807	1.75836	23.7999
1.79931	0.54455	1.79932	0.78769	1.79929	1.28251	1.79941	2.71452	1.79926	5.00846	1.79136	8.02946	1.7757	14.6546	1.75739	23.488
1.79822	0.50922	1.79825	0.73211	1.79822	1.21194	1.79831	2.62213	1.79834	4.88162	1.79037	7.86009	1.77438	14.4017	1.75653	23.1428
1.79724	0.47837	1.79725	0.68222	1.79719	1.14645	1.79727	2.53665	1.7973	4.76527	1.78934	7.70354	1.77341	14.1602	1.75543	22.8491
1.7963	0.45112	1.7963	0.63747	1.79631	1.08556	1.79642	2.45023	1.79645	4.6463	1.78839	7.54752	1.7724	13.9241	1.75446	22.5525
1.79526	0.41714	1.79531	0.59463	1.79531	1.02549	1.79544	2.36732	1.79541	4.52542	1.7874	7.38888	1.77152	13.6557	1.75348	22.2025
1.79425	0.39402	1.7943	0.5551	1.79423	0.96817	1.79434	2.28244	1.79431	4.40717	1.78644	7.23071	1.77045	13.4468	1.75281	21.8992
1.79332	0.374	1.79334	0.5198	1.79332	0.91553	1.79343	2.20335	1.7934	4.29368	1.78541	7.08065	1.76965	13.2022	1.75098	21.5282
1.79225	0.35405	1.7923	0.4826	1.79233	0.86309	1.79239	2.12616	1.79236	4.18425	1.78441	6.93064	1.76862	12.9747	1.75037	21.2441
1.79128	0.33651	1.79132	0.45193	1.79131	0.81464	1.79141	2.04694	1.79126	4.06647	1.78342	6.77652	1.76743	12.7337	1.74951	20.9341
1.79029	0.31989	1.79031	0.41663	1.79031	0.76752	1.79041	1.97256	1.79034	3.95799	1.78245	6.63095	1.76636	12.4946	1.74878	20.6394
1.78933	0.3049	1.78931	0.39019	1.78934	0.72296	1.78943	1.89829	1.78949	3.84903	1.78134	6.47283	1.7655	12.2709	1.74756	20.3075
1.78831	0.29094	1.78831	0.36564	1.78827	0.68182	1.78839	1.82703	1.78833	3.73972	1.78029	6.33783	1.76428	12.0449	1.74634	20.0186
1.78726	0.27698	1.78726	0.34114	1.78728	0.64008	1.78732	1.75345	1.78729	3.63255	1.77957	6.19288	1.76355	11.8217	1.7453	19.6991
1.78633	0.26529	1.78632	0.32049	1.78629	0.60362	1.78638	1.68693	1.78644	3.52848	1.77843	6.04539	1.76233	11.58	1.74439	19.3691
1.7853	0.25335	1.7853	0.29981	1.7853	0.56688	1.78534	1.6194	1.78534	3.42655	1.77752	5.90138	1.76126	11.3456	1.74323	19.1097
1.78422	0.24149	1.7842	0.27958	1.7842	0.53082	1.78439	1.55368	1.78442	3.32248	1.77642	5.76015	1.76038	11.1303	1.74225	18.7874
1.78329	0.23175	1.78329	0.26276	1.78324	0.49561	1.78336	1.48872	1.78333	3.22092	1.77546	5.62067	1.75949	10.916	1.74146	18.5366
1.78226	0.22169	1.78225	0.24555	1.78226	0.4643	1.78238	1.42822	1.78235	3.12662	1.77448	5.47977	1.75842	10.6926	1.74042	18.1837
1.78122	0.21169	1.78124	0.22902	1.78121	0.42953	1.78134	1.36334	1.78119	3.02005	1.77349	5.3412	1.75742	10.4609	1.7395	17.8785
1.78032	0.20366	1.78036	0.21563	1.78029	0.40345	1.7804	1.30639	1.78033	2.92897	1.77252	5.20806	1.75638	10.2434	1.73828	17.5924
1.77937	0.19482	1.77939	0.20107	1.77938	0.37584	1.77945	1.24946	1.77948	2.83349	1.77144	5.06206	1.75559	10.0281	1.73718	17.2854
1.77832	0.18639	1.77833	0.18733	1.77833	0.34937	1.77841	1.19036	1.77838	2.73657	1.77044	4.92749	1.75458	9.81283	1.73669	17.0565
1.77737	0.17874	1.77736	0.17496	1.77734	0.32507	1.7775	1.13598	1.77747	2.64621	1.7695	4.79474	1.75345	9.59253	1.73511	16.7093
1.77633	0.17114	1.77633	0.16296	1.77632	0.30128	1.77637	1.08069	1.77637	2.54953	1.76837	4.66194	1.75241	9.36961	1.73425	16.3813
1.77537	0.16443	1.77535	0.15241	1.77535	0.28004	1.77548	1.02967	1.77545	2.46251	1.76737	4.53129	1.75128	9.12643	1.73377	16.161
1.77431	0.15727	1.77435	0.14132	1.7743	0.25815	1.77441	0.97592	1.77441	2.37083	1.76644	4.39873	1.75061	8.92806	1.73242	15.83
1.77331	0.15083	1.77331	0.13159	1.7733	0.23837	1.77338	0.92694	1.77332	2.28262	1.76538	4.26564	1.74939	8.72064	1.73132	15.5315
1.77235	0.14441	1.77234	0.12186	1.77233	0.21879	1.77246	0.87869	1.77252	2.19739	1.76437	4.13704	1.74835	8.50868	1.73016	15.2678
1.77133	0.13846	1.77133	0.10947	1.77136	0.20077	1.77139	0.83047	1.77136	2.10869	1.76373	4.05455	1.74722	8.29053	1.72925	14.9536
1.77031	0.13242	1.77031	0.10417	1.77033	0.18325	1.77036	0.78504	1.77045	2.0268	1.76148	3.7328	1.74637	8.09526	1.72821	14.7276
1.76936	0.127	1.7694	0.09635	1.76936	0.16738	1.76944	0.74048	1.76941	1.94436	1.76127	3.66855	1.74527	7.86293	1.72742	14.3871
1.76825	0.12106	1.76824	0.0869	1.76824	0.15075	1.7684	0.69667	1.76837	1.86151	1.76036	3.55012	1.74426	7.66146	1.72662	14.2002
1.76733	0.11634	1.76737	0.08106	1.76732	0.13698	1.76746	0.65549	1.76746	1.78164	1.75941	3.42498	1.74353	7.46739	1.72534	13.8111
1.76632	0.11134	1.76626	0.07478	1.76638	0.12317	1.76639	0.61326	1.76642	1.70153	1.75835	3.29499	1.74231	7.24483	1.72388	13.5746
1.76528	0.10606	1.76527	0.06771	1.76531	0.10926	1.76541	0.57355	1.76544	1.62357	1.75743	3.17893	1.74127	7.05886	1.72363	13.3457
1.76432	0.10144	1.76437	0.06196	1.76432	0.09711	1.7644	0.53528	1.7644	1.54841	1.75629	3.0555	1.74033	6.84166	1.72235	13.0033
1.76328	0.09691	1.7634	0.05632	1.76331	0.08462	1.76343	0.49838	1.76331	1.47557	1.75546	2.93753	1.73917	6.64258	1.72138	12.7983
1.76229	0.09251	1.76232	0.0503	1.76232	0.07488	1.76257	0.46257	1.76245	1.39773	1.7544	2.82271	1.73834	6.44529	1.72009	12.4454
1.7613	0.08819	1.76129	0.04423	1.76145	0.06504	1.76144	0.41836	1.76135	1.32406	1.75367	2.70336	1.73721	6.2387	1.71924	12.2113
1.76032	0.08429	1.76025	0.03968	1.76021	0.05644	1.76044	0.3862	1.76038	1.25724	1.75253	2.58334	1.73639	6.05834	1.71863	11.9591
1.75929	0.08006	1.75925	0.03497	1.75929	0.04548	1.75934	0.35331	1.7594	1.18816	1.75142	2.46129	1.73532	5.83983	1.71704	11.6491
1.75831	0.07641	1.75828	0.03099	1.7583	0.0378	1.75839	0.32072	1.75842	1.118	1.75034	2.35083	1.73438	5.651	1.71655	11.4317
1.75727	0.07261	1.75726	0.02701	1.75731	0.03036	1.75736	0.29106	1.75745	1.05178	1.7494	2.23932	1.73346	5.47242	1.71509	11.0989
1.7564	0.06904	1.75637	0.02359	1.75638	0.02399	1.75644	0.26209	1.75647	0.9867	1.74838	2.13392	1.73242	5.2551	1.71436	10.8538
1.75541	0.06551	1.75535	0.02015	1.75537	0.01775	1.75546	0.23474	1.75549	0.92387	1.7474	2.01898	1.73129	5.07116	1.71344	10.6521
1.75442	0.06225	1.7544	0.01726	1.75446	0.01254	1.75449	0.20859	1.75458	0.86311	1.74655	1.91811	1.73035	4.87864	1.71198	10.2801
1.75348	0.05903	1.75343	0.01464	1.75346	0.00789	1.75354	0.18384	1.7536	0.80279	1.74546	1.80744	1.72931	4.69685	1.71118	10.0613
1.75239	0.05548	1.75237	0.01184	1.75237	0.00273	1.75235	0.15869	1.75244	0.74136	1.74429	1.70487	1.72839	4.53043	1.71033	9.80377
1.75131	0.052	1.75129	0.00913	1.75128	-0.00239	1.75137	0.13474	1.75153	0.68015	1.7433	1.60588	1.72723	4.34184	1.70935	9.54437
1.75031	0.04878	1.75032	0.00727	1.75035	-0.00622	1.75043	0.11376	1.75049	0.6251	1.74238	1.50601	1.7262	4.11964	1.7085	9.33838
1.7493	0.04563	1.74933	0.00537	1.74928	-0.01071	1.74939	0.09456	1.74939	0.57256	1.74131	1.41052	1.72235	3.41594	1.70709	9.06277
1.74828	0.04276	1.74827	0.00345	1.74828	-0.0158	1.74844	0.07664	1.74841	0.52208	1.74037	1.31	1.72104	3.17621	1.70624	8.7781
1.74729	0.04014	1.74727	0.00183	1.74731	-0.02093	1.74713	0.05724	1.74738	0.46849	1.73932	1.21859	1.72034	3.01945	1.70526	8.53348
1.74628	0.03784	1.74627	0.00029654	1.74631	-0.02646	1.74619	0.04413	1.74664	0.4371	1.73829	1.13061	1.71936	2.8621	1.70435	8.28981
1.74525	0.03521	1.74524	-0.00151	1.74524	-0.03363	1.74539	0.02747	1.74536	0.36441	1.73722	1.03486	1.71845	2.71177	1.70361	8.09145
1.74427	0.03307	1.74427	-0.00298	1.74431	-0.04057	1.74429	0.01368	1.74432	0.32392	1.73646	0.95591	1.71744	2.55036	1.7027	7.91931
1.74324	0.03073	1.74319	-0.00498	1.74325	-0.04819	1.74332	0.000983855	1.74329	0.28294	1.73524	0.86334	1.7164	2.35999	1.70142	7.53307
1.74225	0.02867	1.74222	-0.00681	1.74226	-0.05776	1.74234	-0.01182	1.74237	0.24249	1.73424	0.77939	1.71552	2.20472	1.69995	7.30205
1.74122	0.02655	1.74122	-0.0092	1.74108	-0.06931	1.74136	-0.02553	1.74127	0.20343	1.73336	0.70826	1.71448	2.05052	1.69928	7.06744
1.74023	0.02463	1.74021	-0.01165	1.7402	-0.0814	1.74027	-0.03813	1.7403	0.16736	1.73234	0.62552	1.71344	1.92776	1.69849	6.87289
1.73926	0.02288	1.7392	-0.01432	1.73925	-0.09383	1.73938	-0.05038	1.73932	0.13329	1.73157	0.56144	1.71228	1.72764	1.69775	6.62565
1.73822	0.02099	1.73821	-0.01793	1.7382	-0.10893	1.7384	-0.0646	1.73834	0.10012	1.7291	0.39976	1.7114	1.59639	1.69635	6.34837
1.73723	0.01915	1.7372	-0.02218	1.73726	-0.12514	1.73749	-0.08067	1.73767	0.07757	1.72838	0.33922	1.71042	1.4596	1.6955	6.11734
1.7362	0.01763	1.73619	-0.02651	1.73622	-0.14062	1.73648	-0.09497	1.73651	0.04265	1.72738	0.27151	1.70923	1.31717	1.69434	5.89895
1.73519	0.01599	1.73518	-0.03191	1.73521	-0.15824	1.73529	-0.12205	1.73511	-0.00102	1.72639	0.20616	1.70847	1.18828	1.69373	5.70822
1.73422	0.01436	1.7342	-0.0384	1.73418	-0.17716	1.73425	-0.14541	1.73431	-0.02557	1.72548	0.14307	1.7074	1.05387	1.69244	5.41902
1.73333	0.01323	1.73334	-0.04335	1.73336	-0.1921	1.73328	-0.16686	1.73364	-0.04372	1.72437	0.0851	1.70627	0.90526	1.69141	5.1899
1.73227	0.01166	1.73223	-0.05084	1.73226	-0.21255	1.73239	-0.19356	1.73212	-0.08932	1.72382	0.05749	1.70532	0.76614	1.69043	4.97437
1.73126	0.01043	1.73126	-0.0587	1.73125	-0.23075	1.73135	-0.22128	1.73138	-0.11453	1.72208	-0.04676	1.70441	0.64489	1.68933	4.75192
1.73027	0.00924	1.73028	-0.06702	1.73024	-0.24864	1.73035	-0.25196	1.73029	-0.1482	1.72199	-0.04975	1.70374	0.47806	1.68848	4.55213
1.72926	0.00801	1.72924	-0.07619	1.72924	-0.26732	1.72934	-0.28273	1.72943	-0.18141	1.72	-0.17658	1.69995	0.0609	1.68756	4.37379
1.72824	0.00689	1.72818	-0.08368	1.72816	-0.28486	1.72833	-0.31507	1.72833	-0.21605	1.71936	-0.21244	1.69586	-0.07423	1.68658	4.13752
1.72726	0.00585	1.72722	-0.09475	1.72726	-0.30227	1.72726	-0.35128	1.72736	-0.2556	1.71837	-0.27318	1.69104	-0.7422	1.67835	2.35558
1.72627	0.00494	1.72623	-0.1035	1.72626	-0.31778	1.72635	-0.38473	1.72638	-0.29466	1.71735	-0.33867	1.68762	-1.50466	1.67743	2.20573
1.72523	0.00393	1.72521	-0.11342	1.72524	-0.3346	1.72531	-0.42225	1.72534	-0.33844	1.71646	-0.40236	1.68646	-1.6751	1.67664	1.98019
1.72425	0.00302	1.72421	-0.12271	1.72423	-0.35017	1.72437	-0.45842	1.7243	-0.38145	1.71549	-0.46346	1.68543	-1.83055	1.67554	1.78486
1.72324	0.00209	1.72321	-0.13172	1.72321	-0.36494	1.7233	-0.49268	1.72339	-0.42674	1.71397	-0.53492	1.68445	-1.96752	1.67468	1.60527
1.72224	0.00122	1.72224	-0.13908	1.72218	-0.3792	1.72229	-0.52865	1.72229	-0.47703	1.71204	-0.7422	1.68362	-2.10428	1.67358	1.41662
1.7212	0.000191649	1.72116	-0.15087	1.72118	-0.3958	1.72131	-0.57583	1.72168	-0.50896	1.70978	-0.88078	1.68271	-2.22707	1.67273	1.2669
1.72025	-0.000503051	1.72023	-0.15721	1.72024	-0.40566	1.72025	-0.60333	1.72028	-0.57799	1.70933	-0.92303	1.68146	-2.43008	1.67145	1.01221
1.71924	-0.00157	1.71926	-0.16515	1.71925	-0.41856	1.71933	-0.64115	1.71942	-0.63384	1.70836	-1.00484	1.6803	-2.58529	1.67065	0.83566
1.71824	-0.00277	1.71825	-0.17381	1.71824	-0.43255	1.71835	-0.67934	1.71832	-0.6904	1.7074	-1.08689	1.67932	-2.75201	1.6695	0.65586
1.71731	-0.00386	1.71727	-0.18005	1.71722	-0.44251	1.71738	-0.71464	1.71741	-0.75182	1.70645	-1.18002	1.67841	-2.89577	1.66864	0.47022
1.71632	-0.00541	1.7163	-0.1874	1.7162	-0.45464	1.71637	-0.75357	1.71649	-0.81202	1.70532	-1.27862	1.67755	-3.05104	1.66003	-0.7422
1.71528	-0.00713	1.71526	-0.1942	1.71526	-0.46574	1.71533	-0.78833	1.71533	-0.87518	1.70441	-1.3691	1.6763	-3.23451	1.65216	-2.66671
1.71429	-0.00898	1.71429	-0.19986	1.71427	-0.47467	1.71439	-0.82329	1.71442	-0.93821	1.70338	-1.45991	1.67554	-3.40724	1.65137	-2.86484
1.71331	-0.01113	1.71329	-0.2048	1.71339	-0.47716	1.71347	-0.8522	1.71338	-0.99361	1.70252	-1.54384	1.67438	-3.56329	1.65039	-3.0719
1.71227	-0.01383	1.71225	-0.21096	1.71224	-0.48775	1.71234	-0.89149	1.71228	-1.06937	1.70122	-1.66611	1.67358	-3.7269	1.64948	-3.24452
1.71133	-0.01656	1.71131	-0.21496	1.71128	-0.49419	1.71133	-0.92116	1.71137	-1.12915	1.70055	-1.75878	1.67252	-3.88199	1.6485	-3.38495
1.71029	-0.02001	1.71024	-0.22033	1.7103	-0.50301	1.71039	-0.94843	1.71045	-1.18953	1.69922	-1.86514	1.6716	-4.07887	1.64746	-3.69656
1.70932	-0.02363	1.70928	-0.22476	1.70927	-0.51039	1.70935	-0.98144	1.70923	-1.25754	1.69843	-1.95947	1.67032	-4.25637	1.64618	-3.92699
1.70823	-0.02803	1.70823	-0.23033	1.70845	-0.521	1.70834	-1.01066	1.70837	-1.32155	1.69741	-2.05329	1.6694	-4.42302	1.6452	-4.13561
1.70725	-0.03199	1.70725	-0.23336	1.70731	-0.52468	1.70734	-1.03575	1.70728	-1.38003	1.69641	-2.16813	1.66855	-4.58956	1.64423	-4.29225
1.70632	-0.03612	1.70634	-0.2362	1.70632	-0.53021	1.70645	-1.06159	1.70642	-1.44273	1.69545	-2.27683	1.6676	-4.76611	1.64374	-4.44412
1.70525	-0.04155	1.70526	-0.24218	1.70524	-0.54036	1.70535	-1.09199	1.70526	-1.5105	1.69452	-2.37703	1.66678	-4.95958	1.64246	-4.88424
1.70425	-0.04621	1.70424	-0.24573	1.70425	-0.5461	1.70444	-1.11687	1.70435	-1.57064	1.69345	-2.46575	1.66525	-5.21636	1.63367	-6.61182
1.70331	-0.0493	1.70327	-0.24791	1.70326	-0.5499	1.70337	-1.13836	1.70337	-1.62375	1.69247	-2.58298	1.66113	-5.79214	1.63355	-6.62041
1.70227	-0.05474	1.70222	-0.23414	1.70228	-0.5576	1.70233	-1.16167	1.70245	-1.68079	1.69146	-2.68517	1.66034	-5.94914	1.63251	-6.82211
1.70125	-0.05971	1.70126	-0.25698	1.70122	-0.56444	1.70129	-1.18873	1.70123	-1.74785	1.69042	-2.78151	1.65958	-6.10185	1.63135	-7.12299
1.70028	-0.06357	1.70028	-0.25828	1.70027	-0.56778	1.70041	-1.20708	1.70038	-1.79797	1.68945	-2.88179	1.65863	-6.26338	1.63013	-7.40075
1.69925	-0.06857	1.69921	-0.26274	1.69922	-0.57479	1.69937	-1.23042	1.69928	-1.85597	1.68842	-2.97923	1.65741	-6.46389	1.6294	-7.54833
1.69834	-0.072	1.69825	-0.26435	1.6983	-0.57763	1.6983	-1.25101	1.69843	-1.90687	1.68744	-3.06861	1.65643	-6.62518	1.6286	-7.73263
1.69733	-0.07438	1.69729	-0.26618	1.6973	-0.58068	1.69739	-1.26663	1.69745	-1.95432	1.6865	-3.17209	1.6554	-6.81162	1.62732	-8.00705
1.69626	-0.08032	1.69626	-0.27052	1.69624	-0.58753	1.69632	-1.28901	1.69647	-2.00963	1.68536	-3.27523	1.65433	-6.95312	1.62622	-8.28934
1.69534	-0.08417	1.69533	-0.2736	1.69531	-0.59251	1.69531	-1.31014	1.69544	-2.06351	1.68438	-3.3632	1.65335	-7.10785	1.62506	-8.51488
1.69439	-0.08731	1.69432	-0.27571	1.6944	-0.59603	1.69446	-1.32555	1.6944	-2.10822	1.68333	-3.45197	1.65253	-7.30646	1.62439	-8.69799
1.69341	-0.08882	1.6934	-0.27686	1.69341	-0.59788	1.69348	-1.34027	1.69354	-2.14958	1.68257	-3.53541	1.65125	-7.45523	1.62329	-8.86774
1.6924	-0.0933	1.6924	-0.27992	1.6924	-0.60324	1.69247	-1.36197	1.69244	-2.2037	1.68138	-3.63863	1.65027	-7.63726	1.62207	-9.17673
1.69133	-0.0965	1.69134	-0.28293	1.69137	-0.60801	1.69141	-1.37731	1.69147	-2.24662	1.68041	-3.72319	1.64938	-7.78961	1.62128	-9.38559
1.69034	-0.09903	1.69036	-0.28469	1.69037	-0.61103	1.69046	-1.39058	1.69043	-2.2862	1.67944	-3.81267	1.64853	-7.91788	1.6203	-9.63974
1.68937	-0.10144	1.68933	-0.28654	1.68934	-0.61421	1.68939	-1.40566	1.68951	-2.32923	1.67839	-3.895	1.64728	-8.08573	1.61939	-9.84192
1.68828	-0.10539	1.68828	-0.29154	1.68832	-0.62149	1.68842	-1.42327	1.68848	-2.37203	1.67752	-3.97034	1.64627	-8.26883	1.61841	-9.99403
1.6874	-0.10379	1.68738	-0.28999	1.68738	-0.61951	1.68744	-1.43197	1.68744	-2.40445	1.67645	-4.05793	1.64517	-8.42214	1.61725	-10.2997
1.68633	-0.10928	1.6863	-0.29448	1.68628	-0.62656	1.68649	-1.44678	1.68646	-2.44701	1.67542	-4.1461	1.64426	-8.54588	1.61627	-10.5009
1.68531	-0.11113	1.6853	-0.29603	1.6853	-0.62895	1.68536	-1.46329	1.68543	-2.48802	1.67455	-4.21462	1.64349	-8.68559	1.61523	-10.7493
1.68438	-0.11188	1.68437	-0.29576	1.6844	-0.62888	1.68448	-1.47221	1.68451	-2.51961	1.67336	-4.2901	1.6423	-8.89301	1.61481	-10.9124
1.68331	-0.11489	1.68326	-0.29947	1.68331	-0.63435	1.68341	-1.48463	1.68347	-2.5537	1.67231	-4.35853	1.64133	-9.00006	1.61334	-11.1241
1.68234	-0.11447	1.68229	-0.30161	1.68237	-0.63655	1.68243	-1.49488	1.68243	-2.58529	1.67141	-4.44403	1.64035	-9.1641	1.61231	-11.4117
1.68133	-0.11825	1.68134	-0.30271	1.68132	-0.63995	1.68146	-1.50859	1.68134	-2.62356	1.67039	-4.51503	1.63928	-9.28259	1.61151	-11.5795
1.68032	-0.11962	1.68032	-0.30404	1.68031	-0.64234	1.68039	-1.51777	1.68042	-2.65312	1.66954	-4.58045	1.63855	-9.39894	1.61023	-11.8275
1.6793	-0.12156	1.6793	-0.30635	1.67935	-0.64577	1.67941	-1.52937	1.67932	-2.68674	1.66847	-4.64582	1.63757	-9.54437	1.60956	-11.9968
1.67833	-0.12303	1.67834	-0.30785	1.67838	-0.64856	1.67841	-1.54087	1.67841	-2.71785	1.66741	-4.71783	1.63629	-9.71532	1.60846	-12.197
1.67734	-0.12429	1.67735	-0.30889	1.67738	-0.65095	1.67746	-1.54641	1.67755	-2.74134	1.66654	-4.79503	1.63522	-9.8505	1.6073	-12.4545
1.67638	-0.12525	1.67639	-0.30997	1.67643	-0.65262	1.67645	-1.55732	1.67645	-2.77317	1.66541	-4.85754	1.63437	-9.9659	1.6062	-12.68
1.67528	-0.12813	1.67529	-0.31409	1.67531	-0.65873	1.67535	-1.57088	1.67535	-2.80774	1.6645	-4.90713	1.63345	-10.0861	1.60516	-12.8837
1.67435	-0.12796	1.67436	-0.31306	1.67437	-0.65719	1.67441	-1.57458	1.67444	-2.82729	1.66346	-4.97632	1.63239	-10.2098	1.60419	-13.0873
1.67337	-0.12951	1.67336	-0.31486	1.67344	-0.6598	1.67343	-1.58265	1.67346	-2.8522	1.66251	-5.04684	1.63129	-10.37	1.60358	-13.2513
1.67228	-0.13161	1.67231	-0.31778	1.67233	-0.66428	1.67239	-1.59007	1.67236	-2.87592	1.66026	-5.09781	1.63025	-10.5102	1.60242	-13.526
1.67137	-0.13218	1.67134	-0.31809	1.67136	-0.66521	1.67136	-1.60173	1.67139	-2.90644	1.65942	-5.14221	1.62927	-10.6111	1.60132	-13.7091
1.67037	-0.13319	1.67035	-0.31957	1.67029	-0.66724	1.67038	-1.60912	1.67029	-2.93028	1.6584	-5.18966	1.62827	-10.72	1.60034	-13.9022
1.6693	-0.13517	1.66926	-0.32232	1.66929	-0.67131	1.66931	-1.61478	1.66943	-2.95031	1.65747	-5.25408	1.62726	-10.8552	1.5993	-14.1325
1.66836	-0.13521	1.66834	-0.32202	1.66835	-0.67081	1.66843	-1.62095	1.66846	-2.97201	1.65632	-5.30486	1.62619	-10.988	1.59869	-14.2751
1.66734	-0.13713	1.66731	-0.32477	1.66732	-0.67517	1.66742	-1.63087	1.66748	-2.99633	1.65533	-5.35512	1.62531	-11.1144	1.59766	-14.513
1.66636	-0.13875	1.66635	-0.32717	1.66636	-0.67855	1.66644	-1.64101	1.66638	-3.02422	1.65444	-5.39851	1.62402	-11.2145	1.59668	-14.7037
1.66544	-0.13906	1.66541	-0.32742	1.66541	-0.6789	1.66541	-1.64676	1.66541	-3.0427	1.65325	-5.4502	1.62326	-11.302	1.59552	-14.9045
1.66442	-0.14008	1.66441	-0.32867	1.66442	-0.68108	1.66452	-1.64822	1.66455	-3.05641	1.65232	-5.50017	1.62216	-11.457	1.59454	-15.1038
1.66342	-0.1412	1.66338	-0.33019	1.66334	-0.68347	1.66351	-1.66005	1.66357	-3.08204	1.65138	-5.54333	1.6214	-11.5535	1.59357	-15.2807
1.66238	-0.14246	1.66238	-0.3321	1.66232	-0.68606	1.66248	-1.66863	1.66235	-3.10874	1.6504	-5.60174	1.62045	-11.6558	1.59241	-15.5335
1.66137	-0.14328	1.66135	-0.33306	1.66132	-0.68753	1.66144	-1.67048	1.66144	-3.11899	1.6494	-5.63741	1.61935	-11.7943	1.59192	-15.6727
1.66041	-0.14338	1.66039	-0.33309	1.66044	-0.68763	1.66043	-1.67832	1.6604	-3.14069	1.64836	-5.67446	1.61838	-11.8392	1.59039	-15.8663
1.65937	-0.14547	1.6593	-0.33644	1.65935	-0.69228	1.65942	-1.68484	1.65942	-3.15785	1.6475	-5.7138	1.61725	-11.9939	1.5896	-16.0761
1.65831	-0.1464	1.6583	-0.33761	1.6583	-0.69411	1.65848	-1.68821	1.65845	-3.17252	1.64635	-5.7682	1.6163	-12.0933	1.58862	-16.242
1.65735	-0.14641	1.65737	-0.33708	1.65739	-0.6937	1.65744	-1.69569	1.65741	-3.19338	1.64525	-5.81069	1.61545	-12.1727	1.58765	-16.4471
1.65633	-0.14778	1.65632	-0.33913	1.65634	-0.6966	1.6564	-1.70127	1.65637	-3.20888	1.64442	-5.83749	1.61414	-12.2874	1.58667	-16.6349
1.65533	-0.14835	1.65532	-0.33982	1.65529	-0.69807	1.65543	-1.70508	1.65546	-3.22378	1.64338	-5.87873	1.61331	-12.3618	1.58551	-16.8199
1.65434	-0.14852	1.6543	-0.33963	1.6543	-0.69738	1.65442	-1.70705	1.65442	-3.23284	1.64244	-5.92661	1.61221	-12.49	1.58423	-17.0364
1.65328	-0.1511	1.65325	-0.34381	1.65327	-0.70322	1.65338	-1.71512	1.6535	-3.25084	1.64148	-5.95527	1.61127	-12.5709	1.58362	-17.2014
1.65231	-0.15092	1.65228	-0.34335	1.65232	-0.70268	1.65244	-1.71974	1.65241	-3.26669	1.64049	-5.9865	1.61023	-12.6607	1.58276	-17.3216
1.6513	-0.151	1.65125	-0.34324	1.65129	-0.70241	1.65143	-1.72132	1.65143	-3.27647	1.63926	-6.03075	1.6091	-12.7757	1.5816	-17.5638
1.65029	-0.15285	1.65028	-0.34596	1.65031	-0.70664	1.65033	-1.73071	1.65033	-3.29793	1.63853	-6.05059	1.60846	-12.8157	1.58038	-17.7612
1.64927	-0.15342	1.64927	-0.34665	1.64924	-0.70783	1.64941	-1.73309	1.64941	-3.30544	1.63742	-6.08668	1.6073	-12.9569	1.57941	-17.9367
1.64833	-0.15257	1.64824	-0.34656	1.64827	-0.70741	1.64832	-1.73524	1.64832	-3.31521	1.6364	-6.12731	1.60638	-13.0138	1.57843	-18.0397
1.64732	-0.15385	1.64727	-0.34697	1.64728	-0.70796	1.64746	-1.73751	1.64728	-3.32403	1.63533	-6.15811	1.60547	-13.0978	1.57739	-18.2466
1.64627	-0.15499	1.64624	-0.34862	1.64625	-0.71055	1.64633	-1.74701	1.6463	-3.34489	1.63453	-6.17814	1.60437	-13.2194	1.57642	-18.4622
1.64524	-0.15609	1.64521	-0.35042	1.64523	-0.71319	1.64533	-1.75005	1.64526	-3.35503	1.63334	-6.21676	1.60349	-13.2546	1.57556	-18.6186
1.64427	-0.1561	1.64423	-0.34999	1.64429	-0.7125	1.64432	-1.74993	1.64441	-3.3592	1.63248	-6.23698	1.60251	-13.3841	1.57452	-18.7969
1.64334	-0.15599	1.64334	-0.35087	1.64331	-0.71368	1.6434	-1.75679	1.64337	-3.37315	1.63145	-6.26993	1.60162	-13.4349	1.57343	-18.9085
1.64241	-0.15713	1.64238	-0.35122	1.64242	-0.7145	1.64246	-1.75998	1.64246	-3.38733	1.63037	-6.30226	1.60037	-13.5169	1.57233	-19.1469
1.64139	-0.15755	1.64141	-0.35156	1.64138	-0.7152	1.64145	-1.76108	1.64142	-3.39258	1.62936	-6.32582	1.5994	-13.6015	1.57153	-19.289
1.64033	-0.15908	1.6403	-0.35374	1.6403	-0.71837	1.64047	-1.76328	1.6405	-3.40033	1.62848	-6.3488	1.59842	-13.6638	1.57037	-19.475
1.63934	-0.15999	1.63931	-0.35508	1.63932	-0.72032	1.63944	-1.77059	1.6394	-3.41785	1.62736	-6.37102	1.59757	-13.7634	1.56934	-19.6114
1.6384	-0.15838	1.63839	-0.35339	1.63837	-0.71741	1.63846	-1.76838	1.63837	-3.41594	1.62639	-6.4105	1.59638	-13.8178	1.5683	-19.7115
1.63732	-0.1607	1.63731	-0.35577	1.63735	-0.72103	1.63739	-1.77267	1.63745	-3.42596	1.62532	-6.43029	1.59537	-13.8941	1.56751	-19.8593
1.63632	-0.16172	1.63631	-0.35721	1.63629	-0.72339	1.63641	-1.77804	1.63635	-3.4411	1.62433	-6.44927	1.59451	-13.9709	1.56641	-20.0892
1.63529	-0.16181	1.63529	-0.35713	1.63529	-0.72316	1.63538	-1.77997	1.63538	-3.44789	1.62339	-6.46477	1.5936	-14.0441	1.56519	-20.2704
1.63429	-0.16203	1.63428	-0.35724	1.63434	-0.72337	1.63437	-1.77985	1.6344	-3.45087	1.62228	-6.50053	1.59262	-14.1358	1.56433	-20.4535
1.63328	-0.16214	1.63327	-0.35834	1.6333	-0.72478	1.63339	-1.78748	1.6333	-3.46363	1.62134	-6.51903	1.59128	-14.1861	1.56354	-20.5145
1.63229	-0.16317	1.63227	-0.35869	1.63229	-0.72504	1.63239	-1.78787	1.63239	-3.46768	1.62034	-6.54011	1.59058	-14.2503	1.56274	-20.6099
1.63127	-0.16364	1.63127	-0.35923	1.63127	-0.72615	1.63138	-1.7879	1.63135	-3.47388	1.61921	-6.57001	1.58957	-14.3318	1.5614	-20.8798
1.63028	-0.16382	1.63024	-0.35934	1.6303	-0.72619	1.63031	-1.79255	1.63037	-3.48532	1.61846	-6.57392	1.58838	-14.3755	1.5603	-21.0562
1.62927	-0.16451	1.62924	-0.36026	1.62926	-0.72795	1.62936	-1.79505	1.62933	-3.48985	1.61729	-6.60257	1.58737	-14.4613	1.5592	-21.2021
1.62831	-0.16398	1.62827	-0.36027	1.62828	-0.72747	1.62836	-1.79604	1.62842	-3.49307	1.61637	-6.6217	1.5863	-14.5257	1.55859	-21.2755
1.62724	-0.16527	1.62726	-0.36081	1.62725	-0.7287	1.62729	-1.79744	1.62732	-3.49987	1.61527	-6.63376	1.58551	-14.5888	1.55762	-21.3928
1.62621	-0.1669	1.62622	-0.36359	1.62622	-0.73202	1.62628	-1.80402	1.62622	-3.51274	1.61429	-6.65531	1.58444	-14.6585	1.5567	-21.5988
1.6253	-0.16542	1.62527	-0.36094	1.62524	-0.72854	1.6254	-1.80206	1.62524	-3.51191	1.61348	-6.66914	1.58359	-14.708	1.55536	-21.7676
1.6242	-0.16692	1.6242	-0.36302	1.62423	-0.73194	1.6243	-1.80641	1.62427	-3.52299	1.61244	-6.68378	1.58243	-14.7603	1.55414	-21.8658
1.62321	-0.1679	1.62319	-0.36442	1.62325	-0.73353	1.62338	-1.80563	1.62329	-3.52192	1.6114	-6.70166	1.58148	-14.8406	1.55322	-22.0461
1.62229	-0.16707	1.62228	-0.36303	1.62228	-0.73186	1.62228	-1.81037	1.62231	-3.53479	1.61035	-6.71935	1.58048	-14.919	1.55231	-22.2387
1.62128	-0.16825	1.62125	-0.36483	1.62128	-0.73407	1.6214	-1.81091	1.62146	-3.53527	1.60945	-6.73451	1.5795	-14.9603	1.55164	-22.2998
1.62027	-0.169	1.62026	-0.36581	1.62028	-0.73591	1.62033	-1.81326	1.62042	-3.54326	1.60839	-6.74496	1.57831	-15.0001	1.54999	-22.4609
1.61931	-0.16872	1.61931	-0.365	1.6193	-0.73507	1.61935	-1.81699	1.61926	-3.55113	1.60736	-6.76804	1.57745	-15.0614	1.54962	-22.5286
1.61832	-0.16909	1.61832	-0.36534	1.61831	-0.73504	1.61841	-1.81362	1.61835	-3.54564	1.60636	-6.78048	1.57623	-15.1291	1.54828	-22.7337
1.61731	-0.16953	1.61731	-0.36612	1.61731	-0.73631	1.6174	-1.8172	1.61737	-3.55601	1.60547	-6.78773	1.57541	-15.1901	1.5473	-22.8291
1.61625	-0.17016	1.61621	-0.36689	1.61628	-0.73738	1.61627	-1.82158	1.61627	-3.56448	1.60441	-6.81248	1.57428	-15.2438	1.54627	-22.9683
1.61528	-0.17015	1.61528	-0.36667	1.6153	-0.73709	1.61548	-1.82024	1.61536	-3.56364	1.60343	-6.81739	1.57343	-15.2857	1.54517	-23.1438
1.61431	-0.16988	1.61432	-0.36603	1.61434	-0.73594	1.61438	-1.82116	1.61432	-3.56817	1.60242	-6.83742	1.57239	-15.3441	1.54468	-23.181
1.61323	-0.17131	1.61321	-0.36804	1.61327	-0.73887	1.61337	-1.82265	1.6134	-3.56972	1.60139	-6.84495	1.57132	-15.4047	1.54327	-23.3564
1.6123	-0.17061	1.61227	-0.36676	1.61229	-0.73723	1.6124	-1.82149	1.61224	-3.57235	1.60031	-6.85854	1.57031	-15.4512	1.54285	-23.2801
1.61129	-0.17121	1.61124	-0.36758	1.61119	-0.7382	1.61139	-1.82533	1.61127	-3.57914	1.5994	-6.86474	1.5694	-15.4781	1.54126	-23.6292
1.61027	-0.17191	1.61028	-0.36859	1.61024	-0.73962	1.61035	-1.82682	1.61035	-3.58248	1.59849	-6.86979	1.56854	-15.552	1.54004	-23.7837
1.60924	-0.17219	1.60924	-0.36873	1.60924	-0.73983	1.60931	-1.82769	1.60931	-3.58498	1.59739	-6.89597	1.56723	-15.5568	1.53937	-23.8047
1.6083	-0.17172	1.60828	-0.36777	1.6083	-0.73846	1.60837	-1.82807	1.60834	-3.58725	1.59647	-6.90146	1.56628	-15.63	1.53827	-24.0135
1.6072	-0.17393	1.60718	-0.37121	1.6072	-0.74402	1.60736	-1.83094	1.60736	-3.59488	1.59553	-6.90498	1.56528	-15.7013	1.53723	-24.0288
1.60622	-0.17335	1.6062	-0.3701	1.60626	-0.74211	1.60635	-1.83174	1.6062	-3.59607	1.59447	-6.92291	1.56464	-15.7108	1.53638	-24.21
1.60532	-0.17282	1.60535	-0.369	1.60531	-0.74047	1.60541	-1.829	1.60541	-3.5944	1.59343	-6.93607	1.5632	-15.79	1.53534	-24.3807
1.60431	-0.17423	1.6043	-0.3713	1.60436	-0.74375	1.60443	-1.83502	1.60443	-3.60513	1.59247	-6.93936	1.56268	-15.7785	1.53449	-24.4188
1.60331	-0.17432	1.60333	-0.37108	1.60335	-0.74317	1.60342	-1.83454	1.60339	-3.60513	1.59143	-6.95529	1.5614	-15.8668	1.5332	-24.5628
1.60236	-0.174	1.60237	-0.37042	1.60241	-0.74246	1.60251	-1.83404	1.60236	-3.60751	1.59041	-6.96077	1.56015	-15.9273	1.53247	-24.6639
1.60133	-0.17403	1.60132	-0.37022	1.60131	-0.74213	1.60141	-1.83553	1.60144	-3.60942	1.58949	-6.97708	1.55948	-15.9211	1.53125	-24.7955
1.60032	-0.17457	1.60034	-0.37083	1.60033	-0.74316	1.60037	-1.838	1.6004	-3.61395	1.58848	-6.97269	1.55829	-16.0008	1.53046	-24.93
1.5993	-0.17485	1.59932	-0.37121	1.59934	-0.74403	1.59943	-1.83538	1.59943	-3.61276	1.58737	-6.9952	1.5574	-15.9936	1.52954	-24.9882
1.59832	-0.17498	1.59832	-0.37113	1.59832	-0.7434	1.59839	-1.8366	1.59845	-3.61455	1.58641	-6.99573	1.55637	-16.0594	1.5285	-25.1322
1.59731	-0.1752	1.59733	-0.37142	1.59738	-0.74396	1.59747	-1.8397	1.59747	-3.62277	1.58546	-7.00655	1.55542	-16.12	1.52765	-25.157
1.59633	-0.1753	1.59634	-0.37138	1.59639	-0.74357	1.59641	-1.83919	1.59644	-3.62122	1.58441	-7.02257	1.55441	-16.1257	1.52625	-25.3296
1.59532	-0.17526	1.59535	-0.37104	1.59536	-0.74314	1.59549	-1.83767	1.59546	-3.62003	1.58351	-7.02381	1.55344	-16.1843	1.52527	-25.4755
1.59431	-0.17638	1.59428	-0.37262	1.59435	-0.74555	1.59442	-1.84071	1.59448	-3.62599	1.58242	-7.02977	1.55225	-16.2387	1.52435	-25.5241
1.5933	-0.17691	1.59326	-0.37363	1.59334	-0.74698	1.59341	-1.84223	1.59338	-3.62754	1.58152	-7.04131	1.55136	-16.2539	1.52338	-25.6529
1.59235	-0.17583	1.59234	-0.37158	1.59238	-0.74414	1.59241	-1.84059	1.59241	-3.6279	1.58049	-7.05314	1.55032	-16.3102	1.52277	-25.6424
1.5913	-0.1771	1.5913	-0.37346	1.59132	-0.74679	1.59143	-1.84494	1.59137	-3.63517	1.57941	-7.05094	1.54956	-16.2945	1.52118	-25.898
1.5903	-0.17757	1.59031	-0.37411	1.59032	-0.7477	1.59036	-1.84467	1.59033	-3.63481	1.57843	-7.06444	1.54825	-16.3498	1.52051	-25.9609
1.58933	-0.17703	1.58929	-0.37318	1.58934	-0.74626	1.58948	-1.84447	1.58942	-3.63624	1.57748	-7.0715	1.54733	-16.3784	1.51935	-26.0325
1.5883	-0.17766	1.58828	-0.37387	1.58828	-0.74756	1.58841	-1.84381	1.5885	-3.63576	1.57638	-7.0765	1.54636	-16.4089	1.51825	-26.1803
1.58728	-0.1783	1.58727	-0.37482	1.58727	-0.74911	1.58746	-1.84935	1.58728	-3.64649	1.57533	-7.08308	1.54507	-16.4685	1.51758	-26.2203
1.58632	-0.17791	1.58629	-0.37404	1.58629	-0.74795	1.5864	-1.84706	1.58643	-3.64327	1.5744	-7.08985	1.54437	-16.4652	1.51648	-26.3672
1.58529	-0.17828	1.58527	-0.37455	1.58532	-0.74854	1.58545	-1.84667	1.58545	-3.64268	1.57346	-7.09686	1.54327	-16.4938	1.51514	-26.4397
1.58428	-0.17844	1.5843	-0.3745	1.58431	-0.74838	1.58435	-1.85159	1.58423	-3.65198	1.57238	-7.10011	1.54273	-16.4561	1.51453	-26.5179
1.58329	-0.17903	1.58323	-0.37532	1.58326	-0.74959	1.58347	-1.8515	1.58337	-3.65102	1.57123	-7.1063	1.54126	-16.5958	1.51337	-26.6247
1.58231	-0.1788	1.58229	-0.37498	1.58229	-0.74904	1.5824	-1.84974	1.58246	-3.64864	1.5704	-7.11999	1.54028	-16.5935	1.51221	-26.7391
1.58138	-0.17834	1.58134	-0.3741	1.58143	-0.74788	1.58145	-1.85058	1.58142	-3.65198	1.5693	-7.11021	1.53919	-16.6025	1.51129	-26.825
1.58032	-0.18048	1.58027	-0.37759	1.58031	-0.75299	1.58041	-1.85549	1.58044	-3.66044	1.56829	-7.12113	1.53842	-16.6693	1.5105	-26.8917
1.57938	-0.17878	1.57936	-0.37454	1.57933	-0.74841	1.57947	-1.85221	1.57941	-3.65579	1.56724	-7.1219	1.5372	-16.6473	1.50964	-26.988
1.57833	-0.17992	1.5783	-0.37621	1.57835	-0.75105	1.57846	-1.85511	1.57837	-3.6602	1.56617	-7.1321	1.53626	-16.7122	1.50861	-27.0844
1.57731	-0.18059	1.57726	-0.37715	1.57726	-0.75246	1.57739	-1.856	1.57739	-3.66139	1.56543	-7.14116	1.53516	-16.7308	1.50726	-27.2141
1.57633	-0.17973	1.57633	-0.37551	1.57633	-0.7501	1.57642	-1.8563	1.57636	-3.66247	1.56442	-7.13553	1.53427	-16.7494	1.5061	-27.2827
1.57531	-0.18008	1.57524	-0.376	1.57529	-0.75129	1.57538	-1.85534	1.57538	-3.66366	1.56334	-7.15041	1.53336	-16.7799	1.50568	-27.3447
1.57426	-0.18119	1.57423	-0.37764	1.57424	-0.75358	1.57434	-1.85752	1.5744	-3.66533	1.56233	-7.13668	1.53256	-16.8166	1.50458	-27.4334
1.57333	-0.17945	1.57329	-0.37461	1.57333	-0.74885	1.57336	-1.85773	1.5733	-3.66664	1.56133	-7.15637	1.53116	-16.839	1.50293	-27.607
1.57224	-0.18066	1.57224	-0.37667	1.57225	-0.75204	1.57242	-1.85603	1.57239	-3.66581	1.56038	-7.16066	1.5304	-16.8419	1.50208	-27.6623
1.57124	-0.18111	1.57122	-0.37719	1.57123	-0.75274	1.57129	-1.85844	1.57147	-3.66914	1.55942	-7.1547	1.52957	-16.8629	1.50134	-27.7281
1.57026	-0.1807	1.57021	-0.37643	1.57025	-0.75169	1.57028	-1.85996	1.57037	-3.67224	1.55831	-7.16629	1.52844	-16.881	1.50067	-27.7615
1.56921	-0.1811	1.56918	-0.37689	1.56924	-0.75226	1.56943	-1.8566	1.56934	-3.66557	1.55742	-7.16043	1.52756	-16.9168	1.49951	-27.8654
1.56825	-0.18058	1.56827	-0.37598	1.56826	-0.75071	1.56833	-1.85815	1.5683	-3.67153	1.55636	-7.16229	1.52625	-16.9415	1.49829	-28.0104
1.56721	-0.18112	1.56719	-0.37647	1.56725	-0.7515	1.56732	-1.86071	1.56738	-3.6732	1.5554	-7.17325	1.52524	-16.963	1.49701	-28.0819
1.56626	-0.18102	1.56624	-0.37626	1.56624	-0.75156	1.56638	-1.85993	1.56635	-3.67332	1.55447	-7.17535	1.52435	-16.9711	1.49634	-28.1277
1.56527	-0.18125	1.56527	-0.37653	1.5653	-0.75225	1.56537	-1.85952	1.56537	-3.6751	1.55335	-7.1775	1.52362	-16.9535	1.49585	-28.1582
1.56425	-0.18162	1.56424	-0.37704	1.56423	-0.75281	1.56433	-1.8597	1.56439	-3.67343	1.55241	-7.18374	1.52234	-17.0283	1.49445	-28.2669
1.56323	-0.18158	1.56324	-0.37688	1.56323	-0.75293	1.56329	-1.86244	1.56329	-3.67868	1.55139	-7.1836	1.52118	-17.0455	1.49341	-28.4004
1.56231	-0.17526	1.56227	-0.3753	1.56228	-0.75011	1.56238	-1.85859	1.56238	-3.67081	1.55043	-7.18279	1.52036	-17.0612	1.49243	-28.4996
1.56119	-0.18236	1.56119	-0.3779	1.56118	-0.75457	1.56131	-1.86142	1.56134	-3.6782	1.54941	-7.18536	1.51962	-17.065	1.49152	-28.5444
1.56023	-0.18202	1.56017	-0.37737	1.56018	-0.75369	1.56033	-1.8636	1.5603	-3.68261	1.54844	-7.18741	1.51819	-17.0832	1.49072	-28.5225
1.55927	-0.18071	1.55927	-0.37492	1.55925	-0.7499	1.55936	-1.85993	1.55933	-3.67463	1.54735	-7.19042	1.51749	-17.1032	1.48938	-28.6131
1.55819	-0.1825	1.55812	-0.37786	1.55817	-0.75417	1.55832	-1.86244	1.55823	-3.67987	1.54629	-7.18923	1.5163	-17.1194	1.48828	-28.7895
1.55725	-0.1816	1.55721	-0.37621	1.55721	-0.75175	1.55734	-1.85958	1.55737	-3.67367	1.5454	-7.20282	1.51553	-17.1404	1.48706	-28.8677
1.55627	-0.1819	1.55627	-0.37656	1.55629	-0.75245	1.5564	-1.85877	1.5564	-3.67594	1.54445	-7.18942	1.51447	-17.159	1.48633	-28.903
1.55531	-0.18165	1.55528	-0.37604	1.55529	-0.75159	1.55539	-1.86107	1.5553	-3.67975	1.54342	-7.18784	1.51352	-17.169	1.48541	-28.9135
1.5543	-0.18189	1.5543	-0.37641	1.55429	-0.75169	1.55429	-1.86178	1.55444	-3.67832	1.54246	-7.18184	1.51221	-17.2048	1.48462	-28.9545
1.55328	-0.18151	1.5533	-0.3755	1.55327	-0.75064	1.55341	-1.8597	1.55335	-3.67713	1.54139	-7.2084	1.51151	-17.2138	1.48303	-29.2597
1.55231	-0.18196	1.5523	-0.37616	1.55231	-0.75191	1.55237	-1.86163	1.55237	-3.68214	1.54036	-7.19781	1.51044	-17.2019	1.48236	-29.2339
1.55125	-0.18225	1.55123	-0.37656	1.55128	-0.75207	1.55136	-1.86327	1.55139	-3.68047	1.53936	-7.1898	1.50946	-17.2377	1.48145	-29.2625
1.55024	-0.18188	1.55026	-0.37586	1.55023	-0.75129	1.55039	-1.86116	1.55035	-3.67987	1.53836	-7.21035	1.50842	-17.2634	1.48065	-29.2444
1.54928	-0.18164	1.5493	-0.37532	1.54928	-0.75011	1.54929	-1.86178	1.54932	-3.67892	1.53729	-7.19428	1.50729	-17.2758	1.47937	-29.3531
1.54829	-0.18193	1.54829	-0.37559	1.54833	-0.75037	1.54837	-1.86181	1.54834	-3.68083	1.53626	-7.20353	1.50635	-17.2772	1.47833	-29.4275
1.54721	-0.18292	1.54722	-0.37736	1.54722	-0.753	1.54736	-1.86205	1.5473	-3.6794	1.53528	-7.20382	1.50549	-17.293	1.47742	-29.5439
1.54627	-0.18132	1.54628	-0.37432	1.54629	-0.7485	1.54639	-1.86023	1.54639	-3.67653	1.53436	-7.20763	1.50455	-17.3087	1.47632	-29.6049
1.54521	-0.18274	1.54523	-0.37657	1.54525	-0.75153	1.54526	-1.86348	1.54529	-3.68369	1.53334	-7.2011	1.50339	-17.3578	1.47534	-29.582
1.54423	-0.1825	1.54424	-0.37603	1.54428	-0.75077	1.54437	-1.86095	1.54443	-3.67892	1.53245	-7.20372	1.50229	-17.3578	1.47443	-29.6612
1.54326	-0.18133	1.54324	-0.37393	1.54329	-0.74674	1.5434	-1.85776	1.5434	-3.67451	1.53134	-7.20663	1.50147	-17.3531	1.47351	-29.7146
1.54221	-0.18255	1.54219	-0.37592	1.54204	-0.74993	1.54236	-1.85853	1.54236	-3.67057	1.53046	-7.19767	1.50046	-17.3454	1.47217	-29.8719
1.54123	-0.18298	1.54121	-0.37653	1.54121	-0.75142	1.54129	-1.86393	1.54126	-3.68476	1.52946	-7.19981	1.49942	-17.3883	1.47186	-29.8977
1.54026	-0.18162	1.54024	-0.37398	1.5403	-0.7477	1.54031	-1.85892	1.54028	-3.67653	1.52843	-7.20115	1.49841	-17.4031	1.47052	-29.953
1.5392	-0.1824	1.53921	-0.37515	1.53922	-0.7491	1.53934	-1.85671	1.53931	-3.67105	1.52731	-7.20329	1.49707	-17.4112	1.46973	-29.8929
1.53827	-0.18242	1.53822	-0.37521	1.53822	-0.74912	1.53827	-1.86122	1.53833	-3.68035	1.52645	-7.20439	1.49631	-17.4279	1.46826	-30.117
1.5372	-0.18253	1.53718	-0.37532	1.5372	-0.74942	1.53732	-1.86071	1.53729	-3.67558	1.52533	-7.21302	1.49548	-17.4303	1.46729	-30.1599
1.5362	-0.18239	1.5362	-0.375	1.53624	-0.74839	1.53632	-1.85955	1.53632	-3.67653	1.52437	-7.20406	1.49463	-17.4069	1.46631	-30.2086
1.53528	-0.18167	1.53522	-0.37351	1.5353	-0.74614	1.53531	-1.86044	1.53522	-3.67665	1.52339	-7.19395	1.49347	-17.4651	1.46539	-30.22
1.53418	-0.1829	1.5342	-0.37543	1.53424	-0.74896	1.53433	-1.86029	1.53418	-3.67653	1.52246	-7.19981	1.49228	-17.4847	1.46484	-30.1676
1.5333	-0.18186	1.53326	-0.37361	1.5333	-0.74652	1.53336	-1.8577	1.53333	-3.67379	1.52135	-7.21216	1.49139	-17.4842	1.46307	-30.4489
1.53232	-0.18212	1.53227	-0.37399	1.53236	-0.74694	1.53244	-1.85973	1.53241	-3.67653	1.52047	-7.19853	1.49036	-17.4847	1.46228	-30.4442
1.53128	-0.18317	1.53129	-0.37573	1.53127	-0.74949	1.5314	-1.86029	1.53137	-3.67713	1.51934	-7.19938	1.48975	-17.4551	1.46143	-30.4651
1.53038	-0.18112	1.53037	-0.37203	1.53043	-0.74403	1.53052	-1.85511	1.53052	-3.66962	1.51838	-7.20615	1.4884	-17.5071	1.46045	-30.4804
1.5293	-0.18252	1.5293	-0.37405	1.52932	-0.74681	1.52945	-1.85588	1.52942	-3.66807	1.51732	-7.19972	1.48734	-17.5266	1.45996	-30.4804
1.52828	-0.18359	1.52826	-0.37583	1.52822	-0.74892	1.52841	-1.85779	1.52838	-3.67153	1.5163	-7.20038	1.48645	-17.5262	1.45819	-30.6969
1.52734	-0.18162	1.52735	-0.37262	1.52737	-0.74401	1.52747	-1.85612	1.52741	-3.67045	1.51538	-7.19853	1.48538	-17.5271	1.45746	-30.6835
1.5263	-0.18208	1.52629	-0.37319	1.52631	-0.74496	1.52643	-1.85612	1.52637	-3.66962	1.51437	-7.19962	1.48438	-17.4932	1.45612	-30.7627
1.52526	-0.18304	1.52528	-0.37494	1.52526	-0.7473	1.5253	-1.85952	1.52545	-3.67487	1.51348	-7.19767	1.48315	-17.5939	1.45538	-30.7322
1.52433	-0.18245	1.52426	-0.37377	1.52432	-0.74549	1.52438	-1.85698	1.52435	-3.66879	1.51228	-7.19347	1.48239	-17.5686	1.45465	-30.7121
1.52328	-0.182	1.52324	-0.37418	1.52328	-0.74585	1.52344	-1.85356	1.52338	-3.66199	1.51148	-7.20077	1.4812	-17.58	1.45337	-30.9382
1.52229	-0.18201	1.52228	-0.37279	1.52231	-0.74397	1.52246	-1.85415	1.52228	-3.66533	1.51049	-7.1898	1.4805	-17.561	1.45215	-30.9477
1.52124	-0.18235	1.52123	-0.37326	1.5213	-0.74468	1.5213	-1.85832	1.52136	-3.67153	1.50952	-7.19371	1.47965	-17.5362	1.45105	-30.9715
1.52026	-0.18222	1.52026	-0.37313	1.52031	-0.74404	1.52036	-1.85356	1.52045	-3.66533	1.50847	-7.20158	1.47855	-17.5743	1.45068	-30.983
1.51924	-0.18231	1.51928	-0.37309	1.51926	-0.74407	1.51938	-1.85362	1.51935	-3.66414	1.50736	-7.19509	1.47736	-17.5939	1.44959	-30.9639
1.51825	-0.18228	1.51823	-0.37289	1.5183	-0.74339	1.51828	-1.85627	1.51831	-3.66843	1.50643	-7.19466	1.4762	-17.6067	1.44843	-31.1079
1.51728	-0.18142	1.51729	-0.37123	1.5173	-0.74101	1.51737	-1.85081	1.5174	-3.66128	1.50542	-7.19295	1.47546	-17.5972	1.44763	-31.1594
1.51627	-0.18172	1.51628	-0.37174	1.51628	-0.74192	1.51633	-1.85302	1.51636	-3.66235	1.50436	-7.19566	1.47461	-17.5505	1.44617	-31.2099
1.51517	-0.1832	1.51519	-0.3741	1.51522	-0.74531	1.51529	-1.85195	1.51538	-3.66044	1.50339	-7.201	1.4733	-17.5839	1.44568	-31.1871
1.51427	-0.18192	1.51426	-0.37198	1.51427	-0.7416	1.51428	-1.85287	1.51434	-3.66259	1.50241	-7.194	1.47229	-17.6425	1.4447	-31.1947
1.51326	-0.18177	1.51326	-0.37153	1.51325	-0.74064	1.51325	-1.85099	1.51331	-3.66068	1.50144	-7.18818	1.4715	-17.6306	1.44342	-31.3492
1.51221	-0.18257	1.51224	-0.37283	1.51226	-0.7429	1.51236	-1.85177	1.51215	-3.66116	1.50037	-7.1857	1.4704	-17.6187	1.44257	-31.3568
1.51121	-0.18241	1.5112	-0.37242	1.51122	-0.74207	1.51129	-1.85272	1.51129	-3.66128	1.49935	-7.19152	1.46948	-17.5905	1.44165	-31.3816
1.51028	-0.18201	1.51028	-0.37154	1.51029	-0.74064	1.51044	-1.84777	1.51044	-3.65424	1.49836	-7.19466	1.46845	-17.6415	1.44074	-31.4007
1.50931	-0.18251	1.5093	-0.3723	1.50931	-0.74157	1.50943	-1.8492	1.50952	-3.65651	1.49725	-7.18756	1.46756	-17.653	1.43976	-31.4484
1.50833	-0.18272	1.50829	-0.37267	1.50828	-0.74243	1.50839	-1.85385	1.50842	-3.66247	1.49645	-7.19204	1.46649	-17.6725	1.43872	-31.5075
1.5073	-0.18229	1.50729	-0.37187	1.50731	-0.74118	1.50742	-1.85099	1.50739	-3.65865	1.49552	-7.18813	1.46555	-17.6449	1.43768	-31.5552
1.50629	-0.18255	1.50629	-0.37227	1.50626	-0.74178	1.50641	-1.84915	1.50647	-3.65627	1.49451	-7.17883	1.46457	-17.5915	1.43646	-31.5895
1.50532	-0.18225	1.50529	-0.37164	1.50531	-0.7405	1.5054	-1.84962	1.50543	-3.6552	1.49341	-7.18889	1.46344	-17.6883	1.43561	-31.5819
1.50426	-0.18258	1.50427	-0.37225	1.50426	-0.74109	1.50433	-1.85165	1.50433	-3.65758	1.49226	-7.19342	1.46237	-17.6716	1.43457	-31.6505
1.5033	-0.1824	1.50328	-0.37174	1.50335	-0.74053	1.50333	-1.85108	1.50342	-3.65913	1.49147	-7.18656	1.46149	-17.6701	1.43341	-31.7554
1.50229	-0.18249	1.50223	-0.37175	1.50226	-0.74052	1.50241	-1.8492	1.50238	-3.65603	1.49047	-7.18246	1.46036	-17.6582	1.43268	-31.7535
1.50127	-0.18261	1.50126	-0.3719	1.50128	-0.74055	1.50134	-1.84768	1.50134	-3.65245	1.48944	-7.17607	1.45956	-17.6349	1.43134	-31.7993
1.50031	-0.18182	1.50026	-0.37056	1.50028	-0.73835	1.50031	-1.84837	1.50043	-3.65388	1.48845	-7.18088	1.45819	-17.6873	1.43054	-31.8279
1.49923	-0.18283	1.49923	-0.37207	1.49923	-0.74024	1.4993	-1.8495	1.49933	-3.65305	1.48737	-7.18083	1.45728	-17.6878	1.42963	-31.8546
1.49824	-0.18315	1.49821	-0.37266	1.49822	-0.74132	1.49832	-1.84938	1.49841	-3.65496	1.48643	-7.18203	1.45642	-17.683	1.42871	-31.8966
1.49726	-0.18131	1.4973	-0.3696	1.49727	-0.73623	1.49738	-1.84444	1.49738	-3.64769	1.48538	-7.18088	1.45544	-17.6621	1.42731	-31.9557
1.49624	-0.18306	1.49622	-0.37243	1.49627	-0.74085	1.49637	-1.84867	1.49628	-3.65198	1.48451	-7.15756	1.45453	-17.6377	1.42621	-32.0263
1.49527	-0.18326	1.49527	-0.37278	1.49529	-0.74092	1.49542	-1.84909	1.49536	-3.65412	1.48317	-7.18808	1.45337	-17.7107	1.42535	-32.0454
1.49435	-0.182	1.49434	-0.37067	1.49437	-0.73761	1.49454	-1.84408	1.49445	-3.64506	1.48245	-7.17669	1.45252	-17.6892	1.42419	-32.0377
1.49333	-0.18251	1.49334	-0.3715	1.49332	-0.73908	1.49341	-1.84694	1.49341	-3.65043	1.48124	-7.1753	1.45139	-17.6873	1.42377	-32.0244
1.49233	-0.18262	1.4923	-0.37172	1.49235	-0.73932	1.4924	-1.84771	1.49249	-3.65269	1.4804	-7.16419	1.45041	-17.6697	1.4223	-32.1598
1.49135	-0.18219	1.49134	-0.37091	1.49132	-0.73791	1.49146	-1.84572	1.49139	-3.6484	1.47954	-7.16491	1.44949	-17.6711	1.42139	-32.2247
1.49033	-0.18239	1.49033	-0.37117	1.49037	-0.738	1.49042	-1.84453	1.49036	-3.64709	1.47832	-7.16376	1.44846	-17.6787	1.42041	-32.2227
1.48934	-0.1817	1.48934	-0.36989	1.48936	-0.73539	1.48941	-1.84345	1.48944	-3.64232	1.47747	-7.16739	1.44739	-17.684	1.41962	-32.217
1.48834	-0.18231	1.4883	-0.37072	1.48837	-0.73739	1.48843	-1.84318	1.48846	-3.64566	1.47631	-7.16715	1.44644	-17.6916	1.41895	-32.1979
1.48729	-0.182	1.48731	-0.37003	1.48729	-0.73627	1.48743	-1.84196	1.48737	-3.64459	1.4754	-7.16119	1.44556	-17.6692	1.41748	-32.3238
1.4863	-0.18218	1.48632	-0.37045	1.48633	-0.73639	1.48639	-1.84396	1.48639	-3.64554	1.47449	-7.14731	1.4444	-17.6649	1.4165	-32.3734
1.4853	-0.18246	1.48532	-0.37079	1.4853	-0.7368	1.48535	-1.84321	1.48541	-3.64268	1.47345	-7.15542	1.44351	-17.6892	1.41528	-32.423
1.48434	-0.18118	1.48434	-0.36844	1.48433	-0.73299	1.4845	-1.83776	1.48431	-3.6329	1.47239	-7.16114	1.44244	-17.6878	1.41473	-32.3772
1.48332	-0.18173	1.48331	-0.36933	1.48329	-0.73503	1.48337	-1.8439	1.48334	-3.64864	1.47142	-7.1517	1.44141	-17.6849	1.41357	-32.4364
1.48224	-0.18349	1.48223	-0.37228	1.48228	-0.73917	1.48242	-1.84295	1.48236	-3.64351	1.47054	-7.14979	1.44064	-17.6759	1.41211	-32.5031
1.48131	-0.18155	1.48132	-0.36899	1.48135	-0.73405	1.48138	-1.8402	1.48126	-3.64053	1.46951	-7.14555	1.4397	-17.6783	1.41156	-32.5165
1.48033	-0.18178	1.48033	-0.36916	1.48034	-0.73414	1.48041	-1.83749	1.48041	-3.63517	1.46856	-7.15365	1.43875	-17.6721	1.41034	-32.5737
1.47926	-0.18289	1.47924	-0.37096	1.47927	-0.7359	1.4794	-1.84032	1.47943	-3.63576	1.46749	-7.14645	1.43759	-17.6778	1.40942	-32.5298
1.47831	-0.18202	1.47833	-0.36943	1.47831	-0.73439	1.47846	-1.83889	1.47846	-3.63565	1.46639	-7.15194	1.43631	-17.6835	1.40857	-32.4764
1.47729	-0.18208	1.47724	-0.36938	1.47726	-0.73455	1.47742	-1.83728	1.47736	-3.6341	1.46534	-7.14502	1.43543	-17.6668	1.40747	-32.6443
1.47629	-0.18186	1.47631	-0.36906	1.47629	-0.73357	1.47635	-1.83901	1.47638	-3.63731	1.46461	-7.12571	1.43448	-17.6659	1.40649	-32.711
1.47533	-0.18147	1.47531	-0.36837	1.47531	-0.73223	1.47537	-1.83666	1.4754	-3.63243	1.46342	-7.14178	1.43332	-17.7112	1.40527	-32.6977
1.47429	-0.18215	1.4743	-0.36921	1.47429	-0.73305	1.47449	-1.83368	1.47449	-3.6248	1.46244	-7.14397	1.43247	-17.6916	1.40436	-32.6653
1.47331	-0.18191	1.4733	-0.36892	1.47327	-0.73274	1.47348	-1.83526	1.47345	-3.62933	1.46148	-7.13544	1.43149	-17.6907	1.40393	-32.6195
1.47233	-0.18206	1.47228	-0.36909	1.47233	-0.73318	1.47238	-1.83854	1.47229	-3.63457	1.46045	-7.12748	1.43024	-17.7054	1.40241	-32.8007
1.47144	-0.18115	1.47142	-0.36748	1.47144	-0.73084	1.47144	-1.83341	1.47144	-3.62873	1.45945	-7.12562	1.42932	-17.6945	1.40137	-32.8426
1.4704	-0.18149	1.47042	-0.36784	1.47046	-0.73062	1.47052	-1.83356	1.47052	-3.62659	1.45855	-7.1332	1.42856	-17.6897	1.40039	-32.8159
1.46939	-0.18225	1.46937	-0.36906	1.4694	-0.73218	1.46945	-1.8329	1.46954	-3.62384	1.45737	-7.13177	1.42731	-17.7007	1.39923	-32.7835
1.4684	-0.1815	1.46838	-0.36796	1.46837	-0.73069	1.46851	-1.83326	1.46851	-3.62706	1.45649	-7.1238	1.42633	-17.7155	1.39874	-32.7454
1.46739	-0.18136	1.46743	-0.36757	1.46738	-0.73017	1.4675	-1.83129	1.46747	-3.6242	1.45543	-7.12056	1.42542	-17.7078	1.39728	-32.9323
1.46635	-0.18225	1.46636	-0.3691	1.46632	-0.73208	1.46643	-1.83529	1.46655	-3.6304	1.45446	-7.11093	1.42459	-17.6997	1.39612	-32.9456
1.46533	-0.1819	1.46533	-0.36839	1.46537	-0.73118	1.46549	-1.8321	1.46552	-3.62504	1.45348	-7.128	1.42365	-17.6701	1.39533	-32.9533
1.4644	-0.18086	1.46441	-0.36666	1.46439	-0.7284	1.46448	-1.82617	1.46448	-3.61431	1.45245	-7.12099	1.42236	-17.7236	1.39441	-32.8922
1.46335	-0.18183	1.46339	-0.36821	1.46335	-0.73053	1.46344	-1.82977	1.46338	-3.62146	1.45142	-7.11179	1.4213	-17.7174	1.39331	-33.0124
1.46236	-0.18122	1.46235	-0.36692	1.46238	-0.72874	1.46243	-1.83025	1.46246	-3.62194	1.45046	-7.11217	1.42038	-17.705	1.3924	-33.0505
1.46139	-0.18155	1.46137	-0.36728	1.46139	-0.7292	1.46149	-1.82831	1.46155	-3.61919	1.44943	-7.11126	1.41943	-17.705	1.39142	-33.0543
1.46032	-0.18177	1.46032	-0.36759	1.46036	-0.72905	1.46048	-1.82578	1.46051	-3.61323	1.4484	-7.10802	1.41861	-17.6763	1.38995	-33.0734
1.45935	-0.18166	1.45935	-0.36748	1.45935	-0.72859	1.45941	-1.82825	1.45947	-3.61574	1.44746	-7.10321	1.41748	-17.7193	1.38947	-33.0219
1.45833	-0.18117	1.45838	-0.36672	1.45834	-0.72787	1.45841	-1.82632	1.45837	-3.61669	1.44639	-7.10316	1.41626	-17.7198	1.38855	-33.0067
1.45732	-0.18153	1.45732	-0.36717	1.45734	-0.7283	1.45743	-1.82614	1.45746	-3.6149	1.44562	-7.0919	1.41556	-17.7188	1.38709	-33.1497
1.45636	-0.18085	1.45638	-0.36596	1.45637	-0.72625	1.45651	-1.82378	1.45642	-3.61228	1.44448	-7.09243	1.4144	-17.6926	1.38611	-33.1593
1.45531	-0.18153	1.45535	-0.36692	1.45532	-0.72749	1.45548	-1.82375	1.45544	-3.61013	1.44347	-7.09815	1.41357	-17.7178	1.38532	-33.1574
1.45436	-0.18098	1.45437	-0.36598	1.45435	-0.72587	1.4545	-1.82301	1.45447	-3.60882	1.44266	-7.08904	1.41235	-17.7169	1.3844	-33.1058
1.45333	-0.18163	1.45338	-0.36706	1.45332	-0.72815	1.45346	-1.82417	1.45349	-3.61192	1.4417	-7.09329	1.4115	-17.715	1.38391	-32.98
1.45229	-0.18204	1.45234	-0.36763	1.45234	-0.7286	1.45236	-1.82468	1.45239	-3.61216	1.4407	-7.08327	1.41037	-17.7159	1.38232	-33.2489
1.45141	-0.18001	1.4514	-0.36421	1.4514	-0.72325	1.45157	-1.81985	1.45136	-3.60477	1.43969	-7.08637	1.4093	-17.7021	1.38141	-33.2356
1.45034	-0.18126	1.45036	-0.3663	1.45035	-0.72624	1.45044	-1.81943	1.45044	-3.60394	1.4387	-7.0714	1.40851	-17.6692	1.38074	-33.2661
1.44927	-0.18229	1.44933	-0.36785	1.44928	-0.72814	1.4494	-1.82149	1.4494	-3.60513	1.43771	-7.08237	1.40747	-17.6954	1.37946	-33.2356
1.44839	-0.18045	1.4484	-0.36465	1.44835	-0.72345	1.4484	-1.81925	1.44849	-3.60358	1.43658	-7.07445	1.40622	-17.7245	1.37866	-33.1802
1.44733	-0.18142	1.44734	-0.36628	1.44736	-0.72547	1.44739	-1.81723	1.44739	-3.60084	1.4356	-7.06921	1.4054	-17.6969	1.37732	-33.3462
1.44631	-0.18157	1.4463	-0.36659	1.44633	-0.72585	1.44644	-1.81821	1.44635	-3.60262	1.43455	-7.07088	1.40451	-17.6845	1.37647	-33.3424
1.44537	-0.1806	1.44536	-0.3647	1.44539	-0.72291	1.44544	-1.8121	1.44562	-3.59201	1.43357	-7.08447	1.40353	-17.6606	1.37524	-33.3252
1.4443	-0.18156	1.44429	-0.36627	1.44432	-0.72501	1.4444	-1.81499	1.4444	-3.59476	1.43258	-7.08733	1.40234	-17.6959	1.37451	-33.3099
1.44343	-0.18071	1.44344	-0.36483	1.44338	-0.72278	1.44351	-1.81511	1.44348	-3.59666	1.43149	-7.07593	1.40137	-17.6988	1.37305	-33.3881
1.44247	-0.18065	1.44249	-0.36463	1.44252	-0.72245	1.44257	-1.81273	1.44257	-3.59333	1.43044	-7.0766	1.40021	-17.6859	1.37244	-33.3805
1.44149	-0.18092	1.44147	-0.36507	1.4415	-0.72269	1.4415	-1.81401	1.44153	-3.59452	1.42944	-7.07955	1.39923	-17.6525	1.3714	-33.411
1.44048	-0.18108	1.44049	-0.36531	1.44048	-0.72286	1.44058	-1.81297	1.44061	-3.59273	1.42856	-7.07507	1.39856	-17.621	1.37036	-33.4148
1.43944	-0.18139	1.43945	-0.36583	1.43944	-0.72378	1.43961	-1.81297	1.43951	-3.59249	1.42732	-7.0694	1.39752	-17.6926	1.36945	-33.3843
1.43848	-0.17994	1.4385	-0.3633	1.43848	-0.71999	1.43863	-1.80775	1.43854	-3.5845	1.42643	-7.08222	1.39633	-17.6745	1.36859	-33.3805
1.43745	-0.18044	1.43746	-0.36403	1.43748	-0.72073	1.43756	-1.81106	1.43744	-3.5888	1.42538	-7.07855	1.39539	-17.6692	1.36743	-33.4625
1.43644	-0.1817	1.43641	-0.36617	1.43644	-0.72345	1.43655	-1.81007	1.43652	-3.58677	1.42455	-7.06716	1.3945	-17.6487	1.36633	-33.4778
1.4355	-0.18048	1.4355	-0.36394	1.43549	-0.72035	1.43561	-1.80793	1.43561	-3.5845	1.42346	-7.06034	1.39337	-17.6806	1.36554	-33.474
1.4345	-0.18026	1.43449	-0.36359	1.43451	-0.71936	1.43454	-1.80885	1.43439	-3.58486	1.42241	-7.07641	1.39237	-17.6611	1.36426	-33.4797
1.43336	-0.18287	1.43335	-0.36796	1.43334	-0.72608	1.43353	-1.81246	1.43347	-3.59142	1.42129	-7.07331	1.39151	-17.6649	1.36383	-33.3672
1.4324	-0.18266	1.43239	-0.36763	1.43242	-0.72565	1.43256	-1.81547	1.43256	-3.5944	1.42048	-7.06706	1.39035	-17.6597	1.36249	-33.5197
1.43142	-0.18151	1.43143	-0.36569	1.4314	-0.72272	1.43152	-1.81207	1.43146	-3.58951	1.4195	-7.06673	1.3894	-17.632	1.36121	-33.5369
1.43037	-0.18243	1.43037	-0.36722	1.43037	-0.72519	1.43042	-1.81264	1.43048	-3.5907	1.41858	-7.05791	1.38825	-17.6368	1.36047	-33.5274
1.42938	-0.18249	1.42937	-0.36739	1.42938	-0.72514	1.4295	-1.81398	1.42932	-3.59201	1.41748	-7.0653	1.38736	-17.6401	1.35938	-33.5522
1.42835	-0.18237	1.42835	-0.36723	1.42835	-0.72469	1.42847	-1.81231	1.42847	-3.58903	1.41647	-7.06234	1.38623	-17.6559	1.35864	-33.5102
1.42733	-0.18213	1.42732	-0.36671	1.42731	-0.72407	1.4274	-1.81097	1.42737	-3.58832	1.41552	-7.06282	1.38519	-17.6473	1.35718	-33.5884
1.42635	-0.1825	1.4264	-0.3673	1.4264	-0.72514	1.42645	-1.81502	1.42639	-3.59321	1.41438	-7.058	1.38437	-17.6158	1.35669	-33.5865
1.42533	-0.18225	1.42537	-0.36681	1.42535	-0.72452	1.42539	-1.81407	1.42535	-3.59225	1.41333	-7.06291	1.38348	-17.5586	1.35541	-33.5846
1.42436	-0.18178	1.4244	-0.36606	1.42434	-0.72296	1.4245	-1.80915	1.42444	-3.58462	1.41237	-7.06115	1.38239	-17.6382	1.35449	-33.6056
1.4233	-0.18225	1.4233	-0.36678	1.42327	-0.72387	1.4234	-1.80936	1.42346	-3.58403	1.41146	-7.05223	1.38147	-17.6282	1.3537	-33.5407
1.42225	-0.18316	1.42226	-0.36833	1.42224	-0.72671	1.42246	-1.81437	1.4223	-3.59285	1.41032	-7.05452	1.38043	-17.6048	1.35266	-33.6189
1.4213	-0.18176	1.42132	-0.36585	1.42131	-0.72301	1.42145	-1.81079	1.42139	-3.5882	1.4095	-7.05543	1.37949	-17.6387	1.35144	-33.6132
1.42036	-0.18145	1.42037	-0.36538	1.42036	-0.72199	1.42044	-1.8082	1.42035	-3.58605	1.40842	-7.04346	1.37854	-17.5762	1.35028	-33.6475
1.41937	-0.18256	1.41939	-0.36723	1.41934	-0.7246	1.41946	-1.81177	1.4195	-3.58868	1.40743	-7.04641	1.37738	-17.611	1.34943	-33.6838
1.41844	-0.18101	1.41847	-0.36442	1.41847	-0.72048	1.41849	-1.80703	1.41858	-3.58105	1.4063	-7.04932	1.37637	-17.621	1.34827	-33.6494
1.41735	-0.18247	1.41736	-0.36692	1.41732	-0.72394	1.41748	-1.80897	1.41748	-3.58653	1.40524	-7.04312	1.3754	-17.5738	1.34717	-33.6761
1.41635	-0.18232	1.41638	-0.36658	1.41632	-0.72353	1.41644	-1.80891	1.41638	-3.58522	1.40435	-7.03363	1.37421	-17.6005	1.34662	-33.6838
1.41533	-0.18206	1.41536	-0.36584	1.41536	-0.72246	1.41544	-1.80885	1.41541	-3.5857	1.40336	-7.03478	1.37347	-17.6063	1.34546	-33.6914
1.41435	-0.18194	1.41432	-0.36575	1.41434	-0.72209	1.41443	-1.80584	1.41449	-3.58009	1.40226	-7.03769	1.37219	-17.5862	1.34418	-33.7467
1.41327	-0.18242	1.41329	-0.36655	1.41331	-0.7232	1.41345	-1.80772	1.41339	-3.58403	1.40111	-7.04551	1.37131	-17.5834	1.34296	-33.8001
1.41234	-0.1817	1.41234	-0.36529	1.41232	-0.72119	1.41229	-1.80894	1.41242	-3.58498	1.40032	-7.02887	1.37036	-17.5805	1.34253	-33.7219
1.41133	-0.18143	1.41136	-0.36493	1.4113	-0.72096	1.41141	-1.80554	1.41144	-3.57962	1.39922	-7.03163	1.36957	-17.581	1.34161	-33.7238
1.41027	-0.18183	1.4103	-0.36549	1.41029	-0.72129	1.41034	-1.80653	1.41034	-3.58069	1.39838	-7.02019	1.36853	-17.5448	1.34033	-33.7448
1.40925	-0.18233	1.40927	-0.36624	1.40925	-0.72225	1.40936	-1.80617	1.40936	-3.58033	1.39749	-7.02782	1.36734	-17.5667	1.33954	-33.7925
1.40829	-0.18166	1.40827	-0.36501	1.40828	-0.72005	1.40836	-1.80331	1.40833	-3.57592	1.39642	-7.02572	1.36633	-17.5686	1.33814	-33.7963
1.40727	-0.18097	1.40731	-0.36372	1.4073	-0.7186	1.40738	-1.80256	1.40741	-3.57568	1.39533	-7.02119	1.36527	-17.5495	1.33759	-33.7753
1.40622	-0.18183	1.40625	-0.3653	1.40621	-0.72057	1.40634	-1.80373	1.40631	-3.57842	1.39443	-7.0219	1.36435	-17.5681	1.33649	-33.7696
1.40526	-0.18119	1.40527	-0.36414	1.4053	-0.71901	1.4054	-1.79988	1.40533	-3.57163	1.39321	-7.02753	1.36365	-17.4947	1.33545	-33.7696
1.40422	-0.18114	1.40424	-0.36403	1.4042	-0.71866	1.40436	-1.80078	1.40424	-3.57151	1.39242	-7.01203	1.3624	-17.5457	1.33453	-33.844
1.40319	-0.17672	1.40322	-0.3658	1.40316	-0.72107	1.40329	-1.80006	1.40338	-3.56972	1.39146	-7.01528	1.36142	-17.5433	1.33319	-33.8573
[truncated: 1,202 more rows]
