# Supplementary material for: 3D hierarchical graphene matrices enable stable Zn anodes for aqueous Zn batteries
Source: Nat Commun. 2023 Jul 14;14:4205. doi: 10.1038/s41467-023-39947-8 (PMC10349079; doi:10.1038/s41467-023-39947-8)
Supplement: Supplementary file 11 — Source Data [file 41467_2023_39947_MOESM11_ESM.zip › RAW DATA/Manuscript/Fig.7/Fig.j.xlsx]

## Sheet: Cycle
Cycle for AC/3D-RFGC@Zn capacitor
cycle	charge	discharge	CE
1	111.6	87.9	78.7634
2	110.1	112.5	102.18
3	108	106.6	98.7037
4	109.6	109.2	99.635
5	109.9	109.9	100
6	108.7	108.3	99.632
7	109.6	109.7	100.091
8	108.5	109.4	100.829
9	234.7	179.6	76.5232
10	238.9	205.6	86.0611
11	229.1	211.4	92.2741
12	229.3	202.2	88.1814
13	223.5	208.2	93.1544
14	226.6	199.1	87.8641
15	214.1	202.9	94.7688
16	226.5	198.2	87.5055
17	209.5	197.3	94.1766
18	216.6	198	91.4127
19	129.2	147.4	114.087
20	126.3	127.9	101.267
21	125.4	125.5	100.08
22	125.7	124.4	98.9658
23	124.1	124.8	100.564
24	124.3	124.3	100
25	125.8	124	98.5692
26	126.4	125	98.8924
27	124.8	125.2	100.321
28	124.4	124.7	100.241
29	124.8	124.4	99.6795
30	123.5	123.9	100.324
31	123.7	123.2	99.5958
32	124	123.3	99.4355
33	127.6	123.3	96.6301
34	122.5	125.8	102.694
35	122.4	122.2	99.8366
36	122.2	122	99.8363
37	123	121.6	98.8618
38	123.2	122.6	99.513
39	121	122.3	101.074
40	120.3	120.5	100.166
41	120	119.9	99.9167
42	120.1	120.3	100.167
43	122.2	119.6	97.8723
44	119.2	120.7	101.258
45	119.6	119.4	99.8328
46	120.8	120.3	99.5861
47	118.3	118.7	100.338
48	117	117.4	100.342
49	117.6	117	99.4898
50	116.6	117	100.343
51	117.2	116.6	99.4881
52	119.4	117.7	98.5762
53	116.7	118.2	101.285
54	115.8	116.2	100.345
55	116.4	116	99.6564
56	117.2	116.4	99.3174
57	115.6	116.7	100.952
58	116.3	115.6	99.3981
59	115.4	115	99.6534
60	115.3	116.1	100.694
61	116.1	114.5	98.6219
62	115	115.7	100.609
63	116.4	114.9	98.7113
64	114.4	116.1	101.486
65	114.9	114.8	99.913
66	115.7	115.3	99.6543
67	116.5	116.3	99.8283
68	116.8	116.4	99.6575
69	115.4	115.3	99.9133
70	114.5	115	100.437
71	114.6	114.5	99.9127
72	114.8	114.8	100
73	116.6	115.4	98.9708
74	116.2	116.7	100.43
75	116.1	115.8	99.7416
76	116.2	115.5	99.3976
77	116.1	116.3	100.172
78	119	116.4	97.8151
79	119.2	118.7	99.5805
80	116.2	118.6	102.065
81	117.1	116.1	99.146
82	117.1	116.9	99.8292
83	120.8	119.9	99.255
84	117.9	117.8	99.9152
85	119.1	117.5	98.6566
86	117.9	119	100.933
87	118.7	118.5	99.8315
88	120.7	118.7	98.343
89	122.2	122.3	100.082
90	118.8	119.9	100.926
91	118	117.9	99.9153
92	117.8	118.1	100.255
93	118.5	117.9	99.4937
94	120	118.5	98.75
95	119.4	119.1	99.7487
96	117.2	119	101.536
97	117	116.9	99.9145
98	116.9	116.5	99.6578
99	120.9	116.9	96.6915
100	118.7	121.1	102.022
101	115.9	116.6	100.604
102	116.1	116.5	100.345
103	115.6	115.1	99.5675
104	114.9	115.2	100.261
105	115.2	115.2	100
106	115.7	114.8	99.2221
107	117.2	115.5	98.5495
108	116.7	117.3	100.514
109	116	115.8	99.8276
110	118.3	115.1	97.295
111	114.3	118.6	103.762
112	116.7	115.3	98.8003
113	116.3	114.7	98.6243
114	113.7	116.1	102.111
115	114.4	113.6	99.3007
116	115.7	114.3	98.79
117	112.6	114.5	101.687
118	114.8	112.4	97.9094
119	112.3	114.9	102.315
120	112.2	112.1	99.9109
121	114.6	111.9	97.644
122	115.1	115.2	100.087
123	115	114.7	99.7391
124	112.6	114.8	101.954
125	114.9	112.6	97.9983
126	111.9	114.1	101.966
127	112.4	112.6	100.178
128	114.4	111.9	97.8147
129	114.1	114	99.9124
130	112.2	114.4	101.961
131	112.9	112.1	99.2914
132	115.2	113.1	98.1771
133	114.7	115.6	100.785
134	114.8	114.4	99.6516
135	113.6	114.2	100.528
136	115.2	114.7	99.566
137	115.2	114.9	99.7396
138	115.6	114.4	98.9619
139	114.4	115.4	100.874
140	114.6	114.7	100.087
141	117.3	115	98.0392
142	114.8	117	101.916
143	116	115.8	99.8276
144	116.4	115.8	99.4845
145	116.1	116.2	100.086
146	118.1	118.9	100.677
147	116.1	115.5	99.4832
148	115.7	116.2	100.432
149	116.4	116.3	99.9141
150	117.4	116.4	99.1482
151	118.5	116.6	98.3966
152	116.7	119	101.971
153	119.8	116.9	97.5793
154	117.3	118.9	101.364
155	118.4	118.2	99.8311
156	120.2	118.2	98.3361
157	119	120	100.84
158	117.4	117.9	100.426
159	117	117.6	100.513
160	117.7	117.7	100
161	120.4	117.7	97.7575
162	118.6	119.7	100.927
163	118.3	118	99.7464
164	118	118.8	100.678
165	116.8	116.8	100
166	118.5	116.8	98.5654
167	121	120.1	99.2562
168	118	118.8	100.678
169	115.8	117.7	101.641
170	115.6	115.8	100.173
171	117.2	115.6	98.6348
172	115.5	116.9	101.212
173	115.2	115.1	99.9132
174	115.3	115.3	100
175	118.3	115.6	97.7177
176	117.7	118.2	100.425
177	117	116.3	99.4017
178	115.6	118.1	102.163
179	114.7	114.5	99.8256
180	114.2	114.3	100.088
181	114.2	114.5	100.263
182	116.2	113.8	97.9346
183	114.6	116.4	101.571
184	114.1	114	99.9124
185	114.4	113.4	99.1259
186	114.7	116.3	101.395
187	114.7	113.3	98.7794
188	113.3	114.1	100.706
189	112.9	113.2	100.266
190	115.7	113.6	98.185
191	115	115.1	100.087
192	113.7	114.4	100.616
193	115.6	113.8	98.4429
194	115.4	115.6	100.173
195	116.4	115.9	99.5704
196	115	115.6	100.522
197	115.6	115	99.481
198	113.5	114.6	100.969
199	112.9	113.6	100.62
200	116	114	98.2759
201	114.2	116	101.576
202	113.8	113.5	99.7364
203	114.6	113.8	99.3019
204	114.7	115	100.262
205	115.2	115	99.8264
206	118.3	116.1	98.1403
207	114.2	116.4	101.926
208	116.6	114.3	98.0274
209	114.7	116.6	101.656
210	116.2	115.5	99.3976
211	117.6	117.9	100.255
212	117.2	115.2	98.2935
213	117.4	117	99.6593
214	116.5	117.6	100.944
215	115.6	115.5	99.9135
216	116.8	116.3	99.5719
217	120.2	118.5	98.5857
218	116.3	118.6	101.978
219	117.5	116.8	99.4043
220	116.7	116.7	100
221	116.8	116.7	99.9144
222	119.3	118.1	98.9941
223	117.7	118	100.255
224	117.1	117.4	100.256
225	116.7	117.2	100.428
226	120.4	116.8	97.01
227	118.3	119.2	100.761
228	117.4	118.8	101.192
229	116.7	116.7	100
230	116.2	116.3	100.086
231	115	115.3	100.261
232	115.5	114.8	99.3939
233	115.4	115.8	100.347
234	115.1	114.8	99.7394
235	116.9	115.2	98.5458
236	116.6	116.3	99.7427
237	116.1	117.4	101.12
238	116.6	115.4	98.9708
239	114.1	116.3	101.928
240	115.3	113.7	98.6123
241	114	115.2	101.053
242	114.4	113.5	99.2133
243	115.8	114	98.4456
244	115.3	115.3	100
245	113.1	115.5	102.122
246	113.7	113.2	99.5602
247	117.5	115.3	98.1277
248	114.6	115	100.349
249	113.6	113.9	100.264
250	112.4	113.7	101.157
251	113.4	113.3	99.9118
252	114.4	112.8	98.6014
253	113	114.8	101.593
254	115.2	114.1	99.0451
255	114.6	113.8	99.3019
256	116.6	116.6	100
257	113.1	114.1	100.884
258	113.2	113.6	100.353
259	114	113	99.1228
260	113.5	113.8	100.264
261	113.5	113.3	99.8238
262	113.4	113.7	100.265
263	114.6	113.1	98.6911
264	114	115.4	101.228
265	115.4	113.2	98.0936
266	113.9	116.1	101.932
267	115.5	113.9	98.6147
268	114.3	114.9	100.525
269	114.8	115	100.174
270	115.6	114.4	98.9619
271	116.8	115.4	98.8014
272	115.3	116.3	100.867
273	115.5	115.9	100.346
274	115.2	115.5	100.26
275	114.7	115	100.262
276	115.5	114.7	99.3074
277	119.1	117.7	98.8245
278	116.2	117	100.688
279	114.8	115.6	100.697
280	116.3	115.6	99.3981
281	115.3	115.8	100.434
282	116.7	115.8	99.2288
283	117.8	117.1	99.4058
284	117.6	116.5	99.0646
285	116.2	117.4	101.033
286	115.4	115.9	100.433
287	115.2	115	99.8264
288	117.1	115.2	98.3775
289	115.5	116.7	101.039
290	114.6	115.4	100.698
291	116.2	115.4	99.3115
292	114.6	115.1	100.436
293	118.3	117	98.9011
294	117.4	116.2	98.9779
295	117.6	117.4	99.8299
296	114.9	116.8	101.654
297	115.8	115.9	100.086
298	115.6	115.3	99.7405
299	116.8	115	98.4589
300	117.7	117	99.4053
301	114.7	117.1	102.092
302	113.9	114	100.088
303	116.4	113.6	97.5945
304	113.9	116.5	102.283
305	114	113.4	99.4737
306	114.6	113.7	99.2147
307	116.5	115.1	98.7983
308	113.7	116.1	102.111
309	115.8	113.3	97.8411
310	115.9	115.9	100
311	113.8	116.4	102.285
312	114.8	112.9	98.3449
313	113.8	114.1	100.264
314	112.8	113.6	100.709
315	114.7	113.1	98.6051
316	114.6	115.6	100.873
317	113.3	113.4	100.088
318	113.3	113.4	100.088
319	112.6	113.3	100.622
320	112.3	112	99.7329
321	113.5	112.9	99.4714
322	113.2	112.9	99.735
323	112.7	113.1	100.355
324	114.8	113.3	98.6934
325	116.7	115.7	99.1431
326	113.3	115.6	102.03
327	114.9	114.6	99.7389
328	114.2	114.8	100.525
329	117.5	115.2	98.0426
330	114.8	115.9	100.958
331	115	115	100
332	115.7	114.6	99.0493
333	118.8	115.6	97.3064
334	117.1	118.4	101.11
335	115.3	117.4	101.821
336	114.8	115.2	100.348
337	117.8	115.1	97.708
338	116.7	117.4	100.6
339	115.7	116.6	100.778
340	116.6	115.4	98.9708
341	115.5	116.9	101.212
342	115.2	114.9	99.7396
343	116.1	115.1	99.1387
344	117.8	118.9	100.934
345	116.4	115.6	99.3127
346	116.2	116.1	99.9139
347	116.7	115.7	99.1431
348	117.4	117.4	100
349	118.9	117.7	98.9908
350	116.3	118.1	101.548
351	117.4	116.7	99.4038
352	116	116.5	100.431
353	118.7	116.6	98.2308
354	115.4	117.1	101.473
355	116.3	115.3	99.1402
356	118.6	116.9	98.5666
357	116.9	117.7	100.684
358	114.5	115.9	101.223
359	115.9	114.4	98.7058
360	115.3	115.9	100.52
361	117.8	116.3	98.7267
362	115.3	117.4	101.821
363	117.7	115.8	98.3857
364	114	115.6	101.404
365	114	113.8	99.8246
366	114.4	114.3	99.9126
367	114.9	114.3	99.4778
368	116.4	114.8	98.6254
369	114.8	115.6	100.697
370	115.5	115.1	99.6537
371	117.6	116.6	99.1497
372	113.9	116.2	102.019
373	113.4	113.8	100.353
374	113.4	113	99.6473
375	113.4	112.9	99.5591
376	112.9	114.2	101.151
377	112.8	112.8	100
378	114.3	112.6	98.5127
379	114	113.7	99.7368
380	114.7	113.7	99.1282
381	113.8	114.3	100.439
382	112.4	113.5	100.979
383	114.9	113.1	98.4334
384	115.4	114.9	99.5667
385	115.3	114.5	99.3062
386	112	114.3	102.054
387	115.2	113.2	98.2639
388	112.7	114.8	101.863
389	113.4	113.3	99.9118
390	113.3	113.7	100.353
391	113.7	113	99.3843
392	114.7	113.4	98.8666
393	115	114.8	99.8261
394	115	114.8	99.8261
395	115.5	114.7	99.3074
396	114.6	115.7	100.96
397	116.1	114.1	98.2773
398	116.8	116.6	99.8288
399	116.6	116.8	100.172
400	115.1	116.3	101.043
401	115	115.3	100.261
402	116.3	115	98.8822
403	115.3	117	101.474
404	118.1	115.3	97.6291
405	116.2	118	101.549
406	117	115.6	98.8034
407	117.7	117.1	99.4902
408	114.9	116.9	101.741
409	115.6	115.3	99.7405
410	117.5	114.9	97.7872
411	116.5	119.1	102.232
412	118.1	115.1	97.4598
413	114.9	117.6	102.35
414	115.3	114.7	99.4796
415	114.9	115.4	100.435
416	115.6	115	99.481
417	116.4	116	99.6564
418	115.4	115.7	100.26
419	116.2	115.8	99.6558
420	116.3	115.5	99.3121
421	116.3	116	99.7421
422	117.6	116	98.6395
423	114.8	116.8	101.742
424	116.1	115.1	99.1387
425	117.1	115.9	98.9752
426	115.5	116.9	101.212
427	115.8	115.5	99.7409
428	114.3	115.6	101.137
429	113.7	113.1	99.4723
430	115.9	113.6	98.0155
431	115.2	115.9	100.608
432	114.3	114	99.7375
433	115.8	115.2	99.4819
434	115.1	114.8	99.7394
435	114.3	115.8	101.312
436	112.4	114	101.423
437	113.3	112.3	99.1174
438	112.2	113	100.713
439	113.1	112.1	99.1158
440	111.4	112.3	100.808
441	114.1	111.1	97.3707
442	112.5	114.5	101.778
443	115	113.5	98.6957
444	114.5	114.9	100.349
445	115	114	99.1304
446	112	114.1	101.875
447	112.8	112.5	99.734
448	113.4	113.8	100.353
449	113.3	113.3	100
450	113.3	113.1	99.8235
451	114.9	113.1	98.4334
452	113.5	114.7	101.057
453	113.5	112.6	99.207
454	113.1	114.2	100.973
455	113.7	113.1	99.4723
456	115.4	113.6	98.4402
457	115.3	115.3	100
458	115.4	115.1	99.74
459	114.3	115.6	101.137
460	116.4	114.4	98.2818
461	115.7	117.5	101.556
462	115.2	114.7	99.566
463	116.4	114.5	98.3677
464	113.9	116.5	102.283
465	116.5	114.1	97.9399
466	116.7	116.3	99.6572
467	115.4	116.3	100.78
468	114.8	115.3	100.436
469	117.9	115.7	98.134
470	117.3	117.6	100.256
471	116.3	117.4	100.946
472	117.9	116.5	98.8126
473	115.8	117.2	101.209
474	115.8	115.7	99.9136
475	115	115.6	100.522
476	115.8	114.6	98.9637
477	116.2	116.6	100.344
478	119	115.5	97.0588
479	117.7	118.6	100.765
480	116.4	117.2	100.687
481	115.8	116.6	100.691
482	115	115.3	100.261
483	117	114.7	98.0342
484	115.6	117.3	101.471
485	115.3	115.5	100.173
486	115.6	115	99.481
487	116.8	114.8	98.2877
488	114.6	117	102.094
489	114.2	114	99.8249
490	114.2	113.8	99.6497
491	117.8	116	98.472
492	114.1	116.5	102.103
493	113.3	113.2	99.9117
494	113.6	113.7	100.088
495	112.9	112.5	99.6457
496	114.5	113.6	99.214
497	115.5	114.2	98.8745
498	112.7	114.7	101.775
499	113.9	113.4	99.561
500	114.5	113.1	98.7773
501	112	114	101.786
502	114.5	112	97.8166
503	112.5	114	101.333
504	112.2	113	100.713
505	114.7	113.2	98.6922
506	111.8	113.2	101.252
507	112.7	111.7	99.1127
508	111.9	113	100.983
509	113.3	112.1	98.9409
510	114.8	113.2	98.6063
511	114.3	114.5	100.175
512	116.7	115.1	98.629
513	112.8	116.3	103.103
514	114.6	113	98.6038
515	114.8	114.1	99.3902
516	112.9	115	101.86
517	113.4	113	99.6473
518	114.8	113.2	98.6063
519	114.8	114.6	99.8258
520	114.9	113.5	98.7815
521	116.4	116.2	99.8282
522	113.3	115	101.5
523	113.9	113.6	99.7366
524	113.9	114	100.088
525	115	115.1	100.087
526	115	114.4	99.4783
527	115.1	115.1	100
528	118.2	115.8	97.9695
529	117.7	117.8	100.085
530	114.5	117.2	102.358
531	114.4	114.1	99.7378
532	115.8	115.2	99.4819
533	116.1	115.3	99.3109
534	115.3	115.5	100.173
535	113.9	114.8	100.79
536	117.3	114.4	97.5277
537	117	117.6	100.513
538	117.1	116.7	99.6584
539	115.3	116.8	101.301
540	116.1	115.1	99.1387
541	116.6	116.1	99.5712
542	116.8	115.7	99.0582
543	116.2	117.7	101.291
544	117.4	116.2	98.9779
545	117.6	117.4	99.8299
546	115.2	117	101.562
547	116.5	117	100.429
548	114.7	113.9	99.3025
549	115.1	115.7	100.521
550	116.7	116	99.4002
551	115.6	114.6	99.135
552	115.3	116	100.607
553	117	114.9	98.2051
554	114.5	116.4	101.659
555	115.7	114.4	98.8764
556	113.5	114.7	101.057
557	115	113	98.2609
558	115	116	100.87
559	113.6	114	100.352
560	112.9	113.1	100.177
561	112.9	113.7	100.709
562	114.4	113.1	98.8636
563	111.8	113.6	101.61
564	112.2	111.7	99.5544
565	112	111.9	99.9107
566	113.2	112.4	99.2933
567	113.2	112.6	99.47
568	111.8	113.3	101.342
569	114.4	111.7	97.6399
570	113.5	114.7	101.057
571	116.3	115	98.8822
572	113.9	114.8	100.79
573	114.1	113	99.0359
574	114.5	113.1	98.7773
575	112	115.4	103.036
576	113.7	112.2	98.6807
577	112	113.1	100.982
578	111.8	112.1	100.268
579	115.3	113.4	98.3521
580	113.3	114.2	100.794
581	112.3	113.3	100.89
582	115.7	112.5	97.2342
583	113.2	114.8	101.413
584	113.9	113.1	99.2976
585	115.7	114.6	99.0493
586	115.2	115.3	100.087
587	115.1	115.2	100.087
588	114.4	115.3	100.787
589	113.8	114.8	100.879
590	114	113.7	99.7368
591	116.5	113.7	97.5966
592	116	116.2	100.172
593	114.4	116.1	101.486
594	113.6	114.1	100.44
595	116.9	114.5	97.947
596	114.8	115.9	100.958
597	114	114.6	100.526
598	114.6	114.5	99.9127
599	118.1	115.5	97.7985
600	115.9	116.9	100.863
601	116.1	116.5	100.345
602	117.4	116.1	98.8927
603	116.3	116.9	100.516
604	119	117.6	98.8235
605	117	116.9	99.9145
606	116.6	117.4	100.686
607	117	116.9	99.9145
608	114.4	115.8	101.224
609	114.8	114.7	99.9129
610	115.7	115.3	99.6543
611	115.2	114.7	99.566
612	119.2	117.4	98.4899
613	114.1	116.5	102.103
614	114.3	113.8	99.5626
615	116.2	113.9	98.0207
616	116.5	116.5	100
617	113.7	115.8	101.847
618	113.6	113.5	99.912
619	114.9	113.5	98.7815
620	113	115	101.77
621	114.2	112.3	98.3363
622	113.1	114.5	101.238
623	117.9	114.2	96.8618
624	114.6	116.5	101.658
625	112.6	114	101.243
626	111.9	112.2	100.268
627	113.8	111.8	98.2425
628	113.4	114.6	101.058
629	112.6	112.7	100.089
630	112.3	112.6	100.267
631	114.3	112.5	98.4252
632	114.7	114.3	99.6513
633	112.8	114.6	101.596
634	112.3	112.2	99.9109
635	114.1	113.7	99.6494
636	112.8	113.3	100.443
637	114.8	112.3	97.8223
638	112.4	114.4	101.779
639	112.6	112.2	99.6448
640	114.2	112.5	98.5114
641	113	114.3	101.15
642	114.5	113.4	99.0393
643	114.5	114.7	100.175
644	112	113.8	101.607
645	113.8	112.1	98.5062
646	113	114.2	101.062
647	114.4	113.2	98.951
648	113.3	114.1	100.706
649	113.9	114.1	100.176
650	113.5	113.4	99.9119
651	116.4	115.8	99.4845
652	115.2	113.8	98.7847
653	114.8	115.5	100.61
654	115.6	114.6	99.135
655	114.8	115.7	100.784
656	116.2	115	98.9673
657	114.8	115.4	100.523
658	116	115.5	99.569
659	118.5	117.4	99.0717
660	116.2	117.4	101.033
661	117.6	115.7	98.3843
662	117.7	119.3	101.359
663	117.8	116.1	98.5569
664	116	117.8	101.552
665	117.1	116.1	99.146
666	118.2	118.7	100.423
667	116.3	116.2	99.914
668	115.3	115.6	100.26
669	115.6	115.2	99.654
670	116.4	116.8	100.344
671	115.4	115.2	99.8267
672	115.1	115.4	100.261
673	114.4	114.1	99.7378
674	116.8	114.6	98.1164
675	116	118.5	102.155
676	115.5	114.7	99.3074
677	117.3	115.1	98.1245
678	116.3	116.3	100
679	116.9	116.5	99.6578
680	114.9	117	101.828
681	115.3	114.7	99.4796
682	116.1	114.6	98.708
683	115.5	115.2	99.7403
684	116.2	115.8	99.6558
685	114.9	115.3	100.348
686	114.8	115.4	100.523
687	113.5	114	100.441
688	116.6	113.7	97.5129
689	114.2	117	102.452
690	111.8	112.8	100.894
691	114.7	112.5	98.082
692	114.6	114.2	99.651
693	114.7	114.4	99.7385
694	114.7	114.5	99.8256
695	114.4	114.2	99.8252
696	113.7	115.8	101.847
697	111.2	112	100.719
698	114.4	111.4	97.3776
699	111.3	114.1	102.516
700	112.9	110.9	98.2285
701	113.5	112.6	99.207
702	112.3	113.6	101.158
703	110.5	111.8	101.176
704	110.5	110.1	99.638
705	111.4	110.6	99.2819
706	111	112	100.901
707	113.6	110.8	97.5352
708	111	113.3	102.072
709	112.9	111.9	99.1143
710	111.7	112.8	100.985
711	113.2	111.9	98.8516
712	114.2	113.3	99.2119
713	114.3	114.3	100
714	113.1	114	100.796
715	114.9	113.4	98.6945
716	115.8	114.8	99.1364
717	115.7	116.6	100.778
718	115.9	115.1	99.3097
719	113.5	115.5	101.762
720	118.4	115.3	97.3818
721	114.8	117.1	102.003
722	116.2	115.3	99.2255
723	115.5	116.1	100.519
724	115.6	115.5	99.9135
725	116.5	115.2	98.8841
726	116.4	116.3	99.9141
727	116.7	115.9	99.3145
728	114.8	116.7	101.655
729	115.2	114.8	99.6528
730	117.2	116.7	99.5734
731	115.5	116.2	100.606
732	116.5	115.4	99.0558
733	117.8	114.8	97.4533
734	116.9	118.1	101.027
735	116.4	116.9	100.43
736	115.6	116.2	100.519
737	115.3	115	99.7398
738	115.4	115.3	99.9133
739	116.2	114.8	98.7952
740	113.4	115.3	101.675
741	116.1	114.6	98.708
742	115.6	115.6	100
743	113.5	114.6	100.969
744	112.6	113	100.355
745	113.1	113.2	100.088
746	114.2	114	99.8249
747	113	112.3	99.3805
748	113.3	114.8	101.324
749	113.3	112	98.8526
750	111.7	112.3	100.537
751	111.1	111.5	100.36
752	113.9	110.5	97.0149
753	111.8	114.4	102.326
754	110.8	111	100.181
755	110.7	110.7	100
756	109.7	110.2	100.456
757	112.6	109.6	97.3357
758	112	112.5	100.446
759	111.5	111.8	100.269
760	110.1	111.2	100.999
761	109.9	110.5	100.546
762	110.5	108.8	98.4615
763	108.8	110.4	101.471
764	111.6	108.6	97.3118
765	111.8	111.5	99.7317
766	108.3	111	102.493
767	109.2	108.5	99.359
768	111.3	109.9	98.7421
769	109.2	110.4	101.099
770	111.2	109.2	98.2014
771	112	111.7	99.7321
772	110.5	112	101.357
773	112.1	110	98.1267
774	108.9	111.4	102.296
775	108.7	109	100.276
776	110.6	108.8	98.3725
777	112.2	111.4	99.287
778	110.3	111.9	101.451
779	110.6	109.6	99.0958
780	110.4	111	100.543
781	112.6	111.4	98.9343
782	113.4	112.3	99.03
783	111.3	113.3	101.797
784	114.2	111.2	97.373
785	113.2	113.7	100.442
786	110.7	113.1	102.168
787	112.9	110.3	97.6971
788	111.2	113.4	101.978
789	115.7	113.5	98.0985
790	112.9	113.6	100.62
791	112.5	113.6	100.978
792	113.9	111.6	97.9807
793	114	114.3	100.263
794	116.8	117	100.171
795	113.8	114.9	100.967
796	113.7	113.2	99.5602
797	113.3	113.5	100.177
798	115.3	112.9	97.9185
799	113.2	115.3	101.855
800	114.9	113.4	98.6945
801	115.7	115.3	99.6543
802	114.3	115.5	101.05
803	115.9	114.5	98.7921
804	113	115.1	101.858
805	114.3	112.6	98.5127
806	115.2	114.9	99.7396
807	114.2	114.6	100.35
808	114	114.2	100.175
809	111.7	112.8	100.985
810	112.3	112.3	100
811	115	112.4	97.7391
812	112.1	114.5	102.141
813	114.7	112.4	97.9948
814	112.6	114.7	101.865
815	112.8	112.6	99.8227
816	114.6	112.5	98.1675
817	112.8	114.3	101.33
818	112	112.4	100.357
819	112	111.5	99.5536
820	110.9	111.9	100.902
821	111.4	111.4	100
822	113	111.9	99.0266
823	111.9	112.5	100.536
824	114.6	113.8	99.3019
825	112.3	112.4	100.089
826	110.9	111.1	100.18
827	110.6	110.8	100.181
828	113.1	111.2	98.3201
829	111.7	112.1	100.358
830	110.5	111.5	100.905
831	112	110.4	98.5714
832	112	112.1	100.089
833	110.6	112.4	101.627
834	110.6	111	100.362
835	110.9	109.6	98.8278
836	109.4	110.6	101.097
837	110.5	109.7	99.276
838	112	110.9	99.0179
839	111.2	110.9	99.7302
840	111.2	111.4	100.18
841	110.5	111.3	100.724
842	112	111.1	99.1964
843	111.2	111.4	100.18
844	112.3	111.6	99.3767
845	111.3	112.8	101.348
846	115.1	113.3	98.4361
847	111.8	113.3	101.342
848	111.4	111.1	99.7307
849	111	111.6	100.541
850	114	111.4	97.7193
851	112.5	113.6	100.978
852	111.7	112	100.269
853	113.9	114.5	100.527
854	114.2	111.8	97.8984
855	111.5	113.7	101.973
856	115.2	111.1	96.441
857	111.3	114.8	103.145
858	113.6	111.6	98.2394
859	112.3	114	101.514
860	113.2	112.1	99.0283
861	112.5	113.6	100.978
862	115	112.8	98.087
863	113	114.5	101.327
864	115.2	112.6	97.7431
865	114.3	115.5	101.05
866	115	115.1	100.087
867	117.2	113.2	96.587
868	114.2	117.4	102.802
869	113.6	114.5	100.792
870	113.9	113.8	99.9122
871	115.1	113.5	98.6099
872	113.2	115.2	101.767
873	115.8	114.8	99.1364
874	114.2	114.4	100.175
875	114	113.9	99.9123
876	114.5	114.6	100.087
877	115.3	113.1	98.0919
878	114.4	115.3	100.787
879	113.3	113.7	100.353
880	114.8	115.4	100.523
881	114.5	113.3	98.952
882	115.2	113.7	98.6979
883	111.6	114.7	102.778
884	114.6	112.1	97.8185
885	114	114.3	100.263
886	113.1	112.9	99.8232
887	114.6	116.4	101.571
888	112.3	112.8	100.445
889	111.5	111.4	99.9103
890	113.1	111.2	98.3201
891	115.1	113.9	98.9574
892	109.9	112.9	102.73
893	112.1	110.1	98.2159
894	110.1	112	101.726
895	112.5	110.7	98.4
896	110.5	112.1	101.448
897	113.6	111.5	98.1514
898	110.6	112	101.266
899	113.2	111	98.0565
900	111.8	113.6	101.61
901	110.6	110.6	100
902	112.5	110.7	98.4
903	113.3	112.5	99.2939
904	113.4	115.2	101.587
905	110.4	111.7	101.178
906	111.3	111.1	99.8203
907	114.4	111.8	97.7273
908	115	115.5	100.435
909	112.4	112.5	100.089
910	111.8	112.2	100.358
911	112.6	111.8	99.2895
912	113.7	114.3	100.528
913	110.2	111.7	101.361
914	109.9	109.7	99.818
915	109.3	109.4	100.091
916	111.8	110.5	98.8372
917	111	112.1	100.991
918	111.7	110.6	99.0152
919	112.1	111	99.0187
920	110.3	111.4	100.997
921	111.2	111.7	100.45
922	111.2	110.9	99.7302
923	112.9	111.8	99.0257
924	114.1	112.3	98.4224
925	113.4	115.1	101.499
926	112.6	113.4	100.71
927	112.4	112	99.6441
928	112.5	112.4	99.9111
929	115.3	113.1	98.0919
930	112.3	114.7	102.137
931	112.9	112.2	99.38
932	114.4	113.1	98.8636
933	114.2	113.7	99.5622
934	115.2	114.8	99.6528
935	113.1	114.7	101.415
936	117.3	112.8	96.1637
937	115	117	101.739
938	114.5	115.7	101.048
939	114.7	113.7	99.1282
940	113	114.9	101.681
941	115.9	113.2	97.6704
942	115.1	115	99.9131
943	114.9	116.6	101.48
944	112.2	113.3	100.98
945	112.4	112.5	100.089
946	111.9	111.3	99.4638
947	112.3	111.8	99.5548
948	112.5	112.5	100
949	115.5	113.7	98.4416
950	113	114.5	101.327
951	114.1	112.6	98.6854
952	114.1	114.4	100.263
953	112.9	113	100.089
954	111.9	112.9	100.894
955	113.3	111.8	98.6761
956	110.8	113.1	102.076
957	111.6	110.6	99.1039
958	113.2	112.2	99.1166
959	111.5	113.1	101.435
960	110.7	110.8	100.09
961	111.6	109.8	98.3871
962	112	112.8	100.714
963	112	111.4	99.4643
964	111.7	111.5	99.8209
965	109.3	111	101.555
966	111.3	109.8	98.6523
967	110.2	111.3	100.998
968	112.4	110.8	98.5765
969	109	111	101.835
970	110.9	109.9	99.0983
971	110.2	110.8	100.544
972	111.6	110	98.5663
973	110.7	111.7	100.903
974	113.7	112.7	99.1205
975	112.4	112.3	99.911
976	111.5	111.3	99.8206
977	112.5	111.6	99.2
978	110.8	112.5	101.534
979	112.8	110.6	98.0496
980	113.4	114.9	101.323
981	113	111.5	98.6726
982	112.1	113.6	101.338
983	113.5	111.8	98.5022
984	111.3	113.4	101.887
985	112.9	110.6	97.9628
986	110.8	112.6	101.625
987	114.1	112.1	98.2472
988	112.7	113.1	100.355
989	112.1	112.6	100.446
990	112.2	112.5	100.267
991	111.9	112.2	100.268
992	114.2	112.1	98.1611
993	113.9	113.7	99.8244
994	113.4	113.4	100
995	114.4	114.2	99.8252
996	112.9	113.7	100.709
997	112	113.3	101.161
998	112.9	112	99.2028
999	113.6	112.6	99.1197
1000	113.5	113.7	100.176
1001	113.8	113.2	99.4728
1002	112.8	114.6	101.596
1003	112.6	112.4	99.8224
1004	114.3	112.8	98.6877
1005	112.4	113.6	101.068
1006	114.5	112.3	98.0786
1007	114.2	114.5	100.263
1008	112.8	114.4	101.418
1009	114.1	114.4	100.263
1010	112.7	112.5	99.8225
1011	114.3	112.3	98.2502
1012	112.6	113.6	100.888
1013	113.6	113.3	99.7359
1014	111.8	112.8	100.894
1015	113.8	111.4	97.891
1016	112.8	114.3	101.33
1017	113.2	112.8	99.6466
1018	114.6	115.1	100.436
1019	113.5	113.2	99.7357
1020	112.1	112.5	100.357
1021	113.8	111.9	98.3304
1022	114.6	113.9	99.3892
1023	111.9	114.2	102.055
1024	112.4	111.4	99.1103
1025	113.3	112.2	99.0291
1026	113.1	112.5	99.4695
1027	113	113.8	100.708
1028	113.7	112.3	98.7687
1029	111.7	112.6	100.806
1030	110.8	111.5	100.632
1031	113.2	112.1	99.0283
1032	112.8	113	100.177
1033	112.2	112.9	100.624
1034	112.2	111.6	99.4652
1035	114.2	114.1	99.9124
1036	110.2	112.8	102.359
1037	112.9	110.5	97.8742
1038	110.8	112.1	101.173
1039	111.2	111.2	100
1040	111.7	110.2	98.6571
1041	109.8	111.9	101.913
1042	110.4	110	99.6377
1043	110.3	110.9	100.544
1044	113.2	112.7	99.5583
1045	109.5	110	100.457
1046	109.7	109.9	100.182
1047	111.3	109	97.9335
1048	110.5	111.5	100.905
1049	109.8	110.1	100.273
1050	110.5	110.2	99.7285
1051	110.8	110.3	99.5487
1052	111	110.7	99.7297
1053	112.2	111.2	99.1087
1054	110.2	111.9	101.543
1055	112.8	111.3	98.6702
1056	113.7	112.7	99.1205
1057	113.9	113.7	99.8244
1058	111.1	113.4	102.07
1059	113.5	111.5	98.2379
1060	112.8	112.6	99.8227
1061	114.2	112.7	98.6865
1062	114.2	115.2	100.876
1063	112.9	113.3	100.354
1064	112.1	112.5	100.357
1065	111.8	112.7	100.805
1066	114.2	112.1	98.1611
1067	115	113.8	98.9565
1068	113.1	115.2	101.857
1069	114.3	112.3	98.2502
1070	112	114.6	102.321
1071	115.3	114.2	99.046
1072	113	112.3	99.3805
1073	112.5	113.1	100.533
1074	114.3	112.4	98.3377
1075	115	114.9	99.913
1076	112.2	114.7	102.228
1077	112.6	111.7	99.2007
1078	115.1	112.9	98.0886
1079	112.5	114.1	101.422
1080	115.4	115.4	100
1081	114.2	113	98.9492
1082	113.5	114.2	100.617
1083	111.8	113	101.073
1084	112.9	111.7	98.9371
1085	113.4	112.8	99.4709
1086	111.2	113.1	101.709
1087	110.5	110	99.5475
1088	112.8	111.1	98.4929
1089	111.8	112.8	100.894
1090	112.4	111.8	99.4662
1091	109.5	111.1	101.461
1092	111.2	110.3	99.1907
1093	112.4	111.4	99.1103
1094	111.5	111.3	99.8206
1095	111.1	112.3	101.08
1096	109.4	110	100.548
1097	109.4	109.5	100.091
1098	110.5	108.6	98.2805
1099	109.5	110.5	100.913
1100	109	109.7	100.642
1101	111.9	109.1	97.4978
1102	111.4	111.9	100.449
1103	110.9	110.7	99.8197
1104	110.5	112.8	102.081
1105	111.6	109.6	98.2079
1106	110.8	111.4	100.542
1107	112	112.7	100.625
1108	109.4	110	100.548
1109	111.5	109.5	98.2063
1110	111.7	111	99.3733
1111	109.6	111.7	101.916
1112	109.4	109.4	100
1113	111.9	109.4	97.7659
1114	111.6	112.3	100.627
1115	109	110.7	101.56
1116	111.6	111.8	100.179
1117	110.6	109.6	99.0958
1118	110.8	110.8	100
1119	112	109.8	98.0357
1120	111.6	112.5	100.806
1121	111.1	112.6	101.35
1122	110.9	110.4	99.5491
1123	112.8	111.1	98.4929
1124	110.5	111.9	101.267
1125	111.3	111	99.7305
1126	111.3	111.1	99.8203
1127	112.1	111.2	99.1971
1128	112.7	111.8	99.2014
1129	114.9	113.2	98.5204
1130	112.5	113.7	101.067
1131	114.1	113.1	99.1236
1132	112.7	112.8	100.089
1133	112.9	113.5	100.531
1134	111.6	113	101.254
1135	112.1	111	99.0187
1136	111.8	112.8	100.894
1137	111.7	111.6	99.9105
1138	111.6	111.6	100
1139	111.3	111.3	100
1140	112.1	111.8	99.7324
1141	115.8	112.3	96.9775
1142	113.3	115.3	101.765
1143	112	113.3	101.161
1144	114.8	113.2	98.6063
1145	111.5	112.6	100.987
1146	111.2	111.8	100.54
1147	110.1	110.3	100.182
1148	110.3	109.9	99.6373
1149	112.2	110.5	98.4848
1150	112.6	112.2	99.6448
1151	111.1	111.8	100.63
1152	111.9	111.8	99.9106
1153	112.9	113.5	100.531
1154	112.7	110.9	98.4028
1155	111.6	112.4	100.717
1156	113.7	112.2	98.6807
1157	112.2	112.8	100.535
1158	110.1	111.8	101.544
1159	113.3	110.8	97.7935
1160	113.2	113.3	100.088
1161	110.2	112.8	102.359
1162	110.2	110.2	100
1163	110.9	110	99.1885
1164	109.7	110.9	101.094
1165	109.2	109.3	100.092
1166	110.3	108.9	98.7307
1167	109.7	110.2	100.456
1168	108.4	109.2	100.738
1169	109.7	109	99.3619
1170	110.1	109.6	99.5459
1171	109	110	100.917
1172	110.9	110	99.1885
1173	110.1	109.5	99.455
1174	111.1	110	99.0099
1175	109	110.6	101.468
1176	109	109.4	100.367
1177	108.3	108.5	100.185
1178	109.9	109.3	99.454
1179	108.2	109	100.739
1180	111.1	108.9	98.0198
1181	108.8	110.4	101.471
1182	110.7	108.4	97.9223
1183	111.8	111.8	100
1184	109.2	111.4	102.015
1185	109.4	108.7	99.3602
1186	109.2	109.8	100.549
1187	109	108.4	99.4495
1188	111.1	110.3	99.2799
1189	111.5	110.5	99.1031
1190	109.5	111.4	101.735
1191	109.8	110.3	100.455
1192	110	109.2	99.2727
1193	110.7	110	99.3677
1194	109.9	110.7	100.728
1195	111.6	110.7	99.1936
1196	112.5	111	98.6667
1197	112.1	112.9	100.714
1198	111.8	112.1	100.268
1199	111.1	111.7	100.54
1200	111	111	100
1201	112	112.2	100.179
1202	114.1	111.4	97.6337
1203	111.3	114	102.426
1204	111.4	111.7	100.269
1205	111.3	111	99.7305
1206	114	111.4	97.7193
1207	112.4	113	100.534
1208	113.3	112.2	99.0291
1209	112.1	113.8	101.516
1210	113.9	113.6	99.7366
1211	113.1	113	99.9116
1212	113.9	112.3	98.5953
1213	111.7	114.2	102.238
1214	114.2	112.8	98.7741
1215	110.9	112.1	101.082
1216	112.1	111.7	99.6432
1217	111.5	111.7	100.179
1218	110.6	111.2	100.543
1219	112.2	112.5	100.267
1220	112.5	110.7	98.4
1221	111.4	112.5	100.987
1222	112.6	111	98.579
1223	112.9	112	99.2028
1224	110.5	112.5	101.81
1225	110.1	110.6	100.454
1226	111.8	110	98.39
1227	110.5	111.3	100.724
1228	113.5	112.3	98.9427
1229	110.7	112.3	101.445
1230	111	111.3	100.27
1231	110.7	109.8	99.187
1232	110.9	111	100.09
1233	111.8	110.6	98.9266
1234	111.2	111.9	100.629
1235	109.5	110.6	101.005
1236	108.9	109.2	100.275
1237	108.4	108.5	100.092
1238	108.2	108.2	100
1239	109.9	108.5	98.7261
1240	111	110.5	99.5495
1241	112.1	110.5	98.5727
1242	110.1	112.2	101.907
1243	108.9	109.2	100.275
1244	109.7	109.2	99.5442
1245	108.5	109	100.461
1246	109.2	109.2	100
1247	111.7	110.1	98.5676
1248	109.7	110.8	101.003
1249	108.8	108.7	99.9081
1250	108.8	109.6	100.735
1251	108.8	108.4	99.6324
1252	111.3	110	98.832
1253	111.1	111.2	100.09
1254	109.3	110.5	101.098
1255	110.5	109.9	99.457
1256	111	109.9	99.009
1257	110.9	109.8	99.0081
1258	110.8	111.1	100.271
1259	108.4	110.3	101.753
1260	110.4	109.1	98.8225
1261	111.2	110.8	99.6403
1262	112.1	111.7	99.6432
1263	110.1	111.2	100.999
1264	111.7	110.5	98.9257
1265	112.3	111.5	99.2876
1266	113.2	113	99.8233
1267	112.3	113	100.623
1268	109.7	111.3	101.459
1269	110.1	109.9	99.8183
1270	111.2	109.7	98.6511
1271	111.6	113.2	101.434
1272	111.1	110.3	99.2799
1273	110.8	111.6	100.722
1274	114	110.9	97.2807
1275	110.6	112.6	101.808
1276	113.4	113.2	99.8236
1277	111.5	111.7	100.179
1278	110	110.2	100.182
1279	112.4	110	97.8648
1280	111.5	112.5	100.897
1281	110	111.4	101.273
1282	110.5	110.5	100
1283	112.4	110	97.8648
1284	111	112.7	101.532
1285	110.3	110.9	100.544
1286	113.9	111.1	97.5417
1287	112	113.3	101.161
1288	112.2	111.1	99.0196
1289	111.2	112	100.719
1290	114.5	113.8	99.3886
1291	112.1	111.8	99.7324
1292	110.6	112.2	101.447
1293	112.5	110.5	98.2222
1294	110	111.6	101.455
1295	112	110.2	98.3929
1296	111.3	111.2	99.9102
1297	109.7	112.2	102.279
1298	110	109.7	99.7273
1299	111.2	110	98.9209
1300	111.6	110.6	99.1039
1301	110.9	111.5	100.541
1302	111.8	110.5	98.8372
1303	110	112	101.818
1304	109.8	110.5	100.638
1305	109.9	109.1	99.2721
1306	110.2	109	98.9111
1307	108.2	110.2	101.848
1308	109.9	108.6	98.8171
1309	110.4	109.7	99.3659
1310	109.6	109.7	100.091
1311	108	109.8	101.667
1312	108.5	108.1	99.6313
1313	110.5	109.9	99.457
1314	108.8	109	100.184
1315	109.2	108.3	99.1758
1316	107.3	108.4	101.025
1317	110.3	108.2	98.0961
1318	108.8	110.3	101.379
1319	108.3	108.2	99.9077
1320	108.4	109	100.554
1321	109.7	107.6	98.0857
1322	109.3	109.7	100.366
1323	112.3	111.1	98.9314
1324	109.5	111.4	101.735
1325	110.6	111.4	100.723
1326	110.3	108.7	98.5494
1327	110	111.2	101.091
1328	110.9	111.2	100.271
1329	110.3	108.7	98.5494
1330	111	110.7	99.7297
1331	112.6	111.9	99.3783
1332	110.3	111.3	100.907
1333	109.3	109.8	100.457
1334	110	110.1	100.091
1335	109.6	109.9	100.274
1336	109.5	109.3	99.8174
1337	112.3	109.9	97.8629
1338	111.6	111.9	100.269
1339	110.1	110.7	100.545
1340	111	110.1	99.1892
1341	111.9	111.8	99.9106
1342	113.5	112.5	99.1189
1343	110.1	112.3	101.998
1344	110.8	110.6	99.8195
1345	110.6	110.8	100.181
1346	112.4	111.1	98.8434
1347	115.9	114.3	98.6195
1348	112.1	113.3	101.07
1349	113.6	113.4	99.8239
1350	111.9	112.6	100.626
1351	112.9	111.5	98.76
1352	111.2	111.9	100.629
1353	111.5	110.8	99.3722
1354	111.5	112.2	100.628
1355	110.8	111.3	100.451
1356	111.4	110.7	99.3716
1357	110.5	110.6	100.091
1358	111.1	110.7	99.64
1359	109.7	110.6	100.82
1360	109.7	110.1	100.365
1361	111.4	111.4	100
1362	109.2	109.1	99.9084
1363	109.5	109.8	100.274
1364	111.5	109.2	97.9372
1365	109.7	111.3	101.459
1366	111.8	110	98.39
1367	110.4	110.8	100.362
1368	111.4	110.9	99.5512
1369	111.6	110.9	99.3728
1370	111.5	111.4	99.9103
1371	110	111.5	101.364
1372	110.4	109.3	99.0036
1373	109	110.2	101.101
1374	111	108.9	98.1081
1375	112.4	112.6	100.178
1376	109.1	111.3	102.016
1377	109.1	109.6	100.458
1378	110.6	107.6	97.2875
1379	111	111.2	100.18
1380	109.6	111	101.277
1381	111.4	110.5	99.1921
1382	110.6	110.5	99.9096
1383	107.5	109.4	101.767
1384	110.1	109.3	99.2734
1385	110.6	108.9	98.4629
1386	107.8	109.7	101.763
1387	109.4	108.3	98.9945
1388	108.7	109.3	100.552
1389	111.4	109.6	98.3842
1390	109.3	111	101.555
1391	107.8	108.3	100.464
1392	109.3	107.7	98.5361
1393	108.2	109.4	101.109
1394	111	108.3	97.5676
1395	108.4	111.2	102.583
1396	109.2	109.2	100
1397	108.5	108.6	100.092
1398	109.1	109	99.9083
1399	109.6	109.3	99.7263
1400	111.5	109.3	98.0269
1401	109.5	111.7	102.009
1402	112	110.3	98.4821
1403	110.3	111.7	101.269
1404	113.1	109.9	97.1706
1405	110.2	112.8	102.359
1406	110.5	110.4	99.9095
1407	112.7	110.9	98.4028
1408	113.5	112.6	99.207
1409	111.6	113.2	101.434
1410	112.7	112.4	99.7338
1411	111.5	112.2	100.628
1412	111.2	110.9	99.7302
1413	113.4	112.3	99.03
1414	112.4	112.2	99.8221
1415	113.2	113.2	100
1416	113.6	112.6	99.1197
1417	111.7	113.6	101.701
1418	114.2	111.9	97.986
1419	112.1	114.9	102.498
1420	110.8	109.9	99.1877
1421	113	110.9	98.1416
1422	114.7	114.9	100.174
1423	110.1	112.1	101.817
1424	111.1	110.9	99.82
1425	112.9	111.3	98.5828
1426	113	112.8	99.823
1427	110.8	112.4	101.444
1428	112.3	113.1	100.712
1429	112.9	110.2	97.6085
1430	110.5	112.5	101.81
1431	111.6	109.8	98.3871
1432	109.2	110.7	101.374
1433	109.8	110	100.182
1434	109.4	109.6	100.183
1435	110.2	109.7	99.5463
1436	108.7	109.3	100.552
1437	110.6	108.4	98.0109
1438	110.6	110.6	100
1439	111.8	110.9	99.195
1440	111.2	112	100.719
1441	109.7	110.2	100.456
1442	108.5	109.5	100.922
1443	110.3	107.9	97.8241
1444	109.1	110.3	101.1
1445	110.7	110	99.3677
1446	108.4	109.6	101.107
1447	109.9	108.8	98.9991
1448	107.7	109.4	101.578
1449	109.4	107.6	98.3547
1450	109	110.7	101.56
1451	110.2	107.6	97.6406
1452	108.4	109.8	101.292
1453	107.9	108.9	100.927
1454	107.9	108.1	100.185
1455	108.9	107.8	98.9899
1456	107	107.8	100.748
1457	108.8	108.5	99.7243
1458	110.7	108.4	97.9223
1459	110	110.6	100.545
1460	109.2	109.1	99.9084
1461	110.4	110.2	99.8188
1462	108.3	110	101.57
1463	108.9	108.1	99.2654
1464	111.3	110.9	99.6406
1465	110.7	110.4	99.729
1466	109.3	110.6	101.189
1467	110.8	109.9	99.1877
1468	111	110	99.0991
1469	112.9	112.2	99.38
1470	110.4	111.5	100.996
1471	110.8	110.7	99.9098
1472	111.1	111.5	100.36
1473	110	110.4	100.364
1474	110.3	110.6	100.272
1475	112	109.1	97.4107
1476	112.5	112.6	100.089
1477	111.1	112.1	100.9
1478	111.3	111.6	100.27
1479	110.9	111.3	100.361
1480	109.7	109.8	100.091
1481	110.9	110.4	99.5491
1482	110.3	110.7	100.363
1483	109.7	110	100.273
1484	111.2	109.9	98.8309
1485	112.2	111.4	99.287
1486	113.5	112.6	99.207
1487	111.1	113.3	101.98
1488	111	110.6	99.6396
1489	110.1	110.2	100.091
1490	111.3	111.5	100.18
1491	113.1	110.9	98.0548
1492	114.3	113.7	99.4751
1493	112.9	113.1	100.177
1494	111.2	112.5	101.169
1495	110.8	111.1	100.271
1496	110.6	111	100.362
1497	111.7	111.9	100.179
1498	110.5	110.8	100.271
1499	112.1	110.8	98.8403
1500	110	110.9	100.818
1501	109.6	109.7	100.091
1502	109.7	109.4	99.7265
1503	108.6	109.4	100.737
1504	110.6	109.2	98.7342
1505	112.5	111.1	98.7556
1506	110.7	111.6	100.813
1507	111.7	111.2	99.5524
1508	111.2	111.7	100.45
1509	111.5	110.3	98.9238
1510	108.8	111	102.022
1511	111.7	110.8	99.1943
1512	108.9	110	101.01
1513	108.6	108.6	100
1514	108.5	108.9	100.369
1515	111.8	108.7	97.2272
1516	108.8	111.5	102.482
1517	110.1	109.1	99.0917
1518	108.2	109.4	101.109
1519	108.7	108.7	100
1520	110.4	108.2	98.0072
1521	109.2	110.8	101.465
1522	109.3	108.7	99.451
1523	110.6	109.6	99.0958
1524	111.8	110.2	98.5689
1525	109.8	113.2	103.097
1526	108.4	108.6	100.184
1527	110	108.4	98.5455
1528	109.1	109.2	100.092
1529	108.8	109.8	100.919
1530	112.4	109.9	97.7758
1531	110.2	111.1	100.817
1532	111.9	110	98.3021
1533	109.6	112.3	102.463
1534	110.7	109.8	99.187
1535	109.6	110.1	100.456
1536	109.7	110	100.273
1537	110.2	109.6	99.4555
1538	109.2	109.9	100.641
1539	112.3	109.4	97.4176
1540	111.3	111.6	100.27
1541	112.1	112.1	100
1542	109.9	111.7	101.638
1543	110.2	109.8	99.637
1544	110.5	110.4	99.9095
1545	113.2	110.9	97.9682
1546	112.8	112.5	99.734
1547	111.6	113	101.254
1548	110.9	112	100.992
1549	112.1	111	99.0187
1550	112.5	112	99.5556
1551	110.8	112.2	101.264
1552	112.5	111.2	98.8444
1553	110.6	112	101.266
1554	111.2	111.2	100
1555	111.2	110.6	99.4604
1556	111.5	111	99.5516
1557	112.1	111.4	99.3756
1558	114.1	114	99.9124
1559	113.1	112.5	99.4695
1560	111.5	112.1	100.538
1561	110.3	111.2	100.816
1562	113.1	111	98.1432
1563	112.3	112.7	100.356
1564	111.6	111.5	99.9104
1565	112.4	111.7	99.3772
1566	109.9	112.5	102.366
1567	112	110.5	98.6607
1568	109.7	111	101.185
1569	112	110.2	98.3929
1570	111.9	111.3	99.4638
1571	112.4	111.3	99.0213
1572	109.8	112.6	102.55
1573	113.2	111.4	98.4099
1574	111.8	111.4	99.6422
1575	109	111.6	102.385
1576	111.6	110.8	99.2832
1577	109.2	109.9	100.641
1578	108.5	108.9	100.369
1579	109.1	108.7	99.6334
1580	108.9	108.2	99.3572
1581	111.7	110.1	98.5676
1582	110.2	110.7	100.454
1583	111	111	100
1584	110.1	110	99.9092
1585	110.2	111.2	100.907
1586	108.5	109	100.461
1587	109.7	109	99.3619
1588	109	109.7	100.642
1589	110.6	107.9	97.5588
1590	109	111.6	102.385
1591	110.3	108.7	98.5494
1592	110.6	109.6	99.0958
1593	108.5	110.9	102.212
1594	109.9	108.3	98.5441
1595	109.7	110.7	100.912
1596	110.2	108.1	98.0944
1597	110.2	111.4	101.089
1598	108.7	109.5	100.736
1599	110.3	109	98.8214
1600	109.8	110.2	100.364
1601	109.8	109.7	99.9089
1602	110.1	109.8	99.7275
1603	110.7	109.9	99.2773
1604	111.3	111.2	99.9102
1605	112.6	112.5	99.9112
1606	109.4	111.4	101.828
1607	111.6	109.3	97.9391
1608	111.4	110.9	99.5512
1609	111.9	112.2	100.268
1610	111.8	111.3	99.5528
1611	110.4	112.3	101.721
1612	111.3	110	98.832
1613	109.5	111.2	101.553
1614	111.4	109.8	98.5637
1615	112.3	111.6	99.3767
1616	111.5	111.8	100.269
1617	110.7	111.9	101.084
1618	110.7	109.8	99.187
1619	112	111.1	99.1964
1620	110.3	112	101.541
1621	109.7	109.3	99.6354
1622	112.6	110.5	98.135
1623	110.4	111.9	101.359
1624	111.9	110.5	98.7489
1625	113.1	112.4	99.3811
1626	111.1	112.4	101.17
1627	110.6	111.2	100.543
1628	110.3	110.8	100.453
1629	112.5	110.6	98.3111
1630	112.4	112.1	99.7331
1631	112	111.6	99.6429
1632	111.9	111.7	99.8213
1633	112.1	111.6	99.554
1634	109.7	112.3	102.37
1635	109.2	109.2	100
1636	110.5	108.8	98.4615
1637	109.7	110.8	101.003
1638	109.7	109.6	99.9088
1639	109.1	108.8	99.725
1640	110.3	109.5	99.2747
1641	108.8	110	101.103
1642	109.8	108.5	98.816
1643	110.7	110.1	99.458
1644	109.5	110.6	101.005
1645	108.6	109.6	100.921
1646	109.1	108.8	99.725
1647	110.6	108.7	98.2821
1648	110.1	110.1	100
1649	110.5	110	99.5475
1650	109.1	110.1	100.917
1651	109.6	109.4	99.8175
1652	108.4	110.3	101.753
1653	107.6	107.8	100.186
1654	109.2	107.1	98.0769
1655	107.6	108.6	100.929
1656	108.2	108.5	100.277
1657	109	107.7	98.8073
1658	109.2	108.6	99.4506
1659	107.6	109.3	101.58
1660	107.3	107.6	100.28
1661	109.8	107.3	97.7231
1662	108.1	110.2	101.943
1663	107.7	107.8	100.093
1664	109.9	108.2	98.4531
1665	108.2	109.8	101.479
1666	111.3	108.9	97.8437
1667	107.3	109.9	102.423
1668	109.7	108.1	98.5415
1669	109.3	109.5	100.183
1670	109.9	108.8	98.9991
1671	107.8	109.7	101.763
1672	108.6	108.1	99.5396
1673	107.9	108.4	100.463
1674	109.1	108.6	99.5417
1675	109.4	109.6	100.183
1676	110.4	108.9	98.6413
1677	108.8	110.2	101.287
1678	109.3	109.1	99.817
1679	111.4	109.2	98.0251
1680	110.1	112.7	102.361
1681	109.6	109.2	99.635
1682	109.1	109.3	100.183
1683	110.9	109.7	98.9179
1684	111.5	110.4	99.0135
1685	109.6	112	102.19
1686	111.6	109.1	97.7599
1687	111.3	111.3	100
1688	111.5	111	99.5516
1689	109.9	111.5	101.456
1690	110.8	110.2	99.4585
1691	108.9	110.3	101.286
1692	108.9	109.1	100.184
1693	110.7	109.7	99.0967
1694	112.6	110.9	98.4902
1695	111.7	112.6	100.806
1696	111.6	110.9	99.3728
1697	112.9	111.8	99.0257
1698	111.2	112	100.719
1699	111.2	111.6	100.36
1700	111.4	110.8	99.4614
1701	111.1	110.5	99.46
1702	113.1	111.5	98.5853
1703	109.7	113.5	103.464
1704	109.8	109.2	99.4536
1705	109.6	109.3	99.7263
1706	109.7	109.6	99.9088
1707	110.9	109.9	99.0983
1708	110.8	110.7	99.9098
1709	109.4	110.8	101.28
1710	110.8	109	98.3755
1711	111.5	110.6	99.1928
1712	110.8	111.5	100.632
1713	108.2	110.6	102.218
1714	108.8	107.6	98.8971
1715	110.4	109.7	99.3659
1716	110.3	109.8	99.5467
1717	108.2	110.2	101.848
1718	108	107.9	99.9074
1719	110.3	107.9	97.8241
1720	110.7	111.4	100.632
1721	107.8	109.8	101.855
1722	109.4	107.2	97.989
1723	109.9	109.3	99.454
1724	109.3	109.5	100.183
1725	109.4	110.3	100.823
1726	108.1	108.9	100.74
1727	109.5	107.6	98.2648
1728	109.6	109.2	99.635
1729	107.6	109.3	101.58
1730	107.2	107.9	100.653
1731	107.1	106.6	99.5332
1732	107.4	107.8	100.372
1733	108.6	107.8	99.2634
1734	108.7	108.4	99.724
1735	108.3	108.8	100.462
1736	109.1	108.4	99.3584
1737	107.8	109.1	101.206
1738	108.1	107.6	99.5375
1739	108.7	107.4	98.8041
1740	109.4	109.2	99.8172
1741	108.4	109.6	101.107
1742	108.3	108.2	99.9077
1743	111.7	109.2	97.7619
1744	110	110.8	100.727
1745	109.9	109.6	99.727
1746	110.3	110.3	100
1747	108.3	109.8	101.385
1748	110.4	108.7	98.4601
1749	109.8	110.6	100.729
1750	111.7	110.1	98.5676
1751	111.4	111.7	100.269
1752	113.7	113.1	99.4723
1753	109.9	112.1	102.002
1754	111.6	109.8	98.3871
1755	112.7	112.2	99.5563
1756	109.6	111.8	102.007
1757	109.4	109.9	100.457
1758	111.7	110.2	98.6571
1759	109.2	110.5	101.19
1760	112.3	109.8	97.7738
1761	112.3	112.6	100.267
1762	111.5	112.9	101.256
1763	112.5	110.7	98.4
1764	111	112.5	101.351
1765	110.3	111	100.635
1766	112.7	110.6	98.1367
1767	112.5	112.7	100.178
1768	110.9	111.6	100.631
1769	109.9	110.6	100.637
1770	111.8	111.3	99.5528
1771	111.8	110.8	99.1055
1772	110.5	112.2	101.538
1773	111.2	110	98.9209
1774	109.2	109.9	100.641
1775	111.6	109.9	98.4767
1776	108.1	110.5	102.22
1777	110.4	109.9	99.5471
1778	109.6	109.8	100.182
1779	110.7	109.1	98.5546
1780	109.4	110.4	100.914
1781	109.3	109.1	99.817
1782	112.8	112.3	99.5567
1783	110	111	100.909
1784	110.2	109.1	99.0018
1785	109.2	109.8	100.549
1786	107.8	109	101.113
1787	110.7	108.2	97.7416
1788	110.7	110.4	99.729
1789	108	110.2	102.037
1790	108.3	108.5	100.185
1791	109.2	108.4	99.2674
1792	110.3	109	98.8214
1793	108.1	109.5	101.295
1794	108.1	108.5	100.37
1795	107.3	107.5	100.186
1796	108.8	107.5	98.8051
1797	109.6	108.9	99.3613
1798	108.6	110.6	101.842
1799	109	107.2	98.3486
1800	107.5	108.9	101.302
1801	107.8	108.1	100.278
1802	109.2	108	98.9011
1803	108.7	109.1	100.368
1804	107.9	108.1	100.185
1805	108.9	109.3	100.367
1806	108.7	108.1	99.448
1807	109.2	108	98.9011
1808	109.2	109.1	99.9084
1809	108.8	109.6	100.735
1810	108	108.7	100.648
1811	107.8	107.6	99.8145
1812	110.1	108.5	98.5468
1813	108.8	109.5	100.643
1814	108.9	109.9	100.918
1815	109.9	108.5	98.7261
1816	111.5	110.2	98.8341
1817	110	110.3	100.273
1818	108.6	110	101.289
1819	110.3	109.5	99.2747
1820	109.8	110.3	100.455
1821	108.9	109.1	100.184
1822	111.5	109.6	98.296
1823	111.3	111.4	100.09
1824	110.9	111	100.09
1825	111.6	111.1	99.552
1826	112	111.7	99.7321
1827	111.2	111.1	99.9101
1828	111.4	110.9	99.5512
1829	110.6	112.3	101.537
1830	113.5	111.4	98.1498
1831	110.5	111.6	100.995
1832	110.1	110.9	100.727
1833	111.9	110.3	98.5701
1834	111.5	112	100.448
1835	112.9	111.9	99.1143
1836	110.1	111.3	101.09
1837	110.7	110.1	99.458
1838	109.5	110.3	100.731
1839	112.3	109.9	97.8629
1840	110.2	113.3	102.813
1841	109.2	109	99.8169
1842	109.7	108.9	99.2707
1843	108.8	109.4	100.551
1844	112.3	109.6	97.5957
1845	109.4	111.5	101.92
1846	109.5	109.4	99.9087
1847	111.3	110.1	98.9218
1848	109.6	111	101.277
1849	110.1	109.9	99.8183
1850	108.9	109.1	100.184
1851	109	109.7	100.642
1852	109.1	108.5	99.4501
1853	110.1	109.5	99.455
1854	108.8	109	100.184
1855	109.6	109.6	100
1856	110.6	110.3	99.7288
1857	108.4	109.2	100.738
1858	108.5	108.1	99.6313
1859	108.1	109	100.833
1860	108.4	107.5	99.1697
1861	108	108.2	100.185
1862	107.7	107.4	99.7215
1863	107.8	108.6	100.742
1864	107.2	107.1	99.9067
1865	109.6	106.4	97.0803
1866	107.5	110	102.326
1867	109.6	110.5	100.821
1868	107.3	106.8	99.534
1869	110.9	108.1	97.4752
1870	107.8	110.7	102.69
1871	107.7	107.2	99.5357
1872	112.6	110.4	98.0462
1873	107.5	109.6	101.953
1874	110	108	98.1818
1875	108.1	109.9	101.665
1876	107.4	107.6	100.186
1877	110.3	109.5	99.2747
1878	110.4	108.7	98.4601
1879	109.6	109.6	100
1880	108.2	110	101.664
1881	108.4	108.6	100.184
1882	107.9	107.4	99.5366
1883	110.8	108.5	97.9242
1884	109.9	109.2	99.3631
1885	108.6	109.4	100.737
1886	108.2	109.8	101.479
1887	107.6	107.8	100.186
1888	110.6	110.4	99.8192
1889	107.3	107.5	100.186
1890	111.3	108	97.035
1891	109.1	111.1	101.833
1892	108.5	108.9	100.369
1893	107.3	107.9	100.559
1894	113.3	110.6	97.617
1895	109.1	111.2	101.925
1896	108.6	108.8	100.184
1897	108.1	108	99.9075
1898	109.6	108.9	99.3613
1899	110.3	110.9	100.544
1900	109.4	109.4	100
1901	110.3	109.3	99.0934
1902	110.1	109.7	99.6367
1903	109.2	109.6	100.366
1904	109.7	110.3	100.547
1905	109.7	109.3	99.6354
1906	112	110	98.2143
1907	111	111.8	100.721
1908	109.8	110.5	100.638
1909	109.4	109.3	99.9086
1910	110.4	110.7	100.272
1911	109.8	109.8	100
1912	109.5	109.3	99.8174
1913	112.7	110.4	97.9592
1914	110	111.7	101.545
1915	109.9	111	101.001
1916	112.4	110.5	98.3096
1917	109	110.5	101.376
1918	111.5	109.4	98.1166
1919	109.7	111	101.185
1920	109.4	110.2	100.731
1921	109.9	109.4	99.545
1922	110.1	109.8	99.7275
1923	110.7	109.6	99.0063
1924	111.1	110	99.0099
1925	108.9	111.4	102.296
1926	110.1	110.3	100.182
1927	108.2	107.7	99.5379
1928	108.4	108.7	100.277
1929	108	108.2	100.185
1930	107.9	107.3	99.4439
1931	107.6	107.8	100.186
1932	109.4	109.9	100.457
1933	108.5	107.4	98.9862
1934	108.7	107.9	99.264
1935	107.5	108.8	101.209
1936	107.1	107	99.9066
1937	108.5	108.6	100.092
1938	107	106.8	99.8131
1939	109.9	109.6	99.727
1940	108.2	108.8	100.555
1941	107.7	107.1	99.4429
1942	107.9	108.5	100.556
1943	108.8	108.4	99.6324
1944	107.3	107.1	99.8136
1945	107	107.7	100.654
1946	106.8	106.7	99.9064
1947	106.6	106.6	100
1948	107.9	107.3	99.4439
1949	110.2	107.5	97.5499
1950	107.8	110.2	102.226
1951	108.1	108.3	100.185
1952	107.4	107	99.6276
1953	107	107.4	100.374
1954	109.3	109.1	99.817
1955	107.5	107.6	100.093
1956	110.3	107.8	97.7335
1957	108.2	110	101.664
1958	107.9	108.1	100.185
1959	107.5	108.1	100.558
1960	107.5	106.8	99.3488
1961	108.2	107.9	99.7227
1962	110.6	108.3	97.9204
1963	108.5	109.9	101.29
1964	108.5	108.9	100.369
1965	110.4	111.2	100.725
1966	109.3	108.8	99.5425
1967	110.8	109	98.3755
1968	109.2	110.7	101.374
1969	109.2	108.9	99.7253
1970	108.4	109	100.554
1971	108.6	108.5	99.9079
1972	108.7	108.4	99.724
1973	109.8	109.4	99.6357
1974	109.4	109.6	100.183
1975	109.4	109.2	99.8172
1976	109.4	109	99.6344
1977	109.6	110.4	100.73
1978	110.8	110.2	99.4585
1979	110.1	109.5	99.455
1980	108.8	109.9	101.011
1981	109.9	108.8	98.9991
1982	109.1	110	100.825
1983	110.6	109.9	99.3671
1984	109.1	109.7	100.55
1985	109	108.5	99.5413
1986	108.8	109	100.184
1987	110.2	108.4	98.3666
1988	108.8	110.4	101.471
1989	109.2	108.9	99.7253
1990	108.7	108.8	100.092
1991	109.2	108.3	99.1758
1992	108.1	109.4	101.203
1993	111.7	108.5	97.1352
1994	111.8	112.2	100.358
1995	108.2	109.8	101.479
1996	110.3	108.6	98.4587
1997	108	109	100.926
1998	107.9	108.7	100.741
[truncated: 18,120 more rows]
