# Supplementary material for: 3D hierarchical graphene matrices enable stable Zn anodes for aqueous Zn batteries
Source: Nat Commun. 2023 Jul 14;14:4205. doi: 10.1038/s41467-023-39947-8 (PMC10349079; doi:10.1038/s41467-023-39947-8)
Supplement: Supplementary file 11 — Source Data [file 41467_2023_39947_MOESM11_ESM.zip › RAW DATA/Supplementary information/Supplementary Fig.11/Supplementary Fig.11.xlsx]

## Sheet: a
	Desorption		Adsorption
0.01005	7.90405	0.98171	29.8092
0.03284	8.81008	0.97097	26.8619
0.06772	9.51513	0.94303	23.1828
0.08009	9.71858	0.9123	21.321
0.10022	10.018	0.8846	20.3077
0.12018	10.2963	0.85856	19.6384
0.1402	10.548	0.83297	19.1525
0.16018	10.7921	0.80769	18.7624
0.18014	11.0217	0.80053	18.6577
0.20026	11.2427	0.75061	18.1315
0.24941	11.7343	0.70082	17.7193
0.30021	12.1987	0.65062	17.3846
0.35024	12.6206	0.60062	17.1039
0.39962	13.005	0.55039	16.8592
0.4496	13.3814	0.50044	16.6012
0.49962	13.7473	0.44882	14.1199
0.54959	14.1258	0.40033	13.2548
0.59945	14.529	0.3328	12.4966
0.64967	14.9616	0.28197	12.0057
0.69925	15.463	0.25033	11.6898
0.7496	16.0496	0.20022	11.1598
0.79926	16.7665	0.14035	10.4612
0.8199	17.1247
0.8495	17.7069
0.87462	18.3019
0.89928	19.067
0.92405	20.1561
0.94808	21.8129
0.97119	24.7805
0.97944	26.6922
0.98792	29.871
0.9951	33.2336

## Sheet: b
	Desorption		Adsorption
0.00988	7.27844	0.98165	28.8398
0.03265	8.13711	0.971	26.1165
0.06751	8.82867	0.94335	22.7047
0.07998	9.03769	0.9124	20.9492
0.10017	9.33622	0.88463	19.9947
0.12009	9.6176	0.85848	19.3508
0.14011	9.87964	0.83295	18.8769
0.16009	10.1303	0.80754	18.4826
0.18011	10.3701	0.80039	18.3792
0.20016	10.6058	0.75055	17.8193
0.24931	11.137	0.70071	17.3656
0.30035	11.6464	0.65047	16.9922
0.35033	12.1077	0.60051	16.6636
0.39958	12.5326	0.55036	16.3651
0.44955	12.9394	0.50039	16.0586
0.49958	13.3447	0.44873	13.6563
0.54951	13.7564	0.40008	12.8108
0.59949	14.1941	0.33305	12.0176
0.64944	14.6697	0.28217	11.4915
0.69948	15.2037	0.25044	11.1556
0.74931	15.8177	0.20031	10.5969
0.79922	16.5564	0.14035	9.86071
0.81986	16.9073
0.84946	17.4892
0.87432	18.0784
0.8993	18.8186
0.92376	19.8303
0.94807	21.3689
0.97109	24.0619
0.97932	25.8185
0.98818	28.7093
0.99327	31.8496

## Sheet: c
	Desorption		Adsorption
7.31513e-06	4.97504	0.9831	69.2499
2.61945e-05	9.96308	0.95425	57.6055
0.00022386	14.8352	0.89013	49.2623
0.00212	19.4434	0.842	46.5336
0.00999	22.5891	0.78917	44.4881
0.01928	23.7125	0.75297	43.4137
0.03149	24.619	0.70215	42.1729
0.03878	25.0441	0.65135	41.1487
0.04958	25.5665	0.60131	40.2704
0.0968	27.1666	0.55116	39.4711
0.15033	28.5329	0.50112	38.6934
0.20072	29.6365	0.44731	36.1658
0.25162	30.6422	0.39722	34.8949
0.30131	31.5632	0.35345	33.9657
0.34931	32.4046	0.30146	32.9458
0.39934	33.2381	0.25131	31.9306
0.44924	34.0425	0.20115	30.831
0.49925	34.8502	0.15108	29.6339
0.54923	35.6595	0.10135	28.2528
0.59905	36.5213	0.05131	26.4796
0.649	37.445
0.69883	38.4871
0.74862	39.7007
0.79802	41.2114
0.84723	43.2163
0.89566	46.13
0.9501	52.1941
0.98491	64.0793
0.99262	72.1201

## Sheet: d
	Desorption		Adsorption
5.6854e-06	5.06869	0.97798	103.833
2.28759e-06	10.1366	0.94217	98.6032
4.46588e-06	15.1941	0.88899	94.8621
1.50566e-05	20.2427	0.83697	92.0403
5.60916e-05	25.2309	0.80246	90.2083
0.000205636	30.0226	0.75191	87.5447
0.000677866	34.3221	0.70158	85.0156
0.00238	38.6656	0.65163	82.6429
0.00652	42.0754	0.60144	80.4423
0.01139	43.9928	0.55146	78.3888
0.02056	45.6602	0.50152	76.3692
0.03257	47.0465	0.44917	63.8543
0.0394	47.6709	0.39939	61.7036
0.05007	48.4771	0.33441	59.7564
0.09773	50.9645	0.30164	58.8439
0.15102	52.9969	0.25086	57.4509
0.20173	54.6608	0.20084	55.9878
0.25157	56.1547	0.15076	54.4035
0.30096	57.5284	0.10097	52.5733
0.34925	58.8424	0.05091	50.0532
0.39936	60.1489
0.4492	61.4565
0.49924	62.795
0.54905	64.2125
0.59891	65.8033
0.64883	67.6176
0.69843	69.7819
0.74798	72.5042
0.79777	75.9044
0.84705	80.1387
0.89568	85.7908
0.94562	93.1755
0.9837	101.822
0.99307	107.076

## Sheet: e
	Desorption		Adsorption
0.01021	2.6403	0.98046	13.0631
0.0313	2.98147	0.96777	12.613
0.06557	3.3344	0.9416	11.8757
0.07959	3.46246	0.92908	11.4098
0.09999	3.63849	0.90334	10.4079
0.1199	3.80168	0.87535	9.57251
0.13986	3.96	0.85167	9.09764
0.15977	4.11034	0.82678	8.77227
0.17976	4.25518	0.80157	8.54826
0.19979	4.39566	0.751	8.27388
0.24832	4.72123	0.70132	8.09563
0.30015	5.05093	0.65084	7.96414
0.35081	5.36517	0.60069	7.85674
0.39921	5.66919	0.55054	7.75583
0.44909	5.99454	0.50088	7.61501
0.49883	6.35415	0.45213	6.56599
0.54879	6.75563	0.40231	5.72944
0.59873	7.19631	0.34851	5.33782
0.64926	7.62768	0.28543	4.93069
0.70012	7.94693	0.25089	4.70457
0.74928	8.15224	0.20082	4.36215
0.79823	8.37579	0.14102	3.91743
0.81933	8.5144
0.84944	8.75592
0.87376	9.04073
0.89812	9.47308
0.92199	10.1459
0.94568	11.1635
0.97218	12.4372
0.98004	12.7948
0.98807	13.2423
0.99366	13.709

## Sheet: f
	Desorption		Adsorption
0.01059	11.9978	0.98449	103.417
0.03264	13.0667	0.97822	97.4488
0.06751	13.9361	0.9734	91.5935
0.08011	14.203	0.95008	69.9107
0.10017	14.6192	0.92744	58.6565
0.12015	15.0441	0.89651	50.2727
0.13999	15.4735	0.86984	45.7028
0.1599	15.9245	0.85468	43.6906
0.17976	16.4006	0.82811	40.8806
0.19968	16.906	0.80247	38.6782
0.24803	18.2443	0.75339	35.3358
0.29859	19.7577	0.70272	32.6716
0.34898	21.3013	0.6526	30.5374
0.39897	22.7953	0.60208	28.7181
0.44892	24.2261	0.55161	27.138
0.49877	25.6087	0.50155	25.6741
0.54856	27.0297	0.4514	24.2431
0.59835	28.5825	0.4014	22.78
0.64839	30.3025	0.35141	21.2579
0.69799	32.2955	0.30132	19.6766
0.74765	34.7114	0.25124	18.1409
0.79686	37.7635	0.20114	16.7219
0.81912	39.4738	0.14116	15.2451
0.84802	42.0475
0.87229	44.828
0.8969	48.4317
0.92066	53.1949
0.94363	60.0729
0.96942	73.972
0.97834	82.7486
0.98738	96.1632
0.99209	108.102
