# Supplementary material for: 3D hierarchical graphene matrices enable stable Zn anodes for aqueous Zn batteries
Source: Nat Commun. 2023 Jul 14;14:4205. doi: 10.1038/s41467-023-39947-8 (PMC10349079; doi:10.1038/s41467-023-39947-8)
Supplement: Supplementary file 11 — Source Data [file 41467_2023_39947_MOESM11_ESM.zip › RAW DATA/Supplementary information/Supplementary Fig.13 and 14/CN-Zn/N/b/CONTCAR]

graphite                                
   1.00000000000000     
    12.8034242127443605   -0.0000235712812003   -0.0188832652041859
    -0.0000199475067880    7.3922857632239172   -0.0081262701441932
    -0.0219513960941350   -0.0164413737727369   14.9506481686895185
   C    N    Zn
    35     1     1
Direct
  0.1670557980100209  0.1670347046009991  0.2459270934184686
 -0.0000468926459355  0.0002212096885011  0.2452451286653270
  0.0556561795441067  0.1669714194343257  0.2453733583671507
  0.2221719251515580  0.0001733291291680  0.2460404173984015
  0.4997544965055014  0.1678942367686920  0.2455909590263505
  0.3335969290025867  0.0001913491022392  0.2459545937140110
  0.3889544090299561  0.1665655273953482  0.2458706941424384
  0.5556539577954258  0.0001663584148053  0.2454664166349014
  0.8327364261927908  0.1670865129449447  0.2453659534335524
  0.6663046836148312  0.0002091463349401  0.2455056030705400
  0.7214101627384906  0.1672727549908593  0.2456218189115963
  0.8883736096416557  0.0001972640584761  0.2452455858404017
  0.1668662996733673  0.5001766390163120  0.2461048176721896
 -0.0001422643139157  0.3334957924107402  0.2451922299230317
  0.0555049189763000  0.5002228936501903  0.2454856987319417
  0.2228485468677775  0.3341702983239869  0.2462971488846895
  0.3342992269287667  0.3339779960134961  0.2463130277882040
  0.3899457232292488  0.5001977787220792  0.2461620130502791
  0.5551199664846979  0.3344658923797166  0.2457259455641148
  0.8329932840323352  0.5001927188336468  0.2452824933802547
  0.6657967768333228  0.3345445558285328  0.2457765819364186
  0.7223767606570113  0.5002127294852236  0.2456881859364512
  0.8886825652811304  0.3332635559832330  0.2451614808610185
  0.1670622176332513  0.8332895619009701  0.2460693563920632
 -0.0001395164203495  0.6669458122730654  0.2452750461851712
  0.0556592416905308  0.8334694794031223  0.2455199213892263
  0.2228648168273014  0.6661410136429564  0.2464217684905209
  0.4997615665252256  0.8324214111629500  0.2455988700310608
  0.3343105473831852  0.6663985265006027  0.2463917674493601
  0.3889618765692017  0.8338260944001090  0.2459433945069191
  0.5551301475218203  0.6658667275689821  0.2457076224852123
  0.8327456769186126  0.8332751423186530  0.2454472106575229
  0.6658058446506707  0.6658815059334638  0.2458040490639477
  0.7214136426566155  0.8331324021073019  0.2456858839876798
  0.8886892086701178  0.6670948959497336  0.2452019442941613
  0.4998061404403714  0.5001691561737736  0.2457152301733816
  0.5323852097024292  0.4124636001538621  0.5057906885420381
 
  0.00000000E+00  0.00000000E+00  0.00000000E+00
  0.00000000E+00  0.00000000E+00  0.00000000E+00
  0.00000000E+00  0.00000000E+00  0.00000000E+00
  0.00000000E+00  0.00000000E+00  0.00000000E+00
  0.00000000E+00  0.00000000E+00  0.00000000E+00
  0.00000000E+00  0.00000000E+00  0.00000000E+00
  0.00000000E+00  0.00000000E+00  0.00000000E+00
  0.00000000E+00  0.00000000E+00  0.00000000E+00
  0.00000000E+00  0.00000000E+00  0.00000000E+00
  0.00000000E+00  0.00000000E+00  0.00000000E+00
  0.00000000E+00  0.00000000E+00  0.00000000E+00
  0.00000000E+00  0.00000000E+00  0.00000000E+00
  0.00000000E+00  0.00000000E+00  0.00000000E+00
  0.00000000E+00  0.00000000E+00  0.00000000E+00
  0.00000000E+00  0.00000000E+00  0.00000000E+00
  0.00000000E+00  0.00000000E+00  0.00000000E+00
  0.00000000E+00  0.00000000E+00  0.00000000E+00
  0.00000000E+00  0.00000000E+00  0.00000000E+00
  0.00000000E+00  0.00000000E+00  0.00000000E+00
  0.00000000E+00  0.00000000E+00  0.00000000E+00
  0.00000000E+00  0.00000000E+00  0.00000000E+00
  0.00000000E+00  0.00000000E+00  0.00000000E+00
  0.00000000E+00  0.00000000E+00  0.00000000E+00
  0.00000000E+00  0.00000000E+00  0.00000000E+00
  0.00000000E+00  0.00000000E+00  0.00000000E+00
  0.00000000E+00  0.00000000E+00  0.00000000E+00
  0.00000000E+00  0.00000000E+00  0.00000000E+00
  0.00000000E+00  0.00000000E+00  0.00000000E+00
  0.00000000E+00  0.00000000E+00  0.00000000E+00
  0.00000000E+00  0.00000000E+00  0.00000000E+00
  0.00000000E+00  0.00000000E+00  0.00000000E+00
  0.00000000E+00  0.00000000E+00  0.00000000E+00
  0.00000000E+00  0.00000000E+00  0.00000000E+00
  0.00000000E+00  0.00000000E+00  0.00000000E+00
  0.00000000E+00  0.00000000E+00  0.00000000E+00
  0.00000000E+00  0.00000000E+00  0.00000000E+00
  0.00000000E+00  0.00000000E+00  0.00000000E+00
