# Supplementary material for: 3D hierarchical graphene matrices enable stable Zn anodes for aqueous Zn batteries
Source: Nat Commun. 2023 Jul 14;14:4205. doi: 10.1038/s41467-023-39947-8 (PMC10349079; doi:10.1038/s41467-023-39947-8)
Supplement: Supplementary file 11 — Source Data [file 41467_2023_39947_MOESM11_ESM.zip › RAW DATA/Supplementary information/Supplementary Fig.13 and 14/CN-Zn/N/b/DOSCAR]

  37  37   0   0
  0.3824386E+02  0.1278250E-08  0.7380000E-09  0.1500000E-08  0.5000000E-15
  1.000000000000000E-004
  CAR 
 grapheneN                               
      4.45111721    -25.18993491  301     -1.37495476      1.00000000
    -25.190  0.0000E+00  0.0000E+00
    -25.091  0.0000E+00  0.0000E+00
    -24.992  0.0000E+00  0.0000E+00
    -24.894  0.0000E+00  0.0000E+00
    -24.795  0.0000E+00  0.0000E+00
    -24.696  0.0000E+00  0.0000E+00
    -24.597  0.0000E+00  0.0000E+00
    -24.498  0.0000E+00  0.0000E+00
    -24.400  0.0000E+00  0.0000E+00
    -24.301  0.0000E+00  0.0000E+00
    -24.202  0.0000E+00  0.0000E+00
    -24.103  0.1230E-14  0.1215E-15
    -24.004  0.3909E-07  0.3862E-08
    -23.905  0.8570E-03  0.8468E-04
    -23.807  0.2984E-01  0.3033E-02
    -23.708  0.9772E-02  0.3999E-02
    -23.609  0.1135E-04  0.4000E-02
    -23.510  0.1024E-10  0.4000E-02
    -23.411  0.0000E+00  0.4000E-02
    -23.313  0.0000E+00  0.4000E-02
    -23.214  0.0000E+00  0.4000E-02
    -23.115  0.0000E+00  0.4000E-02
    -23.016  0.0000E+00  0.4000E-02
    -22.917  0.0000E+00  0.4000E-02
    -22.819  0.0000E+00  0.4000E-02
    -22.720  0.0000E+00  0.4000E-02
    -22.621  0.0000E+00  0.4000E-02
    -22.522  0.0000E+00  0.4000E-02
    -22.423  0.0000E+00  0.4000E-02
    -22.325  0.0000E+00  0.4000E-02
    -22.226  0.0000E+00  0.4000E-02
    -22.127  0.0000E+00  0.4000E-02
    -22.028  0.0000E+00  0.4000E-02
    -21.929  0.0000E+00  0.4000E-02
    -21.831  0.0000E+00  0.4000E-02
    -21.732  0.0000E+00  0.4000E-02
    -21.633  0.2329E-13  0.4000E-02
    -21.534  0.1621E-06  0.4000E-02
    -21.435  0.7086E-03  0.4070E-02
    -21.337  0.9193E-02  0.4978E-02
    -21.238  0.1172E-01  0.6136E-02
    -21.139  0.2032E-01  0.8143E-02
    -21.040  0.1652E-01  0.9776E-02
    -20.941  0.8559E-02  0.1062E-01
    -20.843  0.9515E-02  0.1156E-01
    -20.744  0.1758E-01  0.1330E-01
    -20.645  0.3546E-03  0.1333E-01
    -20.546  0.4687E-02  0.1380E-01
    -20.447  0.1515E-01  0.1529E-01
    -20.349  0.3540E-02  0.1564E-01
    -20.250  0.2801E-01  0.1841E-01
    -20.151  0.1259E-01  0.1966E-01
    -20.052  0.1336E-01  0.2098E-01
    -19.953  0.1556E-01  0.2251E-01
    -19.855  0.8198E-02  0.2332E-01
    -19.756  0.1094E-03  0.2333E-01
    -19.657  0.3225E-04  0.2334E-01
    -19.558  0.6602E-02  0.2399E-01
    -19.459  0.1876E-01  0.2584E-01
    -19.361  0.3352E-01  0.2915E-01
    -19.262  0.7009E-02  0.2985E-01
    -19.163  0.3078E-02  0.3015E-01
    -19.064  0.1307E-01  0.3144E-01
    -18.965  0.2368E-01  0.3378E-01
    -18.867  0.3631E-02  0.3414E-01
    -18.768  0.1319E-01  0.3544E-01
    -18.669  0.6149E-02  0.3605E-01
    -18.570  0.1114E-01  0.3715E-01
    -18.471  0.3680E-02  0.3752E-01
    -18.372  0.2252E-01  0.3974E-01
    -18.274  0.2026E-01  0.4174E-01
    -18.175  0.2591E-02  0.4200E-01
    -18.076  0.4823E-04  0.4200E-01
    -17.977  0.7240E-02  0.4272E-01
    -17.878  0.1226E-01  0.4393E-01
    -17.780  0.1768E-01  0.4568E-01
    -17.681  0.2646E-01  0.4829E-01
    -17.582  0.2315E-01  0.5058E-01
    -17.483  0.9420E-03  0.5067E-01
    -17.384  0.5590E-02  0.5123E-01
    -17.286  0.1016E-01  0.5223E-01
    -17.187  0.1691E-01  0.5390E-01
    -17.088  0.4362E-02  0.5433E-01
    -16.989  0.2931E-01  0.5723E-01
    -16.890  0.1577E-01  0.5879E-01
    -16.792  0.5551E-02  0.5933E-01
    -16.693  0.5817E-02  0.5991E-01
    -16.594  0.8434E-02  0.6074E-01
    -16.495  0.1351E-01  0.6208E-01
    -16.396  0.1154E-01  0.6322E-01
    -16.298  0.2620E-02  0.6348E-01
    -16.199  0.2482E-01  0.6593E-01
    -16.100  0.2502E-01  0.6840E-01
    -16.001  0.3427E-02  0.6874E-01
    -15.902  0.5757E-02  0.6931E-01
    -15.804  0.9569E-02  0.7025E-01
    -15.705  0.9203E-02  0.7116E-01
    -15.606  0.1753E-02  0.7133E-01
    -15.507  0.5566E-02  0.7188E-01
    -15.408  0.1249E-01  0.7312E-01
    -15.310  0.2033E-01  0.7513E-01
    -15.211  0.4285E-02  0.7555E-01
    -15.112  0.1298E-01  0.7683E-01
    -15.013  0.1812E-01  0.7862E-01
    -14.914  0.8792E-02  0.7949E-01
    -14.816  0.1619E-01  0.8109E-01
    -14.717  0.1174E-01  0.8225E-01
    -14.618  0.1547E-01  0.8378E-01
    -14.519  0.9180E-02  0.8469E-01
    -14.420  0.1036E-01  0.8571E-01
    -14.322  0.5594E-02  0.8626E-01
    -14.223  0.4062E-02  0.8666E-01
    -14.124  0.7271E-02  0.8738E-01
    -14.025  0.2916E-01  0.9026E-01
    -13.926  0.1729E-01  0.9197E-01
    -13.828  0.2021E-01  0.9397E-01
    -13.729  0.1373E-01  0.9533E-01
    -13.630  0.1011E-01  0.9632E-01
    -13.531  0.2349E-01  0.9865E-01
    -13.432  0.1188E-01  0.9982E-01
    -13.334  0.8483E-02  0.1007E+00
    -13.235  0.9776E-04  0.1007E+00
    -13.136  0.1573E-02  0.1008E+00
    -13.037  0.7873E-02  0.1016E+00
    -12.938  0.1721E-01  0.1033E+00
    -12.839  0.1800E-01  0.1051E+00
    -12.741  0.1047E-01  0.1061E+00
    -12.642  0.1216E-01  0.1073E+00
    -12.543  0.1204E-01  0.1085E+00
    -12.444  0.1641E-02  0.1087E+00
    -12.345  0.1796E-02  0.1088E+00
    -12.247  0.7794E-02  0.1096E+00
    -12.148  0.1281E-01  0.1109E+00
    -12.049  0.3186E-01  0.1140E+00
    -11.950  0.1719E-01  0.1157E+00
    -11.851  0.1617E-01  0.1173E+00
    -11.753  0.4388E-01  0.1217E+00
    -11.654  0.1643E-01  0.1233E+00
    -11.555  0.5131E-02  0.1238E+00
    -11.456  0.1151E-01  0.1249E+00
    -11.357  0.1052E-01  0.1260E+00
    -11.259  0.3312E-03  0.1260E+00
    -11.160  0.1041E-04  0.1260E+00
    -11.061  0.5028E-02  0.1265E+00
    -10.962  0.1517E-01  0.1280E+00
    -10.863  0.1703E-01  0.1297E+00
    -10.765  0.1431E-01  0.1311E+00
    -10.666  0.3773E-01  0.1348E+00
    -10.567  0.1233E-01  0.1360E+00
    -10.468  0.7177E-02  0.1367E+00
    -10.369  0.1340E-01  0.1381E+00
    -10.271  0.1753E-01  0.1398E+00
    -10.172  0.3253E-01  0.1430E+00
    -10.073  0.2252E-01  0.1452E+00
     -9.974  0.4027E-01  0.1492E+00
     -9.875  0.1461E-01  0.1507E+00
     -9.777  0.7472E-02  0.1514E+00
     -9.678  0.2527E-01  0.1539E+00
     -9.579  0.2939E-01  0.1568E+00
     -9.480  0.3113E-01  0.1599E+00
     -9.381  0.1445E-01  0.1613E+00
     -9.283  0.4890E-03  0.1614E+00
     -9.184  0.2126E-01  0.1635E+00
     -9.085  0.3561E-01  0.1670E+00
     -8.986  0.3100E-01  0.1700E+00
     -8.887  0.4194E-01  0.1742E+00
     -8.789  0.2483E-01  0.1766E+00
     -8.690  0.5114E-01  0.1817E+00
     -8.591  0.5146E-01  0.1868E+00
     -8.492  0.2019E-01  0.1888E+00
     -8.393  0.2233E-01  0.1910E+00
     -8.295  0.5722E-02  0.1915E+00
     -8.196  0.2795E-01  0.1943E+00
     -8.097  0.2086E+00  0.2149E+00
     -7.998  0.8743E-01  0.2235E+00
     -7.899  0.5644E-01  0.2291E+00
     -7.801  0.2385E-01  0.2315E+00
     -7.702  0.1044E-01  0.2325E+00
     -7.603  0.9845E-02  0.2335E+00
     -7.504  0.2682E-01  0.2361E+00
     -7.405  0.1433E-01  0.2376E+00
     -7.307  0.1104E-01  0.2386E+00
     -7.208  0.1116E-01  0.2397E+00
     -7.109  0.3829E-01  0.2435E+00
     -7.010  0.3223E-01  0.2467E+00
     -6.911  0.1750E-01  0.2484E+00
     -6.812  0.4163E-01  0.2526E+00
     -6.714  0.2815E-01  0.2553E+00
     -6.615  0.2706E-01  0.2580E+00
     -6.516  0.1856E-01  0.2598E+00
     -6.417  0.1602E-02  0.2600E+00
     -6.318  0.2569E-02  0.2603E+00
     -6.220  0.1493E-01  0.2617E+00
     -6.121  0.2604E-01  0.2643E+00
     -6.022  0.1625E-01  0.2659E+00
     -5.923  0.4218E-01  0.2701E+00
     -5.824  0.2871E-01  0.2729E+00
     -5.726  0.2361E-01  0.2752E+00
     -5.627  0.8221E-02  0.2761E+00
     -5.528  0.1382E-01  0.2774E+00
     -5.429  0.8692E-02  0.2783E+00
     -5.330  0.2933E-01  0.2812E+00
     -5.232  0.2976E-01  0.2841E+00
     -5.133  0.1200E-01  0.2853E+00
     -5.034  0.1287E-01  0.2866E+00
     -4.935  0.1914E-02  0.2868E+00
     -4.836  0.2137E-01  0.2889E+00
     -4.738  0.2133E-01  0.2910E+00
     -4.639  0.3662E-02  0.2913E+00
     -4.540  0.1771E-01  0.2931E+00
     -4.441  0.1587E-01  0.2947E+00
     -4.342  0.1342E-01  0.2960E+00
     -4.244  0.1553E-01  0.2975E+00
     -4.145  0.2079E-01  0.2996E+00
     -4.046  0.5667E-02  0.3001E+00
     -3.947  0.3178E-01  0.3033E+00
     -3.848  0.2586E-01  0.3058E+00
     -3.750  0.1507E-01  0.3073E+00
     -3.651  0.1714E-03  0.3073E+00
     -3.552  0.9351E-02  0.3083E+00
     -3.453  0.2218E-01  0.3105E+00
     -3.354  0.2151E-02  0.3107E+00
     -3.256  0.1175E-05  0.3107E+00
     -3.157  0.5783E-12  0.3107E+00
     -3.058  0.0000E+00  0.3107E+00
     -2.959  0.0000E+00  0.3107E+00
     -2.860  0.1723E-16  0.3107E+00
     -2.762  0.1661E-08  0.3107E+00
     -2.663  0.8583E-04  0.3107E+00
     -2.564  0.4720E-02  0.3111E+00
     -2.465  0.1939E-02  0.3113E+00
     -2.366  0.2692E-05  0.3113E+00
     -2.268  0.2836E-03  0.3114E+00
     -2.169  0.1156E-01  0.3125E+00
     -2.070  0.8232E-02  0.3133E+00
     -1.971  0.1633E-03  0.3133E+00
     -1.872  0.6047E-08  0.3133E+00
     -1.774  0.1259E-15  0.3133E+00
     -1.675  0.0000E+00  0.3133E+00
     -1.576  0.1223E-10  0.3133E+00
     -1.477  0.9808E-05  0.3133E+00
     -1.378  0.6063E-02  0.3139E+00
     -1.279  0.1392E-01  0.3153E+00
     -1.181  0.3264E-02  0.3156E+00
     -1.082  0.1020E-01  0.3166E+00
     -0.983  0.9599E-03  0.3167E+00
     -0.884  0.1453E-01  0.3182E+00
     -0.785  0.1685E-01  0.3198E+00
     -0.687  0.3035E-02  0.3201E+00
     -0.588  0.2089E-01  0.3222E+00
     -0.489  0.1935E-01  0.3241E+00
     -0.390  0.5855E-02  0.3247E+00
     -0.291  0.1738E-01  0.3264E+00
     -0.193  0.1095E-01  0.3275E+00
     -0.094  0.2254E-01  0.3297E+00
      0.005  0.7681E-02  0.3305E+00
      0.104  0.5131E-02  0.3310E+00
      0.203  0.1009E-01  0.3320E+00
      0.301  0.8046E-02  0.3328E+00
      0.400  0.3680E-01  0.3364E+00
      0.499  0.9357E-02  0.3373E+00
      0.598  0.8368E-02  0.3382E+00
      0.697  0.3756E-01  0.3419E+00
      0.795  0.3202E-01  0.3450E+00
      0.894  0.4132E-01  0.3491E+00
      0.993  0.2228E-01  0.3513E+00
      1.092  0.7117E-03  0.3514E+00
      1.191  0.2038E-01  0.3534E+00
      1.289  0.1845E-01  0.3552E+00
      1.388  0.1157E-02  0.3553E+00
      1.487  0.1218E-01  0.3565E+00
      1.586  0.3931E-01  0.3604E+00
      1.685  0.2291E-01  0.3627E+00
      1.783  0.1460E-01  0.3641E+00
      1.882  0.3398E-01  0.3675E+00
      1.981  0.1118E-01  0.3686E+00
      2.080  0.9148E-03  0.3687E+00
      2.179  0.7469E-02  0.3694E+00
      2.277  0.2362E-01  0.3718E+00
      2.376  0.1315E-01  0.3731E+00
      2.475  0.3768E-01  0.3768E+00
      2.574  0.2629E-01  0.3794E+00
      2.673  0.3401E-01  0.3827E+00
      2.771  0.4678E-01  0.3874E+00
      2.870  0.2047E-01  0.3894E+00
      2.969  0.1708E-01  0.3911E+00
      3.068  0.3701E-02  0.3914E+00
      3.167  0.5450E-02  0.3920E+00
      3.265  0.2542E-03  0.3920E+00
      3.364  0.1622E-07  0.3920E+00
      3.463  0.5858E-15  0.3920E+00
      3.562  0.0000E+00  0.3920E+00
      3.661  0.0000E+00  0.3920E+00
      3.759  0.0000E+00  0.3920E+00
      3.858  0.0000E+00  0.3920E+00
      3.957  0.0000E+00  0.3920E+00
      4.056  0.0000E+00  0.3920E+00
      4.155  0.0000E+00  0.3920E+00
      4.254  0.0000E+00  0.3920E+00
      4.352  0.0000E+00  0.3920E+00
      4.451  0.0000E+00  0.3920E+00
