# Supplementary material for: 3D hierarchical graphene matrices enable stable Zn anodes for aqueous Zn batteries
Source: Nat Commun. 2023 Jul 14;14:4205. doi: 10.1038/s41467-023-39947-8 (PMC10349079; doi:10.1038/s41467-023-39947-8)
Supplement: Supplementary file 11 — Source Data [file 41467_2023_39947_MOESM11_ESM.zip › RAW DATA/Supplementary information/Supplementary Fig.13 and 14/CN-Zn/N/b/INCAR]

SYSTEM=grapheneN
NCORE=4
ISTART=0
ICHARG=1
ENCUT=500
ISMEAR=0
SIGMA=0.05
EDIFF=1E-6
PREC=Normal
EDIFFG=-0.01                     
IBRION=2
POTIM=0.5
NSW=500
ISYM=0
ISIF=4
ISPIN=1
ALGO=Fast
LREAL=A
LCHARG=.F.
LWAVE=.F.
