# Supplementary material for: 3D hierarchical graphene matrices enable stable Zn anodes for aqueous Zn batteries
Source: Nat Commun. 2023 Jul 14;14:4205. doi: 10.1038/s41467-023-39947-8 (PMC10349079; doi:10.1038/s41467-023-39947-8)
Supplement: Supplementary file 11 — Source Data [file 41467_2023_39947_MOESM11_ESM.zip › RAW DATA/Supplementary information/Supplementary Fig.13 and 14/CN-Zn/N/b/OSZICAR]

       N       E                     dE             d eps       ncg     rms          rms(c)
DAV:   1     0.149741588484E+04    0.14974E+04   -0.59996E+04   784   0.120E+03
DAV:   2    -0.803469262027E+02   -0.15778E+04   -0.15262E+04  1162   0.303E+02
DAV:   3    -0.342555108254E+03   -0.26221E+03   -0.26125E+03   994   0.133E+02
DAV:   4    -0.350933607125E+03   -0.83785E+01   -0.83118E+01   952   0.294E+01
DAV:   5    -0.351211766698E+03   -0.27816E+00   -0.27755E+00  1120   0.485E+00    0.301E+01
RMM:   6    -0.330263907923E+03    0.20948E+02   -0.31536E+01   793   0.164E+01    0.211E+01
RMM:   7    -0.324829564469E+03    0.54343E+01   -0.14428E+01   785   0.133E+01    0.810E+00
RMM:   8    -0.324124083615E+03    0.70548E+00   -0.42225E+00   786   0.570E+00    0.357E+00
RMM:   9    -0.324245680504E+03   -0.12160E+00   -0.81374E-01   818   0.330E+00    0.331E+00
RMM:  10    -0.324022492533E+03    0.22319E+00   -0.10477E-01   798   0.909E-01    0.146E+00
RMM:  11    -0.324001530423E+03    0.20962E-01   -0.64528E-02   823   0.843E-01    0.666E-01
RMM:  12    -0.323996389383E+03    0.51410E-02   -0.29624E-02   832   0.513E-01    0.341E-01
RMM:  13    -0.323994674918E+03    0.17145E-02   -0.10852E-02   788   0.252E-01    0.169E-01
RMM:  14    -0.323996388715E+03   -0.17138E-02   -0.66035E-03   787   0.214E-01    0.130E-01
RMM:  15    -0.323996836347E+03   -0.44763E-03   -0.36952E-03   785   0.113E-01    0.525E-02
RMM:  16    -0.323997782947E+03   -0.94660E-03   -0.15189E-03   789   0.749E-02    0.329E-02
RMM:  17    -0.324002940666E+03   -0.51577E-02   -0.11009E-03   788   0.489E-02    0.217E-02
RMM:  18    -0.324005500185E+03   -0.25595E-02   -0.47462E-04   789   0.289E-02    0.127E-02
RMM:  19    -0.324006779046E+03   -0.12789E-02   -0.22437E-04   790   0.235E-02    0.940E-03
RMM:  20    -0.324007298636E+03   -0.51959E-03   -0.88571E-05   691   0.122E-02    0.314E-03
RMM:  21    -0.324007452416E+03   -0.15378E-03   -0.19033E-05   575   0.551E-03    0.179E-03
RMM:  22    -0.324007510224E+03   -0.57808E-04   -0.62815E-06   519   0.386E-03    0.996E-04
RMM:  23    -0.324007522267E+03   -0.12044E-04   -0.16998E-06   474   0.269E-03    0.123E-03
RMM:  24    -0.324007525583E+03   -0.33151E-05   -0.52571E-07   439   0.196E-03    0.472E-04
RMM:  25    -0.324007527947E+03   -0.23649E-05   -0.22464E-07   406   0.129E-03    0.826E-04
RMM:  26    -0.324007529598E+03   -0.16509E-05   -0.13256E-07   352   0.114E-03    0.442E-04
RMM:  27    -0.324007530500E+03   -0.90125E-06   -0.94174E-08   228   0.680E-04
   1 F= -.32400753E+03 E0= -.32400124E+03  d E =-.324008E+03
       N       E                     dE             d eps       ncg     rms          rms(c)
DAV:   1    -0.299734397630E+03    0.24273E+02   -0.41476E+03   910   0.209E+02    0.222E+01
RMM:   2    -0.325718493342E+03   -0.25984E+02   -0.27473E+02   817   0.500E+01    0.124E+01
RMM:   3    -0.325079098842E+03    0.63939E+00   -0.19531E+01   892   0.164E+01    0.116E+01
RMM:   4    -0.325115410529E+03   -0.36312E-01   -0.10793E+01   874   0.728E+00    0.655E+00
RMM:   5    -0.326692607291E+03   -0.15772E+01   -0.13890E+01   866   0.391E+00    0.431E+00
RMM:   6    -0.326702468895E+03   -0.98616E-02   -0.19465E+00   794   0.279E+00    0.181E+00
RMM:   7    -0.326688621896E+03    0.13847E-01   -0.38916E-01   838   0.145E+00    0.119E+00
RMM:   8    -0.326677845569E+03    0.10776E-01   -0.58492E-02   803   0.510E-01    0.430E-01
RMM:   9    -0.326674974856E+03    0.28707E-02   -0.27585E-02   815   0.463E-01    0.158E-01
RMM:  10    -0.326675353301E+03   -0.37845E-03   -0.23533E-03   873   0.148E-01    0.123E-01
RMM:  11    -0.326675491302E+03   -0.13800E-03   -0.10076E-03   784   0.862E-02    0.294E-02
RMM:  12    -0.326676313519E+03   -0.82222E-03   -0.48783E-04   790   0.485E-02    0.521E-02
RMM:  13    -0.326676637221E+03   -0.32370E-03   -0.87939E-05   787   0.199E-02    0.211E-02
RMM:  14    -0.326677024790E+03   -0.38757E-03   -0.12923E-04   779   0.226E-02    0.629E-03
RMM:  15    -0.326677303050E+03   -0.27826E-03   -0.24759E-05   623   0.733E-03    0.390E-03
RMM:  16    -0.326677560790E+03   -0.25774E-03   -0.13476E-05   613   0.653E-03    0.621E-03
RMM:  17    -0.326677669031E+03   -0.10824E-03   -0.71567E-06   593   0.513E-03    0.273E-03
RMM:  18    -0.326677716263E+03   -0.47232E-04   -0.32775E-06   505   0.317E-03    0.696E-04
RMM:  19    -0.326677724403E+03   -0.81400E-05   -0.63480E-07   389   0.189E-03    0.670E-04
RMM:  20    -0.326677729214E+03   -0.48106E-05   -0.40258E-07   351   0.154E-03    0.797E-04
RMM:  21    -0.326677730526E+03   -0.13122E-05   -0.14779E-07   296   0.116E-03    0.151E-04
RMM:  22    -0.326677731346E+03   -0.81984E-06   -0.56968E-08   191   0.687E-04
   2 F= -.32667773E+03 E0= -.32667302E+03  d E =-.267020E+01
       N       E                     dE             d eps       ncg     rms          rms(c)
DAV:   1    -0.320227134680E+03    0.64506E+01   -0.31863E+03   784   0.158E+02    0.166E+01
RMM:   2    -0.328795598547E+03   -0.85685E+01   -0.96268E+01   787   0.278E+01    0.562E+00
RMM:   3    -0.328219403181E+03    0.57620E+00   -0.32354E+00   814   0.633E+00    0.509E+00
RMM:   4    -0.328073471206E+03    0.14593E+00   -0.65439E-01   809   0.266E+00    0.259E+00
RMM:   5    -0.328069285335E+03    0.41859E-02   -0.61750E-02   834   0.791E-01    0.204E+00
RMM:   6    -0.328050173990E+03    0.19111E-01   -0.12907E-01   785   0.119E+00    0.233E-01
RMM:   7    -0.328051761076E+03   -0.15871E-02   -0.73320E-03   861   0.252E-01    0.269E-01
RMM:   8    -0.328052234576E+03   -0.47350E-03   -0.29051E-03   784   0.164E-01    0.566E-02
RMM:   9    -0.328053100328E+03   -0.86575E-03   -0.10581E-03   806   0.102E-01    0.465E-02
RMM:  10    -0.328053936042E+03   -0.83571E-03   -0.35690E-04   797   0.322E-02    0.278E-02
RMM:  11    -0.328054643561E+03   -0.70752E-03   -0.37791E-04   786   0.254E-02    0.188E-02
RMM:  12    -0.328054881098E+03   -0.23754E-03   -0.16450E-04   740   0.204E-02    0.574E-03
RMM:  13    -0.328055000782E+03   -0.11968E-03   -0.47700E-05   618   0.851E-03    0.449E-03
RMM:  14    -0.328055047991E+03   -0.47209E-04   -0.15393E-05   552   0.665E-03    0.389E-03
RMM:  15    -0.328055083083E+03   -0.35092E-04   -0.81657E-06   557   0.548E-03    0.136E-03
RMM:  16    -0.328055094629E+03   -0.11546E-04   -0.16004E-06   483   0.238E-03    0.516E-04
RMM:  17    -0.328055100997E+03   -0.63681E-05   -0.78194E-07   448   0.173E-03    0.923E-04
RMM:  18    -0.328055103643E+03   -0.26458E-05   -0.31170E-07   383   0.125E-03    0.437E-04
RMM:  19    -0.328055104473E+03   -0.83026E-06   -0.16855E-07   338   0.120E-03
   3 F= -.32805510E+03 E0= -.32805005E+03  d E =-.404757E+01
       N       E                     dE             d eps       ncg     rms          rms(c)
DAV:   1    -0.326342301135E+03    0.17128E+01   -0.70868E+02   812   0.922E+01    0.837E+00
RMM:   2    -0.327745481078E+03   -0.14032E+01   -0.16955E+01   789   0.140E+01    0.291E+00
RMM:   3    -0.327710938185E+03    0.34543E-01   -0.94704E-01   853   0.364E+00    0.263E+00
RMM:   4    -0.327676718063E+03    0.34220E-01   -0.17038E-01   829   0.128E+00    0.103E+00
RMM:   5    -0.327673152378E+03    0.35657E-02   -0.28433E-02   820   0.621E-01    0.152E-01
RMM:   6    -0.327673798658E+03   -0.64628E-03   -0.45599E-03  1010   0.202E-01    0.115E-01
RMM:   7    -0.327674137994E+03   -0.33934E-03   -0.13259E-03   796   0.974E-02    0.466E-02
RMM:   8    -0.327674416719E+03   -0.27872E-03   -0.11361E-04   825   0.313E-02    0.156E-02
RMM:   9    -0.327674757344E+03   -0.34063E-03   -0.66423E-05   799   0.182E-02    0.796E-03
RMM:  10    -0.327675063403E+03   -0.30606E-03   -0.44502E-05   761   0.134E-02    0.458E-03
RMM:  11    -0.327675255763E+03   -0.19236E-03   -0.29312E-05   609   0.861E-03    0.311E-03
RMM:  12    -0.327675344883E+03   -0.89121E-04   -0.12041E-05   579   0.568E-03    0.197E-03
RMM:  13    -0.327675373437E+03   -0.28554E-04   -0.28842E-06   489   0.347E-03    0.121E-03
RMM:  14    -0.327675388368E+03   -0.14930E-04   -0.13784E-06   473   0.237E-03    0.722E-04
RMM:  15    -0.327675393022E+03   -0.46543E-05   -0.40691E-07   401   0.157E-03    0.468E-04
RMM:  16    -0.327675395642E+03   -0.26202E-05   -0.21097E-07   420   0.125E-03    0.416E-04
RMM:  17    -0.327675396800E+03   -0.11578E-05   -0.69496E-08   283   0.882E-04    0.196E-04
RMM:  18    -0.327675397498E+03   -0.69771E-06   -0.37781E-08   250   0.788E-04
   4 F= -.32767540E+03 E0= -.32766801E+03  d E =0.379707E+00
       N       E                     dE             d eps       ncg     rms          rms(c)
DAV:   1    -0.328581282799E+03   -0.90589E+00   -0.17747E+02   812   0.443E+01    0.232E+00
RMM:   2    -0.328872996573E+03   -0.29171E+00   -0.36109E+00   785   0.651E+00    0.143E+00
RMM:   3    -0.328849828170E+03    0.23168E-01   -0.22655E-01   847   0.164E+00    0.971E-01
RMM:   4    -0.328838734424E+03    0.11094E-01   -0.44177E-02   800   0.624E-01    0.319E-01
RMM:   5    -0.328838269603E+03    0.46482E-03   -0.60596E-03   821   0.290E-01    0.710E-02
RMM:   6    -0.328838433053E+03   -0.16345E-03   -0.83559E-04  1010   0.860E-02    0.347E-02
RMM:   7    -0.328838657232E+03   -0.22418E-03   -0.22416E-04   808   0.386E-02    0.137E-02
RMM:   8    -0.328838745114E+03   -0.87882E-04   -0.24350E-05   776   0.111E-02    0.677E-03
RMM:   9    -0.328839027176E+03   -0.28206E-03   -0.46448E-05   787   0.113E-02    0.463E-03
RMM:  10    -0.328839127992E+03   -0.10082E-03   -0.14271E-05   604   0.608E-03    0.249E-03
RMM:  11    -0.328839215454E+03   -0.87462E-04   -0.11879E-05   552   0.432E-03    0.138E-03
RMM:  12    -0.328839253886E+03   -0.38432E-04   -0.45716E-06   484   0.252E-03    0.707E-04
RMM:  13    -0.328839271518E+03   -0.17632E-04   -0.18452E-06   471   0.174E-03    0.631E-04
RMM:  14    -0.328839279750E+03   -0.82317E-05   -0.79866E-07   381   0.121E-03    0.237E-04
RMM:  15    -0.328839281668E+03   -0.19180E-05   -0.15232E-07   254   0.827E-04    0.141E-04
RMM:  16    -0.328839283118E+03   -0.14499E-05   -0.69121E-08   206   0.692E-04    0.900E-05
RMM:  17    -0.328839283840E+03   -0.72275E-06   -0.38266E-08   180   0.661E-04
   5 F= -.32883928E+03 E0= -.32883349E+03  d E =-.784179E+00
       N       E                     dE             d eps       ncg     rms          rms(c)
DAV:   1    -0.327875530977E+03    0.96375E+00   -0.54160E+02   812   0.761E+01    0.488E+00
RMM:   2    -0.328720352607E+03   -0.84482E+00   -0.10594E+01   785   0.105E+01    0.222E+00
RMM:   3    -0.328673684460E+03    0.46668E-01   -0.50084E-01   842   0.259E+00    0.155E+00
RMM:   4    -0.328648837907E+03    0.24847E-01   -0.13259E-01   801   0.112E+00    0.430E-01
RMM:   5    -0.328648270714E+03    0.56719E-03   -0.13277E-02   816   0.476E-01    0.125E-01
RMM:   6    -0.328648781462E+03   -0.51075E-03   -0.19032E-03   950   0.136E-01    0.560E-02
RMM:   7    -0.328649320359E+03   -0.53890E-03   -0.40196E-04   809   0.547E-02    0.167E-02
RMM:   8    -0.328649625430E+03   -0.30507E-03   -0.66617E-05   831   0.221E-02    0.111E-02
RMM:   9    -0.328650154236E+03   -0.52881E-03   -0.10551E-04   786   0.198E-02    0.609E-03
RMM:  10    -0.328650364379E+03   -0.21014E-03   -0.38773E-05   694   0.121E-02    0.493E-03
RMM:  11    -0.328650479009E+03   -0.11463E-03   -0.19490E-05   600   0.819E-03    0.237E-03
RMM:  12    -0.328650527031E+03   -0.48022E-04   -0.65970E-06   565   0.476E-03    0.160E-03
RMM:  13    -0.328650538199E+03   -0.11168E-04   -0.11054E-06   479   0.247E-03    0.771E-04
RMM:  14    -0.328650548929E+03   -0.10730E-04   -0.10553E-06   476   0.224E-03    0.727E-04
RMM:  15    -0.328650551473E+03   -0.25442E-05   -0.28172E-07   411   0.154E-03    0.319E-04
RMM:  16    -0.328650553653E+03   -0.21799E-05   -0.15918E-07   364   0.121E-03    0.256E-04
RMM:  17    -0.328650554424E+03   -0.77037E-06   -0.47172E-08   266   0.845E-04
   6 F= -.32865055E+03 E0= -.32864435E+03  d E =0.188729E+00
       N       E                     dE             d eps       ncg     rms          rms(c)
DAV:   1    -0.329086000638E+03   -0.43545E+00   -0.12681E+02   784   0.351E+01    0.172E+00
RMM:   2    -0.329246775212E+03   -0.16077E+00   -0.20864E+00   784   0.488E+00    0.116E+00
RMM:   3    -0.329226375914E+03    0.20399E-01   -0.13087E-01   835   0.120E+00    0.695E-01
RMM:   4    -0.329219363474E+03    0.70124E-02   -0.35337E-02   799   0.540E-01    0.235E-01
RMM:   5    -0.329219145939E+03    0.21753E-03   -0.28548E-03   825   0.211E-01    0.839E-02
RMM:   6    -0.329219254371E+03   -0.10843E-03   -0.50204E-04   886   0.648E-02    0.266E-02
RMM:   7    -0.329219400951E+03   -0.14658E-03   -0.98112E-05   834   0.285E-02    0.114E-02
RMM:   8    -0.329219525704E+03   -0.12475E-03   -0.19191E-05   770   0.118E-02    0.550E-03
RMM:   9    -0.329219745598E+03   -0.21989E-03   -0.24157E-05   709   0.913E-03    0.288E-03
RMM:  10    -0.329219832826E+03   -0.87228E-04   -0.79960E-06   562   0.470E-03    0.230E-03
RMM:  11    -0.329219918626E+03   -0.85800E-04   -0.10082E-05   571   0.445E-03    0.110E-03
RMM:  12    -0.329219943419E+03   -0.24792E-04   -0.20658E-06   482   0.236E-03    0.768E-04
RMM:  13    -0.329219959423E+03   -0.16004E-04   -0.96430E-07   450   0.148E-03    0.389E-04
RMM:  14    -0.329219967595E+03   -0.81722E-05   -0.40280E-07   329   0.101E-03    0.223E-04
RMM:  15    -0.329219970524E+03   -0.29288E-05   -0.12319E-07   218   0.759E-04    0.137E-04
RMM:  16    -0.329219971979E+03   -0.14556E-05   -0.57259E-08   221   0.729E-04    0.668E-05
RMM:  17    -0.329219972337E+03   -0.35808E-06   -0.16966E-08   159   0.629E-04
   7 F= -.32921997E+03 E0= -.32921368E+03  d E =-.380688E+00
       N       E                     dE             d eps       ncg     rms          rms(c)
DAV:   1    -0.329154216464E+03    0.65756E-01   -0.17953E+02   798   0.408E+01    0.177E+00
RMM:   2    -0.329360739347E+03   -0.20652E+00   -0.25581E+00   784   0.531E+00    0.108E+00
RMM:   3    -0.329349632077E+03    0.11107E-01   -0.12615E-01   849   0.127E+00    0.671E-01
RMM:   4    -0.329345043177E+03    0.45889E-02   -0.32298E-02   814   0.534E-01    0.189E-01
RMM:   5    -0.329344980109E+03    0.63068E-04   -0.24673E-03   823   0.213E-01    0.550E-02
RMM:   6    -0.329345146355E+03   -0.16625E-03   -0.43493E-04   965   0.595E-02    0.245E-02
RMM:   7    -0.329345295355E+03   -0.14900E-03   -0.10760E-04   812   0.276E-02    0.112E-02
RMM:   8    -0.329345354453E+03   -0.59098E-04   -0.19887E-05   787   0.121E-02    0.481E-03
RMM:   9    -0.329345470892E+03   -0.11644E-03   -0.18487E-05   713   0.944E-03    0.316E-03
RMM:  10    -0.329345507405E+03   -0.36512E-04   -0.38032E-06   570   0.494E-03    0.208E-03
RMM:  11    -0.329345553038E+03   -0.45634E-04   -0.66815E-06   568   0.433E-03    0.130E-03
RMM:  12    -0.329345566281E+03   -0.13243E-04   -0.15800E-06   487   0.242E-03    0.581E-04
RMM:  13    -0.329345571345E+03   -0.50638E-05   -0.57880E-07   381   0.166E-03    0.430E-04
RMM:  14    -0.329345574372E+03   -0.30272E-05   -0.36968E-07   429   0.167E-03    0.443E-04
RMM:  15    -0.329345574938E+03   -0.56627E-06   -0.89155E-08   313   0.106E-03
   8 F= -.32934557E+03 E0= -.32933975E+03  d E =-.125603E+00
       N       E                     dE             d eps       ncg     rms          rms(c)
DAV:   1    -0.329438795222E+03   -0.93221E-01   -0.27934E+01   826   0.154E+01    0.701E-01
RMM:   2    -0.329461541786E+03   -0.22747E-01   -0.30054E-01   786   0.192E+00    0.411E-01
RMM:   3    -0.329459153429E+03    0.23884E-02   -0.20069E-02   839   0.449E-01    0.219E-01
RMM:   4    -0.329458562470E+03    0.59096E-03   -0.39168E-03   821   0.190E-01    0.723E-02
RMM:   5    -0.329458518673E+03    0.43798E-04   -0.44079E-04   837   0.794E-02    0.205E-02
RMM:   6    -0.329458535292E+03   -0.16620E-04   -0.66958E-05  1025   0.227E-02    0.112E-02
RMM:   7    -0.329458562533E+03   -0.27241E-04   -0.21037E-05   788   0.116E-02    0.572E-03
RMM:   8    -0.329458572934E+03   -0.10401E-04   -0.34523E-06   515   0.483E-03    0.209E-03
RMM:   9    -0.329458602250E+03   -0.29316E-04   -0.31281E-06   533   0.438E-03    0.139E-03
RMM:  10    -0.329458616549E+03   -0.14299E-04   -0.90733E-07   475   0.279E-03    0.902E-04
RMM:  11    -0.329458629446E+03   -0.12897E-04   -0.10018E-06   472   0.184E-03    0.578E-04
RMM:  12    -0.329458634120E+03   -0.46737E-05   -0.27418E-07   335   0.121E-03    0.282E-04
RMM:  13    -0.329458637695E+03   -0.35752E-05   -0.16817E-07   302   0.915E-04    0.182E-04
RMM:  14    -0.329458639358E+03   -0.16626E-05   -0.59052E-08   251   0.791E-04    0.178E-04
RMM:  15    -0.329458640195E+03   -0.83745E-06   -0.25997E-08   184   0.643E-04
   9 F= -.32945864E+03 E0= -.32945258E+03  d E =-.238668E+00
       N       E                     dE             d eps       ncg     rms          rms(c)
DAV:   1    -0.329525463856E+03   -0.66824E-01   -0.14303E+02   784   0.328E+01    0.122E+00
RMM:   2    -0.329664720619E+03   -0.13926E+00   -0.16595E+00   784   0.397E+00    0.782E-01
RMM:   3    -0.329660384473E+03    0.43361E-02   -0.69640E-02   854   0.934E-01    0.495E-01
RMM:   4    -0.329657727833E+03    0.26566E-02   -0.19678E-02   798   0.413E-01    0.980E-02
RMM:   5    -0.329657684626E+03    0.43207E-04   -0.13205E-03   831   0.161E-01    0.464E-02
RMM:   6    -0.329657747547E+03   -0.62920E-04   -0.32143E-04   847   0.478E-02    0.187E-02
RMM:   7    -0.329657789596E+03   -0.42049E-04   -0.60166E-05   827   0.250E-02    0.931E-03
RMM:   8    -0.329657837732E+03   -0.48136E-04   -0.16856E-05   776   0.124E-02    0.374E-03
RMM:   9    -0.329657883693E+03   -0.45961E-04   -0.63370E-06   582   0.645E-03    0.205E-03
RMM:  10    -0.329657920193E+03   -0.36500E-04   -0.51888E-06   574   0.532E-03    0.210E-03
RMM:  11    -0.329657939726E+03   -0.19533E-04   -0.22195E-06   512   0.332E-03    0.105E-03
RMM:  12    -0.329657952065E+03   -0.12339E-04   -0.12718E-06   481   0.233E-03    0.528E-04
RMM:  13    -0.329657957019E+03   -0.49542E-05   -0.42256E-07   438   0.150E-03    0.292E-04
RMM:  14    -0.329657959972E+03   -0.29528E-05   -0.24139E-07   322   0.114E-03    0.293E-04
RMM:  15    -0.329657960912E+03   -0.93998E-06   -0.88917E-08   295   0.954E-04
  10 F= -.32965796E+03 E0= -.32965176E+03  d E =-.199321E+00
       N       E                     dE             d eps       ncg     rms          rms(c)
DAV:   1    -0.329661706920E+03   -0.37469E-02   -0.21880E+00   840   0.384E+00    0.146E-01
RMM:   2    -0.329662642152E+03   -0.93523E-03   -0.13473E-02   784   0.397E-01    0.944E-02
RMM:   3    -0.329662510881E+03    0.13127E-03   -0.11001E-03   829   0.103E-01    0.432E-02
RMM:   4    -0.329662493302E+03    0.17579E-04   -0.15193E-04   823   0.398E-02    0.143E-02
RMM:   5    -0.329662491706E+03    0.15951E-05   -0.22009E-05   853   0.155E-02    0.445E-03
RMM:   6    -0.329662492294E+03   -0.58799E-06   -0.21246E-06   493   0.495E-03
  11 F= -.32966249E+03 E0= -.32965632E+03  d E =-.203852E+00
       N       E                     dE             d eps       ncg     rms          rms(c)
DAV:   1    -0.329774300891E+03   -0.11181E+00   -0.98512E+01   784   0.251E+01    0.792E-01
RMM:   2    -0.329862222934E+03   -0.87922E-01   -0.97248E-01   784   0.291E+00    0.523E-01
RMM:   3    -0.329861429630E+03    0.79330E-03   -0.33497E-02   867   0.643E-01    0.358E-01
RMM:   4    -0.329860216361E+03    0.12133E-02   -0.10790E-02   796   0.299E-01    0.612E-02
RMM:   5    -0.329860137545E+03    0.78816E-04   -0.61740E-04   823   0.103E-01    0.374E-02
RMM:   6    -0.329860142364E+03   -0.48190E-05   -0.18161E-04   826   0.345E-02    0.134E-02
RMM:   7    -0.329860146111E+03   -0.37463E-05   -0.32558E-05   805   0.182E-02    0.821E-03
RMM:   8    -0.329860155713E+03   -0.96029E-05   -0.11088E-05   748   0.994E-03    0.290E-03
RMM:   9    -0.329860169393E+03   -0.13679E-04   -0.27201E-06   500   0.456E-03    0.165E-03
RMM:  10    -0.329860185998E+03   -0.16605E-04   -0.36585E-06   557   0.448E-03    0.215E-03
RMM:  11    -0.329860193788E+03   -0.77903E-05   -0.96511E-07   474   0.272E-03    0.881E-04
RMM:  12    -0.329860202480E+03   -0.86920E-05   -0.76198E-07   473   0.176E-03    0.481E-04
RMM:  13    -0.329860206066E+03   -0.35854E-05   -0.23150E-07   384   0.121E-03    0.383E-04
RMM:  14    -0.329860209402E+03   -0.33362E-05   -0.24640E-07   302   0.907E-04    0.169E-04
RMM:  15    -0.329860210292E+03   -0.89009E-06   -0.48968E-08   174   0.656E-04
  12 F= -.32986021E+03 E0= -.32985388E+03  d E =-.197718E+00
       N       E                     dE             d eps       ncg     rms          rms(c)
DAV:   1    -0.329872302060E+03   -0.12093E-01   -0.19215E+01   812   0.107E+01    0.343E-01
RMM:   2    -0.329881802708E+03   -0.95006E-02   -0.11457E-01   784   0.115E+00    0.241E-01
RMM:   3    -0.329881430890E+03    0.37182E-03   -0.61424E-03   866   0.270E-01    0.153E-01
RMM:   4    -0.329881181342E+03    0.24955E-03   -0.22010E-03   794   0.133E-01    0.312E-02
RMM:   5    -0.329881155825E+03    0.25518E-04   -0.13682E-04   825   0.473E-02    0.179E-02
RMM:   6    -0.329881157023E+03   -0.11983E-05   -0.43827E-05   820   0.167E-02    0.681E-03
RMM:   7    -0.329881157898E+03   -0.87547E-06   -0.84169E-06   742   0.937E-03
  13 F= -.32988116E+03 E0= -.32987479E+03  d E =-.218666E+00
       N       E                     dE             d eps       ncg     rms          rms(c)
DAV:   1    -0.329908752665E+03   -0.27596E-01   -0.10930E+02   784   0.261E+01    0.905E-01
RMM:   2    -0.330012526952E+03   -0.10377E+00   -0.11778E+00   785   0.311E+00    0.562E-01
RMM:   3    -0.330010825303E+03    0.17016E-02   -0.37873E-02   856   0.643E-01    0.374E-01
RMM:   4    -0.330009360106E+03    0.14652E-02   -0.10332E-02   795   0.295E-01    0.786E-02
RMM:   5    -0.330009329342E+03    0.30764E-04   -0.69413E-04   839   0.112E-01    0.366E-02
RMM:   6    -0.330009320185E+03    0.91570E-05   -0.15604E-04   821   0.334E-02    0.132E-02
RMM:   7    -0.330009319443E+03    0.74218E-06   -0.30605E-05   808   0.171E-02    0.718E-03
RMM:   8    -0.330009325280E+03   -0.58368E-05   -0.11018E-05   744   0.994E-03    0.336E-03
RMM:   9    -0.330009340914E+03   -0.15634E-04   -0.46874E-06   562   0.515E-03    0.166E-03
RMM:  10    -0.330009355418E+03   -0.14505E-04   -0.32012E-06   511   0.402E-03    0.172E-03
RMM:  11    -0.330009366996E+03   -0.11578E-04   -0.14455E-06   478   0.290E-03    0.838E-04
RMM:  12    -0.330009374948E+03   -0.79518E-05   -0.57242E-07   464   0.178E-03    0.425E-04
RMM:  13    -0.330009380768E+03   -0.58203E-05   -0.35721E-07   312   0.127E-03    0.513E-04
RMM:  14    -0.330009384184E+03   -0.34158E-05   -0.25455E-07   283   0.105E-03    0.182E-04
RMM:  15    -0.330009385051E+03   -0.86645E-06   -0.59898E-08   211   0.711E-04
  14 F= -.33000939E+03 E0= -.33000305E+03  d E =-.128227E+00
       N       E                     dE             d eps       ncg     rms          rms(c)
DAV:   1    -0.330009385341E+03   -0.11565E-05   -0.11461E-05   812   0.814E-03    0.233E-04
RMM:   2    -0.330009385382E+03   -0.41593E-07   -0.47910E-08   287   0.930E-04
  15 F= -.33000939E+03 E0= -.33000305E+03  d E =-.128227E+00
       N       E                     dE             d eps       ncg     rms          rms(c)
DAV:   1    -0.330051878379E+03   -0.42493E-01   -0.50065E+01   784   0.177E+01    0.638E-01
RMM:   2    -0.330085666448E+03   -0.33788E-01   -0.40796E-01   786   0.208E+00    0.418E-01
RMM:   3    -0.330083972963E+03    0.16935E-02   -0.17681E-02   850   0.441E-01    0.256E-01
RMM:   4    -0.330083108294E+03    0.86467E-03   -0.64176E-03   792   0.224E-01    0.570E-02
RMM:   5    -0.330083024522E+03    0.83771E-04   -0.40628E-04   820   0.843E-02    0.297E-02
RMM:   6    -0.330083018299E+03    0.62239E-05   -0.11306E-04   837   0.272E-02    0.116E-02
RMM:   7    -0.330083017007E+03    0.12919E-05   -0.31183E-05   808   0.165E-02    0.729E-03
RMM:   8    -0.330083015680E+03    0.13265E-05   -0.90304E-06   734   0.867E-03    0.254E-03
RMM:   9    -0.330083021946E+03   -0.62658E-05   -0.21437E-06   486   0.398E-03    0.140E-03
RMM:  10    -0.330083027948E+03   -0.60018E-05   -0.22357E-06   482   0.352E-03    0.150E-03
RMM:  11    -0.330083033598E+03   -0.56502E-05   -0.68247E-07   470   0.221E-03    0.635E-04
RMM:  12    -0.330083038476E+03   -0.48781E-05   -0.34289E-07   358   0.128E-03    0.337E-04
RMM:  13    -0.330083042607E+03   -0.41307E-05   -0.26131E-07   370   0.125E-03    0.471E-04
RMM:  14    -0.330083044881E+03   -0.22740E-05   -0.13784E-07   275   0.929E-04    0.159E-04
RMM:  15    -0.330083045606E+03   -0.72480E-06   -0.37625E-08   187   0.675E-04
  16 F= -.33008305E+03 E0= -.33007667E+03  d E =-.736602E-01
       N       E                     dE             d eps       ncg     rms          rms(c)
DAV:   1    -0.330083072382E+03   -0.27502E-04   -0.19053E-02   896   0.336E-01    0.117E-02
RMM:   2    -0.330083079384E+03   -0.70012E-05   -0.94865E-05   785   0.330E-02    0.771E-03
RMM:   3    -0.330083078484E+03    0.89952E-06   -0.66089E-06   675   0.831E-03
  17 F= -.33008308E+03 E0= -.33007670E+03  d E =-.736931E-01
       N       E                     dE             d eps       ncg     rms          rms(c)
DAV:   1    -0.330121130137E+03   -0.38051E-01   -0.24427E+01   784   0.123E+01    0.453E-01
RMM:   2    -0.330133651759E+03   -0.12522E-01   -0.16440E-01   784   0.137E+00    0.301E-01
RMM:   3    -0.330132666033E+03    0.98573E-03   -0.88277E-03   847   0.300E-01    0.172E-01
RMM:   4    -0.330132350211E+03    0.31582E-03   -0.26934E-03   788   0.145E-01    0.435E-02
RMM:   5    -0.330132305653E+03    0.44558E-04   -0.22485E-04   822   0.608E-02    0.208E-02
RMM:   6    -0.330132305306E+03    0.34713E-06   -0.50635E-05   862   0.187E-02    0.838E-03
RMM:   7    -0.330132304583E+03    0.72278E-06   -0.15542E-05   794   0.116E-02    0.461E-03
RMM:   8    -0.330132304222E+03    0.36098E-06   -0.31382E-06   510   0.561E-03
  18 F= -.33013230E+03 E0= -.33012589E+03  d E =-.492257E-01
       N       E                     dE             d eps       ncg     rms          rms(c)
DAV:   1    -0.330133186182E+03   -0.88160E-03   -0.68688E-01   896   0.205E+00    0.720E-02
RMM:   2    -0.330133412017E+03   -0.22584E-03   -0.33443E-03   784   0.198E-01    0.480E-02
RMM:   3    -0.330133379085E+03    0.32933E-04   -0.28596E-04   834   0.516E-02    0.212E-02
RMM:   4    -0.330133376772E+03    0.23129E-05   -0.35457E-05   816   0.184E-02    0.765E-03
RMM:   5    -0.330133376794E+03   -0.22004E-07   -0.62576E-06   710   0.807E-03
  19 F= -.33013338E+03 E0= -.33012696E+03  d E =-.502983E-01
       N       E                     dE             d eps       ncg     rms          rms(c)
DAV:   1    -0.330161972165E+03   -0.28595E-01   -0.23323E+01   784   0.121E+01    0.449E-01
RMM:   2    -0.330174483017E+03   -0.12511E-01   -0.15971E-01   784   0.135E+00    0.294E-01
RMM:   3    -0.330173726461E+03    0.75656E-03   -0.84669E-03   856   0.289E-01    0.173E-01
RMM:   4    -0.330173442211E+03    0.28425E-03   -0.25913E-03   795   0.143E-01    0.389E-02
RMM:   5    -0.330173409585E+03    0.32626E-04   -0.18482E-04   821   0.555E-02    0.192E-02
RMM:   6    -0.330173414594E+03   -0.50090E-05   -0.48789E-05   854   0.180E-02    0.811E-03
RMM:   7    -0.330173415874E+03   -0.12802E-05   -0.10621E-05   770   0.105E-02    0.386E-03
RMM:   8    -0.330173418801E+03   -0.29270E-05   -0.21931E-06   484   0.470E-03    0.150E-03
RMM:   9    -0.330173422780E+03   -0.39792E-05   -0.84759E-07   474   0.274E-03    0.913E-04
RMM:  10    -0.330173427834E+03   -0.50540E-05   -0.86250E-07   475   0.227E-03    0.750E-04
RMM:  11    -0.330173430160E+03   -0.23261E-05   -0.29328E-07   370   0.127E-03    0.396E-04
RMM:  12    -0.330173431896E+03   -0.17355E-05   -0.15922E-07   309   0.928E-04    0.180E-04
RMM:  13    -0.330173432661E+03   -0.76560E-06   -0.55051E-08   227   0.805E-04
  20 F= -.33017343E+03 E0= -.33016704E+03  d E =-.400559E-01
       N       E                     dE             d eps       ncg     rms          rms(c)
DAV:   1    -0.330173889666E+03   -0.45777E-03   -0.45734E-01   868   0.167E+00    0.588E-02
RMM:   2    -0.330174055502E+03   -0.16584E-03   -0.22908E-03   784   0.161E-01    0.391E-02
RMM:   3    -0.330174037995E+03    0.17507E-04   -0.17392E-04   835   0.408E-02    0.183E-02
RMM:   4    -0.330174036320E+03    0.16744E-05   -0.27829E-05   807   0.157E-02    0.533E-03
RMM:   5    -0.330174035880E+03    0.44044E-06   -0.28902E-06   499   0.672E-03
  21 F= -.33017404E+03 E0= -.33016765E+03  d E =-.406591E-01
       N       E                     dE             d eps       ncg     rms          rms(c)
DAV:   1    -0.330197813150E+03   -0.23777E-01   -0.18590E+01   784   0.109E+01    0.407E-01
RMM:   2    -0.330206901513E+03   -0.90884E-02   -0.12282E-01   784   0.120E+00    0.271E-01
RMM:   3    -0.330206166691E+03    0.73482E-03   -0.70174E-03   843   0.261E-01    0.153E-01
RMM:   4    -0.330205976448E+03    0.19024E-03   -0.20774E-03   795   0.126E-01    0.373E-02
RMM:   5    -0.330205947400E+03    0.29048E-04   -0.17383E-04   821   0.510E-02    0.183E-02
RMM:   6    -0.330205955279E+03   -0.78788E-05   -0.36954E-05   877   0.159E-02    0.750E-03
RMM:   7    -0.330205957877E+03   -0.25981E-05   -0.10524E-05   764   0.101E-02    0.353E-03
RMM:   8    -0.330205961851E+03   -0.39738E-05   -0.17318E-06   477   0.444E-03    0.119E-03
RMM:   9    -0.330205964936E+03   -0.30848E-05   -0.43723E-07   469   0.231E-03    0.645E-04
RMM:  10    -0.330205969160E+03   -0.42245E-05   -0.53255E-07   474   0.192E-03    0.590E-04
RMM:  11    -0.330205971201E+03   -0.20409E-05   -0.20732E-07   386   0.124E-03    0.327E-04
RMM:  12    -0.330205972567E+03   -0.13658E-05   -0.15818E-07   310   0.934E-04    0.207E-04
RMM:  13    -0.330205972917E+03   -0.35063E-06   -0.51842E-08   224   0.791E-04
  22 F= -.33020597E+03 E0= -.33019966E+03  d E =-.319370E-01
       N       E                     dE             d eps       ncg     rms          rms(c)
DAV:   1    -0.330206841685E+03   -0.86912E-03   -0.10625E+00   784   0.257E+00    0.922E-02
RMM:   2    -0.330207218498E+03   -0.37681E-03   -0.55014E-03   784   0.251E-01    0.618E-02
RMM:   3    -0.330207170891E+03    0.47606E-04   -0.44190E-04   834   0.645E-02    0.279E-02
RMM:   4    -0.330207167832E+03    0.30592E-05   -0.65807E-05   806   0.240E-02    0.900E-03
RMM:   5    -0.330207166598E+03    0.12340E-05   -0.10413E-05   780   0.108E-02    0.341E-03
RMM:   6    -0.330207166827E+03   -0.22897E-06   -0.92645E-07   470   0.378E-03
  23 F= -.33020717E+03 E0= -.33020088E+03  d E =-.331309E-01
       N       E                     dE             d eps       ncg     rms          rms(c)
DAV:   1    -0.330221461936E+03   -0.14295E-01   -0.16308E+01   784   0.104E+01    0.400E-01
RMM:   2    -0.330229803383E+03   -0.83414E-02   -0.11354E-01   784   0.116E+00    0.265E-01
RMM:   3    -0.330229043985E+03    0.75940E-03   -0.66403E-03   850   0.257E-01    0.148E-01
RMM:   4    -0.330228817400E+03    0.22658E-03   -0.21692E-03   792   0.128E-01    0.327E-02
RMM:   5    -0.330228791480E+03    0.25920E-04   -0.15621E-04   816   0.483E-02    0.170E-02
RMM:   6    -0.330228802472E+03   -0.10992E-04   -0.38665E-05   854   0.162E-02    0.678E-03
RMM:   7    -0.330228808027E+03   -0.55545E-05   -0.10690E-05   765   0.101E-02    0.354E-03
RMM:   8    -0.330228813952E+03   -0.59249E-05   -0.14914E-06   476   0.418E-03    0.129E-03
RMM:   9    -0.330228818430E+03   -0.44782E-05   -0.59743E-07   468   0.238E-03    0.646E-04
RMM:  10    -0.330228825232E+03   -0.68018E-05   -0.73041E-07   475   0.226E-03    0.634E-04
RMM:  11    -0.330228826886E+03   -0.16546E-05   -0.17571E-07   347   0.117E-03    0.361E-04
RMM:  12    -0.330228828607E+03   -0.17209E-05   -0.19093E-07   313   0.995E-04    0.140E-04
RMM:  13    -0.330228828893E+03   -0.28638E-06   -0.51342E-08   252   0.786E-04
  24 F= -.33022883E+03 E0= -.33022252E+03  d E =-.216621E-01
       N       E                     dE             d eps       ncg     rms          rms(c)
DAV:   1    -0.330228830649E+03   -0.20423E-05   -0.12514E-03   896   0.901E-02    0.327E-03
RMM:   2    -0.330228831136E+03   -0.48664E-06   -0.65489E-06   637   0.870E-03
  25 F= -.33022883E+03 E0= -.33022252E+03  d E =-.216643E-01
       N       E                     dE             d eps       ncg     rms          rms(c)
DAV:   1    -0.330241100687E+03   -0.12270E-01   -0.10002E+01   784   0.823E+00    0.308E-01
RMM:   2    -0.330245557213E+03   -0.44565E-02   -0.64425E-02   784   0.885E-01    0.206E-01
RMM:   3    -0.330245116920E+03    0.44029E-03   -0.44927E-03   845   0.207E-01    0.110E-01
RMM:   4    -0.330245028301E+03    0.88619E-04   -0.10361E-03   801   0.897E-02    0.285E-02
RMM:   5    -0.330245017087E+03    0.11214E-04   -0.99896E-05   834   0.368E-02    0.128E-02
RMM:   6    -0.330245022759E+03   -0.56723E-05   -0.18471E-05   835   0.118E-02    0.513E-03
RMM:   7    -0.330245026037E+03   -0.32782E-05   -0.65624E-06   684   0.762E-03    0.281E-03
RMM:   8    -0.330245028789E+03   -0.27521E-05   -0.10926E-06   469   0.376E-03    0.905E-04
RMM:   9    -0.330245031400E+03   -0.26104E-05   -0.41968E-07   468   0.219E-03    0.594E-04
RMM:  10    -0.330245034484E+03   -0.30844E-05   -0.33703E-07   459   0.189E-03    0.497E-04
RMM:  11    -0.330245035884E+03   -0.14000E-05   -0.13731E-07   349   0.105E-03    0.259E-04
RMM:  12    -0.330245036896E+03   -0.10116E-05   -0.10487E-07   297   0.883E-04    0.204E-04
RMM:  13    -0.330245037062E+03   -0.16645E-06   -0.31160E-08   210   0.779E-04
  26 F= -.33024504E+03 E0= -.33023868E+03  d E =-.162059E-01
       N       E                     dE             d eps       ncg     rms          rms(c)
DAV:   1    -0.330245200324E+03   -0.16343E-03   -0.18482E-01   812   0.112E+00    0.401E-02
RMM:   2    -0.330245267705E+03   -0.67382E-04   -0.10223E-03   784   0.108E-01    0.268E-02
RMM:   3    -0.330245258286E+03    0.94192E-05   -0.95335E-05   829   0.290E-02    0.105E-02
RMM:   4    -0.330245257827E+03    0.45921E-06   -0.89817E-06   772   0.925E-03
  27 F= -.33024526E+03 E0= -.33023889E+03  d E =-.164267E-01
       N       E                     dE             d eps       ncg     rms          rms(c)
DAV:   1    -0.330255591647E+03   -0.10333E-01   -0.10008E+01   784   0.827E+00    0.300E-01
RMM:   2    -0.330260313061E+03   -0.47214E-02   -0.64120E-02   784   0.878E-01    0.202E-01
RMM:   3    -0.330259932019E+03    0.38104E-03   -0.41017E-03   845   0.202E-01    0.111E-01
RMM:   4    -0.330259855897E+03    0.76122E-04   -0.11806E-03   795   0.941E-02    0.247E-02
RMM:   5    -0.330259840894E+03    0.15003E-04   -0.89366E-05   831   0.356E-02    0.133E-02
RMM:   6    -0.330259845219E+03   -0.43251E-05   -0.21127E-05   823   0.117E-02    0.489E-03
RMM:   7    -0.330259846857E+03   -0.16381E-05   -0.51045E-06   623   0.720E-03    0.248E-03
RMM:   8    -0.330259848700E+03   -0.18426E-05   -0.92609E-07   470   0.352E-03    0.862E-04
RMM:   9    -0.330259850109E+03   -0.14089E-05   -0.26386E-07   468   0.190E-03    0.513E-04
RMM:  10    -0.330259852240E+03   -0.21315E-05   -0.27957E-07   427   0.162E-03    0.439E-04
RMM:  11    -0.330259853105E+03   -0.86520E-06   -0.94575E-08   351   0.103E-03
  28 F= -.33025985E+03 E0= -.33025350E+03  d E =-.145953E-01
       N       E                     dE             d eps       ncg     rms          rms(c)
DAV:   1    -0.330260098531E+03   -0.24629E-03   -0.33660E-01   784   0.150E+00    0.526E-02
RMM:   2    -0.330260229636E+03   -0.13111E-03   -0.18430E-03   784   0.145E-01    0.352E-02
RMM:   3    -0.330260214923E+03    0.14713E-04   -0.14860E-04   828   0.374E-02    0.144E-02
RMM:   4    -0.330260214682E+03    0.24030E-06   -0.20746E-05   819   0.133E-02    0.428E-03
RMM:   5    -0.330260214483E+03    0.19949E-06   -0.21626E-06   486   0.527E-03
  29 F= -.33026021E+03 E0= -.33025386E+03  d E =-.149567E-01
       N       E                     dE             d eps       ncg     rms          rms(c)
DAV:   1    -0.330265553796E+03   -0.53391E-02   -0.61169E+00   784   0.651E+00    0.247E-01
RMM:   2    -0.330268320219E+03   -0.27664E-02   -0.40030E-02   785   0.704E-01    0.165E-01
RMM:   3    -0.330268046929E+03    0.27329E-03   -0.29680E-03   846   0.168E-01    0.858E-02
RMM:   4    -0.330268005050E+03    0.41879E-04   -0.56849E-04   798   0.678E-02    0.244E-02
RMM:   5    -0.330267997501E+03    0.75490E-05   -0.62346E-05   830   0.282E-02    0.975E-03
RMM:   6    -0.330267998533E+03   -0.10317E-05   -0.10080E-05   776   0.950E-03    0.376E-03
RMM:   7    -0.330267998309E+03    0.22348E-06   -0.21561E-06   494   0.500E-03
  30 F= -.33026800E+03 E0= -.33026167E+03  d E =-.778383E-02
       N       E                     dE             d eps       ncg     rms          rms(c)
DAV:   1    -0.330268081784E+03   -0.83251E-04   -0.62866E-02   896   0.657E-01    0.243E-02
RMM:   2    -0.330268105390E+03   -0.23606E-04   -0.36157E-04   784   0.646E-02    0.160E-02
RMM:   3    -0.330268103083E+03    0.23070E-05   -0.35189E-05   831   0.175E-02    0.628E-03
RMM:   4    -0.330268103146E+03   -0.62368E-07   -0.21328E-06   490   0.559E-03
  31 F= -.33026810E+03 E0= -.33026177E+03  d E =-.788866E-02
       N       E                     dE             d eps       ncg     rms          rms(c)
DAV:   1    -0.330273007485E+03   -0.49044E-02   -0.33881E+00   784   0.477E+00    0.180E-01
RMM:   2    -0.330274408109E+03   -0.14006E-02   -0.20408E-02   784   0.497E-01    0.119E-01
RMM:   3    -0.330274232526E+03    0.17558E-03   -0.15855E-03   838   0.123E-01    0.578E-02
RMM:   4    -0.330274212165E+03    0.20361E-04   -0.30863E-04   801   0.497E-02    0.174E-02
RMM:   5    -0.330274205703E+03    0.64622E-05   -0.38339E-05   805   0.214E-02    0.722E-03
RMM:   6    -0.330274206117E+03   -0.41399E-06   -0.54017E-06   650   0.745E-03
  32 F= -.33027421E+03 E0= -.33026786E+03  d E =-.610297E-02
       N       E                     dE             d eps       ncg     rms          rms(c)
DAV:   1    -0.330274254866E+03   -0.49163E-04   -0.44312E-02   896   0.546E-01    0.200E-02
RMM:   2    -0.330274272977E+03   -0.18111E-04   -0.25022E-04   784   0.534E-02    0.132E-02
RMM:   3    -0.330274271278E+03    0.16993E-05   -0.22426E-05   826   0.143E-02    0.525E-03
RMM:   4    -0.330274271592E+03   -0.31371E-06   -0.21594E-06   490   0.501E-03
  33 F= -.33027427E+03 E0= -.33026792E+03  d E =-.616845E-02
       N       E                     dE             d eps       ncg     rms          rms(c)
DAV:   1    -0.330278151795E+03   -0.38805E-02   -0.27968E+00   784   0.419E+00    0.151E-01
RMM:   2    -0.330279220666E+03   -0.10689E-02   -0.15093E-02   784   0.421E-01    0.101E-01
RMM:   3    -0.330279098170E+03    0.12250E-03   -0.11198E-03   835   0.103E-01    0.492E-02
RMM:   4    -0.330279081864E+03    0.16305E-04   -0.23130E-04   799   0.426E-02    0.140E-02
RMM:   5    -0.330279076663E+03    0.52013E-05   -0.28873E-05   804   0.181E-02    0.623E-03
RMM:   6    -0.330279077281E+03   -0.61740E-06   -0.39061E-06   567   0.638E-03
  34 F= -.33027908E+03 E0= -.33027271E+03  d E =-.480569E-02
       N       E                     dE             d eps       ncg     rms          rms(c)
DAV:   1    -0.330279188245E+03   -0.11158E-03   -0.11741E-01   812   0.858E-01    0.301E-02
RMM:   2    -0.330279230936E+03   -0.42690E-04   -0.59295E-04   784   0.812E-02    0.201E-02
RMM:   3    -0.330279226341E+03    0.45947E-05   -0.51146E-05   823   0.212E-02    0.776E-03
RMM:   4    -0.330279226645E+03   -0.30357E-06   -0.51067E-06   610   0.699E-03
  35 F= -.33027923E+03 E0= -.33027286E+03  d E =-.495505E-02
       N       E                     dE             d eps       ncg     rms          rms(c)
DAV:   1    -0.330281952403E+03   -0.27261E-02   -0.29768E+00   784   0.423E+00    0.151E-01
RMM:   2    -0.330283055464E+03   -0.11031E-02   -0.15662E-02   784   0.427E-01    0.102E-01
RMM:   3    -0.330282942799E+03    0.11266E-03   -0.12056E-03   846   0.106E-01    0.499E-02
RMM:   4    -0.330282931511E+03    0.11287E-04   -0.20549E-04   802   0.408E-02    0.154E-02
RMM:   5    -0.330282927474E+03    0.40375E-05   -0.30480E-05   799   0.187E-02    0.617E-03
RMM:   6    -0.330282928060E+03   -0.58635E-06   -0.32020E-06   515   0.657E-03
  36 F= -.33028293E+03 E0= -.33027657E+03  d E =-.370142E-02
       N       E                     dE             d eps       ncg     rms          rms(c)
DAV:   1    -0.330282931579E+03   -0.41056E-05   -0.30445E-03   924   0.135E-01    0.493E-03
RMM:   2    -0.330282932729E+03   -0.11495E-05   -0.14966E-05   783   0.132E-02    0.323E-03
RMM:   3    -0.330282933056E+03   -0.32707E-06   -0.13772E-06   465   0.396E-03
  37 F= -.33028293E+03 E0= -.33027658E+03  d E =-.370641E-02
       N       E                     dE             d eps       ncg     rms          rms(c)
DAV:   1    -0.330286048901E+03   -0.31162E-02   -0.22292E+00   784   0.347E+00    0.119E-01
RMM:   2    -0.330286808322E+03   -0.75942E-03   -0.10365E-02   784   0.338E-01    0.809E-02
RMM:   3    -0.330286732422E+03    0.75899E-04   -0.69529E-04   832   0.812E-02    0.405E-02
RMM:   4    -0.330286723759E+03    0.86634E-05   -0.16463E-04   805   0.355E-02    0.108E-02
RMM:   5    -0.330286720412E+03    0.33471E-05   -0.18883E-05   787   0.149E-02    0.525E-03
RMM:   6    -0.330286721046E+03   -0.63438E-06   -0.23051E-06   491   0.501E-03
  38 F= -.33028672E+03 E0= -.33028038E+03  d E =-.378799E-02
       N       E                     dE             d eps       ncg     rms          rms(c)
DAV:   1    -0.330287039771E+03   -0.31936E-03   -0.44530E-01   784   0.154E+00    0.521E-02
RMM:   2    -0.330287182409E+03   -0.14264E-03   -0.19521E-03   784   0.144E-01    0.351E-02
RMM:   3    -0.330287166957E+03    0.15451E-04   -0.14960E-04   826   0.368E-02    0.144E-02
RMM:   4    -0.330287166623E+03    0.33467E-06   -0.19531E-05   803   0.128E-02    0.460E-03
RMM:   5    -0.330287166517E+03    0.10593E-06   -0.30694E-06   538   0.547E-03
  39 F= -.33028717E+03 E0= -.33028083E+03  d E =-.423346E-02
       N       E                     dE             d eps       ncg     rms          rms(c)
DAV:   1    -0.330289948334E+03   -0.27817E-02   -0.15499E+00   784   0.280E+00    0.949E-02
RMM:   2    -0.330290430556E+03   -0.48222E-03   -0.66990E-03   784   0.268E-01    0.642E-02
RMM:   3    -0.330290379068E+03    0.51489E-04   -0.45312E-04   832   0.650E-02    0.315E-02
RMM:   4    -0.330290371939E+03    0.71283E-05   -0.96037E-05   803   0.272E-02    0.844E-03
RMM:   5    -0.330290370859E+03    0.10803E-05   -0.11269E-05   767   0.114E-02    0.409E-03
RMM:   6    -0.330290371732E+03   -0.87256E-06   -0.12756E-06   471   0.403E-03
  40 F= -.33029037E+03 E0= -.33028402E+03  d E =-.320522E-02
       N       E                     dE             d eps       ncg     rms          rms(c)
DAV:   1    -0.330290928261E+03   -0.55740E-03   -0.10099E+00   784   0.227E+00    0.758E-02
RMM:   2    -0.330291233000E+03   -0.30474E-03   -0.42540E-03   784   0.213E-01    0.513E-02
RMM:   3    -0.330291198673E+03    0.34327E-04   -0.30112E-04   829   0.528E-02    0.234E-02
RMM:   4    -0.330291195615E+03    0.30577E-05   -0.52266E-05   806   0.203E-02    0.671E-03
RMM:   5    -0.330291195472E+03    0.14283E-06   -0.70665E-06   711   0.866E-03
  41 F= -.33029120E+03 E0= -.33028483E+03  d E =-.402896E-02
       N       E                     dE             d eps       ncg     rms          rms(c)
DAV:   1    -0.330293974602E+03   -0.27790E-02   -0.20731E+00   784   0.309E+00    0.102E-01
RMM:   2    -0.330294588240E+03   -0.61364E-03   -0.81986E-03   784   0.290E-01    0.687E-02
RMM:   3    -0.330294537145E+03    0.51095E-04   -0.49222E-04   832   0.673E-02    0.362E-02
RMM:   4    -0.330294528674E+03    0.84711E-05   -0.13062E-04   798   0.311E-02    0.894E-03
RMM:   5    -0.330294527122E+03    0.15515E-05   -0.12640E-05   762   0.122E-02    0.463E-03
RMM:   6    -0.330294528488E+03   -0.13657E-05   -0.17892E-06   477   0.425E-03    0.146E-03
RMM:   7    -0.330294529674E+03   -0.11857E-05   -0.44657E-07   469   0.257E-03    0.639E-04
RMM:   8    -0.330294531086E+03   -0.14124E-05   -0.24723E-07   466   0.150E-03    0.332E-04
RMM:   9    -0.330294531921E+03   -0.83482E-06   -0.92657E-08   332   0.103E-03
  42 F= -.33029453E+03 E0= -.33028817E+03  d E =-.333645E-02
       N       E                     dE             d eps       ncg     rms          rms(c)
DAV:   1    -0.330295169403E+03   -0.63832E-03   -0.21001E+00   784   0.311E+00    0.103E-01
RMM:   2    -0.330295805501E+03   -0.63610E-03   -0.84340E-03   784   0.293E-01    0.694E-02
RMM:   3    -0.330295753871E+03    0.51630E-04   -0.50172E-04   833   0.676E-02    0.368E-02
RMM:   4    -0.330295744281E+03    0.95892E-05   -0.13383E-04   797   0.314E-02    0.906E-03
RMM:   5    -0.330295742074E+03    0.22075E-05   -0.12742E-05   762   0.120E-02    0.469E-03
RMM:   6    -0.330295742699E+03   -0.62484E-06   -0.17466E-06   479   0.426E-03
  43 F= -.33029574E+03 E0= -.33028938E+03  d E =-.454723E-02
       N       E                     dE             d eps       ncg     rms          rms(c)
DAV:   1    -0.330298167177E+03   -0.24251E-02   -0.23489E+00   784   0.330E+00    0.112E-01
RMM:   2    -0.330298921823E+03   -0.75465E-03   -0.99444E-03   784   0.321E-01    0.761E-02
RMM:   3    -0.330298861927E+03    0.59895E-04   -0.57165E-04   839   0.729E-02    0.414E-02
RMM:   4    -0.330298850789E+03    0.11138E-04   -0.16908E-04   794   0.358E-02    0.972E-03
RMM:   5    -0.330298847887E+03    0.29015E-05   -0.15238E-05   772   0.129E-02    0.496E-03
RMM:   6    -0.330298848545E+03   -0.65781E-06   -0.20700E-06   495   0.450E-03
  44 F= -.33029885E+03 E0= -.33029250E+03  d E =-.310585E-02
       N       E                     dE             d eps       ncg     rms          rms(c)
DAV:   1    -0.330299047787E+03   -0.19990E-03   -0.74598E-01   784   0.185E+00    0.610E-02
RMM:   2    -0.330299269215E+03   -0.22143E-03   -0.29243E-03   784   0.171E-01    0.412E-02
RMM:   3    -0.330299249811E+03    0.19405E-04   -0.18870E-04   832   0.417E-02    0.191E-02
RMM:   4    -0.330299248558E+03    0.12524E-05   -0.34649E-05   805   0.164E-02    0.499E-03
RMM:   5    -0.330299248089E+03    0.46889E-06   -0.37220E-06   544   0.640E-03
  45 F= -.33029925E+03 E0= -.33029291E+03  d E =-.350539E-02
       N       E                     dE             d eps       ncg     rms          rms(c)
DAV:   1    -0.330300893303E+03   -0.16447E-02   -0.29078E+00   784   0.346E+00    0.111E-01
RMM:   2    -0.330301787762E+03   -0.89446E-03   -0.11150E-02   784   0.329E-01    0.751E-02
RMM:   3    -0.330301741832E+03    0.45930E-04   -0.57622E-04   840   0.719E-02    0.431E-02
RMM:   4    -0.330301733196E+03    0.86358E-05   -0.18826E-04   793   0.376E-02    0.987E-03
RMM:   5    -0.330301729710E+03    0.34863E-05   -0.15549E-05   769   0.134E-02    0.520E-03
RMM:   6    -0.330301729890E+03   -0.18021E-06   -0.28644E-06   512   0.476E-03
  46 F= -.33030173E+03 E0= -.33029539E+03  d E =-.248180E-02
       N       E                     dE             d eps       ncg     rms          rms(c)
DAV:   1    -0.330301896261E+03   -0.16655E-03   -0.10171E+00   784   0.204E+00    0.628E-02
RMM:   2    -0.330302176815E+03   -0.28055E-03   -0.35180E-03   784   0.182E-01    0.420E-02
RMM:   3    -0.330302161022E+03    0.15794E-04   -0.20144E-04   827   0.428E-02    0.214E-02
RMM:   4    -0.330302160032E+03    0.98981E-06   -0.45941E-05   804   0.182E-02    0.528E-03
RMM:   5    -0.330302159251E+03    0.78049E-06   -0.41322E-06   563   0.688E-03
  47 F= -.33030216E+03 E0= -.33029582E+03  d E =-.291116E-02
       N       E                     dE             d eps       ncg     rms          rms(c)
DAV:   1    -0.330304013455E+03   -0.18534E-02   -0.23672E+00   784   0.331E+00    0.118E-01
RMM:   2    -0.330304790300E+03   -0.77684E-03   -0.10552E-02   784   0.336E-01    0.800E-02
RMM:   3    -0.330304709358E+03    0.80942E-04   -0.63016E-04   835   0.772E-02    0.434E-02
RMM:   4    -0.330304687318E+03    0.22040E-04   -0.19669E-04   796   0.385E-02    0.107E-02
RMM:   5    -0.330304683801E+03    0.35166E-05   -0.15773E-05   791   0.132E-02    0.516E-03
RMM:   6    -0.330304683986E+03   -0.18551E-06   -0.28100E-06   508   0.497E-03
  48 F= -.33030468E+03 E0= -.33029834E+03  d E =-.252474E-02
       N       E                     dE             d eps       ncg     rms          rms(c)
DAV:   1    -0.330304703984E+03   -0.20183E-04   -0.37556E-02   868   0.416E-01    0.140E-02
RMM:   2    -0.330304715238E+03   -0.11254E-04   -0.14959E-04   784   0.383E-02    0.940E-03
RMM:   3    -0.330304714196E+03    0.10420E-05   -0.10749E-05   795   0.101E-02    0.372E-03
RMM:   4    -0.330304714463E+03   -0.26727E-06   -0.12829E-06   475   0.388E-03
  49 F= -.33030471E+03 E0= -.33029837E+03  d E =-.255521E-02
       N       E                     dE             d eps       ncg     rms          rms(c)
DAV:   1    -0.330305954432E+03   -0.12402E-02   -0.15441E+00   784   0.267E+00    0.876E-02
RMM:   2    -0.330306476183E+03   -0.52175E-03   -0.65998E-03   784   0.261E-01    0.604E-02
RMM:   3    -0.330306438313E+03    0.37870E-04   -0.36921E-04   834   0.593E-02    0.344E-02
RMM:   4    -0.330306426003E+03    0.12310E-04   -0.11052E-04   797   0.289E-02    0.845E-03
RMM:   5    -0.330306424227E+03    0.17758E-05   -0.87884E-06   749   0.101E-02    0.437E-03
RMM:   6    -0.330306424500E+03   -0.27308E-06   -0.16434E-06   473   0.396E-03
  50 F= -.33030642E+03 E0= -.33030007E+03  d E =-.171004E-02
       N       E                     dE             d eps       ncg     rms          rms(c)
DAV:   1    -0.330306485993E+03   -0.61766E-04   -0.21022E-01   784   0.982E-01    0.312E-02
RMM:   2    -0.330306552491E+03   -0.66498E-04   -0.84266E-04   784   0.906E-02    0.213E-02
RMM:   3    -0.330306547188E+03    0.53026E-05   -0.51132E-05   827   0.218E-02    0.106E-02
RMM:   4    -0.330306546486E+03    0.70201E-06   -0.94151E-06   761   0.867E-03
  51 F= -.33030655E+03 E0= -.33030019E+03  d E =-.183202E-02
       N       E                     dE             d eps       ncg     rms          rms(c)
DAV:   1    -0.330307898099E+03   -0.13509E-02   -0.13605E+00   784   0.243E+00    0.787E-02
RMM:   2    -0.330308306009E+03   -0.40791E-03   -0.52556E-03   784   0.226E-01    0.535E-02
RMM:   3    -0.330308276978E+03    0.29031E-04   -0.30423E-04   827   0.531E-02    0.280E-02
RMM:   4    -0.330308271879E+03    0.50982E-05   -0.77546E-05   798   0.240E-02    0.683E-03
RMM:   5    -0.330308270735E+03    0.11440E-05   -0.70361E-06   680   0.887E-03    0.367E-03
RMM:   6    -0.330308271237E+03   -0.50141E-06   -0.12910E-06   475   0.363E-03
  52 F= -.33030827E+03 E0= -.33030191E+03  d E =-.172475E-02
       N       E                     dE             d eps       ncg     rms          rms(c)
DAV:   1    -0.330308471010E+03   -0.20027E-03   -0.64714E-01   784   0.168E+00    0.529E-02
RMM:   2    -0.330308655201E+03   -0.18419E-03   -0.23870E-03   784   0.151E-01    0.358E-02
RMM:   3    -0.330308640933E+03    0.14268E-04   -0.14664E-04   818   0.369E-02    0.166E-02
RMM:   4    -0.330308639947E+03    0.98573E-06   -0.26965E-05   802   0.145E-02    0.451E-03
RMM:   5    -0.330308639806E+03    0.14121E-06   -0.28546E-06   520   0.580E-03
  53 F= -.33030864E+03 E0= -.33030227E+03  d E =-.209332E-02
       N       E                     dE             d eps       ncg     rms          rms(c)
DAV:   1    -0.330309732166E+03   -0.10922E-02   -0.15642E+00   784   0.270E+00    0.871E-02
RMM:   2    -0.330310259994E+03   -0.52783E-03   -0.66558E-03   784   0.260E-01    0.600E-02
RMM:   3    -0.330310226161E+03    0.33834E-04   -0.37257E-04   833   0.595E-02    0.331E-02
RMM:   4    -0.330310218765E+03    0.73959E-05   -0.10149E-04   797   0.277E-02    0.744E-03
RMM:   5    -0.330310217389E+03    0.13758E-05   -0.79049E-06   719   0.932E-03    0.411E-03
RMM:   6    -0.330310217914E+03   -0.52527E-06   -0.14028E-06   471   0.376E-03
  54 F= -.33031022E+03 E0= -.33030384E+03  d E =-.157811E-02
       N       E                     dE             d eps       ncg     rms          rms(c)
DAV:   1    -0.330310252053E+03   -0.34664E-04   -0.70799E-02   840   0.572E-01    0.178E-02
RMM:   2    -0.330310274992E+03   -0.22939E-04   -0.28240E-04   784   0.521E-02    0.122E-02
RMM:   3    -0.330310273546E+03    0.14460E-05   -0.17567E-05   811   0.129E-02    0.519E-03
RMM:   4    -0.330310273692E+03   -0.14584E-06   -0.20527E-06   484   0.459E-03
  55 F= -.33031027E+03 E0= -.33030390E+03  d E =-.163389E-02
       N       E                     dE             d eps       ncg     rms          rms(c)
DAV:   1    -0.330311256740E+03   -0.98319E-03   -0.91871E-01   784   0.214E+00    0.757E-02
RMM:   2    -0.330311555229E+03   -0.29849E-03   -0.42175E-03   784   0.210E-01    0.513E-02
RMM:   3    -0.330311515098E+03    0.40131E-04   -0.28638E-04   816   0.518E-02    0.234E-02
RMM:   4    -0.330311509364E+03    0.57338E-05   -0.51933E-05   797   0.203E-02    0.691E-03
RMM:   5    -0.330311508671E+03    0.69323E-06   -0.69947E-06   697   0.842E-03
  56 F= -.33031151E+03 E0= -.33030514E+03  d E =-.123498E-02
       N       E                     dE             d eps       ncg     rms          rms(c)
DAV:   1    -0.330311554189E+03   -0.44825E-04   -0.64318E-02   840   0.566E-01    0.196E-02
RMM:   2    -0.330311574010E+03   -0.19821E-04   -0.28176E-04   784   0.533E-02    0.132E-02
RMM:   3    -0.330311571309E+03    0.27006E-05   -0.23036E-05   812   0.143E-02    0.474E-03
RMM:   4    -0.330311571428E+03   -0.11878E-06   -0.17937E-06   486   0.459E-03
  57 F= -.33031157E+03 E0= -.33030520E+03  d E =-.129774E-02
       N       E                     dE             d eps       ncg     rms          rms(c)
DAV:   1    -0.330312562366E+03   -0.99106E-03   -0.79090E-01   784   0.203E+00    0.714E-02
RMM:   2    -0.330312812371E+03   -0.25001E-03   -0.36814E-03   784   0.194E-01    0.486E-02
RMM:   3    -0.330312772575E+03    0.39796E-04   -0.25853E-04   809   0.495E-02    0.211E-02
RMM:   4    -0.330312766635E+03    0.59401E-05   -0.46978E-05   794   0.191E-02    0.590E-03
RMM:   5    -0.330312766867E+03   -0.23174E-06   -0.54558E-06   633   0.737E-03
  58 F= -.33031277E+03 E0= -.33030640E+03  d E =-.119544E-02
       N       E                     dE             d eps       ncg     rms          rms(c)
DAV:   1    -0.330312926082E+03   -0.15945E-03   -0.21748E-01   784   0.106E+00    0.370E-02
RMM:   2    -0.330312992788E+03   -0.66707E-04   -0.99761E-04   784   0.998E-02    0.251E-02
RMM:   3    -0.330312981323E+03    0.11465E-04   -0.78099E-05   810   0.267E-02    0.922E-03
RMM:   4    -0.330312980933E+03    0.39052E-06   -0.91947E-06   782   0.866E-03
  59 F= -.33031298E+03 E0= -.33030662E+03  d E =-.140950E-02
       N       E                     dE             d eps       ncg     rms          rms(c)
DAV:   1    -0.330313945842E+03   -0.96452E-03   -0.47478E-01   784   0.159E+00    0.542E-02
RMM:   2    -0.330314103397E+03   -0.15756E-03   -0.22148E-03   784   0.150E-01    0.369E-02
RMM:   3    -0.330314085044E+03    0.18353E-04   -0.15966E-04   807   0.390E-02    0.144E-02
RMM:   4    -0.330314084517E+03    0.52670E-06   -0.22323E-05   802   0.135E-02    0.425E-03
RMM:   5    -0.330314085038E+03   -0.52123E-06   -0.27800E-06   511   0.548E-03
  60 F= -.33031409E+03 E0= -.33030772E+03  d E =-.110411E-02
       N       E                     dE             d eps       ncg     rms          rms(c)
DAV:   1    -0.330314446680E+03   -0.36216E-03   -0.14723E+00   784   0.281E+00    0.966E-02
RMM:   2    -0.330314948024E+03   -0.50134E-03   -0.70298E-03   784   0.271E-01    0.656E-02
RMM:   3    -0.330314895420E+03    0.52604E-04   -0.46211E-04   814   0.668E-02    0.310E-02
RMM:   4    -0.330314888437E+03    0.69833E-05   -0.99203E-05   795   0.272E-02    0.773E-03
RMM:   5    -0.330314887797E+03    0.63965E-06   -0.10821E-05   748   0.103E-02    0.424E-03
RMM:   6    -0.330314889040E+03   -0.12430E-05   -0.14754E-06   474   0.413E-03    0.111E-03
RMM:   7    -0.330314890442E+03   -0.14015E-05   -0.41748E-07   469   0.224E-03    0.577E-04
RMM:   8    -0.330314891943E+03   -0.15009E-05   -0.25925E-07   447   0.160E-03    0.465E-04
RMM:   9    -0.330314893379E+03   -0.14361E-05   -0.15969E-07   357   0.127E-03    0.293E-04
RMM:  10    -0.330314894507E+03   -0.11281E-05   -0.11375E-07   301   0.100E-03    0.151E-04
RMM:  11    -0.330314894958E+03   -0.45110E-06   -0.31712E-08   219   0.742E-04
  61 F= -.33031489E+03 E0= -.33030854E+03  d E =-.191403E-02
       N       E                     dE             d eps       ncg     rms          rms(c)
DAV:   1    -0.330315759041E+03   -0.86453E-03   -0.70409E-01   784   0.192E+00    0.640E-02
RMM:   2    -0.330316005332E+03   -0.24629E-03   -0.33040E-03   784   0.183E-01    0.435E-02
RMM:   3    -0.330315987164E+03    0.18168E-04   -0.22136E-04   805   0.465E-02    0.187E-02
RMM:   4    -0.330315987805E+03   -0.64056E-06   -0.36452E-05   800   0.168E-02    0.497E-03
RMM:   5    -0.330315987287E+03    0.51783E-06   -0.41930E-06   589   0.663E-03
  62 F= -.33031599E+03 E0= -.33030962E+03  d E =-.109233E-02
       N       E                     dE             d eps       ncg     rms          rms(c)
DAV:   1    -0.330316192129E+03   -0.20432E-03   -0.99365E-01   784   0.228E+00    0.766E-02
RMM:   2    -0.330316545988E+03   -0.35386E-03   -0.47373E-03   784   0.220E-01    0.521E-02
RMM:   3    -0.330316521296E+03    0.24692E-04   -0.31070E-04   807   0.551E-02    0.238E-02
RMM:   4    -0.330316521692E+03   -0.39637E-06   -0.58590E-05   801   0.209E-02    0.605E-03
RMM:   5    -0.330316520745E+03    0.94712E-06   -0.65883E-06   690   0.798E-03
  63 F= -.33031652E+03 E0= -.33031016E+03  d E =-.162579E-02
       N       E                     dE             d eps       ncg     rms          rms(c)
DAV:   1    -0.330317553481E+03   -0.10318E-02   -0.99701E-01   784   0.232E+00    0.801E-02
RMM:   2    -0.330317917222E+03   -0.36374E-03   -0.49691E-03   784   0.227E-01    0.544E-02
RMM:   3    -0.330317885806E+03    0.31416E-04   -0.33629E-04   805   0.578E-02    0.236E-02
RMM:   4    -0.330317885387E+03    0.41935E-06   -0.62802E-05   800   0.218E-02    0.601E-03
RMM:   5    -0.330317884392E+03    0.99471E-06   -0.75698E-06   700   0.867E-03
  64 F= -.33031788E+03 E0= -.33031152E+03  d E =-.136365E-02
       N       E                     dE             d eps       ncg     rms          rms(c)
DAV:   1    -0.330318173925E+03   -0.28854E-03   -0.62389E-01   784   0.184E+00    0.627E-02
RMM:   2    -0.330318397362E+03   -0.22344E-03   -0.30552E-03   784   0.177E-01    0.426E-02
RMM:   3    -0.330318376942E+03    0.20419E-04   -0.21742E-04   802   0.461E-02    0.165E-02
RMM:   4    -0.330318377470E+03   -0.52747E-06   -0.31930E-05   807   0.159E-02    0.470E-03
RMM:   5    -0.330318377308E+03    0.16228E-06   -0.41426E-06   593   0.643E-03
  65 F= -.33031838E+03 E0= -.33031201E+03  d E =-.185656E-02
       N       E                     dE             d eps       ncg     rms          rms(c)
DAV:   1    -0.330317165417E+03    0.12121E-02   -0.24989E+00   784   0.368E+00    0.129E-01
RMM:   2    -0.330318131259E+03   -0.96584E-03   -0.13107E-02   784   0.373E-01    0.882E-02
RMM:   3    -0.330318055787E+03    0.75473E-04   -0.82271E-04   817   0.901E-02    0.446E-02
RMM:   4    -0.330318047808E+03    0.79790E-05   -0.21442E-04   799   0.390E-02    0.101E-02
RMM:   5    -0.330318044652E+03    0.31556E-05   -0.19943E-05   793   0.141E-02    0.591E-03
RMM:   6    -0.330318045746E+03   -0.10944E-05   -0.28219E-06   539   0.506E-03    0.139E-03
RMM:   7    -0.330318046557E+03   -0.81059E-06   -0.51915E-07   469   0.263E-03
  66 F= -.33031805E+03 E0= -.33031167E+03  d E =-.152581E-02
       N       E                     dE             d eps       ncg     rms          rms(c)
DAV:   1    -0.330318062120E+03   -0.16373E-04   -0.12222E+00   784   0.258E+00    0.886E-02
RMM:   2    -0.330318507497E+03   -0.44538E-03   -0.60981E-03   784   0.250E-01    0.602E-02
RMM:   3    -0.330318469307E+03    0.38190E-04   -0.41408E-04   802   0.639E-02    0.258E-02
RMM:   4    -0.330318469478E+03   -0.17089E-06   -0.72666E-05   795   0.238E-02    0.679E-03
RMM:   5    -0.330318469072E+03    0.40638E-06   -0.86665E-06   726   0.913E-03
  67 F= -.33031847E+03 E0= -.33031210E+03  d E =-.194833E-02
       N       E                     dE             d eps       ncg     rms          rms(c)
DAV:   1    -0.330319415723E+03   -0.94625E-03   -0.77375E-01   784   0.204E+00    0.705E-02
RMM:   2    -0.330319685566E+03   -0.26984E-03   -0.37656E-03   784   0.196E-01    0.475E-02
RMM:   3    -0.330319660861E+03    0.24705E-04   -0.26209E-04   797   0.510E-02    0.188E-02
RMM:   4    -0.330319661281E+03   -0.42044E-06   -0.41751E-05   796   0.180E-02    0.511E-03
RMM:   5    -0.330319660800E+03    0.48158E-06   -0.50133E-06   622   0.703E-03
  68 F= -.33031966E+03 E0= -.33031329E+03  d E =-.119173E-02
       N       E                     dE             d eps       ncg     rms          rms(c)
DAV:   1    -0.330318488489E+03    0.11728E-02   -0.69991E+00   784   0.617E+00    0.229E-01
RMM:   2    -0.330321577197E+03   -0.30887E-02   -0.41354E-02   784   0.668E-01    0.155E-01
RMM:   3    -0.330321371872E+03    0.20532E-03   -0.22381E-03   823   0.147E-01    0.879E-02
RMM:   4    -0.330321316354E+03    0.55518E-04   -0.81800E-04   793   0.768E-02    0.183E-02
RMM:   5    -0.330321305046E+03    0.11308E-04   -0.61137E-05   815   0.258E-02    0.104E-02
RMM:   6    -0.330321308282E+03   -0.32365E-05   -0.11271E-05   724   0.865E-03    0.313E-03
RMM:   7    -0.330321310529E+03   -0.22468E-05   -0.15959E-06   499   0.446E-03    0.130E-03
RMM:   8    -0.330321313769E+03   -0.32404E-05   -0.78931E-07   471   0.262E-03    0.748E-04
RMM:   9    -0.330321317001E+03   -0.32319E-05   -0.34049E-07   468   0.176E-03    0.469E-04
RMM:  10    -0.330321319095E+03   -0.20938E-05   -0.29279E-07   353   0.142E-03    0.474E-04
RMM:  11    -0.330321320604E+03   -0.15087E-05   -0.10805E-07   320   0.108E-03    0.172E-04
RMM:  12    -0.330321321509E+03   -0.90545E-06   -0.31520E-08   208   0.758E-04
  69 F= -.33032132E+03 E0= -.33031497E+03  d E =-.285244E-02
       N       E                     dE             d eps       ncg     rms          rms(c)
DAV:   1    -0.330322179316E+03   -0.85871E-03   -0.11382E+00   784   0.249E+00    0.852E-02
RMM:   2    -0.330322599435E+03   -0.42012E-03   -0.57447E-03   784   0.243E-01    0.578E-02
RMM:   3    -0.330322569620E+03    0.29815E-04   -0.37786E-04   795   0.615E-02    0.251E-02
RMM:   4    -0.330322571881E+03   -0.22605E-05   -0.72201E-05   796   0.232E-02    0.617E-03
RMM:   5    -0.330322570981E+03    0.89951E-06   -0.85859E-06   718   0.929E-03
  70 F= -.33032257E+03 E0= -.33031622E+03  d E =-.124947E-02
       N       E                     dE             d eps       ncg     rms          rms(c)
DAV:   1    -0.330322524178E+03    0.47702E-04   -0.17711E+00   784   0.310E+00    0.108E-01
RMM:   2    -0.330323200417E+03   -0.67624E-03   -0.91929E-03   784   0.310E-01    0.730E-02
RMM:   3    -0.330323155238E+03    0.45178E-04   -0.58372E-04   800   0.764E-02    0.349E-02
RMM:   4    -0.330323156979E+03   -0.17409E-05   -0.13505E-04   797   0.312E-02    0.803E-03
RMM:   5    -0.330323155214E+03    0.17647E-05   -0.14593E-05   757   0.125E-02    0.495E-03
RMM:   6    -0.330323155942E+03   -0.72714E-06   -0.19192E-06   501   0.460E-03
  71 F= -.33032316E+03 E0= -.33031681E+03  d E =-.183443E-02
       N       E                     dE             d eps       ncg     rms          rms(c)
DAV:   1    -0.330324131709E+03   -0.97649E-03   -0.25044E-01   784   0.130E+00    0.504E-02
RMM:   2    -0.330324241621E+03   -0.10991E-03   -0.16616E-03   784   0.134E-01    0.343E-02
RMM:   3    -0.330324225543E+03    0.16078E-04   -0.13981E-04   808   0.360E-02    0.125E-02
RMM:   4    -0.330324225339E+03    0.20432E-06   -0.15407E-05   802   0.112E-02    0.422E-03
RMM:   5    -0.330324225332E+03    0.75070E-08   -0.22718E-06   490   0.450E-03
  72 F= -.33032423E+03 E0= -.33031787E+03  d E =-.106939E-02
       N       E                     dE             d eps       ncg     rms          rms(c)
DAV:   1    -0.330324614840E+03   -0.38950E-03   -0.42388E-01   784   0.169E+00    0.655E-02
RMM:   2    -0.330324800124E+03   -0.18528E-03   -0.28276E-03   784   0.175E-01    0.446E-02
RMM:   3    -0.330324771694E+03    0.28430E-04   -0.23487E-04   810   0.468E-02    0.170E-02
RMM:   4    -0.330324770401E+03    0.12934E-05   -0.27808E-05   808   0.151E-02    0.553E-03
RMM:   5    -0.330324770298E+03    0.10277E-06   -0.42582E-06   592   0.602E-03
  73 F= -.33032477E+03 E0= -.33031841E+03  d E =-.161436E-02
       N       E                     dE             d eps       ncg     rms          rms(c)
DAV:   1    -0.330325491685E+03   -0.72128E-03   -0.19698E-01   784   0.121E+00    0.525E-02
RMM:   2    -0.330325560437E+03   -0.68752E-04   -0.14401E-03   784   0.125E-01    0.355E-02
RMM:   3    -0.330325530245E+03    0.30192E-04   -0.14833E-04   804   0.358E-02    0.111E-02
RMM:   4    -0.330325528176E+03    0.20686E-05   -0.13714E-05   799   0.106E-02    0.456E-03
RMM:   5    -0.330325529124E+03   -0.94837E-06   -0.25184E-06   487   0.454E-03
  74 F= -.33032553E+03 E0= -.33031916E+03  d E =-.758826E-03
       N       E                     dE             d eps       ncg     rms          rms(c)
DAV:   1    -0.330325796430E+03   -0.26825E-03   -0.30482E-01   784   0.151E+00    0.654E-02
RMM:   2    -0.330325902390E+03   -0.10596E-03   -0.22335E-03   784   0.156E-01    0.442E-02
RMM:   3    -0.330325856364E+03    0.46026E-04   -0.22903E-04   804   0.447E-02    0.142E-02
RMM:   4    -0.330325853473E+03    0.28906E-05   -0.21978E-05   808   0.134E-02    0.572E-03
RMM:   5    -0.330325855395E+03   -0.19218E-05   -0.43839E-06   612   0.569E-03    0.229E-03
RMM:   6    -0.330325857703E+03   -0.23080E-05   -0.65127E-07   468   0.291E-03    0.891E-04
RMM:   7    -0.330325860561E+03   -0.28577E-05   -0.33664E-07   468   0.177E-03    0.489E-04
RMM:   8    -0.330325862856E+03   -0.22946E-05   -0.18552E-07   364   0.128E-03    0.407E-04
RMM:   9    -0.330325865136E+03   -0.22802E-05   -0.18913E-07   329   0.106E-03    0.218E-04
RMM:  10    -0.330325866110E+03   -0.97431E-06   -0.82302E-08   264   0.815E-04
  75 F= -.33032587E+03 E0= -.33031950E+03  d E =-.109581E-02
       N       E                     dE             d eps       ncg     rms          rms(c)
DAV:   1    -0.330326260404E+03   -0.39527E-03   -0.14656E-01   812   0.109E+00    0.493E-02
RMM:   2    -0.330326318829E+03   -0.58425E-04   -0.12344E-03   784   0.116E-01    0.333E-02
RMM:   3    -0.330326293312E+03    0.25517E-04   -0.14075E-04   802   0.345E-02    0.989E-03
RMM:   4    -0.330326291461E+03    0.18510E-05   -0.10404E-05   798   0.928E-03    0.439E-03
RMM:   5    -0.330326291166E+03    0.29505E-06   -0.25434E-06   496   0.441E-03
  76 F= -.33032629E+03 E0= -.33031992E+03  d E =-.425056E-03
       N       E                     dE             d eps       ncg     rms          rms(c)
DAV:   1    -0.330326322323E+03   -0.30862E-04   -0.20908E-02   784   0.411E-01    0.185E-02
RMM:   2    -0.330326330121E+03   -0.77977E-05   -0.17561E-04   784   0.437E-02    0.125E-02
RMM:   3    -0.330326326088E+03    0.40326E-05   -0.20772E-05   794   0.131E-02    0.364E-03
RMM:   4    -0.330326326102E+03   -0.14028E-07   -0.11536E-06   472   0.344E-03
  77 F= -.33032633E+03 E0= -.33031996E+03  d E =-.459992E-03
       N       E                     dE             d eps       ncg     rms          rms(c)
DAV:   1    -0.330326628121E+03   -0.30203E-03   -0.77363E-02   784   0.817E-01    0.343E-02
RMM:   2    -0.330326673709E+03   -0.45588E-04   -0.69021E-04   784   0.878E-02    0.235E-02
RMM:   3    -0.330326667374E+03    0.63350E-05   -0.60600E-05   814   0.231E-02    0.897E-03
RMM:   4    -0.330326667457E+03   -0.83692E-07   -0.62544E-06   671   0.720E-03
  78 F= -.33032667E+03 E0= -.33032030E+03  d E =-.341355E-03
       N       E                     dE             d eps       ncg     rms          rms(c)
DAV:   1    -0.330326735278E+03   -0.67904E-04   -0.58957E-02   784   0.714E-01    0.303E-02
RMM:   2    -0.330326771375E+03   -0.36097E-04   -0.53689E-04   784   0.775E-02    0.208E-02
RMM:   3    -0.330326766685E+03    0.46902E-05   -0.47269E-05   816   0.204E-02    0.803E-03
RMM:   4    -0.330326766711E+03   -0.25846E-07   -0.47876E-06   591   0.646E-03
  79 F= -.33032677E+03 E0= -.33032040E+03  d E =-.440609E-03
       N       E                     dE             d eps       ncg     rms          rms(c)
DAV:   1    -0.330327025585E+03   -0.25890E-03   -0.85395E-02   784   0.845E-01    0.353E-02
RMM:   2    -0.330327071522E+03   -0.45937E-04   -0.70520E-04   784   0.878E-02    0.240E-02
RMM:   3    -0.330327066578E+03    0.49443E-05   -0.69415E-05   801   0.249E-02    0.672E-03
RMM:   4    -0.330327067019E+03   -0.44140E-06   -0.51147E-06   585   0.657E-03
  80 F= -.33032707E+03 E0= -.33032070E+03  d E =-.300308E-03
       N       E                     dE             d eps       ncg     rms          rms(c)
DAV:   1    -0.330327122600E+03   -0.56022E-04   -0.28089E-02   784   0.485E-01    0.205E-02
RMM:   2    -0.330327138014E+03   -0.15415E-04   -0.23694E-04   784   0.509E-02    0.139E-02
RMM:   3    -0.330327136393E+03    0.16217E-05   -0.23955E-05   798   0.145E-02    0.394E-03
RMM:   4    -0.330327136489E+03   -0.95850E-07   -0.15005E-06   485   0.388E-03
  81 F= -.33032714E+03 E0= -.33032077E+03  d E =-.369778E-03
       N       E                     dE             d eps       ncg     rms          rms(c)
DAV:   1    -0.330327394057E+03   -0.25766E-03   -0.60953E-02   784   0.741E-01    0.341E-02
RMM:   2    -0.330327429002E+03   -0.34945E-04   -0.60971E-04   784   0.826E-02    0.233E-02
RMM:   3    -0.330327419860E+03    0.91417E-05   -0.60933E-05   804   0.230E-02    0.768E-03
RMM:   4    -0.330327419422E+03    0.43835E-06   -0.53205E-06   608   0.674E-03
  82 F= -.33032742E+03 E0= -.33032105E+03  d E =-.282933E-03
       N       E                     dE             d eps       ncg     rms          rms(c)
DAV:   1    -0.330327460715E+03   -0.40854E-04   -0.29874E-02   784   0.519E-01    0.242E-02
RMM:   2    -0.330327478411E+03   -0.17697E-04   -0.30619E-04   784   0.586E-02    0.165E-02
RMM:   3    -0.330327473926E+03    0.44857E-05   -0.30779E-05   805   0.163E-02    0.555E-03
RMM:   4    -0.330327473797E+03    0.12855E-06   -0.25408E-06   502   0.488E-03
  83 F= -.33032747E+03 E0= -.33032110E+03  d E =-.337309E-03
       N       E                     dE             d eps       ncg     rms          rms(c)
DAV:   1    -0.330327630333E+03   -0.15641E-03   -0.32696E-02   812   0.525E-01    0.234E-02
RMM:   2    -0.330327647246E+03   -0.16913E-04   -0.28957E-04   784   0.562E-02    0.158E-02
RMM:   3    -0.330327643546E+03    0.37004E-05   -0.28633E-05   802   0.159E-02    0.451E-03
RMM:   4    -0.330327643658E+03   -0.11203E-06   -0.21363E-06   496   0.447E-03
  84 F= -.33032764E+03 E0= -.33032127E+03  d E =-.169860E-03
       N       E                     dE             d eps       ncg     rms          rms(c)
DAV:   1    -0.330327762098E+03   -0.11855E-03   -0.12947E-01   784   0.104E+00    0.466E-02
RMM:   2    -0.330327828108E+03   -0.66010E-04   -0.11424E-03   784   0.112E-01    0.314E-02
RMM:   3    -0.330327812531E+03    0.15577E-04   -0.11267E-04   799   0.317E-02    0.900E-03
RMM:   4    -0.330327812575E+03   -0.43561E-07   -0.10323E-05   748   0.892E-03    0.351E-03
RMM:   5    -0.330327812958E+03   -0.38303E-06   -0.16996E-06   472   0.392E-03
  85 F= -.33032781E+03 E0= -.33032144E+03  d E =-.339160E-03
       N       E                     dE             d eps       ncg     rms          rms(c)
DAV:   1    -0.330327823885E+03   -0.11311E-04   -0.18471E-02   812   0.395E-01    0.174E-02
RMM:   2    -0.330327833370E+03   -0.94844E-05   -0.16142E-04   784   0.419E-02    0.117E-02
RMM:   3    -0.330327831592E+03    0.17779E-05   -0.16266E-05   786   0.120E-02    0.324E-03
RMM:   4    -0.330327831900E+03   -0.30785E-06   -0.11749E-06   475   0.346E-03
  86 F= -.33032783E+03 E0= -.33032146E+03  d E =-.358102E-03
       N       E                     dE             d eps       ncg     rms          rms(c)
DAV:   1    -0.330328101246E+03   -0.26965E-03   -0.75447E-02   784   0.799E-01    0.337E-02
RMM:   2    -0.330328142358E+03   -0.41111E-04   -0.64714E-04   784   0.843E-02    0.228E-02
RMM:   3    -0.330328137520E+03    0.48371E-05   -0.62729E-05   796   0.238E-02    0.614E-03
RMM:   4    -0.330328138168E+03   -0.64722E-06   -0.48153E-06   576   0.626E-03
  87 F= -.33032814E+03 E0= -.33032177E+03  d E =-.306268E-03
       N       E                     dE             d eps       ncg     rms          rms(c)
DAV:   1    -0.330328254859E+03   -0.11734E-03   -0.21461E-01   784   0.135E+00    0.571E-02
RMM:   2    -0.330328372775E+03   -0.11792E-03   -0.18559E-03   784   0.143E-01    0.386E-02
RMM:   3    -0.330328358071E+03    0.14704E-04   -0.17890E-04   796   0.404E-02    0.108E-02
RMM:   4    -0.330328359495E+03   -0.14243E-05   -0.16180E-05   818   0.108E-02    0.434E-03
RMM:   5    -0.330328359636E+03   -0.14132E-06   -0.27247E-06   504   0.475E-03
  88 F= -.33032836E+03 E0= -.33032199E+03  d E =-.527737E-03
       N       E                     dE             d eps       ncg     rms          rms(c)
DAV:   1    -0.330328591994E+03   -0.23250E-03   -0.63550E-02   784   0.731E-01    0.310E-02
RMM:   2    -0.330328626190E+03   -0.34196E-04   -0.54652E-04   784   0.773E-02    0.211E-02
RMM:   3    -0.330328621286E+03    0.49037E-05   -0.51289E-05   793   0.216E-02    0.600E-03
RMM:   4    -0.330328621635E+03   -0.34856E-06   -0.42253E-06   568   0.587E-03
  89 F= -.33032862E+03 E0= -.33032225E+03  d E =-.261998E-03
       N       E                     dE             d eps       ncg     rms          rms(c)
DAV:   1    -0.330328754826E+03   -0.13354E-03   -0.76025E-02   784   0.800E-01    0.343E-02
RMM:   2    -0.330328796566E+03   -0.41740E-04   -0.66593E-04   784   0.853E-02    0.234E-02
RMM:   3    -0.330328790377E+03    0.61891E-05   -0.62829E-05   795   0.239E-02    0.673E-03
RMM:   4    -0.330328790660E+03   -0.28345E-06   -0.53468E-06   590   0.650E-03
  90 F= -.33032879E+03 E0= -.33032242E+03  d E =-.431024E-03
       N       E                     dE             d eps       ncg     rms          rms(c)
DAV:   1    -0.330328620748E+03    0.16963E-03   -0.30391E-01   784   0.160E+00    0.684E-02
RMM:   2    -0.330328785675E+03   -0.16493E-03   -0.26484E-03   784   0.171E-01    0.466E-02
RMM:   3    -0.330328760477E+03    0.25198E-04   -0.24542E-04   795   0.476E-02    0.140E-02
RMM:   4    -0.330328761593E+03   -0.11155E-05   -0.24539E-05   832   0.135E-02    0.516E-03
RMM:   5    -0.330328761348E+03    0.24481E-06   -0.40377E-06   598   0.558E-03
  91 F= -.33032876E+03 E0= -.33032239E+03  d E =-.401711E-03
       N       E                     dE             d eps       ncg     rms          rms(c)
DAV:   1    -0.330328792163E+03   -0.30570E-04   -0.97266E-02   784   0.905E-01    0.386E-02
RMM:   2    -0.330328843971E+03   -0.51809E-04   -0.83772E-04   784   0.958E-02    0.262E-02
RMM:   3    -0.330328836302E+03    0.76696E-05   -0.78323E-05   793   0.268E-02    0.744E-03
RMM:   4    -0.330328836986E+03   -0.68399E-06   -0.68002E-06   632   0.743E-03
  92 F= -.33032884E+03 E0= -.33032246E+03  d E =-.477350E-03
       N       E                     dE             d eps       ncg     rms          rms(c)
DAV:   1    -0.330329043067E+03   -0.20677E-03   -0.62965E-02   812   0.732E-01    0.327E-02
RMM:   2    -0.330329071455E+03   -0.28388E-04   -0.55774E-04   784   0.779E-02    0.220E-02
RMM:   3    -0.330329062174E+03    0.92815E-05   -0.62441E-05   793   0.233E-02    0.570E-03
RMM:   4    -0.330329061887E+03    0.28624E-06   -0.38737E-06   560   0.602E-03
  93 F= -.33032906E+03 E0= -.33032269E+03  d E =-.224902E-03
       N       E                     dE             d eps       ncg     rms          rms(c)
DAV:   1    -0.330329122763E+03   -0.60590E-04   -0.83954E-02   784   0.845E-01    0.382E-02
RMM:   2    -0.330329162468E+03   -0.39705E-04   -0.76569E-04   784   0.913E-02    0.258E-02
RMM:   3    -0.330329149909E+03    0.12558E-04   -0.86638E-05   794   0.273E-02    0.679E-03
RMM:   4    -0.330329149619E+03    0.29048E-06   -0.58292E-06   616   0.689E-03
  94 F= -.33032915E+03 E0= -.33032278E+03  d E =-.312633E-03
       N       E                     dE             d eps       ncg     rms          rms(c)
DAV:   1    -0.330329344810E+03   -0.19490E-03   -0.65926E-02   784   0.758E-01    0.343E-02
RMM:   2    -0.330329377818E+03   -0.33008E-04   -0.61855E-04   784   0.825E-02    0.233E-02
RMM:   3    -0.330329367179E+03    0.10639E-04   -0.66182E-05   801   0.238E-02    0.673E-03
RMM:   4    -0.330329366888E+03    0.29118E-06   -0.48289E-06   593   0.632E-03
  95 F= -.33032937E+03 E0= -.33032300E+03  d E =-.217269E-03
       N       E                     dE             d eps       ncg     rms          rms(c)
DAV:   1    -0.330329422809E+03   -0.55630E-04   -0.65955E-02   784   0.758E-01    0.344E-02
RMM:   2    -0.330329456215E+03   -0.33406E-04   -0.62428E-04   784   0.829E-02    0.233E-02
RMM:   3    -0.330329445741E+03    0.10475E-04   -0.67383E-05   803   0.239E-02    0.688E-03
RMM:   4    -0.330329445495E+03    0.24529E-06   -0.48420E-06   593   0.630E-03
  96 F= -.33032945E+03 E0= -.33032308E+03  d E =-.295876E-03
       N       E                     dE             d eps       ncg     rms          rms(c)
DAV:   1    -0.330329572044E+03   -0.12630E-03   -0.46709E-02   784   0.656E-01    0.284E-02
RMM:   2    -0.330329601964E+03   -0.29920E-04   -0.46456E-04   784   0.718E-02    0.193E-02
RMM:   3    -0.330329598271E+03    0.36935E-05   -0.46057E-05   805   0.202E-02    0.614E-03
RMM:   4    -0.330329598755E+03   -0.48463E-06   -0.34222E-06   542   0.551E-03
  97 F= -.33032960E+03 E0= -.33032323E+03  d E =-.153260E-03
       N       E                     dE             d eps       ncg     rms          rms(c)
DAV:   1    -0.330329608389E+03   -0.10118E-04   -0.10330E-02   840   0.309E-01    0.136E-02
RMM:   2    -0.330329615392E+03   -0.70029E-05   -0.10523E-04   784   0.341E-02    0.923E-03
RMM:   3    -0.330329614788E+03    0.60360E-06   -0.10586E-05   782   0.967E-03    0.296E-03
RMM:   4    -0.330329615014E+03   -0.22540E-06   -0.82386E-07   475   0.286E-03
  98 F= -.33032962E+03 E0= -.33032324E+03  d E =-.169518E-03
       N       E                     dE             d eps       ncg     rms          rms(c)
DAV:   1    -0.330329727492E+03   -0.11270E-03   -0.50395E-02   784   0.673E-01    0.281E-02
RMM:   2    -0.330329757900E+03   -0.30407E-04   -0.46141E-04   784   0.711E-02    0.190E-02
RMM:   3    -0.330329754491E+03    0.34086E-05   -0.43561E-05   794   0.199E-02    0.540E-03
RMM:   4    -0.330329754787E+03   -0.29645E-06   -0.33504E-06   545   0.552E-03
  99 F= -.33032975E+03 E0= -.33032338E+03  d E =-.139774E-03
       N       E                     dE             d eps       ncg     rms          rms(c)
DAV:   1    -0.330329787335E+03   -0.32844E-04   -0.18664E-02   784   0.409E-01    0.173E-02
RMM:   2    -0.330329798948E+03   -0.11613E-04   -0.17502E-04   784   0.437E-02    0.117E-02
RMM:   3    -0.330329797680E+03    0.12678E-05   -0.16719E-05   789   0.123E-02    0.339E-03
RMM:   4    -0.330329797791E+03   -0.11115E-06   -0.12032E-06   478   0.346E-03
 100 F= -.33032980E+03 E0= -.33032342E+03  d E =-.182778E-03
       N       E                     dE             d eps       ncg     rms          rms(c)
DAV:   1    -0.330329743513E+03    0.54167E-04   -0.74541E-02   784   0.818E-01    0.343E-02
RMM:   2    -0.330329787685E+03   -0.44172E-04   -0.68500E-04   784   0.866E-02    0.231E-02
RMM:   3    -0.330329781980E+03    0.57042E-05   -0.65006E-05   796   0.243E-02    0.665E-03
RMM:   4    -0.330329782304E+03   -0.32391E-06   -0.52961E-06   607   0.673E-03
 101 F= -.33032978E+03 E0= -.33032341E+03  d E =-.167291E-03
       N       E                     dE             d eps       ncg     rms          rms(c)
DAV:   1    -0.330329794514E+03   -0.12533E-04   -0.28828E-02   784   0.509E-01    0.210E-02
RMM:   2    -0.330329810386E+03   -0.15872E-04   -0.25535E-04   784   0.529E-02    0.141E-02
RMM:   3    -0.330329807993E+03    0.23925E-05   -0.24028E-05   791   0.148E-02    0.389E-03
RMM:   4    -0.330329808110E+03   -0.11653E-06   -0.16426E-06   485   0.419E-03
 102 F= -.33032981E+03 E0= -.33032343E+03  d E =-.193096E-03
       N       E                     dE             d eps       ncg     rms          rms(c)
DAV:   1    -0.330329899307E+03   -0.91313E-04   -0.69286E-02   784   0.812E-01    0.357E-02
RMM:   2    -0.330329941570E+03   -0.42263E-04   -0.71513E-04   784   0.891E-02    0.241E-02
RMM:   3    -0.330329932886E+03    0.86837E-05   -0.73076E-05   811   0.254E-02    0.746E-03
RMM:   4    -0.330329932781E+03    0.10493E-06   -0.58850E-06   624   0.710E-03
 103 F= -.33032993E+03 E0= -.33032356E+03  d E =-.124672E-03
       N       E                     dE             d eps       ncg     rms          rms(c)
DAV:   1    -0.330329932977E+03   -0.91084E-07   -0.35425E-04   868   0.582E-02    0.297E-03
RMM:   2    -0.330329933362E+03   -0.38511E-06   -0.46161E-06   590   0.743E-03
 104 F= -.33032993E+03 E0= -.33032357E+03  d E =-.125253E-03
       N       E                     dE             d eps       ncg     rms          rms(c)
DAV:   1    -0.330329995521E+03   -0.62544E-04   -0.28119E-02   784   0.527E-01    0.234E-02
RMM:   2    -0.330330014260E+03   -0.18738E-04   -0.30969E-04   784   0.587E-02    0.158E-02
RMM:   3    -0.330330010977E+03    0.32823E-05   -0.30345E-05   807   0.164E-02    0.550E-03
RMM:   4    -0.330330010986E+03   -0.83419E-08   -0.26754E-06   516   0.501E-03
 105 F= -.33033001E+03 E0= -.33032364E+03  d E =-.776231E-04
       N       E                     dE             d eps       ncg     rms          rms(c)
DAV:   1    -0.330330015081E+03   -0.41034E-05   -0.51902E-03   812   0.226E-01    0.101E-02
RMM:   2    -0.330330018903E+03   -0.38227E-05   -0.59216E-05   784   0.257E-02    0.685E-03
RMM:   3    -0.330330018455E+03    0.44826E-06   -0.55329E-06   633   0.716E-03
 106 F= -.33033002E+03 E0= -.33032364E+03  d E =-.850925E-04
       N       E                     dE             d eps       ncg     rms          rms(c)
DAV:   1    -0.330330076111E+03   -0.57207E-04   -0.17803E-02   784   0.416E-01    0.170E-02
RMM:   2    -0.330330088438E+03   -0.12327E-04   -0.18300E-04   784   0.448E-02    0.117E-02
RMM:   3    -0.330330087478E+03    0.95995E-06   -0.16972E-05   799   0.125E-02    0.352E-03
RMM:   4    -0.330330087716E+03   -0.23759E-06   -0.13973E-06   478   0.382E-03
 107 F= -.33033009E+03 E0= -.33032371E+03  d E =-.692607E-04
       N       E                     dE             d eps       ncg     rms          rms(c)
DAV:   1    -0.330330091440E+03   -0.39617E-05   -0.95885E-02   784   0.965E-01    0.390E-02
RMM:   2    -0.330330154908E+03   -0.63468E-04   -0.97139E-04   784   0.104E-01    0.266E-02
RMM:   3    -0.330330148825E+03    0.60832E-05   -0.87691E-05   802   0.284E-02    0.814E-03
RMM:   4    -0.330330149636E+03   -0.81092E-06   -0.93060E-06   705   0.835E-03
 108 F= -.33033015E+03 E0= -.33032377E+03  d E =-.131181E-03
       N       E                     dE             d eps       ncg     rms          rms(c)
DAV:   1    -0.330330201789E+03   -0.52964E-04   -0.19890E-02   784   0.436E-01    0.177E-02
RMM:   2    -0.330330215792E+03   -0.14003E-04   -0.20162E-04   784   0.473E-02    0.121E-02
RMM:   3    -0.330330215039E+03    0.75293E-06   -0.18186E-05   794   0.130E-02    0.365E-03
RMM:   4    -0.330330215373E+03   -0.33463E-06   -0.15345E-06   487   0.382E-03
 109 F= -.33033022E+03 E0= -.33032384E+03  d E =-.657379E-04
       N       E                     dE             d eps       ncg     rms          rms(c)
DAV:   1    -0.330330213860E+03    0.11787E-05   -0.87688E-02   784   0.915E-01    0.366E-02
RMM:   2    -0.330330272264E+03   -0.58404E-04   -0.86686E-04   784   0.982E-02    0.249E-02
RMM:   3    -0.330330268081E+03    0.41831E-05   -0.77594E-05   803   0.268E-02    0.764E-03
RMM:   4    -0.330330268958E+03   -0.87693E-06   -0.77172E-06   650   0.767E-03
 110 F= -.33033027E+03 E0= -.33032390E+03  d E =-.119323E-03
       N       E                     dE             d eps       ncg     rms          rms(c)
DAV:   1    -0.330330331603E+03   -0.63522E-04   -0.39725E-02   784   0.608E-01    0.255E-02
RMM:   2    -0.330330357026E+03   -0.25423E-04   -0.39579E-04   784   0.661E-02    0.174E-02
RMM:   3    -0.330330353785E+03    0.32412E-05   -0.37568E-05   798   0.186E-02    0.484E-03
RMM:   4    -0.330330353928E+03   -0.14287E-06   -0.30128E-06   538   0.509E-03
 111 F= -.33033035E+03 E0= -.33032399E+03  d E =-.849694E-04
       N       E                     dE             d eps       ncg     rms          rms(c)
DAV:   1    -0.330330362690E+03   -0.89057E-05   -0.24236E-02   784   0.475E-01    0.199E-02
RMM:   2    -0.330330377988E+03   -0.15297E-04   -0.24194E-04   784   0.517E-02    0.135E-02
RMM:   3    -0.330330375770E+03    0.22181E-05   -0.23176E-05   789   0.145E-02    0.381E-03
RMM:   4    -0.330330375798E+03   -0.28132E-07   -0.17664E-06   492   0.406E-03
 112 F= -.33033038E+03 E0= -.33032401E+03  d E =-.106840E-03
       N       E                     dE             d eps       ncg     rms          rms(c)
DAV:   1    -0.330330449381E+03   -0.73611E-04   -0.24590E-02   784   0.475E-01    0.210E-02
RMM:   2    -0.330330463299E+03   -0.13917E-04   -0.24343E-04   784   0.519E-02    0.142E-02
RMM:   3    -0.330330459908E+03    0.33911E-05   -0.24912E-05   791   0.148E-02    0.413E-03
RMM:   4    -0.330330459765E+03    0.14215E-06   -0.16976E-06   481   0.410E-03
 113 F= -.33033046E+03 E0= -.33032409E+03  d E =-.839675E-04
       N       E                     dE             d eps       ncg     rms          rms(c)
DAV:   1    -0.330330471498E+03   -0.11590E-04   -0.10622E-02   812   0.313E-01    0.139E-02
RMM:   2    -0.330330477608E+03   -0.61101E-05   -0.10680E-04   784   0.344E-02    0.937E-03
RMM:   3    -0.330330476104E+03    0.15035E-05   -0.11031E-05   783   0.984E-03    0.278E-03
RMM:   4    -0.330330476100E+03    0.47767E-08   -0.79122E-07   471   0.283E-03
 114 F= -.33033048E+03 E0= -.33032410E+03  d E =-.100302E-03
       N       E                     dE             d eps       ncg     rms          rms(c)
DAV:   1    -0.330330538628E+03   -0.62523E-04   -0.16289E-02   784   0.381E-01    0.161E-02
RMM:   2    -0.330330547793E+03   -0.91652E-05   -0.14500E-04   784   0.397E-02    0.108E-02
RMM:   3    -0.330330546494E+03    0.12988E-05   -0.14205E-05   784   0.112E-02    0.314E-03
RMM:   4    -0.330330546551E+03   -0.57345E-07   -0.95610E-07   473   0.316E-03
 115 F= -.33033055E+03 E0= -.33032417E+03  d E =-.704518E-04
       N       E                     dE             d eps       ncg     rms          rms(c)
DAV:   1    -0.330330563043E+03   -0.16549E-04   -0.27742E-02   784   0.497E-01    0.211E-02
RMM:   2    -0.330330578642E+03   -0.15599E-04   -0.24838E-04   784   0.520E-02    0.141E-02
RMM:   3    -0.330330576456E+03    0.21856E-05   -0.24742E-05   797   0.147E-02    0.417E-03
RMM:   4    -0.330330576467E+03   -0.10448E-07   -0.16291E-06   489   0.396E-03
 116 F= -.33033058E+03 E0= -.33032421E+03  d E =-.100367E-03
       N       E                     dE             d eps       ncg     rms          rms(c)
DAV:   1    -0.330330610418E+03   -0.33961E-04   -0.72321E-03   784   0.246E-01    0.101E-02
RMM:   2    -0.330330614359E+03   -0.39410E-05   -0.58690E-05   784   0.250E-02    0.683E-03
RMM:   3    -0.330330614052E+03    0.30667E-06   -0.53433E-06   639   0.707E-03
 117 F= -.33033061E+03 E0= -.33032424E+03  d E =-.375851E-04
       N       E                     dE             d eps       ncg     rms          rms(c)
DAV:   1    -0.330330638319E+03   -0.23961E-04   -0.38751E-02   784   0.570E-01    0.235E-02
RMM:   2    -0.330330658856E+03   -0.20536E-04   -0.31305E-04   784   0.578E-02    0.159E-02
RMM:   3    -0.330330657118E+03    0.17373E-05   -0.29634E-05   792   0.164E-02    0.394E-03
RMM:   4    -0.330330657290E+03   -0.17109E-06   -0.19051E-06   499   0.434E-03
 118 F= -.33033066E+03 E0= -.33032429E+03  d E =-.808226E-04
       N       E                     dE             d eps       ncg     rms          rms(c)
DAV:   1    -0.330330697592E+03   -0.40473E-04   -0.19194E-03   812   0.142E-01    0.701E-03
RMM:   2    -0.330330699115E+03   -0.15234E-05   -0.24086E-05   784   0.166E-02    0.465E-03
RMM:   3    -0.330330698891E+03    0.22443E-06   -0.20897E-06   483   0.460E-03
 119 F= -.33033070E+03 E0= -.33032433E+03  d E =-.416012E-04
       N       E                     dE             d eps       ncg     rms          rms(c)
DAV:   1    -0.330330717126E+03   -0.18011E-04   -0.37040E-03   812   0.197E-01    0.988E-03
RMM:   2    -0.330330719957E+03   -0.28305E-05   -0.45842E-05   784   0.229E-02    0.655E-03
RMM:   3    -0.330330719429E+03    0.52827E-06   -0.43432E-06   570   0.636E-03
 120 F= -.33033072E+03 E0= -.33032435E+03  d E =-.621392E-04
       N       E                     dE             d eps       ncg     rms          rms(c)
DAV:   1    -0.330330754190E+03   -0.34233E-04   -0.29569E-03   784   0.171E-01    0.828E-03
RMM:   2    -0.330330755683E+03   -0.14929E-05   -0.28209E-05   784   0.178E-02    0.544E-03
RMM:   3    -0.330330755280E+03    0.40309E-06   -0.28035E-06   507   0.523E-03
 121 F= -.33033076E+03 E0= -.33032438E+03  d E =-.358510E-04
       N       E                     dE             d eps       ncg     rms          rms(c)
DAV:   1    -0.330330773059E+03   -0.17376E-04   -0.43923E-03   784   0.208E-01    0.999E-03
RMM:   2    -0.330330775297E+03   -0.22381E-05   -0.42037E-05   784   0.217E-02    0.659E-03
RMM:   3    -0.330330774677E+03    0.61984E-06   -0.43099E-06   577   0.628E-03
 122 F= -.33033077E+03 E0= -.33032440E+03  d E =-.552486E-04
       N       E                     dE             d eps       ncg     rms          rms(c)
DAV:   1    -0.330330800989E+03   -0.25692E-04   -0.29765E-03   812   0.171E-01    0.851E-03
RMM:   2    -0.330330802568E+03   -0.15784E-05   -0.32603E-05   784   0.193E-02    0.559E-03
RMM:   3    -0.330330802029E+03    0.53910E-06   -0.35066E-06   533   0.574E-03
 123 F= -.33033080E+03 E0= -.33032443E+03  d E =-.273515E-04
       N       E                     dE             d eps       ncg     rms          rms(c)
DAV:   1    -0.330330806371E+03   -0.38032E-05   -0.12732E-03   840   0.112E-01    0.577E-03
RMM:   2    -0.330330807209E+03   -0.83841E-06   -0.14486E-05   784   0.129E-02    0.381E-03
RMM:   3    -0.330330807034E+03    0.17562E-06   -0.13519E-06   467   0.390E-03
 124 F= -.33033081E+03 E0= -.33032444E+03  d E =-.323565E-04
       N       E                     dE             d eps       ncg     rms          rms(c)
DAV:   1    -0.330330826147E+03   -0.18938E-04   -0.39101E-03   784   0.178E-01    0.749E-03
RMM:   2    -0.330330828140E+03   -0.19927E-05   -0.30298E-05   784   0.182E-02    0.498E-03
RMM:   3    -0.330330827922E+03    0.21736E-06   -0.25795E-06   502   0.511E-03
 125 F= -.33033083E+03 E0= -.33032446E+03  d E =-.208885E-04
       N       E                     dE             d eps       ncg     rms          rms(c)
DAV:   1    -0.330330834182E+03   -0.60425E-05   -0.29233E-03   812   0.154E-01    0.659E-03
RMM:   2    -0.330330835825E+03   -0.16431E-05   -0.23356E-05   784   0.160E-02    0.441E-03
RMM:   3    -0.330330835710E+03    0.11511E-06   -0.18986E-06   485   0.450E-03
 126 F= -.33033084E+03 E0= -.33032447E+03  d E =-.286763E-04
       N       E                     dE             d eps       ncg     rms          rms(c)
DAV:   1    -0.330330860451E+03   -0.24626E-04   -0.30589E-03   784   0.152E-01    0.622E-03
RMM:   2    -0.330330861994E+03   -0.15429E-05   -0.22862E-05   784   0.157E-02    0.414E-03
RMM:   3    -0.330330861903E+03    0.90840E-07   -0.19016E-06   488   0.452E-03
 127 F= -.33033086E+03 E0= -.33032449E+03  d E =-.261927E-04
       N       E                     dE             d eps       ncg     rms          rms(c)
DAV:   1    -0.330330877303E+03   -0.15309E-04   -0.14466E-02   784   0.331E-01    0.136E-02
RMM:   2    -0.330330884243E+03   -0.69397E-05   -0.10653E-04   784   0.339E-02    0.901E-03
RMM:   3    -0.330330883651E+03    0.59163E-06   -0.10271E-05   783   0.949E-03    0.290E-03
RMM:   4    -0.330330883727E+03   -0.75490E-07   -0.86513E-07   475   0.317E-03
 128 F= -.33033088E+03 E0= -.33032451E+03  d E =-.480164E-04
       N       E                     dE             d eps       ncg     rms          rms(c)
DAV:   1    -0.330330900625E+03   -0.16974E-04   -0.21723E-03   784   0.119E-01    0.454E-03
RMM:   2    -0.330330901488E+03   -0.86268E-06   -0.13059E-05   746   0.115E-02    0.305E-03
RMM:   3    -0.330330901391E+03    0.96494E-07   -0.10517E-06   465   0.340E-03
 129 F= -.33033090E+03 E0= -.33032453E+03  d E =-.176650E-04
       N       E                     dE             d eps       ncg     rms          rms(c)
DAV:   1    -0.330330927522E+03   -0.26034E-04   -0.19529E-02   784   0.358E-01    0.136E-02
RMM:   2    -0.330330934920E+03   -0.73978E-05   -0.11487E-04   784   0.341E-02    0.911E-03
RMM:   3    -0.330330934162E+03    0.75811E-06   -0.10721E-05   783   0.954E-03    0.247E-03
RMM:   4    -0.330330934178E+03   -0.16084E-07   -0.70335E-07   468   0.275E-03
 130 F= -.33033093E+03 E0= -.33032456E+03  d E =-.504514E-04
       N       E                     dE             d eps       ncg     rms          rms(c)
DAV:   1    -0.330330900538E+03    0.33624E-04   -0.78157E-02   784   0.717E-01    0.272E-02
RMM:   2    -0.330330930336E+03   -0.29798E-04   -0.46066E-04   784   0.684E-02    0.182E-02
RMM:   3    -0.330330927074E+03    0.32620E-05   -0.43187E-05   803   0.191E-02    0.513E-03
RMM:   4    -0.330330927147E+03   -0.73442E-07   -0.31000E-06   531   0.520E-03
 131 F= -.33033093E+03 E0= -.33032455E+03  d E =-.434210E-04
       N       E                     dE             d eps       ncg     rms          rms(c)
DAV:   1    -0.330330934622E+03   -0.75484E-05   -0.26705E-02   784   0.419E-01    0.156E-02
RMM:   2    -0.330330944832E+03   -0.10210E-04   -0.15255E-04   784   0.392E-02    0.104E-02
RMM:   3    -0.330330944053E+03    0.77934E-06   -0.13982E-05   791   0.110E-02    0.270E-03
RMM:   4    -0.330330944191E+03   -0.13831E-06   -0.87796E-07   472   0.303E-03
 132 F= -.33033094E+03 E0= -.33032457E+03  d E =-.604649E-04
       N       E                     dE             d eps       ncg     rms          rms(c)
DAV:   1    -0.330330974989E+03   -0.30936E-04   -0.43504E-03   854   0.164E-01    0.613E-03
RMM:   2    -0.330330976481E+03   -0.14927E-05   -0.24209E-05   784   0.156E-02    0.406E-03
RMM:   3    -0.330330976225E+03    0.25640E-06   -0.18937E-06   477   0.442E-03
 133 F= -.33033098E+03 E0= -.33032460E+03  d E =-.320337E-04
       N       E                     dE             d eps       ncg     rms          rms(c)
DAV:   1    -0.330331018734E+03   -0.42252E-04   -0.39203E-02   784   0.491E-01    0.187E-02
RMM:   2    -0.330331033369E+03   -0.14635E-04   -0.22300E-04   784   0.473E-02    0.125E-02
RMM:   3    -0.330331031786E+03    0.15832E-05   -0.20059E-05   794   0.131E-02    0.361E-03
RMM:   4    -0.330331031804E+03   -0.18068E-07   -0.14230E-06   483   0.367E-03
 134 F= -.33033103E+03 E0= -.33032466E+03  d E =-.876126E-04
       N       E                     dE             d eps       ncg     rms          rms(c)
DAV:   1    -0.330331034580E+03   -0.27937E-05   -0.94060E-03   784   0.241E-01    0.922E-03
RMM:   2    -0.330331038135E+03   -0.35550E-05   -0.54714E-05   784   0.234E-02    0.614E-03
RMM:   3    -0.330331037712E+03    0.42282E-06   -0.48232E-06   598   0.658E-03
 135 F= -.33033104E+03 E0= -.33032466E+03  d E =-.935203E-04
       N       E                     dE             d eps       ncg     rms          rms(c)
DAV:   1    -0.330331073773E+03   -0.35639E-04   -0.75894E-03   784   0.205E-01    0.796E-03
RMM:   2    -0.330331076612E+03   -0.28387E-05   -0.41660E-05   784   0.202E-02    0.535E-03
RMM:   3    -0.330331076323E+03    0.28960E-06   -0.33596E-06   537   0.571E-03
 136 F= -.33033108E+03 E0= -.33032470E+03  d E =-.386107E-04
       N       E                     dE             d eps       ncg     rms          rms(c)
DAV:   1    -0.330331101531E+03   -0.24918E-04   -0.39249E-02   784   0.467E-01    0.179E-02
RMM:   2    -0.330331116026E+03   -0.14495E-04   -0.21167E-04   784   0.456E-02    0.120E-02
RMM:   3    -0.330331114581E+03    0.14445E-05   -0.18030E-05   793   0.126E-02    0.382E-03
RMM:   4    -0.330331114622E+03   -0.41167E-07   -0.14277E-06   481   0.380E-03
 137 F= -.33033111E+03 E0= -.33032475E+03  d E =-.769106E-04
       N       E                     dE             d eps       ncg     rms          rms(c)
DAV:   1    -0.330331165990E+03   -0.51409E-04   -0.11964E-02   784   0.246E-01    0.853E-03
RMM:   2    -0.330331170274E+03   -0.42840E-05   -0.56825E-05   784   0.231E-02    0.573E-03
RMM:   3    -0.330331170111E+03    0.16313E-06   -0.39865E-06   563   0.621E-03
 138 F= -.33033117E+03 E0= -.33032480E+03  d E =-.554883E-04
       N       E                     dE             d eps       ncg     rms          rms(c)
DAV:   1    -0.330331218779E+03   -0.48505E-04   -0.10756E-01   784   0.738E-01    0.257E-02
RMM:   2    -0.330331257422E+03   -0.38643E-04   -0.51249E-04   784   0.695E-02    0.172E-02
RMM:   3    -0.330331255469E+03    0.19531E-05   -0.38071E-05   809   0.185E-02    0.610E-03
RMM:   4    -0.330331255781E+03   -0.31181E-06   -0.34643E-06   541   0.559E-03
 139 F= -.33033126E+03 E0= -.33032489E+03  d E =-.141159E-03
       N       E                     dE             d eps       ncg     rms          rms(c)
DAV:   1    -0.330331315456E+03   -0.59986E-04   -0.17639E-02   784   0.289E-01    0.989E-03
RMM:   2    -0.330331321516E+03   -0.60605E-05   -0.79368E-05   784   0.269E-02    0.669E-03
RMM:   3    -0.330331321327E+03    0.18948E-06   -0.58240E-06   638   0.741E-03
 140 F= -.33033132E+03 E0= -.33032495E+03  d E =-.655456E-04
       N       E                     dE             d eps       ncg     rms          rms(c)
DAV:   1    -0.330331376946E+03   -0.55430E-04   -0.15856E-01   784   0.865E-01    0.295E-02
RMM:   2    -0.330331431271E+03   -0.54325E-04   -0.71328E-04   784   0.807E-02    0.199E-02
RMM:   3    -0.330331428286E+03    0.29855E-05   -0.52018E-05   811   0.217E-02    0.705E-03
RMM:   4    -0.330331428636E+03   -0.35087E-06   -0.50067E-06   582   0.661E-03
 141 F= -.33033143E+03 E0= -.33032505E+03  d E =-.172855E-03
       N       E                     dE             d eps       ncg     rms          rms(c)
DAV:   1    -0.330331495767E+03   -0.67481E-04   -0.27020E-02   812   0.341E-01    0.112E-02
RMM:   2    -0.330331504721E+03   -0.89543E-05   -0.11307E-04   784   0.314E-02    0.763E-03
RMM:   3    -0.330331504489E+03    0.23198E-06   -0.76020E-06   678   0.850E-03
 142 F= -.33033150E+03 E0= -.33032513E+03  d E =-.758529E-04
       N       E                     dE             d eps       ncg     rms          rms(c)
DAV:   1    -0.330331563339E+03   -0.58618E-04   -0.24286E-01   784   0.102E+00    0.333E-02
RMM:   2    -0.330331643842E+03   -0.80502E-04   -0.10174E-03   784   0.946E-02    0.225E-02
RMM:   3    -0.330331640375E+03    0.34671E-05   -0.64913E-05   807   0.245E-02    0.922E-03
RMM:   4    -0.330331640831E+03   -0.45626E-06   -0.84509E-06   717   0.821E-03
 143 F= -.33033164E+03 E0= -.33032527E+03  d E =-.212194E-03
       N       E                     dE             d eps       ncg     rms          rms(c)
DAV:   1    -0.330331642673E+03   -0.22982E-05   -0.28419E-02   812   0.350E-01    0.119E-02
RMM:   2    -0.330331652296E+03   -0.96230E-05   -0.12110E-04   784   0.327E-02    0.806E-03
RMM:   3    -0.330331652110E+03    0.18621E-06   -0.83963E-06   699   0.894E-03
 144 F= -.33033165E+03 E0= -.33032528E+03  d E =-.223473E-03
       N       E                     dE             d eps       ncg     rms          rms(c)
DAV:   1    -0.330331715443E+03   -0.63147E-04   -0.36705E-02   784   0.390E-01    0.122E-02
RMM:   2    -0.330331727646E+03   -0.12202E-04   -0.14814E-04   784   0.354E-02    0.834E-03
RMM:   3    -0.330331727520E+03    0.12556E-06   -0.95041E-06   708   0.955E-03
 145 F= -.33033173E+03 E0= -.33032535E+03  d E =-.754105E-04
       N       E                     dE             d eps       ncg     rms          rms(c)
DAV:   1    -0.330331743172E+03   -0.15526E-04   -0.33044E-01   784   0.117E+00    0.368E-02
RMM:   2    -0.330331851976E+03   -0.10880E-03   -0.13433E-03   784   0.107E-01    0.250E-02
RMM:   3    -0.330331848698E+03    0.32781E-05   -0.80109E-05   805   0.275E-02    0.108E-02
RMM:   4    -0.330331849398E+03   -0.70055E-06   -0.11941E-05   763   0.970E-03    0.270E-03
RMM:   5    -0.330331849366E+03    0.32225E-07   -0.12344E-06   474   0.391E-03
 146 F= -.33033185E+03 E0= -.33032548E+03  d E =-.197256E-03
       N       E                     dE             d eps       ncg     rms          rms(c)
DAV:   1    -0.330331849888E+03   -0.48962E-06   -0.33936E-02   784   0.375E-01    0.116E-02
RMM:   2    -0.330331860640E+03   -0.10753E-04   -0.13426E-04   784   0.337E-02    0.773E-03
RMM:   3    -0.330331860345E+03    0.29503E-06   -0.86517E-06   697   0.901E-03
 147 F= -.33033186E+03 E0= -.33032549E+03  d E =-.208236E-03
       N       E                     dE             d eps       ncg     rms          rms(c)
DAV:   1    -0.330331946921E+03   -0.86280E-04   -0.49181E-02   784   0.478E-01    0.160E-02
RMM:   2    -0.330331964948E+03   -0.18027E-04   -0.22833E-04   784   0.459E-02    0.109E-02
RMM:   3    -0.330331964201E+03    0.74643E-06   -0.15842E-05   805   0.122E-02    0.417E-03
RMM:   4    -0.330331964336E+03   -0.13487E-06   -0.14352E-06   481   0.378E-03
 148 F= -.33033196E+03 E0= -.33032559E+03  d E =-.103991E-03
       N       E                     dE             d eps       ncg     rms          rms(c)
DAV:   1    -0.330331986544E+03   -0.22342E-04   -0.79054E-02   784   0.606E-01    0.203E-02
RMM:   2    -0.330332014913E+03   -0.28370E-04   -0.36317E-04   784   0.580E-02    0.136E-02
RMM:   3    -0.330332013376E+03    0.15377E-05   -0.24841E-05   804   0.153E-02    0.529E-03
RMM:   4    -0.330332013497E+03   -0.12105E-06   -0.24197E-06   499   0.474E-03
 149 F= -.33033201E+03 E0= -.33032564E+03  d E =-.153151E-03
       N       E                     dE             d eps       ncg     rms          rms(c)
DAV:   1    -0.330332078502E+03   -0.65126E-04   -0.25678E-02   784   0.375E-01    0.131E-02
RMM:   2    -0.330332088527E+03   -0.10025E-04   -0.13450E-04   784   0.361E-02    0.877E-03
RMM:   3    -0.330332087794E+03    0.73334E-06   -0.10088E-05   778   0.967E-03    0.314E-03
RMM:   4    -0.330332087788E+03    0.56225E-08   -0.87458E-07   471   0.312E-03
 150 F= -.33033209E+03 E0= -.33032571E+03  d E =-.742913E-04
       N       E                     dE             d eps       ncg     rms          rms(c)
DAV:   1    -0.330332112893E+03   -0.25100E-04   -0.49570E-02   784   0.521E-01    0.181E-02
RMM:   2    -0.330332132186E+03   -0.19293E-04   -0.25976E-04   784   0.502E-02    0.121E-02
RMM:   3    -0.330332130721E+03    0.14656E-05   -0.19730E-05   805   0.134E-02    0.444E-03
RMM:   4    -0.330332130648E+03    0.73054E-07   -0.16126E-06   483   0.401E-03
 151 F= -.33033213E+03 E0= -.33032575E+03  d E =-.117151E-03
       N       E                     dE             d eps       ncg     rms          rms(c)
DAV:   1    -0.330332193441E+03   -0.62720E-04   -0.30492E-02   784   0.451E-01    0.172E-02
RMM:   2    -0.330332206728E+03   -0.13287E-04   -0.19929E-04   784   0.454E-02    0.116E-02
RMM:   3    -0.330332204753E+03    0.19752E-05   -0.17065E-05   806   0.124E-02    0.396E-03
RMM:   4    -0.330332204600E+03    0.15364E-06   -0.13670E-06   474   0.375E-03
 152 F= -.33033220E+03 E0= -.33032583E+03  d E =-.739521E-04
       N       E                     dE             d eps       ncg     rms          rms(c)
DAV:   1    -0.330332211563E+03   -0.68099E-05   -0.13577E-02   812   0.301E-01    0.116E-02
RMM:   2    -0.330332217533E+03   -0.59697E-05   -0.89916E-05   784   0.305E-02    0.776E-03
RMM:   3    -0.330332216634E+03    0.89940E-06   -0.76998E-06   730   0.838E-03
 153 F= -.33033222E+03 E0= -.33032584E+03  d E =-.859860E-04
       N       E                     dE             d eps       ncg     rms          rms(c)
DAV:   1    -0.330332252512E+03   -0.34979E-04   -0.30558E-02   784   0.473E-01    0.181E-02
RMM:   2    -0.330332267785E+03   -0.15273E-04   -0.22299E-04   784   0.486E-02    0.122E-02
RMM:   3    -0.330332266210E+03    0.15747E-05   -0.19957E-05   816   0.133E-02    0.426E-03
RMM:   4    -0.330332266154E+03    0.56454E-07   -0.15573E-06   477   0.401E-03
 154 F= -.33033227E+03 E0= -.33032589E+03  d E =-.495202E-04
       N       E                     dE             d eps       ncg     rms          rms(c)
DAV:   1    -0.330332269027E+03   -0.28168E-05   -0.62510E-03   812   0.214E-01    0.821E-03
RMM:   2    -0.330332272218E+03   -0.31905E-05   -0.46210E-05   784   0.222E-02    0.551E-03
RMM:   3    -0.330332271899E+03    0.31850E-06   -0.37415E-06   555   0.606E-03
 155 F= -.33033227E+03 E0= -.33032590E+03  d E =-.552655E-04
       N       E                     dE             d eps       ncg     rms          rms(c)
DAV:   1    -0.330332306147E+03   -0.33929E-04   -0.22423E-02   784   0.432E-01    0.167E-02
RMM:   2    -0.330332319649E+03   -0.13502E-04   -0.18971E-04   784   0.455E-02    0.113E-02
RMM:   3    -0.330332318978E+03    0.67159E-06   -0.16781E-05   800   0.125E-02    0.382E-03
RMM:   4    -0.330332319209E+03   -0.23145E-06   -0.15065E-06   483   0.393E-03
 156 F= -.33033232E+03 E0= -.33032594E+03  d E =-.473100E-04
       N       E                     dE             d eps       ncg     rms          rms(c)
DAV:   1    -0.330332321373E+03   -0.23959E-05   -0.21225E-03   854   0.133E-01    0.523E-03
RMM:   2    -0.330332322780E+03   -0.14061E-05   -0.18559E-05   783   0.143E-02    0.354E-03
RMM:   3    -0.330332322767E+03    0.12187E-07   -0.13705E-06   471   0.396E-03
 157 F= -.33033232E+03 E0= -.33032595E+03  d E =-.508683E-04
       N       E                     dE             d eps       ncg     rms          rms(c)
DAV:   1    -0.330332362302E+03   -0.39523E-04   -0.21327E-02   784   0.435E-01    0.171E-02
RMM:   2    -0.330332375525E+03   -0.13223E-04   -0.19170E-04   784   0.458E-02    0.116E-02
RMM:   3    -0.330332374654E+03    0.87081E-06   -0.16910E-05   795   0.124E-02    0.385E-03
RMM:   4    -0.330332374810E+03   -0.15611E-06   -0.15298E-06   480   0.394E-03
 158 F= -.33033237E+03 E0= -.33032600E+03  d E =-.520431E-04
       N       E                     dE             d eps       ncg     rms          rms(c)
DAV:   1    -0.330332380296E+03   -0.56420E-05   -0.98085E-03   798   0.295E-01    0.116E-02
RMM:   2    -0.330332386579E+03   -0.62831E-05   -0.90361E-05   784   0.315E-02    0.789E-03
RMM:   3    -0.330332386208E+03    0.37154E-06   -0.79056E-06   729   0.854E-03
 159 F= -.33033239E+03 E0= -.33032601E+03  d E =-.634405E-04
       N       E                     dE             d eps       ncg     rms          rms(c)
DAV:   1    -0.330332423188E+03   -0.36609E-04   -0.14440E-02   784   0.362E-01    0.146E-02
RMM:   2    -0.330332432330E+03   -0.91414E-05   -0.13795E-04   784   0.386E-02    0.995E-03
RMM:   3    -0.330332431607E+03    0.72275E-06   -0.13030E-05   800   0.109E-02    0.307E-03
RMM:   4    -0.330332431701E+03   -0.93725E-07   -0.10493E-06   472   0.328E-03
 160 F= -.33033243E+03 E0= -.33032606E+03  d E =-.454927E-04
       N       E                     dE             d eps       ncg     rms          rms(c)
DAV:   1    -0.330332439822E+03   -0.82149E-05   -0.29778E-02   784   0.520E-01    0.207E-02
RMM:   2    -0.330332457993E+03   -0.18171E-04   -0.27978E-04   784   0.551E-02    0.140E-02
RMM:   3    -0.330332456002E+03    0.19909E-05   -0.25772E-05   804   0.153E-02    0.439E-03
RMM:   4    -0.330332456159E+03   -0.15719E-06   -0.22195E-06   504   0.448E-03
 161 F= -.33033246E+03 E0= -.33032608E+03  d E =-.699509E-04
       N       E                     dE             d eps       ncg     rms          rms(c)
DAV:   1    -0.330332496245E+03   -0.40243E-04   -0.20091E-02   812   0.436E-01    0.177E-02
RMM:   2    -0.330332509958E+03   -0.13713E-04   -0.20398E-04   784   0.474E-02    0.120E-02
RMM:   3    -0.330332508785E+03    0.11724E-05   -0.18178E-05   798   0.129E-02    0.416E-03
RMM:   4    -0.330332508984E+03   -0.19889E-06   -0.17019E-06   485   0.397E-03
 162 F= -.33033251E+03 E0= -.33032613E+03  d E =-.528255E-04
       N       E                     dE             d eps       ncg     rms          rms(c)
DAV:   1    -0.330332512620E+03   -0.38347E-05   -0.96725E-03   784   0.302E-01    0.123E-02
RMM:   2    -0.330332519406E+03   -0.67862E-05   -0.99048E-05   784   0.331E-02    0.837E-03
RMM:   3    -0.330332518940E+03    0.46595E-06   -0.88067E-06   765   0.900E-03
 163 F= -.33033252E+03 E0= -.33032614E+03  d E =-.627815E-04
       N       E                     dE             d eps       ncg     rms          rms(c)
DAV:   1    -0.330332552233E+03   -0.32826E-04   -0.17667E-02   784   0.412E-01    0.166E-02
RMM:   2    -0.330332565091E+03   -0.12858E-04   -0.18124E-04   784   0.446E-02    0.113E-02
RMM:   3    -0.330332564715E+03    0.37580E-06   -0.16443E-05   796   0.123E-02    0.363E-03
RMM:   4    -0.330332564970E+03   -0.25438E-06   -0.14009E-06   481   0.371E-03
 164 F= -.33033256E+03 E0= -.33032619E+03  d E =-.460294E-04
       N       E                     dE             d eps       ncg     rms          rms(c)
DAV:   1    -0.330332567739E+03   -0.30235E-05   -0.68617E-03   784   0.257E-01    0.103E-02
RMM:   2    -0.330332572663E+03   -0.49245E-05   -0.69985E-05   784   0.278E-02    0.695E-03
RMM:   3    -0.330332572479E+03    0.18466E-06   -0.60186E-06   638   0.759E-03
 165 F= -.33033257E+03 E0= -.33032620E+03  d E =-.535383E-04
       N       E                     dE             d eps       ncg     rms          rms(c)
DAV:   1    -0.330332601823E+03   -0.29160E-04   -0.15599E-02   784   0.396E-01    0.175E-02
RMM:   2    -0.330332612566E+03   -0.10743E-04   -0.17464E-04   784   0.439E-02    0.119E-02
RMM:   3    -0.330332611061E+03    0.15054E-05   -0.17477E-05   800   0.125E-02    0.387E-03
RMM:   4    -0.330332611067E+03   -0.63501E-08   -0.13186E-06   474   0.366E-03
 166 F= -.33033261E+03 E0= -.33032624E+03  d E =-.385886E-04
       N       E                     dE             d eps       ncg     rms          rms(c)
DAV:   1    -0.330332611617E+03   -0.55593E-06   -0.17984E-04   882   0.426E-02    0.202E-03
RMM:   2    -0.330332611747E+03   -0.13059E-06   -0.21096E-06   486   0.521E-03
 167 F= -.33033261E+03 E0= -.33032624E+03  d E =-.392688E-04
       N       E                     dE             d eps       ncg     rms          rms(c)
DAV:   1    -0.330332635381E+03   -0.23764E-04   -0.43296E-03   784   0.214E-01    0.116E-02
RMM:   2    -0.330332637047E+03   -0.16668E-05   -0.55710E-05   784   0.249E-02    0.768E-03
RMM:   3    -0.330332635258E+03    0.17898E-05   -0.70580E-06   756   0.773E-03    0.213E-03
RMM:   4    -0.330332635123E+03    0.13468E-06   -0.48938E-07   462   0.244E-03
 168 F= -.33033264E+03 E0= -.33032626E+03  d E =-.233755E-04
       N       E                     dE             d eps       ncg     rms          rms(c)
DAV:   1    -0.330332637190E+03   -0.19326E-05   -0.57603E-04   840   0.781E-02    0.417E-03
RMM:   2    -0.330332637379E+03   -0.18897E-06   -0.77092E-06   703   0.932E-03
 169 F= -.33033264E+03 E0= -.33032626E+03  d E =-.256317E-04
       N       E                     dE             d eps       ncg     rms          rms(c)
DAV:   1    -0.330332663429E+03   -0.26239E-04   -0.45410E-03   784   0.216E-01    0.129E-02
RMM:   2    -0.330332663242E+03    0.18712E-06   -0.53304E-05   784   0.242E-02    0.839E-03
RMM:   3    -0.330332660403E+03    0.28389E-05   -0.90114E-06   768   0.837E-03    0.194E-03
RMM:   4    -0.330332660339E+03    0.64842E-07   -0.43684E-07   460   0.226E-03
 170 F= -.33033266E+03 E0= -.33032628E+03  d E =-.229595E-04
       N       E                     dE             d eps       ncg     rms          rms(c)
DAV:   1    -0.330332667651E+03   -0.72475E-05   -0.37936E-03   812   0.197E-01    0.114E-02
RMM:   2    -0.330332667703E+03   -0.51945E-07   -0.45063E-05   784   0.223E-02    0.743E-03
RMM:   3    -0.330332665475E+03    0.22278E-05   -0.72723E-06   766   0.752E-03    0.180E-03
RMM:   4    -0.330332665491E+03   -0.15414E-07   -0.37369E-07   457   0.204E-03
 171 F= -.33033267E+03 E0= -.33032629E+03  d E =-.281115E-04
       N       E                     dE             d eps       ncg     rms          rms(c)
DAV:   1    -0.330332681387E+03   -0.15912E-04   -0.24204E-03   812   0.154E-01    0.797E-03
RMM:   2    -0.330332682276E+03   -0.88878E-06   -0.26254E-05   784   0.170E-02    0.530E-03
RMM:   3    -0.330332681630E+03    0.64653E-06   -0.31447E-06   531   0.533E-03
 172 F= -.33033268E+03 E0= -.33032630E+03  d E =-.161391E-04
       N       E                     dE             d eps       ncg     rms          rms(c)
DAV:   1    -0.330332694589E+03   -0.12313E-04   -0.11641E-02   784   0.337E-01    0.176E-02
RMM:   2    -0.330332699294E+03   -0.47053E-05   -0.12613E-04   784   0.373E-02    0.117E-02
RMM:   3    -0.330332696157E+03    0.31375E-05   -0.16206E-05   781   0.116E-02    0.258E-03
RMM:   4    -0.330332696157E+03    0.27285E-10   -0.84023E-07   469   0.298E-03
 173 F= -.33033270E+03 E0= -.33032632E+03  d E =-.306664E-04
       N       E                     dE             d eps       ncg     rms          rms(c)
DAV:   1    -0.330332717407E+03   -0.21250E-04   -0.28061E-03   784   0.165E-01    0.837E-03
RMM:   2    -0.330332719483E+03   -0.20761E-05   -0.31106E-05   784   0.187E-02    0.557E-03
RMM:   3    -0.330332719594E+03   -0.11157E-06   -0.31362E-06   528   0.546E-03
 174 F= -.33033272E+03 E0= -.33032634E+03  d E =-.234373E-04
       N       E                     dE             d eps       ncg     rms          rms(c)
DAV:   1    -0.330332728094E+03   -0.86111E-05   -0.66522E-03   812   0.255E-01    0.130E-02
RMM:   2    -0.330332732697E+03   -0.46036E-05   -0.73958E-05   784   0.289E-02    0.869E-03
RMM:   3    -0.330332732275E+03    0.42193E-06   -0.80328E-06   749   0.836E-03
 175 F= -.33033273E+03 E0= -.33032636E+03  d E =-.361185E-04
       N       E                     dE             d eps       ncg     rms          rms(c)
DAV:   1    -0.330332752217E+03   -0.19519E-04   -0.24821E-03   854   0.154E-01    0.898E-03
RMM:   2    -0.330332753495E+03   -0.12780E-05   -0.27819E-05   784   0.176E-02    0.591E-03
RMM:   3    -0.330332753058E+03    0.43652E-06   -0.34284E-06   543   0.563E-03
 176 F= -.33033275E+03 E0= -.33032638E+03  d E =-.207827E-04
       N       E                     dE             d eps       ncg     rms          rms(c)
DAV:   1    -0.330332772127E+03   -0.18633E-04   -0.97363E-03   784   0.305E-01    0.173E-02
RMM:   2    -0.330332776100E+03   -0.39724E-05   -0.10594E-04   784   0.344E-02    0.114E-02
RMM:   3    -0.330332773595E+03    0.25044E-05   -0.14227E-05   781   0.108E-02    0.249E-03
RMM:   4    -0.330332773559E+03    0.36162E-07   -0.73205E-07   466   0.289E-03
 177 F= -.33033277E+03 E0= -.33032640E+03  d E =-.412838E-04
       N       E                     dE             d eps       ncg     rms          rms(c)
DAV:   1    -0.330332797724E+03   -0.24128E-04   -0.35931E-03   840   0.187E-01    0.109E-02
RMM:   2    -0.330332799056E+03   -0.13321E-05   -0.41125E-05   784   0.216E-02    0.712E-03
RMM:   3    -0.330332798029E+03    0.10264E-05   -0.59155E-06   704   0.691E-03    0.176E-03
RMM:   4    -0.330332798071E+03   -0.41371E-07   -0.36568E-07   453   0.217E-03
 178 F= -.33033280E+03 E0= -.33032642E+03  d E =-.245115E-04
       N       E                     dE             d eps       ncg     rms          rms(c)
DAV:   1    -0.330332802473E+03   -0.44433E-05   -0.13164E-03   812   0.113E-01    0.663E-03
RMM:   2    -0.330332803057E+03   -0.58423E-06   -0.15393E-05   784   0.132E-02    0.431E-03
RMM:   3    -0.330332802789E+03    0.26800E-06   -0.19804E-06   471   0.425E-03
 179 F= -.33033280E+03 E0= -.33032643E+03  d E =-.292297E-04
       N       E                     dE             d eps       ncg     rms          rms(c)
DAV:   1    -0.330332819387E+03   -0.16330E-04   -0.22506E-03   840   0.149E-01    0.867E-03
RMM:   2    -0.330332820624E+03   -0.12374E-05   -0.26247E-05   784   0.175E-02    0.563E-03
RMM:   3    -0.330332820226E+03    0.39828E-06   -0.28024E-06   498   0.516E-03
 180 F= -.33033282E+03 E0= -.33032644E+03  d E =-.174372E-04
