# Supplementary material for: 3D hierarchical graphene matrices enable stable Zn anodes for aqueous Zn batteries
Source: Nat Commun. 2023 Jul 14;14:4205. doi: 10.1038/s41467-023-39947-8 (PMC10349079; doi:10.1038/s41467-023-39947-8)
Supplement: Supplementary file 11 — Source Data [file 41467_2023_39947_MOESM11_ESM.zip › RAW DATA/Supplementary information/Supplementary Fig.13 and 14/CN-Zn/N/b/OUTCAR]

 vasp.5.4.4.18Apr17-6-g9f103f2a35 (build Jul 31 2017 11:42:07) complex          
  
 executed on             LinuxIFC date 2023.01.29  21:57:35
 running on   56 total cores
 distrk:  each k-point on   56 cores,    1 groups
 distr:  one band on NCORES_PER_BAND=   4 cores,   14 groups


--------------------------------------------------------------------------------------------------------


 INCAR:
 POTCAR:    PAW_PBE C 08Apr2002                   
 POTCAR:    PAW_PBE N 08Apr2002                   
 POTCAR:    PAW_PBE Zn 06Sep2000                  
 POTCAR:    PAW_PBE C 08Apr2002                   
   VRHFIN =C: s2p2                                                              
   LEXCH  = PE                                                                  
   EATOM  =   147.1560 eV,   10.8157 Ry                                         
                                                                                
   TITEL  = PAW_PBE C 08Apr2002                                                 
   LULTRA =        F    use ultrasoft PP ?                                      
   IUNSCR =        1    unscreen: 0-lin 1-nonlin 2-no                           
   RPACOR =    1.200    partial core radius                                     
   POMASS =   12.011; ZVAL   =    4.000    mass and valenz                      
   RCORE  =    1.500    outmost cutoff radius                                   
   RWIGS  =    1.630; RWIGS  =    0.863    wigner-seitz radius (au A)           
   ENMAX  =  400.000; ENMIN  =  300.000 eV                                      
   ICORE  =        2    local potential                                         
   LCOR   =        T    correct aug charges                                     
   LPAW   =        T    paw PP                                                  
   EAUG   =  644.873                                                            
   DEXC   =    0.000                                                            
   RMAX   =    1.529    core radius for proj-oper                               
   RAUG   =    1.300    factor for augmentation sphere                          
   RDEP   =    1.501    radius for radial grids                                 
   RDEPT  =    1.300    core radius for aug-charge                              
                                                                                
   Atomic configuration                                                         
    4 entries                                                                   
     n  l   j            E        occ.                                          
     1  0  0.50      -273.3789   2.0000                                         
     2  0  0.50       -13.7508   2.0000                                         
     2  1  0.50        -5.2854   2.0000                                         
     3  2  1.50        -5.4423   0.0000                                         
   Description                                                                  
     l       E           TYP  RCUT    TYP  RCUT                                 
     0    -13.7508458     23  1.200                                             
     0     -8.2022199     23  1.200                                             
     1     -5.2854383     23  1.500                                             
     1     34.0145650     23  1.500                                             
     2     -5.4423304      7  1.500                                             
  local pseudopotential read in
  partial core-charges read in
  partial kinetic energy density read in
  atomic valenz-charges read in
  non local Contribution for L=           0  read in
    real space projection operators read in
  non local Contribution for L=           0  read in
    real space projection operators read in
  non local Contribution for L=           1  read in
    real space projection operators read in
  non local Contribution for L=           1  read in
    real space projection operators read in
    PAW grid and wavefunctions read in
 
   number of l-projection  operators is LMAX  =           4
   number of lm-projection operators is LMMAX =           8
 
 POTCAR:    PAW_PBE N 08Apr2002                   
   VRHFIN =N: s2p3                                                              
   LEXCH  = PE                                                                  
   EATOM  =   264.5486 eV,   19.4438 Ry                                         
                                                                                
   TITEL  = PAW_PBE N 08Apr2002                                                 
   LULTRA =        F    use ultrasoft PP ?                                      
   IUNSCR =        1    unscreen: 0-lin 1-nonlin 2-no                           
   RPACOR =    1.200    partial core radius                                     
   POMASS =   14.001; ZVAL   =    5.000    mass and valenz                      
   RCORE  =    1.500    outmost cutoff radius                                   
   RWIGS  =    1.400; RWIGS  =    0.741    wigner-seitz radius (au A)           
   ENMAX  =  400.000; ENMIN  =  300.000 eV                                      
   ICORE  =        2    local potential                                         
   LCOR   =        T    correct aug charges                                     
   LPAW   =        T    paw PP                                                  
   EAUG   =  627.112                                                            
   DEXC   =    0.000                                                            
   RMAX   =    1.529    core radius for proj-oper                               
   RAUG   =    1.300    factor for augmentation sphere                          
   RDEP   =    1.514    radius for radial grids                                 
   RDEPT  =    1.338    core radius for aug-charge                              
                                                                                
   Atomic configuration                                                         
    4 entries                                                                   
     n  l   j            E        occ.                                          
     1  0  0.50      -384.7179   2.0000                                         
     2  0  0.50       -18.5828   2.0000                                         
     2  1  0.50        -7.0898   3.0000                                         
     3  2  1.50        -6.8029   0.0000                                         
   Description                                                                  
     l       E           TYP  RCUT    TYP  RCUT                                 
     0    -18.5828119     23  1.200                                             
     0    -13.5018863     23  1.200                                             
     1     -7.0897853     23  1.500                                             
     1      9.5240782     23  1.500                                             
     2     -6.8029130      7  1.500                                             
  local pseudopotential read in
  partial core-charges read in
  partial kinetic energy density read in
  atomic valenz-charges read in
  non local Contribution for L=           0  read in
    real space projection operators read in
  non local Contribution for L=           0  read in
    real space projection operators read in
  non local Contribution for L=           1  read in
    real space projection operators read in
  non local Contribution for L=           1  read in
    real space projection operators read in
    PAW grid and wavefunctions read in
 
   number of l-projection  operators is LMAX  =           4
   number of lm-projection operators is LMMAX =           8
 
 POTCAR:    PAW_PBE Zn 06Sep2000                  
   VRHFIN =Zn: d10 p2                                                           
   LEXCH  = PE                                                                  
   EATOM  =  1748.8345 eV,  128.5357 Ry                                         
                                                                                
   TITEL  = PAW_PBE Zn 06Sep2000                                                
   LULTRA =        F    use ultrasoft PP ?                                      
   IUNSCR =        1    unscreen: 0-lin 1-nonlin 2-no                           
   RPACOR =    2.000    partial core radius                                     
   POMASS =   65.390; ZVAL   =   12.000    mass and valenz                      
   RCORE  =    2.300    outmost cutoff radius                                   
   RWIGS  =    2.400; RWIGS  =    1.270    wigner-seitz radius (au A)           
   ENMAX  =  276.723; ENMIN  =  207.542 eV                                      
   RCLOC  =    1.828    cutoff for local pot                                    
   LCOR   =        T    correct aug charges                                     
   LPAW   =        T    paw PP                                                  
   EAUG   =  575.892                                                            
   DEXC   =    0.000                                                            
   RMAX   =    2.347    core radius for proj-oper                               
   RAUG   =    1.300    factor for augmentation sphere                          
   RDEP   =    2.324    radius for radial grids                                 
   RDEPT  =    1.788    core radius for aug-charge                              
                                                                                
   Atomic configuration                                                         
    9 entries                                                                   
     n  l   j            E        occ.                                          
     1  0  0.50     -9524.6913   2.0000                                         
     2  0  0.50     -1158.1882   2.0000                                         
     2  1  1.50     -1003.8506   6.0000                                         
     3  0  0.50      -129.2194   2.0000                                         
     3  1  1.50       -83.3890   6.0000                                         
     3  2  2.50       -10.1410  10.0000                                         
     4  0  0.50        -5.9785   2.0000                                         
     4  1  0.50        -4.0817   0.0000                                         
     4  3  2.50        -1.3606   0.0000                                         
   Description                                                                  
     l       E           TYP  RCUT    TYP  RCUT                                 
     2    -10.1410010     23  2.300                                             
     2    -11.5015836     23  2.300                                             
     0     -5.9785163     23  2.300                                             
     0      1.1858015     23  2.300                                             
     1     -2.7211652     23  2.300                                             
     1     13.2444212     23  2.300                                             
  local pseudopotential read in
  partial core-charges read in
  partial kinetic energy density read in
  atomic valenz-charges read in
  non local Contribution for L=           2  read in
    real space projection operators read in
  non local Contribution for L=           2  read in
    real space projection operators read in
  non local Contribution for L=           0  read in
    real space projection operators read in
  non local Contribution for L=           0  read in
    real space projection operators read in
  non local Contribution for L=           1  read in
    real space projection operators read in
  non local Contribution for L=           1  read in
    real space projection operators read in
    PAW grid and wavefunctions read in
 
   number of l-projection  operators is LMAX  =           6
   number of lm-projection operators is LMMAX =          18
 
 Optimization of the real space projectors (new method)

 maximal supplied QI-value         = 25.13
 optimisation between [QCUT,QGAM] = [ 11.31, 22.87] = [ 35.82,146.48] Ry 
 Optimized for a Real-space Cutoff    1.00 Angstroem

   l    n(q)    QCUT    max X(q) W(low)/X(q) W(high)/X(q)  e(spline) 
   0      7    11.310   115.676    0.43E-03    0.13E-02    0.19E-06
   0      7    11.310    87.132    0.43E-03    0.13E-02    0.18E-06
   1      6    11.310     4.429    0.42E-03    0.74E-03    0.11E-06
   1      6    11.310     2.733    0.34E-03    0.55E-03    0.92E-07
 Optimization of the real space projectors (new method)

 maximal supplied QI-value         = 25.13
 optimisation between [QCUT,QGAM] = [ 11.31, 22.87] = [ 35.82,146.48] Ry 
 Optimized for a Real-space Cutoff    1.27 Angstroem

   l    n(q)    QCUT    max X(q) W(low)/X(q) W(high)/X(q)  e(spline) 
   0      9    11.310    79.467    0.75E-04    0.16E-03    0.36E-06
   0      9    11.310    66.151    0.74E-04    0.16E-03    0.36E-06
   1      8    11.310    17.416    0.35E-03    0.12E-03    0.95E-06
   1      8    11.310    12.382    0.37E-03    0.13E-03    0.98E-06
 Optimization of the real space projectors (new method)

 maximal supplied QI-value         = 16.25
 optimisation between [QCUT,QGAM] = [ 11.38, 22.75] = [ 36.24,144.96] Ry 
 Optimized for a Real-space Cutoff    1.39 Angstroem

   l    n(q)    QCUT    max X(q) W(low)/X(q) W(high)/X(q)  e(spline) 
   2      8    11.376    46.356    0.27E-03    0.53E-04    0.10E-06
   2      8    11.376    41.843    0.28E-03    0.56E-04    0.10E-06
   0      9    11.376    48.958    0.76E-04    0.12E-03    0.19E-06
   0      9    11.376    32.776    0.72E-04    0.11E-03    0.18E-06
   1      9    11.376    17.787    0.48E-03    0.13E-03    0.16E-06
   1      9    11.376    14.435    0.43E-03    0.12E-03    0.15E-06
  PAW_PBE C 08Apr2002                   :
 energy of atom  1       EATOM= -147.1560
 kinetic energy error for atom=    0.0076 (will be added to EATOM!!)
  PAW_PBE N 08Apr2002                   :
 energy of atom  2       EATOM= -264.5486
 kinetic energy error for atom=    0.0138 (will be added to EATOM!!)
  PAW_PBE Zn 06Sep2000                  :
 energy of atom  3       EATOM=-1748.8345
 kinetic energy error for atom=    0.0029 (will be added to EATOM!!)
 
 
 POSCAR: graphite                                
  positions in direct lattice
  No initial velocities read in
 exchange correlation table for  LEXCH =        8
   RHO(1)=    0.500       N(1)  =     2000
   RHO(2)=  100.500       N(2)  =     4000
 


--------------------------------------------------------------------------------------------------------


 ion  position               nearest neighbor table
   1  0.167  0.167  0.250-  16 1.42   3 1.42   4 1.42
   2  0.000  0.000  0.250-  12 1.42   3 1.42  26 1.42
   3  0.056  0.167  0.250-   1 1.42  14 1.42   2 1.42
   4  0.222  0.000  0.250-   6 1.42   1 1.42  24 1.42
   5  0.500  0.167  0.250-   7 1.42  19 1.42   8 1.42  37 2.43
   6  0.333  0.000  0.250-   4 1.42   7 1.42  30 1.42
   7  0.389  0.167  0.250-   5 1.42  17 1.42   6 1.42
   8  0.556  0.000  0.250-  10 1.42   5 1.42  28 1.42
   9  0.833  0.167  0.250-  11 1.42  23 1.42  12 1.42
  10  0.667  0.000  0.250-   8 1.42  11 1.42  34 1.42
  11  0.722  0.167  0.250-  21 1.42   9 1.42  10 1.42
  12  0.889  0.000  0.250-   2 1.42   9 1.42  32 1.42
  13  0.167  0.500  0.250-  15 1.42  16 1.42  27 1.42
  14  0.000  0.333  0.250-  23 1.42   3 1.42  15 1.42
  15  0.056  0.500  0.250-  13 1.42  14 1.42  25 1.42
  16  0.222  0.333  0.250-   1 1.42  17 1.42  13 1.42
  17  0.333  0.333  0.250-  16 1.42   7 1.42  18 1.42
  18  0.389  0.500  0.250-  36 1.42  17 1.42  29 1.42  37 2.43
  19  0.556  0.333  0.250-  21 1.42   5 1.42  36 1.42  37 1.67
  20  0.833  0.500  0.250-  22 1.42  23 1.42  35 1.42
  21  0.667  0.333  0.250-  11 1.42  19 1.42  22 1.42  37 2.39
  22  0.722  0.500  0.250-  20 1.42  21 1.42  33 1.42
  23  0.889  0.333  0.250-  14 1.42   9 1.42  20 1.42
  24  0.167  0.833  0.250-  27 1.42  26 1.42   4 1.42
  25  0.000  0.667  0.250-  35 1.42  26 1.42  15 1.42
  26  0.056  0.833  0.250-  24 1.42  25 1.42   2 1.42
  27  0.222  0.667  0.250-  24 1.42  29 1.42  13 1.42
  28  0.500  0.833  0.250-  30 1.42  31 1.42   8 1.42
  29  0.333  0.667  0.250-  27 1.42  30 1.42  18 1.42
  30  0.389  0.833  0.250-  28 1.42  29 1.42   6 1.42
  31  0.556  0.667  0.250-  33 1.42  28 1.42  36 1.42  37 2.39
  32  0.833  0.833  0.250-  34 1.42  35 1.42  12 1.42
  33  0.667  0.667  0.250-  34 1.42  31 1.42  22 1.42
  34  0.722  0.833  0.250-  33 1.42  32 1.42  10 1.42
  35  0.889  0.667  0.250-  25 1.42  32 1.42  20 1.42
  36  0.500  0.500  0.250-  18 1.42  19 1.42  31 1.42  37 1.67
  37  0.530  0.419  0.351-  36 1.67  19 1.67  31 2.39  21 2.39  18 2.43   5 2.43
 

IMPORTANT INFORMATION: All symmetrisations will be switched off!
NOSYMM: (Re-)initialisation of all symmetry stuff for point group C_1.

 
 
 KPOINTS: K-Spacing Value to Generate K-Mesh: 0.05

Automatic generation of k-mesh.
Space group operators:
 irot       det(A)        alpha          n_x          n_y          n_z        tau_x        tau_y        tau_z
    1     1.000000     0.000001     1.000000     0.000000     0.000000     0.000000     0.000000     0.000000
 
 Subroutine IBZKPT returns following result:
 ===========================================
 
 Found      4 irreducible k-points:
 
 Following reciprocal coordinates:
            Coordinates               Weight
  0.000000  0.000000  0.000000      1.000000
  0.500000  0.000000  0.000000      1.000000
  0.000000  0.333333  0.000000      2.000000
  0.500000  0.333333  0.000000      2.000000
 
 Following cartesian coordinates:
            Coordinates               Weight
  0.000000  0.000000  0.000000      1.000000
  0.039116  0.000000  0.000000      1.000000
  0.000000  0.045167  0.000000      2.000000
  0.039116  0.045167  0.000000      2.000000
 


--------------------------------------------------------------------------------------------------------


 Dimension of arrays:
   k-points           NKPTS =      4   k-points in BZ     NKDIM =      4   number of bands    NBANDS=     98
   number of dos      NEDOS =    301   number of ions     NIONS =     37
   non local maximal  LDIM  =      6   non local SUM 2l+1 LMDIM =     18
   total plane-waves  NPLWV = 235200
   max r-space proj   IRMAX =   1918   max aug-charges    IRDMAX=   5153
   dimension x,y,z NGX =    70 NGY =   40 NGZ =   84
   dimension x,y,z NGXF=   140 NGYF=   80 NGZF=  168
   support grid    NGXF=   140 NGYF=   80 NGZF=  168
   ions per type =              35   1   1
   NGX,Y,Z   is equivalent  to a cutoff of   9.10,  9.01,  9.31 a.u.
   NGXF,Y,Z  is equivalent  to a cutoff of  18.21, 18.02, 18.62 a.u.

 SYSTEM =  grapheneN                               
 POSCAR =  graphite                                

 Startparameter for this run:
   NWRITE =      2    write-flag & timer
   PREC   = normal    normal or accurate (medium, high low for compatibility)
   ISTART =      0    job   : 0-new  1-cont  2-samecut
   ICHARG =      1    charge: 1-file 2-atom 10-const
   ISPIN  =      1    spin polarized calculation?
   LNONCOLLINEAR =      F non collinear calculations
   LSORBIT =      F    spin-orbit coupling
   INIWAV =      1    electr: 0-lowe 1-rand  2-diag
   LASPH  =      F    aspherical Exc in radial PAW
   METAGGA=      F    non-selfconsistent MetaGGA calc.

 Electronic Relaxation 1
   ENCUT  =  500.0 eV  36.75 Ry    6.06 a.u.  23.31 13.46 27.35*2*pi/ulx,y,z
   ENINI  =  500.0     initial cutoff
   ENAUG  =  644.9 eV  augmentation charge cutoff
   NELM   =     60;   NELMIN=  2; NELMDL= -5     # of ELM steps 
   EDIFF  = 0.1E-05   stopping-criterion for ELM
   LREAL  =      T    real-space projection
   NLSPLINE    = F    spline interpolate recip. space projectors
   LCOMPAT=      F    compatible to vasp.4.4
   GGA_COMPAT  = T    GGA compatible to vasp.4.4-vasp.4.6
   LMAXPAW     = -100 max onsite density
   LMAXMIX     =    2 max onsite mixed and CHGCAR
   VOSKOWN=      0    Vosko Wilk Nusair interpolation
   ROPT   =   -0.00050  -0.00050  -0.00050
 Ionic relaxation
   EDIFFG = -.1E-01   stopping-criterion for IOM
   NSW    =    500    number of steps for IOM
   NBLOCK =      1;   KBLOCK =    500    inner block; outer block 
   IBRION =      2    ionic relax: 0-MD 1-quasi-New 2-CG
   NFREE  =      1    steps in history (QN), initial steepest desc. (CG)
   ISIF   =      4    stress and relaxation
   IWAVPR =     11    prediction:  0-non 1-charg 2-wave 3-comb
   ISYM   =      0    0-nonsym 1-usesym 2-fastsym
   LCORR  =      T    Harris-Foulkes like correction to forces

   POTIM  = 0.5000    time-step for ionic-motion
   TEIN   =    0.0    initial temperature
   TEBEG  =    0.0;   TEEND  =   0.0 temperature during run
   SMASS  =  -3.00    Nose mass-parameter (am)
   estimated Nose-frequenzy (Omega)   =  0.10E-29 period in steps =****** mass=  -0.373E-26a.u.
   SCALEE = 1.0000    scale energy and forces
   NPACO  =    256;   APACO  = 16.0  distance and # of slots for P.C.
   PSTRESS=    0.0 pullay stress

  Mass of Ions in am
   POMASS =  12.01 14.00 65.39
  Ionic Valenz
   ZVAL   =   4.00  5.00 12.00
  Atomic Wigner-Seitz radii
   RWIGS  =  -1.00 -1.00 -1.00
  virtual crystal weights 
   VCA    =   1.00  1.00  1.00
   NELECT =     157.0000    total number of electrons
   NUPDOWN=      -1.0000    fix difference up-down

 DOS related values:
   EMIN   =  10.00;   EMAX   =-10.00  energy-range for DOS
   EFERMI =   0.00
   ISMEAR =     0;   SIGMA  =   0.05  broadening in eV -4-tet -1-fermi 0-gaus

 Electronic relaxation 2 (details)
   IALGO  =     68    algorithm
   LDIAG  =      T    sub-space diagonalisation (order eigenvalues)
   LSUBROT=      F    optimize rotation matrix (better conditioning)
   TURBO    =      0    0=normal 1=particle mesh
   IRESTART =      0    0=no restart 2=restart with 2 vectors
   NREBOOT  =      0    no. of reboots
   NMIN     =      0    reboot dimension
   EREF     =   0.00    reference energy to select bands
   IMIX   =      4    mixing-type and parameters
     AMIX     =   0.40;   BMIX     =  1.00
     AMIX_MAG =   1.60;   BMIX_MAG =  1.00
     AMIN     =   0.10
     WC   =   100.;   INIMIX=   1;  MIXPRE=   1;  MAXMIX= -45

 Intra band minimization:
   WEIMIN = 0.0010     energy-eigenvalue tresh-hold
   EBREAK =  0.26E-08  absolut break condition
   DEPER  =   0.30     relativ break condition  

   TIME   =   0.40     timestep for ELM

  volume/ion in A,a.u.               =      38.24       258.08
  Fermi-wavevector in a.u.,A,eV,Ry     =   0.786660  1.486571  8.419741  0.618833
  Thomas-Fermi vector in A             =   1.891243
 
 Write flags
   LWAVE        =      F    write WAVECAR
   LDOWNSAMPLE  =      F    k-point downsampling of WAVECAR
   LCHARG       =      F    write CHGCAR
   LVTOT        =      F    write LOCPOT, total local potential
   LVHAR        =      F    write LOCPOT, Hartree potential only
   LELF         =      F    write electronic localiz. function (ELF)
   LORBIT       =      0    0 simple, 1 ext, 2 COOP (PROOUT), +10 PAW based schemes


 Dipole corrections
   LMONO  =      F    monopole corrections only (constant potential shift)
   LDIPOL =      F    correct potential (dipole corrections)
   IDIPOL =      0    1-x, 2-y, 3-z, 4-all directions 
   EPSILON=  1.0000000 bulk dielectric constant

 Exchange correlation treatment:
   GGA     =    --    GGA type
   LEXCH   =     8    internal setting for exchange type
   VOSKOWN=      0    Vosko Wilk Nusair interpolation
   LHFCALC =     F    Hartree Fock is set to
   LHFONE  =     F    Hartree Fock one center treatment
   AEXX    =    0.0000 exact exchange contribution

 Linear response parameters
   LEPSILON=     F    determine dielectric tensor
   LRPA    =     F    only Hartree local field effects (RPA)
   LNABLA  =     F    use nabla operator in PAW spheres
   LVEL    =     F    velocity operator in full k-point grid
   LINTERFAST=   F  fast interpolation
   KINTER  =     0    interpolate to denser k-point grid
   CSHIFT  =0.1000    complex shift for real part using Kramers Kronig
   OMEGAMAX=  -1.0    maximum frequency
   DEG_THRESHOLD= 0.2000000E-02 threshold for treating states as degnerate
   RTIME   =   -0.100 relaxation time in fs
  (WPLASMAI=    0.000 imaginary part of plasma frequency in eV, 0.658/RTIME)
   DFIELD  = 0.0000000 0.0000000 0.0000000 field for delta impulse in time
 
 Orbital magnetization related:
   ORBITALMAG=     F  switch on orbital magnetization
   LCHIMAG   =     F  perturbation theory with respect to B field
   DQ        =  0.001000  dq finite difference perturbation B field
   LLRAUG    =     F  two centre corrections for induced B field


--------------------------------------------------------------------------------------------------------


 conjugate gradient relaxation of ions
 charge density and potential will be updated during run
 non-spin polarized calculation
 RMM-DIIS sequential band-by-band and
  variant of blocked Davidson during initial phase
 perform sub-space diagonalisation
    before iterative eigenvector-optimisation
 modified Broyden-mixing scheme, WC =      100.0
 initial mixing is a Kerker type mixing with AMIX =  0.4000 and BMIX =      1.0000
 Hartree-type preconditioning will be used
 using additional bands           19
 real space projection scheme for non local part
 use partial core corrections
 calculate Harris-corrections to forces 
   (improved forces if not selfconsistent)
 use gradient corrections 
 use of overlap-Matrix (Vanderbilt PP)
 Gauss-broadening in eV      SIGMA  =   0.05


--------------------------------------------------------------------------------------------------------


  energy-cutoff  :      500.00
  volume of cell :     1415.02
      direct lattice vectors                 reciprocal lattice vectors
    12.782500267  0.000000000  0.000000000     0.078231956  0.000000000  0.000000000
     0.000000000  7.380000114  0.000000000     0.000000000  0.135501353  0.000000000
     0.000000000  0.000000000 15.000000000     0.000000000  0.000000000  0.066666667

  length of vectors
    12.782500267  7.380000114 15.000000000     0.078231956  0.135501353  0.066666667


 
 k-points in units of 2pi/SCALE and weight: K-Spacing Value to Generate K-Mesh: 0.05
   0.00000000  0.00000000  0.00000000       0.167
   0.03911598  0.00000000  0.00000000       0.167
   0.00000000  0.04516712  0.00000000       0.333
   0.03911598  0.04516712  0.00000000       0.333
 
 k-points in reciprocal lattice and weights: K-Spacing Value to Generate K-Mesh: 0.05
   0.00000000  0.00000000  0.00000000       0.167
   0.50000000  0.00000000  0.00000000       0.167
   0.00000000  0.33333333  0.00000000       0.333
   0.50000000  0.33333333  0.00000000       0.333
 
 position of ions in fractional coordinates (direct lattice) 
   0.16666999  0.16666999  0.25000000
   0.00000000  0.00000000  0.25000000
   0.05556000  0.16666999  0.25000000
   0.22222000  0.00000000  0.25000000
   0.50000000  0.16666999  0.25000000
   0.33333001  0.00000000  0.25000000
   0.38889000  0.16666999  0.25000000
   0.55555999  0.00000000  0.25000000
   0.83332998  0.16666999  0.25000000
   0.66667002  0.00000000  0.25000000
   0.72222000  0.16666999  0.25000000
   0.88889003  0.00000000  0.25000000
   0.16666999  0.50000000  0.25000000
   0.00000000  0.33333001  0.25000000
   0.05556000  0.50000000  0.25000000
   0.22222000  0.33333001  0.25000000
   0.33333001  0.33333001  0.25000000
   0.38889000  0.50000000  0.25000000
   0.55555999  0.33333001  0.25000000
   0.83332998  0.50000000  0.25000000
   0.66667002  0.33333001  0.25000000
   0.72222000  0.50000000  0.25000000
   0.88889003  0.33333001  0.25000000
   0.16666999  0.83332998  0.25000000
   0.00000000  0.66667002  0.25000000
   0.05556000  0.83332998  0.25000000
   0.22222000  0.66667002  0.25000000
   0.50000000  0.83332998  0.25000000
   0.33333001  0.66667002  0.25000000
   0.38889000  0.83332998  0.25000000
   0.55555999  0.66667002  0.25000000
   0.83332998  0.83332998  0.25000000
   0.66667002  0.66667002  0.25000000
   0.72222000  0.83332998  0.25000000
   0.88889003  0.66667002  0.25000000
   0.50000000  0.50000000  0.25000000
   0.53035003  0.41927999  0.35097000
 
 position of ions in cartesian coordinates  (Angst):
   2.13045926  1.23002458  3.75000000
   0.00000000  0.00000000  3.75000000
   0.71019571  1.23002458  3.75000000
   2.84052726  0.00000000  3.75000000
   6.39125013  1.23002458  3.75000000
   4.26079088  0.00000000  3.75000000
   4.97098650  1.23002458  3.75000000
   7.10144576  0.00000000  3.75000000
  10.65204064  1.23002458  3.75000000
   8.52170976  0.00000000  3.75000000
   9.23177739  1.23002458  3.75000000
  11.36223702  0.00000000  3.75000000
   2.13045926  3.69000006  3.75000000
   0.00000000  2.45997548  3.75000000
   0.71019571  3.69000006  3.75000000
   2.84052726  2.45997548  3.75000000
   4.26079088  2.45997548  3.75000000
   4.97098650  3.69000006  3.75000000
   7.10144576  2.45997548  3.75000000
  10.65204064  3.69000006  3.75000000
   8.52170976  2.45997548  3.75000000
   9.23177739  3.69000006  3.75000000
  11.36223702  2.45997548  3.75000000
   2.13045926  6.14997532  3.75000000
   0.00000000  4.92002485  3.75000000
   0.71019571  6.14997532  3.75000000
   2.84052726  4.92002485  3.75000000
   6.39125013  6.14997532  3.75000000
   4.26079088  4.92002485  3.75000000
   4.97098650  6.14997532  3.75000000
   7.10144576  4.92002485  3.75000000
  10.65204064  6.14997532  3.75000000
   8.52170976  4.92002485  3.75000000
   9.23177739  6.14997532  3.75000000
  11.36223702  4.92002485  3.75000000
   6.39125013  3.69000006  3.75000000
   6.77919939  3.09428640  5.26455000
 


--------------------------------------------------------------------------------------------------------


 k-point  1 :   0.0000 0.0000 0.0000  plane waves:   35983
 k-point  2 :   0.5000 0.0000 0.0000  plane waves:   35990
 k-point  3 :   0.0000 0.3333 0.0000  plane waves:   35849
 k-point  4 :   0.5000 0.3333 0.0000  plane waves:   35916

 maximum and minimum number of plane-waves per node :      9030     8942

 maximum number of plane-waves:     35990
 maximum index in each direction: 
   IXMAX=   23   IYMAX=   13   IZMAX=   27
   IXMIN=  -23   IYMIN=  -13   IZMIN=  -27


 real space projection operators:
  total allocation   :       1840.25 KBytes
  max/ min on nodes  :        470.45        450.81


 parallel 3D FFT for wavefunctions:
    minimum data exchange during FFTs selected (reduces bandwidth)
 parallel 3D FFT for charge:
    minimum data exchange during FFTs selected (reduces bandwidth)


 total amount of memory used by VASP MPI-rank0    44235. kBytes
=======================================================================

   base      :      30000. kBytes
   nonlr-proj:       1760. kBytes
   fftplans  :       3197. kBytes
   grid      :       5034. kBytes
   one-center:        155. kBytes
   wavefun   :       4089. kBytes
 
     INWAV:  cpu time    0.0001: real time    0.0001
 Broyden mixing: mesh for mixing (old mesh)
   NGX = 47   NGY = 27   NGZ = 55
  (NGX  =140   NGY  = 80   NGZ  =168)
  gives a total of  69795 points

 initial charge density was supplied:
 charge density of overlapping atoms calculated
 number of electron     157.0000000 magnetization 
 keeping initial charge density in first step


--------------------------------------------------------------------------------------------------------


 Maximum index for non-local projection operator          465
 Maximum index for augmentation-charges          185 (set IRDMAX)


--------------------------------------------------------------------------------------------------------


 First call to EWALD:  gamma=   0.158
 Maximum number of real-space cells 2x 4x 2
 Maximum number of reciprocal cells 3x 2x 4

    FEWALD:  cpu time    0.0017: real time    0.0026


--------------------------------------- Iteration      1(   1)  ---------------------------------------


    POTLOK:  cpu time    0.0449: real time    0.0744
    SETDIJ:  cpu time    0.0052: real time    0.0071
     EDDAV:  cpu time    0.8936: real time    1.0117
       DOS:  cpu time    0.0013: real time    0.0037
    --------------------------------------------
      LOOP:  cpu time    0.9451: real time    1.0970

 eigenvalue-minimisations  :   784
 total energy-change (2. order) : 0.1497416E+04  (-0.5999572E+04)
 number of electron     157.0000000 magnetization 
 augmentation part      157.0000000 magnetization 

 Free energy of the ion-electron system (eV)
  ---------------------------------------------------
  alpha Z        PSCENC =        96.77598676
  Ewald energy   TEWEN  =     17103.02419483
  -Hartree energ DENC   =    -22684.80397953
  -exchange      EXHF   =         0.00000000
  -V(xc)+E(xc)   XCENC  =       541.02965287
  PAW double counting   =      5458.43350678    -5657.11882496
  entropy T*S    EENTRO =        -0.02274076
  eigenvalues    EBANDS =      -523.46309888
  atomic energy  EATOM  =      7163.56118773
  Solvation  Ediel_sol  =         0.00000000
  ---------------------------------------------------
  free energy    TOTEN  =      1497.41588484 eV

  energy without entropy =     1497.43862560  energy(sigma->0) =     1497.42725522


--------------------------------------------------------------------------------------------------------


--------------------------------------- Iteration      1(   2)  ---------------------------------------


     EDDAV:  cpu time    1.2183: real time    1.2287
       DOS:  cpu time    0.0006: real time    0.0005
    --------------------------------------------
      LOOP:  cpu time    1.2189: real time    1.2292

 eigenvalue-minimisations  :  1162
 total energy-change (2. order) :-0.1577763E+04  (-0.1526216E+04)
 number of electron     157.0000000 magnetization 
 augmentation part      157.0000000 magnetization 

 Free energy of the ion-electron system (eV)
  ---------------------------------------------------
  alpha Z        PSCENC =        96.77598676
  Ewald energy   TEWEN  =     17103.02419483
  -Hartree energ DENC   =    -22684.80397953
  -exchange      EXHF   =         0.00000000
  -V(xc)+E(xc)   XCENC  =       541.02965287
  PAW double counting   =      5458.43350678    -5657.11882496
  entropy T*S    EENTRO =        -0.01137626
  eigenvalues    EBANDS =     -2101.23727442
  atomic energy  EATOM  =      7163.56118773
  Solvation  Ediel_sol  =         0.00000000
  ---------------------------------------------------
  free energy    TOTEN  =       -80.34692620 eV

  energy without entropy =      -80.33554994  energy(sigma->0) =      -80.34123807


--------------------------------------------------------------------------------------------------------


--------------------------------------- Iteration      1(   3)  ---------------------------------------


     EDDAV:  cpu time    1.0619: real time    1.0763
       DOS:  cpu time    0.0013: real time    0.0013
    --------------------------------------------
      LOOP:  cpu time    1.0632: real time    1.0776

 eigenvalue-minimisations  :   994
 total energy-change (2. order) :-0.2622082E+03  (-0.2612519E+03)
 number of electron     157.0000000 magnetization 
 augmentation part      157.0000000 magnetization 

 Free energy of the ion-electron system (eV)
  ---------------------------------------------------
  alpha Z        PSCENC =        96.77598676
  Ewald energy   TEWEN  =     17103.02419483
  -Hartree energ DENC   =    -22684.80397953
  -exchange      EXHF   =         0.00000000
  -V(xc)+E(xc)   XCENC  =       541.02965287
  PAW double counting   =      5458.43350678    -5657.11882496
  entropy T*S    EENTRO =        -0.01717544
  eigenvalues    EBANDS =     -2363.43965729
  atomic energy  EATOM  =      7163.56118773
  Solvation  Ediel_sol  =         0.00000000
  ---------------------------------------------------
  free energy    TOTEN  =      -342.55510825 eV

  energy without entropy =     -342.53793281  energy(sigma->0) =     -342.54652053


--------------------------------------------------------------------------------------------------------


--------------------------------------- Iteration      1(   4)  ---------------------------------------


     EDDAV:  cpu time    0.9643: real time    0.9764
       DOS:  cpu time    0.0007: real time    0.0007
    --------------------------------------------
      LOOP:  cpu time    0.9650: real time    0.9771

 eigenvalue-minimisations  :   952
 total energy-change (2. order) :-0.8378499E+01  (-0.8311776E+01)
 number of electron     157.0000000 magnetization 
 augmentation part      157.0000000 magnetization 

 Free energy of the ion-electron system (eV)
  ---------------------------------------------------
  alpha Z        PSCENC =        96.77598676
  Ewald energy   TEWEN  =     17103.02419483
  -Hartree energ DENC   =    -22684.80397953
  -exchange      EXHF   =         0.00000000
  -V(xc)+E(xc)   XCENC  =       541.02965287
  PAW double counting   =      5458.43350678    -5657.11882496
  entropy T*S    EENTRO =        -0.01373372
  eigenvalues    EBANDS =     -2371.82159789
  atomic energy  EATOM  =      7163.56118773
  Solvation  Ediel_sol  =         0.00000000
  ---------------------------------------------------
  free energy    TOTEN  =      -350.93360712 eV

  energy without entropy =     -350.91987341  energy(sigma->0) =     -350.92674027


--------------------------------------------------------------------------------------------------------


--------------------------------------- Iteration      1(   5)  ---------------------------------------


     EDDAV:  cpu time    1.1118: real time    1.1249
       DOS:  cpu time    0.0010: real time    0.0005
    CHARGE:  cpu time    0.0340: real time    0.0387
    MIXING:  cpu time    0.0017: real time    0.0041
    --------------------------------------------
      LOOP:  cpu time    1.1485: real time    1.1682

 eigenvalue-minimisations  :  1120
 total energy-change (2. order) :-0.2781596E+00  (-0.2775470E+00)
 number of electron     156.9999850 magnetization 
 augmentation part       11.9248132 magnetization 

 Broyden mixing:
  rms(total) = 0.30131E+01    rms(broyden)= 0.30127E+01
  rms(prec ) = 0.34364E+01
  weight for this iteration     100.00

 Free energy of the ion-electron system (eV)
  ---------------------------------------------------
  alpha Z        PSCENC =        96.77598676
  Ewald energy   TEWEN  =     17103.02419483
  -Hartree energ DENC   =    -22684.80397953
  -exchange      EXHF   =         0.00000000
  -V(xc)+E(xc)   XCENC  =       541.02965287
  PAW double counting   =      5458.43350678    -5657.11882496
  entropy T*S    EENTRO =        -0.01351956
  eigenvalues    EBANDS =     -2372.09997162
  atomic energy  EATOM  =      7163.56118773
  Solvation  Ediel_sol  =         0.00000000
  ---------------------------------------------------
  free energy    TOTEN  =      -351.21176670 eV

  energy without entropy =     -351.19824714  energy(sigma->0) =     -351.20500692


--------------------------------------------------------------------------------------------------------


--------------------------------------- Iteration      1(   6)  ---------------------------------------


    POTLOK:  cpu time    0.0378: real time    0.0416
    SETDIJ:  cpu time    0.0024: real time    0.0023
    EDDIAG:  cpu time    0.2039: real time    0.2072
  RMM-DIIS:  cpu time    0.3779: real time    0.3818
    ORTHCH:  cpu time    0.0484: real time    0.0484
       DOS:  cpu time    0.0005: real time    0.0005
    CHARGE:  cpu time    0.0323: real time    0.0324
    MIXING:  cpu time    0.0014: real time    0.0050
    --------------------------------------------
      LOOP:  cpu time    0.7045: real time    0.7191

 eigenvalue-minimisations  :   793
 total energy-change (2. order) : 0.2094786E+02  (-0.3153569E+01)
 number of electron     156.9999870 magnetization 
 augmentation part       11.9324481 magnetization 

 Broyden mixing:
  rms(total) = 0.21112E+01    rms(broyden)= 0.21111E+01
  rms(prec ) = 0.22353E+01
  weight for this iteration     100.00

 eigenvalues of (default mixing * dielectric matrix)
  average eigenvalue GAMMA=   1.4949
  1.4949

 Free energy of the ion-electron system (eV)
  ---------------------------------------------------
  alpha Z        PSCENC =        96.77598676
  Ewald energy   TEWEN  =     17103.02419483
  -Hartree energ DENC   =    -22867.74488682
  -exchange      EXHF   =         0.00000000
  -V(xc)+E(xc)   XCENC  =       549.46210972
  PAW double counting   =      8901.62967091    -9095.47284715
  entropy T*S    EENTRO =        -0.01194114
  eigenvalues    EBANDS =     -2181.48738277
  atomic energy  EATOM  =      7163.56118773
  Solvation  Ediel_sol  =         0.00000000
  ---------------------------------------------------
  free energy    TOTEN  =      -330.26390792 eV

  energy without entropy =     -330.25196678  energy(sigma->0) =     -330.25793735


--------------------------------------------------------------------------------------------------------


--------------------------------------- Iteration      1(   7)  ---------------------------------------


    POTLOK:  cpu time    0.0381: real time    0.0418
    SETDIJ:  cpu time    0.0023: real time    0.0023
    EDDIAG:  cpu time    0.2014: real time    0.2019
  RMM-DIIS:  cpu time    0.3679: real time    0.3690
    ORTHCH:  cpu time    0.0475: real time    0.0498
       DOS:  cpu time    0.0006: real time    0.0005
    CHARGE:  cpu time    0.0328: real time    0.0328
    MIXING:  cpu time    0.0011: real time    0.0022
    --------------------------------------------
      LOOP:  cpu time    0.6915: real time    0.7005

 eigenvalue-minimisations  :   785
 total energy-change (2. order) : 0.5434343E+01  (-0.1442758E+01)
 number of electron     156.9999875 magnetization 
 augmentation part       11.5768885 magnetization 

 Broyden mixing:
  rms(total) = 0.80979E+00    rms(broyden)= 0.80974E+00
  rms(prec ) = 0.86781E+00
  weight for this iteration     100.00

 eigenvalues of (default mixing * dielectric matrix)
  average eigenvalue GAMMA=   1.4472
  0.7323  2.1620

 Free energy of the ion-electron system (eV)
  ---------------------------------------------------
  alpha Z        PSCENC =        96.77598676
  Ewald energy   TEWEN  =     17103.02419483
  -Hartree energ DENC   =    -23038.62768811
  -exchange      EXHF   =         0.00000000
  -V(xc)+E(xc)   XCENC  =       556.66037348
  PAW double counting   =     12804.05945562   -13014.16305265
  entropy T*S    EENTRO =        -0.01364131
  eigenvalues    EBANDS =     -1996.10638083
  atomic energy  EATOM  =      7163.56118773
  Solvation  Ediel_sol  =         0.00000000
  ---------------------------------------------------
  free energy    TOTEN  =      -324.82956447 eV

  energy without entropy =     -324.81592316  energy(sigma->0) =     -324.82274382


--------------------------------------------------------------------------------------------------------


--------------------------------------- Iteration      1(   8)  ---------------------------------------


    POTLOK:  cpu time    0.0410: real time    0.0413
    SETDIJ:  cpu time    0.0023: real time    0.0023
    EDDIAG:  cpu time    0.2010: real time    0.2011
  RMM-DIIS:  cpu time    0.3835: real time    0.3836
    ORTHCH:  cpu time    0.0480: real time    0.0480
       DOS:  cpu time    0.0007: real time    0.0007
    CHARGE:  cpu time    0.0327: real time    0.0327
    MIXING:  cpu time    0.0010: real time    0.0017
    --------------------------------------------
      LOOP:  cpu time    0.7102: real time    0.7113

 eigenvalue-minimisations  :   786
 total energy-change (2. order) : 0.7054809E+00  (-0.4222454E+00)
 number of electron     156.9999881 magnetization 
 augmentation part       11.4573757 magnetization 

 Broyden mixing:
  rms(total) = 0.35653E+00    rms(broyden)= 0.35643E+00
  rms(prec ) = 0.39672E+00
  weight for this iteration     100.00

 eigenvalues of (default mixing * dielectric matrix)
  average eigenvalue GAMMA=   1.6210
  2.1028  1.9732  0.7871

 Free energy of the ion-electron system (eV)
  ---------------------------------------------------
  alpha Z        PSCENC =        96.77598676
  Ewald energy   TEWEN  =     17103.02419483
  -Hartree energ DENC   =    -23130.65733252
  -exchange      EXHF   =         0.00000000
  -V(xc)+E(xc)   XCENC  =       560.40227402
  PAW double counting   =     15854.32930096   -16064.41352709
  entropy T*S    EENTRO =        -0.01023312
  eigenvalues    EBANDS =     -1907.13593519
  atomic energy  EATOM  =      7163.56118773
  Solvation  Ediel_sol  =         0.00000000
  ---------------------------------------------------
  free energy    TOTEN  =      -324.12408362 eV

  energy without entropy =     -324.11385049  energy(sigma->0) =     -324.11896705


--------------------------------------------------------------------------------------------------------


--------------------------------------- Iteration      1(   9)  ---------------------------------------


    POTLOK:  cpu time    0.0382: real time    0.0415
    SETDIJ:  cpu time    0.0023: real time    0.0023
    EDDIAG:  cpu time    0.2011: real time    0.2011
  RMM-DIIS:  cpu time    0.3929: real time    0.3965
    ORTHCH:  cpu time    0.0476: real time    0.0476
       DOS:  cpu time    0.0008: real time    0.0008
    CHARGE:  cpu time    0.0328: real time    0.0327
    MIXING:  cpu time    0.0010: real time    0.0010
    --------------------------------------------
      LOOP:  cpu time    0.7167: real time    0.7235

 eigenvalue-minimisations  :   818
 total energy-change (2. order) :-0.1215969E+00  (-0.8137388E-01)
 number of electron     156.9999875 magnetization 
 augmentation part       11.7004162 magnetization 

 Broyden mixing:
  rms(total) = 0.33054E+00    rms(broyden)= 0.33043E+00
  rms(prec ) = 0.44421E+00
  weight for this iteration     100.00

 eigenvalues of (default mixing * dielectric matrix)
  average eigenvalue GAMMA=   1.3305
  2.3853  1.7196  0.7657  0.4512

 Free energy of the ion-electron system (eV)
  ---------------------------------------------------
  alpha Z        PSCENC =        96.77598676
  Ewald energy   TEWEN  =     17103.02419483
  -Hartree energ DENC   =    -23138.63261121
  -exchange      EXHF   =         0.00000000
  -V(xc)+E(xc)   XCENC  =       560.09985429
  PAW double counting   =     16942.02648286   -17149.14384616
  entropy T*S    EENTRO =        -0.02186078
  eigenvalues    EBANDS =     -1901.93506882
  atomic energy  EATOM  =      7163.56118773
  Solvation  Ediel_sol  =         0.00000000
  ---------------------------------------------------
  free energy    TOTEN  =      -324.24568050 eV

  energy without entropy =     -324.22381972  energy(sigma->0) =     -324.23475011


--------------------------------------------------------------------------------------------------------


--------------------------------------- Iteration      1(  10)  ---------------------------------------


    POTLOK:  cpu time    0.0375: real time    0.0419
    SETDIJ:  cpu time    0.0023: real time    0.0023
    EDDIAG:  cpu time    0.2876: real time    0.2885
  RMM-DIIS:  cpu time    0.3796: real time    0.3808
    ORTHCH:  cpu time    0.0477: real time    0.0477
       DOS:  cpu time    0.0007: real time    0.0007
    CHARGE:  cpu time    0.0327: real time    0.0327
    MIXING:  cpu time    0.0011: real time    0.0011
    --------------------------------------------
      LOOP:  cpu time    0.7891: real time    0.7957

 eigenvalue-minimisations  :   798
 total energy-change (2. order) : 0.2231880E+00  (-0.1047689E-01)
 number of electron     156.9999879 magnetization 
 augmentation part       11.5956397 magnetization 

 Broyden mixing:
  rms(total) = 0.14618E+00    rms(broyden)= 0.14614E+00
  rms(prec ) = 0.17331E+00
  weight for this iteration     100.00

 eigenvalues of (default mixing * dielectric matrix)
  average eigenvalue GAMMA=   1.2786
  2.3087  1.9811  0.7555  0.7555  0.5923

 Free energy of the ion-electron system (eV)
  ---------------------------------------------------
  alpha Z        PSCENC =        96.77598676
  Ewald energy   TEWEN  =     17103.02419483
  -Hartree energ DENC   =    -23154.50090537
  -exchange      EXHF   =         0.00000000
  -V(xc)+E(xc)   XCENC  =       560.61626971
  PAW double counting   =     17178.88590234   -17386.25371699
  entropy T*S    EENTRO =        -0.01332676
  eigenvalues    EBANDS =     -1886.11808479
  atomic energy  EATOM  =      7163.56118773
  Solvation  Ediel_sol  =         0.00000000
  ---------------------------------------------------
  free energy    TOTEN  =      -324.02249253 eV

  energy without entropy =     -324.00916578  energy(sigma->0) =     -324.01582916


--------------------------------------------------------------------------------------------------------


--------------------------------------- Iteration      1(  11)  ---------------------------------------


    POTLOK:  cpu time    0.0413: real time    0.0416
    SETDIJ:  cpu time    0.0331: real time    0.0331
    EDDIAG:  cpu time    0.2769: real time    0.2768
  RMM-DIIS:  cpu time    0.3969: real time    0.3970
    ORTHCH:  cpu time    0.0454: real time    0.0480
       DOS:  cpu time    0.0006: real time    0.0005
    CHARGE:  cpu time    0.0328: real time    0.0329
    MIXING:  cpu time    0.0011: real time    0.0011
    --------------------------------------------
      LOOP:  cpu time    0.8281: real time    0.8310

 eigenvalue-minimisations  :   823
 total energy-change (2. order) : 0.2096211E-01  (-0.6452811E-02)
 number of electron     156.9999879 magnetization 
 augmentation part       11.5721867 magnetization 

 Broyden mixing:
  rms(total) = 0.66631E-01    rms(broyden)= 0.66616E-01
  rms(prec ) = 0.98806E-01
  weight for this iteration     100.00

 eigenvalues of (default mixing * dielectric matrix)
  average eigenvalue GAMMA=   1.3093
  2.2740  2.2740  1.0019  0.9043  0.9043  0.4976

 Free energy of the ion-electron system (eV)
  ---------------------------------------------------
  alpha Z        PSCENC =        96.77598676
  Ewald energy   TEWEN  =     17103.02419483
  -Hartree energ DENC   =    -23163.95772158
  -exchange      EXHF   =         0.00000000
  -V(xc)+E(xc)   XCENC  =       560.68190382
  PAW double counting   =     17240.34292575   -17448.22914402
  entropy T*S    EENTRO =        -0.01376620
  eigenvalues    EBANDS =     -1876.18709751
  atomic energy  EATOM  =      7163.56118773
  Solvation  Ediel_sol  =         0.00000000
  ---------------------------------------------------
  free energy    TOTEN  =      -324.00153042 eV

  energy without entropy =     -323.98776422  energy(sigma->0) =     -323.99464732


--------------------------------------------------------------------------------------------------------


--------------------------------------- Iteration      1(  12)  ---------------------------------------


    POTLOK:  cpu time    0.0381: real time    0.0420
    SETDIJ:  cpu time    0.0023: real time    0.0023
    EDDIAG:  cpu time    0.2018: real time    0.2018
  RMM-DIIS:  cpu time    0.3880: real time    0.3879
    ORTHCH:  cpu time    0.0475: real time    0.0475
       DOS:  cpu time    0.0006: real time    0.0006
    CHARGE:  cpu time    0.0333: real time    0.0333
    MIXING:  cpu time    0.0014: real time    0.0013
    --------------------------------------------
      LOOP:  cpu time    0.7130: real time    0.7167

 eigenvalue-minimisations  :   832
 total energy-change (2. order) : 0.5141040E-02  (-0.2962401E-02)
 number of electron     156.9999880 magnetization 
 augmentation part       11.5297015 magnetization 

 Broyden mixing:
  rms(total) = 0.34073E-01    rms(broyden)= 0.33993E-01
  rms(prec ) = 0.56227E-01
  weight for this iteration     100.00

 eigenvalues of (default mixing * dielectric matrix)
  average eigenvalue GAMMA=   1.3201
  2.2479  2.2479  1.3902  0.9735  0.9735  0.9198  0.4879

 Free energy of the ion-electron system (eV)
  ---------------------------------------------------
  alpha Z        PSCENC =        96.77598676
  Ewald energy   TEWEN  =     17103.02419483
  -Hartree energ DENC   =    -23177.04142304
  -exchange      EXHF   =         0.00000000
  -V(xc)+E(xc)   XCENC  =       560.80709100
  PAW double counting   =     17261.46062129   -17469.44006848
  entropy T*S    EENTRO =        -0.01220465
  eigenvalues    EBANDS =     -1863.13177482
  atomic energy  EATOM  =      7163.56118773
  Solvation  Ediel_sol  =         0.00000000
  ---------------------------------------------------
  free energy    TOTEN  =      -323.99638938 eV

  energy without entropy =     -323.98418473  energy(sigma->0) =     -323.99028706


--------------------------------------------------------------------------------------------------------


--------------------------------------- Iteration      1(  13)  ---------------------------------------


    POTLOK:  cpu time    0.0377: real time    0.0418
    SETDIJ:  cpu time    0.0023: real time    0.0024
    EDDIAG:  cpu time    0.2032: real time    0.2068
  RMM-DIIS:  cpu time    0.3664: real time    0.3681
    ORTHCH:  cpu time    0.0475: real time    0.0476
       DOS:  cpu time    0.0009: real time    0.0009
    CHARGE:  cpu time    0.0328: real time    0.0329
    MIXING:  cpu time    0.0013: real time    0.0013
    --------------------------------------------
      LOOP:  cpu time    0.6921: real time    0.7017

 eigenvalue-minimisations  :   788
 total energy-change (2. order) : 0.1714465E-02  (-0.1085169E-02)
 number of electron     156.9999880 magnetization 
 augmentation part       11.5445922 magnetization 

 Broyden mixing:
  rms(total) = 0.16881E-01    rms(broyden)= 0.16867E-01
  rms(prec ) = 0.34942E-01
  weight for this iteration     100.00

 eigenvalues of (default mixing * dielectric matrix)
  average eigenvalue GAMMA=   1.3325
  2.3678  2.3678  1.7813  0.9517  0.9517  0.8768  0.8768  0.4864

 Free energy of the ion-electron system (eV)
  ---------------------------------------------------
  alpha Z        PSCENC =        96.77598676
  Ewald energy   TEWEN  =     17103.02419483
  -Hartree energ DENC   =    -23185.42444838
  -exchange      EXHF   =         0.00000000
  -V(xc)+E(xc)   XCENC  =       560.88717556
  PAW double counting   =     17264.73063013   -17472.70948607
  entropy T*S    EENTRO =        -0.01279153
  eigenvalues    EBANDS =     -1854.82712395
  atomic energy  EATOM  =      7163.56118773
  Solvation  Ediel_sol  =         0.00000000
  ---------------------------------------------------
  free energy    TOTEN  =      -323.99467492 eV

  energy without entropy =     -323.98188339  energy(sigma->0) =     -323.98827915


--------------------------------------------------------------------------------------------------------


--------------------------------------- Iteration      1(  14)  ---------------------------------------


    POTLOK:  cpu time    0.0384: real time    0.0420
    SETDIJ:  cpu time    0.0024: real time    0.0023
    EDDIAG:  cpu time    0.2040: real time    0.2045
  RMM-DIIS:  cpu time    0.3742: real time    0.3779
    ORTHCH:  cpu time    0.0470: real time    0.0471
       DOS:  cpu time    0.0011: real time    0.0011
    CHARGE:  cpu time    0.0328: real time    0.0328
    MIXING:  cpu time    0.0013: real time    0.0013
    --------------------------------------------
      LOOP:  cpu time    0.7011: real time    0.7089

 eigenvalue-minimisations  :   787
 total energy-change (2. order) :-0.1713797E-02  (-0.6603497E-03)
 number of electron     156.9999880 magnetization 
 augmentation part       11.5384151 magnetization 

 Broyden mixing:
  rms(total) = 0.12984E-01    rms(broyden)= 0.12976E-01
  rms(prec ) = 0.24636E-01
  weight for this iteration     100.00

 eigenvalues of (default mixing * dielectric matrix)
  average eigenvalue GAMMA=   1.4519
  3.1746  2.6181  1.8358  1.2188  0.9866  0.9866  0.4855  0.9397  0.8216

 Free energy of the ion-electron system (eV)
  ---------------------------------------------------
  alpha Z        PSCENC =        96.77598676
  Ewald energy   TEWEN  =     17103.02419483
  -Hartree energ DENC   =    -23199.24746723
  -exchange      EXHF   =         0.00000000
  -V(xc)+E(xc)   XCENC  =       561.00889417
  PAW double counting   =     17234.33032720   -17442.06509930
  entropy T*S    EENTRO =        -0.01241871
  eigenvalues    EBANDS =     -1841.37199418
  atomic energy  EATOM  =      7163.56118773
  Solvation  Ediel_sol  =         0.00000000
  ---------------------------------------------------
  free energy    TOTEN  =      -323.99638872 eV

  energy without entropy =     -323.98397001  energy(sigma->0) =     -323.99017936


--------------------------------------------------------------------------------------------------------


--------------------------------------- Iteration      1(  15)  ---------------------------------------


    POTLOK:  cpu time    0.0381: real time    0.0418
    SETDIJ:  cpu time    0.0023: real time    0.0022
    EDDIAG:  cpu time    0.2010: real time    0.2013
  RMM-DIIS:  cpu time    0.4028: real time    0.4048
    ORTHCH:  cpu time    0.0483: real time    0.0483
       DOS:  cpu time    0.0005: real time    0.0005
    CHARGE:  cpu time    0.0326: real time    0.0327
    MIXING:  cpu time    0.0013: real time    0.0013
    --------------------------------------------
      LOOP:  cpu time    0.7269: real time    0.7331

 eigenvalue-minimisations  :   785
 total energy-change (2. order) :-0.4476317E-03  (-0.3695206E-03)
 number of electron     156.9999880 magnetization 
 augmentation part       11.5403530 magnetization 

 Broyden mixing:
  rms(total) = 0.52454E-02    rms(broyden)= 0.52440E-02
  rms(prec ) = 0.11205E-01
  weight for this iteration     100.00

 eigenvalues of (default mixing * dielectric matrix)
  average eigenvalue GAMMA=   1.5737
  4.6667  2.3586  2.1240  0.9861  0.9861  1.2102  1.0334  0.9429  0.9429  0.4857

 Free energy of the ion-electron system (eV)
  ---------------------------------------------------
  alpha Z        PSCENC =        96.77598676
  Ewald energy   TEWEN  =     17103.02419483
  -Hartree energ DENC   =    -23208.04462608
  -exchange      EXHF   =         0.00000000
  -V(xc)+E(xc)   XCENC  =       561.07323140
  PAW double counting   =     17215.74054217   -17423.50043693
  entropy T*S    EENTRO =        -0.01254127
  eigenvalues    EBANDS =     -1832.61437497
  atomic energy  EATOM  =      7163.56118773
  Solvation  Ediel_sol  =         0.00000000
  ---------------------------------------------------
  free energy    TOTEN  =      -323.99683635 eV

  energy without entropy =     -323.98429508  energy(sigma->0) =     -323.99056571


--------------------------------------------------------------------------------------------------------


--------------------------------------- Iteration      1(  16)  ---------------------------------------


    POTLOK:  cpu time    0.0364: real time    0.0421
    SETDIJ:  cpu time    0.0023: real time    0.0022
    EDDIAG:  cpu time    0.2195: real time    0.2199
  RMM-DIIS:  cpu time    0.3944: real time    0.3958
    ORTHCH:  cpu time    0.0474: real time    0.0473
       DOS:  cpu time    0.0005: real time    0.0005
    CHARGE:  cpu time    0.0328: real time    0.0329
    MIXING:  cpu time    0.0018: real time    0.0029
    --------------------------------------------
      LOOP:  cpu time    0.7349: real time    0.7437

 eigenvalue-minimisations  :   789
 total energy-change (2. order) :-0.9465998E-03  (-0.1518921E-03)
 number of electron     156.9999880 magnetization 
 augmentation part       11.5401818 magnetization 

 Broyden mixing:
  rms(total) = 0.32920E-02    rms(broyden)= 0.32914E-02
  rms(prec ) = 0.72694E-02
  weight for this iteration     100.00

 eigenvalues of (default mixing * dielectric matrix)
  average eigenvalue GAMMA=   1.7410
  5.7850  2.4538  2.4538  2.0423  0.4857  0.9802  0.9802  1.0774  1.0774  0.9075
  0.9075

 Free energy of the ion-electron system (eV)
  ---------------------------------------------------
  alpha Z        PSCENC =        96.77598676
  Ewald energy   TEWEN  =     17103.02419483
  -Hartree energ DENC   =    -23212.74221881
  -exchange      EXHF   =         0.00000000
  -V(xc)+E(xc)   XCENC  =       561.10951423
  PAW double counting   =     17218.70608786   -17426.52223427
  entropy T*S    EENTRO =        -0.01260309
  eigenvalues    EBANDS =     -1827.89769820
  atomic energy  EATOM  =      7163.56118773
  Solvation  Ediel_sol  =         0.00000000
  ---------------------------------------------------
  free energy    TOTEN  =      -323.99778295 eV

  energy without entropy =     -323.98517986  energy(sigma->0) =     -323.99148140


--------------------------------------------------------------------------------------------------------


--------------------------------------- Iteration      1(  17)  ---------------------------------------


    POTLOK:  cpu time    0.0374: real time    0.0413
    SETDIJ:  cpu time    0.0023: real time    0.0023
    EDDIAG:  cpu time    0.2011: real time    0.2015
  RMM-DIIS:  cpu time    0.3703: real time    0.3723
    ORTHCH:  cpu time    0.0473: real time    0.0474
       DOS:  cpu time    0.0006: real time    0.0006
    CHARGE:  cpu time    0.0327: real time    0.0328
    MIXING:  cpu time    0.0016: real time    0.0015
    --------------------------------------------
      LOOP:  cpu time    0.6935: real time    0.6997

 eigenvalue-minimisations  :   788
 total energy-change (2. order) :-0.5157719E-02  (-0.1100902E-03)
 number of electron     156.9999880 magnetization 
 augmentation part       11.5393545 magnetization 

 Broyden mixing:
  rms(total) = 0.21716E-02    rms(broyden)= 0.21710E-02
  rms(prec ) = 0.37681E-02
  weight for this iteration     100.00

 eigenvalues of (default mixing * dielectric matrix)
  average eigenvalue GAMMA=   1.8120
  6.4195  3.1322  2.2730  2.2176  0.4857  1.3439  0.9801  0.9801  1.0670  1.0670
  0.8889  0.8889

 Free energy of the ion-electron system (eV)
  ---------------------------------------------------
  alpha Z        PSCENC =        96.77598676
  Ewald energy   TEWEN  =     17103.02419483
  -Hartree energ DENC   =    -23215.46727917
  -exchange      EXHF   =         0.00000000
  -V(xc)+E(xc)   XCENC  =       561.09545884
  PAW double counting   =     17222.09814030   -17429.93143836
  entropy T*S    EENTRO =        -0.01259901
  eigenvalues    EBANDS =     -1825.14659259
  atomic energy  EATOM  =      7163.56118773
  Solvation  Ediel_sol  =         0.00000000
  ---------------------------------------------------
  free energy    TOTEN  =      -324.00294067 eV

  energy without entropy =     -323.99034166  energy(sigma->0) =     -323.99664116


--------------------------------------------------------------------------------------------------------


--------------------------------------- Iteration      1(  18)  ---------------------------------------


    POTLOK:  cpu time    0.0376: real time    0.0416
    SETDIJ:  cpu time    0.0023: real time    0.0023
    EDDIAG:  cpu time    0.2014: real time    0.2017
  RMM-DIIS:  cpu time    0.3912: real time    0.3967
    ORTHCH:  cpu time    0.0480: real time    0.0480
       DOS:  cpu time    0.0005: real time    0.0005
    CHARGE:  cpu time    0.0325: real time    0.0325
    MIXING:  cpu time    0.0016: real time    0.0016
    --------------------------------------------
      LOOP:  cpu time    0.7151: real time    0.7250

 eigenvalue-minimisations  :   789
 total energy-change (2. order) :-0.2559519E-02  (-0.4746173E-04)
 number of electron     156.9999880 magnetization 
 augmentation part       11.5392831 magnetization 

 Broyden mixing:
  rms(total) = 0.12690E-02    rms(broyden)= 0.12688E-02
  rms(prec ) = 0.20419E-02
  weight for this iteration     100.00

 eigenvalues of (default mixing * dielectric matrix)
  average eigenvalue GAMMA=   1.8881
  7.0647  3.5037  2.2821  2.2821  1.9807  0.4857  0.9785  0.9785  1.0896  1.0896
  1.0112  0.8997  0.8997

 Free energy of the ion-electron system (eV)
  ---------------------------------------------------
  alpha Z        PSCENC =        96.77598676
  Ewald energy   TEWEN  =     17103.02419483
  -Hartree energ DENC   =    -23215.70932170
  -exchange      EXHF   =         0.00000000
  -V(xc)+E(xc)   XCENC  =       561.08178665
  PAW double counting   =     17222.62871047   -17430.45183653
  entropy T*S    EENTRO =        -0.01258094
  eigenvalues    EBANDS =     -1824.90362746
  atomic energy  EATOM  =      7163.56118773
  Solvation  Ediel_sol  =         0.00000000
  ---------------------------------------------------
  free energy    TOTEN  =      -324.00550018 eV

  energy without entropy =     -323.99291924  energy(sigma->0) =     -323.99920971


--------------------------------------------------------------------------------------------------------


--------------------------------------- Iteration      1(  19)  ---------------------------------------


    POTLOK:  cpu time    0.0411: real time    0.0414
    SETDIJ:  cpu time    0.0022: real time    0.0022
    EDDIAG:  cpu time    0.2001: real time    0.2006
  RMM-DIIS:  cpu time    0.3666: real time    0.3676
    ORTHCH:  cpu time    0.0481: real time    0.0480
       DOS:  cpu time    0.0007: real time    0.0008
    CHARGE:  cpu time    0.0327: real time    0.0328
    MIXING:  cpu time    0.0017: real time    0.0017
    --------------------------------------------
      LOOP:  cpu time    0.6931: real time    0.6952

 eigenvalue-minimisations  :   790
 total energy-change (2. order) :-0.1278862E-02  (-0.2243716E-04)
 number of electron     156.9999880 magnetization 
 augmentation part       11.5398004 magnetization 

 Broyden mixing:
  rms(total) = 0.93969E-03    rms(broyden)= 0.93943E-03
  rms(prec ) = 0.12585E-02
  weight for this iteration     100.00

 eigenvalues of (default mixing * dielectric matrix)
  average eigenvalue GAMMA=   2.0417
  7.9569  4.7652  2.4351  2.4351  2.1407  1.4134  0.4857  0.9766  0.9766  1.1602
  1.0179  1.0179  0.9012  0.9012

 Free energy of the ion-electron system (eV)
  ---------------------------------------------------
  alpha Z        PSCENC =        96.77598676
  Ewald energy   TEWEN  =     17103.02419483
  -Hartree energ DENC   =    -23215.85151965
  -exchange      EXHF   =         0.00000000
  -V(xc)+E(xc)   XCENC  =       561.07780227
  PAW double counting   =     17222.30023506   -17430.11062756
  entropy T*S    EENTRO =        -0.01258557
  eigenvalues    EBANDS =     -1824.77145292
  atomic energy  EATOM  =      7163.56118773
  Solvation  Ediel_sol  =         0.00000000
  ---------------------------------------------------
  free energy    TOTEN  =      -324.00677905 eV

  energy without entropy =     -323.99419348  energy(sigma->0) =     -324.00048626


--------------------------------------------------------------------------------------------------------


--------------------------------------- Iteration      1(  20)  ---------------------------------------


    POTLOK:  cpu time    0.0410: real time    0.0414
    SETDIJ:  cpu time    0.0023: real time    0.0023
    EDDIAG:  cpu time    0.2005: real time    0.2023
  RMM-DIIS:  cpu time    0.3183: real time    0.3194
    ORTHCH:  cpu time    0.0479: real time    0.0479
       DOS:  cpu time    0.0007: real time    0.0006
    CHARGE:  cpu time    0.0327: real time    0.0328
    MIXING:  cpu time    0.0017: real time    0.0017
    --------------------------------------------
      LOOP:  cpu time    0.6451: real time    0.6484

 eigenvalue-minimisations  :   691
 total energy-change (2. order) :-0.5195895E-03  (-0.8857075E-05)
 number of electron     156.9999880 magnetization 
 augmentation part       11.5396546 magnetization 

 Broyden mixing:
  rms(total) = 0.31395E-03    rms(broyden)= 0.31373E-03
  rms(prec ) = 0.46441E-03
  weight for this iteration     100.00

 eigenvalues of (default mixing * dielectric matrix)
  average eigenvalue GAMMA=   2.0842
  8.6060  5.1613  2.6238  2.5196  2.0922  1.4471  1.4471  0.4857  0.9762  0.9762
  1.0780  1.0780  0.9163  0.9163  0.9386

 Free energy of the ion-electron system (eV)
  ---------------------------------------------------
  alpha Z        PSCENC =        96.77598676
  Ewald energy   TEWEN  =     17103.02419483
  -Hartree energ DENC   =    -23215.94647280
  -exchange      EXHF   =         0.00000000
  -V(xc)+E(xc)   XCENC  =       561.07792465
  PAW double counting   =     17221.89169467   -17429.70691145
  entropy T*S    EENTRO =        -0.01258680
  eigenvalues    EBANDS =     -1824.67231624
  atomic energy  EATOM  =      7163.56118773
  Solvation  Ediel_sol  =         0.00000000
  ---------------------------------------------------
  free energy    TOTEN  =      -324.00729864 eV

  energy without entropy =     -323.99471184  energy(sigma->0) =     -324.00100524


--------------------------------------------------------------------------------------------------------


--------------------------------------- Iteration      1(  21)  ---------------------------------------


    POTLOK:  cpu time    0.0380: real time    0.0416
    SETDIJ:  cpu time    0.0023: real time    0.0023
    EDDIAG:  cpu time    0.2016: real time    0.2019
  RMM-DIIS:  cpu time    0.3137: real time    0.3183
    ORTHCH:  cpu time    0.0466: real time    0.0466
       DOS:  cpu time    0.0010: real time    0.0010
    CHARGE:  cpu time    0.0327: real time    0.0328
    MIXING:  cpu time    0.0019: real time    0.0019
    --------------------------------------------
      LOOP:  cpu time    0.6377: real time    0.6464

 eigenvalue-minimisations  :   575
 total energy-change (2. order) :-0.1537802E-03  (-0.1903297E-05)
 number of electron     156.9999880 magnetization 
 augmentation part       11.5397249 magnetization 

 Broyden mixing:
  rms(total) = 0.17895E-03    rms(broyden)= 0.17894E-03
  rms(prec ) = 0.28363E-03
  weight for this iteration     100.00

 eigenvalues of (default mixing * dielectric matrix)
  average eigenvalue GAMMA=   2.1422
  8.8713  5.7303  3.1069  2.3053  2.3053  2.0877  0.4857  1.4083  0.9764  0.9764
  1.1135  1.1135  0.9124  0.9124  1.0418  0.9287

 Free energy of the ion-electron system (eV)
  ---------------------------------------------------
  alpha Z        PSCENC =        96.77598676
  Ewald energy   TEWEN  =     17103.02419483
  -Hartree energ DENC   =    -23215.91448995
  -exchange      EXHF   =         0.00000000
  -V(xc)+E(xc)   XCENC  =       561.07746917
  PAW double counting   =     17221.59986809   -17429.41310762
  entropy T*S    EENTRO =        -0.01258584
  eigenvalues    EBANDS =     -1824.70597559
  atomic energy  EATOM  =      7163.56118773
  Solvation  Ediel_sol  =         0.00000000
  ---------------------------------------------------
  free energy    TOTEN  =      -324.00745242 eV

  energy without entropy =     -323.99486658  energy(sigma->0) =     -324.00115950


--------------------------------------------------------------------------------------------------------


--------------------------------------- Iteration      1(  22)  ---------------------------------------


    POTLOK:  cpu time    0.0374: real time    0.0416
    SETDIJ:  cpu time    0.0023: real time    0.0022
    EDDIAG:  cpu time    0.2002: real time    0.2005
  RMM-DIIS:  cpu time    0.2680: real time    0.2687
    ORTHCH:  cpu time    0.0470: real time    0.0470
       DOS:  cpu time    0.0010: real time    0.0010
    CHARGE:  cpu time    0.0349: real time    0.0349
    MIXING:  cpu time    0.0020: real time    0.0024
    --------------------------------------------
      LOOP:  cpu time    0.5927: real time    0.5984

 eigenvalue-minimisations  :   519
 total energy-change (2. order) :-0.5780779E-04  (-0.6281463E-06)
 number of electron     156.9999880 magnetization 
 augmentation part       11.5397206 magnetization 

 Broyden mixing:
  rms(total) = 0.99589E-04    rms(broyden)= 0.99540E-04
  rms(prec ) = 0.14860E-03
  weight for this iteration     100.00

 eigenvalues of (default mixing * dielectric matrix)
  average eigenvalue GAMMA=   2.1548
  8.9575  5.9617  3.3803  2.4842  2.3451  2.1948  1.4407  1.4407  0.4857  0.9762
  0.9762  1.1595  1.0673  1.0673  0.8996  0.8996  0.8951

 Free energy of the ion-electron system (eV)
  ---------------------------------------------------
  alpha Z        PSCENC =        96.77598676
  Ewald energy   TEWEN  =     17103.02419483
  -Hartree energ DENC   =    -23215.92685211
  -exchange      EXHF   =         0.00000000
  -V(xc)+E(xc)   XCENC  =       561.07792981
  PAW double counting   =     17221.64609409   -17429.46173468
  entropy T*S    EENTRO =        -0.01258849
  eigenvalues    EBANDS =     -1824.69172817
  atomic energy  EATOM  =      7163.56118773
  Solvation  Ediel_sol  =         0.00000000
  ---------------------------------------------------
  free energy    TOTEN  =      -324.00751022 eV

  energy without entropy =     -323.99492174  energy(sigma->0) =     -324.00121598


--------------------------------------------------------------------------------------------------------


--------------------------------------- Iteration      1(  23)  ---------------------------------------


    POTLOK:  cpu time    0.0381: real time    0.0417
    SETDIJ:  cpu time    0.0022: real time    0.0023
    EDDIAG:  cpu time    0.2001: real time    0.2137
  RMM-DIIS:  cpu time    0.2392: real time    0.2465
    ORTHCH:  cpu time    0.0473: real time    0.0481
       DOS:  cpu time    0.0006: real time    0.0006
    CHARGE:  cpu time    0.0319: real time    0.0329
    MIXING:  cpu time    0.0020: real time    0.0021
    --------------------------------------------
      LOOP:  cpu time    0.5615: real time    0.5878

 eigenvalue-minimisations  :   474
 total energy-change (2. order) :-0.1204366E-04  (-0.1699802E-06)
 number of electron     156.9999880 magnetization 
 augmentation part       11.5397140 magnetization 

 Broyden mixing:
  rms(total) = 0.12268E-03    rms(broyden)= 0.12262E-03
  rms(prec ) = 0.16576E-03
  weight for this iteration     100.00

 eigenvalues of (default mixing * dielectric matrix)
  average eigenvalue GAMMA=   2.1360
  9.0412  6.0502  3.6458  2.5943  2.2105  2.2105  2.0451  0.4857  0.9763  0.9763
  1.2694  1.2694  1.0006  1.0006  1.0074  0.8967  0.8967  0.8717

 Free energy of the ion-electron system (eV)
  ---------------------------------------------------
  alpha Z        PSCENC =        96.77598676
  Ewald energy   TEWEN  =     17103.02419483
  -Hartree energ DENC   =    -23215.91937496
  -exchange      EXHF   =         0.00000000
  -V(xc)+E(xc)   XCENC  =       561.07775731
  PAW double counting   =     17221.61097598   -17429.42499731
  entropy T*S    EENTRO =        -0.01258657
  eigenvalues    EBANDS =     -1824.70066604
  atomic energy  EATOM  =      7163.56118773
  Solvation  Ediel_sol  =         0.00000000
  ---------------------------------------------------
  free energy    TOTEN  =      -324.00752227 eV

  energy without entropy =     -323.99493570  energy(sigma->0) =     -324.00122898


--------------------------------------------------------------------------------------------------------


--------------------------------------- Iteration      1(  24)  ---------------------------------------


    POTLOK:  cpu time    0.0407: real time    0.0669
    SETDIJ:  cpu time    0.0022: real time    0.0022
    EDDIAG:  cpu time    0.1961: real time    0.2006
  RMM-DIIS:  cpu time    0.2342: real time    0.2361
    ORTHCH:  cpu time    0.0469: real time    0.0469
       DOS:  cpu time    0.0013: real time    0.0013
    CHARGE:  cpu time    0.0329: real time    0.0329
    MIXING:  cpu time    0.0021: real time    0.0021
    --------------------------------------------
      LOOP:  cpu time    0.5562: real time    0.5891

 eigenvalue-minimisations  :   439
 total energy-change (2. order) :-0.3315134E-05  (-0.5257099E-07)
 number of electron     156.9999880 magnetization 
 augmentation part       11.5397145 magnetization 

 Broyden mixing:
  rms(total) = 0.47236E-04    rms(broyden)= 0.47190E-04
  rms(prec ) = 0.67480E-04
  weight for this iteration     100.00

 eigenvalues of (default mixing * dielectric matrix)
  average eigenvalue GAMMA=   2.1245
  9.0380  6.1188  3.8279  2.7525  2.3268  2.3268  2.0355  1.4921  0.4857  0.9761
  0.9761  1.2075  1.2075  1.0063  1.0063  0.8986  0.8986  0.8920  0.8920

 Free energy of the ion-electron system (eV)
  ---------------------------------------------------
  alpha Z        PSCENC =        96.77598676
  Ewald energy   TEWEN  =     17103.02419483
  -Hartree energ DENC   =    -23215.91510875
  -exchange      EXHF   =         0.00000000
  -V(xc)+E(xc)   XCENC  =       561.07771535
  PAW double counting   =     17221.57820154   -17429.39324651
  entropy T*S    EENTRO =        -0.01258764
  eigenvalues    EBANDS =     -1824.70386889
  atomic energy  EATOM  =      7163.56118773
  Solvation  Ediel_sol  =         0.00000000
  ---------------------------------------------------
  free energy    TOTEN  =      -324.00752558 eV

  energy without entropy =     -323.99493794  energy(sigma->0) =     -324.00123176


--------------------------------------------------------------------------------------------------------


--------------------------------------- Iteration      1(  25)  ---------------------------------------


    POTLOK:  cpu time    0.0376: real time    0.0418
    SETDIJ:  cpu time    0.0022: real time    0.0022
    EDDIAG:  cpu time    0.2026: real time    0.2059
  RMM-DIIS:  cpu time    0.2294: real time    0.2301
    ORTHCH:  cpu time    0.0511: real time    0.0512
       DOS:  cpu time    0.0006: real time    0.0005
    CHARGE:  cpu time    0.0340: real time    0.0342
    MIXING:  cpu time    0.0025: real time    0.0025
    --------------------------------------------
      LOOP:  cpu time    0.5600: real time    0.5686

 eigenvalue-minimisations  :   406
 total energy-change (2. order) :-0.2364894E-05  (-0.2246375E-07)
 number of electron     156.9999880 magnetization 
 augmentation part       11.5397702 magnetization 

 Broyden mixing:
  rms(total) = 0.82583E-04    rms(broyden)= 0.82538E-04
  rms(prec ) = 0.10252E-03
  weight for this iteration     100.00

 eigenvalues of (default mixing * dielectric matrix)
  average eigenvalue GAMMA=   2.1157
  9.0247  6.1769  4.0295  2.8989  2.5344  2.1895  2.1895  1.6453  0.4857  0.9761
  0.9761  1.2375  1.1873  1.1873  1.0165  1.0165  0.9523  0.8942  0.8942  0.8018

 Free energy of the ion-electron system (eV)
  ---------------------------------------------------
  alpha Z        PSCENC =        96.77598676
  Ewald energy   TEWEN  =     17103.02419483
  -Hartree energ DENC   =    -23215.90632433
  -exchange      EXHF   =         0.00000000
  -V(xc)+E(xc)   XCENC  =       561.07751626
  PAW double counting   =     17221.62558829   -17429.44004960
  entropy T*S    EENTRO =        -0.01258854
  eigenvalues    EBANDS =     -1824.71303935
  atomic energy  EATOM  =      7163.56118773
  Solvation  Ediel_sol  =         0.00000000
  ---------------------------------------------------
  free energy    TOTEN  =      -324.00752795 eV

  energy without entropy =     -323.99493941  energy(sigma->0) =     -324.00123368


--------------------------------------------------------------------------------------------------------


--------------------------------------- Iteration      1(  26)  ---------------------------------------


    POTLOK:  cpu time    0.0382: real time    0.0418
    SETDIJ:  cpu time    0.0023: real time    0.0024
    EDDIAG:  cpu time    0.2033: real time    0.2037
  RMM-DIIS:  cpu time    0.2150: real time    0.2157
    ORTHCH:  cpu time    0.0467: real time    0.0468
       DOS:  cpu time    0.0015: real time    0.0015
    CHARGE:  cpu time    0.0327: real time    0.0328
    MIXING:  cpu time    0.0025: real time    0.0024
    --------------------------------------------
      LOOP:  cpu time    0.5423: real time    0.5471

 eigenvalue-minimisations  :   352
 total energy-change (2. order) :-0.1650940E-05  (-0.1325598E-07)
 number of electron     156.9999880 magnetization 
 augmentation part       11.5397202 magnetization 

 Broyden mixing:
  rms(total) = 0.44200E-04    rms(broyden)= 0.44177E-04
  rms(prec ) = 0.48972E-04
  weight for this iteration     100.00

 eigenvalues of (default mixing * dielectric matrix)
  average eigenvalue GAMMA=   2.1234
  9.0518  6.2649  4.5119  3.1477  2.3607  2.3607  2.1199  2.1199  0.4857  0.9761
  0.9761  1.3075  1.1907  1.1907  1.0303  1.0303  0.9563  0.9563  0.8978  0.8978
  0.7588

 Free energy of the ion-electron system (eV)
  ---------------------------------------------------
  alpha Z        PSCENC =        96.77598676
  Ewald energy   TEWEN  =     17103.02419483
  -Hartree energ DENC   =    -23215.90857064
  -exchange      EXHF   =         0.00000000
  -V(xc)+E(xc)   XCENC  =       561.07765435
  PAW double counting   =     17221.63264219   -17429.44771667
  entropy T*S    EENTRO =        -0.01258764
  eigenvalues    EBANDS =     -1824.71032052
  atomic energy  EATOM  =      7163.56118773
  Solvation  Ediel_sol  =         0.00000000
  ---------------------------------------------------
  free energy    TOTEN  =      -324.00752960 eV

  energy without entropy =     -323.99494196  energy(sigma->0) =     -324.00123578


--------------------------------------------------------------------------------------------------------


--------------------------------------- Iteration      1(  27)  ---------------------------------------


    POTLOK:  cpu time    0.0372: real time    0.0432
    SETDIJ:  cpu time    0.0022: real time    0.0022
    EDDIAG:  cpu time    0.2196: real time    0.2200
  RMM-DIIS:  cpu time    0.1913: real time    0.1920
    ORTHCH:  cpu time    0.0469: real time    0.0470
       DOS:  cpu time    0.0011: real time    0.0011
    --------------------------------------------
      LOOP:  cpu time    0.4983: real time    0.5054

 eigenvalue-minimisations  :   228
 total energy-change (2. order) :-0.9012474E-06  (-0.9417362E-08)
 number of electron     156.9999880 magnetization 
 augmentation part       11.5397202 magnetization 

 Free energy of the ion-electron system (eV)
  ---------------------------------------------------
  alpha Z        PSCENC =        96.77598676
  Ewald energy   TEWEN  =     17103.02419483
  -Hartree energ DENC   =    -23215.90581191
  -exchange      EXHF   =         0.00000000
  -V(xc)+E(xc)   XCENC  =       561.07761130
  PAW double counting   =     17221.60408350   -17429.41887304
  entropy T*S    EENTRO =        -0.01258766
  eigenvalues    EBANDS =     -1824.71332201
  atomic energy  EATOM  =      7163.56118773
  Solvation  Ediel_sol  =         0.00000000
  ---------------------------------------------------
  free energy    TOTEN  =      -324.00753050 eV

  energy without entropy =     -323.99494283  energy(sigma->0) =     -324.00123667


--------------------------------------------------------------------------------------------------------


 average (electrostatic) potential at core
  the test charge radii are     0.6991  0.7089  0.9521
  (the norm of the test charge is              1.0000)
       1 -57.6801       2 -57.6434       3 -57.6222       4 -57.7135       5 -58.4200
       6 -57.8196       7 -57.9350       8 -58.1021       9 -57.7238      10 -57.9510
      11 -57.9110      12 -57.6452      13 -57.7064      14 -57.6023      15 -57.5768
      16 -57.7866      17 -58.1018      18 -59.2542      19 -59.8101      20 -57.7236
      21 -58.3667      22 -57.8634      23 -57.6257      24 -57.6797      25 -57.6075
      26 -57.6244      27 -57.7774      28 -58.2061      29 -58.0906      30 -57.9396
      31 -59.2340      32 -57.7188      33 -58.1484      34 -57.8488      35 -57.6232
      36 -75.2067      37 -42.5207
 
 
 
 E-fermi :  -1.7561     XC(G=0):  -3.1220     alpha+bet : -2.6204


 k-point     1 :       0.0000    0.0000    0.0000
  band No.  band energies     occupation 
      1     -25.5227      2.00000
      2     -21.7334      2.00000
      3     -21.4952      2.00000
      4     -20.9899      2.00000
      5     -20.7346      2.00000
      6     -19.8484      2.00000
      7     -19.8057      2.00000
      8     -19.5563      2.00000
      9     -19.4662      2.00000
     10     -19.4104      2.00000
     11     -19.3642      2.00000
     12     -18.1550      2.00000
     13     -17.9524      2.00000
     14     -17.8206      2.00000
     15     -17.6485      2.00000
     16     -16.9481      2.00000
     17     -16.2711      2.00000
     18     -15.9296      2.00000
     19     -15.7055      2.00000
     20     -15.3185      2.00000
     21     -15.1894      2.00000
     22     -14.5946      2.00000
     23     -14.3847      2.00000
     24     -14.0228      2.00000
     25     -13.9427      2.00000
     26     -13.5672      2.00000
     27     -13.3201      2.00000
     28     -12.7316      2.00000
     29     -12.5788      2.00000
     30     -12.5038      2.00000
     31     -12.3084      2.00000
     32     -12.1912      2.00000
     33     -12.1557      2.00000
     34     -12.0666      2.00000
     35     -11.2280      2.00000
     36     -11.1325      2.00000
     37     -10.9620      2.00000
     38     -10.6834      2.00000
     39     -10.5282      2.00000
     40     -10.4678      2.00000
     41     -10.2584      2.00000
     42     -10.0184      2.00000
     43      -9.9157      2.00000
     44      -9.8611      2.00000
     45      -9.8010      2.00000
     46      -9.4981      2.00000
     47      -9.3446      2.00000
     48      -9.2802      2.00000
     49      -9.1578      2.00000
     50      -8.9699      2.00000
     51      -8.4810      2.00000
     52      -8.4335      2.00000
     53      -8.3320      2.00000
     54      -8.3004      2.00000
     55      -8.2603      2.00000
     56      -8.2312      2.00000
     57      -8.1957      2.00000
     58      -7.9919      2.00000
     59      -7.9424      2.00000
     60      -7.8247      2.00000
     61      -7.4208      2.00000
     62      -7.2733      2.00000
     63      -7.1609      2.00000
     64      -7.0890      2.00000
     65      -7.0472      2.00000
     66      -7.0071      2.00000
     67      -6.9520      2.00000
     68      -6.6264      2.00000
     69      -5.6088      2.00000
     70      -5.5362      2.00000
     71      -5.5073      2.00000
     72      -5.3040      2.00000
     73      -5.2033      2.00000
     74      -5.1194      2.00000
     75      -4.8445      2.00000
     76      -3.0051      2.00000
     77      -2.6510      2.00000
     78      -2.5372      2.00000
     79      -2.5035      2.00000
     80      -1.8659      1.99810
     81      -1.1095      0.00000
     82      -0.5036      0.00000
     83      -0.1803      0.00000
     84       0.0310      0.00000
     85       0.0800      0.00000
     86       1.1630      0.00000
     87       1.4813      0.00000
     88       1.6606      0.00000
     89       1.7725      0.00000
     90       2.1151      0.00000
     91       2.2269      0.00000
     92       2.4086      0.00000
     93       2.4974      0.00000
     94       2.5138      0.00000
     95       2.6559      0.00000
     96       2.7077      0.00000
     97       2.7677      0.00000
     98       3.4234      0.00000

 k-point     2 :       0.5000    0.0000    0.0000
  band No.  band energies     occupation 
      1     -25.5227      2.00000
      2     -21.7713      2.00000
      3     -21.4682      2.00000
      4     -20.8557      2.00000
      5     -20.6485      2.00000
      6     -20.4071      2.00000
      7     -19.8036      2.00000
      8     -19.7858      2.00000
      9     -19.1733      2.00000
     10     -18.9726      2.00000
     11     -18.8523      2.00000
     12     -18.7058      2.00000
     13     -18.2760      2.00000
     14     -18.1360      2.00000
     15     -16.9049      2.00000
     16     -16.7786      2.00000
     17     -16.5881      2.00000
     18     -16.3689      2.00000
     19     -15.5516      2.00000
     20     -15.2334      2.00000
     21     -14.8848      2.00000
     22     -14.5416      2.00000
     23     -14.3829      2.00000
     24     -14.2381      2.00000
     25     -13.6661      2.00000
     26     -13.4939      2.00000
     27     -13.2952      2.00000
     28     -13.2275      2.00000
     29     -12.8295      2.00000
     30     -12.6296      2.00000
     31     -12.3204      2.00000
     32     -12.1806      2.00000
     33     -12.0844      2.00000
     34     -11.5303      2.00000
     35     -11.4419      2.00000
     36     -11.1504      2.00000
     37     -11.0630      2.00000
     38     -10.7400      2.00000
     39     -10.5227      2.00000
     40     -10.3141      2.00000
     41     -10.1186      2.00000
     42      -9.9056      2.00000
     43      -9.8331      2.00000
     44      -9.7625      2.00000
     45      -9.6965      2.00000
     46      -9.4412      2.00000
     47      -9.3166      2.00000
     48      -9.1497      2.00000
     49      -9.0461      2.00000
     50      -9.0314      2.00000
     51      -8.7664      2.00000
     52      -8.5941      2.00000
     53      -8.5585      2.00000
     54      -8.5054      2.00000
     55      -8.4091      2.00000
     56      -8.3333      2.00000
     57      -8.3223      2.00000
     58      -8.0754      2.00000
     59      -7.9439      2.00000
     60      -7.7308      2.00000
     61      -7.5465      2.00000
     62      -7.4880      2.00000
     63      -7.4781      2.00000
     64      -6.6071      2.00000
     65      -6.5509      2.00000
     66      -6.3969      2.00000
     67      -6.3171      2.00000
     68      -6.2375      2.00000
     69      -6.1945      2.00000
     70      -6.0258      2.00000
     71      -5.8953      2.00000
     72      -5.6808      2.00000
     73      -5.5935      2.00000
     74      -4.2155      2.00000
     75      -3.9926      2.00000
     76      -3.8993      2.00000
     77      -3.8314      2.00000
     78      -1.9772      2.00000
     79      -1.7266      0.40379
     80      -1.3746      0.00000
     81      -1.2379      0.00000
     82      -1.1656      0.00000
     83      -0.2366      0.00000
     84       0.3807      0.00000
     85       0.6818      0.00000
     86       1.0369      0.00000
     87       1.1785      0.00000
     88       1.2635      0.00000
     89       1.2822      0.00000
     90       1.4319      0.00000
     91       2.0460      0.00000
     92       2.3662      0.00000
     93       2.5236      0.00000
     94       2.6198      0.00000
     95       3.0135      0.00000
     96       3.3060      0.00000
     97       3.6076      0.00000
     98       3.8865      0.00000

 k-point     3 :       0.0000    0.3333    0.0000
  band No.  band energies     occupation 
      1     -25.5170      2.00000
      2     -21.7240      2.00000
      3     -21.3109      2.00000
      4     -21.2275      2.00000
      5     -20.6882      2.00000
      6     -20.5852      2.00000
      7     -20.0302      2.00000
      8     -19.5071      2.00000
      9     -19.1489      2.00000
     10     -18.9455      2.00000
     11     -18.7134      2.00000
     12     -18.1271      2.00000
     13     -18.0781      2.00000
     14     -17.6928      2.00000
     15     -17.0090      2.00000
     16     -16.6775      2.00000
     17     -16.5427      2.00000
     18     -16.2813      2.00000
     19     -16.0508      2.00000
     20     -15.9104      2.00000
     21     -15.7644      2.00000
     22     -15.2667      2.00000
     23     -14.5895      2.00000
     24     -14.3553      2.00000
     25     -14.0973      2.00000
     26     -13.3079      2.00000
     27     -12.9955      2.00000
     28     -12.6978      2.00000
     29     -12.3339      2.00000
     30     -12.2154      2.00000
     31     -12.1123      2.00000
     32     -12.0503      2.00000
     33     -11.9422      2.00000
     34     -11.2906      2.00000
     35     -11.0879      2.00000
     36     -10.9455      2.00000
     37     -10.7393      2.00000
     38     -10.6166      2.00000
     39     -10.2999      2.00000
     40     -10.1620      2.00000
     41      -9.9431      2.00000
     42      -9.8969      2.00000
     43      -9.8363      2.00000
     44      -9.7277      2.00000
     45      -9.6227      2.00000
     46      -9.5799      2.00000
     47      -9.4023      2.00000
     48      -9.1589      2.00000
     49      -9.1360      2.00000
     50      -9.0692      2.00000
     51      -9.0388      2.00000
     52      -9.0057      2.00000
     53      -8.9667      2.00000
     54      -8.4772      2.00000
     55      -8.4238      2.00000
     56      -8.3471      2.00000
     57      -8.3015      2.00000
     58      -8.2149      2.00000
     59      -7.9394      2.00000
     60      -7.7338      2.00000
     61      -7.4796      2.00000
     62      -7.3009      2.00000
     63      -7.2602      2.00000
     64      -7.1795      2.00000
     65      -6.9304      2.00000
     66      -6.5395      2.00000
     67      -6.3556      2.00000
     68      -6.3379      2.00000
     69      -6.1594      2.00000
     70      -6.0563      2.00000
     71      -5.6717      2.00000
     72      -5.6555      2.00000
     73      -4.9543      2.00000
     74      -4.7054      2.00000
     75      -4.5301      2.00000
     76      -4.1701      2.00000
     77      -3.8563      2.00000
     78      -2.0162      2.00000
     79      -1.7469      0.79534
     80      -1.3864      0.00000
     81      -1.1476      0.00000
     82      -0.9780      0.00000
     83      -0.5615      0.00000
     84      -0.0398      0.00000
     85       0.3028      0.00000
     86       1.0667      0.00000
     87       1.3403      0.00000
     88       1.3957      0.00000
     89       1.5360      0.00000
     90       1.7289      0.00000
     91       1.8549      0.00000
     92       2.0712      0.00000
     93       2.0884      0.00000
     94       2.2511      0.00000
     95       2.5016      0.00000
     96       2.6897      0.00000
     97       3.1867      0.00000
     98       3.8104      0.00000

 k-point     4 :       0.5000    0.3333    0.0000
  band No.  band energies     occupation 
      1     -25.5170      2.00000
      2     -21.6715      2.00000
      3     -21.5401      2.00000
      4     -20.9161      2.00000
      5     -20.7825      2.00000
      6     -20.5196      2.00000
      7     -19.9988      2.00000
      8     -19.8259      2.00000
      9     -19.4833      2.00000
     10     -18.4462      2.00000
     11     -18.3559      2.00000
     12     -18.1271      2.00000
     13     -17.8161      2.00000
     14     -17.4844      2.00000
     15     -17.3880      2.00000
     16     -17.2935      2.00000
     17     -17.1564      2.00000
     18     -16.5326      2.00000
     19     -15.7049      2.00000
     20     -15.5888      2.00000
     21     -15.1356      2.00000
     22     -14.9309      2.00000
     23     -14.5267      2.00000
     24     -14.2678      2.00000
     25     -13.9691      2.00000
     26     -13.8667      2.00000
     27     -13.4644      2.00000
     28     -13.1740      2.00000
     29     -12.8257      2.00000
     30     -12.1473      2.00000
     31     -12.0122      2.00000
     32     -11.4237      2.00000
     33     -11.3855      2.00000
     34     -11.3242      2.00000
     35     -11.0837      2.00000
     36     -11.0613      2.00000
     37     -10.7120      2.00000
     38     -10.4671      2.00000
     39     -10.3358      2.00000
     40     -10.0481      2.00000
     41      -9.8849      2.00000
     42      -9.8119      2.00000
     43      -9.7536      2.00000
     44      -9.6704      2.00000
     45      -9.6182      2.00000
     46      -9.4875      2.00000
     47      -9.4713      2.00000
     48      -9.2900      2.00000
     49      -9.2337      2.00000
     50      -9.1337      2.00000
     51      -8.9966      2.00000
     52      -8.9319      2.00000
     53      -8.8937      2.00000
     54      -8.7965      2.00000
     55      -8.7288      2.00000
     56      -8.4684      2.00000
     57      -8.3336      2.00000
     58      -8.3110      2.00000
     59      -8.1626      2.00000
     60      -7.5585      2.00000
     61      -7.4528      2.00000
     62      -7.4170      2.00000
     63      -7.1825      2.00000
     64      -7.0374      2.00000
     65      -7.0054      2.00000
     66      -6.6443      2.00000
     67      -6.3070      2.00000
     68      -6.2468      2.00000
     69      -5.9024      2.00000
     70      -5.7969      2.00000
     71      -5.4571      2.00000
     72      -5.2410      2.00000
     73      -5.1336      2.00000
     74      -4.9299      2.00000
     75      -4.6637      2.00000
     76      -4.5408      2.00000
     77      -4.1427      2.00000
     78      -1.9272      2.00000
     79      -1.6535      0.00371
     80      -1.0787      0.00000
     81      -0.8137      0.00000
     82      -0.5074      0.00000
     83      -0.4489      0.00000
     84      -0.1721      0.00000
     85      -0.0661      0.00000
     86       0.3211      0.00000
     87       0.7739      0.00000
     88       1.2594      0.00000
     89       1.4578      0.00000
     90       1.4905      0.00000
     91       1.9739      0.00000
     92       2.1893      0.00000
     93       2.4604      0.00000
     94       2.7039      0.00000
     95       3.1433      0.00000
     96       3.1714      0.00000
     97       3.8338      0.00000
     98       4.0803      0.00000


--------------------------------------------------------------------------------------------------------


 soft charge-density along one line, spin component           1
         0         1         2         3         4         5         6         7         8         9
 total charge-density along one line
 
 pseudopotential strength for first ion, spin component:           1
 10.189  13.549   0.000  -0.000   0.000  -0.001   0.000  -0.001
 13.549  18.016   0.000  -0.000   0.000  -0.001   0.000  -0.001
  0.000   0.000  -4.320   0.000  -0.000   8.450  -0.000   0.000
 -0.000  -0.000   0.000  -4.312   0.000  -0.000   8.439  -0.000
  0.000   0.000  -0.000   0.000  -4.320   0.000  -0.000   8.450
 -0.001  -0.001   8.450  -0.000   0.000 -18.662   0.000  -0.000
  0.000   0.000  -0.000   8.439  -0.000   0.000 -18.650   0.000
 -0.001  -0.001   0.000  -0.000   8.450  -0.000   0.000 -18.661
 total augmentation occupancy for first ion, spin component:           1
  8.179  -3.636  -0.002  -0.001   0.001   0.000  -0.000   0.001
 -3.636   1.673  -0.000   0.001  -0.003   0.000   0.000  -0.000
 -0.002  -0.000   1.818   0.000  -0.002   0.168   0.000   0.000
 -0.001   0.001   0.000   1.202   0.000   0.000   0.071  -0.000
  0.001  -0.003  -0.002   0.000   1.823   0.000  -0.000   0.167
  0.000   0.000   0.168   0.000   0.000   0.017  -0.000   0.000
 -0.000   0.000   0.000   0.071  -0.000  -0.000   0.005  -0.000
  0.001  -0.000   0.000  -0.000   0.167   0.000  -0.000   0.017


------------------------ aborting loop because EDIFF is reached ----------------------------------------


    CHARGE:  cpu time    0.0327: real time    0.0328
    FORLOC:  cpu time    0.0058: real time    0.0063
    FORNL :  cpu time    0.1309: real time    0.1326
    STRESS:  cpu time    0.3873: real time    0.3915
    FORCOR:  cpu time    0.0400: real time    0.0407
    FORHAR:  cpu time    0.0141: real time    0.0151
    MIXING:  cpu time    0.0024: real time    0.0025
    OFIELD:  cpu time    0.0002: real time    0.0009

  FORCE on cell =-STRESS in cart. coord.  units (eV):
  Direction    XX          YY          ZZ          XY          YZ          ZX
  --------------------------------------------------------------------------------------
  Alpha Z    96.77599    96.77599    96.77599
  Ewald   22019.58285 22261.97358-27178.54606   -40.69427   -29.13928    25.96037
  Hartree 22018.98419 22229.06543-21032.14696   -19.15185   -24.06352    18.29927
  E(xc)    -615.43046  -615.39214  -634.64442    -0.04057    -0.01815     0.01840
  Local  -45641.70930-46091.14003 46292.31170    57.56170    54.79167   -44.49145
  n-local  -168.66448  -168.02358  -162.72541    -0.62990    -0.84448     0.60385
  augment    30.06069    29.48874    26.61538     0.43331    -0.69201     0.23322
  Kinetic  2270.00814  2269.46696  2619.15842     0.38639    -0.31903     0.06074
  Fock        0.00000     0.00000     0.00000     0.00000     0.00000     0.00000
  -------------------------------------------------------------------------------------
  Total       9.60761    12.21495    26.79863    -2.13520    -0.28480     0.68440
  in kB      10.87834    13.83054    30.34308    -2.41760    -0.32247     0.77492
  external pressure =       18.35 kB  Pullay stress =        0.00 kB


 VOLUME and BASIS-vectors are now :
 -----------------------------------------------------------------------------
  energy-cutoff  :      500.00
  volume of cell :     1415.02
      direct lattice vectors                 reciprocal lattice vectors
    12.782500267  0.000000000  0.000000000     0.078231956  0.000000000  0.000000000
     0.000000000  7.380000114  0.000000000     0.000000000  0.135501353  0.000000000
     0.000000000  0.000000000 15.000000000     0.000000000  0.000000000  0.066666667

  length of vectors
    12.782500267  7.380000114 15.000000000     0.078231956  0.135501353  0.066666667


 FORCES acting on ions
    electron-ion (+dipol)            ewald-force                    non-local-force                 convergence-correction
 -----------------------------------------------------------------------------------------------
   0.196E+02 0.326E+01 0.101E+02   -.198E+02 -.349E+01 -.100E+02   0.285E+00 0.122E+00 -.389E-01   0.778E-05 -.105E-04 -.332E-04
   -.333E+01 0.614E+00 0.704E+01   0.347E+01 -.630E+00 -.702E+01   -.280E-01 -.391E-02 -.138E-01   0.424E-05 -.247E-05 -.296E-04
   0.374E+01 0.144E+01 0.728E+01   -.384E+01 -.143E+01 -.727E+01   0.115E+00 -.479E-01 -.170E-01   0.807E-05 -.151E-05 -.311E-04
   0.230E+02 0.253E+01 0.116E+02   -.235E+02 -.259E+01 -.116E+02   0.198E+00 -.908E-02 -.992E-02   -.648E-05 -.722E-05 -.342E-04
   0.176E+02 0.793E+02 0.758E+02   -.193E+02 -.819E+02 -.769E+02   0.696E+00 0.191E+01 0.331E+00   -.364E-04 -.301E-04 -.502E-04
   0.315E+02 0.781E+01 0.198E+02   -.316E+02 -.787E+01 -.197E+02   0.564E+00 0.324E-01 -.490E-01   -.334E-04 -.916E-05 -.348E-04
   0.512E+02 0.380E+02 0.422E+02   -.518E+02 -.390E+02 -.422E+02   0.798E+00 0.461E+00 -.324E+00   -.616E-04 -.335E-04 -.464E-04
   -.752E+01 0.217E+02 0.348E+02   0.842E+01 -.220E+02 -.347E+02   -.511E+00 0.311E+00 -.360E-01   -.164E-04 -.319E-04 -.312E-04
   -.282E+02 0.651E+01 0.139E+02   0.287E+02 -.641E+01 -.138E+02   -.488E+00 0.651E-01 -.297E-01   0.411E-04 0.332E-05 -.312E-04
   -.298E+02 0.128E+02 0.259E+02   0.302E+02 -.130E+02 -.259E+02   -.375E+00 0.579E-01 0.127E-01   0.184E-04 -.181E-04 -.270E-04
   -.461E+02 0.214E+02 0.292E+02   0.469E+02 -.221E+02 -.292E+02   -.875E+00 0.686E+00 -.246E-01   0.443E-04 -.490E-05 -.335E-04
   -.171E+02 0.146E+01 0.935E+01   0.171E+02 -.153E+01 -.933E+01   -.217E+00 -.306E-03 -.210E-01   0.304E-04 -.858E-06 -.303E-04
   0.231E+02 -.156E+01 0.110E+02   -.234E+02 0.156E+01 -.110E+02   0.249E+00 -.108E-01 -.216E-01   -.708E-05 -.956E-06 -.338E-04
   -.426E+01 0.858E+00 0.762E+01   0.427E+01 -.776E+00 -.760E+01   -.441E-01 -.182E-02 -.165E-01   0.960E-05 0.233E-04 -.322E-04
   0.420E+01 -.676E+00 0.757E+01   -.434E+01 0.632E+00 -.756E+01   0.173E+00 -.751E-02 -.126E-01   0.129E-05 -.518E-06 -.327E-04
   0.343E+02 0.410E+01 0.156E+02   -.351E+02 -.396E+01 -.155E+02   0.870E+00 0.141E+00 -.425E-01   -.153E-04 0.104E-04 -.363E-04
   0.707E+02 0.157E+02 0.404E+02   -.719E+02 -.166E+02 -.406E+02   0.151E+01 0.127E+01 0.276E+00   -.492E-04 0.205E-04 -.574E-04
   0.108E+03 -.245E+02 0.740E+02   -.116E+03 0.247E+02 -.749E+02   0.679E+01 -.187E+00 0.617E+00   -.783E-04 0.946E-05 -.930E-04
   -.565E+02 0.103E+03 0.217E+03   0.620E+02 -.113E+03 -.226E+03   -.351E+01 0.607E+01 0.299E+01   -.113E-04 -.201E-04 -.993E-04
   -.352E+02 -.321E+01 0.162E+02   0.354E+02 0.315E+01 -.162E+02   -.511E+00 -.260E-01 -.444E-01   0.266E-04 -.436E-05 -.359E-04
   -.930E+02 0.316E+02 0.773E+02   0.963E+02 -.318E+02 -.785E+02   -.234E+01 0.543E+00 0.380E+00   0.597E-04 0.934E-06 -.674E-04
   -.715E+02 -.127E+02 0.431E+02   0.731E+02 0.127E+02 -.431E+02   -.917E+00 -.304E+00 -.303E+00   0.620E-04 0.741E-05 -.623E-04
   -.228E+02 0.188E+01 0.113E+02   0.230E+02 -.195E+01 -.113E+02   -.162E+00 -.163E-01 0.513E-02   0.262E-04 0.862E-05 -.327E-04
   0.173E+02 -.166E+01 0.919E+01   -.174E+02 0.193E+01 -.917E+01   0.298E+00 -.997E-01 -.203E-01   0.139E-04 0.112E-04 -.327E-04
   -.390E+01 -.144E+01 0.733E+01   0.387E+01 0.141E+01 -.732E+01   -.493E-01 0.164E-01 -.152E-01   0.906E-05 -.199E-04 -.309E-04
   0.336E+01 -.804E+00 0.701E+01   -.353E+01 0.795E+00 -.699E+01   0.939E-01 0.431E-01 -.184E-01   0.664E-05 0.112E-05 -.294E-04
   0.290E+02 -.667E+01 0.135E+02   -.298E+02 0.652E+01 -.135E+02   0.837E+00 -.151E+00 -.368E-01   -.102E-04 -.303E-05 -.361E-04
   0.763E+01 -.298E+02 0.351E+02   -.855E+01 0.307E+02 -.351E+02   0.605E+00 -.138E+01 0.121E-01   -.115E-04 -.468E-05 -.533E-04
   0.508E+02 -.227E+02 0.285E+02   -.517E+02 0.237E+02 -.285E+02   0.143E+01 -.127E+01 0.236E-01   -.407E-04 -.968E-05 -.509E-04
   0.315E+02 -.170E+02 0.256E+02   -.320E+02 0.177E+02 -.256E+02   0.429E+00 -.398E+00 -.110E+00   -.453E-04 0.223E-04 -.434E-04
   -.272E+02 -.942E+02 0.794E+02   0.311E+02 0.101E+03 -.804E+02   -.325E+01 -.586E+01 0.666E+00   -.431E-05 0.547E-04 -.118E-03
   -.233E+02 -.330E+01 0.119E+02   0.238E+02 0.329E+01 -.119E+02   -.376E+00 -.315E-01 -.463E-01   0.389E-04 0.895E-06 -.309E-04
   -.561E+02 -.406E+02 0.444E+02   0.574E+02 0.409E+02 -.447E+02   -.191E+01 -.497E+00 0.341E+00   0.170E-04 0.209E-04 -.743E-04
   -.321E+02 -.956E+01 0.204E+02   0.326E+02 0.102E+02 -.204E+02   -.718E+00 -.383E+00 -.404E-01   0.171E-04 -.564E-05 -.349E-04
   -.199E+02 -.336E+01 0.103E+02   0.202E+02 0.348E+01 -.103E+02   -.160E+00 0.618E-02 -.889E-02   0.330E-04 -.755E-05 -.324E-04
   0.678E+02 -.984E+02 0.270E+03   -.718E+02 0.104E+03 -.282E+03   0.129E+01 -.203E+01 0.289E+01   -.657E-04 0.388E-04 -.220E-03
   -.137E+02 0.139E+02 -.134E+04   0.172E+02 -.192E+02 0.140E+04   -.307E+01 0.516E+01 -.344E+02   0.568E-04 -.459E-03 -.111E-02
 -----------------------------------------------------------------------------------------------
   0.240E+01 -.419E+01 0.272E+02   0.128E-12 0.995E-13 0.000E+00   -.229E+01 0.419E+01 -.272E+02   0.388E-04 -.452E-03 -.289E-02
 
 
 POSITION                                       TOTAL-FORCE (eV/Angst)
 -----------------------------------------------------------------------------------
      2.13046      1.23002      3.75000         0.055401     -0.110574     -0.003854
      0.00000      0.00000      3.75000         0.104017     -0.019842      0.003720
      0.71020      1.23002      3.75000         0.008258     -0.032024     -0.001925
      2.84053      0.00000      3.75000        -0.302332     -0.061124      0.010609
      6.39125      1.23002      3.75000        -0.946029     -0.679672     -0.733148
      4.26079      0.00000      3.75000         0.460382     -0.034623      0.000683
      4.97099      1.23002      3.75000         0.153012     -0.566551     -0.308824
      7.10145      0.00000      3.75000         0.376145      0.059031     -0.028634
     10.65204      1.23002      3.75000        -0.016212      0.156949      0.019868
      8.52171      0.00000      3.75000        -0.021236     -0.154591      0.023756
      9.23178      1.23002      3.75000        -0.085826      0.053765     -0.049519
     11.36224      0.00000      3.75000        -0.164404     -0.071498     -0.007293
      2.13046      3.69000      3.75000        -0.056984     -0.009281     -0.009082
      0.00000      2.45998      3.75000        -0.042277      0.080762     -0.000321
      0.71020      3.69000      3.75000         0.026163     -0.051717      0.000141
      2.84053      2.45998      3.75000         0.034358      0.280158      0.008939
      4.26079      2.45998      3.75000         0.335619      0.355973      0.084318
      4.97099      3.69000      3.75000        -1.003854      0.100351     -0.255489
      7.10145      2.45998      3.75000         1.964471     -3.539047     -5.868294
     10.65204      3.69000      3.75000        -0.361833     -0.079115      0.003405
      8.52171      2.45998      3.75000         0.900614      0.275911     -0.831954
      9.23178      3.69000      3.75000         0.680891     -0.295374     -0.331903
     11.36224      2.45998      3.75000         0.094343     -0.090041      0.014725
      2.13046      6.14998      3.75000         0.145120      0.172420     -0.000801
      0.00000      4.92002      3.75000        -0.081188     -0.015836     -0.000110
      0.71020      6.14998      3.75000        -0.071661      0.034268     -0.001255
      2.84053      4.92002      3.75000         0.042825     -0.294632      0.006962
      6.39125      6.14998      3.75000        -0.313859     -0.466866      0.029464
      4.26079      4.92002      3.75000         0.431778     -0.217991      0.010766
      4.97099      6.14998      3.75000        -0.088670      0.349606     -0.054701
      7.10145      4.92002      3.75000         0.583463      1.010271     -0.331233
     10.65204      6.14998      3.75000         0.094511     -0.043724     -0.005151
      8.52171      4.92002      3.75000        -0.591713     -0.180418      0.094246
      9.23178      6.14998      3.75000        -0.224659      0.218388      0.016413
     11.36224      4.92002      3.75000         0.123837      0.120281      0.009557
      6.39125      3.69000      3.75000        -2.682798      3.934582     -9.214232
      6.77920      3.09429      5.26455         0.440328     -0.188176     17.700151
 -----------------------------------------------------------------------------------
    total drift:                                0.110821     -0.000324      0.006924


--------------------------------------------------------------------------------------------------------


  FREE ENERGIE OF THE ION-ELECTRON SYSTEM (eV)
  ---------------------------------------------------
  free  energy   TOTEN  =      -324.00753050 eV

  energy  without entropy=     -323.99494283  energy(sigma->0) =     -324.00123667
 


--------------------------------------------------------------------------------------------------------


    POTLOK:  cpu time    0.0421: real time    0.0429


--------------------------------------------------------------------------------------------------------


--------------------------------------------------------------------------------------------------------


    WAVPRE:  cpu time    0.0152: real time    0.0219
    FEWALD:  cpu time    0.0007: real time    0.0007
    GENKIN:  cpu time    0.0049: real time    0.0049

 real space projection operators:
  total allocation   :       1845.98 KBytes
  max/ min on nodes  :        473.39        451.75

    ORTHCH:  cpu time    0.0901: real time    0.0903
     LOOP+:  cpu time   20.8236: real time   21.2446


--------------------------------------- Iteration      2(   1)  ---------------------------------------


    POTLOK:  cpu time    0.0389: real time    0.0414
    SETDIJ:  cpu time    0.0023: real time    0.0023
     EDDAV:  cpu time    0.9373: real time    0.9420
       DOS:  cpu time    0.0007: real time    0.0007
    CHARGE:  cpu time    0.0325: real time    0.0325
    MIXING:  cpu time    0.0008: real time    0.0008
    --------------------------------------------
      LOOP:  cpu time    1.0125: real time    1.0197

 eigenvalue-minimisations  :   910
 total energy-change (2. order) : 0.2427313E+02  (-0.4147568E+03)
 number of electron     156.9999834 magnetization 
 augmentation part       11.2779844 magnetization 

 Broyden mixing:
  rms(total) = 0.22190E+01    rms(broyden)= 0.22186E+01
  rms(prec ) = 0.22673E+01
  weight for this iteration     100.00

 Free energy of the ion-electron system (eV)
  ---------------------------------------------------
  alpha Z        PSCENC =        96.77598676
  Ewald energy   TEWEN  =     16520.36354960
  -Hartree energ DENC   =    -22599.53752773
  -exchange      EXHF   =         0.00000000
  -V(xc)+E(xc)   XCENC  =       558.98769852
  PAW double counting   =     17221.61501446   -17429.42971099
  entropy T*S    EENTRO =        -0.01125553
  eigenvalues    EBANDS =     -1832.05934046
  atomic energy  EATOM  =      7163.56118773
  Solvation  Ediel_sol  =         0.00000000
  ---------------------------------------------------
  free energy    TOTEN  =      -299.73439763 eV

  energy without entropy =     -299.72314210  energy(sigma->0) =     -299.72876987


--------------------------------------------------------------------------------------------------------


--------------------------------------- Iteration      2(   2)  ---------------------------------------


    POTLOK:  cpu time    0.0369: real time    0.0406
    SETDIJ:  cpu time    0.0023: real time    0.0023
    EDDIAG:  cpu time    0.1996: real time    0.2000
  RMM-DIIS:  cpu time    0.3830: real time    0.3842
    ORTHCH:  cpu time    0.0471: real time    0.0472
       DOS:  cpu time    0.0007: real time    0.0007
    CHARGE:  cpu time    0.0329: real time    0.0330
    MIXING:  cpu time    0.0008: real time    0.0008
    --------------------------------------------
      LOOP:  cpu time    0.7034: real time    0.7089

 eigenvalue-minimisations  :   817
 total energy-change (2. order) :-0.2598410E+02  (-0.2747264E+02)
 number of electron     156.9999824 magnetization 
 augmentation part       11.4048490 magnetization 

 Broyden mixing:
  rms(total) = 0.12444E+01    rms(broyden)= 0.12442E+01
  rms(prec ) = 0.13003E+01
  weight for this iteration     100.00

 eigenvalues of (default mixing * dielectric matrix)
  average eigenvalue GAMMA=   0.7277
  0.7277

 Free energy of the ion-electron system (eV)
  ---------------------------------------------------
  alpha Z        PSCENC =        96.77598676
  Ewald energy   TEWEN  =     16520.36354960
  -Hartree energ DENC   =    -22592.05361522
  -exchange      EXHF   =         0.00000000
  -V(xc)+E(xc)   XCENC  =       557.85614953
  PAW double counting   =     18523.23419835   -18731.33945227
  entropy T*S    EENTRO =        -0.01411483
  eigenvalues    EBANDS =     -1864.10238300
  atomic energy  EATOM  =      7163.56118773
  Solvation  Ediel_sol  =         0.00000000
  ---------------------------------------------------
  free energy    TOTEN  =      -325.71849334 eV

  energy without entropy =     -325.70437851  energy(sigma->0) =     -325.71143593


--------------------------------------------------------------------------------------------------------


--------------------------------------- Iteration      2(   3)  ---------------------------------------


    POTLOK:  cpu time    0.0362: real time    0.0436
    SETDIJ:  cpu time    0.0023: real time    0.0023
    EDDIAG:  cpu time    0.2007: real time    0.2011
  RMM-DIIS:  cpu time    0.4412: real time    0.4428
    ORTHCH:  cpu time    0.0481: real time    0.0482
       DOS:  cpu time    0.0006: real time    0.0005
    CHARGE:  cpu time    0.0324: real time    0.0325
    MIXING:  cpu time    0.0009: real time    0.0009
    --------------------------------------------
      LOOP:  cpu time    0.7624: real time    0.7720

 eigenvalue-minimisations  :   892
 total energy-change (2. order) : 0.6393945E+00  (-0.1953078E+01)
 number of electron     156.9999821 magnetization 
 augmentation part       11.5515741 magnetization 

 Broyden mixing:
  rms(total) = 0.11600E+01    rms(broyden)= 0.11599E+01
  rms(prec ) = 0.11991E+01
  weight for this iteration     100.00

 eigenvalues of (default mixing * dielectric matrix)
  average eigenvalue GAMMA=   1.1180
  1.1180  1.1180

 Free energy of the ion-electron system (eV)
  ---------------------------------------------------
  alpha Z        PSCENC =        96.77598676
  Ewald energy   TEWEN  =     16520.36354960
  -Hartree energ DENC   =    -22607.00534818
  -exchange      EXHF   =         0.00000000
  -V(xc)+E(xc)   XCENC  =       558.35313290
  PAW double counting   =     18226.61266977   -18432.63760304
  entropy T*S    EENTRO =        -0.01254045
  eigenvalues    EBANDS =     -1851.09013393
  atomic energy  EATOM  =      7163.56118773
  Solvation  Ediel_sol  =         0.00000000
  ---------------------------------------------------
  free energy    TOTEN  =      -325.07909884 eV

  energy without entropy =     -325.06655839  energy(sigma->0) =     -325.07282862


--------------------------------------------------------------------------------------------------------


--------------------------------------- Iteration      2(   4)  ---------------------------------------


    POTLOK:  cpu time    0.0373: real time    0.0412
    SETDIJ:  cpu time    0.0022: real time    0.0022
    EDDIAG:  cpu time    0.1999: real time    0.2002
  RMM-DIIS:  cpu time    0.4297: real time    0.4317
    ORTHCH:  cpu time    0.0483: real time    0.0484
       DOS:  cpu time    0.0005: real time    0.0005
    CHARGE:  cpu time    0.0328: real time    0.0329
    MIXING:  cpu time    0.0010: real time    0.0010
    --------------------------------------------
      LOOP:  cpu time    0.7517: real time    0.7581

 eigenvalue-minimisations  :   874
 total energy-change (2. order) :-0.3631169E-01  (-0.1079288E+01)
 number of electron     156.9999824 magnetization 
 augmentation part       11.5803352 magnetization 

 Broyden mixing:
  rms(total) = 0.65543E+00    rms(broyden)= 0.65535E+00
  rms(prec ) = 0.66850E+00
  weight for this iteration     100.00

 eigenvalues of (default mixing * dielectric matrix)
  average eigenvalue GAMMA=   1.1912
  1.4305  1.4305  0.7126

 Free energy of the ion-electron system (eV)
  ---------------------------------------------------
  alpha Z        PSCENC =        96.77598676
  Ewald energy   TEWEN  =     16520.36354960
  -Hartree energ DENC   =    -22640.64373454
  -exchange      EXHF   =         0.00000000
  -V(xc)+E(xc)   XCENC  =       559.66527470
  PAW double counting   =     17751.33605457   -17957.55254503
  entropy T*S    EENTRO =        -0.00940829
  eigenvalues    EBANDS =     -1818.61177603
  atomic energy  EATOM  =      7163.56118773
  Solvation  Ediel_sol  =         0.00000000
  ---------------------------------------------------
  free energy    TOTEN  =      -325.11541053 eV

  energy without entropy =     -325.10600224  energy(sigma->0) =     -325.11070638


--------------------------------------------------------------------------------------------------------


--------------------------------------- Iteration      2(   5)  ---------------------------------------


    POTLOK:  cpu time    0.0408: real time    0.0411
    SETDIJ:  cpu time    0.0023: real time    0.0023
    EDDIAG:  cpu time    0.2004: real time    0.2007
  RMM-DIIS:  cpu time    0.4085: real time    0.4106
    ORTHCH:  cpu time    0.0475: real time    0.0476
       DOS:  cpu time    0.0010: real time    0.0005
    CHARGE:  cpu time    0.0324: real time    0.0329
    MIXING:  cpu time    0.0010: real time    0.0010
    --------------------------------------------
      LOOP:  cpu time    0.7339: real time    0.7368

 eigenvalue-minimisations  :   866
 total energy-change (2. order) :-0.1577197E+01  (-0.1388987E+01)
 number of electron     156.9999826 magnetization 
 augmentation part       11.5950876 magnetization 

 Broyden mixing:
  rms(total) = 0.43097E+00    rms(broyden)= 0.43094E+00
  rms(prec ) = 0.43816E+00
  weight for this iteration     100.00

 eigenvalues of (default mixing * dielectric matrix)
  average eigenvalue GAMMA=   1.5176
  3.1597  1.0209  1.0209  0.8688

 Free energy of the ion-electron system (eV)
  ---------------------------------------------------
  alpha Z        PSCENC =        96.77598676
  Ewald energy   TEWEN  =     16520.36354960
  -Hartree energ DENC   =    -22662.54537516
  -exchange      EXHF   =         0.00000000
  -V(xc)+E(xc)   XCENC  =       560.39635083
  PAW double counting   =     17474.64344430   -17681.04730885
  entropy T*S    EENTRO =        -0.00940586
  eigenvalues    EBANDS =     -1798.83103665
  atomic energy  EATOM  =      7163.56118773
  Solvation  Ediel_sol  =         0.00000000
  ---------------------------------------------------
  free energy    TOTEN  =      -326.69260729 eV

  energy without entropy =     -326.68320143  energy(sigma->0) =     -326.68790436


--------------------------------------------------------------------------------------------------------


--------------------------------------- Iteration      2(   6)  ---------------------------------------


    POTLOK:  cpu time    0.0377: real time    0.0414
    SETDIJ:  cpu time    0.0023: real time    0.0023
    EDDIAG:  cpu time    0.2008: real time    0.2012
  RMM-DIIS:  cpu time    0.3844: real time    0.3855
    ORTHCH:  cpu time    0.0478: real time    0.0479
       DOS:  cpu time    0.0006: real time    0.0005
    CHARGE:  cpu time    0.0330: real time    0.0398
    MIXING:  cpu time    0.0011: real time    0.0011
    --------------------------------------------
      LOOP:  cpu time    0.7076: real time    0.7197

 eigenvalue-minimisations  :   794
 total energy-change (2. order) :-0.9861603E-02  (-0.1946527E+00)
 number of electron     156.9999827 magnetization 
 augmentation part       11.5355524 magnetization 

 Broyden mixing:
  rms(total) = 0.18075E+00    rms(broyden)= 0.18075E+00
  rms(prec ) = 0.19068E+00
  weight for this iteration     100.00

 eigenvalues of (default mixing * dielectric matrix)
  average eigenvalue GAMMA=   1.3640
  2.7854  1.1297  1.1297  0.9455  0.8296

 Free energy of the ion-electron system (eV)
  ---------------------------------------------------
  alpha Z        PSCENC =        96.77598676
  Ewald energy   TEWEN  =     16520.36354960
  -Hartree energ DENC   =    -22697.71101427
  -exchange      EXHF   =         0.00000000
  -V(xc)+E(xc)   XCENC  =       561.47074161
  PAW double counting   =     17136.06192530   -17341.25381337
  entropy T*S    EENTRO =        -0.00940989
  eigenvalues    EBANDS =     -1765.96162238
  atomic energy  EATOM  =      7163.56118773
  Solvation  Ediel_sol  =         0.00000000
  ---------------------------------------------------
  free energy    TOTEN  =      -326.70246889 eV

  energy without entropy =     -326.69305900  energy(sigma->0) =     -326.69776395


--------------------------------------------------------------------------------------------------------


--------------------------------------- Iteration      2(   7)  ---------------------------------------


    POTLOK:  cpu time    0.0382: real time    0.0417
    SETDIJ:  cpu time    0.0024: real time    0.0023
    EDDIAG:  cpu time    0.2002: real time    0.2008
  RMM-DIIS:  cpu time    0.3844: real time    0.3856
    ORTHCH:  cpu time    0.0512: real time    0.0513
       DOS:  cpu time    0.0008: real time    0.0008
    CHARGE:  cpu time    0.0326: real time    0.0327
    MIXING:  cpu time    0.0011: real time    0.0011
    --------------------------------------------
      LOOP:  cpu time    0.7110: real time    0.7163

 eigenvalue-minimisations  :   838
 total energy-change (2. order) : 0.1384700E-01  (-0.3891595E-01)
 number of electron     156.9999827 magnetization 
 augmentation part       11.5779665 magnetization 

 Broyden mixing:
  rms(total) = 0.11869E+00    rms(broyden)= 0.11868E+00
  rms(prec ) = 0.12929E+00
  weight for this iteration     100.00

 eigenvalues of (default mixing * dielectric matrix)
  average eigenvalue GAMMA=   1.2670
  2.5023  1.3315  1.3315  0.9453  0.7456  0.7456

 Free energy of the ion-electron system (eV)
  ---------------------------------------------------
  alpha Z        PSCENC =        96.77598676
  Ewald energy   TEWEN  =     16520.36354960
  -Hartree energ DENC   =    -22692.15274799
  -exchange      EXHF   =         0.00000000
  -V(xc)+E(xc)   XCENC  =       561.14819954
  PAW double counting   =     17196.33715209   -17399.58905606
  entropy T*S    EENTRO =        -0.00941712
  eigenvalues    EBANDS =     -1773.12347645
  atomic energy  EATOM  =      7163.56118773
  Solvation  Ediel_sol  =         0.00000000
  ---------------------------------------------------
  free energy    TOTEN  =      -326.68862190 eV

  energy without entropy =     -326.67920478  energy(sigma->0) =     -326.68391334


--------------------------------------------------------------------------------------------------------


--------------------------------------- Iteration      2(   8)  ---------------------------------------


    POTLOK:  cpu time    0.0378: real time    0.0415
    SETDIJ:  cpu time    0.0022: real time    0.0022
    EDDIAG:  cpu time    0.2098: real time    0.2104
  RMM-DIIS:  cpu time    0.3776: real time    0.3806
    ORTHCH:  cpu time    0.0480: real time    0.0481
       DOS:  cpu time    0.0005: real time    0.0005
    CHARGE:  cpu time    0.0329: real time    0.0330
    MIXING:  cpu time    0.0012: real time    0.0012
    --------------------------------------------
      LOOP:  cpu time    0.7102: real time    0.7176

 eigenvalue-minimisations  :   803
 total energy-change (2. order) : 0.1077633E-01  (-0.5849195E-02)
 number of electron     156.9999826 magnetization 
 augmentation part       11.5882719 magnetization 

 Broyden mixing:
  rms(total) = 0.42986E-01    rms(broyden)= 0.42976E-01
  rms(prec ) = 0.49846E-01
  weight for this iteration     100.00

 eigenvalues of (default mixing * dielectric matrix)
  average eigenvalue GAMMA=   1.3035
  2.2475  1.5038  1.3300  1.3300  0.9387  0.8873  0.8873

 Free energy of the ion-electron system (eV)
  ---------------------------------------------------
  alpha Z        PSCENC =        96.77598676
  Ewald energy   TEWEN  =     16520.36354960
  -Hartree energ DENC   =    -22689.29084161
  -exchange      EXHF   =         0.00000000
  -V(xc)+E(xc)   XCENC  =       560.95049682
  PAW double counting   =     17260.85121551   -17464.08930665
  entropy T*S    EENTRO =        -0.00941918
  eigenvalues    EBANDS =     -1775.79071455
  atomic energy  EATOM  =      7163.56118773
  Solvation  Ediel_sol  =         0.00000000
  ---------------------------------------------------
  free energy    TOTEN  =      -326.67784557 eV

  energy without entropy =     -326.66842639  energy(sigma->0) =     -326.67313598


--------------------------------------------------------------------------------------------------------


--------------------------------------- Iteration      2(   9)  ---------------------------------------


    POTLOK:  cpu time    0.0411: real time    0.0413
    SETDIJ:  cpu time    0.0023: real time    0.0023
    EDDIAG:  cpu time    0.1996: real time    0.2001
  RMM-DIIS:  cpu time    0.3984: real time    0.4033
    ORTHCH:  cpu time    0.0472: real time    0.0472
       DOS:  cpu time    0.0010: real time    0.0010
    CHARGE:  cpu time    0.0330: real time    0.0330
    MIXING:  cpu time    0.0012: real time    0.0012
    --------------------------------------------
      LOOP:  cpu time    0.7236: real time    0.7294

 eigenvalue-minimisations  :   815
 total energy-change (2. order) : 0.2870713E-02  (-0.2758466E-02)
 number of electron     156.9999826 magnetization 
 augmentation part       11.5820781 magnetization 

 Broyden mixing:
  rms(total) = 0.15845E-01    rms(broyden)= 0.15822E-01
  rms(prec ) = 0.19673E-01
  weight for this iteration     100.00

 eigenvalues of (default mixing * dielectric matrix)
  average eigenvalue GAMMA=   1.3538
  2.3664  2.3664  1.2689  1.2689  0.8975  0.8975  0.8824  0.8824

 Free energy of the ion-electron system (eV)
  ---------------------------------------------------
  alpha Z        PSCENC =        96.77598676
  Ewald energy   TEWEN  =     16520.36354960
  -Hartree energ DENC   =    -22691.72005185
  -exchange      EXHF   =         0.00000000
  -V(xc)+E(xc)   XCENC  =       560.93195950
  PAW double counting   =     17286.89463724   -17490.49209841
  entropy T*S    EENTRO =        -0.00941512
  eigenvalues    EBANDS =     -1772.98073032
  atomic energy  EATOM  =      7163.56118773
  Solvation  Ediel_sol  =         0.00000000
  ---------------------------------------------------
  free energy    TOTEN  =      -326.67497486 eV

  energy without entropy =     -326.66555974  energy(sigma->0) =     -326.67026730


--------------------------------------------------------------------------------------------------------


--------------------------------------- Iteration      2(  10)  ---------------------------------------


    POTLOK:  cpu time    0.0381: real time    0.0417
    SETDIJ:  cpu time    0.0023: real time    0.0023
    EDDIAG:  cpu time    0.2369: real time    0.2373
  RMM-DIIS:  cpu time    0.4047: real time    0.4079
    ORTHCH:  cpu time    0.0478: real time    0.0479
       DOS:  cpu time    0.0008: real time    0.0008
    CHARGE:  cpu time    0.0330: real time    0.0331
    MIXING:  cpu time    0.0013: real time    0.0013
    --------------------------------------------
      LOOP:  cpu time    0.7649: real time    0.7722

 eigenvalue-minimisations  :   873
 total energy-change (2. order) :-0.3784452E-03  (-0.2353305E-03)
 number of electron     156.9999826 magnetization 
 augmentation part       11.5823170 magnetization 

 Broyden mixing:
  rms(total) = 0.12322E-01    rms(broyden)= 0.12320E-01
  rms(prec ) = 0.15672E-01
  weight for this iteration     100.00

 eigenvalues of (default mixing * dielectric matrix)
  average eigenvalue GAMMA=   1.3546
  2.2408  2.2408  1.4594  1.4594  0.9117  1.0156  1.0156  0.9239  0.9239

 Free energy of the ion-electron system (eV)
  ---------------------------------------------------
  alpha Z        PSCENC =        96.77598676
  Ewald energy   TEWEN  =     16520.36354960
  -Hartree energ DENC   =    -22694.41273293
  -exchange      EXHF   =         0.00000000
  -V(xc)+E(xc)   XCENC  =       560.94555635
  PAW double counting   =     17287.96598968   -17491.44210604
  entropy T*S    EENTRO =        -0.00941478
  eigenvalues    EBANDS =     -1770.42336967
  atomic energy  EATOM  =      7163.56118773
  Solvation  Ediel_sol  =         0.00000000
  ---------------------------------------------------
  free energy    TOTEN  =      -326.67535330 eV

  energy without entropy =     -326.66593853  energy(sigma->0) =     -326.67064591


--------------------------------------------------------------------------------------------------------


--------------------------------------- Iteration      2(  11)  ---------------------------------------


    POTLOK:  cpu time    0.0381: real time    0.0417
    SETDIJ:  cpu time    0.0023: real time    0.0023
    EDDIAG:  cpu time    0.1977: real time    0.2026
  RMM-DIIS:  cpu time    0.3699: real time    0.3711
    ORTHCH:  cpu time    0.0480: real time    0.0481
       DOS:  cpu time    0.0005: real time    0.0005
    CHARGE:  cpu time    0.0332: real time    0.0333
    MIXING:  cpu time    0.0013: real time    0.0013
    --------------------------------------------
      LOOP:  cpu time    0.6910: real time    0.7007

 eigenvalue-minimisations  :   784
 total energy-change (2. order) :-0.1380008E-03  (-0.1007591E-03)
 number of electron     156.9999826 magnetization 
 augmentation part       11.5825238 magnetization 

 Broyden mixing:
  rms(total) = 0.29385E-02    rms(broyden)= 0.29335E-02
  rms(prec ) = 0.71344E-02
  weight for this iteration     100.00

 eigenvalues of (default mixing * dielectric matrix)
  average eigenvalue GAMMA=   1.4411
  3.0903  2.2865  1.4237  1.4237  1.5547  0.9345  0.9345  0.9052  0.9052  0.9521

 Free energy of the ion-electron system (eV)
  ---------------------------------------------------
  alpha Z        PSCENC =        96.77598676
  Ewald energy   TEWEN  =     16520.36354960
  -Hartree energ DENC   =    -22696.60126813
  -exchange      EXHF   =         0.00000000
  -V(xc)+E(xc)   XCENC  =       560.97891116
  PAW double counting   =     17277.83950603   -17481.20696948
  entropy T*S    EENTRO =        -0.00941543
  eigenvalues    EBANDS =     -1768.37697955
  atomic energy  EATOM  =      7163.56118773
  Solvation  Ediel_sol  =         0.00000000
  ---------------------------------------------------
  free energy    TOTEN  =      -326.67549130 eV

  energy without entropy =     -326.66607587  energy(sigma->0) =     -326.67078359


--------------------------------------------------------------------------------------------------------


--------------------------------------- Iteration      2(  12)  ---------------------------------------


    POTLOK:  cpu time    0.0381: real time    0.0416
    SETDIJ:  cpu time    0.0023: real time    0.0023
    EDDIAG:  cpu time    0.2387: real time    0.2392
  RMM-DIIS:  cpu time    0.3730: real time    0.3748
    ORTHCH:  cpu time    0.0479: real time    0.0479
       DOS:  cpu time    0.0005: real time    0.0005
    CHARGE:  cpu time    0.0328: real time    0.0329
    MIXING:  cpu time    0.0015: real time    0.0015
    --------------------------------------------
      LOOP:  cpu time    0.7349: real time    0.7407

 eigenvalue-minimisations  :   790
 total energy-change (2. order) :-0.8222171E-03  (-0.4878323E-04)
 number of electron     156.9999826 magnetization 
 augmentation part       11.5816562 magnetization 

 Broyden mixing:
  rms(total) = 0.52064E-02    rms(broyden)= 0.52062E-02
  rms(prec ) = 0.61936E-02
  weight for this iteration     100.00

 eigenvalues of (default mixing * dielectric matrix)
  average eigenvalue GAMMA=   1.4259
  2.7250  2.7250  1.5241  1.5241  1.2714  1.2714  0.9398  0.9398  0.9371  0.9371
  0.8899

 Free energy of the ion-electron system (eV)
  ---------------------------------------------------
  alpha Z        PSCENC =        96.77598676
  Ewald energy   TEWEN  =     16520.36354960
  -Hartree energ DENC   =    -22700.94288846
  -exchange      EXHF   =         0.00000000
  -V(xc)+E(xc)   XCENC  =       561.01768879
  PAW double counting   =     17271.65367226   -17474.97003894
  entropy T*S    EENTRO =        -0.00941537
  eigenvalues    EBANDS =     -1764.12605590
  atomic energy  EATOM  =      7163.56118773
  Solvation  Ediel_sol  =         0.00000000
  ---------------------------------------------------
  free energy    TOTEN  =      -326.67631352 eV

  energy without entropy =     -326.66689815  energy(sigma->0) =     -326.67160584


--------------------------------------------------------------------------------------------------------


--------------------------------------- Iteration      2(  13)  ---------------------------------------


    POTLOK:  cpu time    0.0385: real time    0.0418
    SETDIJ:  cpu time    0.0022: real time    0.0022
    EDDIAG:  cpu time    0.2028: real time    0.2034
  RMM-DIIS:  cpu time    0.3702: real time    0.3711
    ORTHCH:  cpu time    0.0464: real time    0.0496
       DOS:  cpu time    0.0005: real time    0.0006
    CHARGE:  cpu time    0.0322: real time    0.0325
    MIXING:  cpu time    0.0015: real time    0.0015
    --------------------------------------------
      LOOP:  cpu time    0.6944: real time    0.7028

 eigenvalue-minimisations  :   787
 total energy-change (2. order) :-0.3237020E-03  (-0.8793878E-05)
 number of electron     156.9999826 magnetization 
 augmentation part       11.5816607 magnetization 

 Broyden mixing:
  rms(total) = 0.21096E-02    rms(broyden)= 0.21093E-02
  rms(prec ) = 0.32617E-02
  weight for this iteration     100.00

 eigenvalues of (default mixing * dielectric matrix)
  average eigenvalue GAMMA=   1.6231
  4.8305  2.6634  1.9789  1.4895  1.4895  1.2923  0.9455  0.9455  0.9943  0.9943
  0.9266  0.9266

 Free energy of the ion-electron system (eV)
  ---------------------------------------------------
  alpha Z        PSCENC =        96.77598676
  Ewald energy   TEWEN  =     16520.36354960
  -Hartree energ DENC   =    -22701.69827104
  -exchange      EXHF   =         0.00000000
  -V(xc)+E(xc)   XCENC  =       561.01704825
  PAW double counting   =     17273.39839011   -17476.74757094
  entropy T*S    EENTRO =        -0.00941513
  eigenvalues    EBANDS =     -1763.33754256
  atomic energy  EATOM  =      7163.56118773
  Solvation  Ediel_sol  =         0.00000000
  ---------------------------------------------------
  free energy    TOTEN  =      -326.67663722 eV

  energy without entropy =     -326.66722209  energy(sigma->0) =     -326.67192966


--------------------------------------------------------------------------------------------------------


--------------------------------------- Iteration      2(  14)  ---------------------------------------


    POTLOK:  cpu time    0.0411: real time    0.0413
    SETDIJ:  cpu time    0.0023: real time    0.0023
    EDDIAG:  cpu time    0.2006: real time    0.2005
  RMM-DIIS:  cpu time    0.3701: real time    0.3703
    ORTHCH:  cpu time    0.0477: real time    0.0477
       DOS:  cpu time    0.0010: real time    0.0005
    CHARGE:  cpu time    0.0325: real time    0.0330
    MIXING:  cpu time    0.0016: real time    0.0016
    --------------------------------------------
      LOOP:  cpu time    0.6969: real time    0.6972

 eigenvalue-minimisations  :   779
 total energy-change (2. order) :-0.3875695E-03  (-0.1292267E-04)
 number of electron     156.9999826 magnetization 
 augmentation part       11.5819431 magnetization 

 Broyden mixing:
  rms(total) = 0.62942E-03    rms(broyden)= 0.62907E-03
  rms(prec ) = 0.12719E-02
  weight for this iteration     100.00

 eigenvalues of (default mixing * dielectric matrix)
  average eigenvalue GAMMA=   1.7138
  5.6506  2.6668  2.5252  1.4911  1.4911  1.6439  0.9463  0.9463  0.9897  0.9897
  1.0734  0.9327  0.9327

 Free energy of the ion-electron system (eV)
  ---------------------------------------------------
  alpha Z        PSCENC =        96.77598676
  Ewald energy   TEWEN  =     16520.36354960
  -Hartree energ DENC   =    -22703.29211222
  -exchange      EXHF   =         0.00000000
  -V(xc)+E(xc)   XCENC  =       561.02289589
  PAW double counting   =     17273.20954734   -17476.56196008
  entropy T*S    EENTRO =        -0.00941503
  eigenvalues    EBANDS =     -1761.74670479
  atomic energy  EATOM  =      7163.56118773
  Solvation  Ediel_sol  =         0.00000000
  ---------------------------------------------------
  free energy    TOTEN  =      -326.67702479 eV

  energy without entropy =     -326.66760976  energy(sigma->0) =     -326.67231728


--------------------------------------------------------------------------------------------------------


--------------------------------------- Iteration      2(  15)  ---------------------------------------


    POTLOK:  cpu time    0.0382: real time    0.0416
    SETDIJ:  cpu time    0.0023: real time    0.0023
    EDDIAG:  cpu time    0.2845: real time    0.2864
  RMM-DIIS:  cpu time    0.3163: real time    0.3164
    ORTHCH:  cpu time    0.0487: real time    0.0487
       DOS:  cpu time    0.0009: real time    0.0009
    CHARGE:  cpu time    0.0374: real time    0.0374
    MIXING:  cpu time    0.0026: real time    0.0026
    --------------------------------------------
      LOOP:  cpu time    0.7308: real time    0.7362

 eigenvalue-minimisations  :   623
 total energy-change (2. order) :-0.2782598E-03  (-0.2475923E-05)
 number of electron     156.9999826 magnetization 
 augmentation part       11.5818707 magnetization 

 Broyden mixing:
  rms(total) = 0.39022E-03    rms(broyden)= 0.39008E-03
  rms(prec ) = 0.78942E-03
  weight for this iteration     100.00

 eigenvalues of (default mixing * dielectric matrix)
  average eigenvalue GAMMA=   1.8116
  6.9339  2.9599  2.2808  2.2808  1.4907  1.4907  0.9443  0.9443  1.1554  1.1554
  0.9499  0.9499  0.9130  0.9130

 Free energy of the ion-electron system (eV)
  ---------------------------------------------------
  alpha Z        PSCENC =        96.77598676
  Ewald energy   TEWEN  =     16520.36354960
  -Hartree energ DENC   =    -22703.76629268
  -exchange      EXHF   =         0.00000000
  -V(xc)+E(xc)   XCENC  =       561.02344413
  PAW double counting   =     17273.50243505   -17476.86692445
  entropy T*S    EENTRO =        -0.00941502
  eigenvalues    EBANDS =     -1761.26127418
  atomic energy  EATOM  =      7163.56118773
  Solvation  Ediel_sol  =         0.00000000
  ---------------------------------------------------
  free energy    TOTEN  =      -326.67730305 eV

  energy without entropy =     -326.66788803  energy(sigma->0) =     -326.67259554


--------------------------------------------------------------------------------------------------------


--------------------------------------- Iteration      2(  16)  ---------------------------------------


    POTLOK:  cpu time    0.0431: real time    0.0433
    SETDIJ:  cpu time    0.0026: real time    0.0025
    EDDIAG:  cpu time    0.2039: real time    0.2039
  RMM-DIIS:  cpu time    0.2745: real time    0.2931
    ORTHCH:  cpu time    0.0464: real time    0.0502
       DOS:  cpu time    0.0005: real time    0.0006
    CHARGE:  cpu time    0.0320: real time    0.0328
    MIXING:  cpu time    0.0019: real time    0.0019
    --------------------------------------------
      LOOP:  cpu time    0.6050: real time    0.6284

 eigenvalue-minimisations  :   613
 total energy-change (2. order) :-0.2577397E-03  (-0.1347611E-05)
 number of electron     156.9999826 magnetization 
 augmentation part       11.5819699 magnetization 

 Broyden mixing:
  rms(total) = 0.62066E-03    rms(broyden)= 0.62064E-03
  rms(prec ) = 0.72958E-03
  weight for this iteration     100.00

 eigenvalues of (default mixing * dielectric matrix)
  average eigenvalue GAMMA=   1.8440
  6.9340  3.5097  2.5084  1.9908  1.9908  1.4717  1.4717  0.9449  0.9449  1.0573
  1.0573  0.9122  0.9122  1.0120  0.9417

 Free energy of the ion-electron system (eV)
  ---------------------------------------------------
  alpha Z        PSCENC =        96.77598676
  Ewald energy   TEWEN  =     16520.36354960
  -Hartree energ DENC   =    -22703.82846848
  -exchange      EXHF   =         0.00000000
  -V(xc)+E(xc)   XCENC  =       561.01997260
  PAW double counting   =     17274.28787600   -17477.65418772
  entropy T*S    EENTRO =        -0.00941500
  eigenvalues    EBANDS =     -1761.19406229
  atomic energy  EATOM  =      7163.56118773
  Solvation  Ediel_sol  =         0.00000000
  ---------------------------------------------------
  free energy    TOTEN  =      -326.67756079 eV

  energy without entropy =     -326.66814579  energy(sigma->0) =     -326.67285329


--------------------------------------------------------------------------------------------------------


--------------------------------------- Iteration      2(  17)  ---------------------------------------


    POTLOK:  cpu time    0.0410: real time    0.0412
    SETDIJ:  cpu time    0.0023: real time    0.0022
    EDDIAG:  cpu time    0.2142: real time    0.2218
  RMM-DIIS:  cpu time    0.2925: real time    0.2924
    ORTHCH:  cpu time    0.0480: real time    0.0480
       DOS:  cpu time    0.0005: real time    0.0005
    CHARGE:  cpu time    0.0333: real time    0.0332
    MIXING:  cpu time    0.0018: real time    0.0018
    --------------------------------------------
      LOOP:  cpu time    0.6335: real time    0.6412

 eigenvalue-minimisations  :   593
 total energy-change (2. order) :-0.1082417E-03  (-0.7156717E-06)
 number of electron     156.9999826 magnetization 
 augmentation part       11.5818928 magnetization 

 Broyden mixing:
  rms(total) = 0.27266E-03    rms(broyden)= 0.27260E-03
  rms(prec ) = 0.33777E-03
  weight for this iteration     100.00

 eigenvalues of (default mixing * dielectric matrix)
  average eigenvalue GAMMA=   1.9712
  7.7116  4.6990  2.5810  2.5810  1.4865  1.4865  1.7378  1.5327  0.9454  0.9454
  1.0404  1.0404  0.9597  0.9597  0.9159  0.9159

 Free energy of the ion-electron system (eV)
  ---------------------------------------------------
  alpha Z        PSCENC =        96.77598676
  Ewald energy   TEWEN  =     16520.36354960
  -Hartree energ DENC   =    -22703.94022664
  -exchange      EXHF   =         0.00000000
  -V(xc)+E(xc)   XCENC  =       561.02141879
  PAW double counting   =     17273.60767551   -17476.97086142
  entropy T*S    EENTRO =        -0.00941501
  eigenvalues    EBANDS =     -1761.08698436
  atomic energy  EATOM  =      7163.56118773
  Solvation  Ediel_sol  =         0.00000000
  ---------------------------------------------------
  free energy    TOTEN  =      -326.67766903 eV

  energy without entropy =     -326.66825402  energy(sigma->0) =     -326.67296153


--------------------------------------------------------------------------------------------------------


--------------------------------------- Iteration      2(  18)  ---------------------------------------


    POTLOK:  cpu time    0.0410: real time    0.0412
    SETDIJ:  cpu time    0.0023: real time    0.0023
    EDDIAG:  cpu time    0.1976: real time    0.2005
  RMM-DIIS:  cpu time    0.2660: real time    0.2661
    ORTHCH:  cpu time    0.0462: real time    0.0461
       DOS:  cpu time    0.0020: real time    0.0020
    CHARGE:  cpu time    0.0336: real time    0.0336
    MIXING:  cpu time    0.0021: real time    0.0021
    --------------------------------------------
      LOOP:  cpu time    0.5908: real time    0.5940

 eigenvalue-minimisations  :   505
 total energy-change (2. order) :-0.4723200E-04  (-0.3277466E-06)
 number of electron     156.9999826 magnetization 
 augmentation part       11.5818919 magnetization 

 Broyden mixing:
  rms(total) = 0.69646E-04    rms(broyden)= 0.69606E-04
  rms(prec ) = 0.10210E-03
  weight for this iteration     100.00

 eigenvalues of (default mixing * dielectric matrix)
  average eigenvalue GAMMA=   2.0257
  8.4924  5.3269  2.8613  2.3301  2.1948  1.4818  1.4818  1.5635  0.9454  0.9454
  1.0940  1.0251  1.0251  0.9062  0.9062  0.9286  0.9286

 Free energy of the ion-electron system (eV)
  ---------------------------------------------------
  alpha Z        PSCENC =        96.77598676
  Ewald energy   TEWEN  =     16520.36354960
  -Hartree energ DENC   =    -22703.95128161
  -exchange      EXHF   =         0.00000000
  -V(xc)+E(xc)   XCENC  =       561.02073377
  PAW double counting   =     17273.67206419   -17477.03389798
  entropy T*S    EENTRO =        -0.00941500
  eigenvalues    EBANDS =     -1761.07664373
  atomic energy  EATOM  =      7163.56118773
  Solvation  Ediel_sol  =         0.00000000
  ---------------------------------------------------
  free energy    TOTEN  =      -326.67771626 eV

  energy without entropy =     -326.66830126  energy(sigma->0) =     -326.67300876


--------------------------------------------------------------------------------------------------------


--------------------------------------- Iteration      2(  19)  ---------------------------------------


    POTLOK:  cpu time    0.0411: real time    0.0414
    SETDIJ:  cpu time    0.0023: real time    0.0023
    EDDIAG:  cpu time    0.2030: real time    0.2029
  RMM-DIIS:  cpu time    0.2254: real time    0.2254
    ORTHCH:  cpu time    0.0472: real time    0.0472
       DOS:  cpu time    0.0011: real time    0.0011
    CHARGE:  cpu time    0.0339: real time    0.0340
    MIXING:  cpu time    0.0020: real time    0.0020
    --------------------------------------------
      LOOP:  cpu time    0.5561: real time    0.5561

 eigenvalue-minimisations  :   389
 total energy-change (2. order) :-0.8140041E-05  (-0.6348010E-07)
 number of electron     156.9999826 magnetization 
 augmentation part       11.5819259 magnetization 

 Broyden mixing:
  rms(total) = 0.66986E-04    rms(broyden)= 0.66972E-04
  rms(prec ) = 0.84674E-04
  weight for this iteration     100.00

 eigenvalues of (default mixing * dielectric matrix)
  average eigenvalue GAMMA=   2.0599
  8.8238  5.6794  2.6970  2.6970  2.4451  1.4943  1.4943  1.4989  1.4989  0.9452
  0.9452  1.0721  1.0721  0.9690  0.9690  0.9309  0.9309  0.9141

 Free energy of the ion-electron system (eV)
  ---------------------------------------------------
  alpha Z        PSCENC =        96.77598676
  Ewald energy   TEWEN  =     16520.36354960
  -Hartree energ DENC   =    -22703.95483262
  -exchange      EXHF   =         0.00000000
  -V(xc)+E(xc)   XCENC  =       561.02068586
  PAW double counting   =     17273.63727609   -17476.99777541
  entropy T*S    EENTRO =        -0.00941501
  eigenvalues    EBANDS =     -1761.07438741
  atomic energy  EATOM  =      7163.56118773
  Solvation  Ediel_sol  =         0.00000000
  ---------------------------------------------------
  free energy    TOTEN  =      -326.67772440 eV

  energy without entropy =     -326.66830940  energy(sigma->0) =     -326.67301690


--------------------------------------------------------------------------------------------------------


--------------------------------------- Iteration      2(  20)  ---------------------------------------


    POTLOK:  cpu time    0.0380: real time    0.0414
    SETDIJ:  cpu time    0.0023: real time    0.0023
    EDDIAG:  cpu time    0.2162: real time    0.2196
  RMM-DIIS:  cpu time    0.2195: real time    0.2195
    ORTHCH:  cpu time    0.0479: real time    0.0479
       DOS:  cpu time    0.0006: real time    0.0005
    CHARGE:  cpu time    0.0331: real time    0.0331
    MIXING:  cpu time    0.0021: real time    0.0021
    --------------------------------------------
      LOOP:  cpu time    0.5597: real time    0.5665

 eigenvalue-minimisations  :   351
 total energy-change (2. order) :-0.4810629E-05  (-0.4025801E-07)
 number of electron     156.9999826 magnetization 
 augmentation part       11.5818905 magnetization 

 Broyden mixing:
  rms(total) = 0.79689E-04    rms(broyden)= 0.79682E-04
  rms(prec ) = 0.89832E-04
  weight for this iteration     100.00

 eigenvalues of (default mixing * dielectric matrix)
  average eigenvalue GAMMA=   2.0604
  8.9313  5.9940  3.0898  2.5051  2.5051  1.9963  1.4875  1.4875  1.3940  0.9455
  0.9455  1.0923  1.0923  0.9993  0.9993  0.9203  0.9203  0.9208  0.9208

 Free energy of the ion-electron system (eV)
  ---------------------------------------------------
  alpha Z        PSCENC =        96.77598676
  Ewald energy   TEWEN  =     16520.36354960
  -Hartree energ DENC   =    -22703.96765975
  -exchange      EXHF   =         0.00000000
  -V(xc)+E(xc)   XCENC  =       561.02112062
  PAW double counting   =     17273.53398771   -17476.89554759
  entropy T*S    EENTRO =        -0.00941501
  eigenvalues    EBANDS =     -1761.06093928
  atomic energy  EATOM  =      7163.56118773
  Solvation  Ediel_sol  =         0.00000000
  ---------------------------------------------------
  free energy    TOTEN  =      -326.67772921 eV

  energy without entropy =     -326.66831420  energy(sigma->0) =     -326.67302171


--------------------------------------------------------------------------------------------------------


--------------------------------------- Iteration      2(  21)  ---------------------------------------


    POTLOK:  cpu time    0.0381: real time    0.0416
    SETDIJ:  cpu time    0.0023: real time    0.0023
    EDDIAG:  cpu time    0.2013: real time    0.2012
  RMM-DIIS:  cpu time    0.2079: real time    0.2081
    ORTHCH:  cpu time    0.0470: real time    0.0470
       DOS:  cpu time    0.0012: real time    0.0012
    CHARGE:  cpu time    0.0328: real time    0.0353
    MIXING:  cpu time    0.0022: real time    0.0022
    --------------------------------------------
      LOOP:  cpu time    0.5328: real time    0.5389

 eigenvalue-minimisations  :   296
 total energy-change (2. order) :-0.1312173E-05  (-0.1477862E-07)
 number of electron     156.9999826 magnetization 
 augmentation part       11.5819160 magnetization 

 Broyden mixing:
  rms(total) = 0.15051E-04    rms(broyden)= 0.15040E-04
  rms(prec ) = 0.24490E-04
  weight for this iteration     100.00

 eigenvalues of (default mixing * dielectric matrix)
  average eigenvalue GAMMA=   2.0534
  9.0498  6.0760  3.2438  2.4744  2.4552  2.4552  1.4937  1.4937  1.4015  1.4015
  0.9454  0.9454  1.0422  1.0422  0.9548  0.9548  0.9638  0.9638  0.8900  0.8208

 Free energy of the ion-electron system (eV)
  ---------------------------------------------------
  alpha Z        PSCENC =        96.77598676
  Ewald energy   TEWEN  =     16520.36354960
  -Hartree energ DENC   =    -22703.96580322
  -exchange      EXHF   =         0.00000000
  -V(xc)+E(xc)   XCENC  =       561.02089737
  PAW double counting   =     17273.60094021   -17476.96171563
  entropy T*S    EENTRO =        -0.00941501
  eigenvalues    EBANDS =     -1761.06335833
  atomic energy  EATOM  =      7163.56118773
  Solvation  Ediel_sol  =         0.00000000
  ---------------------------------------------------
  free energy    TOTEN  =      -326.67773053 eV

  energy without entropy =     -326.66831551  energy(sigma->0) =     -326.67302302


--------------------------------------------------------------------------------------------------------


--------------------------------------- Iteration      2(  22)  ---------------------------------------


    POTLOK:  cpu time    0.0377: real time    0.0413
    SETDIJ:  cpu time    0.0024: real time    0.0024
    EDDIAG:  cpu time    0.2014: real time    0.2014
  RMM-DIIS:  cpu time    0.1868: real time    0.1867
    ORTHCH:  cpu time    0.0479: real time    0.0479
       DOS:  cpu time    0.0007: real time    0.0007
    --------------------------------------------
      LOOP:  cpu time    0.4768: real time    0.4803

 eigenvalue-minimisations  :   191
 total energy-change (2. order) :-0.8198422E-06  (-0.5696795E-08)
 number of electron     156.9999826 magnetization 
 augmentation part       11.5819160 magnetization 

 Free energy of the ion-electron system (eV)
  ---------------------------------------------------
  alpha Z        PSCENC =        96.77598676
  Ewald energy   TEWEN  =     16520.36354960
  -Hartree energ DENC   =    -22703.96727454
  -exchange      EXHF   =         0.00000000
  -V(xc)+E(xc)   XCENC  =       561.02084821
  PAW double counting   =     17273.62751097   -17476.98845809
  entropy T*S    EENTRO =        -0.00941501
  eigenvalues    EBANDS =     -1761.06166698
  atomic energy  EATOM  =      7163.56118773
  Solvation  Ediel_sol  =         0.00000000
  ---------------------------------------------------
  free energy    TOTEN  =      -326.67773135 eV

  energy without entropy =     -326.66831634  energy(sigma->0) =     -326.67302384


--------------------------------------------------------------------------------------------------------


 average (electrostatic) potential at core
  the test charge radii are     0.6991  0.7089  0.9521
  (the norm of the test charge is              1.0000)
       1 -57.5066       2 -57.4737       3 -57.4444       4 -57.5777       5 -57.9460
       6 -57.6975       7 -57.7963       8 -57.7110       9 -57.4772      10 -57.6410
      11 -57.6323      12 -57.4651      13 -57.5066      14 -57.4507      15 -57.4931
      16 -57.6067      17 -57.7525      18 -58.6453      19 -58.7121      20 -57.5882
      21 -57.9221      22 -57.7528      23 -57.4868      24 -57.4819      25 -57.4513
      26 -57.4468      27 -57.5291      28 -57.6972      29 -57.6515      30 -57.7487
      31 -58.6098      32 -57.5162      33 -57.7673      34 -57.6434      35 -57.5004
      36 -73.2451      37 -40.5140
 
 
 
 E-fermi :  -2.0111     XC(G=0):  -3.1338     alpha+bet : -2.6204


 k-point     1 :       0.0000    0.0000    0.0000
  band No.  band energies     occupation 
      1     -22.8040      2.00000
      2     -21.6313      2.00000
      3     -21.3686      2.00000
      4     -20.8261      2.00000
      5     -20.1213      2.00000
      6     -19.6981      2.00000
      7     -19.4968      2.00000
      8     -19.4722      2.00000
      9     -19.4115      2.00000
     10     -19.3378      2.00000
     11     -19.2916      2.00000
     12     -17.8671      2.00000
     13     -17.6568      2.00000
     14     -17.5560      2.00000
     15     -17.3915      2.00000
     16     -16.7532      2.00000
     17     -16.0825      2.00000
     18     -15.3074      2.00000
     19     -15.1416      2.00000
     20     -15.0131      2.00000
     21     -14.7993      2.00000
     22     -13.9823      2.00000
     23     -13.9442      2.00000
     24     -13.8578      2.00000
     25     -13.6615      2.00000
     26     -13.0882      2.00000
     27     -13.0221      2.00000
     28     -12.4235      2.00000
     29     -12.3138      2.00000
     30     -12.1786      2.00000
     31     -12.0697      2.00000
     32     -11.8475      2.00000
     33     -11.6602      2.00000
     34     -10.8538      2.00000
     35     -10.4817      2.00000
     36     -10.4729      2.00000
     37     -10.3869      2.00000
     38     -10.2089      2.00000
     39     -10.1005      2.00000
     40      -9.9605      2.00000
     41      -9.3684      2.00000
     42      -9.3138      2.00000
     43      -9.1684      2.00000
     44      -8.9883      2.00000
     45      -8.7860      2.00000
     46      -8.3846      2.00000
     47      -8.3254      2.00000
     48      -8.2492      2.00000
     49      -8.1955      2.00000
     50      -8.1738      2.00000
     51      -8.0460      2.00000
     52      -8.0010      2.00000
     53      -7.9818      2.00000
     54      -7.9736      2.00000
     55      -7.9604      2.00000
     56      -7.9231      2.00000
     57      -7.8501      2.00000
     58      -7.7113      2.00000
     59      -7.6533      2.00000
     60      -7.5287      2.00000
     61      -7.1911      2.00000
     62      -7.0289      2.00000
     63      -6.9858      2.00000
     64      -6.9594      2.00000
     65      -6.9053      2.00000
     66      -6.8945      2.00000
     67      -6.5194      2.00000
     68      -6.1221      2.00000
     69      -5.4732      2.00000
     70      -5.3389      2.00000
     71      -5.1557      2.00000
     72      -4.9896      2.00000
     73      -4.9633      2.00000
     74      -4.8103      2.00000
     75      -4.5957      2.00000
     76      -3.6003      2.00000
     77      -2.9690      2.00000
     78      -2.3543      2.00000
     79      -2.2085      2.00000
     80      -2.1751      2.00000
     81      -1.0048      0.00000
     82      -0.2890      0.00000
     83       0.2424      0.00000
     84       0.3215      0.00000
     85       0.3677      0.00000
     86       0.6390      0.00000
     87       1.0392      0.00000
     88       1.2200      0.00000
     89       1.2795      0.00000
     90       1.5402      0.00000
     91       1.9611      0.00000
     92       2.1915      0.00000
     93       2.3648      0.00000
     94       2.6320      0.00000
     95       2.6809      0.00000
     96       2.7592      0.00000
     97       2.8011      0.00000
     98       2.8830      0.00000

 k-point     2 :       0.5000    0.0000    0.0000
  band No.  band energies     occupation 
      1     -22.7991      2.00000
      2     -21.7597      2.00000
      3     -21.1763      2.00000
      4     -20.5735      2.00000
      5     -20.4314      2.00000
      6     -20.0338      2.00000
      7     -19.8166      2.00000
      8     -19.7068      2.00000
      9     -18.9833      2.00000
     10     -18.6920      2.00000
     11     -18.6366      2.00000
     12     -18.4750      2.00000
     13     -18.1006      2.00000
     14     -18.0259      2.00000
     15     -16.6058      2.00000
     16     -16.4071      2.00000
     17     -16.2292      2.00000
     18     -16.1393      2.00000
     19     -14.9475      2.00000
     20     -14.5695      2.00000
     21     -14.3156      2.00000
     22     -14.2554      2.00000
     23     -14.1453      2.00000
     24     -14.1002      2.00000
     25     -13.2067      2.00000
     26     -13.1572      2.00000
     27     -13.0778      2.00000
     28     -12.8466      2.00000
     29     -12.2829      2.00000
     30     -12.2045      2.00000
     31     -12.0757      2.00000
     32     -11.9727      2.00000
     33     -11.1223      2.00000
     34     -11.0523      2.00000
     35     -10.8921      2.00000
     36     -10.7097      2.00000
     37     -10.1960      2.00000
     38      -9.9736      2.00000
     39      -9.8327      2.00000
     40      -9.6806      2.00000
     41      -9.4370      2.00000
     42      -9.1586      2.00000
     43      -8.9583      2.00000
     44      -8.8743      2.00000
     45      -8.6717      2.00000
     46      -8.5340      2.00000
     47      -8.4844      2.00000
     48      -8.4284      2.00000
     49      -8.3681      2.00000
     50      -8.3149      2.00000
     51      -8.2301      2.00000
     52      -8.1007      2.00000
     53      -8.0665      2.00000
     54      -8.0209      2.00000
     55      -7.9743      2.00000
     56      -7.9548      2.00000
     57      -7.9458      2.00000
     58      -7.8233      2.00000
     59      -7.6142      2.00000
     60      -7.5091      2.00000
     61      -7.4202      2.00000
     62      -7.3796      2.00000
     63      -7.0384      2.00000
     64      -6.5010      2.00000
     65      -6.4585      2.00000
     66      -6.1194      2.00000
     67      -6.0937      2.00000
     68      -6.0203      2.00000
     69      -5.7887      2.00000
     70      -5.5764      2.00000
     71      -5.4953      2.00000
     72      -5.4777      2.00000
     73      -5.3386      2.00000
     74      -4.1393      2.00000
     75      -3.7658      2.00000
     76      -3.6341      2.00000
     77      -3.5745      2.00000
     78      -3.4693      2.00000
     79      -1.8887      0.00054
     80      -0.9410      0.00000
     81      -0.8911      0.00000
     82      -0.8388      0.00000
     83      -0.0661      0.00000
     84       0.5232      0.00000
     85       0.6533      0.00000
     86       0.7459      0.00000
     87       1.1182      0.00000
     88       1.3001      0.00000
     89       1.4598      0.00000
     90       1.5420      0.00000
     91       1.5977      0.00000
     92       1.7094      0.00000
     93       1.7213      0.00000
     94       1.7970      0.00000
     95       2.3241      0.00000
     96       3.1521      0.00000
     97       3.4685      0.00000
     98       3.8200      0.00000

 k-point     3 :       0.0000    0.3333    0.0000
  band No.  band energies     occupation 
      1     -22.7237      2.00000
      2     -21.5714      2.00000
      3     -21.1729      2.00000
      4     -21.1515      2.00000
      5     -20.6172      2.00000
      6     -20.4950      2.00000
      7     -19.5586      2.00000
      8     -19.2751      2.00000
      9     -18.9562      2.00000
     10     -18.6344      2.00000
     11     -18.4781      2.00000
     12     -18.0312      2.00000
     13     -17.9208      2.00000
     14     -17.1285      2.00000
     15     -16.6246      2.00000
     16     -16.4701      2.00000
     17     -16.4548      2.00000
     18     -16.0516      2.00000
     19     -15.7384      2.00000
     20     -15.4752      2.00000
     21     -15.3879      2.00000
     22     -15.0890      2.00000
     23     -14.2063      2.00000
     24     -14.1226      2.00000
     25     -13.6691      2.00000
     26     -12.4916      2.00000
     27     -12.3625      2.00000
     28     -12.2382      2.00000
     29     -12.0117      2.00000
     30     -11.9270      2.00000
     31     -11.8595      2.00000
     32     -11.5810      2.00000
     33     -10.8504      2.00000
     34     -10.7030      2.00000
     35     -10.3709      2.00000
     36     -10.1310      2.00000
     37      -9.9707      2.00000
     38      -9.8505      2.00000
     39      -9.8062      2.00000
     40      -9.7180      2.00000
     41      -9.5406      2.00000
     42      -9.2751      2.00000
     43      -9.1053      2.00000
     44      -9.0796      2.00000
     45      -9.0367      2.00000
     46      -8.9163      2.00000
     47      -8.8592      2.00000
     48      -8.7673      2.00000
     49      -8.5221      2.00000
     50      -8.3610      2.00000
     51      -8.2517      2.00000
     52      -8.0101      2.00000
     53      -7.9810      2.00000
     54      -7.9768      2.00000
     55      -7.9725      2.00000
     56      -7.9559      2.00000
     57      -7.9301      2.00000
     58      -7.8590      2.00000
     59      -7.7199      2.00000
     60      -7.4136      2.00000
     61      -7.2067      2.00000
     62      -7.1351      2.00000
     63      -6.9028      2.00000
     64      -6.7226      2.00000
     65      -6.6321      2.00000
     66      -6.3917      2.00000
     67      -6.1478      2.00000
     68      -6.0119      2.00000
     69      -5.8598      2.00000
     70      -5.7317      2.00000
     71      -5.5596      2.00000
     72      -5.4397      2.00000
     73      -4.7176      2.00000
     74      -4.3938      2.00000
     75      -4.3282      2.00000
     76      -4.0704      2.00000
     77      -3.6232      2.00000
     78      -3.4866      2.00000
     79      -2.0111      0.99973
     80      -0.9512      0.00000
     81      -0.7004      0.00000
     82      -0.5753      0.00000
     83      -0.3738      0.00000
     84       0.2012      0.00000
     85       0.5107      0.00000
     86       0.8594      0.00000
     87       0.9154      0.00000
     88       1.1977      0.00000
     89       1.3166      0.00000
     90       1.5821      0.00000
     91       1.6789      0.00000
     92       1.8373      0.00000
     93       1.9815      0.00000
     94       2.2725      0.00000
     95       2.4259      0.00000
     96       2.5080      0.00000
     97       2.5785      0.00000
     98       2.6858      0.00000

 k-point     4 :       0.5000    0.3333    0.0000
  band No.  band energies     occupation 
      1     -22.7208      2.00000
      2     -21.5563      2.00000
      3     -21.4144      2.00000
      4     -20.8782      2.00000
      5     -20.5493      2.00000
      6     -20.3564      2.00000
      7     -19.8656      2.00000
      8     -19.7065      2.00000
      9     -18.8909      2.00000
     10     -18.3090      2.00000
     11     -18.0777      2.00000
     12     -17.8344      2.00000
     13     -17.4422      2.00000
     14     -17.3496      2.00000
     15     -17.2159      2.00000
     16     -17.0381      2.00000
     17     -16.7484      2.00000
     18     -16.4955      2.00000
     19     -15.3056      2.00000
     20     -15.1034      2.00000
     21     -14.7202      2.00000
     22     -14.5156      2.00000
     23     -14.2444      2.00000
     24     -14.0180      2.00000
     25     -13.7872      2.00000
     26     -13.5867      2.00000
     27     -12.9923      2.00000
     28     -12.8601      2.00000
     29     -11.5794      2.00000
     30     -11.4598      2.00000
     31     -11.2755      2.00000
     32     -11.1227      2.00000
     33     -11.0384      2.00000
     34     -10.8505      2.00000
     35     -10.3835      2.00000
     36     -10.0101      2.00000
     37      -9.9444      2.00000
     38      -9.8163      2.00000
     39      -9.6967      2.00000
     40      -9.6566      2.00000
     41      -9.4889      2.00000
     42      -9.3941      2.00000
     43      -9.2641      2.00000
     44      -9.0909      2.00000
     45      -8.9385      2.00000
     46      -8.8236      2.00000
     47      -8.7552      2.00000
     48      -8.7082      2.00000
     49      -8.6772      2.00000
     50      -8.5274      2.00000
     51      -8.2791      2.00000
     52      -8.1923      2.00000
     53      -8.1038      2.00000
     54      -7.9962      2.00000
     55      -7.9775      2.00000
     56      -7.9716      2.00000
     57      -7.9356      2.00000
     58      -7.8836      2.00000
     59      -7.8680      2.00000
     60      -7.4363      2.00000
     61      -7.3422      2.00000
     62      -7.2191      2.00000
     63      -7.0063      2.00000
     64      -6.6682      2.00000
     65      -6.5334      2.00000
     66      -6.2608      2.00000
     67      -6.1642      2.00000
     68      -5.8467      2.00000
     69      -5.7795      2.00000
     70      -5.3904      2.00000
     71      -5.2471      2.00000
     72      -5.0678      2.00000
     73      -4.9017      2.00000
     74      -4.5819      2.00000
     75      -4.5484      2.00000
     76      -4.3107      2.00000
     77      -4.0392      2.00000
     78      -3.5112      2.00000
     79      -1.7835      0.00000
     80      -0.4776      0.00000
     81      -0.4599      0.00000
     82      -0.2365      0.00000
     83      -0.1418      0.00000
     84       0.0542      0.00000
     85       0.1622      0.00000
     86       0.5844      0.00000
     87       0.8269      0.00000
     88       0.9061      0.00000
     89       1.0550      0.00000
     90       1.2216      0.00000
     91       1.4934      0.00000
     92       1.7915      0.00000
     93       1.8579      0.00000
     94       2.0965      0.00000
     95       2.4585      0.00000
     96       2.7153      0.00000
     97       3.2032      0.00000
     98       3.3992      0.00000


--------------------------------------------------------------------------------------------------------


 soft charge-density along one line, spin component           1
         0         1         2         3         4         5         6         7         8         9
 total charge-density along one line
 
 pseudopotential strength for first ion, spin component:           1
 10.179  13.536  -0.000  -0.000   0.000   0.001   0.000  -0.000
 13.536  17.999  -0.000  -0.000   0.000   0.001   0.000  -0.001
 -0.000  -0.000  -4.311   0.000   0.000   8.430  -0.000  -0.001
 -0.000  -0.000   0.000  -4.302   0.000  -0.000   8.419  -0.000
  0.000   0.000   0.000   0.000  -4.310  -0.001  -0.000   8.429
  0.001   0.001   8.430  -0.000  -0.001 -18.621   0.000   0.001
  0.000   0.000  -0.000   8.419  -0.000   0.000 -18.608   0.000
 -0.000  -0.001  -0.001  -0.000   8.429   0.001   0.000 -18.619
 total augmentation occupancy for first ion, spin component:           1
  8.344  -3.732  -0.042   0.001  -0.019  -0.006   0.000  -0.003
 -3.732   1.726   0.023  -0.000   0.009   0.003  -0.000   0.001
 -0.042   0.023   1.840   0.001  -0.013   0.171  -0.000  -0.002
  0.001  -0.000   0.001   1.210   0.002  -0.000   0.072   0.000
 -0.019   0.009  -0.013   0.002   1.845  -0.002   0.000   0.170
 -0.006   0.003   0.171  -0.000  -0.002   0.017  -0.000  -0.000
  0.000  -0.000  -0.000   0.072   0.000  -0.000   0.005   0.000
 -0.003   0.001  -0.002   0.000   0.170  -0.000   0.000   0.017


------------------------ aborting loop because EDIFF is reached ----------------------------------------


    CHARGE:  cpu time    0.0332: real time    0.0332
    FORLOC:  cpu time    0.0057: real time    0.0057
    FORNL :  cpu time    0.1331: real time    0.1331
    STRESS:  cpu time    0.4077: real time    0.4078
    FORCOR:  cpu time    0.0398: real time    0.0398
    FORHAR:  cpu time    0.0141: real time    0.0141
    MIXING:  cpu time    0.0022: real time    0.0022
    OFIELD:  cpu time    0.0001: real time    0.0001

  FORCE on cell =-STRESS in cart. coord.  units (eV):
  Direction    XX          YY          ZZ          XY          YZ          ZX
  --------------------------------------------------------------------------------------
  Alpha Z    96.77599    96.77599    96.77599
  Ewald   21638.54666 21733.97563-26852.17364    48.86046   -15.22086    40.10306
  Hartree 21616.58460 21777.93949-20690.54980     7.44128   -17.33969    40.10950
  E(xc)    -615.57643  -615.86225  -635.27454     0.16675     0.01336    -0.00730
  Local  -44838.92123-45109.30334 45613.24576   -49.33711    33.07189   -80.72688
  n-local  -171.51565  -171.30674  -164.46973    -0.28400     0.01925     0.09576
  augment    26.31061    26.43915    28.07116    -0.05799    -0.00334    -0.00384
  Kinetic  2278.25139  2285.96209  2605.07071    -3.96756     0.41250    -0.48162
  Fock        0.00000     0.00000     0.00000     0.00000     0.00000     0.00000
  -------------------------------------------------------------------------------------
  Total      30.45594    24.62002     0.69590     2.82182     0.95311    -0.91132
  in kB      34.48412    27.87633     0.78794     3.19504     1.07917    -1.03186
  external pressure =       21.05 kB  Pullay stress =        0.00 kB


 VOLUME and BASIS-vectors are now :
 -----------------------------------------------------------------------------
  energy-cutoff  :      500.00
  volume of cell :     1415.02
      direct lattice vectors                 reciprocal lattice vectors
    12.673161253 -0.035588175  0.011407088     0.078907593  0.000220801 -0.000069373
    -0.020546898  7.341963348 -0.002740604     0.000382438  0.136204438  0.000049552
     0.013385982 -0.005570334 15.207929158    -0.000059118  0.000024380  0.065755233

  length of vectors
    12.673216355  7.341992610 15.207936069     0.078907932  0.136204984  0.065755264


 FORCES acting on ions
    electron-ion (+dipol)            ewald-force                    non-local-force                 convergence-correction
 -----------------------------------------------------------------------------------------------
   0.130E+02 -.307E+00 0.111E+02   -.131E+02 0.613E+00 -.111E+02   0.131E+00 0.204E+00 -.102E-01   0.281E-04 0.356E-05 -.383E-04
   -.103E+01 0.724E+00 0.821E+01   0.767E+00 -.785E+00 -.819E+01   -.210E+00 -.259E-01 -.288E-01   -.101E-04 0.600E-05 -.334E-04
   0.389E+01 -.159E+01 0.856E+01   -.395E+01 0.187E+01 -.856E+01   0.615E-01 0.494E-02 -.969E-02   -.172E-05 0.182E-04 -.304E-04
   0.130E+02 -.174E+01 0.119E+02   -.125E+02 0.200E+01 -.118E+02   0.840E+00 0.141E+00 -.367E-02   0.379E-04 0.150E-04 -.449E-04
   0.964E+01 0.189E+02 0.450E+02   -.886E+01 -.197E+02 -.441E+02   0.323E+01 0.981E+00 -.199E+01   -.136E-04 -.643E-04 -.110E-04
   0.366E+02 0.367E+01 0.174E+02   -.384E+02 -.367E+01 -.174E+02   -.125E+00 -.125E+00 -.189E-01   -.295E-04 0.268E-04 -.461E-04
   0.398E+02 0.376E+01 0.352E+02   -.422E+02 -.269E+01 -.354E+02   0.461E+00 0.997E+00 0.145E+00   -.570E-04 -.142E-04 -.312E-04
   -.305E+01 0.108E+02 0.257E+02   0.220E+01 -.123E+02 -.255E+02   -.111E+01 -.263E+00 0.295E+00   0.661E-05 0.236E-04 -.415E-04
   -.242E+02 0.822E+01 0.135E+02   0.243E+02 -.872E+01 -.134E+02   -.716E-01 -.322E+00 0.519E-01   -.841E-05 -.367E-05 -.424E-04
   -.267E+02 0.587E+01 0.216E+02   0.273E+02 -.549E+01 -.217E+02   -.282E+00 0.529E+00 0.347E-01   0.973E-05 0.100E-04 -.527E-04
   -.312E+02 0.154E+02 0.219E+02   0.323E+02 -.163E+02 -.218E+02   0.242E+00 0.309E+00 0.108E+00   0.458E-05 -.218E-05 -.392E-04
   -.152E+02 -.150E+01 0.109E+02   0.154E+02 0.187E+01 -.108E+02   0.161E+00 0.109E+00 -.337E-02   -.127E-04 0.104E-04 -.409E-04
   0.208E+02 0.246E+00 0.117E+02   -.211E+02 -.268E+00 -.117E+02   0.245E+00 -.750E-01 0.109E-01   -.135E-04 0.233E-05 -.298E-04
   -.547E+01 0.267E+01 0.890E+01   0.570E+01 -.296E+01 -.891E+01   -.228E-02 -.152E+00 0.621E-02   0.285E-05 0.143E-05 -.281E-04
   0.485E+01 -.274E+01 0.870E+01   -.514E+01 0.297E+01 -.872E+01   -.347E-01 0.113E+00 -.174E-01   -.437E-05 0.161E-05 -.268E-04
   0.256E+02 0.820E+01 0.149E+02   -.257E+02 -.859E+01 -.149E+02   0.574E+00 -.292E+00 0.211E+00   0.933E-05 -.328E-04 -.314E-04
   0.387E+02 0.237E+02 0.236E+02   -.400E+02 -.263E+02 -.238E+02   0.386E+00 0.386E+00 0.646E-01   -.640E-04 -.111E-03 -.935E-05
   0.479E+02 0.104E+02 0.155E+02   -.501E+02 -.106E+02 -.134E+02   0.554E+01 0.167E+01 -.362E+01   -.202E-03 -.652E-04 0.875E-04
   0.431E+01 -.126E+02 0.180E+03   -.449E+01 0.127E+02 -.182E+03   -.285E+01 0.492E+01 0.269E+01   0.669E-04 -.117E-03 -.623E-05
   -.368E+02 -.505E+01 0.150E+02   0.388E+02 0.519E+01 -.149E+02   0.275E+00 0.281E-01 0.576E-02   0.877E-05 0.103E-04 -.379E-04
   -.335E+02 0.620E+00 0.479E+02   0.341E+02 -.785E+00 -.470E+02   -.227E+01 -.179E+01 -.191E+01   0.689E-04 -.267E-04 -.602E-05
   -.286E+02 -.175E+02 0.366E+02   0.283E+02 0.195E+02 -.368E+02   -.184E+01 0.322E-01 0.280E-01   0.297E-04 0.220E-04 -.312E-04
   -.190E+02 -.208E+01 0.116E+02   0.191E+02 0.235E+01 -.117E+02   -.387E+00 0.212E+00 0.329E-01   -.814E-05 0.117E-04 -.355E-04
   0.146E+02 0.466E+01 0.102E+02   -.149E+02 -.551E+01 -.101E+02   -.998E-01 -.267E+00 -.437E-01   0.183E-04 -.164E-04 -.380E-04
   -.599E+01 0.715E+00 0.862E+01   0.633E+01 -.828E+00 -.861E+01   0.239E-01 0.655E-02 -.122E-02   0.790E-06 -.170E-04 -.301E-04
   0.189E+01 0.274E+00 0.825E+01   -.171E+01 -.322E+00 -.824E+01   0.113E+00 0.687E-01 -.156E-01   0.880E-05 -.109E-04 -.330E-04
   0.254E+02 -.106E+02 0.129E+02   -.251E+02 0.113E+02 -.128E+02   0.216E+00 0.471E+00 0.108E+00   -.318E-04 0.277E-04 -.280E-04
   0.526E+01 -.269E+02 0.216E+02   -.493E+01 0.293E+02 -.216E+02   0.116E+01 0.827E+00 0.548E+00   -.853E-05 0.118E-03 -.180E-04
   0.435E+02 -.236E+02 0.167E+02   -.456E+02 0.253E+02 -.168E+02   -.882E+00 -.101E-01 0.600E+00   -.977E-04 0.752E-04 0.106E-05
   0.297E+02 -.113E+02 0.208E+02   -.301E+02 0.108E+02 -.210E+02   0.693E+00 -.113E+01 0.181E-01   -.464E-04 0.705E-04 -.342E-04
   -.243E+02 -.207E+02 0.248E+02   0.248E+02 0.224E+02 -.230E+02   -.464E+01 -.402E+01 -.339E+01   0.147E-03 0.141E-03 0.636E-04
   -.162E+02 0.564E+00 0.132E+02   0.161E+02 -.660E+00 -.132E+02   -.501E+00 0.872E-01 -.124E-01   -.164E-04 -.166E-04 -.469E-04
   -.459E+02 -.917E+01 0.274E+02   0.494E+02 0.892E+01 -.277E+02   -.438E+00 0.188E+00 0.171E-01   0.122E-03 0.141E-04 -.218E-04
   -.293E+02 -.130E+00 0.197E+02   0.299E+02 -.591E+00 -.197E+02   -.326E+00 -.554E+00 0.267E+00   0.178E-04 -.122E-04 -.500E-04
   -.131E+02 -.536E+00 0.112E+02   0.130E+02 0.327E+00 -.112E+02   -.461E+00 -.156E+00 0.112E-01   -.231E-04 -.128E-04 -.393E-04
   -.150E+02 0.231E+02 0.292E+03   0.194E+02 -.281E+02 -.308E+03   -.588E+00 0.882E-01 0.183E+02   0.536E-04 -.792E-04 0.939E-04
   -.145E+01 0.290E+01 -.110E+04   0.927E+00 -.227E+01 0.111E+04   0.475E+00 -.570E+00 -.326E+01   0.129E-04 -.436E-04 -.281E-03
 -----------------------------------------------------------------------------------------------
   0.222E+01 -.258E+01 -.919E+01   -.568E-13 0.156E-12 -.227E-12   -.229E+01 0.263E+01 0.922E+01   0.579E-05 -.363E-04 -.107E-02
 
 
 POSITION                                       TOTAL-FORCE (eV/Angst)
 -----------------------------------------------------------------------------------
      2.11482      1.21105      3.80324        -0.016937      0.509396      0.017101
      0.00832     -0.00236      3.80217        -0.473773     -0.087529     -0.009809
      0.70444      1.21878      3.80207         0.003137      0.281049     -0.009914
      2.80512     -0.01219      3.80502         1.354623      0.407350      0.031976
      6.29131      1.17202      3.77134         4.018010      0.216544     -1.094178
      4.24972     -0.01498      3.80584        -1.903690     -0.126007      0.042667
      4.93577      1.18125      3.79087        -2.010793      2.070737     -0.074414
      7.06203     -0.01838      3.80693        -1.960418     -1.759408      0.484373
     10.56005      1.20017      3.81200         0.005691     -0.824195      0.130136
      8.45117     -0.03254      3.81075         0.286841      0.913766     -0.097475
      9.14862      1.19918      3.80734         1.282909     -0.554050      0.180474
     11.26054     -0.03644      3.81176         0.375801      0.481044      0.002423
      2.10258      3.66322      3.80207         0.022938     -0.097830     -0.014460
     -0.00554      2.44979      3.80105         0.227880     -0.437839     -0.006104
      0.69845      3.66513      3.80125        -0.326091      0.336115     -0.038211
      2.81433      2.45144      3.80404         0.434663     -0.681871      0.209991
      4.23685      2.45108      3.80900        -0.954800     -2.279370     -0.147869
      4.87350      3.66070      3.79251         3.270828      1.479024     -1.552286
      7.13138      2.25612      3.52053        -3.032415      5.034693      0.722319
     10.53670      3.63618      3.81027         2.274852      0.170081      0.073649
      8.48832      2.43531      3.76802        -1.636013     -1.959291     -1.038242
      9.17848      3.62962      3.79265        -2.216765      2.041318     -0.159841
     11.26607      2.40994      3.81193        -0.334877      0.482739     -0.019722
      2.10538      6.11921      3.80156        -0.419188     -1.114268     -0.005159
     -0.01423      4.89253      3.80015         0.371599     -0.107331      0.005403
      0.68691      6.11656      3.80027         0.297318      0.020260     -0.013081
      2.80797      4.87122      3.80304         0.464206      1.158221      0.236995
      6.30786      6.07673      3.80684         1.496813      3.224151      0.524955
      4.23468      4.87089      3.80451        -2.954561      1.718300      0.472827
      4.91040      6.11984      3.80145         0.360660     -1.654410     -0.210701
      7.05811      4.92192      3.79030        -4.176490     -2.292284     -1.597894
     10.55168      6.08512      3.80896        -0.587159     -0.010073      0.017443
      8.41019      4.86097      3.81235         3.011837     -0.060285     -0.224781
      9.12826      6.10169      3.80873         0.296826     -1.276811      0.249334
     11.26060      4.86740      3.81077        -0.621448     -0.366037      0.036434
      6.20041      3.84116      3.35545         3.816864     -4.915360      2.181429
      6.73914      3.04810      6.20819        -0.048878      0.059459      0.694214
 -----------------------------------------------------------------------------------
    total drift:                               -0.070815      0.042172      0.030288


--------------------------------------------------------------------------------------------------------


  FREE ENERGIE OF THE ION-ELECTRON SYSTEM (eV)
  ---------------------------------------------------
  free  energy   TOTEN  =      -326.67773135 eV

  energy  without entropy=     -326.66831634  energy(sigma->0) =     -326.67302384
 
 d Force = 0.9532724E+01[-0.445E+01, 0.235E+02]  d Energy = 0.2670201E+01 0.686E+01
 d Force = 0.1311597E+04[ 0.114E+04, 0.148E+04]  d Ewald  = 0.5826606E+03 0.729E+03


--------------------------------------------------------------------------------------------------------


    POTLOK:  cpu time    0.0416: real time    0.0416


--------------------------------------------------------------------------------------------------------


 Steepest descent step on ions:
 trial-energy change:   -2.670201  1 .order   -9.303598  -23.465748    4.858553
  (g-gl).g = 0.235E+02      g.g   = 0.235E+02  gl.gl    = 0.000E+00
 g(Force)  = 0.232E+02   g(Stress)= 0.237E+00 ortho     = 0.000E+00
 gamma     =   0.00000
 trial     =   1.00000
 opt step  =   0.47786  (harmonic =   0.82847) maximal distance =0.40804891
 next E    =  -328.890396   (d E  =  -4.88287)


--------------------------------------------------------------------------------------------------------


    WAVPRE:  cpu time    0.0140: real time    0.0164
    FEWALD:  cpu time    0.0007: real time    0.0006
    GENKIN:  cpu time    0.0048: real time    0.0049

 real space projection operators:
  total allocation   :       1843.91 KBytes
  max/ min on nodes  :        472.53        450.30

    ORTHCH:  cpu time    0.0914: real time    0.0914
     LOOP+:  cpu time   15.8836: real time   16.0377


--------------------------------------- Iteration      3(   1)  ---------------------------------------


    POTLOK:  cpu time    0.0367: real time    0.0405
    SETDIJ:  cpu time    0.0023: real time    0.0023
     EDDAV:  cpu time    0.8423: real time    0.8423
       DOS:  cpu time    0.0006: real time    0.0005
    CHARGE:  cpu time    0.0328: real time    0.0328
    MIXING:  cpu time    0.0008: real time    0.0008
    --------------------------------------------
      LOOP:  cpu time    0.9156: real time    0.9194

 eigenvalue-minimisations  :   784
 total energy-change (2. order) : 0.6450596E+01  (-0.3186310E+03)
 number of electron     156.9999875 magnetization 
 augmentation part       11.8140497 magnetization 

 Broyden mixing:
  rms(total) = 0.16619E+01    rms(broyden)= 0.16617E+01
  rms(prec ) = 0.16805E+01
  weight for this iteration     100.00

 Free energy of the ion-electron system (eV)
  ---------------------------------------------------
  alpha Z        PSCENC =        96.77598676
  Ewald energy   TEWEN  =     16781.03105172
  -Hartree energ DENC   =    -22998.19222178
  -exchange      EXHF   =         0.00000000
  -V(xc)+E(xc)   XCENC  =       561.83863501
  PAW double counting   =     17273.60651326   -17476.96748282
  entropy T*S    EENTRO =        -0.01060130
  eigenvalues    EBANDS =     -1721.87020325
  atomic energy  EATOM  =      7163.56118773
  Solvation  Ediel_sol  =         0.00000000
  ---------------------------------------------------
  free energy    TOTEN  =      -320.22713468 eV

  energy without entropy =     -320.21653338  energy(sigma->0) =     -320.22183403


--------------------------------------------------------------------------------------------------------


--------------------------------------- Iteration      3(   2)  ---------------------------------------


    POTLOK:  cpu time    0.0370: real time    0.0401
    SETDIJ:  cpu time    0.0022: real time    0.0022
    EDDIAG:  cpu time    0.2004: real time    0.2003
  RMM-DIIS:  cpu time    0.3837: real time    0.3841
    ORTHCH:  cpu time    0.0471: real time    0.0471
       DOS:  cpu time    0.0010: real time    0.0010
    CHARGE:  cpu time    0.0330: real time    0.0330
    MIXING:  cpu time    0.0009: real time    0.0008
    --------------------------------------------
      LOOP:  cpu time    0.7054: real time    0.7088

 eigenvalue-minimisations  :   787
 total energy-change (2. order) :-0.8568464E+01  (-0.9626787E+01)
 number of electron     156.9999878 magnetization 
 augmentation part       11.4785864 magnetization 

 Broyden mixing:
  rms(total) = 0.56177E+00    rms(broyden)= 0.56164E+00
  rms(prec ) = 0.58480E+00
  weight for this iteration     100.00

 eigenvalues of (default mixing * dielectric matrix)
  average eigenvalue GAMMA=   0.7657
  0.7657

 Free energy of the ion-electron system (eV)
  ---------------------------------------------------
  alpha Z        PSCENC =        96.77598676
  Ewald energy   TEWEN  =     16781.03105172
  -Hartree energ DENC   =    -22985.30735616
  -exchange      EXHF   =         0.00000000
  -V(xc)+E(xc)   XCENC  =       561.66666480
  PAW double counting   =     17682.50954571   -17896.62755453
  entropy T*S    EENTRO =        -0.00983848
  eigenvalues    EBANDS =     -1732.39528609
  atomic energy  EATOM  =      7163.56118773
  Solvation  Ediel_sol  =         0.00000000
  ---------------------------------------------------
  free energy    TOTEN  =      -328.79559855 eV

  energy without entropy =     -328.78576007  energy(sigma->0) =     -328.79067931


--------------------------------------------------------------------------------------------------------


--------------------------------------- Iteration      3(   3)  ---------------------------------------


    POTLOK:  cpu time    0.0366: real time    0.0401
    SETDIJ:  cpu time    0.0023: real time    0.0023
    EDDIAG:  cpu time    0.2019: real time    0.2018
  RMM-DIIS:  cpu time    0.3897: real time    0.3898
    ORTHCH:  cpu time    0.0477: real time    0.0477
       DOS:  cpu time    0.0010: real time    0.0005
    CHARGE:  cpu time    0.0326: real time    0.0331
    MIXING:  cpu time    0.0009: real time    0.0009
    --------------------------------------------
      LOOP:  cpu time    0.7127: real time    0.7162

 eigenvalue-minimisations  :   814
 total energy-change (2. order) : 0.5761954E+00  (-0.3235390E+00)
 number of electron     156.9999878 magnetization 
 augmentation part       11.4720588 magnetization 

 Broyden mixing:
  rms(total) = 0.50934E+00    rms(broyden)= 0.50933E+00
  rms(prec ) = 0.52268E+00
  weight for this iteration     100.00

 eigenvalues of (default mixing * dielectric matrix)
  average eigenvalue GAMMA=   0.9305
  0.9305  0.9305

 Free energy of the ion-electron system (eV)
  ---------------------------------------------------
  alpha Z        PSCENC =        96.77598676
  Ewald energy   TEWEN  =     16781.03105172
  -Hartree energ DENC   =    -22970.56278716
  -exchange      EXHF   =         0.00000000
  -V(xc)+E(xc)   XCENC  =       561.17949712
  PAW double counting   =     17530.66646505   -17740.06726211
  entropy T*S    EENTRO =        -0.00976948
  eigenvalues    EBANDS =     -1750.79377282
  atomic energy  EATOM  =      7163.56118773
  Solvation  Ediel_sol  =         0.00000000
  ---------------------------------------------------
  free energy    TOTEN  =      -328.21940318 eV

  energy without entropy =     -328.20963370  energy(sigma->0) =     -328.21451844


--------------------------------------------------------------------------------------------------------


--------------------------------------- Iteration      3(   4)  ---------------------------------------


    POTLOK:  cpu time    0.0371: real time    0.0408
    SETDIJ:  cpu time    0.0023: real time    0.0023
    EDDIAG:  cpu time    0.2011: real time    0.2011
  RMM-DIIS:  cpu time    0.3784: real time    0.3782
    ORTHCH:  cpu time    0.0478: real time    0.0478
       DOS:  cpu time    0.0005: real time    0.0005
    CHARGE:  cpu time    0.0329: real time    0.0329
    MIXING:  cpu time    0.0010: real time    0.0010
    --------------------------------------------
      LOOP:  cpu time    0.7011: real time    0.7046

 eigenvalue-minimisations  :   809
 total energy-change (2. order) : 0.1459320E+00  (-0.6543903E-01)
 number of electron     156.9999877 magnetization 
 augmentation part       11.5469692 magnetization 

 Broyden mixing:
  rms(total) = 0.25889E+00    rms(broyden)= 0.25889E+00
  rms(prec ) = 0.26537E+00
  weight for this iteration     100.00

 eigenvalues of (default mixing * dielectric matrix)
  average eigenvalue GAMMA=   1.0273
  0.8264  1.1277  1.1277

 Free energy of the ion-electron system (eV)
  ---------------------------------------------------
  alpha Z        PSCENC =        96.77598676
  Ewald energy   TEWEN  =     16781.03105172
  -Hartree energ DENC   =    -22961.12975774
  -exchange      EXHF   =         0.00000000
  -V(xc)+E(xc)   XCENC  =       560.86691041
  PAW double counting   =     17349.82183089   -17555.14019334
  entropy T*S    EENTRO =        -0.00986107
  eigenvalues    EBANDS =     -1763.85062658
  atomic energy  EATOM  =      7163.56118773
  Solvation  Ediel_sol  =         0.00000000
  ---------------------------------------------------
  free energy    TOTEN  =      -328.07347121 eV

  energy without entropy =     -328.06361014  energy(sigma->0) =     -328.06854067


--------------------------------------------------------------------------------------------------------


--------------------------------------- Iteration      3(   5)  ---------------------------------------


    POTLOK:  cpu time    0.0366: real time    0.0406
    SETDIJ:  cpu time    0.0023: real time    0.0023
    EDDIAG:  cpu time    0.2017: real time    0.2017
  RMM-DIIS:  cpu time    0.3871: real time    0.3869
    ORTHCH:  cpu time    0.0476: real time    0.0475
       DOS:  cpu time    0.0009: real time    0.0009
    CHARGE:  cpu time    0.0331: real time    0.0331
    MIXING:  cpu time    0.0010: real time    0.0010
    --------------------------------------------
      LOOP:  cpu time    0.7103: real time    0.7141

 eigenvalue-minimisations  :   834
 total energy-change (2. order) : 0.4185871E-02  (-0.6175004E-02)
 number of electron     156.9999877 magnetization 
 augmentation part       11.5389957 magnetization 

 Broyden mixing:
  rms(total) = 0.20446E+00    rms(broyden)= 0.20446E+00
  rms(prec ) = 0.20923E+00
  weight for this iteration     100.00

 eigenvalues of (default mixing * dielectric matrix)
  average eigenvalue GAMMA=   1.2946
  1.9802  1.2440  0.9771  0.9771

 Free energy of the ion-electron system (eV)
  ---------------------------------------------------
  alpha Z        PSCENC =        96.77598676
  Ewald energy   TEWEN  =     16781.03105172
  -Hartree energ DENC   =    -22958.93893828
  -exchange      EXHF   =         0.00000000
  -V(xc)+E(xc)   XCENC  =       560.86790066
  PAW double counting   =     17250.26350366   -17456.01098708
  entropy T*S    EENTRO =        -0.00995740
  eigenvalues    EBANDS =     -1765.60903311
  atomic energy  EATOM  =      7163.56118773
  Solvation  Ediel_sol  =         0.00000000
  ---------------------------------------------------
  free energy    TOTEN  =      -328.06928533 eV

  energy without entropy =     -328.05932793  energy(sigma->0) =     -328.06430663


--------------------------------------------------------------------------------------------------------


--------------------------------------- Iteration      3(   6)  ---------------------------------------


    POTLOK:  cpu time    0.0364: real time    0.0400
    SETDIJ:  cpu time    0.0022: real time    0.0022
    EDDIAG:  cpu time    0.2010: real time    0.2010
  RMM-DIIS:  cpu time    0.3704: real time    0.3703
    ORTHCH:  cpu time    0.0476: real time    0.0475
       DOS:  cpu time    0.0011: real time    0.0011
    CHARGE:  cpu time    0.0331: real time    0.0331
    MIXING:  cpu time    0.0011: real time    0.0011
    --------------------------------------------
      LOOP:  cpu time    0.6928: real time    0.6963

 eigenvalue-minimisations  :   785
 total energy-change (2. order) : 0.1911134E-01  (-0.1290671E-01)
 number of electron     156.9999876 magnetization 
 augmentation part       11.5746876 magnetization 

 Broyden mixing:
  rms(total) = 0.23343E-01    rms(broyden)= 0.23337E-01
  rms(prec ) = 0.27125E-01
  weight for this iteration     100.00

 eigenvalues of (default mixing * dielectric matrix)
  average eigenvalue GAMMA=   1.3076
  2.2971  1.1859  1.1859  0.9836  0.8852

 Free energy of the ion-electron system (eV)
  ---------------------------------------------------
  alpha Z        PSCENC =        96.77598676
  Ewald energy   TEWEN  =     16781.03105172
  -Hartree energ DENC   =    -22949.80288835
  -exchange      EXHF   =         0.00000000
  -V(xc)+E(xc)   XCENC  =       560.69228332
  PAW double counting   =     17047.94457644   -17251.54750656
  entropy T*S    EENTRO =        -0.01011858
  eigenvalues    EBANDS =     -1776.69474648
  atomic energy  EATOM  =      7163.56118773
  Solvation  Ediel_sol  =         0.00000000
  ---------------------------------------------------
  free energy    TOTEN  =      -328.05017399 eV

  energy without entropy =     -328.04005541  energy(sigma->0) =     -328.04511470


--------------------------------------------------------------------------------------------------------


--------------------------------------- Iteration      3(   7)  ---------------------------------------


    POTLOK:  cpu time    0.0365: real time    0.0401
    SETDIJ:  cpu time    0.0022: real time    0.0022
    EDDIAG:  cpu time    0.2010: real time    0.2009
  RMM-DIIS:  cpu time    0.3994: real time    0.3995
    ORTHCH:  cpu time    0.0480: real time    0.0480
       DOS:  cpu time    0.0005: real time    0.0005
    CHARGE:  cpu time    0.0329: real time    0.0329
    MIXING:  cpu time    0.0011: real time    0.0011
    --------------------------------------------
      LOOP:  cpu time    0.7216: real time    0.7253

 eigenvalue-minimisations  :   861
 total energy-change (2. order) :-0.1587086E-02  (-0.7332009E-03)
 number of electron     156.9999876 magnetization 
 augmentation part       11.5769394 magnetization 

 Broyden mixing:
  rms(total) = 0.26899E-01    rms(broyden)= 0.26898E-01
  rms(prec ) = 0.29484E-01
  weight for this iteration     100.00

 eigenvalues of (default mixing * dielectric matrix)
  average eigenvalue GAMMA=   1.3349
  1.9243  1.9243  1.2884  1.1197  0.8764  0.8764

 Free energy of the ion-electron system (eV)
  ---------------------------------------------------
  alpha Z        PSCENC =        96.77598676
  Ewald energy   TEWEN  =     16781.03105172
  -Hartree energ DENC   =    -22947.14507454
  -exchange      EXHF   =         0.00000000
  -V(xc)+E(xc)   XCENC  =       560.66183301
  PAW double counting   =     17041.27693652   -17244.78959406
  entropy T*S    EENTRO =        -0.01009028
  eigenvalues    EBANDS =     -1779.41399795
  atomic energy  EATOM  =      7163.56118773
  Solvation  Ediel_sol  =         0.00000000
  ---------------------------------------------------
  free energy    TOTEN  =      -328.05176108 eV

  energy without entropy =     -328.04167080  energy(sigma->0) =     -328.04671594


--------------------------------------------------------------------------------------------------------


--------------------------------------- Iteration      3(   8)  ---------------------------------------


    POTLOK:  cpu time    0.0362: real time    0.0398
    SETDIJ:  cpu time    0.0023: real time    0.0022
    EDDIAG:  cpu time    0.3088: real time    0.3087
  RMM-DIIS:  cpu time    0.3913: real time    0.3915
    ORTHCH:  cpu time    0.0828: real time    0.0828
       DOS:  cpu time    0.0007: real time    0.0007
    CHARGE:  cpu time    0.0342: real time    0.0342
    MIXING:  cpu time    0.0012: real time    0.0012
    --------------------------------------------
      LOOP:  cpu time    0.8574: real time    0.8610

 eigenvalue-minimisations  :   784
 total energy-change (2. order) :-0.4735005E-03  (-0.2905109E-03)
 number of electron     156.9999876 magnetization 
 augmentation part       11.5735114 magnetization 

 Broyden mixing:
  rms(total) = 0.56602E-02    rms(broyden)= 0.56574E-02
  rms(prec ) = 0.90669E-02
  weight for this iteration     100.00

 eigenvalues of (default mixing * dielectric matrix)
  average eigenvalue GAMMA=   1.3536
  2.4476  2.0493  1.1755  1.1755  0.9471  0.9471  0.7336

 Free energy of the ion-electron system (eV)
  ---------------------------------------------------
  alpha Z        PSCENC =        96.77598676
  Ewald energy   TEWEN  =     16781.03105172
  -Hartree energ DENC   =    -22945.16919976
  -exchange      EXHF   =         0.00000000
  -V(xc)+E(xc)   XCENC  =       560.65690480
  PAW double counting   =     17059.56802054   -17263.35099337
  entropy T*S    EENTRO =        -0.01006717
  eigenvalues    EBANDS =     -1781.11512584
  atomic energy  EATOM  =      7163.56118773
  Solvation  Ediel_sol  =         0.00000000
  ---------------------------------------------------
  free energy    TOTEN  =      -328.05223458 eV

  energy without entropy =     -328.04216740  energy(sigma->0) =     -328.04720099


--------------------------------------------------------------------------------------------------------


--------------------------------------- Iteration      3(   9)  ---------------------------------------


    POTLOK:  cpu time    0.0373: real time    0.0409
    SETDIJ:  cpu time    0.0023: real time    0.0023
    EDDIAG:  cpu time    0.2004: real time    0.2004
  RMM-DIIS:  cpu time    0.3824: real time    0.3824
    ORTHCH:  cpu time    0.0480: real time    0.0480
       DOS:  cpu time    0.0006: real time    0.0005
    CHARGE:  cpu time    0.0338: real time    0.0339
    MIXING:  cpu time    0.0012: real time    0.0012
    --------------------------------------------
      LOOP:  cpu time    0.7061: real time    0.7096

 eigenvalue-minimisations  :   806
 total energy-change (2. order) :-0.8657516E-03  (-0.1058098E-03)
 number of electron     156.9999876 magnetization 
 augmentation part       11.5712020 magnetization 

 Broyden mixing:
  rms(total) = 0.46525E-02    rms(broyden)= 0.46516E-02
  rms(prec ) = 0.71030E-02
  weight for this iteration     100.00

 eigenvalues of (default mixing * dielectric matrix)
  average eigenvalue GAMMA=   1.4031
  2.3657  2.3657  1.4048  1.4048  0.9361  0.9361  0.9057  0.9057

 Free energy of the ion-electron system (eV)
  ---------------------------------------------------
  alpha Z        PSCENC =        96.77598676
  Ewald energy   TEWEN  =     16781.03105172
  -Hartree energ DENC   =    -22943.62131047
  -exchange      EXHF   =         0.00000000
  -V(xc)+E(xc)   XCENC  =       560.65223339
  PAW double counting   =     17062.12168362   -17266.03351312
  entropy T*S    EENTRO =        -0.01008203
  eigenvalues    EBANDS =     -1782.53033793
  atomic energy  EATOM  =      7163.56118773
  Solvation  Ediel_sol  =         0.00000000
  ---------------------------------------------------
  free energy    TOTEN  =      -328.05310033 eV

  energy without entropy =     -328.04301830  energy(sigma->0) =     -328.04805931


--------------------------------------------------------------------------------------------------------


--------------------------------------- Iteration      3(  10)  ---------------------------------------


    POTLOK:  cpu time    0.0363: real time    0.0401
    SETDIJ:  cpu time    0.0023: real time    0.0023
    EDDIAG:  cpu time    0.2010: real time    0.2012
  RMM-DIIS:  cpu time    0.3727: real time    0.3755
    ORTHCH:  cpu time    0.0744: real time    0.0745
       DOS:  cpu time    0.0014: real time    0.0013
    CHARGE:  cpu time    0.0417: real time    0.0418
    MIXING:  cpu time    0.0013: real time    0.0013
    --------------------------------------------
      LOOP:  cpu time    0.7311: real time    0.7380

 eigenvalue-minimisations  :   797
 total energy-change (2. order) :-0.8357140E-03  (-0.3569011E-04)
 number of electron     156.9999876 magnetization 
 augmentation part       11.5712707 magnetization 

 Broyden mixing:
  rms(total) = 0.27812E-02    rms(broyden)= 0.27810E-02
  rms(prec ) = 0.45210E-02
  weight for this iteration     100.00

 eigenvalues of (default mixing * dielectric matrix)
  average eigenvalue GAMMA=   1.4909
  3.1838  2.4275  1.5280  1.5280  0.9640  0.9640  1.0339  0.8943  0.8943

 Free energy of the ion-electron system (eV)
  ---------------------------------------------------
  alpha Z        PSCENC =        96.77598676
  Ewald energy   TEWEN  =     16781.03105172
  -Hartree energ DENC   =    -22941.99232090
  -exchange      EXHF   =         0.00000000
  -V(xc)+E(xc)   XCENC  =       560.64156941
  PAW double counting   =     17063.29653594   -17267.21136068
  entropy T*S    EENTRO =        -0.01009733
  eigenvalues    EBANDS =     -1784.14648869
  atomic energy  EATOM  =      7163.56118773
  Solvation  Ediel_sol  =         0.00000000
  ---------------------------------------------------
  free energy    TOTEN  =      -328.05393604 eV

  energy without entropy =     -328.04383871  energy(sigma->0) =     -328.04888738


--------------------------------------------------------------------------------------------------------


--------------------------------------- Iteration      3(  11)  ---------------------------------------


    POTLOK:  cpu time    0.0417: real time    0.0454
    SETDIJ:  cpu time    0.0023: real time    0.0023
    EDDIAG:  cpu time    0.1997: real time    0.2003
  RMM-DIIS:  cpu time    0.3679: real time    0.3696
    ORTHCH:  cpu time    0.0478: real time    0.0479
       DOS:  cpu time    0.0005: real time    0.0005
    CHARGE:  cpu time    0.0329: real time    0.0330
    MIXING:  cpu time    0.0014: real time    0.0014
    --------------------------------------------
      LOOP:  cpu time    0.6942: real time    0.7003

 eigenvalue-minimisations  :   786
 total energy-change (2. order) :-0.7075196E-03  (-0.3779093E-04)
 number of electron     156.9999876 magnetization 
 augmentation part       11.5719381 magnetization 

 Broyden mixing:
  rms(total) = 0.18812E-02    rms(broyden)= 0.18810E-02
  rms(prec ) = 0.26155E-02
  weight for this iteration     100.00

 eigenvalues of (default mixing * dielectric matrix)
  average eigenvalue GAMMA=   1.6272
  4.4729  2.5276  1.6968  1.6968  0.9356  0.9356  1.0021  1.0021  1.0563  0.9461

 Free energy of the ion-electron system (eV)
  ---------------------------------------------------
  alpha Z        PSCENC =        96.77598676
  Ewald energy   TEWEN  =     16781.03105172
  -Hartree energ DENC   =    -22939.94682060
  -exchange      EXHF   =         0.00000000
  -V(xc)+E(xc)   XCENC  =       560.62649625
  PAW double counting   =     17066.10038668   -17270.00150651
  entropy T*S    EENTRO =        -0.01009865
  eigenvalues    EBANDS =     -1786.19132694
  atomic energy  EATOM  =      7163.56118773
  Solvation  Ediel_sol  =         0.00000000
  ---------------------------------------------------
  free energy    TOTEN  =      -328.05464356 eV

  energy without entropy =     -328.04454491  energy(sigma->0) =     -328.04959424


--------------------------------------------------------------------------------------------------------


--------------------------------------- Iteration      3(  12)  ---------------------------------------


    POTLOK:  cpu time    0.0404: real time    0.0407
    SETDIJ:  cpu time    0.0023: real time    0.0023
    EDDIAG:  cpu time    0.2148: real time    0.2151
  RMM-DIIS:  cpu time    0.3466: real time    0.3477
    ORTHCH:  cpu time    0.0479: real time    0.0480
       DOS:  cpu time    0.0005: real time    0.0005
    CHARGE:  cpu time    0.0330: real time    0.0331
    MIXING:  cpu time    0.0015: real time    0.0015
    --------------------------------------------
      LOOP:  cpu time    0.6870: real time    0.6888

 eigenvalue-minimisations  :   740
 total energy-change (2. order) :-0.2375363E-03  (-0.1644985E-04)
 number of electron     156.9999876 magnetization 
 augmentation part       11.5724425 magnetization 

 Broyden mixing:
  rms(total) = 0.57380E-03    rms(broyden)= 0.57363E-03
  rms(prec ) = 0.11811E-02
  weight for this iteration     100.00

 eigenvalues of (default mixing * dielectric matrix)
  average eigenvalue GAMMA=   1.8075
  6.0938  2.5333  2.1166  1.5894  1.5894  1.2332  0.9393  0.9393  1.0106  0.9186
  0.9186

 Free energy of the ion-electron system (eV)
  ---------------------------------------------------
  alpha Z        PSCENC =        96.77598676
  Ewald energy   TEWEN  =     16781.03105172
  -Hartree energ DENC   =    -22938.98987185
  -exchange      EXHF   =         0.00000000
  -V(xc)+E(xc)   XCENC  =       560.62008357
  PAW double counting   =     17065.88616193   -17269.76597620
  entropy T*S    EENTRO =        -0.01010142
  eigenvalues    EBANDS =     -1787.16340335
  atomic energy  EATOM  =      7163.56118773
  Solvation  Ediel_sol  =         0.00000000
  ---------------------------------------------------
  free energy    TOTEN  =      -328.05488110 eV

  energy without entropy =     -328.04477968  energy(sigma->0) =     -328.04983039


--------------------------------------------------------------------------------------------------------


--------------------------------------- Iteration      3(  13)  ---------------------------------------


    POTLOK:  cpu time    0.0370: real time    0.0405
    SETDIJ:  cpu time    0.0023: real time    0.0023
    EDDIAG:  cpu time    0.2000: real time    0.2003
  RMM-DIIS:  cpu time    0.2987: real time    0.2997
    ORTHCH:  cpu time    0.0472: real time    0.0473
       DOS:  cpu time    0.0007: real time    0.0006
    CHARGE:  cpu time    0.0330: real time    0.0330
    MIXING:  cpu time    0.0016: real time    0.0016
    --------------------------------------------
      LOOP:  cpu time    0.6204: real time    0.6253

 eigenvalue-minimisations  :   618
 total energy-change (2. order) :-0.1196846E-03  (-0.4770044E-05)
 number of electron     156.9999876 magnetization 
 augmentation part       11.5724019 magnetization 

 Broyden mixing:
  rms(total) = 0.44939E-03    rms(broyden)= 0.44926E-03
  rms(prec ) = 0.74793E-03
  weight for this iteration     100.00

 eigenvalues of (default mixing * dielectric matrix)
  average eigenvalue GAMMA=   1.8264
  6.5371  2.8173  2.2311  1.6192  1.6192  1.2827  0.9400  0.9400  1.0330  1.0330
  0.9324  0.9324

 Free energy of the ion-electron system (eV)
  ---------------------------------------------------
  alpha Z        PSCENC =        96.77598676
  Ewald energy   TEWEN  =     16781.03105172
  -Hartree energ DENC   =    -22938.58269868
  -exchange      EXHF   =         0.00000000
  -V(xc)+E(xc)   XCENC  =       560.61951955
  PAW double counting   =     17064.64177568   -17268.52218787
  entropy T*S    EENTRO =        -0.01010467
  eigenvalues    EBANDS =     -1787.56953100
  atomic energy  EATOM  =      7163.56118773
  Solvation  Ediel_sol  =         0.00000000
  ---------------------------------------------------
  free energy    TOTEN  =      -328.05500078 eV

  energy without entropy =     -328.04489611  energy(sigma->0) =     -328.04994845


--------------------------------------------------------------------------------------------------------


--------------------------------------- Iteration      3(  14)  ---------------------------------------


    POTLOK:  cpu time    0.0401: real time    0.0404
    SETDIJ:  cpu time    0.0023: real time    0.0023
    EDDIAG:  cpu time    0.2877: real time    0.2881
  RMM-DIIS:  cpu time    0.2870: real time    0.2887
    ORTHCH:  cpu time    0.0478: real time    0.0479
       DOS:  cpu time    0.0005: real time    0.0005
    CHARGE:  cpu time    0.0328: real time    0.0329
    MIXING:  cpu time    0.0016: real time    0.0016
    --------------------------------------------
      LOOP:  cpu time    0.6999: real time    0.7023

 eigenvalue-minimisations  :   552
 total energy-change (2. order) :-0.4720873E-04  (-0.1539264E-05)
 number of electron     156.9999876 magnetization 
 augmentation part       11.5725261 magnetization 

 Broyden mixing:
  rms(total) = 0.38879E-03    rms(broyden)= 0.38876E-03
  rms(prec ) = 0.52960E-03
  weight for this iteration     100.00

 eigenvalues of (default mixing * dielectric matrix)
  average eigenvalue GAMMA=   1.9603
  7.3461  3.5803  2.4673  1.8154  1.8154  1.3579  1.3579  0.9430  0.9430  0.9650
  0.9650  0.9381  0.9893

 Free energy of the ion-electron system (eV)
  ---------------------------------------------------
  alpha Z        PSCENC =        96.77598676
  Ewald energy   TEWEN  =     16781.03105172
  -Hartree energ DENC   =    -22938.42172790
  -exchange      EXHF   =         0.00000000
  -V(xc)+E(xc)   XCENC  =       560.61923552
  PAW double counting   =     17064.57281146   -17268.44639197
  entropy T*S    EENTRO =        -0.01010187
  eigenvalues    EBANDS =     -1787.73709946
  atomic energy  EATOM  =      7163.56118773
  Solvation  Ediel_sol  =         0.00000000
  ---------------------------------------------------
  free energy    TOTEN  =      -328.05504799 eV

  energy without entropy =     -328.04494612  energy(sigma->0) =     -328.04999706


--------------------------------------------------------------------------------------------------------


--------------------------------------- Iteration      3(  15)  ---------------------------------------


    POTLOK:  cpu time    0.0368: real time    0.0406
    SETDIJ:  cpu time    0.0024: real time    0.0023
    EDDIAG:  cpu time    0.2040: real time    0.2043
  RMM-DIIS:  cpu time    0.2767: real time    0.2793
    ORTHCH:  cpu time    0.0476: real time    0.0477
       DOS:  cpu time    0.0009: real time    0.0008
    CHARGE:  cpu time    0.0330: real time    0.0331
    MIXING:  cpu time    0.0017: real time    0.0017
    --------------------------------------------
      LOOP:  cpu time    0.6030: real time    0.6099

 eigenvalue-minimisations  :   557
 total energy-change (2. order) :-0.3509205E-04  (-0.8165742E-06)
 number of electron     156.9999876 magnetization 
 augmentation part       11.5724087 magnetization 

 Broyden mixing:
  rms(total) = 0.13634E-03    rms(broyden)= 0.13628E-03
  rms(prec ) = 0.20775E-03
  weight for this iteration     100.00

 eigenvalues of (default mixing * dielectric matrix)
  average eigenvalue GAMMA=   2.0050
  7.5448  4.4021  2.5219  2.1106  1.6026  1.6026  1.2813  1.2813  0.9423  0.9423
  0.9741  0.9741  0.9447  0.9447

 Free energy of the ion-electron system (eV)
  ---------------------------------------------------
  alpha Z        PSCENC =        96.77598676
  Ewald energy   TEWEN  =     16781.03105172
  -Hartree energ DENC   =    -22938.33470915
  -exchange      EXHF   =         0.00000000
  -V(xc)+E(xc)   XCENC  =       560.62011483
  PAW double counting   =     17064.67836694   -17268.55729924
  entropy T*S    EENTRO =        -0.01010151
  eigenvalues    EBANDS =     -1787.81968118
  atomic energy  EATOM  =      7163.56118773
  Solvation  Ediel_sol  =         0.00000000
  ---------------------------------------------------
  free energy    TOTEN  =      -328.05508308 eV

  energy without entropy =     -328.04498158  energy(sigma->0) =     -328.05003233


--------------------------------------------------------------------------------------------------------


--------------------------------------- Iteration      3(  16)  ---------------------------------------


    POTLOK:  cpu time    0.0371: real time    0.0411
    SETDIJ:  cpu time    0.0022: real time    0.0022
    EDDIAG:  cpu time    0.2227: real time    0.2238
  RMM-DIIS:  cpu time    0.2583: real time    0.2604
    ORTHCH:  cpu time    0.0488: real time    0.0488
       DOS:  cpu time    0.0005: real time    0.0005
    CHARGE:  cpu time    0.0327: real time    0.0328
    MIXING:  cpu time    0.0018: real time    0.0018
    --------------------------------------------
      LOOP:  cpu time    0.6041: real time    0.6114

 eigenvalue-minimisations  :   483
 total energy-change (2. order) :-0.1154560E-04  (-0.1600407E-06)
 number of electron     156.9999876 magnetization 
 augmentation part       11.5723850 magnetization 

 Broyden mixing:
  rms(total) = 0.51631E-04    rms(broyden)= 0.51563E-04
  rms(prec ) = 0.10376E-03
  weight for this iteration     100.00

 eigenvalues of (default mixing * dielectric matrix)
  average eigenvalue GAMMA=   2.1176
  8.4712  5.2085  2.8012  2.4422  1.7706  1.7706  1.2965  1.2965  0.9430  0.9430
  0.9576  0.9576  1.0148  1.0148  0.8761

 Free energy of the ion-electron system (eV)
  ---------------------------------------------------
  alpha Z        PSCENC =        96.77598676
  Ewald energy   TEWEN  =     16781.03105172
  -Hartree energ DENC   =    -22938.30401711
  -exchange      EXHF   =         0.00000000
  -V(xc)+E(xc)   XCENC  =       560.62011549
  PAW double counting   =     17064.82279513   -17268.70294004
  entropy T*S    EENTRO =        -0.01010183
  eigenvalues    EBANDS =     -1787.84917249
  atomic energy  EATOM  =      7163.56118773
  Solvation  Ediel_sol  =         0.00000000
  ---------------------------------------------------
  free energy    TOTEN  =      -328.05509463 eV

  energy without entropy =     -328.04499280  energy(sigma->0) =     -328.05004372


--------------------------------------------------------------------------------------------------------


--------------------------------------- Iteration      3(  17)  ---------------------------------------


    POTLOK:  cpu time    0.0375: real time    0.0411
    SETDIJ:  cpu time    0.0023: real time    0.0022
    EDDIAG:  cpu time    0.2003: real time    0.2006
  RMM-DIIS:  cpu time    0.2392: real time    0.2399
    ORTHCH:  cpu time    0.0479: real time    0.0480
       DOS:  cpu time    0.0005: real time    0.0005
    CHARGE:  cpu time    0.0330: real time    0.0331
    MIXING:  cpu time    0.0018: real time    0.0018
    --------------------------------------------
      LOOP:  cpu time    0.5624: real time    0.5672

 eigenvalue-minimisations  :   448
 total energy-change (2. order) :-0.6368142E-05  (-0.7819450E-07)
 number of electron     156.9999876 magnetization 
 augmentation part       11.5723875 magnetization 

 Broyden mixing:
  rms(total) = 0.92317E-04    rms(broyden)= 0.92294E-04
  rms(prec ) = 0.10945E-03
  weight for this iteration     100.00

 eigenvalues of (default mixing * dielectric matrix)
  average eigenvalue GAMMA=   2.1489
  8.7690  5.4672  3.0241  2.4446  1.9007  1.9007  1.4800  1.4800  0.9419  0.9419
  1.1764  0.9880  0.9880  0.9465  0.9465  0.9869

 Free energy of the ion-electron system (eV)
  ---------------------------------------------------
  alpha Z        PSCENC =        96.77598676
  Ewald energy   TEWEN  =     16781.03105172
  -Hartree energ DENC   =    -22938.28270060
  -exchange      EXHF   =         0.00000000
  -V(xc)+E(xc)   XCENC  =       560.62002849
  PAW double counting   =     17064.97433776   -17268.85507425
  entropy T*S    EENTRO =        -0.01010178
  eigenvalues    EBANDS =     -1787.86981684
  atomic energy  EATOM  =      7163.56118773
  Solvation  Ediel_sol  =         0.00000000
  ---------------------------------------------------
  free energy    TOTEN  =      -328.05510100 eV

  energy without entropy =     -328.04499921  energy(sigma->0) =     -328.05005011


--------------------------------------------------------------------------------------------------------


--------------------------------------- Iteration      3(  18)  ---------------------------------------


    POTLOK:  cpu time    0.0371: real time    0.0410
    SETDIJ:  cpu time    0.0023: real time    0.0022
    EDDIAG:  cpu time    0.2003: real time    0.2007
  RMM-DIIS:  cpu time    0.2173: real time    0.2179
    ORTHCH:  cpu time    0.0476: real time    0.0476
       DOS:  cpu time    0.0010: real time    0.0010
    CHARGE:  cpu time    0.0328: real time    0.0329
    MIXING:  cpu time    0.0019: real time    0.0019
    --------------------------------------------
      LOOP:  cpu time    0.5403: real time    0.5453

 eigenvalue-minimisations  :   383
 total energy-change (2. order) :-0.2645751E-05  (-0.3117001E-07)
 number of electron     156.9999876 magnetization 
 augmentation part       11.5723769 magnetization 

 Broyden mixing:
  rms(total) = 0.43735E-04    rms(broyden)= 0.43722E-04
  rms(prec ) = 0.52424E-04
  weight for this iteration     100.00

 eigenvalues of (default mixing * dielectric matrix)
  average eigenvalue GAMMA=   2.1831
  9.0930  5.8740  3.4942  2.6467  2.2403  1.6795  1.6795  1.2764  1.2764  0.9425
  0.9425  1.1902  0.9722  0.9722  0.9109  0.9109  1.0111

 Free energy of the ion-electron system (eV)
  ---------------------------------------------------
  alpha Z        PSCENC =        96.77598676
  Ewald energy   TEWEN  =     16781.03105172
  -Hartree energ DENC   =    -22938.27347318
  -exchange      EXHF   =         0.00000000
  -V(xc)+E(xc)   XCENC  =       560.61999137
  PAW double counting   =     17064.91763584   -17268.79849655
  entropy T*S    EENTRO =        -0.01010185
  eigenvalues    EBANDS =     -1787.87888549
  atomic energy  EATOM  =      7163.56118773
  Solvation  Ediel_sol  =         0.00000000
  ---------------------------------------------------
  free energy    TOTEN  =      -328.05510364 eV

  energy without entropy =     -328.04500179  energy(sigma->0) =     -328.05005272


--------------------------------------------------------------------------------------------------------


--------------------------------------- Iteration      3(  19)  ---------------------------------------


    POTLOK:  cpu time    0.0373: real time    0.0411
    SETDIJ:  cpu time    0.0023: real time    0.0023
    EDDIAG:  cpu time    0.2222: real time    0.2227
  RMM-DIIS:  cpu time    0.2140: real time    0.2148
    ORTHCH:  cpu time    0.0472: real time    0.0472
       DOS:  cpu time    0.0010: real time    0.0005
    --------------------------------------------
      LOOP:  cpu time    0.5239: real time    0.5285

 eigenvalue-minimisations  :   338
 total energy-change (2. order) :-0.8302559E-06  (-0.1685548E-07)
 number of electron     156.9999876 magnetization 
 augmentation part       11.5723769 magnetization 

 Free energy of the ion-electron system (eV)
  ---------------------------------------------------
  alpha Z        PSCENC =        96.77598676
  Ewald energy   TEWEN  =     16781.03105172
  -Hartree energ DENC   =    -22938.26740236
  -exchange      EXHF   =         0.00000000
  -V(xc)+E(xc)   XCENC  =       560.61989442
  PAW double counting   =     17064.88806957   -17268.76794637
  entropy T*S    EENTRO =        -0.01010200
  eigenvalues    EBANDS =     -1787.88584396
  atomic energy  EATOM  =      7163.56118773
  Solvation  Ediel_sol  =         0.00000000
  ---------------------------------------------------
  free energy    TOTEN  =      -328.05510447 eV

  energy without entropy =     -328.04500248  energy(sigma->0) =     -328.05005348


--------------------------------------------------------------------------------------------------------


 average (electrostatic) potential at core
  the test charge radii are     0.6991  0.7089  0.9521
  (the norm of the test charge is              1.0000)
       1 -57.6446       2 -57.6041       3 -57.5826       4 -57.7126       5 -58.1812
       6 -57.8133       7 -57.9397       8 -57.9430       9 -57.6428      10 -57.8436
      11 -57.8018      12 -57.6100      13 -57.6533      14 -57.5751      15 -57.5960
      16 -57.7510      17 -57.9838      18 -59.0308      19 -59.1755      20 -57.6997
      21 -58.1445      22 -57.8750      23 -57.6080      24 -57.6352      25 -57.5775
      26 -57.5868      27 -57.7090      28 -57.9967      29 -57.9163      30 -57.9353
      31 -58.9970      32 -57.6658      33 -58.0120      34 -57.7936      35 -57.6143
      36 -74.1672      37 -40.5498
 
 
 
 E-fermi :  -1.8271     XC(G=0):  -3.1233     alpha+bet : -2.6204


 k-point     1 :       0.0000    0.0000    0.0000
  band No.  band energies     occupation 
      1     -23.6919      2.00000
      2     -21.7210      2.00000
      3     -21.4610      2.00000
      4     -20.9451      2.00000
      5     -20.3439      2.00000
      6     -19.8129      2.00000
      7     -19.6661      2.00000
      8     -19.5023      2.00000
      9     -19.4728      2.00000
     10     -19.4608      2.00000
     11     -19.4168      2.00000
     12     -18.0331      2.00000
     13     -17.7706      2.00000
     14     -17.6625      2.00000
     15     -17.6252      2.00000
     16     -16.8884      2.00000
     17     -16.1796      2.00000
     18     -15.4929      2.00000
     19     -15.3128      2.00000
     20     -15.1467      2.00000
     21     -15.0923      2.00000
     22     -14.1641      2.00000
     23     -14.1210      2.00000
     24     -13.9881      2.00000
     25     -13.9298      2.00000
     26     -13.3039      2.00000
     27     -13.2223      2.00000
     28     -12.5298      2.00000
     29     -12.4166      2.00000
     30     -12.2525      2.00000
     31     -12.1678      2.00000
     32     -12.1288      2.00000
     33     -12.1234      2.00000
     34     -10.9995      2.00000
     35     -10.7937      2.00000
     36     -10.7241      2.00000
     37     -10.5639      2.00000
     38     -10.5544      2.00000
     39     -10.2951      2.00000
     40     -10.2528      2.00000
     41      -9.5778      2.00000
     42      -9.4580      2.00000
     43      -9.3765      2.00000
     44      -9.1647      2.00000
     45      -9.0552      2.00000
     46      -8.7188      2.00000
     47      -8.4672      2.00000
     48      -8.4148      2.00000
     49      -8.3336      2.00000
     50      -8.3267      2.00000
     51      -8.2712      2.00000
     52      -8.2499      2.00000
     53      -8.1696      2.00000
     54      -8.0957      2.00000
     55      -8.0563      2.00000
     56      -8.0145      2.00000
     57      -7.9450      2.00000
     58      -7.8178      2.00000
     59      -7.7482      2.00000
     60      -7.6944      2.00000
     61      -7.3208      2.00000
     62      -7.1736      2.00000
     63      -7.1201      2.00000
     64      -7.0648      2.00000
     65      -7.0616      2.00000
     66      -7.0218      2.00000
     67      -6.7061      2.00000
     68      -6.6354      2.00000
     69      -5.5917      2.00000
     70      -5.4730      2.00000
     71      -5.4277      2.00000
     72      -5.1821      2.00000
     73      -5.1550      2.00000
     74      -5.0909      2.00000
     75      -4.7914      2.00000
     76      -3.1235      2.00000
     77      -2.5914      2.00000
     78      -2.4885      2.00000
     79      -2.4139      2.00000
     80      -2.3924      2.00000
     81      -1.0413      0.00000
     82      -0.3622      0.00000
     83       0.0623      0.00000
     84       0.1283      0.00000
     85       0.1487      0.00000
     86       1.1670      0.00000
     87       1.3206      0.00000
     88       1.5533      0.00000
     89       1.6552      0.00000
     90       1.9301      0.00000
     91       2.0352      0.00000
     92       2.2363      0.00000
     93       2.3512      0.00000
     94       2.5025      0.00000
     95       2.5263      0.00000
     96       2.5593      0.00000
     97       2.6157      0.00000
     98       2.6389      0.00000

 k-point     2 :       0.5000    0.0000    0.0000
  band No.  band energies     occupation 
      1     -23.6914      2.00000
      2     -21.8011      2.00000
      3     -21.3615      2.00000
      4     -20.6932      2.00000
      5     -20.4696      2.00000
      6     -20.3094      2.00000
      7     -19.8485      2.00000
      8     -19.7987      2.00000
      9     -19.1072      2.00000
     10     -18.8029      2.00000
     11     -18.7376      2.00000
     12     -18.6868      2.00000
     13     -18.2322      2.00000
     14     -18.1372      2.00000
     15     -16.7757      2.00000
     16     -16.5259      2.00000
     17     -16.3744      2.00000
     18     -16.3337      2.00000
     19     -15.0764      2.00000
     20     -14.8513      2.00000
     21     -14.5250      2.00000
     22     -14.4093      2.00000
     23     -14.3789      2.00000
     24     -14.2159      2.00000
     25     -13.3139      2.00000
     26     -13.2956      2.00000
     27     -13.2387      2.00000
     28     -13.1601      2.00000
     29     -12.5987      2.00000
     30     -12.4442      2.00000
     31     -12.1863      2.00000
     32     -12.1266      2.00000
     33     -11.2735      2.00000
     34     -11.2341      2.00000
     35     -11.0115      2.00000
     36     -10.9621      2.00000
     37     -10.7442      2.00000
     38     -10.3270      2.00000
     39      -9.9995      2.00000
     40      -9.8254      2.00000
     41      -9.5000      2.00000
     42      -9.3227      2.00000
     43      -9.1658      2.00000
     44      -9.0578      2.00000
     45      -8.9889      2.00000
     46      -8.9576      2.00000
     47      -8.6919      2.00000
     48      -8.6148      2.00000
     49      -8.5948      2.00000
     50      -8.5024      2.00000
     51      -8.4443      2.00000
     52      -8.3199      2.00000
     53      -8.3058      2.00000
     54      -8.2292      2.00000
     55      -8.0174      2.00000
     56      -7.9775      2.00000
     57      -7.9669      2.00000
     58      -7.8094      2.00000
     59      -7.6525      2.00000
     60      -7.5813      2.00000
     61      -7.5157      2.00000
     62      -7.4915      2.00000
     63      -7.4695      2.00000
     64      -6.5886      2.00000
     65      -6.5399      2.00000
     66      -6.3189      2.00000
     67      -6.2616      2.00000
     68      -6.2022      2.00000
     69      -5.9883      2.00000
     70      -5.9673      2.00000
     71      -5.7907      2.00000
     72      -5.6678      2.00000
     73      -5.5940      2.00000
     74      -4.2010      2.00000
     75      -3.8849      2.00000
     76      -3.8377      2.00000
     77      -3.7874      2.00000
     78      -2.6748      2.00000
     79      -1.7582      0.05129
     80      -1.1798      0.00000
     81      -1.1017      0.00000
     82      -1.0639      0.00000
     83      -0.1307      0.00000
     84       0.4854      0.00000
     85       0.7724      0.00000
     86       1.1472      0.00000
     87       1.2283      0.00000
     88       1.3342      0.00000
     89       1.3666      0.00000
     90       1.4450      0.00000
     91       1.7598      0.00000
     92       1.8599      0.00000
     93       1.9435      0.00000
     94       2.2402      0.00000
     95       2.3561      0.00000
     96       3.0758      0.00000
     97       3.2826      0.00000
     98       3.5530      0.00000

 k-point     3 :       0.0000    0.3333    0.0000
  band No.  band energies     occupation 
      1     -23.6596      2.00000
      2     -21.6693      2.00000
      3     -21.2570      2.00000
      4     -21.2294      2.00000
      5     -20.6870      2.00000
      6     -20.5771      2.00000
      7     -19.7830      2.00000
      8     -19.3941      2.00000
      9     -19.0574      2.00000
     10     -18.7613      2.00000
     11     -18.6691      2.00000
     12     -18.1117      2.00000
     13     -18.0441      2.00000
     14     -17.3783      2.00000
     15     -16.7990      2.00000
     16     -16.5899      2.00000
     17     -16.5411      2.00000
     18     -16.1467      2.00000
     19     -15.8712      2.00000
     20     -15.7206      2.00000
     21     -15.6555      2.00000
     22     -15.2293      2.00000
     23     -14.3704      2.00000
     24     -14.2758      2.00000
     25     -13.8769      2.00000
     26     -12.8354      2.00000
     27     -12.5213      2.00000
     28     -12.3250      2.00000
     29     -12.1844      2.00000
     30     -12.1437      2.00000
     31     -12.0355      2.00000
     32     -11.8556      2.00000
     33     -11.0254      2.00000
     34     -10.7836      2.00000
     35     -10.6726      2.00000
     36     -10.6124      2.00000
     37     -10.2637      2.00000
     38     -10.0253      2.00000
     39      -9.9938      2.00000
     40      -9.9000      2.00000
     41      -9.8681      2.00000
     42      -9.5686      2.00000
     43      -9.2308      2.00000
     44      -9.1973      2.00000
     45      -9.1750      2.00000
     46      -9.1267      2.00000
     47      -9.0507      2.00000
     48      -8.9501      2.00000
     49      -8.5974      2.00000
     50      -8.5347      2.00000
     51      -8.4237      2.00000
     52      -8.2647      2.00000
     53      -8.1872      2.00000
     54      -8.0858      2.00000
     55      -8.0410      2.00000
     56      -8.0231      2.00000
     57      -7.9853      2.00000
     58      -7.9534      2.00000
     59      -7.9206      2.00000
     60      -7.6656      2.00000
     61      -7.3395      2.00000
     62      -7.2511      2.00000
     63      -7.1790      2.00000
     64      -7.0320      2.00000
     65      -6.8850      2.00000
     66      -6.5138      2.00000
     67      -6.3129      2.00000
     68      -6.2012      2.00000
     69      -6.1456      2.00000
     70      -6.0109      2.00000
     71      -5.6801      2.00000
     72      -5.6083      2.00000
     73      -4.9002      2.00000
     74      -4.6017      2.00000
     75      -4.4971      2.00000
     76      -4.1719      2.00000
     77      -3.7775      2.00000
     78      -2.6980      2.00000
     79      -1.8260      0.97435
     80      -1.1580      0.00000
     81      -0.9260      0.00000
     82      -0.8474      0.00000
     83      -0.5210      0.00000
     84       0.1080      0.00000
     85       0.3733      0.00000
     86       1.0760      0.00000
     87       1.2912      0.00000
     88       1.4998      0.00000
     89       1.5562      0.00000
     90       1.6377      0.00000
     91       1.6594      0.00000
     92       1.8964      0.00000
     93       2.1565      0.00000
     94       2.2955      0.00000
     95       2.3984      0.00000
     96       2.4821      0.00000
     97       2.5655      0.00000
     98       2.6666      0.00000

 k-point     4 :       0.5000    0.3333    0.0000
  band No.  band energies     occupation 
      1     -23.6593      2.00000
      2     -21.6099      2.00000
      3     -21.5335      2.00000
      4     -20.9263      2.00000
      5     -20.6785      2.00000
      6     -20.4713      2.00000
      7     -19.9472      2.00000
      8     -19.8121      2.00000
      9     -19.1694      2.00000
     10     -18.3679      2.00000
     11     -18.2156      2.00000
     12     -18.0025      2.00000
     13     -17.5727      2.00000
     14     -17.4327      2.00000
     15     -17.3257      2.00000
     16     -17.2493      2.00000
     17     -17.0241      2.00000
     18     -16.5607      2.00000
     19     -15.4462      2.00000
     20     -15.2943      2.00000
     21     -14.9116      2.00000
     22     -14.7194      2.00000
     23     -14.4508      2.00000
     24     -14.2147      2.00000
     25     -13.9059      2.00000
     26     -13.7418      2.00000
     27     -13.2177      2.00000
     28     -13.0084      2.00000
     29     -12.0547      2.00000
     30     -11.6782      2.00000
     31     -11.4236      2.00000
     32     -11.2437      2.00000
     33     -11.1231      2.00000
     34     -11.0641      2.00000
     35     -10.6301      2.00000
     36     -10.5098      2.00000
     37     -10.1316      2.00000
     38     -10.0314      2.00000
     39      -9.9431      2.00000
     40      -9.8266      2.00000
     41      -9.5873      2.00000
     42      -9.5154      2.00000
     43      -9.4480      2.00000
     44      -9.3297      2.00000
     45      -9.2212      2.00000
     46      -8.9707      2.00000
     47      -8.9332      2.00000
     48      -8.8934      2.00000
     49      -8.8281      2.00000
     50      -8.8007      2.00000
     51      -8.5001      2.00000
     52      -8.3973      2.00000
     53      -8.3597      2.00000
     54      -8.3324      2.00000
     55      -8.1144      2.00000
     56      -8.0322      2.00000
     57      -8.0013      2.00000
     58      -7.9070      2.00000
     59      -7.8992      2.00000
     60      -7.4776      2.00000
     61      -7.4393      2.00000
     62      -7.3694      2.00000
     63      -7.0984      2.00000
     64      -6.9792      2.00000
     65      -6.9310      2.00000
     66      -6.5117      2.00000
     67      -6.3013      2.00000
     68      -6.1581      2.00000
     69      -5.8940      2.00000
     70      -5.6386      2.00000
     71      -5.4370      2.00000
     72      -5.2081      2.00000
     73      -5.0764      2.00000
     74      -4.8471      2.00000
     75      -4.6596      2.00000
     76      -4.4949      2.00000
     77      -4.1406      2.00000
     78      -2.6757      2.00000
     79      -1.5780      0.00000
     80      -0.7783      0.00000
     81      -0.6292      0.00000
     82      -0.4161      0.00000
     83      -0.3748      0.00000
     84      -0.0997      0.00000
     85       0.0070      0.00000
     86       0.4062      0.00000
     87       0.9175      0.00000
     88       1.2347      0.00000
     89       1.3045      0.00000
     90       1.3932      0.00000
     91       1.7904      0.00000
     92       1.9837      0.00000
     93       2.1629      0.00000
     94       2.4472      0.00000
     95       2.5323      0.00000
     96       2.6825      0.00000
     97       2.9715      0.00000
     98       3.1833      0.00000


--------------------------------------------------------------------------------------------------------


 soft charge-density along one line, spin component           1
         0         1         2         3         4         5         6         7         8         9
 total charge-density along one line
 
 pseudopotential strength for first ion, spin component:           1
 10.187  13.547   0.000  -0.000   0.000   0.000   0.000  -0.001
 13.547  18.013   0.000  -0.000   0.000   0.000   0.000  -0.001
  0.000   0.000  -4.318   0.000   0.000   8.446  -0.000  -0.000
 -0.000  -0.000   0.000  -4.310   0.000  -0.000   8.434  -0.000
  0.000   0.000   0.000   0.000  -4.318  -0.000  -0.000   8.445
  0.000   0.000   8.446  -0.000  -0.000 -18.653   0.000   0.000
  0.000   0.000  -0.000   8.434  -0.000   0.000 -18.640   0.000
 -0.001  -0.001  -0.000  -0.000   8.445   0.000   0.000 -18.651
 total augmentation occupancy for first ion, spin component:           1
  8.258  -3.683  -0.021  -0.000  -0.008  -0.003  -0.000  -0.001
 -3.683   1.698   0.011   0.001   0.002   0.001   0.000   0.000
 -0.021   0.011   1.828   0.000  -0.007   0.169  -0.000  -0.001
 -0.000   0.001   0.000   1.207   0.001  -0.000   0.072   0.000
 -0.008   0.002  -0.007   0.001   1.834  -0.001   0.000   0.169
 -0.003   0.001   0.169  -0.000  -0.001   0.017  -0.000  -0.000
 -0.000   0.000  -0.000   0.072   0.000  -0.000   0.005   0.000
 -0.001   0.000  -0.001   0.000   0.169  -0.000   0.000   0.017


------------------------ aborting loop because EDIFF is reached ----------------------------------------


    CHARGE:  cpu time    0.0338: real time    0.0340
    FORLOC:  cpu time    0.0057: real time    0.0057
    FORNL :  cpu time    0.1318: real time    0.1322
    STRESS:  cpu time    0.3867: real time    0.3875
    FORCOR:  cpu time    0.0400: real time    0.0401
    FORHAR:  cpu time    0.0140: real time    0.0140
    MIXING:  cpu time    0.0019: real time    0.0019
    OFIELD:  cpu time    0.0000: real time    0.0000

  FORCE on cell =-STRESS in cart. coord.  units (eV):
  Direction    XX          YY          ZZ          XY          YZ          ZX
  --------------------------------------------------------------------------------------
  Alpha Z    96.77599    96.77599    96.77599
  Ewald   21846.09546 21997.19006-27062.26883    20.02510   -17.56078    29.40791
  Hartree 21814.99431 21997.79140-20874.52659    -2.03621   -18.16185    27.43993
  E(xc)    -615.01608  -615.17225  -634.55792     0.08754     0.02313    -0.00976
  Local  -45250.30983-45592.31995 46006.54459   -13.17176    36.41359   -57.21283
  n-local  -171.02808  -170.77412  -165.35858    -0.20483     0.02150     0.01627
  augment    26.97187    27.02437    28.37421    -0.02916    -0.07700     0.03210
  Kinetic  2268.75351  2273.11414  2611.26310    -2.30316    -0.46826     0.15218
  Fock        0.00000     0.00000     0.00000     0.00000     0.00000     0.00000
  -------------------------------------------------------------------------------------
  Total      17.23714    13.62965     6.24597     2.36752     0.19033    -0.17420
  in kB      19.51697    15.43235     7.07207     2.68066     0.21550    -0.19724
  external pressure =       14.01 kB  Pullay stress =        0.00 kB


 VOLUME and BASIS-vectors are now :
 -----------------------------------------------------------------------------
  energy-cutoff  :      500.00
  volume of cell :     1415.02
      direct lattice vectors                 reciprocal lattice vectors
    12.730089621 -0.017005624  0.005450817     0.078554197  0.000104761 -0.000033259
    -0.009818228  7.361730007 -0.001309584     0.000181450  0.135837882  0.000023869
     0.006396422 -0.002661755 15.099165919    -0.000028342  0.000011744  0.066228838

  length of vectors
    12.730102147  7.361736671 15.099167508     0.078554273  0.135838005  0.066228845


 FORCES acting on ions
    electron-ion (+dipol)            ewald-force                    non-local-force                 convergence-correction
 -----------------------------------------------------------------------------------------------
   0.166E+02 0.162E+01 0.109E+02   -.168E+02 -.159E+01 -.108E+02   0.225E+00 0.157E+00 -.286E-01   0.457E-04 0.134E-04 0.329E-04
   -.227E+01 0.673E+00 0.777E+01   0.221E+01 -.708E+00 -.775E+01   -.112E+00 -.180E-01 -.221E-01   -.198E-04 -.344E-05 0.156E-04
   0.382E+01 0.170E-01 0.808E+01   -.391E+01 0.121E+00 -.807E+01   0.105E+00 -.181E-01 -.173E-01   0.145E-05 0.377E-04 0.143E-04
   0.184E+02 0.572E+00 0.121E+02   -.184E+02 -.470E+00 -.121E+02   0.529E+00 0.605E-01 -.149E-01   0.329E-04 0.548E-05 0.494E-04
   0.144E+02 0.478E+02 0.620E+02   -.149E+02 -.495E+02 -.620E+02   0.179E+01 0.135E+01 -.921E+00   0.234E-04 0.234E-03 0.158E-03
   0.339E+02 0.589E+01 0.195E+02   -.349E+02 -.589E+01 -.194E+02   0.225E+00 -.509E-01 -.550E-01   -.485E-05 0.811E-05 0.834E-04
   0.451E+02 0.213E+02 0.402E+02   -.465E+02 -.212E+02 -.403E+02   0.592E+00 0.729E+00 -.556E-01   0.345E-04 0.143E-03 0.107E-03
   -.560E+01 0.164E+02 0.319E+02   0.562E+01 -.171E+02 -.319E+02   -.806E+00 -.627E-01 0.133E+00   0.124E-04 0.576E-04 0.107E-03
   -.265E+02 0.732E+01 0.141E+02   0.267E+02 -.752E+01 -.141E+02   -.254E+00 -.121E+00 0.115E-01   0.174E-04 0.521E-07 0.345E-04
   -.283E+02 0.940E+01 0.249E+02   0.288E+02 -.929E+01 -.249E+02   -.324E+00 0.274E+00 0.122E-01   -.200E-04 0.154E-04 0.858E-04
   -.389E+02 0.186E+02 0.270E+02   0.398E+02 -.193E+02 -.270E+02   -.283E+00 0.460E+00 0.408E-01   -.676E-04 0.123E-04 0.735E-04
   -.163E+02 0.830E-01 0.103E+02   0.164E+02 0.735E-01 -.103E+02   -.330E-01 0.325E-01 -.192E-01   -.202E-04 0.767E-05 0.274E-04
   0.221E+02 -.728E+00 0.117E+02   -.224E+02 0.719E+00 -.117E+02   0.246E+00 -.469E-01 -.736E-02   0.934E-05 -.151E-04 0.267E-04
   -.488E+01 0.170E+01 0.843E+01   0.497E+01 -.182E+01 -.843E+01   -.226E-01 -.668E-01 -.103E-01   0.438E-05 0.162E-04 0.885E-05
   0.455E+01 -.164E+01 0.832E+01   -.473E+01 0.174E+01 -.831E+01   0.976E-01 0.483E-01 -.185E-01   0.899E-05 -.956E-05 0.102E-04
   0.303E+02 0.602E+01 0.158E+02   -.308E+02 -.613E+01 -.158E+02   0.740E+00 -.682E-01 0.736E-01   0.490E-04 0.314E-05 0.439E-04
   0.552E+02 0.192E+02 0.338E+02   -.564E+02 -.211E+02 -.339E+02   0.956E+00 0.827E+00 0.146E+00   0.126E-03 -.237E-04 0.764E-04
   0.809E+02 -.614E+01 0.462E+02   -.861E+02 0.617E+01 -.452E+02   0.641E+01 0.836E+00 -.175E+01   0.421E-03 -.890E-04 0.921E-04
   -.168E+02 0.274E+02 0.175E+03   0.182E+02 -.298E+02 -.177E+03   -.363E+01 0.618E+01 0.247E+01   -.191E-03 0.345E-03 0.221E-03
   -.360E+02 -.404E+01 0.163E+02   0.370E+02 0.408E+01 -.162E+02   -.179E+00 -.712E-02 -.279E-01   -.247E-04 -.406E-05 0.386E-04
   -.623E+02 0.151E+02 0.641E+02   0.642E+02 -.153E+02 -.642E+02   -.216E+01 -.578E+00 -.846E+00   -.219E-03 0.127E-03 0.135E-03
   -.504E+02 -.146E+02 0.413E+02   0.510E+02 0.156E+02 -.414E+02   -.135E+01 -.897E-01 -.112E+00   -.157E-03 0.206E-04 0.860E-04
   -.211E+02 0.266E-01 0.118E+02   0.213E+02 0.766E-01 -.118E+02   -.261E+00 0.994E-01 0.626E-02   -.620E-05 0.158E-04 0.198E-04
   0.160E+02 0.127E+01 0.994E+01   -.163E+02 -.156E+01 -.991E+01   0.116E+00 -.178E+00 -.329E-01   0.245E-04 -.108E-04 0.339E-04
   -.492E+01 -.423E+00 0.814E+01   0.506E+01 0.363E+00 -.812E+01   -.654E-02 0.212E-02 -.118E-01   0.148E-04 -.248E-04 0.111E-04
   0.267E+01 -.296E+00 0.779E+01   -.267E+01 0.274E+00 -.777E+01   0.127E+00 0.428E-01 -.221E-01   0.219E-04 -.157E-04 0.165E-04
   0.274E+02 -.853E+01 0.137E+02   -.277E+02 0.879E+01 -.137E+02   0.538E+00 0.161E+00 0.466E-01   -.775E-05 0.410E-05 0.425E-04
   0.662E+01 -.287E+02 0.305E+02   -.687E+01 0.303E+02 -.305E+02   0.804E+00 -.282E+00 0.199E+00   -.479E-04 -.796E-04 0.110E-03
   0.475E+02 -.231E+02 0.245E+02   -.490E+02 0.245E+02 -.245E+02   0.276E+00 -.623E+00 0.225E+00   0.861E-04 0.710E-05 0.822E-04
   0.308E+02 -.143E+02 0.246E+02   -.312E+02 0.144E+02 -.246E+02   0.568E+00 -.755E+00 -.763E-01   0.195E-04 -.410E-04 0.991E-04
   -.283E+02 -.587E+02 0.528E+02   0.306E+02 0.630E+02 -.519E+02   -.414E+01 -.510E+01 -.164E+01   -.149E-03 -.413E-03 0.109E-03
   -.201E+02 -.152E+01 0.129E+02   0.203E+02 0.146E+01 -.129E+02   -.425E+00 0.251E-01 -.363E-01   -.665E-05 -.592E-05 0.403E-04
   -.508E+02 -.255E+02 0.378E+02   0.532E+02 0.255E+02 -.381E+02   -.122E+01 -.163E+00 0.151E+00   -.551E-04 -.150E-03 0.906E-04
   -.308E+02 -.518E+01 0.208E+02   0.314E+02 0.514E+01 -.208E+02   -.544E+00 -.471E+00 0.876E-01   -.310E-04 -.212E-04 0.738E-04
   -.169E+02 -.206E+01 0.110E+02   0.169E+02 0.200E+01 -.110E+02   -.300E+00 -.670E-01 -.388E-02   -.272E-04 -.122E-04 0.246E-04
   0.116E+02 -.135E+02 0.252E+03   -.888E+01 0.981E+01 -.261E+03   -.405E+00 0.318E+00 0.906E+01   0.209E-03 -.296E-03 0.412E-03
   -.467E+01 0.571E+01 -.120E+04   0.459E+01 -.574E+01 0.122E+04   0.862E-01 0.158E-01 -.134E+02   -.103E-03 0.125E-03 -.533E-03
 -----------------------------------------------------------------------------------------------
   0.194E+01 -.280E+01 0.648E+01   -.853E-13 0.119E-12 0.000E+00   -.202E+01 0.284E+01 -.645E+01   0.543E-05 -.176E-04 0.216E-02
 
 
 POSITION                                       TOTAL-FORCE (eV/Angst)
 -----------------------------------------------------------------------------------
      2.12296      1.22095      3.77539         0.020874      0.192655      0.008207
      0.00397     -0.00113      3.77488        -0.167233     -0.053824     -0.001811
      0.70744      1.22464      3.77483         0.017793      0.118762     -0.005115
      2.82361     -0.00581      3.77624         0.548545      0.161587      0.017468
      6.34354      1.20238      3.76001         1.268437     -0.338135     -0.889158
      4.25539     -0.00717      3.77664        -0.725273     -0.052295      0.020267
      4.95409      1.20673      3.76943        -0.813733      0.784649     -0.138710
      7.08248     -0.00880      3.77716        -0.777285     -0.850103      0.169012
     10.60794      1.21573      3.77958        -0.016261     -0.320733      0.070542
      8.48790     -0.01554      3.77899         0.114152      0.384862     -0.032230
      9.19193      1.21527      3.77734         0.577991     -0.221290      0.023131
     11.31352     -0.01740      3.77946         0.100173      0.187806     -0.000636
      2.11712      3.67716      3.77483        -0.036694     -0.057103     -0.005024
     -0.00264      2.45507      3.77434         0.070756     -0.186984     -0.004029
      0.70457      3.67807      3.77444        -0.085028      0.142285     -0.014928
      2.82796      2.45584      3.77577         0.263531     -0.178793      0.097570
      4.24925      2.45566      3.77816        -0.306518     -1.029556     -0.029165
      4.92445      3.67599      3.77021         1.253807      0.868518     -0.721384
      7.11550      2.36273      3.63928        -2.197309      3.802865      0.300561
     10.59683      3.66426      3.77875         0.830667      0.030056      0.032174
      8.50552      2.44811      3.75842        -0.232227     -0.767251     -0.902754
      9.20612      3.66110      3.77028        -0.750335      0.885548     -0.199542
     11.31613      2.43604      3.77955        -0.102620      0.201369     -0.006554
      2.11842      6.13518      3.77459        -0.123983     -0.463554      0.002628
     -0.00679      4.90683      3.77391         0.139017     -0.058390      0.002012
      0.69907      6.13393      3.77397         0.127649      0.018962     -0.006592
      2.82494      4.89666      3.77530         0.266220      0.417173      0.109443
      6.35137      6.11494      3.77712         0.561104      1.377419      0.172613
      4.24822      4.89648      3.77601        -1.226617      0.692152      0.130451
      4.94197      6.13548      3.77452         0.178017     -0.657463     -0.118154
      7.08054      4.92078      3.76915        -1.853031     -0.838950     -0.725176
     10.60394      6.11890      3.77812        -0.234505     -0.032332      0.004747
      8.46839      4.89178      3.77976         1.179529     -0.165594     -0.062434
      9.18221      6.12682      3.77801         0.003053     -0.508960      0.115253
     11.31351      4.89480      3.77899        -0.236400     -0.125428      0.021405
      6.30003      3.76206      3.55970         2.358394     -3.350649     -0.580707
      6.76014      3.07209      5.71860         0.005343     -0.009278      3.146617
 -----------------------------------------------------------------------------------
    total drift:                               -0.083893      0.044341      0.028234


--------------------------------------------------------------------------------------------------------


  FREE ENERGIE OF THE ION-ELECTRON SYSTEM (eV)
  ---------------------------------------------------
  free  energy   TOTEN  =      -328.05510447 eV

  energy  without entropy=     -328.04500248  energy(sigma->0) =     -328.05005348
 
 d Force = 0.1005340E+01[-0.322E+00, 0.233E+01]  d Energy = 0.1377373E+01-0.372E+00
 d Force =-0.6116264E+03[-0.639E+03,-0.585E+03]  d Ewald  =-0.2606675E+03-0.351E+03


--------------------------------------------------------------------------------------------------------


    POTLOK:  cpu time    0.0429: real time    0.0430


--------------------------------------------------------------------------------------------------------


--------------------------------------------------------------------------------------------------------


    WAVPRE:  cpu time    0.0140: real time    0.0163
    FEWALD:  cpu time    0.0006: real time    0.0006
    GENKIN:  cpu time    0.0049: real time    0.0049

 real space projection operators:
  total allocation   :       1840.16 KBytes
  max/ min on nodes  :        470.25        450.72

    ORTHCH:  cpu time    0.0915: real time    0.0918
     LOOP+:  cpu time   13.7694: real time   13.8575


--------------------------------------- Iteration      4(   1)  ---------------------------------------


    POTLOK:  cpu time    0.0385: real time    0.0408
    SETDIJ:  cpu time    0.0022: real time    0.0022
     EDDAV:  cpu time    0.8600: real time    0.8619
       DOS:  cpu time    0.0008: real time    0.0008
    CHARGE:  cpu time    0.0332: real time    0.0332
    MIXING:  cpu time    0.0008: real time    0.0008
    --------------------------------------------
      LOOP:  cpu time    0.9354: real time    0.9397

 eigenvalue-minimisations  :   812
 total energy-change (2. order) : 0.1712803E+01  (-0.7086808E+02)
 number of electron     156.9999920 magnetization 
 augmentation part       11.5726226 magnetization 

 Broyden mixing:
  rms(total) = 0.83705E+00    rms(broyden)= 0.83680E+00
  rms(prec ) = 0.85478E+00
  weight for this iteration     100.00

 Free energy of the ion-electron system (eV)
  ---------------------------------------------------
  alpha Z        PSCENC =        96.77598676
  Ewald energy   TEWEN  =     16216.24116522
  -Hartree energ DENC   =    -22409.84865717
  -exchange      EXHF   =         0.00000000
  -V(xc)+E(xc)   XCENC  =       560.13102408
  PAW double counting   =     17064.90964445   -17268.78996475
  entropy T*S    EENTRO =        -0.01443004
  eigenvalues    EBANDS =     -1749.30825741
  atomic energy  EATOM  =      7163.56118773
  Solvation  Ediel_sol  =         0.00000000
  ---------------------------------------------------
  free energy    TOTEN  =      -326.34230114 eV

  energy without entropy =     -326.32787110  energy(sigma->0) =     -326.33508612


--------------------------------------------------------------------------------------------------------


--------------------------------------- Iteration      4(   2)  ---------------------------------------


    POTLOK:  cpu time    0.0372: real time    0.0403
    SETDIJ:  cpu time    0.0023: real time    0.0023
    EDDIAG:  cpu time    0.2016: real time    0.2020
  RMM-DIIS:  cpu time    0.3695: real time    0.3705
    ORTHCH:  cpu time    0.0474: real time    0.0474
       DOS:  cpu time    0.0006: real time    0.0006
    CHARGE:  cpu time    0.0328: real time    0.0329
    MIXING:  cpu time    0.0008: real time    0.0008
    --------------------------------------------
      LOOP:  cpu time    0.6922: real time    0.6968

 eigenvalue-minimisations  :   789
 total energy-change (2. order) :-0.1403180E+01  (-0.1695494E+01)
 number of electron     156.9999920 magnetization 
 augmentation part       11.5523146 magnetization 

 Broyden mixing:
  rms(total) = 0.29071E+00    rms(broyden)= 0.29060E+00
  rms(prec ) = 0.31482E+00
  weight for this iteration     100.00

 eigenvalues of (default mixing * dielectric matrix)
  average eigenvalue GAMMA=   0.8835
  0.8835

 Free energy of the ion-electron system (eV)
  ---------------------------------------------------
  alpha Z        PSCENC =        96.77598676
  Ewald energy   TEWEN  =     16216.24116522
  -Hartree energ DENC   =    -22399.56439871
  -exchange      EXHF   =         0.00000000
  -V(xc)+E(xc)   XCENC  =       559.67403299
  PAW double counting   =     17356.47958160   -17561.55232215
  entropy T*S    EENTRO =        -0.01467196
  eigenvalues    EBANDS =     -1759.34604256
  atomic energy  EATOM  =      7163.56118773
  Solvation  Ediel_sol  =         0.00000000
  ---------------------------------------------------
  free energy    TOTEN  =      -327.74548108 eV

  energy without entropy =     -327.73080912  energy(sigma->0) =     -327.73814510


--------------------------------------------------------------------------------------------------------


--------------------------------------- Iteration      4(   3)  ---------------------------------------


    POTLOK:  cpu time    0.0402: real time    0.0406
    SETDIJ:  cpu time    0.0023: real time    0.0023
    EDDIAG:  cpu time    0.2027: real time    0.2032
  RMM-DIIS:  cpu time    0.3994: real time    0.4006
    ORTHCH:  cpu time    0.0489: real time    0.0490
       DOS:  cpu time    0.0005: real time    0.0005
    CHARGE:  cpu time    0.0955: real time    0.0957
    MIXING:  cpu time    0.0014: real time    0.0014
    --------------------------------------------
      LOOP:  cpu time    0.7910: real time    0.7933

 eigenvalue-minimisations  :   853
 total energy-change (2. order) : 0.3454289E-01  (-0.9470379E-01)
 number of electron     156.9999920 magnetization 
 augmentation part       11.5573773 magnetization 

 Broyden mixing:
  rms(total) = 0.26305E+00    rms(broyden)= 0.26304E+00
  rms(prec ) = 0.27273E+00
  weight for this iteration     100.00

 eigenvalues of (default mixing * dielectric matrix)
  average eigenvalue GAMMA=   1.2977
  1.2977  1.2977

 Free energy of the ion-electron system (eV)
  ---------------------------------------------------
  alpha Z        PSCENC =        96.77598676
  Ewald energy   TEWEN  =     16216.24116522
  -Hartree energ DENC   =    -22396.05820603
  -exchange      EXHF   =         0.00000000
  -V(xc)+E(xc)   XCENC  =       559.54569857
  PAW double counting   =     17236.53176133   -17440.58730349
  entropy T*S    EENTRO =        -0.01475309
  eigenvalues    EBANDS =     -1763.70647519
  atomic energy  EATOM  =      7163.56118773
  Solvation  Ediel_sol  =         0.00000000
  ---------------------------------------------------
  free energy    TOTEN  =      -327.71093819 eV

  energy without entropy =     -327.69618509  energy(sigma->0) =     -327.70356164


--------------------------------------------------------------------------------------------------------


--------------------------------------- Iteration      4(   4)  ---------------------------------------


    POTLOK:  cpu time    0.0382: real time    0.0418
    SETDIJ:  cpu time    0.0023: real time    0.0023
    EDDIAG:  cpu time    0.2010: real time    0.2015
  RMM-DIIS:  cpu time    0.3959: real time    0.3969
    ORTHCH:  cpu time    0.1286: real time    0.1287
       DOS:  cpu time    0.0011: real time    0.0011
    CHARGE:  cpu time    0.0328: real time    0.0329
    MIXING:  cpu time    0.0010: real time    0.0010
    --------------------------------------------
      LOOP:  cpu time    0.8010: real time    0.8062

 eigenvalue-minimisations  :   829
 total energy-change (2. order) : 0.3422012E-01  (-0.1703849E-01)
 number of electron     156.9999919 magnetization 
 augmentation part       11.5608955 magnetization 

 Broyden mixing:
  rms(total) = 0.10312E+00    rms(broyden)= 0.10311E+00
  rms(prec ) = 0.10680E+00
  weight for this iteration     100.00

 eigenvalues of (default mixing * dielectric matrix)
  average eigenvalue GAMMA=   1.4341
  1.0164  1.7994  1.4865

 Free energy of the ion-electron system (eV)
  ---------------------------------------------------
  alpha Z        PSCENC =        96.77598676
  Ewald energy   TEWEN  =     16216.24116522
  -Hartree energ DENC   =    -22394.28770057
  -exchange      EXHF   =         0.00000000
  -V(xc)+E(xc)   XCENC  =       559.50787316
  PAW double counting   =     17002.03211711   -17205.60341029
  entropy T*S    EENTRO =        -0.01478507
  eigenvalues    EBANDS =     -1765.88915211
  atomic energy  EATOM  =      7163.56118773
  Solvation  Ediel_sol  =         0.00000000
  ---------------------------------------------------
  free energy    TOTEN  =      -327.67671806 eV

  energy without entropy =     -327.66193300  energy(sigma->0) =     -327.66932553


--------------------------------------------------------------------------------------------------------


--------------------------------------- Iteration      4(   5)  ---------------------------------------


    POTLOK:  cpu time    0.0370: real time    0.0403
    SETDIJ:  cpu time    0.0022: real time    0.0022
    EDDIAG:  cpu time    0.2015: real time    0.2019
  RMM-DIIS:  cpu time    0.3874: real time    0.3889
    ORTHCH:  cpu time    0.0478: real time    0.0479
       DOS:  cpu time    0.0009: real time    0.0009
    CHARGE:  cpu time    0.0326: real time    0.0327
    MIXING:  cpu time    0.0010: real time    0.0010
    --------------------------------------------
      LOOP:  cpu time    0.7105: real time    0.7159

 eigenvalue-minimisations  :   820
 total energy-change (2. order) : 0.3565684E-02  (-0.2843313E-02)
 number of electron     156.9999919 magnetization 
 augmentation part       11.5621343 magnetization 

 Broyden mixing:
  rms(total) = 0.15207E-01    rms(broyden)= 0.15202E-01
  rms(prec ) = 0.17164E-01
  weight for this iteration     100.00

 eigenvalues of (default mixing * dielectric matrix)
  average eigenvalue GAMMA=   1.4265
  2.2941  1.2025  1.2025  1.0071

 Free energy of the ion-electron system (eV)
  ---------------------------------------------------
  alpha Z        PSCENC =        96.77598676
  Ewald energy   TEWEN  =     16216.24116522
  -Hartree energ DENC   =    -22392.62256709
  -exchange      EXHF   =         0.00000000
  -V(xc)+E(xc)   XCENC  =       559.47020219
  PAW double counting   =     16854.36286123   -17057.83842414
  entropy T*S    EENTRO =        -0.01478807
  eigenvalues    EBANDS =     -1767.60877622
  atomic energy  EATOM  =      7163.56118773
  Solvation  Ediel_sol  =         0.00000000
  ---------------------------------------------------
  free energy    TOTEN  =      -327.67315238 eV

  energy without entropy =     -327.65836431  energy(sigma->0) =     -327.66575835


--------------------------------------------------------------------------------------------------------


--------------------------------------- Iteration      4(   6)  ---------------------------------------


    POTLOK:  cpu time    0.0370: real time    0.0405
    SETDIJ:  cpu time    0.0022: real time    0.0022
    EDDIAG:  cpu time    0.2010: real time    0.2013
  RMM-DIIS:  cpu time    0.4679: real time    0.4694
    ORTHCH:  cpu time    0.0477: real time    0.0478
       DOS:  cpu time    0.0005: real time    0.0005
    CHARGE:  cpu time    0.0327: real time    0.0328
    MIXING:  cpu time    0.0011: real time    0.0011
    --------------------------------------------
      LOOP:  cpu time    0.7903: real time    0.7956

 eigenvalue-minimisations  :  1010
 total energy-change (2. order) :-0.6462803E-03  (-0.4559928E-03)
 number of electron     156.9999919 magnetization 
 augmentation part       11.5627343 magnetization 

 Broyden mixing:
  rms(total) = 0.11503E-01    rms(broyden)= 0.11501E-01
  rms(prec ) = 0.13011E-01
  weight for this iteration     100.00

 eigenvalues of (default mixing * dielectric matrix)
  average eigenvalue GAMMA=   1.5109
  2.0547  2.0547  1.4262  1.0095  1.0095

 Free energy of the ion-electron system (eV)
  ---------------------------------------------------
  alpha Z        PSCENC =        96.77598676
  Ewald energy   TEWEN  =     16216.24116522
  -Hartree energ DENC   =    -22392.01265335
  -exchange      EXHF   =         0.00000000
  -V(xc)+E(xc)   XCENC  =       559.45227365
  PAW double counting   =     16833.91766450   -17037.37028274
  entropy T*S    EENTRO =        -0.01478037
  eigenvalues    EBANDS =     -1768.22436005
  atomic energy  EATOM  =      7163.56118773
  Solvation  Ediel_sol  =         0.00000000
  ---------------------------------------------------
  free energy    TOTEN  =      -327.67379866 eV

  energy without entropy =     -327.65901829  energy(sigma->0) =     -327.66640847


--------------------------------------------------------------------------------------------------------


--------------------------------------- Iteration      4(   7)  ---------------------------------------


    POTLOK:  cpu time    0.0369: real time    0.0403
    SETDIJ:  cpu time    0.0024: real time    0.0023
    EDDIAG:  cpu time    0.2015: real time    0.2020
  RMM-DIIS:  cpu time    0.3729: real time    0.3750
    ORTHCH:  cpu time    0.0471: real time    0.0472
       DOS:  cpu time    0.0009: real time    0.0009
    CHARGE:  cpu time    0.0370: real time    0.0371
    MIXING:  cpu time    0.0013: real time    0.0013
    --------------------------------------------
      LOOP:  cpu time    0.7001: real time    0.7061

 eigenvalue-minimisations  :   796
 total energy-change (2. order) :-0.3393358E-03  (-0.1325858E-03)
 number of electron     156.9999919 magnetization 
 augmentation part       11.5623646 magnetization 

 Broyden mixing:
  rms(total) = 0.46640E-02    rms(broyden)= 0.46632E-02
  rms(prec ) = 0.57429E-02
  weight for this iteration     100.00

 eigenvalues of (default mixing * dielectric matrix)
  average eigenvalue GAMMA=   1.4827
  2.5478  1.7117  1.3864  1.3864  0.9320  0.9320

 Free energy of the ion-electron system (eV)
  ---------------------------------------------------
  alpha Z        PSCENC =        96.77598676
  Ewald energy   TEWEN  =     16216.24116522
  -Hartree energ DENC   =    -22391.62257697
  -exchange      EXHF   =         0.00000000
  -V(xc)+E(xc)   XCENC  =       559.43925508
  PAW double counting   =     16847.55406614   -17051.05317588
  entropy T*S    EENTRO =        -0.01477234
  eigenvalues    EBANDS =     -1768.55527372
  atomic energy  EATOM  =      7163.56118773
  Solvation  Ediel_sol  =         0.00000000
  ---------------------------------------------------
  free energy    TOTEN  =      -327.67413799 eV

  energy without entropy =     -327.65936565  energy(sigma->0) =     -327.66675182


--------------------------------------------------------------------------------------------------------


--------------------------------------- Iteration      4(   8)  ---------------------------------------


    POTLOK:  cpu time    0.0422: real time    0.0463
    SETDIJ:  cpu time    0.0024: real time    0.0024
    EDDIAG:  cpu time    0.2120: real time    0.2128
  RMM-DIIS:  cpu time    0.3915: real time    0.3927
    ORTHCH:  cpu time    0.0473: real time    0.0473
       DOS:  cpu time    0.0009: real time    0.0009
    CHARGE:  cpu time    0.0328: real time    0.0328
    MIXING:  cpu time    0.0012: real time    0.0012
    --------------------------------------------
      LOOP:  cpu time    0.7302: real time    0.7363

 eigenvalue-minimisations  :   825
 total energy-change (2. order) :-0.2787248E-03  (-0.1136113E-04)
 number of electron     156.9999919 magnetization 
 augmentation part       11.5623756 magnetization 

 Broyden mixing:
  rms(total) = 0.15580E-02    rms(broyden)= 0.15580E-02
  rms(prec ) = 0.28933E-02
  weight for this iteration     100.00

 eigenvalues of (default mixing * dielectric matrix)
  average eigenvalue GAMMA=   1.4880
  2.5476  1.7515  1.5074  1.5074  0.9758  0.9758  1.1507

 Free energy of the ion-electron system (eV)
  ---------------------------------------------------
  alpha Z        PSCENC =        96.77598676
  Ewald energy   TEWEN  =     16216.24116522
  -Hartree energ DENC   =    -22391.45787761
  -exchange      EXHF   =         0.00000000
  -V(xc)+E(xc)   XCENC  =       559.43591778
  PAW double counting   =     16843.14605882   -17046.63609642
  entropy T*S    EENTRO =        -0.01477322
  eigenvalues    EBANDS =     -1768.72598578
  atomic energy  EATOM  =      7163.56118773
  Solvation  Ediel_sol  =         0.00000000
  ---------------------------------------------------
  free energy    TOTEN  =      -327.67441672 eV

  energy without entropy =     -327.65964350  energy(sigma->0) =     -327.66703011


--------------------------------------------------------------------------------------------------------


--------------------------------------- Iteration      4(   9)  ---------------------------------------


    POTLOK:  cpu time    0.0370: real time    0.0409
    SETDIJ:  cpu time    0.0023: real time    0.0023
    EDDIAG:  cpu time    0.1999: real time    0.2006
  RMM-DIIS:  cpu time    0.4082: real time    0.4094
    ORTHCH:  cpu time    0.0470: real time    0.0471
       DOS:  cpu time    0.0012: real time    0.0012
    CHARGE:  cpu time    0.0334: real time    0.0335
    MIXING:  cpu time    0.0013: real time    0.0013
    --------------------------------------------
      LOOP:  cpu time    0.7303: real time    0.7361

 eigenvalue-minimisations  :   799
 total energy-change (2. order) :-0.3406255E-03  (-0.6642313E-05)
 number of electron     156.9999919 magnetization 
 augmentation part       11.5623109 magnetization 

 Broyden mixing:
  rms(total) = 0.79585E-03    rms(broyden)= 0.79552E-03
  rms(prec ) = 0.18406E-02
  weight for this iteration     100.00

 eigenvalues of (default mixing * dielectric matrix)
  average eigenvalue GAMMA=   1.5295
  2.7029  1.9009  1.9009  1.4073  1.4073  0.9925  0.9622  0.9622

 Free energy of the ion-electron system (eV)
  ---------------------------------------------------
  alpha Z        PSCENC =        96.77598676
  Ewald energy   TEWEN  =     16216.24116522
  -Hartree energ DENC   =    -22391.32364466
  -exchange      EXHF   =         0.00000000
  -V(xc)+E(xc)   XCENC  =       559.43347299
  PAW double counting   =     16843.48894676   -17046.97880255
  entropy T*S    EENTRO =        -0.01477320
  eigenvalues    EBANDS =     -1768.85829640
  atomic energy  EATOM  =      7163.56118773
  Solvation  Ediel_sol  =         0.00000000
  ---------------------------------------------------
  free energy    TOTEN  =      -327.67475734 eV

  energy without entropy =     -327.65998415  energy(sigma->0) =     -327.66737075


--------------------------------------------------------------------------------------------------------


--------------------------------------- Iteration      4(  10)  ---------------------------------------


    POTLOK:  cpu time    0.0369: real time    0.0405
    SETDIJ:  cpu time    0.0023: real time    0.0023
    EDDIAG:  cpu time    0.2341: real time    0.2346
  RMM-DIIS:  cpu time    0.3586: real time    0.3598
    ORTHCH:  cpu time    0.0478: real time    0.0479
       DOS:  cpu time    0.0007: real time    0.0007
    CHARGE:  cpu time    0.0327: real time    0.0327
    MIXING:  cpu time    0.0013: real time    0.0013
    --------------------------------------------
      LOOP:  cpu time    0.7144: real time    0.7198

 eigenvalue-minimisations  :   761
 total energy-change (2. order) :-0.3060590E-03  (-0.4450236E-05)
 number of electron     156.9999919 magnetization 
 augmentation part       11.5622811 magnetization 

 Broyden mixing:
  rms(total) = 0.45765E-03    rms(broyden)= 0.45758E-03
  rms(prec ) = 0.10521E-02
  weight for this iteration     100.00

 eigenvalues of (default mixing * dielectric matrix)
  average eigenvalue GAMMA=   1.6177
  3.3697  2.5490  1.5971  1.5971  1.2768  1.2768  0.9828  0.9550  0.9550

 Free energy of the ion-electron system (eV)
  ---------------------------------------------------
  alpha Z        PSCENC =        96.77598676
  Ewald energy   TEWEN  =     16216.24116522
  -Hartree energ DENC   =    -22391.15447023
  -exchange      EXHF   =         0.00000000
  -V(xc)+E(xc)   XCENC  =       559.42995225
  PAW double counting   =     16843.76138758   -17047.25373950
  entropy T*S    EENTRO =        -0.01477099
  eigenvalues    EBANDS =     -1769.02176223
  atomic energy  EATOM  =      7163.56118773
  Solvation  Ediel_sol  =         0.00000000
  ---------------------------------------------------
  free energy    TOTEN  =      -327.67506340 eV

  energy without entropy =     -327.66029241  energy(sigma->0) =     -327.66767791


--------------------------------------------------------------------------------------------------------


--------------------------------------- Iteration      4(  11)  ---------------------------------------


    POTLOK:  cpu time    0.0399: real time    0.0402
    SETDIJ:  cpu time    0.0023: real time    0.0023
    EDDIAG:  cpu time    0.2006: real time    0.2011
  RMM-DIIS:  cpu time    0.2991: real time    0.3005
    ORTHCH:  cpu time    0.0480: real time    0.0481
       DOS:  cpu time    0.0006: real time    0.0006
    CHARGE:  cpu time    0.0328: real time    0.0328
    MIXING:  cpu time    0.0014: real time    0.0014
    --------------------------------------------
      LOOP:  cpu time    0.6247: real time    0.6270

 eigenvalue-minimisations  :   609
 total energy-change (2. order) :-0.1923591E-03  (-0.2931153E-05)
 number of electron     156.9999919 magnetization 
 augmentation part       11.5622534 magnetization 

 Broyden mixing:
  rms(total) = 0.31072E-03    rms(broyden)= 0.31066E-03
  rms(prec ) = 0.55585E-03
  weight for this iteration     100.00

 eigenvalues of (default mixing * dielectric matrix)
  average eigenvalue GAMMA=   1.7909
  4.8845  2.6123  1.8533  1.8533  1.2511  1.2511  1.2352  1.0283  0.9698  0.9698

 Free energy of the ion-electron system (eV)
  ---------------------------------------------------
  alpha Z        PSCENC =        96.77598676
  Ewald energy   TEWEN  =     16216.24116522
  -Hartree energ DENC   =    -22391.03994510
  -exchange      EXHF   =         0.00000000
  -V(xc)+E(xc)   XCENC  =       559.42787247
  PAW double counting   =     16844.20560583   -17047.69844552
  entropy T*S    EENTRO =        -0.01476956
  eigenvalues    EBANDS =     -1769.13391360
  atomic energy  EATOM  =      7163.56118773
  Solvation  Ediel_sol  =         0.00000000
  ---------------------------------------------------
  free energy    TOTEN  =      -327.67525576 eV

  energy without entropy =     -327.66048620  energy(sigma->0) =     -327.66787098


--------------------------------------------------------------------------------------------------------


--------------------------------------- Iteration      4(  12)  ---------------------------------------


    POTLOK:  cpu time    0.0371: real time    0.0410
    SETDIJ:  cpu time    0.0024: real time    0.0023
    EDDIAG:  cpu time    0.2024: real time    0.2028
  RMM-DIIS:  cpu time    0.2927: real time    0.2933
    ORTHCH:  cpu time    0.0469: real time    0.0469
       DOS:  cpu time    0.0010: real time    0.0010
    CHARGE:  cpu time    0.0328: real time    0.0328
    MIXING:  cpu time    0.0014: real time    0.0014
    --------------------------------------------
      LOOP:  cpu time    0.6168: real time    0.6216

 eigenvalue-minimisations  :   579
 total energy-change (2. order) :-0.8912092E-04  (-0.1204121E-05)
 number of electron     156.9999919 magnetization 
 augmentation part       11.5622395 magnetization 

 Broyden mixing:
  rms(total) = 0.19656E-03    rms(broyden)= 0.19652E-03
  rms(prec ) = 0.31272E-03
  weight for this iteration     100.00

 eigenvalues of (default mixing * dielectric matrix)
  average eigenvalue GAMMA=   1.9049
  6.1617  2.6213  2.3768  1.6186  1.6186  1.2821  1.2821  0.9527  0.9527  1.1121
  0.9754

 Free energy of the ion-electron system (eV)
  ---------------------------------------------------
  alpha Z        PSCENC =        96.77598676
  Ewald energy   TEWEN  =     16216.24116522
  -Hartree energ DENC   =    -22390.98112515
  -exchange      EXHF   =         0.00000000
  -V(xc)+E(xc)   XCENC  =       559.42703436
  PAW double counting   =     16844.05999933   -17047.55351238
  entropy T*S    EENTRO =        -0.01476915
  eigenvalues    EBANDS =     -1769.19131160
  atomic energy  EATOM  =      7163.56118773
  Solvation  Ediel_sol  =         0.00000000
  ---------------------------------------------------
  free energy    TOTEN  =      -327.67534488 eV

  energy without entropy =     -327.66057573  energy(sigma->0) =     -327.66796031


--------------------------------------------------------------------------------------------------------


--------------------------------------- Iteration      4(  13)  ---------------------------------------


    POTLOK:  cpu time    0.0380: real time    0.0420
    SETDIJ:  cpu time    0.0027: real time    0.0027
    EDDIAG:  cpu time    0.2006: real time    0.2009
  RMM-DIIS:  cpu time    0.2685: real time    0.2692
    ORTHCH:  cpu time    0.0475: real time    0.0475
       DOS:  cpu time    0.0011: real time    0.0011
    CHARGE:  cpu time    0.0329: real time    0.0330
    MIXING:  cpu time    0.0015: real time    0.0015
    --------------------------------------------
      LOOP:  cpu time    0.5928: real time    0.5979

 eigenvalue-minimisations  :   489
 total energy-change (2. order) :-0.2855403E-04  (-0.2884194E-06)
 number of electron     156.9999919 magnetization 
 augmentation part       11.5622700 magnetization 

 Broyden mixing:
  rms(total) = 0.12058E-03    rms(broyden)= 0.12054E-03
  rms(prec ) = 0.18943E-03
  weight for this iteration     100.00

 eigenvalues of (default mixing * dielectric matrix)
  average eigenvalue GAMMA=   1.9284
  6.6559  2.9136  2.4602  1.6105  1.6105  1.4087  1.4087  0.9857  0.9493  0.9493
  1.0943  1.0943

 Free energy of the ion-electron system (eV)
  ---------------------------------------------------
  alpha Z        PSCENC =        96.77598676
  Ewald energy   TEWEN  =     16216.24116522
  -Hartree energ DENC   =    -22390.96812057
  -exchange      EXHF   =         0.00000000
  -V(xc)+E(xc)   XCENC  =       559.42712423
  PAW double counting   =     16843.74863137   -17047.24056828
  entropy T*S    EENTRO =        -0.01476936
  eigenvalues    EBANDS =     -1769.20601055
  atomic energy  EATOM  =      7163.56118773
  Solvation  Ediel_sol  =         0.00000000
  ---------------------------------------------------
  free energy    TOTEN  =      -327.67537344 eV

  energy without entropy =     -327.66060408  energy(sigma->0) =     -327.66798876


--------------------------------------------------------------------------------------------------------


--------------------------------------- Iteration      4(  14)  ---------------------------------------


    POTLOK:  cpu time    0.0387: real time    0.0427
    SETDIJ:  cpu time    0.0023: real time    0.0023
    EDDIAG:  cpu time    0.2014: real time    0.2019
  RMM-DIIS:  cpu time    0.2519: real time    0.2527
    ORTHCH:  cpu time    0.0473: real time    0.0473
       DOS:  cpu time    0.0012: real time    0.0012
    CHARGE:  cpu time    0.0327: real time    0.0328
    MIXING:  cpu time    0.0016: real time    0.0016
    --------------------------------------------
      LOOP:  cpu time    0.5771: real time    0.5824

 eigenvalue-minimisations  :   473
 total energy-change (2. order) :-0.1493029E-04  (-0.1378392E-06)
 number of electron     156.9999919 magnetization 
 augmentation part       11.5622456 magnetization 

 Broyden mixing:
  rms(total) = 0.72226E-04    rms(broyden)= 0.72201E-04
  rms(prec ) = 0.10838E-03
  weight for this iteration     100.00

 eigenvalues of (default mixing * dielectric matrix)
  average eigenvalue GAMMA=   1.9526
  7.1246  3.2341  2.5541  1.8237  1.8237  1.5081  1.3094  1.3094  0.9311  0.9311
  1.0069  0.9873  0.8400

 Free energy of the ion-electron system (eV)
  ---------------------------------------------------
  alpha Z        PSCENC =        96.77598676
  Ewald energy   TEWEN  =     16216.24116522
  -Hartree energ DENC   =    -22390.96256869
  -exchange      EXHF   =         0.00000000
  -V(xc)+E(xc)   XCENC  =       559.42730933
  PAW double counting   =     16843.80015398   -17047.29304251
  entropy T*S    EENTRO =        -0.01476939
  eigenvalues    EBANDS =     -1769.21081080
  atomic energy  EATOM  =      7163.56118773
  Solvation  Ediel_sol  =         0.00000000
  ---------------------------------------------------
  free energy    TOTEN  =      -327.67538837 eV

  energy without entropy =     -327.66061898  energy(sigma->0) =     -327.66800367


--------------------------------------------------------------------------------------------------------


--------------------------------------- Iteration      4(  15)  ---------------------------------------


    POTLOK:  cpu time    0.0375: real time    0.0413
    SETDIJ:  cpu time    0.0023: real time    0.0023
    EDDIAG:  cpu time    0.2002: real time    0.2005
  RMM-DIIS:  cpu time    0.2242: real time    0.2248
    ORTHCH:  cpu time    0.0484: real time    0.0484
       DOS:  cpu time    0.0005: real time    0.0005
    CHARGE:  cpu time    0.0327: real time    0.0328
    MIXING:  cpu time    0.0017: real time    0.0017
    --------------------------------------------
      LOOP:  cpu time    0.5475: real time    0.5523

 eigenvalue-minimisations  :   401
 total energy-change (2. order) :-0.4654250E-05  (-0.4069149E-07)
 number of electron     156.9999919 magnetization 
 augmentation part       11.5622685 magnetization 

 Broyden mixing:
  rms(total) = 0.46783E-04    rms(broyden)= 0.46765E-04
  rms(prec ) = 0.70476E-04
  weight for this iteration     100.00

 eigenvalues of (default mixing * dielectric matrix)
  average eigenvalue GAMMA=   1.9903
  7.4191  3.7154  2.6274  2.4215  1.6476  1.6476  1.2994  1.2994  1.0789  1.0789
  1.0201  0.9449  0.9449  0.7184

 Free energy of the ion-electron system (eV)
  ---------------------------------------------------
  alpha Z        PSCENC =        96.77598676
  Ewald energy   TEWEN  =     16216.24116522
  -Hartree energ DENC   =    -22390.95947960
  -exchange      EXHF   =         0.00000000
  -V(xc)+E(xc)   XCENC  =       559.42736503
  PAW double counting   =     16843.78607338   -17047.27818626
  entropy T*S    EENTRO =        -0.01476938
  eigenvalues    EBANDS =     -1769.21473589
  atomic energy  EATOM  =      7163.56118773
  Solvation  Ediel_sol  =         0.00000000
  ---------------------------------------------------
  free energy    TOTEN  =      -327.67539302 eV

  energy without entropy =     -327.66062364  energy(sigma->0) =     -327.66800833


--------------------------------------------------------------------------------------------------------


--------------------------------------- Iteration      4(  16)  ---------------------------------------


    POTLOK:  cpu time    0.0378: real time    0.0413
    SETDIJ:  cpu time    0.0022: real time    0.0022
    EDDIAG:  cpu time    0.2845: real time    0.2852
  RMM-DIIS:  cpu time    0.2323: real time    0.2329
    ORTHCH:  cpu time    0.0478: real time    0.0478
       DOS:  cpu time    0.0006: real time    0.0005
    CHARGE:  cpu time    0.0326: real time    0.0327
    MIXING:  cpu time    0.0018: real time    0.0018
    --------------------------------------------
      LOOP:  cpu time    0.6396: real time    0.6446

 eigenvalue-minimisations  :   420
 total energy-change (2. order) :-0.2620163E-05  (-0.2109747E-07)
 number of electron     156.9999919 magnetization 
 augmentation part       11.5622580 magnetization 

 Broyden mixing:
  rms(total) = 0.41612E-04    rms(broyden)= 0.41594E-04
  rms(prec ) = 0.52622E-04
  weight for this iteration     100.00

 eigenvalues of (default mixing * dielectric matrix)
  average eigenvalue GAMMA=   2.0449
  7.8415  4.4114  2.7022  2.3164  1.8908  1.5751  1.5751  1.3413  1.3413  1.1309
  0.9503  0.9503  1.0110  0.9516  0.6838

 Free energy of the ion-electron system (eV)
  ---------------------------------------------------
  alpha Z        PSCENC =        96.77598676
  Ewald energy   TEWEN  =     16216.24116522
  -Hartree energ DENC   =    -22390.95768471
  -exchange      EXHF   =         0.00000000
  -V(xc)+E(xc)   XCENC  =       559.42739639
  PAW double counting   =     16843.86359726   -17047.35608379
  entropy T*S    EENTRO =        -0.01476932
  eigenvalues    EBANDS =     -1769.21619118
  atomic energy  EATOM  =      7163.56118773
  Solvation  Ediel_sol  =         0.00000000
  ---------------------------------------------------
  free energy    TOTEN  =      -327.67539564 eV

  energy without entropy =     -327.66062632  energy(sigma->0) =     -327.66801098


--------------------------------------------------------------------------------------------------------


--------------------------------------- Iteration      4(  17)  ---------------------------------------


    POTLOK:  cpu time    0.0372: real time    0.0406
    SETDIJ:  cpu time    0.0023: real time    0.0023
    EDDIAG:  cpu time    0.2043: real time    0.2046
  RMM-DIIS:  cpu time    0.1999: real time    0.2062
    ORTHCH:  cpu time    0.0468: real time    0.0475
       DOS:  cpu time    0.0008: real time    0.0007
    CHARGE:  cpu time    0.0316: real time    0.0325
    MIXING:  cpu time    0.0018: real time    0.0019
    --------------------------------------------
      LOOP:  cpu time    0.5256: real time    0.5363

 eigenvalue-minimisations  :   283
 total energy-change (2. order) :-0.1157816E-05  (-0.6949615E-08)
 number of electron     156.9999919 magnetization 
 augmentation part       11.5622695 magnetization 

 Broyden mixing:
  rms(total) = 0.19556E-04    rms(broyden)= 0.19547E-04
  rms(prec ) = 0.27136E-04
  weight for this iteration     100.00

 eigenvalues of (default mixing * dielectric matrix)
  average eigenvalue GAMMA=   2.0848
  8.1041  4.8857  2.7056  2.5150  2.3860  1.5966  1.5966  1.3352  1.3352  1.1876
  1.1876  0.9512  0.9512  1.0125  0.9520  0.6546

 Free energy of the ion-electron system (eV)
  ---------------------------------------------------
  alpha Z        PSCENC =        96.77598676
  Ewald energy   TEWEN  =     16216.24116522
  -Hartree energ DENC   =    -22390.95595894
  -exchange      EXHF   =         0.00000000
  -V(xc)+E(xc)   XCENC  =       559.42738402
  PAW double counting   =     16843.83098184   -17047.32310903
  entropy T*S    EENTRO =        -0.01476938
  eigenvalues    EBANDS =     -1769.21826502
  atomic energy  EATOM  =      7163.56118773
  Solvation  Ediel_sol  =         0.00000000
  ---------------------------------------------------
  free energy    TOTEN  =      -327.67539680 eV

  energy without entropy =     -327.66062742  energy(sigma->0) =     -327.66801211


--------------------------------------------------------------------------------------------------------


--------------------------------------- Iteration      4(  18)  ---------------------------------------


    POTLOK:  cpu time    0.0409: real time    0.0412
    SETDIJ:  cpu time    0.0022: real time    0.0023
    EDDIAG:  cpu time    0.2026: real time    0.2029
  RMM-DIIS:  cpu time    0.1999: real time    0.2003
    ORTHCH:  cpu time    0.0481: real time    0.0482
       DOS:  cpu time    0.0006: real time    0.0005
    --------------------------------------------
      LOOP:  cpu time    0.4934: real time    0.4953

 eigenvalue-minimisations  :   250
 total energy-change (2. order) :-0.6977116E-06  (-0.3778095E-08)
 number of electron     156.9999919 magnetization 
 augmentation part       11.5622695 magnetization 

 Free energy of the ion-electron system (eV)
  ---------------------------------------------------
  alpha Z        PSCENC =        96.77598676
  Ewald energy   TEWEN  =     16216.24116522
  -Hartree energ DENC   =    -22390.95517165
  -exchange      EXHF   =         0.00000000
  -V(xc)+E(xc)   XCENC  =       559.42738733
  PAW double counting   =     16843.84081158   -17047.33322369
  entropy T*S    EENTRO =        -0.01476940
  eigenvalues    EBANDS =     -1769.21877138
  atomic energy  EATOM  =      7163.56118773
  Solvation  Ediel_sol  =         0.00000000
  ---------------------------------------------------
  free energy    TOTEN  =      -327.67539750 eV

  energy without entropy =     -327.66062810  energy(sigma->0) =     -327.66801280


--------------------------------------------------------------------------------------------------------


 average (electrostatic) potential at core
  the test charge radii are     0.6991  0.7089  0.9521
  (the norm of the test charge is              1.0000)
       1 -57.5265       2 -57.5274       3 -57.5114       4 -57.5294       5 -58.0568
       6 -57.5673       7 -57.7043       8 -57.9159       9 -57.6144      10 -57.7625
      11 -57.7685      12 -57.5541      13 -57.6146      14 -57.5106      15 -57.5223
      16 -57.6149      17 -57.8809      18 -58.8524      19 -59.1998      20 -57.5792
      21 -57.9965      22 -57.7390      23 -57.5531      24 -57.5442      25 -57.4938
      26 -57.5014      27 -57.6519      28 -58.0380      29 -57.9449      30 -57.7374
      31 -58.8953      32 -57.5671      33 -57.9075      34 -57.6645      35 -57.5111
      36 -74.8274      37 -40.5296
 
 
 
 E-fermi :  -1.4490     XC(G=0):  -3.1393     alpha+bet : -2.6204


 k-point     1 :       0.0000    0.0000    0.0000
  band No.  band energies     occupation 
      1     -24.5067      2.00000
      2     -21.6133      2.00000
      3     -21.2514      2.00000
      4     -20.8281      2.00000
      5     -20.1022      2.00000
      6     -19.6371      2.00000
      7     -19.4361      2.00000
      8     -19.3858      2.00000
      9     -19.3577      2.00000
     10     -19.2357      2.00000
     11     -19.1483      2.00000
     12     -17.9083      2.00000
     13     -17.6952      2.00000
     14     -17.4437      2.00000
     15     -17.3457      2.00000
     16     -16.8443      2.00000
     17     -15.7885      2.00000
     18     -15.4254      2.00000
     19     -15.2729      2.00000
     20     -15.1330      2.00000
     21     -14.8831      2.00000
     22     -14.4096      2.00000
     23     -14.0696      2.00000
     24     -13.7998      2.00000
     25     -13.6992      2.00000
     26     -13.1716      2.00000
     27     -13.0108      2.00000
     28     -12.4547      2.00000
     29     -12.3528      2.00000
     30     -12.3199      2.00000
     31     -11.9097      2.00000
     32     -11.8749      2.00000
     33     -11.6489      2.00000
     34     -10.9994      2.00000
     35     -10.8551      2.00000
     36     -10.6699      2.00000
     37     -10.4526      2.00000
     38     -10.3989      2.00000
     39     -10.2146      2.00000
     40     -10.1151      2.00000
     41      -9.5386      2.00000
     42      -9.4991      2.00000
     43      -9.2215      2.00000
     44      -9.0644      2.00000
     45      -8.7136      2.00000
     46      -8.5273      2.00000
     47      -8.3815      2.00000
     48      -8.2926      2.00000
     49      -8.2243      2.00000
     50      -8.2008      2.00000
     51      -8.1226      2.00000
     52      -8.0364      2.00000
     53      -7.9967      2.00000
     54      -7.9813      2.00000
     55      -7.8927      2.00000
     56      -7.8793      2.00000
     57      -7.8617      2.00000
     58      -7.6873      2.00000
     59      -7.6229      2.00000
     60      -7.4708      2.00000
     61      -7.2868      2.00000
     62      -7.0736      2.00000
     63      -7.0180      2.00000
     64      -6.9134      2.00000
     65      -6.8581      2.00000
     66      -6.8066      2.00000
     67      -6.7756      2.00000
     68      -6.3164      2.00000
     69      -5.4542      2.00000
     70      -5.3884      2.00000
     71      -5.1873      2.00000
     72      -5.1011      2.00000
     73      -4.9083      2.00000
     74      -4.8748      2.00000
     75      -4.7349      2.00000
     76      -3.3617      2.00000
     77      -2.5452      2.00000
     78      -2.4912      2.00000
     79      -2.3744      2.00000
     80      -2.1981      2.00000
     81      -0.7773      0.00000
     82      -0.3540      0.00000
     83       0.0212      0.00000
     84       0.1751      0.00000
     85       0.2579      0.00000
     86       1.1908      0.00000
     87       1.2059      0.00000
     88       1.3835      0.00000
     89       1.7300      0.00000
     90       1.9082      0.00000
     91       2.1919      0.00000
     92       2.2387      0.00000
     93       2.3429      0.00000
     94       2.4909      0.00000
     95       2.5141      0.00000
     96       2.6686      0.00000
     97       2.7255      0.00000
     98       2.9098      0.00000

 k-point     2 :       0.5000    0.0000    0.0000
  band No.  band energies     occupation 
      1     -24.5066      2.00000
      2     -21.6202      2.00000
      3     -21.3112      2.00000
      4     -20.4315      2.00000
      5     -20.3137      2.00000
      6     -20.0402      2.00000
      7     -19.7275      2.00000
      8     -19.6031      2.00000
      9     -18.9152      2.00000
     10     -18.6722      2.00000
     11     -18.5501      2.00000
     12     -18.4567      2.00000
     13     -18.1932      2.00000
     14     -17.8408      2.00000
     15     -16.5982      2.00000
     16     -16.4282      2.00000
     17     -16.2323      2.00000
     18     -16.0620      2.00000
     19     -15.1257      2.00000
     20     -14.8550      2.00000
     21     -14.5633      2.00000
     22     -14.2336      2.00000
     23     -14.1305      2.00000
     24     -14.0474      2.00000
     25     -13.4536      2.00000
     26     -13.2502      2.00000
     27     -12.9875      2.00000
     28     -12.8550      2.00000
     29     -12.4543      2.00000
     30     -12.1659      2.00000
     31     -12.0450      2.00000
     32     -11.9870      2.00000
     33     -11.2763      2.00000
     34     -11.2540      2.00000
     35     -10.9146      2.00000
     36     -10.8435      2.00000
     37     -10.6835      2.00000
     38     -10.0069      2.00000
     39      -9.7872      2.00000
     40      -9.6893      2.00000
     41      -9.6564      2.00000
     42      -9.2474      2.00000
     43      -9.0703      2.00000
     44      -8.9952      2.00000
     45      -8.8934      2.00000
     46      -8.7660      2.00000
     47      -8.4442      2.00000
     48      -8.3970      2.00000
     49      -8.3160      2.00000
     50      -8.2846      2.00000
     51      -8.2071      2.00000
     52      -8.1644      2.00000
     53      -8.1421      2.00000
     54      -8.1047      2.00000
     55      -7.9822      2.00000
     56      -7.9601      2.00000
     57      -7.9435      2.00000
     58      -7.8340      2.00000
     59      -7.5576      2.00000
     60      -7.5280      2.00000
     61      -7.4063      2.00000
     62      -7.3044      2.00000
     63      -7.2379      2.00000
     64      -6.4892      2.00000
     65      -6.1829      2.00000
     66      -6.1408      2.00000
     67      -6.1082      2.00000
     68      -6.0213      2.00000
     69      -5.9724      2.00000
     70      -5.8596      2.00000
     71      -5.6807      2.00000
     72      -5.4296      2.00000
     73      -5.3913      2.00000
     74      -4.1214      2.00000
     75      -3.8099      2.00000
     76      -3.6624      2.00000
     77      -3.5229      2.00000
     78      -3.2109      2.00000
     79      -1.4019      0.18283
     80      -1.2615      0.00000
     81      -1.0879      0.00000
     82      -0.9737      0.00000
     83       0.1709      0.00000
     84       0.3974      0.00000
     85       0.8436      0.00000
     86       1.0136      0.00000
     87       1.1924      0.00000
     88       1.3726      0.00000
     89       1.4362      0.00000
     90       1.5806      0.00000
     91       1.6731      0.00000
     92       1.8340      0.00000
     93       1.8895      0.00000
     94       2.3419      0.00000
     95       2.7631      0.00000
     96       2.8606      0.00000
     97       3.1344      0.00000
     98       3.2939      0.00000

 k-point     3 :       0.0000    0.3333    0.0000
  band No.  band energies     occupation 
      1     -24.4975      2.00000
      2     -21.4973      2.00000
      3     -21.0591      2.00000
      4     -21.0253      2.00000
      5     -20.5480      2.00000
      6     -20.3822      2.00000
      7     -19.7125      2.00000
      8     -19.0859      2.00000
      9     -18.9763      2.00000
     10     -18.5352      2.00000
     11     -18.4004      2.00000
     12     -17.9793      2.00000
     13     -17.8495      2.00000
     14     -17.2900      2.00000
     15     -16.6652      2.00000
     16     -16.4971      2.00000
     17     -16.3703      2.00000
     18     -16.0180      2.00000
     19     -15.7302      2.00000
     20     -15.6329      2.00000
     21     -15.4078      2.00000
     22     -14.9606      2.00000
     23     -14.4264      2.00000
     24     -14.0203      2.00000
     25     -13.8439      2.00000
     26     -12.9125      2.00000
     27     -12.4370      2.00000
     28     -12.2267      2.00000
     29     -12.0382      2.00000
     30     -11.9496      2.00000
     31     -11.8171      2.00000
     32     -11.6627      2.00000
     33     -11.0599      2.00000
     34     -10.8007      2.00000
     35     -10.6219      2.00000
     36     -10.4493      2.00000
     37     -10.3508      2.00000
     38      -9.9602      2.00000
     39      -9.8836      2.00000
     40      -9.6715      2.00000
     41      -9.6054      2.00000
     42      -9.4195      2.00000
     43      -9.1658      2.00000
     44      -9.0047      2.00000
     45      -8.9838      2.00000
     46      -8.9447      2.00000
     47      -8.9114      2.00000
     48      -8.7816      2.00000
     49      -8.4448      2.00000
     50      -8.3877      2.00000
     51      -8.2438      2.00000
     52      -8.1418      2.00000
     53      -8.0565      2.00000
     54      -7.9952      2.00000
     55      -7.9825      2.00000
     56      -7.9535      2.00000
     57      -7.9330      2.00000
     58      -7.8409      2.00000
     59      -7.6921      2.00000
     60      -7.5713      2.00000
     61      -7.3431      2.00000
     62      -7.1860      2.00000
     63      -6.9534      2.00000
     64      -6.7949      2.00000
     65      -6.6406      2.00000
     66      -6.4764      2.00000
     67      -6.1660      2.00000
     68      -5.9692      2.00000
     69      -5.9181      2.00000
     70      -5.6791      2.00000
     71      -5.5223      2.00000
     72      -5.4432      2.00000
     73      -4.7793      2.00000
     74      -4.4291      2.00000
     75      -4.3847      2.00000
     76      -4.0282      2.00000
     77      -3.7218      2.00000
     78      -3.2332      2.00000
     79      -1.4361      0.71521
     80      -1.2043      0.00000
     81      -0.9899      0.00000
     82      -0.7038      0.00000
     83      -0.4289      0.00000
     84       0.0669      0.00000
     85       0.5159      0.00000
     86       1.0186      0.00000
     87       1.2694      0.00000
     88       1.3683      0.00000
     89       1.5413      0.00000
     90       1.6282      0.00000
     91       1.6631      0.00000
     92       1.9075      0.00000
     93       2.3179      0.00000
     94       2.3713      0.00000
     95       2.4754      0.00000
     96       2.5071      0.00000
     97       2.5818      0.00000
     98       2.7810      0.00000

 k-point     4 :       0.5000    0.3333    0.0000
  band No.  band energies     occupation 
      1     -24.4975      2.00000
      2     -21.4034      2.00000
      3     -21.3634      2.00000
      4     -20.7459      2.00000
      5     -20.5713      2.00000
      6     -20.2101      2.00000
      7     -19.8850      2.00000
      8     -19.5529      2.00000
      9     -18.9550      2.00000
     10     -18.2036      2.00000
     11     -18.1370      2.00000
     12     -17.7210      2.00000
     13     -17.4620      2.00000
     14     -17.3194      2.00000
     15     -17.1247      2.00000
     16     -17.0037      2.00000
     17     -16.8850      2.00000
     18     -16.4012      2.00000
     19     -15.4663      2.00000
     20     -15.2180      2.00000
     21     -14.8584      2.00000
     22     -14.5384      2.00000
     23     -14.1986      2.00000
     24     -13.9781      2.00000
     25     -13.7228      2.00000
     26     -13.5745      2.00000
     27     -13.2482      2.00000
     28     -12.7745      2.00000
     29     -12.4144      2.00000
     30     -11.4889      2.00000
     31     -11.2593      2.00000
     32     -11.0960      2.00000
     33     -10.9202      2.00000
     34     -10.8596      2.00000
     35     -10.7655      2.00000
     36     -10.5291      2.00000
     37     -10.1560      2.00000
     38      -9.8551      2.00000
     39      -9.7221      2.00000
     40      -9.6348      2.00000
     41      -9.4093      2.00000
     42      -9.3584      2.00000
     43      -9.2592      2.00000
     44      -9.2249      2.00000
     45      -9.0231      2.00000
     46      -8.9395      2.00000
     47      -8.7823      2.00000
     48      -8.7560      2.00000
     49      -8.6314      2.00000
     50      -8.5615      2.00000
     51      -8.3935      2.00000
     52      -8.3210      2.00000
     53      -8.1664      2.00000
     54      -8.0737      2.00000
     55      -8.0292      2.00000
     56      -7.9845      2.00000
     57      -7.9761      2.00000
     58      -7.9174      2.00000
     59      -7.8338      2.00000
     60      -7.4790      2.00000
     61      -7.2490      2.00000
     62      -7.1907      2.00000
     63      -7.0424      2.00000
     64      -6.7656      2.00000
     65      -6.4974      2.00000
     66      -6.3189      2.00000
     67      -6.1641      2.00000
     68      -5.8874      2.00000
     69      -5.7426      2.00000
     70      -5.6586      2.00000
     71      -5.1761      2.00000
     72      -5.0647      2.00000
     73      -4.9182      2.00000
     74      -4.7530      2.00000
     75      -4.4584      2.00000
     76      -4.2904      2.00000
     77      -4.0140      2.00000
     78      -3.2444      2.00000
     79      -1.4030      0.19337
     80      -0.9350      0.00000
     81      -0.4715      0.00000
     82      -0.4222      0.00000
     83      -0.2218      0.00000
     84      -0.0344      0.00000
     85       0.3003      0.00000
     86       0.4310      0.00000
     87       0.9242      0.00000
     88       1.1325      0.00000
     89       1.2461      0.00000
     90       1.4346      0.00000
     91       1.7170      0.00000
     92       1.9245      0.00000
     93       2.1640      0.00000
     94       2.4842      0.00000
     95       2.6633      0.00000
     96       2.8303      0.00000
     97       3.0285      0.00000
     98       3.4148      0.00000


--------------------------------------------------------------------------------------------------------


 soft charge-density along one line, spin component           1
         0         1         2         3         4         5         6         7         8         9
 total charge-density along one line
 
 pseudopotential strength for first ion, spin component:           1
 10.179  13.536   0.000  -0.000   0.000  -0.000   0.000  -0.000
 13.536  17.998   0.000  -0.000   0.000  -0.001   0.000  -0.000
  0.000   0.000  -4.312   0.000  -0.000   8.434  -0.000   0.000
 -0.000  -0.000   0.000  -4.304   0.000  -0.000   8.424  -0.000
  0.000   0.000  -0.000   0.000  -4.312   0.000  -0.000   8.434
 -0.000  -0.001   8.434  -0.000   0.000 -18.630   0.000  -0.000
  0.000   0.000  -0.000   8.424  -0.000   0.000 -18.620   0.000
 -0.000  -0.000   0.000  -0.000   8.434  -0.000   0.000 -18.631
 total augmentation occupancy for first ion, spin component:           1
  8.144  -3.617   0.001   0.002   0.008   0.000   0.000   0.002
 -3.617   1.664   0.001  -0.001  -0.006  -0.000  -0.000  -0.001
  0.001   0.001   1.813   0.001   0.001   0.166   0.000   0.000
  0.002  -0.001   0.001   1.200   0.001   0.000   0.071   0.000
  0.008  -0.006   0.001   0.001   1.819   0.000   0.000   0.168
  0.000  -0.000   0.166   0.000   0.000   0.017   0.000   0.000
  0.000  -0.000   0.000   0.071   0.000   0.000   0.005   0.000
  0.002  -0.001   0.000   0.000   0.168   0.000   0.000   0.017


------------------------ aborting loop because EDIFF is reached ----------------------------------------


    CHARGE:  cpu time    0.0332: real time    0.0333
    FORLOC:  cpu time    0.0057: real time    0.0057
    FORNL :  cpu time    0.1315: real time    0.1317
    STRESS:  cpu time    0.3772: real time    0.3782
    FORCOR:  cpu time    0.0402: real time    0.0402
    FORHAR:  cpu time    0.0141: real time    0.0142
    MIXING:  cpu time    0.0018: real time    0.0018
    OFIELD:  cpu time    0.0000: real time    0.0000

  FORCE on cell =-STRESS in cart. coord.  units (eV):
  Direction    XX          YY          ZZ          XY          YZ          ZX
  --------------------------------------------------------------------------------------
  Alpha Z    96.77599    96.77599    96.77599
  Ewald   21186.08083 21459.61881-26429.47253   -52.93116    -9.91242    24.60719
  Hartree 21251.60498 21444.91236-20305.56584    -8.84629    -8.29132    20.67642
  E(xc)    -614.05769  -613.78415  -633.44275    -0.16508     0.01922    -0.00446
  Local  -44040.49499-44492.24027 44808.43412    52.56227    18.12975   -44.96027
  n-local  -170.69005  -170.88444  -165.59005    -0.00918     0.18877    -0.16708
  augment    27.11035    26.98587    28.35460     0.07410     0.02237    -0.01937
  Kinetic  2268.40927  2260.01410  2604.27627     5.08162    -0.74152     0.33436
  Fock        0.00000     0.00000     0.00000     0.00000     0.00000     0.00000
  -------------------------------------------------------------------------------------
  Total       4.73868    11.39827     3.76982    -4.23370    -0.58516     0.46680
  in kB       5.36543    12.90583     4.26843    -4.79366    -0.66255     0.52854
  external pressure =        7.51 kB  Pullay stress =        0.00 kB


 VOLUME and BASIS-vectors are now :
 -----------------------------------------------------------------------------
  energy-cutoff  :      500.00
  volume of cell :     1415.02
      direct lattice vectors                 reciprocal lattice vectors
    12.789526750  0.013969635  0.004175947     0.078189078 -0.000085497 -0.000025758
     0.008056748  7.368060008  0.000010379    -0.000148244  0.135721098 -0.000000331
     0.004946877  0.000042063 15.016073129    -0.000021744 -0.000000070  0.066595314

  length of vectors
    12.789535061  7.368064413 15.016073944     0.078189129  0.135721179  0.066595318


 FORCES acting on ions
    electron-ion (+dipol)            ewald-force                    non-local-force                 convergence-correction
 -----------------------------------------------------------------------------------------------
   0.204E+02 0.332E+01 0.108E+02   -.204E+02 -.351E+01 -.108E+02   0.241E+00 -.387E-01 0.215E-01   0.115E-04 -.116E-05 0.108E-04
   -.396E+01 -.105E+00 0.785E+01   0.428E+01 0.343E+00 -.782E+01   0.107E+00 0.141E+00 -.423E-01   -.234E-05 0.127E-05 0.164E-04
   0.207E+01 0.433E+01 0.825E+01   -.212E+01 -.474E+01 -.824E+01   0.477E-01 -.109E+00 -.163E-01   0.103E-04 0.182E-05 0.187E-04
   0.288E+02 0.416E+01 0.117E+02   -.302E+02 -.456E+01 -.117E+02   -.518E+00 -.237E+00 0.130E-01   0.212E-04 0.804E-05 -.381E-05
   0.987E+01 0.334E+02 0.720E+02   -.119E+02 -.330E+02 -.723E+02   -.962E+00 0.261E+01 0.329E-02   0.950E-05 0.223E-04 -.364E-04
   0.171E+02 0.689E+01 0.172E+02   -.159E+02 -.737E+01 -.172E+02   0.458E+00 0.324E+00 -.116E+00   0.247E-04 0.131E-04 -.239E-04
   0.219E+02 0.304E+02 0.376E+02   -.203E+02 -.327E+02 -.377E+02   0.921E+00 -.603E+00 -.178E+00   0.803E-05 0.265E-04 -.230E-04
   -.185E+02 0.416E+01 0.237E+02   0.217E+02 -.185E+01 -.236E+02   0.464E+00 0.158E+01 -.258E+00   -.184E-04 0.150E-04 -.378E-04
   -.265E+02 0.908E+00 0.120E+02   0.276E+02 -.402E+00 -.119E+02   -.264E+00 0.359E+00 0.130E-01   -.223E-04 0.117E-04 -.697E-06
   -.202E+02 0.864E+01 0.247E+02   0.202E+02 -.940E+01 -.248E+02   -.358E+00 -.896E+00 0.255E+00   -.231E-04 0.152E-04 -.283E-04
   -.316E+02 0.135E+02 0.220E+02   0.316E+02 -.141E+02 -.219E+02   -.154E+01 0.525E+00 -.377E+00   -.367E-04 0.241E-04 -.190E-04
   -.162E+02 0.494E+01 0.106E+02   0.163E+02 -.546E+01 -.106E+02   -.223E+00 -.270E+00 0.166E-01   -.113E-04 0.519E-05 0.376E-05
   0.188E+02 -.177E+01 0.121E+02   -.188E+02 0.195E+01 -.121E+02   0.553E+00 0.162E+00 0.998E-01   0.207E-04 -.496E-05 0.136E-04
   -.320E+01 -.497E+00 0.847E+01   0.308E+01 0.714E+00 -.846E+01   -.827E-01 0.288E+00 -.107E-01   -.542E-05 0.133E-08 0.197E-04
   0.252E+01 0.181E+01 0.866E+01   -.263E+01 -.212E+01 -.866E+01   0.414E+00 -.194E+00 -.204E-01   0.272E-05 0.594E-05 0.207E-04
   0.298E+02 -.113E+01 0.130E+02   -.311E+02 0.128E+01 -.130E+02   0.171E+00 -.738E-01 0.576E-01   0.269E-04 0.341E-05 0.823E-05
   0.456E+02 -.768E+01 0.277E+02   -.457E+02 0.970E+01 -.278E+02   0.111E+01 0.198E+01 -.112E+00   0.385E-04 -.307E-04 -.125E-04
   0.731E+02 -.104E+02 0.511E+02   -.804E+02 0.923E+01 -.496E+02   0.546E+01 -.157E+01 -.203E+01   0.599E-04 -.641E-05 -.458E-04
   -.385E+02 0.690E+02 0.147E+03   0.443E+02 -.786E+02 -.146E+03   -.208E+01 0.364E+01 -.741E-01   -.381E-04 0.510E-04 -.294E-04
   -.206E+02 -.672E-01 0.139E+02   0.196E+02 0.275E+00 -.138E+02   -.961E+00 0.253E+00 -.804E-01   -.171E-04 -.639E-05 0.524E-05
   -.494E+02 0.176E+02 0.734E+02   0.500E+02 -.165E+02 -.737E+02   -.203E+01 0.180E+01 0.934E-02   -.301E-04 0.195E-05 -.245E-04
   -.546E+02 0.492E+01 0.398E+02   0.566E+02 -.717E+01 -.399E+02   0.426E+00 -.103E+01 -.142E+00   -.408E-04 0.146E-04 -.137E-04
   -.190E+02 0.587E+01 0.117E+02   0.194E+02 -.661E+01 -.118E+02   0.406E-01 -.218E+00 0.585E-01   -.254E-04 0.943E-05 0.108E-04
   0.179E+02 -.703E+01 0.103E+02   -.179E+02 0.808E+01 -.102E+02   0.349E+00 0.388E+00 0.178E-01   0.107E-04 -.499E-05 0.524E-05
   -.122E+01 -.394E+01 0.813E+01   0.905E+00 0.440E+01 -.812E+01   -.446E-01 0.161E-01 -.130E-01   -.413E-05 -.105E-04 0.189E-04
   0.378E+01 -.167E+01 0.803E+01   -.402E+01 0.148E+01 -.802E+01   0.174E-01 -.189E+00 -.273E-01   0.104E-04 0.114E-05 0.172E-04
   0.315E+02 0.199E+01 0.113E+02   -.342E+02 -.274E+01 -.113E+02   0.192E+00 -.295E+00 0.821E-01   0.205E-04 -.174E-05 -.757E-06
   0.966E+01 -.877E+01 0.222E+02   -.120E+02 0.650E+01 -.223E+02   -.805E+00 -.352E+01 -.242E+00   -.497E-05 0.202E-05 -.462E-04
   0.330E+02 -.859E+01 0.175E+02   -.319E+02 0.890E+01 -.175E+02   0.320E+01 -.152E+01 -.299E+00   0.327E-04 0.119E-06 -.279E-04
   0.212E+02 -.138E+02 0.265E+02   -.217E+02 0.154E+02 -.266E+02   -.387E+00 0.985E+00 0.915E-01   0.220E-04 -.845E-05 -.393E-04
   -.251E+02 -.592E+02 0.559E+02   0.303E+02 0.651E+02 -.543E+02   -.102E+01 -.537E+01 -.199E+01   -.292E-04 -.426E-04 -.589E-04
   -.219E+02 -.575E+01 0.130E+02   0.222E+02 0.596E+01 -.130E+02   0.678E-02 -.133E+00 0.304E-01   -.195E-04 -.161E-04 -.419E-05
   -.213E+02 -.310E+02 0.318E+02   0.193E+02 0.320E+02 -.320E+02   -.226E+01 -.879E-01 -.135E+00   0.186E-04 -.261E-04 -.267E-04
   -.235E+02 -.126E+02 0.173E+02   0.239E+02 0.141E+02 -.173E+02   0.179E-01 -.165E-01 0.650E-01   -.208E-04 -.268E-04 -.208E-04
   -.204E+02 -.596E+01 0.105E+02   0.210E+02 0.631E+01 -.105E+02   0.334E+00 -.200E-01 0.714E-02   -.189E-04 -.377E-05 0.894E-05
   0.303E+02 -.386E+02 0.262E+03   -.343E+02 0.439E+02 -.272E+03   0.520E+00 -.651E+00 0.104E+02   0.456E-04 -.746E-04 -.113E-03
   -.357E+01 0.534E+01 -.116E+04   0.312E+01 -.470E+01 0.117E+04   0.418E+00 -.612E+00 -.710E+01   -.113E-04 -.346E-04 -.482E-03
 -----------------------------------------------------------------------------------------------
   -.183E+01 0.257E+01 0.204E+01   0.107E-13 -.412E-12 0.227E-12   0.193E+01 -.260E+01 -.204E+01   0.146E-04 -.663E-04 -.940E-03
 
 
 POSITION                                       TOTAL-FORCE (eV/Angst)
 -----------------------------------------------------------------------------------
      2.13672      1.23554      3.75496         0.193089     -0.231714      0.037850
     -0.00305     -0.00291      3.75405         0.424147      0.379665     -0.014472
      0.71419      1.23304      3.75398        -0.005159     -0.519035     -0.004909
      2.85851      0.00842      3.75600        -1.858508     -0.637378      0.027475
      6.42532      1.20112      3.69653        -3.021281      2.951778     -0.252488
      4.24605      0.00132      3.75632         1.649324     -0.149148     -0.027874
      4.94545      1.25111      3.74071         2.550377     -2.848233     -0.279822
      7.08351     -0.02739      3.76277         3.722212      3.893130     -0.134497
     10.65927      1.23031      3.76111         0.904253      0.866226      0.047850
      8.53202      0.02155      3.75611        -0.400299     -1.656346      0.095410
      9.26204      1.23017      3.75658        -1.561233     -0.097713     -0.246777
     11.36939      0.01852      3.75749        -0.149948     -0.787692      0.035939
      2.13367      3.68363      3.75424         0.623646      0.336848      0.041110
      0.00576      2.45024      3.75384        -0.206139      0.505716     -0.001893
      0.71293      3.68948      3.75362         0.303777     -0.503763     -0.020015
      2.85840      2.45942      3.75940        -1.072446      0.076859      0.100336
      4.26323      2.42628      3.75662         1.051034      4.000137     -0.296427
      5.00478      3.73006      3.71718        -1.825563     -2.746023     -0.478206
      7.07041      2.52670      3.59853         3.685690     -5.953777      0.479217
     10.68888      3.69482      3.75897        -1.988732      0.461770     -0.019324
      8.54588      2.43998      3.69381        -1.371255      2.884678     -0.314155
      9.22911      3.72387      3.73883         2.364434     -3.278857     -0.243734
     11.37067      2.47454      3.75789         0.424378     -0.948913      0.018359
      2.13830      6.12723      3.75481         0.324422      1.439329      0.054016
      0.01031      4.90911      3.75411        -0.361332      0.481417      0.003467
      0.72203      6.14263      3.75394        -0.226434     -0.377892     -0.010457
      2.86153      4.92482      3.75986        -2.472354     -1.044154      0.085391
      6.41825      6.19329      3.76439        -3.154805     -5.791785     -0.278281
      4.22893      4.94028      3.76136         4.339536     -1.211330     -0.337657
      4.98678      6.12706      3.74897        -0.920169      2.560836      0.037317
      7.04808      4.91225      3.71555         4.189308      0.459954     -0.315203
     10.65837      6.14900      3.75756         0.255658      0.083533      0.042957
      8.56727      4.90921      3.75685        -4.252976      0.856822     -0.322898
      9.23845      6.13437      3.76246         0.414860      1.490490      0.121941
     11.36835      4.92248      3.75894         0.896781      0.327441      0.023155
      6.42493      3.65912      3.46275        -3.436357      4.689757      0.515540
      6.80138      3.09079      5.92296        -0.031934      0.037366      1.831758
 -----------------------------------------------------------------------------------
    total drift:                                0.103162     -0.038968     -0.007085


--------------------------------------------------------------------------------------------------------


  FREE ENERGIE OF THE ION-ELECTRON SYSTEM (eV)
  ---------------------------------------------------
  free  energy   TOTEN  =      -327.67539750 eV

  energy  without entropy=     -327.66062810  energy(sigma->0) =     -327.66801280
 
 d Force =-0.6794754E+00[-0.458E+01, 0.322E+01]  d Energy =-0.3797070E+00-0.300E+00
 d Force = 0.2959804E+03[ 0.277E+03, 0.315E+03]  d Ewald  = 0.5647899E+03-0.269E+03


--------------------------------------------------------------------------------------------------------


    POTLOK:  cpu time    0.0416: real time    0.0417


--------------------------------------------------------------------------------------------------------


 Conjugate gradient step on ions:
 trial-energy change:    0.379707  1 .order    0.643236   -3.287239    4.573711
  (g-gl).g = 0.311E+01      g.g   = 0.360E+01  gl.gl    = 0.235E+02
 g(Force)  = 0.351E+01   g(Stress)= 0.966E-01 ortho     = 0.496E+00
 gamma     =   0.13246
 trial     =   0.89557
 opt step  =   0.41936  (harmonic =   0.37450) maximal distance =0.11109338
 next E    =  -328.851797   (d E  =  -0.79669)


--------------------------------------------------------------------------------------------------------


    WAVPRE:  cpu time    0.0140: real time    0.0163
    FEWALD:  cpu time    0.0006: real time    0.0006
    GENKIN:  cpu time    0.0049: real time    0.0049

 real space projection operators:
  total allocation   :       1840.73 KBytes
  max/ min on nodes  :        469.16        451.23

    ORTHCH:  cpu time    0.0899: real time    0.0901
     LOOP+:  cpu time   12.9788: real time   13.0746


--------------------------------------- Iteration      5(   1)  ---------------------------------------


    POTLOK:  cpu time    0.0383: real time    0.0411
    SETDIJ:  cpu time    0.0022: real time    0.0023
     EDDAV:  cpu time    0.8808: real time    0.8844
       DOS:  cpu time    0.0006: real time    0.0006
    CHARGE:  cpu time    0.0325: real time    0.0327
    MIXING:  cpu time    0.0010: real time    0.0008
    --------------------------------------------
      LOOP:  cpu time    0.9555: real time    0.9618

 eigenvalue-minimisations  :   812
 total energy-change (2. order) :-0.9058860E+00  (-0.1774651E+02)
 number of electron     156.9999909 magnetization 
 augmentation part       11.5670613 magnetization 

 Broyden mixing:
  rms(total) = 0.23218E+00    rms(broyden)= 0.23188E+00
  rms(prec ) = 0.24773E+00
  weight for this iteration     100.00

 Free energy of the ion-electron system (eV)
  ---------------------------------------------------
  alpha Z        PSCENC =        96.77598676
  Ewald energy   TEWEN  =     16511.73031913
  -Hartree energ DENC   =    -22669.14349572
  -exchange      EXHF   =         0.00000000
  -V(xc)+E(xc)   XCENC  =       559.58307372
  PAW double counting   =     16843.84893148   -17047.34126566
  entropy T*S    EENTRO =        -0.01146441
  eigenvalues    EBANDS =     -1787.58455584
  atomic energy  EATOM  =      7163.56118773
  Solvation  Ediel_sol  =         0.00000000
  ---------------------------------------------------
  free energy    TOTEN  =      -328.58128280 eV

  energy without entropy =     -328.56981839  energy(sigma->0) =     -328.57555059


--------------------------------------------------------------------------------------------------------


--------------------------------------- Iteration      5(   2)  ---------------------------------------


    POTLOK:  cpu time    0.0373: real time    0.0416
    SETDIJ:  cpu time    0.0022: real time    0.0022
    EDDIAG:  cpu time    0.2006: real time    0.2018
  RMM-DIIS:  cpu time    0.3730: real time    0.3756
    ORTHCH:  cpu time    0.0474: real time    0.0475
       DOS:  cpu time    0.0008: real time    0.0008
    CHARGE:  cpu time    0.0327: real time    0.0328
    MIXING:  cpu time    0.0010: real time    0.0009
    --------------------------------------------
      LOOP:  cpu time    0.6950: real time    0.7032

 eigenvalue-minimisations  :   785
 total energy-change (2. order) :-0.2917138E+00  (-0.3610901E+00)
 number of electron     156.9999908 magnetization 
 augmentation part       11.5607103 magnetization 

 Broyden mixing:
  rms(total) = 0.14317E+00    rms(broyden)= 0.14311E+00
  rms(prec ) = 0.15773E+00
  weight for this iteration     100.00

 eigenvalues of (default mixing * dielectric matrix)
  average eigenvalue GAMMA=   1.0116
  1.0116

 Free energy of the ion-electron system (eV)
  ---------------------------------------------------
  alpha Z        PSCENC =        96.77598676
  Ewald energy   TEWEN  =     16511.73031913
  -Hartree energ DENC   =    -22670.43246524
  -exchange      EXHF   =         0.00000000
  -V(xc)+E(xc)   XCENC  =       559.66034823
  PAW double counting   =     16976.22245122   -17180.16335401
  entropy T*S    EENTRO =        -0.01129271
  eigenvalues    EBANDS =     -1786.21617770
  atomic energy  EATOM  =      7163.56118773
  Solvation  Ediel_sol  =         0.00000000
  ---------------------------------------------------
  free energy    TOTEN  =      -328.87299657 eV

  energy without entropy =     -328.86170386  energy(sigma->0) =     -328.86735022


--------------------------------------------------------------------------------------------------------


--------------------------------------- Iteration      5(   3)  ---------------------------------------


    POTLOK:  cpu time    0.0380: real time    0.0419
    SETDIJ:  cpu time    0.0024: real time    0.0023
    EDDIAG:  cpu time    0.2009: real time    0.2019
  RMM-DIIS:  cpu time    0.3943: real time    0.3969
    ORTHCH:  cpu time    0.0473: real time    0.0474
       DOS:  cpu time    0.0006: real time    0.0006
    CHARGE:  cpu time    0.0348: real time    0.0350
    MIXING:  cpu time    0.0009: real time    0.0009
    --------------------------------------------
      LOOP:  cpu time    0.7192: real time    0.7269

 eigenvalue-minimisations  :   847
 total energy-change (2. order) : 0.2316840E-01  (-0.2265544E-01)
 number of electron     156.9999908 magnetization 
 augmentation part       11.5634051 magnetization 

 Broyden mixing:
  rms(total) = 0.97073E-01    rms(broyden)= 0.97059E-01
  rms(prec ) = 0.10378E+00
  weight for this iteration     100.00

 eigenvalues of (default mixing * dielectric matrix)
  average eigenvalue GAMMA=   1.3585
  1.3585  1.3585

 Free energy of the ion-electron system (eV)
  ---------------------------------------------------
  alpha Z        PSCENC =        96.77598676
  Ewald energy   TEWEN  =     16511.73031913
  -Hartree energ DENC   =    -22672.90300010
  -exchange      EXHF   =         0.00000000
  -V(xc)+E(xc)   XCENC  =       559.75800861
  PAW double counting   =     16975.72352987   -17179.56044457
  entropy T*S    EENTRO =        -0.01145526
  eigenvalues    EBANDS =     -1783.92396034
  atomic energy  EATOM  =      7163.56118773
  Solvation  Ediel_sol  =         0.00000000
  ---------------------------------------------------
  free energy    TOTEN  =      -328.84982817 eV

  energy without entropy =     -328.83837291  energy(sigma->0) =     -328.84410054


--------------------------------------------------------------------------------------------------------


--------------------------------------- Iteration      5(   4)  ---------------------------------------


    POTLOK:  cpu time    0.0377: real time    0.0412
    SETDIJ:  cpu time    0.0023: real time    0.0023
    EDDIAG:  cpu time    0.2006: real time    0.2013
  RMM-DIIS:  cpu time    0.3829: real time    0.3850
    ORTHCH:  cpu time    0.0475: real time    0.0476
       DOS:  cpu time    0.0008: real time    0.0008
    CHARGE:  cpu time    0.0326: real time    0.0328
    MIXING:  cpu time    0.0010: real time    0.0010
    --------------------------------------------
      LOOP:  cpu time    0.7054: real time    0.7120

 eigenvalue-minimisations  :   800
 total energy-change (2. order) : 0.1109375E-01  (-0.4417660E-02)
 number of electron     156.9999908 magnetization 
 augmentation part       11.5629513 magnetization 

 Broyden mixing:
  rms(total) = 0.31937E-01    rms(broyden)= 0.31931E-01
  rms(prec ) = 0.33944E-01
  weight for this iteration     100.00

 eigenvalues of (default mixing * dielectric matrix)
  average eigenvalue GAMMA=   1.4753
  2.1785  1.1238  1.1238

 Free energy of the ion-electron system (eV)
  ---------------------------------------------------
  alpha Z        PSCENC =        96.77598676
  Ewald energy   TEWEN  =     16511.73031913
  -Hartree energ DENC   =    -22676.17583981
  -exchange      EXHF   =         0.00000000
  -V(xc)+E(xc)   XCENC  =       559.88012771
  PAW double counting   =     16931.42375248   -17135.17173540
  entropy T*S    EENTRO =        -0.01161643
  eigenvalues    EBANDS =     -1780.85091659
  atomic energy  EATOM  =      7163.56118773
  Solvation  Ediel_sol  =         0.00000000
  ---------------------------------------------------
  free energy    TOTEN  =      -328.83873442 eV

  energy without entropy =     -328.82711800  energy(sigma->0) =     -328.83292621


--------------------------------------------------------------------------------------------------------


--------------------------------------- Iteration      5(   5)  ---------------------------------------


    POTLOK:  cpu time    0.0375: real time    0.0416
    SETDIJ:  cpu time    0.0022: real time    0.0022
    EDDIAG:  cpu time    0.2005: real time    0.2008
  RMM-DIIS:  cpu time    0.3830: real time    0.3838
    ORTHCH:  cpu time    0.0480: real time    0.0482
       DOS:  cpu time    0.0006: real time    0.0005
    CHARGE:  cpu time    0.0328: real time    0.0328
    MIXING:  cpu time    0.0010: real time    0.0010
    --------------------------------------------
      LOOP:  cpu time    0.7057: real time    0.7111

 eigenvalue-minimisations  :   821
 total energy-change (2. order) : 0.4648214E-03  (-0.6059556E-03)
 number of electron     156.9999908 magnetization 
 augmentation part       11.5627077 magnetization 

 Broyden mixing:
  rms(total) = 0.71017E-02    rms(broyden)= 0.70995E-02
  rms(prec ) = 0.81932E-02
  weight for this iteration     100.00

 eigenvalues of (default mixing * dielectric matrix)
  average eigenvalue GAMMA=   1.4993
  2.3816  1.3174  1.3174  0.9807

 Free energy of the ion-electron system (eV)
  ---------------------------------------------------
  alpha Z        PSCENC =        96.77598676
  Ewald energy   TEWEN  =     16511.73031913
  -Hartree energ DENC   =    -22677.56842093
  -exchange      EXHF   =         0.00000000
  -V(xc)+E(xc)   XCENC  =       559.93050629
  PAW double counting   =     16914.98675185   -17118.68280499
  entropy T*S    EENTRO =        -0.01157839
  eigenvalues    EBANDS =     -1779.56021706
  atomic energy  EATOM  =      7163.56118773
  Solvation  Ediel_sol  =         0.00000000
  ---------------------------------------------------
  free energy    TOTEN  =      -328.83826960 eV

  energy without entropy =     -328.82669121  energy(sigma->0) =     -328.83248041


--------------------------------------------------------------------------------------------------------


--------------------------------------- Iteration      5(   6)  ---------------------------------------


    POTLOK:  cpu time    0.0389: real time    0.0428
    SETDIJ:  cpu time    0.0023: real time    0.0023
    EDDIAG:  cpu time    0.2001: real time    0.2008
  RMM-DIIS:  cpu time    0.4666: real time    0.4693
    ORTHCH:  cpu time    0.0482: real time    0.0482
       DOS:  cpu time    0.0011: real time    0.0011
    CHARGE:  cpu time    0.0329: real time    0.0329
    MIXING:  cpu time    0.0011: real time    0.0011
    --------------------------------------------
      LOOP:  cpu time    0.7912: real time    0.7985

 eigenvalue-minimisations  :  1010
 total energy-change (2. order) :-0.1634502E-03  (-0.8355915E-04)
 number of electron     156.9999908 magnetization 
 augmentation part       11.5623954 magnetization 

 Broyden mixing:
  rms(total) = 0.34746E-02    rms(broyden)= 0.34736E-02
  rms(prec ) = 0.44525E-02
  weight for this iteration     100.00

 eigenvalues of (default mixing * dielectric matrix)
  average eigenvalue GAMMA=   1.6305
  2.4280  2.4280  0.9992  1.1487  1.1487

 Free energy of the ion-electron system (eV)
  ---------------------------------------------------
  alpha Z        PSCENC =        96.77598676
  Ewald energy   TEWEN  =     16511.73031913
  -Hartree energ DENC   =    -22677.79281270
  -exchange      EXHF   =         0.00000000
  -V(xc)+E(xc)   XCENC  =       559.93590209
  PAW double counting   =     16914.08384669   -17117.76502349
  entropy T*S    EENTRO =        -0.01158284
  eigenvalues    EBANDS =     -1779.35625644
  atomic energy  EATOM  =      7163.56118773
  Solvation  Ediel_sol  =         0.00000000
  ---------------------------------------------------
  free energy    TOTEN  =      -328.83843305 eV

  energy without entropy =     -328.82685021  energy(sigma->0) =     -328.83264163


--------------------------------------------------------------------------------------------------------


--------------------------------------- Iteration      5(   7)  ---------------------------------------


    POTLOK:  cpu time    0.0375: real time    0.0418
    SETDIJ:  cpu time    0.0023: real time    0.0023
    EDDIAG:  cpu time    0.2035: real time    0.2043
  RMM-DIIS:  cpu time    0.3916: real time    0.3927
    ORTHCH:  cpu time    0.0473: real time    0.0474
       DOS:  cpu time    0.0010: real time    0.0007
    CHARGE:  cpu time    0.0324: real time    0.0327
    MIXING:  cpu time    0.0011: real time    0.0011
    --------------------------------------------
      LOOP:  cpu time    0.7167: real time    0.7230

 eigenvalue-minimisations  :   808
 total energy-change (2. order) :-0.2241785E-03  (-0.2241616E-04)
 number of electron     156.9999908 magnetization 
 augmentation part       11.5625773 magnetization 

 Broyden mixing:
  rms(total) = 0.13679E-02    rms(broyden)= 0.13678E-02
  rms(prec ) = 0.21364E-02
  weight for this iteration     100.00

 eigenvalues of (default mixing * dielectric matrix)
  average eigenvalue GAMMA=   1.5109
  2.6231  2.0838  1.2135  1.2135  0.9133  1.0180

 Free energy of the ion-electron system (eV)
  ---------------------------------------------------
  alpha Z        PSCENC =        96.77598676
  Ewald energy   TEWEN  =     16511.73031913
  -Hartree energ DENC   =    -22677.78099427
  -exchange      EXHF   =         0.00000000
  -V(xc)+E(xc)   XCENC  =       559.93209425
  PAW double counting   =     16915.11270898   -17118.78155095
  entropy T*S    EENTRO =        -0.01159056
  eigenvalues    EBANDS =     -1779.37681831
  atomic energy  EATOM  =      7163.56118773
  Solvation  Ediel_sol  =         0.00000000
  ---------------------------------------------------
  free energy    TOTEN  =      -328.83865723 eV

  energy without entropy =     -328.82706667  energy(sigma->0) =     -328.83286195


--------------------------------------------------------------------------------------------------------


--------------------------------------- Iteration      5(   8)  ---------------------------------------


    POTLOK:  cpu time    0.0382: real time    0.0418
    SETDIJ:  cpu time    0.0022: real time    0.0023
    EDDIAG:  cpu time    0.2032: real time    0.2034
  RMM-DIIS:  cpu time    0.3679: real time    0.3691
    ORTHCH:  cpu time    0.0479: real time    0.0480
       DOS:  cpu time    0.0010: real time    0.0005
    CHARGE:  cpu time    0.0322: real time    0.0327
    MIXING:  cpu time    0.0012: real time    0.0012
    --------------------------------------------
      LOOP:  cpu time    0.6937: real time    0.6990

 eigenvalue-minimisations  :   776
 total energy-change (2. order) :-0.8788228E-04  (-0.2434999E-05)
 number of electron     156.9999908 magnetization 
 augmentation part       11.5626140 magnetization 

 Broyden mixing:
  rms(total) = 0.67652E-03    rms(broyden)= 0.67651E-03
  rms(prec ) = 0.14903E-02
  weight for this iteration     100.00

 eigenvalues of (default mixing * dielectric matrix)
  average eigenvalue GAMMA=   1.6464
  2.7342  2.3743  2.0870  1.0256  1.0256  1.0899  1.1883

 Free energy of the ion-electron system (eV)
  ---------------------------------------------------
  alpha Z        PSCENC =        96.77598676
  Ewald energy   TEWEN  =     16511.73031913
  -Hartree energ DENC   =    -22677.84217135
  -exchange      EXHF   =         0.00000000
  -V(xc)+E(xc)   XCENC  =       559.93456518
  PAW double counting   =     16913.97422813   -17117.64218665
  entropy T*S    EENTRO =        -0.01158914
  eigenvalues    EBANDS =     -1779.31908492
  atomic energy  EATOM  =      7163.56118773
  Solvation  Ediel_sol  =         0.00000000
  ---------------------------------------------------
  free energy    TOTEN  =      -328.83874511 eV

  energy without entropy =     -328.82715597  energy(sigma->0) =     -328.83295054


--------------------------------------------------------------------------------------------------------


--------------------------------------- Iteration      5(   9)  ---------------------------------------


    POTLOK:  cpu time    0.0378: real time    0.0418
    SETDIJ:  cpu time    0.0023: real time    0.0023
    EDDIAG:  cpu time    0.2000: real time    0.2008
  RMM-DIIS:  cpu time    0.3684: real time    0.3696
    ORTHCH:  cpu time    0.0476: real time    0.0476
       DOS:  cpu time    0.0010: real time    0.0009
    CHARGE:  cpu time    0.0330: real time    0.0330
    MIXING:  cpu time    0.0012: real time    0.0012
    --------------------------------------------
      LOOP:  cpu time    0.6911: real time    0.6972

 eigenvalue-minimisations  :   787
 total energy-change (2. order) :-0.2820625E-03  (-0.4644787E-05)
 number of electron     156.9999908 magnetization 
 augmentation part       11.5626380 magnetization 

 Broyden mixing:
  rms(total) = 0.46271E-03    rms(broyden)= 0.46266E-03
  rms(prec ) = 0.81215E-03
  weight for this iteration     100.00

 eigenvalues of (default mixing * dielectric matrix)
  average eigenvalue GAMMA=   1.6366
  2.9044  2.4922  1.7067  1.7067  1.0379  1.0379  1.0246  1.1821

 Free energy of the ion-electron system (eV)
  ---------------------------------------------------
  alpha Z        PSCENC =        96.77598676
  Ewald energy   TEWEN  =     16511.73031913
  -Hartree energ DENC   =    -22677.92802638
  -exchange      EXHF   =         0.00000000
  -V(xc)+E(xc)   XCENC  =       559.93772499
  PAW double counting   =     16912.50611316   -17116.17428341
  entropy T*S    EENTRO =        -0.01159363
  eigenvalues    EBANDS =     -1779.23645553
  atomic energy  EATOM  =      7163.56118773
  Solvation  Ediel_sol  =         0.00000000
  ---------------------------------------------------
  free energy    TOTEN  =      -328.83902718 eV

  energy without entropy =     -328.82743355  energy(sigma->0) =     -328.83323036


--------------------------------------------------------------------------------------------------------


--------------------------------------- Iteration      5(  10)  ---------------------------------------


    POTLOK:  cpu time    0.0379: real time    0.0416
    SETDIJ:  cpu time    0.0023: real time    0.0022
    EDDIAG:  cpu time    0.2028: real time    0.2029
  RMM-DIIS:  cpu time    0.2994: real time    0.2999
    ORTHCH:  cpu time    0.0482: real time    0.0482
       DOS:  cpu time    0.0009: real time    0.0009
    CHARGE:  cpu time    0.0326: real time    0.0357
    MIXING:  cpu time    0.0013: real time    0.0013
    --------------------------------------------
      LOOP:  cpu time    0.6253: real time    0.6328

 eigenvalue-minimisations  :   604
 total energy-change (2. order) :-0.1008152E-03  (-0.1427147E-05)
 number of electron     156.9999908 magnetization 
 augmentation part       11.5626578 magnetization 

 Broyden mixing:
  rms(total) = 0.24944E-03    rms(broyden)= 0.24940E-03
  rms(prec ) = 0.48951E-03
  weight for this iteration     100.00

 eigenvalues of (default mixing * dielectric matrix)
  average eigenvalue GAMMA=   1.7281
  3.8373  2.5603  1.9510  1.9510  1.1708  1.1708  1.0046  1.0046  0.9022

 Free energy of the ion-electron system (eV)
  ---------------------------------------------------
  alpha Z        PSCENC =        96.77598676
  Ewald energy   TEWEN  =     16511.73031913
  -Hartree energ DENC   =    -22677.93340168
  -exchange      EXHF   =         0.00000000
  -V(xc)+E(xc)   XCENC  =       559.93770728
  PAW double counting   =     16912.91188713   -17116.57971182
  entropy T*S    EENTRO =        -0.01159375
  eigenvalues    EBANDS =     -1779.23150877
  atomic energy  EATOM  =      7163.56118773
  Solvation  Ediel_sol  =         0.00000000
  ---------------------------------------------------
  free energy    TOTEN  =      -328.83912799 eV

  energy without entropy =     -328.82753424  energy(sigma->0) =     -328.83333112


--------------------------------------------------------------------------------------------------------


--------------------------------------- Iteration      5(  11)  ---------------------------------------


    POTLOK:  cpu time    0.0410: real time    0.0414
    SETDIJ:  cpu time    0.0023: real time    0.0023
    EDDIAG:  cpu time    0.2025: real time    0.2032
  RMM-DIIS:  cpu time    0.2718: real time    0.2743
    ORTHCH:  cpu time    0.0480: real time    0.0480
       DOS:  cpu time    0.0007: real time    0.0007
    CHARGE:  cpu time    0.0329: real time    0.0329
    MIXING:  cpu time    0.0013: real time    0.0013
    --------------------------------------------
      LOOP:  cpu time    0.6005: real time    0.6041

 eigenvalue-minimisations  :   552
 total energy-change (2. order) :-0.8746238E-04  (-0.1187893E-05)
 number of electron     156.9999908 magnetization 
 augmentation part       11.5626722 magnetization 

 Broyden mixing:
  rms(total) = 0.13780E-03    rms(broyden)= 0.13779E-03
  rms(prec ) = 0.24481E-03
  weight for this iteration     100.00

 eigenvalues of (default mixing * dielectric matrix)
  average eigenvalue GAMMA=   1.9216
  5.6360  2.6652  2.3234  1.5634  1.5634  1.3977  1.0325  1.0325  1.0008  1.0008

 Free energy of the ion-electron system (eV)
  ---------------------------------------------------
  alpha Z        PSCENC =        96.77598676
  Ewald energy   TEWEN  =     16511.73031913
  -Hartree energ DENC   =    -22677.95384898
  -exchange      EXHF   =         0.00000000
  -V(xc)+E(xc)   XCENC  =       559.93853565
  PAW double counting   =     16912.83584784   -17116.50388559
  entropy T*S    EENTRO =        -0.01159518
  eigenvalues    EBANDS =     -1779.21176283
  atomic energy  EATOM  =      7163.56118773
  Solvation  Ediel_sol  =         0.00000000
  ---------------------------------------------------
  free energy    TOTEN  =      -328.83921545 eV

  energy without entropy =     -328.82762028  energy(sigma->0) =     -328.83341786


--------------------------------------------------------------------------------------------------------


--------------------------------------- Iteration      5(  12)  ---------------------------------------


    POTLOK:  cpu time    0.0375: real time    0.0414
    SETDIJ:  cpu time    0.0024: real time    0.0023
    EDDIAG:  cpu time    0.2010: real time    0.2014
  RMM-DIIS:  cpu time    0.2950: real time    0.2957
    ORTHCH:  cpu time    0.0524: real time    0.0524
       DOS:  cpu time    0.0006: real time    0.0006
    CHARGE:  cpu time    0.0325: real time    0.0326
    MIXING:  cpu time    0.0015: real time    0.0014
    --------------------------------------------
      LOOP:  cpu time    0.6228: real time    0.6278

 eigenvalue-minimisations  :   484
 total energy-change (2. order) :-0.3843171E-04  (-0.4571584E-06)
 number of electron     156.9999908 magnetization 
 augmentation part       11.5626803 magnetization 

 Broyden mixing:
  rms(total) = 0.70720E-04    rms(broyden)= 0.70698E-04
  rms(prec ) = 0.13561E-03
  weight for this iteration     100.00

 eigenvalues of (default mixing * dielectric matrix)
  average eigenvalue GAMMA=   2.0132
  6.7176  2.7667  2.5269  2.0797  1.3784  1.3784  1.2639  1.0431  1.0431  0.9663
  0.9814

 Free energy of the ion-electron system (eV)
  ---------------------------------------------------
  alpha Z        PSCENC =        96.77598676
  Ewald energy   TEWEN  =     16511.73031913
  -Hartree energ DENC   =    -22677.95017119
  -exchange      EXHF   =         0.00000000
  -V(xc)+E(xc)   XCENC  =       559.93847118
  PAW double counting   =     16912.95354398   -17116.62141150
  entropy T*S    EENTRO =        -0.01159531
  eigenvalues    EBANDS =     -1779.21558467
  atomic energy  EATOM  =      7163.56118773
  Solvation  Ediel_sol  =         0.00000000
  ---------------------------------------------------
  free energy    TOTEN  =      -328.83925389 eV

  energy without entropy =     -328.82765858  energy(sigma->0) =     -328.83345623


--------------------------------------------------------------------------------------------------------


--------------------------------------- Iteration      5(  13)  ---------------------------------------


    POTLOK:  cpu time    0.0380: real time    0.0419
    SETDIJ:  cpu time    0.0023: real time    0.0023
    EDDIAG:  cpu time    0.2316: real time    0.2319
  RMM-DIIS:  cpu time    0.2637: real time    0.2643
    ORTHCH:  cpu time    0.0485: real time    0.0486
       DOS:  cpu time    0.0005: real time    0.0005
    CHARGE:  cpu time    0.0329: real time    0.0329
    MIXING:  cpu time    0.0015: real time    0.0015
    --------------------------------------------
      LOOP:  cpu time    0.6191: real time    0.6239

 eigenvalue-minimisations  :   471
 total energy-change (2. order) :-0.1763220E-04  (-0.1845184E-06)
 number of electron     156.9999908 magnetization 
 augmentation part       11.5626732 magnetization 

 Broyden mixing:
  rms(total) = 0.63107E-04    rms(broyden)= 0.63102E-04
  rms(prec ) = 0.92905E-04
  weight for this iteration     100.00

 eigenvalues of (default mixing * dielectric matrix)
  average eigenvalue GAMMA=   2.0570
  7.1446  3.1611  2.4777  2.0944  2.0944  1.2619  1.2619  1.0765  1.0765  1.0900
  0.9725  0.9725

 Free energy of the ion-electron system (eV)
  ---------------------------------------------------
  alpha Z        PSCENC =        96.77598676
  Ewald energy   TEWEN  =     16511.73031913
  -Hartree energ DENC   =    -22677.93859051
  -exchange      EXHF   =         0.00000000
  -V(xc)+E(xc)   XCENC  =       559.93816214
  PAW double counting   =     16913.10007197   -17116.76790101
  entropy T*S    EENTRO =        -0.01159518
  eigenvalues    EBANDS =     -1779.22691256
  atomic energy  EATOM  =      7163.56118773
  Solvation  Ediel_sol  =         0.00000000
  ---------------------------------------------------
  free energy    TOTEN  =      -328.83927152 eV

  energy without entropy =     -328.82767634  energy(sigma->0) =     -328.83347393


--------------------------------------------------------------------------------------------------------


--------------------------------------- Iteration      5(  14)  ---------------------------------------


    POTLOK:  cpu time    0.0377: real time    0.0414
    SETDIJ:  cpu time    0.0022: real time    0.0022
    EDDIAG:  cpu time    0.2007: real time    0.2012
  RMM-DIIS:  cpu time    0.2317: real time    0.2323
    ORTHCH:  cpu time    0.0474: real time    0.0474
       DOS:  cpu time    0.0007: real time    0.0006
    CHARGE:  cpu time    0.0325: real time    0.0328
    MIXING:  cpu time    0.0016: real time    0.0016
    --------------------------------------------
      LOOP:  cpu time    0.5546: real time    0.5595

 eigenvalue-minimisations  :   381
 total energy-change (2. order) :-0.8231709E-05  (-0.7986578E-07)
 number of electron     156.9999908 magnetization 
 augmentation part       11.5626803 magnetization 

 Broyden mixing:
  rms(total) = 0.23682E-04    rms(broyden)= 0.23679E-04
  rms(prec ) = 0.39730E-04
  weight for this iteration     100.00

 eigenvalues of (default mixing * dielectric matrix)
  average eigenvalue GAMMA=   2.0555
  7.5069  3.6706  2.6040  2.3562  1.9946  1.2653  1.2653  1.1918  1.0437  1.0437
  1.0786  0.9616  0.7388

 Free energy of the ion-electron system (eV)
  ---------------------------------------------------
  alpha Z        PSCENC =        96.77598676
  Ewald energy   TEWEN  =     16511.73031913
  -Hartree energ DENC   =    -22677.93106204
  -exchange      EXHF   =         0.00000000
  -V(xc)+E(xc)   XCENC  =       559.93809514
  PAW double counting   =     16913.02706597   -17116.69470413
  entropy T*S    EENTRO =        -0.01159521
  eigenvalues    EBANDS =     -1779.23457310
  atomic energy  EATOM  =      7163.56118773
  Solvation  Ediel_sol  =         0.00000000
  ---------------------------------------------------
  free energy    TOTEN  =      -328.83927975 eV

  energy without entropy =     -328.82768454  energy(sigma->0) =     -328.83348214


--------------------------------------------------------------------------------------------------------


--------------------------------------- Iteration      5(  15)  ---------------------------------------


    POTLOK:  cpu time    0.0391: real time    0.0427
    SETDIJ:  cpu time    0.0022: real time    0.0023
    EDDIAG:  cpu time    0.1997: real time    0.2005
  RMM-DIIS:  cpu time    0.1979: real time    0.1990
    ORTHCH:  cpu time    0.0472: real time    0.0473
       DOS:  cpu time    0.0009: real time    0.0009
    CHARGE:  cpu time    0.0324: real time    0.0327
    MIXING:  cpu time    0.0016: real time    0.0017
    --------------------------------------------
      LOOP:  cpu time    0.5211: real time    0.5270

 eigenvalue-minimisations  :   254
 total energy-change (2. order) :-0.1917957E-05  (-0.1523227E-07)
 number of electron     156.9999908 magnetization 
 augmentation part       11.5626727 magnetization 

 Broyden mixing:
  rms(total) = 0.14062E-04    rms(broyden)= 0.14060E-04
  rms(prec ) = 0.27036E-04
  weight for this iteration     100.00

 eigenvalues of (default mixing * dielectric matrix)
  average eigenvalue GAMMA=   2.1131
  8.0444  4.3856  2.6618  2.3920  1.8223  1.8223  1.3396  1.3396  1.0651  1.0651
  0.9884  0.9945  0.9945  0.6686

 Free energy of the ion-electron system (eV)
  ---------------------------------------------------
  alpha Z        PSCENC =        96.77598676
  Ewald energy   TEWEN  =     16511.73031913
  -Hartree energ DENC   =    -22677.92815415
  -exchange      EXHF   =         0.00000000
  -V(xc)+E(xc)   XCENC  =       559.93807022
  PAW double counting   =     16913.01657986   -17116.68447097
  entropy T*S    EENTRO =        -0.01159518
  eigenvalues    EBANDS =     -1779.23720507
  atomic energy  EATOM  =      7163.56118773
  Solvation  Ediel_sol  =         0.00000000
  ---------------------------------------------------
  free energy    TOTEN  =      -328.83928167 eV

  energy without entropy =     -328.82768649  energy(sigma->0) =     -328.83348408


--------------------------------------------------------------------------------------------------------


--------------------------------------- Iteration      5(  16)  ---------------------------------------


    POTLOK:  cpu time    0.0412: real time    0.0416
    SETDIJ:  cpu time    0.0023: real time    0.0023
    EDDIAG:  cpu time    0.2341: real time    0.2350
  RMM-DIIS:  cpu time    0.1854: real time    0.1876
    ORTHCH:  cpu time    0.0473: real time    0.0474
       DOS:  cpu time    0.0011: real time    0.0011
    CHARGE:  cpu time    0.0329: real time    0.0329
    MIXING:  cpu time    0.0018: real time    0.0017
    --------------------------------------------
      LOOP:  cpu time    0.5461: real time    0.5496

 eigenvalue-minimisations  :   206
 total energy-change (2. order) :-0.1449913E-05  (-0.6912140E-08)
 number of electron     156.9999908 magnetization 
 augmentation part       11.5626726 magnetization 

 Broyden mixing:
  rms(total) = 0.90036E-05    rms(broyden)= 0.90022E-05
  rms(prec ) = 0.17034E-04
  weight for this iteration     100.00

 eigenvalues of (default mixing * dielectric matrix)
  average eigenvalue GAMMA=   2.1550
  8.1674  4.8798  2.9245  2.5526  2.0839  2.0839  1.2636  1.2636  1.1694  1.1694
  1.0471  1.0471  0.9771  0.9692  0.7261

 Free energy of the ion-electron system (eV)
  ---------------------------------------------------
  alpha Z        PSCENC =        96.77598676
  Ewald energy   TEWEN  =     16511.73031913
  -Hartree energ DENC   =    -22677.92439814
  -exchange      EXHF   =         0.00000000
  -V(xc)+E(xc)   XCENC  =       559.93802848
  PAW double counting   =     16913.01361744   -17116.68157013
  entropy T*S    EENTRO =        -0.01159512
  eigenvalues    EBANDS =     -1779.24085927
  atomic energy  EATOM  =      7163.56118773
  Solvation  Ediel_sol  =         0.00000000
  ---------------------------------------------------
  free energy    TOTEN  =      -328.83928312 eV

  energy without entropy =     -328.82768800  energy(sigma->0) =     -328.83348556


--------------------------------------------------------------------------------------------------------


--------------------------------------- Iteration      5(  17)  ---------------------------------------


    POTLOK:  cpu time    0.0407: real time    0.0411
    SETDIJ:  cpu time    0.0023: real time    0.0023
    EDDIAG:  cpu time    0.2005: real time    0.2013
  RMM-DIIS:  cpu time    0.1855: real time    0.1869
    ORTHCH:  cpu time    0.0487: real time    0.0487
       DOS:  cpu time    0.0005: real time    0.0005
    --------------------------------------------
      LOOP:  cpu time    0.4781: real time    0.4809

 eigenvalue-minimisations  :   180
 total energy-change (2. order) :-0.7227500E-06  (-0.3826566E-08)
 number of electron     156.9999908 magnetization 
 augmentation part       11.5626726 magnetization 

 Free energy of the ion-electron system (eV)
  ---------------------------------------------------
  alpha Z        PSCENC =        96.77598676
  Ewald energy   TEWEN  =     16511.73031913
  -Hartree energ DENC   =    -22677.92150097
  -exchange      EXHF   =         0.00000000
  -V(xc)+E(xc)   XCENC  =       559.93801135
  PAW double counting   =     16913.00946271   -17116.67735414
  entropy T*S    EENTRO =        -0.01159513
  eigenvalues    EBANDS =     -1779.24380127
  atomic energy  EATOM  =      7163.56118773
  Solvation  Ediel_sol  =         0.00000000
  ---------------------------------------------------
  free energy    TOTEN  =      -328.83928384 eV

  energy without entropy =     -328.82768871  energy(sigma->0) =     -328.83348627


--------------------------------------------------------------------------------------------------------


 average (electrostatic) potential at core
  the test charge radii are     0.6991  0.7089  0.9521
  (the norm of the test charge is              1.0000)
       1 -57.5917       2 -57.5668       3 -57.5451       4 -57.6366       5 -58.1318
       6 -57.7089       7 -57.8459       8 -57.9367       9 -57.6288      10 -57.8315
      11 -57.7846      12 -57.5789      13 -57.6298      14 -57.5376      15 -57.5483
      16 -57.6858      17 -57.9539      18 -58.9926      19 -59.1323      20 -57.6384
      21 -58.0817      22 -57.7970      23 -57.5711      24 -57.5943      25 -57.5322
      26 -57.5450      27 -57.6859      28 -58.0269      29 -57.9387      30 -57.8673
      31 -58.9672      32 -57.6268      33 -57.9875      34 -57.7409      35 -57.5612
      36 -74.4641      37 -40.5000
 
 
 
 E-fermi :  -1.6097     XC(G=0):  -3.1318     alpha+bet : -2.6204


 k-point     1 :       0.0000    0.0000    0.0000
  band No.  band energies     occupation 
      1     -23.9368      2.00000
      2     -21.6609      2.00000
      3     -21.3613      2.00000
      4     -20.8666      2.00000
      5     -20.2368      2.00000
      6     -19.7295      2.00000
      7     -19.5300      2.00000
      8     -19.4364      2.00000
      9     -19.4076      2.00000
     10     -19.3835      2.00000
     11     -19.3162      2.00000
     12     -17.9866      2.00000
     13     -17.6650      2.00000
     14     -17.6162      2.00000
     15     -17.5054      2.00000
     16     -16.8435      2.00000
     17     -15.9737      2.00000
     18     -15.4156      2.00000
     19     -15.2555      2.00000
     20     -15.1569      2.00000
     21     -15.0502      2.00000
     22     -14.2346      2.00000
     23     -14.1054      2.00000
     24     -13.9067      2.00000
     25     -13.8246      2.00000
     26     -13.2512      2.00000
     27     -13.1260      2.00000
     28     -12.4354      2.00000
     29     -12.3574      2.00000
     30     -12.3002      2.00000
     31     -12.0763      2.00000
     32     -12.0422      2.00000
     33     -11.9795      2.00000
     34     -10.9284      2.00000
     35     -10.7897      2.00000
     36     -10.7351      2.00000
     37     -10.5088      2.00000
     38     -10.4703      2.00000
     39     -10.2532      2.00000
     40     -10.2239      2.00000
     41      -9.5435      2.00000
     42      -9.3478      2.00000
     43      -9.3327      2.00000
     44      -9.2044      2.00000
     45      -8.8944      2.00000
     46      -8.5516      2.00000
     47      -8.4127      2.00000
     48      -8.3568      2.00000
     49      -8.3011      2.00000
     50      -8.2323      2.00000
     51      -8.2131      2.00000
     52      -8.1457      2.00000
     53      -8.1100      2.00000
     54      -8.0347      2.00000
     55      -7.9840      2.00000
     56      -7.9599      2.00000
     57      -7.8030      2.00000
     58      -7.7929      2.00000
     59      -7.7439      2.00000
     60      -7.6611      2.00000
     61      -7.3077      2.00000
     62      -7.0902      2.00000
     63      -7.0535      2.00000
     64      -7.0258      2.00000
     65      -6.9891      2.00000
     66      -6.9515      2.00000
     67      -6.8437      2.00000
     68      -6.5128      2.00000
     69      -5.5128      2.00000
     70      -5.4279      2.00000
     71      -5.4149      2.00000
     72      -5.1487      2.00000
     73      -5.0623      2.00000
     74      -5.0013      2.00000
     75      -4.7838      2.00000
     76      -3.1494      2.00000
     77      -2.6151      2.00000
     78      -2.4629      2.00000
     79      -2.4400      2.00000
     80      -2.3546      2.00000
     81      -0.9230      0.00000
     82      -0.3131      0.00000
     83       0.0063      0.00000
     84       0.1287      0.00000
     85       0.1917      0.00000
     86       1.1839      0.00000
     87       1.2668      0.00000
     88       1.5014      0.00000
     89       1.7673      0.00000
     90       1.9546      0.00000
     91       2.2020      0.00000
     92       2.3402      0.00000
     93       2.3708      0.00000
     94       2.4000      0.00000
     95       2.5067      0.00000
     96       2.6234      0.00000
     97       2.6608      0.00000
     98       2.7026      0.00000

 k-point     2 :       0.5000    0.0000    0.0000
  band No.  band energies     occupation 
      1     -23.9366      2.00000
      2     -21.7114      2.00000
      3     -21.3231      2.00000
      4     -20.5719      2.00000
      5     -20.3665      2.00000
      6     -20.1981      2.00000
      7     -19.7673      2.00000
      8     -19.7304      2.00000
      9     -19.0311      2.00000
     10     -18.6955      2.00000
     11     -18.6733      2.00000
     12     -18.6042      2.00000
     13     -18.2014      2.00000
     14     -17.9958      2.00000
     15     -16.6964      2.00000
     16     -16.4087      2.00000
     17     -16.3596      2.00000
     18     -16.2105      2.00000
     19     -14.9711      2.00000
     20     -14.8816      2.00000
     21     -14.5481      2.00000
     22     -14.3116      2.00000
     23     -14.2751      2.00000
     24     -14.1713      2.00000
     25     -13.3465      2.00000
     26     -13.2808      2.00000
     27     -13.1391      2.00000
     28     -13.0531      2.00000
     29     -12.5407      2.00000
     30     -12.3272      2.00000
     31     -12.1278      2.00000
     32     -12.0670      2.00000
     33     -11.2511      2.00000
     34     -11.2220      2.00000
     35     -10.9718      2.00000
     36     -10.8483      2.00000
     37     -10.7500      2.00000
     38     -10.1727      2.00000
     39      -9.9238      2.00000
     40      -9.7465      2.00000
     41      -9.4795      2.00000
     42      -9.3806      2.00000
     43      -9.0565      2.00000
     44      -8.9972      2.00000
     45      -8.9761      2.00000
     46      -8.9337      2.00000
     47      -8.5451      2.00000
     48      -8.5187      2.00000
     49      -8.4678      2.00000
     50      -8.4242      2.00000
     51      -8.3117      2.00000
     52      -8.2687      2.00000
     53      -8.2564      2.00000
     54      -8.1608      2.00000
     55      -7.9641      2.00000
     56      -7.9375      2.00000
     57      -7.9259      2.00000
     58      -7.7902      2.00000
     59      -7.6453      2.00000
     60      -7.5744      2.00000
     61      -7.4572      2.00000
     62      -7.4414      2.00000
     63      -7.4108      2.00000
     64      -6.5181      2.00000
     65      -6.3837      2.00000
     66      -6.2695      2.00000
     67      -6.1699      2.00000
     68      -6.1507      2.00000
     69      -6.0533      2.00000
     70      -5.9455      2.00000
     71      -5.7998      2.00000
     72      -5.5874      2.00000
     73      -5.5069      2.00000
     74      -4.1494      2.00000
     75      -3.8380      2.00000
     76      -3.7842      2.00000
     77      -3.6960      2.00000
     78      -2.9287      2.00000
     79      -1.5673      0.23036
     80      -1.1926      0.00000
     81      -1.1504      0.00000
     82      -1.0464      0.00000
     83       0.0042      0.00000
     84       0.4570      0.00000
     85       0.8112      0.00000
     86       1.1299      0.00000
     87       1.1912      0.00000
     88       1.3498      0.00000
     89       1.4248      0.00000
     90       1.4470      0.00000
     91       1.7682      0.00000
     92       1.8775      0.00000
     93       1.9696      0.00000
     94       2.3448      0.00000
     95       2.6608      0.00000
     96       2.7205      0.00000
     97       2.9841      0.00000
     98       3.0491      0.00000

 k-point     3 :       0.0000    0.3333    0.0000
  band No.  band energies     occupation 
      1     -23.9158      2.00000
      2     -21.5797      2.00000
      3     -21.1585      2.00000
      4     -21.1323      2.00000
      5     -20.6152      2.00000
      6     -20.4833      2.00000
      7     -19.7488      2.00000
      8     -19.2461      2.00000
      9     -18.9655      2.00000
     10     -18.6932      2.00000
     11     -18.5599      2.00000
     12     -18.0471      2.00000
     13     -17.9531      2.00000
     14     -17.3064      2.00000
     15     -16.7321      2.00000
     16     -16.5563      2.00000
     17     -16.4519      2.00000
     18     -16.0793      2.00000
     19     -15.7148      2.00000
     20     -15.6951      2.00000
     21     -15.6349      2.00000
     22     -15.1138      2.00000
     23     -14.3810      2.00000
     24     -14.1545      2.00000
     25     -13.8594      2.00000
     26     -12.7745      2.00000
     27     -12.4708      2.00000
     28     -12.2560      2.00000
     29     -12.1175      2.00000
     30     -12.0685      2.00000
     31     -11.9956      2.00000
     32     -11.7997      2.00000
     33     -10.9897      2.00000
     34     -10.7105      2.00000
     35     -10.6879      2.00000
     36     -10.5645      2.00000
     37     -10.2726      2.00000
     38     -10.0173      2.00000
     39      -9.9629      2.00000
     40      -9.8099      2.00000
     41      -9.7829      2.00000
     42      -9.4846      2.00000
     43      -9.1925      2.00000
     44      -9.1168      2.00000
     45      -9.0700      2.00000
     46      -9.0511      2.00000
     47      -8.9855      2.00000
     48      -8.9024      2.00000
     49      -8.4556      2.00000
     50      -8.4168      2.00000
     51      -8.3355      2.00000
     52      -8.2075      2.00000
     53      -8.1624      2.00000
     54      -8.0602      2.00000
     55      -7.9804      2.00000
     56      -7.9637      2.00000
     57      -7.9328      2.00000
     58      -7.9060      2.00000
     59      -7.8025      2.00000
     60      -7.6589      2.00000
     61      -7.4041      2.00000
     62      -7.1805      2.00000
     63      -7.0921      2.00000
     64      -7.0718      2.00000
     65      -6.7767      2.00000
     66      -6.4437      2.00000
     67      -6.2720      2.00000
     68      -6.1741      2.00000
     69      -6.0424      2.00000
     70      -5.9180      2.00000
     71      -5.6065      2.00000
     72      -5.5464      2.00000
     73      -4.8118      2.00000
     74      -4.5590      2.00000
     75      -4.4695      2.00000
     76      -4.1058      2.00000
     77      -3.7613      2.00000
     78      -2.9460      2.00000
     79      -1.6046      0.88482
     80      -1.1889      0.00000
     81      -0.9855      0.00000
     82      -0.8026      0.00000
     83      -0.4814      0.00000
     84       0.0918      0.00000
     85       0.4228      0.00000
     86       1.0570      0.00000
     87       1.2935      0.00000
     88       1.4485      0.00000
     89       1.5218      0.00000
     90       1.6344      0.00000
     91       1.6408      0.00000
     92       1.9474      0.00000
     93       2.2462      0.00000
     94       2.3513      0.00000
     95       2.4768      0.00000
     96       2.5135      0.00000
     97       2.5753      0.00000
     98       2.7752      0.00000

 k-point     4 :       0.5000    0.3333    0.0000
  band No.  band energies     occupation 
      1     -23.9157      2.00000
      2     -21.5005      2.00000
      3     -21.4538      2.00000
      4     -20.8345      2.00000
      5     -20.6279      2.00000
      6     -20.3496      2.00000
      7     -19.8974      2.00000
      8     -19.6901      2.00000
      9     -19.0840      2.00000
     10     -18.2782      2.00000
     11     -18.1593      2.00000
     12     -17.8599      2.00000
     13     -17.5177      2.00000
     14     -17.3303      2.00000
     15     -17.2688      2.00000
     16     -17.1555      2.00000
     17     -16.9880      2.00000
     18     -16.4816      2.00000
     19     -15.4012      2.00000
     20     -15.2719      2.00000
     21     -14.8748      2.00000
     22     -14.6511      2.00000
     23     -14.3347      2.00000
     24     -14.0956      2.00000
     25     -13.7829      2.00000
     26     -13.7039      2.00000
     27     -13.2215      2.00000
     28     -12.9121      2.00000
     29     -12.2147      2.00000
     30     -11.5915      2.00000
     31     -11.3350      2.00000
     32     -11.1710      2.00000
     33     -11.0181      2.00000
     34     -10.9625      2.00000
     35     -10.6571      2.00000
     36     -10.4482      2.00000
     37     -10.1918      2.00000
     38      -9.9407      2.00000
     39      -9.8460      2.00000
     40      -9.7640      2.00000
     41      -9.4970      2.00000
     42      -9.4298      2.00000
     43      -9.3442      2.00000
     44      -9.3121      2.00000
     45      -9.1754      2.00000
     46      -8.9566      2.00000
     47      -8.8666      2.00000
     48      -8.8439      2.00000
     49      -8.7194      2.00000
     50      -8.6924      2.00000
     51      -8.4483      2.00000
     52      -8.4269      2.00000
     53      -8.2648      2.00000
     54      -8.2420      2.00000
     55      -8.0407      2.00000
     56      -7.9749      2.00000
     57      -7.9559      2.00000
     58      -7.8814      2.00000
     59      -7.8550      2.00000
     60      -7.4489      2.00000
     61      -7.3454      2.00000
     62      -7.2745      2.00000
     63      -7.0916      2.00000
     64      -6.9546      2.00000
     65      -6.8289      2.00000
     66      -6.4342      2.00000
     67      -6.2361      2.00000
     68      -6.1258      2.00000
     69      -5.8223      2.00000
     70      -5.6557      2.00000
     71      -5.3176      2.00000
     72      -5.1269      2.00000
     73      -5.0326      2.00000
     74      -4.8307      2.00000
     75      -4.5706      2.00000
     76      -4.4225      2.00000
     77      -4.0856      2.00000
     78      -2.9398      2.00000
     79      -1.4355      0.00000
     80      -0.8887      0.00000
     81      -0.5659      0.00000
     82      -0.4182      0.00000
     83      -0.3373      0.00000
     84      -0.0838      0.00000
     85       0.1463      0.00000
     86       0.3983      0.00000
     87       0.9044      0.00000
     88       1.1928      0.00000
     89       1.2925      0.00000
     90       1.3959      0.00000
     91       1.7928      0.00000
     92       1.9504      0.00000
     93       2.2814      0.00000
     94       2.4640      0.00000
     95       2.6547      0.00000
     96       2.7844      0.00000
     97       2.9255      0.00000
     98       3.2613      0.00000


--------------------------------------------------------------------------------------------------------


 soft charge-density along one line, spin component           1
         0         1         2         3         4         5         6         7         8         9
 total charge-density along one line
 
 pseudopotential strength for first ion, spin component:           1
 10.184  13.542   0.000  -0.000   0.000  -0.000   0.000  -0.001
 13.542  18.006   0.000  -0.000   0.000  -0.000   0.000  -0.001
  0.000   0.000  -4.316   0.000   0.000   8.440  -0.000   0.000
 -0.000  -0.000   0.000  -4.307   0.000  -0.000   8.429  -0.000
  0.000   0.000   0.000   0.000  -4.315   0.000  -0.000   8.440
 -0.000  -0.000   8.440  -0.000   0.000 -18.643   0.000  -0.000
  0.000   0.000  -0.000   8.429  -0.000   0.000 -18.631   0.000
 -0.001  -0.001   0.000  -0.000   8.440  -0.000   0.000 -18.642
 total augmentation occupancy for first ion, spin component:           1
  8.205  -3.652  -0.011   0.001  -0.000  -0.001   0.000   0.001
 -3.652   1.682   0.006  -0.000  -0.002   0.001  -0.000  -0.000
 -0.011   0.006   1.821   0.001  -0.003   0.168   0.000  -0.000
  0.001  -0.000   0.001   1.204   0.001   0.000   0.071   0.000
 -0.000  -0.002  -0.003   0.001   1.827  -0.000   0.000   0.168
 -0.001   0.001   0.168   0.000  -0.000   0.017   0.000  -0.000
  0.000  -0.000   0.000   0.071   0.000   0.000   0.005   0.000
  0.001  -0.000  -0.000   0.000   0.168  -0.000   0.000   0.017


------------------------ aborting loop because EDIFF is reached ----------------------------------------


    CHARGE:  cpu time    0.0333: real time    0.0335
    FORLOC:  cpu time    0.0057: real time    0.0057
    FORNL :  cpu time    0.1347: real time    0.1352
    STRESS:  cpu time    0.3901: real time    0.3918
    FORCOR:  cpu time    0.0396: real time    0.0397
    FORHAR:  cpu time    0.0139: real time    0.0139
    MIXING:  cpu time    0.0008: real time    0.0017
    OFIELD:  cpu time    0.0000: real time    0.0000

  FORCE on cell =-STRESS in cart. coord.  units (eV):
  Direction    XX          YY          ZZ          XY          YZ          ZX
  --------------------------------------------------------------------------------------
  Alpha Z    96.77599    96.77599    96.77599
  Ewald   21533.19237 21740.50182-26761.97813   -13.05966   -12.43468    26.18628
  Hartree 21547.72677 21735.04445-20604.85389    -4.98990   -12.98590    23.82626
  E(xc)    -614.43253  -614.39668  -633.89768    -0.02845     0.02475    -0.00921
  Local  -44677.68038-45069.66466 45439.00780    16.63010    25.98516   -50.17730
  n-local  -170.85789  -170.81088  -165.34588    -0.16308     0.09119    -0.04082
  augment    27.05921    27.03349    28.37968     0.01478    -0.01087    -0.00638
  Kinetic  2267.14400  2265.48682  2607.05683     1.46194    -0.54898     0.20079
  Fock        0.00000     0.00000     0.00000     0.00000     0.00000     0.00000
  -------------------------------------------------------------------------------------
  Total       8.92754     9.97035     5.14472    -0.13428     0.12068    -0.02038
  in kB      10.10832    11.28905     5.82517    -0.15204     0.13664    -0.02307
  external pressure =        9.07 kB  Pullay stress =        0.00 kB


 VOLUME and BASIS-vectors are now :
 -----------------------------------------------------------------------------
  energy-cutoff  :      500.00
  volume of cell :     1415.02
      direct lattice vectors                 reciprocal lattice vectors
    12.757886983 -0.002501341  0.004853842     0.078382900  0.000015411 -0.000029757
    -0.001448202  7.364674260 -0.000691504     0.000026617  0.135783337  0.000012573
     0.005717652 -0.001395679 15.060216946    -0.000025261  0.000006230  0.066400116

  length of vectors
    12.757888151  7.364674435 15.060218096     0.078382907  0.135783340  0.066400121


 FORCES acting on ions
    electron-ion (+dipol)            ewald-force                    non-local-force                 convergence-correction
 -----------------------------------------------------------------------------------------------
   0.183E+02 0.243E+01 0.109E+02   -.185E+02 -.251E+01 -.108E+02   0.253E+00 0.536E-01 -.354E-02   -.143E-04 0.452E-05 -.772E-05
   -.307E+01 0.301E+00 0.782E+01   0.319E+01 -.202E+00 -.779E+01   -.241E-02 0.509E-01 -.301E-01   0.770E-05 0.448E-05 -.158E-04
   0.301E+01 0.205E+01 0.817E+01   -.308E+01 -.217E+01 -.816E+01   0.817E-01 -.881E-01 -.176E-01   -.906E-05 -.479E-05 -.167E-04
   0.232E+02 0.231E+01 0.119E+02   -.239E+02 -.248E+01 -.119E+02   0.294E-01 -.103E+00 0.263E-02   -.168E-04 -.342E-05 0.393E-05
   0.123E+02 0.416E+02 0.669E+02   -.136E+02 -.423E+02 -.670E+02   0.354E+00 0.195E+01 -.492E+00   -.240E-04 -.521E-05 0.268E-04
   0.260E+02 0.639E+01 0.184E+02   -.260E+02 -.660E+01 -.183E+02   0.377E+00 0.100E+00 -.847E-01   -.352E-04 -.118E-04 0.207E-04
   0.342E+02 0.253E+02 0.390E+02   -.341E+02 -.263E+02 -.391E+02   0.825E+00 0.912E-01 -.127E+00   -.198E-04 0.383E-05 0.190E-04
   -.116E+02 0.109E+02 0.282E+02   0.131E+02 -.104E+02 -.281E+02   -.231E+00 0.621E+00 -.429E-01   -.105E-04 -.209E-04 0.322E-04
   -.265E+02 0.433E+01 0.132E+02   0.271E+02 -.418E+01 -.131E+02   -.280E+00 0.989E-01 0.292E-02   0.323E-04 -.125E-04 -.227E-06
   -.246E+02 0.895E+01 0.249E+02   0.247E+02 -.921E+01 -.250E+02   -.369E+00 -.297E+00 0.130E+00   0.282E-04 -.835E-05 0.243E-04
   -.353E+02 0.162E+02 0.247E+02   0.358E+02 -.169E+02 -.247E+02   -.858E+00 0.460E+00 -.140E+00   0.389E-04 -.178E-04 0.135E-04
   -.162E+02 0.237E+01 0.105E+02   0.163E+02 -.254E+01 -.104E+02   -.127E+00 -.110E+00 -.378E-02   0.295E-04 0.534E-05 -.484E-05
   0.205E+02 -.123E+01 0.119E+02   -.207E+02 0.133E+01 -.119E+02   0.403E+00 0.633E-01 0.407E-01   -.285E-04 0.222E-05 -.902E-05
   -.412E+01 0.695E+00 0.846E+01   0.409E+01 -.637E+00 -.846E+01   -.487E-01 0.910E-01 -.137E-01   0.588E-05 -.832E-05 -.175E-04
   0.360E+01 -.400E-01 0.849E+01   -.375E+01 -.629E-01 -.849E+01   0.251E+00 -.624E-01 -.197E-01   0.881E-06 0.416E-05 -.174E-04
   0.301E+02 0.269E+01 0.145E+02   -.309E+02 -.266E+01 -.145E+02   0.505E+00 -.803E-01 0.764E-01   -.294E-04 -.136E-04 -.394E-05
   0.504E+02 0.641E+01 0.309E+02   -.510E+02 -.636E+01 -.310E+02   0.111E+01 0.146E+01 -.839E-02   -.194E-04 0.499E-05 0.123E-04
   0.774E+02 -.823E+01 0.486E+02   -.835E+02 0.759E+01 -.474E+02   0.593E+01 -.400E+00 -.186E+01   -.371E-04 -.151E-04 0.370E-04
   -.245E+02 0.421E+02 0.163E+03   0.275E+02 -.470E+02 -.164E+03   -.322E+01 0.549E+01 0.133E+01   0.684E-06 0.111E-04 0.382E-04
   -.286E+02 -.207E+01 0.152E+02   0.286E+02 0.217E+01 -.151E+02   -.601E+00 0.125E+00 -.472E-01   0.356E-04 0.920E-05 -.590E-05
   -.565E+02 0.167E+02 0.687E+02   0.576E+02 -.163E+02 -.689E+02   -.211E+01 0.607E+00 -.461E+00   0.137E-04 0.181E-04 0.156E-04
   -.524E+02 -.574E+01 0.406E+02   0.537E+02 0.524E+01 -.407E+02   -.494E+00 -.524E+00 -.138E+00   0.112E-04 0.152E-05 0.766E-05
   -.201E+02 0.275E+01 0.118E+02   0.204E+02 -.304E+01 -.118E+02   -.123E+00 -.468E-01 0.269E-01   0.390E-04 -.678E-05 -.101E-04
   0.168E+02 -.268E+01 0.101E+02   -.170E+02 0.305E+01 -.101E+02   0.257E+00 0.935E-01 -.124E-01   -.157E-04 -.353E-05 -.343E-05
   -.319E+01 -.208E+01 0.815E+01   0.310E+01 0.226E+01 -.814E+01   -.371E-01 0.267E-01 -.130E-01   0.150E-04 0.652E-05 -.169E-04
   0.319E+01 -.943E+00 0.791E+01   -.331E+01 0.837E+00 -.790E+01   0.854E-01 -.548E-01 -.227E-01   -.342E-05 -.203E-05 -.155E-04
   0.293E+02 -.362E+01 0.126E+02   -.306E+02 0.337E+01 -.126E+02   0.437E+00 -.463E-01 0.708E-01   -.251E-04 0.145E-04 0.370E-05
   0.782E+01 -.197E+02 0.266E+02   -.895E+01 0.198E+02 -.266E+02   0.975E-01 -.176E+01 0.190E-02   -.921E-05 0.222E-04 0.426E-04
   0.407E+02 -.161E+02 0.211E+02   -.410E+02 0.169E+02 -.212E+02   0.171E+01 -.109E+01 -.140E-01   -.361E-04 0.131E-04 0.272E-04
   0.264E+02 -.141E+02 0.255E+02   -.268E+02 0.149E+02 -.256E+02   0.138E+00 0.646E-01 0.170E-01   -.292E-04 0.698E-05 0.355E-04
   -.275E+02 -.591E+02 0.544E+02   0.314E+02 0.640E+02 -.532E+02   -.248E+01 -.521E+01 -.176E+01   0.179E-04 0.586E-05 0.484E-04
   -.209E+02 -.351E+01 0.130E+02   0.212E+02 0.360E+01 -.130E+02   -.252E+00 -.527E-01 -.585E-02   0.186E-04 0.615E-05 0.300E-05
   -.365E+02 -.280E+02 0.349E+02   0.366E+02 0.284E+02 -.351E+02   -.185E+01 -.122E+00 -.871E-03   0.980E-05 -.555E-05 0.226E-04
   -.273E+02 -.867E+01 0.192E+02   0.278E+02 0.932E+01 -.192E+02   -.305E+00 -.264E+00 0.643E-01   0.347E-04 0.110E-04 0.184E-04
   -.185E+02 -.391E+01 0.108E+02   0.189E+02 0.402E+01 -.108E+02   -.146E-01 -.396E-01 0.179E-02   0.264E-04 -.163E-05 -.856E-05
   0.183E+02 -.208E+02 0.256E+03   -.182E+02 0.200E+02 -.265E+03   0.832E-01 -.132E+00 0.967E+01   -.180E-05 -.250E-04 0.849E-04
   -.408E+01 0.551E+01 -.118E+04   0.372E+01 -.508E+01 0.120E+04   0.356E+00 -.417E+00 -.105E+02   -.474E-04 0.933E-04 0.566E-04
 -----------------------------------------------------------------------------------------------
   0.213E+00 -.547E+00 0.430E+01   0.213E-13 -.242E-12 0.227E-12   -.125E+00 0.551E+00 -.433E+01   -.461E-04 0.828E-04 0.441E-03
 
 
 POSITION                                       TOTAL-FORCE (eV/Angst)
 -----------------------------------------------------------------------------------
      2.12940      1.22778      3.76582         0.090861     -0.023847      0.025524
      0.00067     -0.00197      3.76512         0.116237      0.150475     -0.005699
      0.71060      1.22857      3.76506         0.007099     -0.211704     -0.003614
      2.83998      0.00087      3.76675        -0.599296     -0.268764      0.028223
      6.38187      1.20181      3.73034        -0.889522      1.324573     -0.607787
      4.25097     -0.00321      3.76711         0.404072     -0.108314      0.003293
      4.95001      1.22749      3.75599         0.950487     -0.873195     -0.197700
      7.08287     -0.01754      3.77040         1.293374      1.133533      0.031092
     10.63194      1.22255      3.77091         0.385473      0.251798      0.052029
      8.50856      0.00184      3.76827        -0.227848     -0.551035      0.022846
      9.22476      1.22226      3.76761        -0.399897     -0.166928     -0.095915
     11.33966     -0.00058      3.76916        -0.024663     -0.277412      0.017975
      2.12486      3.68018      3.76518         0.254074      0.162470      0.017709
      0.00129      2.45280      3.76473        -0.075765      0.148540     -0.005118
      0.70848      3.68340      3.76468         0.107403     -0.165378     -0.015750
      2.84222      2.45752      3.76809        -0.321316     -0.052947      0.105542
      4.25574      2.44188      3.76806         0.475631      1.517030     -0.168146
      4.96214      3.70134      3.74542        -0.147991     -1.041511     -0.637531
      7.09436      2.43948      3.62023        -0.167160      0.597342      0.291008
     10.63995      3.67858      3.76947        -0.649440      0.223025      0.014382
      8.52437      2.44429      3.72822        -0.960535      0.995129     -0.657329
      9.21685      3.69047      3.75557         0.786034     -1.019947     -0.219970
     11.34164      2.45406      3.76940         0.156417     -0.328740      0.004047
      2.12770      6.13143      3.76532         0.118590      0.463377      0.026165
      0.00122      4.90789      3.76463        -0.128273      0.202759      0.004000
      0.70983      6.13799      3.76458        -0.038720     -0.160453     -0.005202
      2.84209      4.90984      3.76805        -0.940058     -0.295029      0.109712
      6.38274      6.15164      3.77114        -1.034143     -1.745562     -0.016185
      4.23912      4.91695      3.76913         1.357505     -0.310598     -0.074202
      4.96293      6.13152      3.76256        -0.291426      0.872246     -0.051142
      7.06520      4.91671      3.74410         1.419702     -0.324827     -0.559433
     10.62938      6.13297      3.76849        -0.013142      0.036845      0.023066
      8.51472      4.89996      3.76902        -1.744691      0.262154     -0.192005
      9.20850      6.13033      3.77071         0.174849      0.389085      0.109377
     11.33914      4.90774      3.76959         0.315810      0.068128      0.023818
      6.35853      3.71387      3.51441         0.254027     -0.881146      0.076253
      6.77943      3.08085      5.81390        -0.013756      0.008830      2.526665
 -----------------------------------------------------------------------------------
    total drift:                                0.087790      0.003791     -0.033736


--------------------------------------------------------------------------------------------------------


  FREE ENERGIE OF THE ION-ELECTRON SYSTEM (eV)
  ---------------------------------------------------
  free  energy   TOTEN  =      -328.83928384 eV

  energy  without entropy=     -328.82768871  energy(sigma->0) =     -328.83348627
 
 d Force = 0.1218151E+01[ 0.127E-01, 0.242E+01]  d Energy = 0.1163886E+01 0.543E-01
 d Force =-0.1547051E+03[-0.161E+03,-0.149E+03]  d Ewald  =-0.2954892E+03 0.141E+03


--------------------------------------------------------------------------------------------------------


    POTLOK:  cpu time    0.0415: real time    0.0418


--------------------------------------------------------------------------------------------------------


--------------------------------------------------------------------------------------------------------


    WAVPRE:  cpu time    0.0140: real time    0.0159
    FEWALD:  cpu time    0.0006: real time    0.0006
    GENKIN:  cpu time    0.0049: real time    0.0049

 real space projection operators:
  total allocation   :       1841.16 KBytes
  max/ min on nodes  :        470.19        450.48

    ORTHCH:  cpu time    0.0905: real time    0.0908
     LOOP+:  cpu time   12.0229: real time   12.1264


--------------------------------------- Iteration      6(   1)  ---------------------------------------


    POTLOK:  cpu time    0.0381: real time    0.0407
    SETDIJ:  cpu time    0.0022: real time    0.0022
     EDDAV:  cpu time    0.9422: real time    0.9463
       DOS:  cpu time    0.0005: real time    0.0005
    CHARGE:  cpu time    0.0329: real time    0.0330
    MIXING:  cpu time    0.0008: real time    0.0008
    --------------------------------------------
      LOOP:  cpu time    1.0167: real time    1.0235

 eigenvalue-minimisations  :   812
 total energy-change (2. order) : 0.9637521E+00  (-0.5416043E+02)
 number of electron     156.9999897 magnetization 
 augmentation part       11.5565772 magnetization 

 Broyden mixing:
  rms(total) = 0.48839E+00    rms(broyden)= 0.48817E+00
  rms(prec ) = 0.50995E+00
  weight for this iteration     100.00

 Free energy of the ion-electron system (eV)
  ---------------------------------------------------
  alpha Z        PSCENC =        96.77598676
  Ewald energy   TEWEN  =     15958.11887901
  -Hartree energ DENC   =    -22161.06700494
  -exchange      EXHF   =         0.00000000
  -V(xc)+E(xc)   XCENC  =       559.62327598
  PAW double counting   =     16913.01319326   -17116.68101967
  entropy T*S    EENTRO =        -0.01275493
  eigenvalues    EBANDS =     -1741.20727419
  atomic energy  EATOM  =      7163.56118773
  Solvation  Ediel_sol  =         0.00000000
  ---------------------------------------------------
  free energy    TOTEN  =      -327.87553098 eV

  energy without entropy =     -327.86277605  energy(sigma->0) =     -327.86915351


--------------------------------------------------------------------------------------------------------


--------------------------------------- Iteration      6(   2)  ---------------------------------------


    POTLOK:  cpu time    0.0371: real time    0.0404
    SETDIJ:  cpu time    0.0023: real time    0.0023
    EDDIAG:  cpu time    0.2006: real time    0.2012
  RMM-DIIS:  cpu time    0.3714: real time    0.3730
    ORTHCH:  cpu time    0.0469: real time    0.0472
       DOS:  cpu time    0.0007: real time    0.0007
    CHARGE:  cpu time    0.0350: real time    0.0350
    MIXING:  cpu time    0.0009: real time    0.0009
    --------------------------------------------
      LOOP:  cpu time    0.6949: real time    0.7008

 eigenvalue-minimisations  :   785
 total energy-change (2. order) :-0.8448216E+00  (-0.1059444E+01)
 number of electron     156.9999897 magnetization 
 augmentation part       11.5398366 magnetization 

 Broyden mixing:
  rms(total) = 0.22238E+00    rms(broyden)= 0.22231E+00
  rms(prec ) = 0.24371E+00
  weight for this iteration     100.00

 eigenvalues of (default mixing * dielectric matrix)
  average eigenvalue GAMMA=   0.9372
  0.9372

 Free energy of the ion-electron system (eV)
  ---------------------------------------------------
  alpha Z        PSCENC =        96.77598676
  Ewald energy   TEWEN  =     15958.11887901
  -Hartree energ DENC   =    -22151.26472064
  -exchange      EXHF   =         0.00000000
  -V(xc)+E(xc)   XCENC  =       559.20576511
  PAW double counting   =     17028.99578414   -17233.83639796
  entropy T*S    EENTRO =        -0.01248128
  eigenvalues    EBANDS =     -1750.26435549
  atomic energy  EATOM  =      7163.56118773
  Solvation  Ediel_sol  =         0.00000000
  ---------------------------------------------------
  free energy    TOTEN  =      -328.72035261 eV

  energy without entropy =     -328.70787133  energy(sigma->0) =     -328.71411197


--------------------------------------------------------------------------------------------------------


--------------------------------------- Iteration      6(   3)  ---------------------------------------


    POTLOK:  cpu time    0.0369: real time    0.0404
    SETDIJ:  cpu time    0.0022: real time    0.0022
    EDDIAG:  cpu time    0.2211: real time    0.2221
  RMM-DIIS:  cpu time    0.3871: real time    0.3895
    ORTHCH:  cpu time    0.0473: real time    0.0475
       DOS:  cpu time    0.0010: real time    0.0008
    CHARGE:  cpu time    0.0328: real time    0.0331
    MIXING:  cpu time    0.0009: real time    0.0009
    --------------------------------------------
      LOOP:  cpu time    0.7295: real time    0.7367

 eigenvalue-minimisations  :   842
 total energy-change (2. order) : 0.4666815E-01  (-0.5008407E-01)
 number of electron     156.9999896 magnetization 
 augmentation part       11.5438662 magnetization 

 Broyden mixing:
  rms(total) = 0.15474E+00    rms(broyden)= 0.15473E+00
  rms(prec ) = 0.16449E+00
  weight for this iteration     100.00

 eigenvalues of (default mixing * dielectric matrix)
  average eigenvalue GAMMA=   1.4304
  1.4304  1.4304

 Free energy of the ion-electron system (eV)
  ---------------------------------------------------
  alpha Z        PSCENC =        96.77598676
  Ewald energy   TEWEN  =     15958.11887901
  -Hartree energ DENC   =    -22146.29445006
  -exchange      EXHF   =         0.00000000
  -V(xc)+E(xc)   XCENC  =       559.03740916
  PAW double counting   =     16951.82652535   -17155.76401849
  entropy T*S    EENTRO =        -0.01213541
  eigenvalues    EBANDS =     -1755.92306852
  atomic energy  EATOM  =      7163.56118773
  Solvation  Ediel_sol  =         0.00000000
  ---------------------------------------------------
  free energy    TOTEN  =      -328.67368446 eV

  energy without entropy =     -328.66154905  energy(sigma->0) =     -328.66761675


--------------------------------------------------------------------------------------------------------


--------------------------------------- Iteration      6(   4)  ---------------------------------------


    POTLOK:  cpu time    0.0368: real time    0.0402
    SETDIJ:  cpu time    0.0023: real time    0.0023
    EDDIAG:  cpu time    0.1998: real time    0.2007
  RMM-DIIS:  cpu time    0.3761: real time    0.3782
    ORTHCH:  cpu time    0.0469: real time    0.0470
       DOS:  cpu time    0.0010: real time    0.0010
    CHARGE:  cpu time    0.0327: real time    0.0330
    MIXING:  cpu time    0.0010: real time    0.0010
    --------------------------------------------
      LOOP:  cpu time    0.6966: real time    0.7034

 eigenvalue-minimisations  :   801
 total energy-change (2. order) : 0.2484655E-01  (-0.1325896E-01)
 number of electron     156.9999896 magnetization 
 augmentation part       11.5520846 magnetization 

 Broyden mixing:
  rms(total) = 0.42953E-01    rms(broyden)= 0.42941E-01
  rms(prec ) = 0.46170E-01
  weight for this iteration     100.00

 eigenvalues of (default mixing * dielectric matrix)
  average eigenvalue GAMMA=   1.4862
  1.9855  1.1949  1.2783

 Free energy of the ion-electron system (eV)
  ---------------------------------------------------
  alpha Z        PSCENC =        96.77598676
  Ewald energy   TEWEN  =     15958.11887901
  -Hartree energ DENC   =    -22141.62304560
  -exchange      EXHF   =         0.00000000
  -V(xc)+E(xc)   XCENC  =       558.91939755
  PAW double counting   =     16792.89656789   -16996.16221523
  entropy T*S    EENTRO =        -0.01231782
  eigenvalues    EBANDS =     -1761.12327821
  atomic energy  EATOM  =      7163.56118773
  Solvation  Ediel_sol  =         0.00000000
  ---------------------------------------------------
  free energy    TOTEN  =      -328.64883791 eV

  energy without entropy =     -328.63652009  energy(sigma->0) =     -328.64267900


--------------------------------------------------------------------------------------------------------


--------------------------------------- Iteration      6(   5)  ---------------------------------------


    POTLOK:  cpu time    0.0402: real time    0.0405
    SETDIJ:  cpu time    0.0023: real time    0.0023
    EDDIAG:  cpu time    0.2030: real time    0.2035
  RMM-DIIS:  cpu time    0.3875: real time    0.3889
    ORTHCH:  cpu time    0.0477: real time    0.0477
       DOS:  cpu time    0.0008: real time    0.0009
    CHARGE:  cpu time    0.0330: real time    0.0331
    MIXING:  cpu time    0.0010: real time    0.0010
    --------------------------------------------
      LOOP:  cpu time    0.7165: real time    0.7178

 eigenvalue-minimisations  :   816
 total energy-change (2. order) : 0.5671926E-03  (-0.1327682E-02)
 number of electron     156.9999896 magnetization 
 augmentation part       11.5498183 magnetization 

 Broyden mixing:
  rms(total) = 0.12508E-01    rms(broyden)= 0.12504E-01
  rms(prec ) = 0.14218E-01
  weight for this iteration     100.00

 eigenvalues of (default mixing * dielectric matrix)
  average eigenvalue GAMMA=   1.4519
  2.2918  1.1397  1.1397  1.2364

 Free energy of the ion-electron system (eV)
  ---------------------------------------------------
  alpha Z        PSCENC =        96.77598676
  Ewald energy   TEWEN  =     15958.11887901
  -Hartree energ DENC   =    -22139.97067898
  -exchange      EXHF   =         0.00000000
  -V(xc)+E(xc)   XCENC  =       558.88811878
  PAW double counting   =     16734.21717876   -16937.63606332
  entropy T*S    EENTRO =        -0.01238205
  eigenvalues    EBANDS =     -1762.59049742
  atomic energy  EATOM  =      7163.56118773
  Solvation  Ediel_sol  =         0.00000000
  ---------------------------------------------------
  free energy    TOTEN  =      -328.64827071 eV

  energy without entropy =     -328.63588867  energy(sigma->0) =     -328.64207969


--------------------------------------------------------------------------------------------------------


--------------------------------------- Iteration      6(   6)  ---------------------------------------


    POTLOK:  cpu time    0.0368: real time    0.0404
    SETDIJ:  cpu time    0.0023: real time    0.0023
    EDDIAG:  cpu time    0.2007: real time    0.2010
  RMM-DIIS:  cpu time    0.4336: real time    0.4370
    ORTHCH:  cpu time    0.0469: real time    0.0469
       DOS:  cpu time    0.0012: real time    0.0012
    CHARGE:  cpu time    0.0329: real time    0.0329
    MIXING:  cpu time    0.0011: real time    0.0011
    --------------------------------------------
      LOOP:  cpu time    0.7547: real time    0.7629

 eigenvalue-minimisations  :   950
 total energy-change (2. order) :-0.5107473E-03  (-0.1903155E-03)
 number of electron     156.9999896 magnetization 
 augmentation part       11.5509798 magnetization 

 Broyden mixing:
  rms(total) = 0.56018E-02    rms(broyden)= 0.56004E-02
  rms(prec ) = 0.73258E-02
  weight for this iteration     100.00

 eigenvalues of (default mixing * dielectric matrix)
  average eigenvalue GAMMA=   1.5485
  2.1732  2.1732  1.0010  1.1976  1.1976

 Free energy of the ion-electron system (eV)
  ---------------------------------------------------
  alpha Z        PSCENC =        96.77598676
  Ewald energy   TEWEN  =     15958.11887901
  -Hartree energ DENC   =    -22139.23275490
  -exchange      EXHF   =         0.00000000
  -V(xc)+E(xc)   XCENC  =       558.87144629
  PAW double counting   =     16720.51250937   -16923.87515903
  entropy T*S    EENTRO =        -0.01238519
  eigenvalues    EBANDS =     -1763.36849151
  atomic energy  EATOM  =      7163.56118773
  Solvation  Ediel_sol  =         0.00000000
  ---------------------------------------------------
  free energy    TOTEN  =      -328.64878146 eV

  energy without entropy =     -328.63639627  energy(sigma->0) =     -328.64258887


--------------------------------------------------------------------------------------------------------


--------------------------------------- Iteration      6(   7)  ---------------------------------------


    POTLOK:  cpu time    0.0400: real time    0.0402
    SETDIJ:  cpu time    0.0022: real time    0.0022
    EDDIAG:  cpu time    0.2013: real time    0.2017
  RMM-DIIS:  cpu time    0.3749: real time    0.3761
    ORTHCH:  cpu time    0.0479: real time    0.0480
       DOS:  cpu time    0.0005: real time    0.0005
    CHARGE:  cpu time    0.0343: real time    0.0343
    MIXING:  cpu time    0.0012: real time    0.0011
    --------------------------------------------
      LOOP:  cpu time    0.7023: real time    0.7042

 eigenvalue-minimisations  :   809
 total energy-change (2. order) :-0.5388977E-03  (-0.4019577E-04)
 number of electron     156.9999896 magnetization 
 augmentation part       11.5508339 magnetization 

 Broyden mixing:
  rms(total) = 0.16658E-02    rms(broyden)= 0.16653E-02
  rms(prec ) = 0.33203E-02
  weight for this iteration     100.00

 eigenvalues of (default mixing * dielectric matrix)
  average eigenvalue GAMMA=   1.4928
  2.5748  1.9689  1.3576  1.0531  1.0531  0.9495

 Free energy of the ion-electron system (eV)
  ---------------------------------------------------
  alpha Z        PSCENC =        96.77598676
  Ewald energy   TEWEN  =     15958.11887901
  -Hartree energ DENC   =    -22138.75790453
  -exchange      EXHF   =         0.00000000
  -V(xc)+E(xc)   XCENC  =       558.86391511
  PAW double counting   =     16720.49432472   -16923.86502478
  entropy T*S    EENTRO =        -0.01240183
  eigenvalues    EBANDS =     -1763.82828255
  atomic energy  EATOM  =      7163.56118773
  Solvation  Ediel_sol  =         0.00000000
  ---------------------------------------------------
  free energy    TOTEN  =      -328.64932036 eV

  energy without entropy =     -328.63691853  energy(sigma->0) =     -328.64311944


--------------------------------------------------------------------------------------------------------


--------------------------------------- Iteration      6(   8)  ---------------------------------------


    POTLOK:  cpu time    0.0368: real time    0.0406
    SETDIJ:  cpu time    0.0023: real time    0.0023
    EDDIAG:  cpu time    0.2008: real time    0.2012
  RMM-DIIS:  cpu time    0.3809: real time    0.3866
    ORTHCH:  cpu time    0.0472: real time    0.0473
       DOS:  cpu time    0.0013: real time    0.0013
    CHARGE:  cpu time    0.0331: real time    0.0331
    MIXING:  cpu time    0.0012: real time    0.0012
    --------------------------------------------
      LOOP:  cpu time    0.7036: real time    0.7135

 eigenvalue-minimisations  :   831
 total energy-change (2. order) :-0.3050707E-03  (-0.6661685E-05)
 number of electron     156.9999896 magnetization 
 augmentation part       11.5507015 magnetization 

 Broyden mixing:
  rms(total) = 0.11069E-02    rms(broyden)= 0.11069E-02
  rms(prec ) = 0.24885E-02
  weight for this iteration     100.00

 eigenvalues of (default mixing * dielectric matrix)
  average eigenvalue GAMMA=   1.6032
  2.6609  2.1194  2.1194  1.0591  1.0591  1.0790  1.1252

 Free energy of the ion-electron system (eV)
  ---------------------------------------------------
  alpha Z        PSCENC =        96.77598676
  Ewald energy   TEWEN  =     15958.11887901
  -Hartree energ DENC   =    -22138.47463538
  -exchange      EXHF   =         0.00000000
  -V(xc)+E(xc)   XCENC  =       558.85936382
  PAW double counting   =     16720.19943220   -16923.57881787
  entropy T*S    EENTRO =        -0.01240260
  eigenvalues    EBANDS =     -1764.09861912
  atomic energy  EATOM  =      7163.56118773
  Solvation  Ediel_sol  =         0.00000000
  ---------------------------------------------------
  free energy    TOTEN  =      -328.64962543 eV

  energy without entropy =     -328.63722284  energy(sigma->0) =     -328.64342413


--------------------------------------------------------------------------------------------------------


--------------------------------------- Iteration      6(   9)  ---------------------------------------


    POTLOK:  cpu time    0.0372: real time    0.0410
    SETDIJ:  cpu time    0.0023: real time    0.0023
    EDDIAG:  cpu time    0.2009: real time    0.2014
  RMM-DIIS:  cpu time    0.3794: real time    0.3804
    ORTHCH:  cpu time    0.0473: real time    0.0473
       DOS:  cpu time    0.0012: real time    0.0012
    CHARGE:  cpu time    0.0330: real time    0.0331
    MIXING:  cpu time    0.0012: real time    0.0012
    --------------------------------------------
      LOOP:  cpu time    0.7025: real time    0.7080

 eigenvalue-minimisations  :   786
 total energy-change (2. order) :-0.5288061E-03  (-0.1055096E-04)
 number of electron     156.9999896 magnetization 
 augmentation part       11.5506915 magnetization 

 Broyden mixing:
  rms(total) = 0.60857E-03    rms(broyden)= 0.60850E-03
  rms(prec ) = 0.13388E-02
  weight for this iteration     100.00

 eigenvalues of (default mixing * dielectric matrix)
  average eigenvalue GAMMA=   1.6332
  3.0343  2.5437  1.6226  1.6226  0.9885  1.0902  1.0818  1.0818

 Free energy of the ion-electron system (eV)
  ---------------------------------------------------
  alpha Z        PSCENC =        96.77598676
  Ewald energy   TEWEN  =     15958.11887901
  -Hartree energ DENC   =    -22137.97173994
  -exchange      EXHF   =         0.00000000
  -V(xc)+E(xc)   XCENC  =       558.85181706
  PAW double counting   =     16722.67577684   -16926.05778723
  entropy T*S    EENTRO =        -0.01240580
  eigenvalues    EBANDS =     -1764.59186867
  atomic energy  EATOM  =      7163.56118773
  Solvation  Ediel_sol  =         0.00000000
  ---------------------------------------------------
  free energy    TOTEN  =      -328.65015424 eV

  energy without entropy =     -328.63774843  energy(sigma->0) =     -328.64395133


--------------------------------------------------------------------------------------------------------


--------------------------------------- Iteration      6(  10)  ---------------------------------------


    POTLOK:  cpu time    0.0386: real time    0.0413
    SETDIJ:  cpu time    0.0024: real time    0.0023
    EDDIAG:  cpu time    0.2009: real time    0.2013
  RMM-DIIS:  cpu time    0.3476: real time    0.3486
    ORTHCH:  cpu time    0.0475: real time    0.0476
       DOS:  cpu time    0.0006: real time    0.0006
    CHARGE:  cpu time    0.0330: real time    0.0331
    MIXING:  cpu time    0.0013: real time    0.0013
    --------------------------------------------
      LOOP:  cpu time    0.6719: real time    0.6761

 eigenvalue-minimisations  :   694
 total energy-change (2. order) :-0.2101429E-03  (-0.3877256E-05)
 number of electron     156.9999896 magnetization 
 augmentation part       11.5505743 magnetization 

 Broyden mixing:
  rms(total) = 0.49275E-03    rms(broyden)= 0.49270E-03
  rms(prec ) = 0.83839E-03
  weight for this iteration     100.00

 eigenvalues of (default mixing * dielectric matrix)
  average eigenvalue GAMMA=   1.7614
  4.2076  2.5795  1.8963  1.7031  1.2256  1.2256  0.9708  1.0221  1.0221

 Free energy of the ion-electron system (eV)
  ---------------------------------------------------
  alpha Z        PSCENC =        96.77598676
  Ewald energy   TEWEN  =     15958.11887901
  -Hartree energ DENC   =    -22137.72222274
  -exchange      EXHF   =         0.00000000
  -V(xc)+E(xc)   XCENC  =       558.84893496
  PAW double counting   =     16723.17396133   -16926.56198736
  entropy T*S    EENTRO =        -0.01241283
  eigenvalues    EBANDS =     -1764.83269125
  atomic energy  EATOM  =      7163.56118773
  Solvation  Ediel_sol  =         0.00000000
  ---------------------------------------------------
  free energy    TOTEN  =      -328.65036438 eV

  energy without entropy =     -328.63795155  energy(sigma->0) =     -328.64415796


--------------------------------------------------------------------------------------------------------


--------------------------------------- Iteration      6(  11)  ---------------------------------------


    POTLOK:  cpu time    0.0376: real time    0.0409
    SETDIJ:  cpu time    0.0023: real time    0.0023
    EDDIAG:  cpu time    0.2011: real time    0.2015
  RMM-DIIS:  cpu time    0.3288: real time    0.3318
    ORTHCH:  cpu time    0.0479: real time    0.0479
       DOS:  cpu time    0.0007: real time    0.0007
    CHARGE:  cpu time    0.0327: real time    0.0329
    MIXING:  cpu time    0.0014: real time    0.0014
    --------------------------------------------
      LOOP:  cpu time    0.6525: real time    0.6595

 eigenvalue-minimisations  :   600
 total energy-change (2. order) :-0.1146294E-03  (-0.1948998E-05)
 number of electron     156.9999896 magnetization 
 augmentation part       11.5506423 magnetization 

 Broyden mixing:
  rms(total) = 0.23727E-03    rms(broyden)= 0.23720E-03
  rms(prec ) = 0.43115E-03
  weight for this iteration     100.00

 eigenvalues of (default mixing * dielectric matrix)
  average eigenvalue GAMMA=   1.9194
  5.4830  2.7298  2.4315  1.6082  1.6082  1.1784  1.1784  1.0048  0.9858  0.9858

 Free energy of the ion-electron system (eV)
  ---------------------------------------------------
  alpha Z        PSCENC =        96.77598676
  Ewald energy   TEWEN  =     15958.11887901
  -Hartree energ DENC   =    -22137.53017809
  -exchange      EXHF   =         0.00000000
  -V(xc)+E(xc)   XCENC  =       558.84669394
  PAW double counting   =     16722.81511791   -16926.19905531
  entropy T*S    EENTRO =        -0.01241307
  eigenvalues    EBANDS =     -1765.02669789
  atomic energy  EATOM  =      7163.56118773
  Solvation  Ediel_sol  =         0.00000000
  ---------------------------------------------------
  free energy    TOTEN  =      -328.65047901 eV

  energy without entropy =     -328.63806593  energy(sigma->0) =     -328.64427247


--------------------------------------------------------------------------------------------------------


--------------------------------------- Iteration      6(  12)  ---------------------------------------


    POTLOK:  cpu time    0.0371: real time    0.0407
    SETDIJ:  cpu time    0.0024: real time    0.0023
    EDDIAG:  cpu time    0.2018: real time    0.2022
  RMM-DIIS:  cpu time    0.2712: real time    0.2719
    ORTHCH:  cpu time    0.0479: real time    0.0480
       DOS:  cpu time    0.0005: real time    0.0005
    CHARGE:  cpu time    0.0313: real time    0.0348
    MIXING:  cpu time    0.0016: real time    0.0017
    --------------------------------------------
      LOOP:  cpu time    0.5937: real time    0.6021

 eigenvalue-minimisations  :   565
 total energy-change (2. order) :-0.4802214E-04  (-0.6597012E-06)
 number of electron     156.9999896 magnetization 
 augmentation part       11.5506213 magnetization 

 Broyden mixing:
  rms(total) = 0.16013E-03    rms(broyden)= 0.16007E-03
  rms(prec ) = 0.25564E-03
  weight for this iteration     100.00

 eigenvalues of (default mixing * dielectric matrix)
  average eigenvalue GAMMA=   1.9171
  6.2239  2.7046  2.2939  1.9726  1.5165  1.1713  1.1713  1.0236  1.0236  0.9933
  0.9933

 Free energy of the ion-electron system (eV)
  ---------------------------------------------------
  alpha Z        PSCENC =        96.77598676
  Ewald energy   TEWEN  =     15958.11887901
  -Hartree energ DENC   =    -22137.45216043
  -exchange      EXHF   =         0.00000000
  -V(xc)+E(xc)   XCENC  =       558.84645152
  PAW double counting   =     16722.44333642   -16925.82875004
  entropy T*S    EENTRO =        -0.01241253
  eigenvalues    EBANDS =     -1765.10304549
  atomic energy  EATOM  =      7163.56118773
  Solvation  Ediel_sol  =         0.00000000
  ---------------------------------------------------
  free energy    TOTEN  =      -328.65052703 eV

  energy without entropy =     -328.63811450  energy(sigma->0) =     -328.64432077


--------------------------------------------------------------------------------------------------------


--------------------------------------- Iteration      6(  13)  ---------------------------------------


    POTLOK:  cpu time    0.0374: real time    0.0410
    SETDIJ:  cpu time    0.0023: real time    0.0023
    EDDIAG:  cpu time    0.2012: real time    0.2019
  RMM-DIIS:  cpu time    0.2436: real time    0.2441
    ORTHCH:  cpu time    0.0480: real time    0.0480
       DOS:  cpu time    0.0005: real time    0.0005
    CHARGE:  cpu time    0.0339: real time    0.0340
    MIXING:  cpu time    0.0016: real time    0.0016
    --------------------------------------------
      LOOP:  cpu time    0.5685: real time    0.5734
[truncated: 6,618,236 more chars]
