# Supplementary material for: 3D hierarchical graphene matrices enable stable Zn anodes for aqueous Zn batteries
Source: Nat Commun. 2023 Jul 14;14:4205. doi: 10.1038/s41467-023-39947-8 (PMC10349079; doi:10.1038/s41467-023-39947-8)
Supplement: Supplementary file 11 — Source Data [file 41467_2023_39947_MOESM11_ESM.zip › RAW DATA/Supplementary information/Supplementary Fig.13 and 14/CN-Zn/N/b/POTCAR]

  PAW_PBE C 08Apr2002                    
   4.00000000000000     
 parameters from PSCTR are:
   VRHFIN =C: s2p2
   LEXCH  = PE
   EATOM  =   147.1560 eV,   10.8157 Ry

   TITEL  = PAW_PBE C 08Apr2002
   LULTRA =        F    use ultrasoft PP ?
   IUNSCR =        1    unscreen: 0-lin 1-nonlin 2-no
   RPACOR =    1.200    partial core radius
   POMASS =   12.011; ZVAL   =    4.000    mass and valenz
   RCORE  =    1.500    outmost cutoff radius
   RWIGS  =    1.630; RWIGS  =    0.863    wigner-seitz radius (au A)
   ENMAX  =  400.000; ENMIN  =  300.000 eV
   ICORE  =        2    local potential
   LCOR   =        T    correct aug charges
   LPAW   =        T    paw PP
   EAUG   =  644.873
   DEXC   =    0.000
   RMAX   =    1.529    core radius for proj-oper
   RAUG   =    1.300    factor for augmentation sphere
   RDEP   =    1.501    radius for radial grids
   RDEPT  =    1.300    core radius for aug-charge
 
   Atomic configuration
    4 entries
     n  l   j            E        occ.
     1  0  0.50      -273.3789   2.0000
     2  0  0.50       -13.7508   2.0000
     2  1  0.50        -5.2854   2.0000
     3  2  1.50        -5.4423   0.0000
   Description
     l       E           TYP  RCUT    TYP  RCUT
     0    -13.7508458     23  1.200
     0     -8.2022199     23  1.200
     1     -5.2854383     23  1.500
     1     34.0145650     23  1.500
     2     -5.4423304      7  1.500
   Error from kinetic energy argument (eV)
   NDATA  =      100
   STEP   =   20.000   1.050
  51.3      49.5      48.6      46.8      45.9      44.1      42.4      41.6
  39.9      38.2      37.4      35.8      34.3      32.8      31.4      30.0
  28.6      27.3      26.1      24.3      23.2      22.1      20.5      19.6
  18.6      17.3      16.0      15.2      14.1      13.1      12.1      11.1
  10.3      9.47      8.72      8.02      7.15      6.55      5.82      5.31
  4.69      4.13      3.63      3.17      2.76      2.40      2.07      1.72
  1.47      1.20     0.971     0.815     0.650     0.512     0.380     0.292
 0.222     0.158     0.110     0.748E-01 0.504E-01 0.337E-01 0.227E-01 0.149E-01
 0.111E-01 0.869E-02 0.756E-02 0.700E-02 0.657E-02 0.614E-02 0.551E-02 0.474E-02
 0.392E-02 0.314E-02 0.237E-02 0.184E-02 0.143E-02 0.118E-02 0.104E-02 0.993E-03
 0.959E-03 0.910E-03 0.829E-03 0.707E-03 0.570E-03 0.442E-03 0.343E-03 0.275E-03
 0.245E-03 0.238E-03 0.236E-03 0.227E-03 0.202E-03 0.169E-03 0.131E-03 0.102E-03
 0.851E-04 0.796E-04 0.787E-04 0.761E-04
END of PSCTR-controll parameters
 local part
   124.721915246209     
  0.20536679E+02  0.20533657E+02  0.20529589E+02  0.20522813E+02  0.20513330E+02
  0.20501145E+02  0.20486261E+02  0.20468683E+02  0.20448412E+02  0.20425452E+02
  0.20399802E+02  0.20371460E+02  0.20340424E+02  0.20306688E+02  0.20270245E+02
  0.20231085E+02  0.20189197E+02  0.20144567E+02  0.20097181E+02  0.20047020E+02
  0.19994064E+02  0.19938291E+02  0.19879675E+02  0.19818187E+02  0.19753797E+02
  0.19686468E+02  0.19616163E+02  0.19542839E+02  0.19466452E+02  0.19386953E+02
  0.19304291E+02  0.19218411E+02  0.19129256E+02  0.19036766E+02  0.18940879E+02
  0.18841532E+02  0.18738659E+02  0.18632194E+02  0.18522069E+02  0.18408216E+02
  0.18290567E+02  0.18169055E+02  0.18043614E+02  0.17914181E+02  0.17780693E+02
  0.17643093E+02  0.17501325E+02  0.17355339E+02  0.17205092E+02  0.17050542E+02
  0.16891658E+02  0.16728413E+02  0.16560791E+02  0.16388780E+02  0.16212381E+02
  0.16031603E+02  0.15846465E+02  0.15656997E+02  0.15463240E+02  0.15265248E+02
  0.15063085E+02  0.14856829E+02  0.14646569E+02  0.14432410E+02  0.14214467E+02
  0.13992870E+02  0.13767760E+02  0.13539295E+02  0.13307641E+02  0.13072982E+02
  0.12835510E+02  0.12595433E+02  0.12352969E+02  0.12108348E+02  0.11861810E+02
  0.11613607E+02  0.11363998E+02  0.11113253E+02  0.10861649E+02  0.10609471E+02
  0.10357008E+02  0.10104557E+02  0.98524172E+01  0.96008926E+01  0.93502881E+01
  0.91009101E+01  0.88530648E+01  0.86070573E+01  0.83631900E+01  0.81217619E+01
  0.78830672E+01  0.76473942E+01  0.74150243E+01  0.71862308E+01  0.69612776E+01
  0.67404187E+01  0.65238968E+01  0.63119422E+01  0.61047727E+01  0.59025917E+01
  0.57055883E+01  0.55139361E+01  0.53277925E+01  0.51472988E+01  0.49725787E+01
  0.48037390E+01  0.46408683E+01  0.44840374E+01  0.43332989E+01  0.41886874E+01
  0.40502189E+01  0.39178918E+01  0.37916864E+01  0.36715655E+01  0.35574745E+01
  0.34493423E+01  0.33470813E+01  0.32505886E+01  0.31597459E+01  0.30744209E+01
  0.29944678E+01  0.29197283E+01  0.28500323E+01  0.27851991E+01  0.27250381E+01
  0.26693502E+01  0.26179285E+01  0.25705596E+01  0.25270244E+01  0.24870999E+01
  0.24505592E+01  0.24171738E+01  0.23867139E+01  0.23589496E+01  0.23336521E+01
  0.23105951E+01  0.22895548E+01  0.22703120E+01  0.22526521E+01  0.22363666E+01
  0.22212536E+01  0.22071186E+01  0.21937754E+01  0.21810463E+01  0.21687632E+01
  0.21567679E+01  0.21449124E+01  0.21330595E+01  0.21210829E+01  0.21088678E+01
  0.20963104E+01  0.20833187E+01  0.20698122E+01  0.20557216E+01  0.20409891E+01
  0.20255681E+01  0.20094230E+01  0.19925285E+01  0.19748698E+01  0.19564420E+01
  0.19372495E+01  0.19173056E+01  0.18966322E+01  0.18752586E+01  0.18532215E+01
  0.18305644E+01  0.18073362E+01  0.17835915E+01  0.17593892E+01  0.17347923E+01
  0.17098666E+01  0.16846809E+01  0.16593056E+01  0.16338121E+01  0.16082728E+01
  0.15827594E+01  0.15573435E+01  0.15320949E+01  0.15070820E+01  0.14823704E+01
  0.14580234E+01  0.14341006E+01  0.14106582E+01  0.13877482E+01  0.13654185E+01
  0.13437123E+01  0.13226680E+01  0.13023191E+01  0.12826937E+01  0.12638151E+01
  0.12457010E+01  0.12283641E+01  0.12118119E+01  0.11960465E+01  0.11810654E+01
  0.11668609E+01  0.11534209E+01  0.11407288E+01  0.11287638E+01  0.11175012E+01
  0.11069129E+01  0.10969673E+01  0.10876300E+01  0.10788640E+01  0.10706301E+01
  0.10628873E+01  0.10555931E+01  0.10487039E+01  0.10421755E+01  0.10359631E+01
  0.10300222E+01  0.10243085E+01  0.10187787E+01  0.10133901E+01  0.10081016E+01
  0.10028739E+01  0.99766914E+00  0.99245199E+00  0.98718929E+00  0.98185044E+00
  0.97640757E+00  0.97083565E+00  0.96511259E+00  0.95921935E+00  0.95313999E+00
  0.94686170E+00  0.94037476E+00  0.93367258E+00  0.92675161E+00  0.91961125E+00
  0.91225380E+00  0.90468429E+00  0.89691039E+00  0.88894221E+00  0.88079215E+00
  0.87247470E+00  0.86400626E+00  0.85540490E+00  0.84669017E+00  0.83788285E+00
  0.82900471E+00  0.82007832E+00  0.81112676E+00  0.80217342E+00  0.79324179E+00
  0.78435519E+00  0.77553658E+00  0.76680836E+00  0.75819218E+00  0.74970874E+00
  0.74137760E+00  0.73321709E+00  0.72524409E+00  0.71747397E+00  0.70992043E+00
  0.70259545E+00  0.69550921E+00  0.68867000E+00  0.68208424E+00  0.67575641E+00
  0.66968909E+00  0.66388297E+00  0.65833684E+00  0.65304770E+00  0.64801081E+00
  0.64321973E+00  0.63866645E+00  0.63434148E+00  0.63023398E+00  0.62633184E+00
  0.62262188E+00  0.61908994E+00  0.61572103E+00  0.61249952E+00  0.60940923E+00
  0.60643364E+00  0.60355603E+00  0.60075958E+00  0.59802761E+00  0.59534364E+00
  0.59269159E+00  0.59005587E+00  0.58742152E+00  0.58477436E+00  0.58210102E+00
  0.57938914E+00  0.57662737E+00  0.57380549E+00  0.57091446E+00  0.56794649E+00
  0.56489504E+00  0.56175490E+00  0.55852216E+00  0.55519422E+00  0.55176980E+00
  0.54824889E+00  0.54463277E+00  0.54092389E+00  0.53712588E+00  0.53324346E+00
  0.52928237E+00  0.52524931E+00  0.52115182E+00  0.51699821E+00  0.51279747E+00
  0.50855913E+00  0.50429321E+00  0.50001005E+00  0.49572026E+00  0.49143459E+00
  0.48716380E+00  0.48291861E+00  0.47870953E+00  0.47454683E+00  0.47044040E+00
  0.46639965E+00  0.46243349E+00  0.45855020E+00  0.45475737E+00  0.45106184E+00
  0.44746968E+00  0.44398609E+00  0.44061541E+00  0.43736105E+00  0.43422553E+00
  0.43121043E+00  0.42831638E+00  0.42554312E+00  0.42288946E+00  0.42035335E+00
  0.41793186E+00  0.41562129E+00  0.41341716E+00  0.41131429E+00  0.40930684E+00
  0.40738840E+00  0.40555205E+00  0.40379040E+00  0.40209574E+00  0.40046001E+00
  0.39887500E+00  0.39733232E+00  0.39582354E+00  0.39434027E+00  0.39287418E+00
  0.39141716E+00  0.38996131E+00  0.38849906E+00  0.38702322E+00  0.38552701E+00
  0.38400417E+00  0.38244898E+00  0.38085627E+00  0.37922153E+00  0.37754088E+00
  0.37581110E+00  0.37402968E+00  0.37219479E+00  0.37030533E+00  0.36836086E+00
  0.36636167E+00  0.36430869E+00  0.36220354E+00  0.36004844E+00  0.35784621E+00
  0.35560022E+00  0.35331437E+00  0.35099299E+00  0.34864087E+00  0.34626312E+00
  0.34386519E+00  0.34145274E+00  0.33903165E+00  0.33660792E+00  0.33418762E+00
  0.33177682E+00  0.32938154E+00  0.32700771E+00  0.32466108E+00  0.32234719E+00
  0.32007131E+00  0.31783840E+00  0.31565306E+00  0.31351949E+00  0.31144146E+00
  0.30942227E+00  0.30746476E+00  0.30557121E+00  0.30374344E+00  0.30198268E+00
  0.30028967E+00  0.29866456E+00  0.29710702E+00  0.29561616E+00  0.29419059E+00
  0.29282844E+00  0.29152735E+00  0.29028456E+00  0.28909688E+00  0.28796075E+00
  0.28687228E+00  0.28582730E+00  0.28482136E+00  0.28384986E+00  0.28290798E+00
  0.28199084E+00  0.28109345E+00  0.28021084E+00  0.27933805E+00  0.27847019E+00
  0.27760249E+00  0.27673035E+00  0.27584937E+00  0.27495537E+00  0.27404447E+00
  0.27311308E+00  0.27215795E+00  0.27117620E+00  0.27016532E+00  0.26912320E+00
  0.26804815E+00  0.26693889E+00  0.26579457E+00  0.26461477E+00  0.26339951E+00
  0.26214922E+00  0.26086472E+00  0.25954725E+00  0.25819841E+00  0.25682018E+00
  0.25541485E+00  0.25398500E+00  0.25253353E+00  0.25106354E+00  0.24957836E+00
  0.24808148E+00  0.24657655E+00  0.24506730E+00  0.24355753E+00  0.24205108E+00
  0.24055176E+00  0.23906335E+00  0.23758952E+00  0.23613386E+00  0.23469978E+00
  0.23329051E+00  0.23190908E+00  0.23055828E+00  0.22924064E+00  0.22795840E+00
  0.22671351E+00  0.22550759E+00  0.22434194E+00  0.22321755E+00  0.22213502E+00
  0.22109464E+00  0.22009637E+00  0.21913978E+00  0.21822417E+00  0.21734849E+00
  0.21651138E+00  0.21571120E+00  0.21494604E+00  0.21421374E+00  0.21351191E+00
  0.21283797E+00  0.21218915E+00  0.21156255E+00  0.21095513E+00  0.21036380E+00
  0.20978537E+00  0.20921666E+00  0.20865446E+00  0.20809562E+00  0.20753703E+00
  0.20697569E+00  0.20640871E+00  0.20583334E+00  0.20524699E+00  0.20464728E+00
  0.20403203E+00  0.20339927E+00  0.20274730E+00  0.20207466E+00  0.20138014E+00
  0.20066282E+00  0.19992206E+00  0.19915750E+00  0.19836904E+00  0.19755686E+00
  0.19672144E+00  0.19586349E+00  0.19498399E+00  0.19408415E+00  0.19316540E+00
  0.19222939E+00  0.19127796E+00  0.19031309E+00  0.18933694E+00  0.18835178E+00
  0.18735999E+00  0.18636399E+00  0.18536631E+00  0.18436946E+00  0.18337598E+00
  0.18238837E+00  0.18140910E+00  0.18044056E+00  0.17948505E+00  0.17854475E+00
  0.17762172E+00  0.17671787E+00  0.17583493E+00  0.17497445E+00  0.17413779E+00
  0.17332610E+00  0.17254032E+00  0.17178116E+00  0.17104912E+00  0.17034445E+00
  0.16966719E+00  0.16901714E+00  0.16839388E+00  0.16779679E+00  0.16722502E+00
  0.16667754E+00  0.16615313E+00  0.16565038E+00  0.16516776E+00  0.16470358E+00
  0.16425602E+00  0.16382318E+00  0.16340305E+00  0.16299357E+00  0.16259264E+00
  0.16219812E+00  0.16180789E+00  0.16141982E+00  0.16103185E+00  0.16064193E+00
  0.16024813E+00  0.15984859E+00  0.15944157E+00  0.15902544E+00  0.15859872E+00
  0.15816007E+00  0.15770834E+00  0.15724250E+00  0.15676175E+00  0.15626543E+00
  0.15575311E+00  0.15522450E+00  0.15467954E+00  0.15411835E+00  0.15354122E+00
  0.15294862E+00  0.15234122E+00  0.15171981E+00  0.15108538E+00  0.15043903E+00
  0.14978200E+00  0.14911565E+00  0.14844143E+00  0.14776089E+00  0.14707565E+00
  0.14638738E+00  0.14569777E+00  0.14500857E+00  0.14432149E+00  0.14363826E+00
  0.14296055E+00  0.14229002E+00  0.14162822E+00  0.14097667E+00  0.14033677E+00
  0.13970982E+00  0.13909702E+00  0.13849942E+00  0.13791795E+00  0.13735341E+00
  0.13680643E+00  0.13627749E+00  0.13576693E+00  0.13527491E+00  0.13480145E+00
  0.13434640E+00  0.13390946E+00  0.13349018E+00  0.13308797E+00  0.13270210E+00
  0.13233171E+00  0.13197582E+00  0.13163335E+00  0.13130312E+00  0.13098386E+00
  0.13067424E+00  0.13037286E+00  0.13007827E+00  0.12978902E+00  0.12950362E+00
  0.12922058E+00  0.12893844E+00  0.12865574E+00  0.12837108E+00  0.12808312E+00
  0.12779058E+00  0.12749225E+00  0.12718701E+00  0.12687386E+00  0.12655188E+00
  0.12622028E+00  0.12587838E+00  0.12552565E+00  0.12516167E+00  0.12478615E+00
  0.12439895E+00  0.12400005E+00  0.12358958E+00  0.12316778E+00  0.12273504E+00
  0.12229185E+00  0.12183882E+00  0.12137669E+00  0.12090626E+00  0.12042847E+00
  0.11994429E+00  0.11945481E+00  0.11896113E+00  0.11846444E+00  0.11796594E+00
  0.11746686E+00  0.11696845E+00  0.11647196E+00  0.11597861E+00  0.11548961E+00
  0.11500612E+00  0.11452927E+00  0.11406013E+00  0.11359967E+00  0.11314883E+00
  0.11270842E+00  0.11227920E+00  0.11186179E+00  0.11145673E+00  0.11106444E+00
  0.11068525E+00  0.11031934E+00  0.10996680E+00  0.10962759E+00  0.10930157E+00
  0.10898848E+00  0.10868795E+00  0.10839950E+00  0.10812256E+00  0.10785648E+00
  0.10760050E+00  0.10735380E+00  0.10711549E+00  0.10688461E+00  0.10666016E+00
  0.10644111E+00  0.10622637E+00  0.10601486E+00  0.10580548E+00  0.10559714E+00
  0.10538875E+00  0.10517926E+00  0.10496764E+00  0.10475291E+00  0.10453414E+00
  0.10431046E+00  0.10408108E+00  0.10384526E+00  0.10360238E+00  0.10335187E+00
  0.10309326E+00  0.10282620E+00  0.10255042E+00  0.10226574E+00  0.10197210E+00
  0.10166952E+00  0.10135814E+00  0.10103820E+00  0.10071001E+00  0.10037398E+00
  0.10003061E+00  0.99680492E-01  0.99324263E-01  0.98962643E-01  0.98596409E-01
  0.98226387E-01  0.97853446E-01  0.97478487E-01  0.97102437E-01  0.96726239E-01
  0.96350840E-01  0.95977184E-01  0.95606203E-01  0.95238808E-01  0.94875876E-01
  0.94518248E-01  0.94166719E-01  0.93822027E-01  0.93484851E-01  0.93155803E-01
  0.92835421E-01  0.92524169E-01  0.92222427E-01  0.91930492E-01  0.91648576E-01
  0.91376800E-01  0.91115200E-01  0.90863721E-01  0.90622220E-01  0.90390473E-01
  0.90168170E-01  0.89954922E-01  0.89750269E-01  0.89553678E-01  0.89364557E-01
  0.89182251E-01  0.89006058E-01  0.88835233E-01  0.88668991E-01  0.88506523E-01
  0.88346995E-01  0.88189565E-01  0.88033383E-01  0.87877605E-01  0.87721401E-01
  0.87563957E-01  0.87404492E-01  0.87242255E-01  0.87076542E-01  0.86906693E-01
  0.86732107E-01  0.86552238E-01  0.86366609E-01  0.86174807E-01  0.85976493E-01
  0.85771402E-01  0.85559347E-01  0.85340216E-01  0.85113977E-01  0.84880676E-01
  0.84640435E-01  0.84393450E-01  0.84139993E-01  0.83880402E-01  0.83615080E-01
  0.83344492E-01  0.83069158E-01  0.82789649E-01  0.82506580E-01  0.82220603E-01
  0.81932403E-01  0.81642689E-01  0.81352188E-01  0.81061636E-01  0.80771774E-01
  0.80483339E-01  0.80197054E-01  0.79913627E-01  0.79633738E-01  0.79358037E-01
  0.79087137E-01  0.78821607E-01  0.78561967E-01  0.78308685E-01  0.78062171E-01
  0.77822775E-01  0.77590783E-01  0.77366416E-01  0.77149827E-01  0.76941098E-01
  0.76740244E-01  0.76547211E-01  0.76361877E-01  0.76184053E-01  0.76013487E-01
  0.75849867E-01  0.75692822E-01  0.75541928E-01  0.75396714E-01  0.75256663E-01
  0.75121221E-01  0.74989799E-01  0.74861783E-01  0.74736536E-01  0.74613407E-01
  0.74491737E-01  0.74370864E-01  0.74250130E-01  0.74128889E-01  0.74006513E-01
  0.73882393E-01  0.73755953E-01  0.73626647E-01  0.73493971E-01  0.73357463E-01
  0.73216707E-01  0.73071340E-01  0.72921051E-01  0.72765588E-01  0.72604755E-01
  0.72438417E-01  0.72266501E-01  0.72088993E-01  0.71905941E-01  0.71717454E-01
  0.71523696E-01  0.71324891E-01  0.71121313E-01  0.70913288E-01  0.70701188E-01
  0.70485429E-01  0.70266464E-01  0.70044779E-01  0.69820891E-01  0.69595339E-01
  0.69368679E-01  0.69141483E-01  0.68914327E-01  0.68687789E-01  0.68462442E-01
  0.68238850E-01  0.68017560E-01  0.67799100E-01  0.67583969E-01  0.67372640E-01
  0.67165547E-01  0.66963087E-01  0.66765615E-01  0.66573439E-01  0.66386821E-01
  0.66205971E-01  0.66031047E-01  0.65862154E-01  0.65699344E-01  0.65542611E-01
  0.65391901E-01  0.65247101E-01  0.65108051E-01  0.64974539E-01  0.64846309E-01
  0.64723057E-01  0.64604441E-01  0.64490081E-01  0.64379564E-01  0.64272448E-01
  0.64168266E-01  0.64066531E-01  0.63966741E-01  0.63868385E-01  0.63770944E-01
  0.63673904E-01  0.63576750E-01  0.63478983E-01  0.63380115E-01  0.63279679E-01
  0.63177232E-01  0.63072359E-01  0.62964677E-01  0.62853837E-01  0.62739529E-01
  0.62621485E-01  0.62499480E-01  0.62373332E-01  0.62242909E-01  0.62108124E-01
  0.61968939E-01  0.61825365E-01  0.61677460E-01  0.61525329E-01  0.61369122E-01
  0.61209034E-01  0.61045298E-01  0.60878190E-01  0.60708018E-01  0.60535124E-01
  0.60359879E-01  0.60182678E-01  0.60003939E-01  0.59824094E-01  0.59643590E-01
  0.59462880E-01  0.59282423E-01  0.59102675E-01  0.58924086E-01  0.58747098E-01
  0.58572136E-01  0.58399609E-01  0.58229903E-01  0.58063376E-01  0.57900360E-01
  0.57741152E-01  0.57586016E-01  0.57435178E-01  0.57288823E-01  0.57147096E-01
  0.57010103E-01  0.56877901E-01  0.56750509E-01  0.56627899E-01  0.56510002E-01
  0.56396706E-01  0.56287861E-01  0.56183276E-01  0.56082724E-01  0.55985943E-01
  0.55892643E-01  0.55802501E-01  0.55715173E-01  0.55630292E-01  0.55547472E-01
  0.55466316E-01  0.55386413E-01  0.55307350E-01  0.55228710E-01  0.55150077E-01
  0.55071045E-01  0.54991215E-01  0.54910204E-01  0.54827645E-01  0.54743195E-01
  0.54656534E-01  0.54567368E-01  0.54475435E-01  0.54380505E-01  0.54282381E-01
  0.54180903E-01  0.54075949E-01  0.53967436E-01  0.53855316E-01  0.53739586E-01
  0.53620279E-01  0.53497466E-01  0.53371257E-01  0.53241797E-01  0.53109269E-01
  0.52973883E-01  0.52835884E-01  0.52695542E-01  0.52553154E-01  0.52409036E-01
  0.52263526E-01  0.52116975E-01  0.51969746E-01  0.51822212E-01  0.51674748E-01
  0.51527733E-01  0.51381539E-01  0.51236536E-01  0.51093078E-01  0.50951511E-01
  0.50812160E-01  0.50675332E-01  0.50541309E-01  0.50410349E-01  0.50282683E-01
  0.50158508E-01  0.50037993E-01  0.49921273E-01  0.49808446E-01  0.49699577E-01
  0.49594694E-01  0.49493790E-01  0.49396820E-01  0.49303707E-01  0.49214336E-01
  0.49128563E-01  0.49046210E-01  0.48967070E-01  0.48890910E-01  0.48817472E-01
  0.48746474E-01  0.48677618E-01  0.48610585E-01  0.48545048E-01  0.48480667E-01
  0.48417094E-01  0.48353982E-01  0.48290980E-01  0.48227743E-01  0.48163933E-01
  0.48099221E-01  0.48033292E-01  0.47965849E-01  0.47896611E-01  0.47825321E-01
  0.47751746E-01  0.47675678E-01  0.47596937E-01  0.47515375E-01  0.47430872E-01
  0.47343340E-01  0.47252727E-01  0.47159009E-01  0.47062200E-01  0.46962343E-01
 gradient corrections used for XC
           5
 core charge-density (partial)
  0.46291985E-01  0.46276698E-01  0.46230865E-01  0.46154570E-01  0.46047953E-01
  0.45911209E-01  0.45744589E-01  0.45548396E-01  0.45322989E-01  0.45068776E-01
  0.44786219E-01  0.44475828E-01  0.44138161E-01  0.43773822E-01  0.43383463E-01
  0.42967775E-01  0.42527492E-01  0.42063388E-01  0.41576271E-01  0.41066985E-01
  0.40536407E-01  0.39985443E-01  0.39415025E-01  0.38826113E-01  0.38219686E-01
  0.37596745E-01  0.36958307E-01  0.36305403E-01  0.35639076E-01  0.34960380E-01
  0.34270373E-01  0.33570118E-01  0.32860680E-01  0.32143122E-01  0.31418503E-01
  0.30687878E-01  0.29952291E-01  0.29212777E-01  0.28470357E-01  0.27726038E-01
  0.26980808E-01  0.26235640E-01  0.25491480E-01  0.24749257E-01  0.24009871E-01
  0.23274199E-01  0.22543089E-01  0.21817361E-01  0.21097805E-01  0.20385180E-01
  0.19680211E-01  0.18983592E-01  0.18295983E-01  0.17618009E-01  0.16950260E-01
  0.16293291E-01  0.15647620E-01  0.15013732E-01  0.14392072E-01  0.13783052E-01
  0.13187046E-01  0.12604395E-01  0.12035401E-01  0.11480334E-01  0.10939428E-01
  0.10412882E-01  0.99008641E-02  0.94035074E-02  0.89209139E-02  0.84531546E-02
  0.80002701E-02  0.75622716E-02  0.71391423E-02  0.67308379E-02  0.63372878E-02
  0.59583968E-02  0.55940452E-02  0.52440911E-02  0.49083705E-02  0.45866994E-02
  0.42788744E-02  0.39846745E-02  0.37038616E-02  0.34361824E-02  0.31813693E-02
  0.29391416E-02  0.27092067E-02  0.24912616E-02  0.22849935E-02  0.20900816E-02
  0.19061977E-02  0.17330074E-02  0.15701717E-02  0.14173471E-02  0.12741874E-02
  0.11403443E-02  0.10154686E-02  0.89921078E-03  0.79122198E-03  0.69115496E-03
  0.59866471E-03  0.51340931E-03  0.43505053E-03  0.36325455E-03  0.29769256E-03
  0.23804132E-03  0.18398367E-03  0.13520908E-03  0.91414029E-04  0.52302440E-04
  0.17586039E-04 -0.13015323E-04 -0.39773390E-04 -0.62951250E-04 -0.82803131E-04
 -0.99574225E-04 -0.11350055E-03 -0.12480886E-03 -0.13371655E-03 -0.14043163E-03
 -0.14515273E-03 -0.14806908E-03 -0.14936058E-03 -0.14919790E-03 -0.14774249E-03
 -0.14514679E-03 -0.14155432E-03 -0.13709983E-03 -0.13190950E-03 -0.12610113E-03
 -0.11978434E-03 -0.11306077E-03 -0.10602436E-03 -0.98761548E-04 -0.91351557E-04
 -0.83866636E-04 -0.76372331E-04 -0.68927767E-04 -0.61585915E-04 -0.54393883E-04
 -0.47393191E-04 -0.40620059E-04 -0.34105691E-04 -0.27876557E-04 -0.21954673E-04
 -0.16357880E-04 -0.11100120E-04 -0.61917050E-05 -0.16395800E-05  0.25524141E-05
  0.63832892E-05  0.98546635E-05  0.12970522E-04  0.15736987E-04  0.18162093E-04
  0.20255572E-04  0.22028649E-04  0.23493847E-04  0.24664794E-04  0.25556049E-04
  0.26182930E-04  0.26561358E-04  0.26707705E-04  0.26638653E-04  0.26371063E-04
  0.25921855E-04  0.25307895E-04  0.24545889E-04  0.23652293E-04  0.22643224E-04
  0.21534385E-04  0.20340994E-04  0.19077725E-04  0.17758654E-04  0.16397214E-04
  0.15006155E-04  0.13597515E-04  0.12182592E-04  0.10771928E-04  0.93752921E-05
  0.80016776E-05  0.66592955E-05  0.53555785E-05  0.40971881E-05  0.28900248E-05
  0.17392431E-05  0.64926975E-06 -0.37617522E-06 -0.13340545E-05 -0.22219869E-05
 -0.30382189E-05 -0.37815942E-05 -0.44515215E-05 -0.50479414E-05 -0.55712921E-05
 -0.60224743E-05 -0.64028158E-05 -0.67140353E-05 -0.69582068E-05 -0.71377240E-05
 -0.72552646E-05 -0.73137554E-05 -0.73163384E-05 -0.72663372E-05 -0.71672248E-05
 -0.70225919E-05 -0.68361175E-05 -0.66115394E-05 -0.63526270E-05 -0.60631559E-05
 -0.57468826E-05 -0.54075224E-05 -0.50487278E-05 -0.46740689E-05 -0.42870157E-05
 -0.38909214E-05 -0.34890082E-05 -0.30843542E-05 -0.26798819E-05 -0.22783484E-05
 -0.18823376E-05 -0.14942529E-05 -0.11163127E-05 -0.75054611E-06 -0.39879060E-06
 -0.62691160E-07  0.25629983E-06  0.55692119E-06  0.83810059E-06  0.10989511E-05
  0.13387669E-05  0.15570180E-05  0.17533441E-05  0.19275481E-05  0.20795886E-05
  0.22095717E-05  0.23177432E-05  0.24044790E-05  0.24702766E-05  0.25157452E-05
  0.25415965E-05  0.25486343E-05  0.25377455E-05  0.25098894E-05  0.24660888E-05
  0.24074195E-05  0.23350016E-05  0.22499893E-05  0.21535628E-05  0.20469189E-05
  0.19312628E-05  0.18078000E-05  0.16777288E-05  0.15422329E-05  0.14024746E-05
  0.12595884E-05  0.11146754E-05  0.96879788E-06  0.82297404E-06  0.67817409E-06
  0.53531618E-06  0.39526307E-06  0.25881922E-06  0.12672850E-06 -0.32778477E-09
 -0.12173224E-06 -0.23693239E-06 -0.34544115E-06 -0.44683694E-06 -0.54076337E-06
 -0.62692850E-06 -0.70510383E-06 -0.77512281E-06 -0.83687918E-06 -0.89032491E-06
 -0.93546791E-06 -0.97236951E-06 -0.10011417E-05 -0.10219443E-05 -0.10349815E-05
 -0.10404992E-05 -0.10387810E-05 -0.10301454E-05 -0.10149418E-05 -0.99354711E-06
 -0.96636230E-06 -0.93380872E-06 -0.89632463E-06 -0.85436165E-06 -0.80838144E-06
 -0.75885227E-06 -0.70624584E-06 -0.65103414E-06 -0.59368647E-06 -0.53466660E-06
 -0.47443003E-06 -0.41342150E-06 -0.35207261E-06 -0.29079964E-06 -0.23000155E-06
 -0.17005815E-06 -0.11132852E-06 -0.54149536E-07  0.11653316E-08  0.54327060E-07
  0.10507192E-06  0.15316214E-06  0.19838637E-06  0.24055994E-06  0.27952504E-06
  0.31515057E-06  0.34733201E-06  0.37599097E-06  0.40107472E-06  0.42255547E-06
  0.44042965E-06  0.45471694E-06  0.46545930E-06  0.47271980E-06  0.47658149E-06
  0.47714605E-06  0.47453247E-06  0.46887566E-06  0.46032499E-06  0.44904280E-06
  0.43520290E-06  0.41898905E-06  0.40059344E-06  0.38021515E-06  0.35805865E-06
  0.33433234E-06  0.30924704E-06  0.28301465E-06  0.25584669E-06  0.22795306E-06
  0.19954073E-06  0.17081259E-06  0.14196625E-06  0.11319306E-06  0.84677100E-07
  0.56594264E-07  0.29111477E-07  0.23859478E-08 -0.23435473E-07 -0.48216851E-07
 -0.71833638E-07 -0.94173057E-07 -0.11513440E-06 -0.13462923E-06 -0.15258154E-06
 -0.16892775E-06 -0.18361673E-06 -0.19660967E-06 -0.20787988E-06 -0.21741258E-06
 -0.22520457E-06 -0.23126383E-06 -0.23560915E-06 -0.23826959E-06 -0.23928398E-06
 -0.23870033E-06 -0.23657523E-06 -0.23297323E-06 -0.22796612E-06 -0.22163227E-06
 -0.21405592E-06 -0.20532645E-06 -0.19553765E-06 -0.18478698E-06 -0.17317486E-06
 -0.16080391E-06 -0.14777825E-06 -0.13420281E-06 -0.12018263E-06 -0.10582220E-06
 -0.91224820E-07 -0.76491991E-07 -0.61722843E-07 -0.47013579E-07 -0.32456970E-07
 -0.18141881E-07 -0.41528373E-08  0.94303688E-08  0.22533029E-07  0.35085825E-07
  0.47025101E-07  0.58293076E-07  0.68838031E-07  0.78614441E-07  0.87583066E-07
  0.95711007E-07  0.10297171E-06  0.10934495E-06  0.11481675E-06  0.11937926E-06
  0.12303068E-06  0.12577502E-06  0.12762192E-06  0.12858643E-06  0.12868876E-06
  0.12795396E-06  0.12641165E-06  0.12409569E-06  0.12104381E-06  0.11729733E-06
  0.11290071E-06  0.10790124E-06  0.10234861E-06  0.96294584E-07  0.89792562E-07
  0.82897228E-07  0.75664158E-07  0.68149447E-07  0.60409345E-07  0.52499898E-07
  0.44476600E-07  0.36394067E-07  0.28305717E-07  0.20263468E-07  0.12317460E-07
  0.45157886E-08 -0.30957348E-08 -0.10473808E-07 -0.17577835E-07 -0.24370106E-07
 -0.30815947E-07 -0.36883858E-07 -0.42545612E-07 -0.47776350E-07 -0.52554631E-07
 -0.56862479E-07 -0.60685393E-07 -0.64012346E-07 -0.66835752E-07 -0.69151420E-07
 -0.70958489E-07 -0.72259336E-07 -0.73059475E-07 -0.73367436E-07 -0.73194627E-07
 -0.72555188E-07 -0.71465820E-07 -0.69945619E-07 -0.68015885E-07 -0.65699932E-07
 -0.63022887E-07 -0.60011483E-07 -0.56693848E-07 -0.53099292E-07 -0.49258092E-07
 -0.45201276E-07 -0.40960409E-07 -0.36567381E-07 -0.32054198E-07 -0.27452780E-07
 -0.22794762E-07 -0.18111304E-07 -0.13432909E-07 -0.87892490E-08 -0.42090006E-08
  0.28030765E-09  0.46524382E-08  0.88825748E-08  0.12947440E-07  0.16825404E-07
  0.20496572E-07  0.23942868E-07  0.27148101E-07  0.30098016E-07  0.32780334E-07
  0.35184778E-07  0.37303087E-07  0.39129016E-07  0.40658323E-07  0.41888746E-07
  0.42819964E-07  0.43453555E-07  0.43792932E-07  0.43843281E-07  0.43611480E-07
  0.43106016E-07  0.42336890E-07  0.41315518E-07  0.40054622E-07  0.38568122E-07
  0.36871014E-07  0.34979253E-07  0.32909630E-07  0.30679643E-07  0.28307373E-07
  0.25811356E-07  0.23210455E-07  0.20523733E-07  0.17770334E-07  0.14969354E-07
  0.12139729E-07  0.93001160E-08  0.64687854E-08  0.36635158E-08  0.90149391E-09
 -0.18007779E-08 -0.44275690E-08 -0.69639999E-08 -0.93961156E-08 -0.11710950E-07
 -0.13896584E-07 -0.15942194E-07 -0.17838098E-07 -0.19575780E-07 -0.21147926E-07
 -0.22548436E-07 -0.23772432E-07 -0.24816265E-07 -0.25677504E-07 -0.26354925E-07
 -0.26848492E-07 -0.27159325E-07 -0.27289671E-07 -0.27242862E-07 -0.27023266E-07
 -0.26636241E-07 -0.26088075E-07 -0.25385925E-07 -0.24537756E-07 -0.23552268E-07
 -0.22438828E-07 -0.21207395E-07 -0.19868444E-07 -0.18432889E-07 -0.16912005E-07
 -0.15317349E-07 -0.13660682E-07 -0.11953889E-07 -0.10208906E-07 -0.84376371E-08
 -0.66518894E-08 -0.48632949E-08 -0.30832442E-08 -0.13228207E-08  0.40726238E-09
  0.20967205E-08  0.37357524E-08  0.53150911E-08  0.68260495E-08  0.82605621E-08
  0.96112220E-08  0.10871312E-07  0.12034832E-07  0.13096521E-07  0.14051873E-07
  0.14897149E-07  0.15629384E-07  0.16246388E-07  0.16746744E-07  0.17129798E-07
  0.17395649E-07  0.17545131E-07  0.17579791E-07  0.17501867E-07  0.17314253E-07
  0.17020475E-07  0.16624649E-07  0.16131445E-07  0.15546048E-07  0.14874109E-07
  0.14121707E-07  0.13295295E-07  0.12401656E-07  0.11447855E-07  0.10441182E-07
  0.93891101E-08  0.82992385E-08  0.71792460E-08  0.60368398E-08  0.48797071E-08
  0.37154677E-08  0.25516274E-08  0.13955336E-08  0.25433284E-09 -0.86506996E-09
 -0.19560494E-08 -0.30122955E-08 -0.40278462E-08 -0.49971179E-08 -0.59149323E-08
 -0.67765406E-08 -0.75776442E-08 -0.83144124E-08 -0.89834969E-08 -0.95820427E-08
 -0.10107696E-07 -0.10558609E-07 -0.10933440E-07 -0.11231353E-07 -0.11452013E-07
 -0.11595576E-07 -0.11662678E-07 -0.11654426E-07 -0.11572375E-07 -0.11418514E-07
 -0.11195242E-07 -0.10905349E-07 -0.10551985E-07 -0.10138638E-07 -0.96691022E-08
 -0.91474505E-08 -0.85780025E-08 -0.79652925E-08 -0.73140373E-08 -0.66291030E-08
 -0.59154716E-08 -0.51782077E-08 -0.44224252E-08 -0.36532543E-08 -0.28758092E-08
 -0.20951565E-08 -0.13162843E-08 -0.54407278E-09  0.21673428E-09  0.96155659E-09
  0.16860027E-08  0.23858937E-08  0.30572855E-08  0.36964886E-08  0.43000866E-08
  0.48649520E-08  0.53882602E-08  0.58675018E-08  0.63004915E-08  0.66853762E-08
  0.70206400E-08  0.73051073E-08  0.75379435E-08  0.77186541E-08  0.78470809E-08
  0.79233971E-08  0.79480996E-08  0.79220000E-08  0.78462133E-08  0.77221459E-08
  0.75514805E-08  0.73361610E-08  0.70783753E-08  0.67805369E-08  0.64452661E-08
  0.60753692E-08  0.56738179E-08  0.52437273E-08  0.47883344E-08  0.43109750E-08
  0.38150613E-08  0.33040592E-08  0.27814656E-08  0.22507861E-08  0.17155125E-08
  0.11791020E-08  0.64495563E-09  0.11639813E-09 -0.40334123E-09 -0.91114721E-09
 -0.14040360E-08 -0.18791714E-08 -0.23338800E-08 -0.27656647E-08 -0.31722174E-08
 -0.35514298E-08 -0.39014030E-08 -0.42204557E-08 -0.45071307E-08 -0.47601999E-08
 -0.49786680E-08 -0.51617748E-08 -0.53089950E-08 -0.54200381E-08 -0.54948457E-08
 -0.55335874E-08 -0.55366564E-08 -0.55046625E-08 -0.54384248E-08 -0.53389624E-08
 -0.52074854E-08 -0.50453828E-08 -0.48542119E-08 -0.46356845E-08 -0.43916542E-08
 -0.41241023E-08 -0.38351229E-08 -0.35269078E-08 -0.32017316E-08 -0.28619355E-08
 -0.25099119E-08 -0.21480883E-08 -0.17789118E-08 -0.14048332E-08 -0.10282917E-08
 -0.65170011E-09 -0.27742985E-09  0.92202860E-10  0.45495065E-09  0.80864782E-09
  0.11512225E-08  0.14807078E-08  0.17952528E-08  0.20931313E-08  0.23727515E-08
  0.26326627E-08  0.28715626E-08  0.30883026E-08  0.32818925E-08  0.34515039E-08
  0.35964729E-08  0.37163011E-08  0.38106562E-08  0.38793711E-08  0.39224422E-08
  0.39400270E-08  0.39324398E-08  0.39001477E-08  0.38437648E-08  0.37640460E-08
  0.36618799E-08  0.35382810E-08  0.33943816E-08  0.32314223E-08  0.30507426E-08
  0.28537710E-08  0.26420148E-08  0.24170487E-08  0.21805047E-08  0.19340605E-08
  0.16794280E-08  0.14183429E-08  0.11525525E-08  0.88380526E-09  0.61383969E-09
  0.34437350E-09  0.77093382E-10 -0.18635510E-09 -0.44437710E-09 -0.69543760E-09
 -0.93807007E-09 -0.11708845E-08 -0.13925749E-08 -0.16019259E-08 -0.17978191E-08
 -0.19792386E-08 -0.21452751E-08 -0.22951307E-08 -0.24281215E-08 -0.25436801E-08
 -0.26413577E-08 -0.27208244E-08 -0.27818698E-08 -0.28244025E-08 -0.28484481E-08
 -0.28541481E-08 -0.28417565E-08 -0.28116366E-08 -0.27642571E-08 -0.27001876E-08
 -0.26200932E-08 -0.25247288E-08 -0.24149334E-08 -0.22916230E-08 -0.21557842E-08
 -0.20084664E-08 -0.18507746E-08 -0.16838617E-08 -0.15089201E-08 -0.13271743E-08
 -0.11398722E-08 -0.94827697E-09 -0.75365940E-09 -0.55728934E-09 -0.36042803E-09
 -0.16432030E-09  0.29812970E-10  0.22078206E-09  0.40743540E-09  0.58866615E-09
  0.76341845E-09  0.93069319E-09  0.10895534E-08  0.12391293E-08  0.13786222E-08
  0.15073092E-08  0.16245458E-08  0.17297692E-08  0.18225002E-08  0.19023455E-08
  0.19689981E-08  0.20222385E-08  0.20619346E-08  0.20880409E-08  0.21005978E-08
  0.20997302E-08  0.20856449E-08  0.20586286E-08  0.20190446E-08  0.19673295E-08
  0.19039893E-08  0.18295954E-08  0.17447798E-08  0.16502304E-08  0.15466857E-08
  0.14349298E-08  0.13157864E-08  0.11901132E-08  0.10587963E-08  0.92274390E-09
  0.78288043E-09  0.64014060E-09  0.49546330E-09  0.34978576E-09  0.20403768E-09
  0.59135536E-10 -0.84022935E-10 -0.22456408E-09 -0.36164342E-09 -0.49445050E-09
 -0.62221348E-09 -0.74420335E-09 -0.85973786E-09 -0.96818516E-09 -0.10689669E-08
 -0.11615612E-08 -0.12455051E-08 -0.13203962E-08 -0.13858950E-08 -0.14417254E-08
 -0.14876762E-08 -0.15236007E-08 -0.15494174E-08 -0.15651091E-08 -0.15707224E-08
 -0.15663663E-08 -0.15522105E-08 -0.15284840E-08 -0.14954720E-08 -0.14535143E-08
 -0.14030013E-08 -0.13443720E-08 -0.12781095E-08 -0.12047381E-08 -0.11248192E-08
 -0.10389471E-08 -0.94774500E-09 -0.85186073E-09 -0.75196226E-09 -0.64873326E-09
 -0.54286865E-09 -0.43507007E-09 -0.32604139E-09 -0.21648433E-09 -0.10709405E-09
  0.14450301E-11  0.10846343E-09  0.21331054E-09  0.31535840E-09  0.41400536E-09
  0.50867943E-09  0.59884144E-09  0.68398797E-09  0.76365400E-09  0.83741526E-09
  0.90489031E-09  0.96574237E-09  0.10196808E-08  0.10664621E-08  0.11058912E-08
  0.11378215E-08  0.11621555E-08  0.11788447E-08  0.11878888E-08  0.11893357E-08
  0.11832800E-08  0.11698622E-08  0.11492667E-08  0.11217204E-08  0.10874909E-08
  0.10468837E-08  0.10002400E-08  0.94793458E-09  0.89037218E-09  0.82798514E-09
  0.76123015E-09  0.69058504E-09  0.61654558E-09  0.53962208E-09  0.46033604E-09
  0.37921673E-09  0.29679780E-09  0.21361385E-09  0.13019711E-09  0.47074146E-10
 -0.35237363E-10 -0.11623174E-09 -0.19541830E-09 -0.27232422E-09 -0.34649726E-09
 -0.41750828E-09 -0.48495367E-09 -0.54845747E-09 -0.60767340E-09 -0.66228660E-09
 -0.71201519E-09 -0.75661159E-09 -0.79586363E-09 -0.82959537E-09 -0.85766776E-09
 -0.87997900E-09 -0.89646470E-09 -0.90709778E-09 -0.91188813E-09 -0.91088211E-09
 -0.90416176E-09 -0.89184379E-09 -0.87407845E-09 -0.85104812E-09 -0.82296576E-09
 -0.79007318E-09 -0.75263916E-09 -0.71095741E-09 -0.66534443E-09 -0.61613722E-09
 -0.56369091E-09 -0.50837633E-09 -0.45057744E-09 -0.39068883E-09 -0.32911307E-09
 -0.26625811E-09 -0.20253465E-09 -0.13835357E-09 -0.74123327E-10 -0.10247448E-10
  0.52877922E-10  0.11486640E-09  0.17534367E-09  0.23394963E-09  0.29034050E-09
  0.34419074E-09  0.39519486E-09  0.44306905E-09  0.48755272E-09  0.52840978E-09
  0.56542984E-09  0.59842920E-09  0.62725163E-09  0.65176903E-09  0.67188186E-09
  0.68751939E-09  0.69863979E-09  0.70523006E-09  0.70730567E-09  0.70491018E-09
  0.69811459E-09  0.68701653E-09  0.67173936E-09  0.65243102E-09  0.62926288E-09
  0.60242828E-09  0.57214113E-09  0.53863428E-09  0.50215782E-09  0.46297734E-09
  0.42137204E-09  0.37763285E-09  0.33206044E-09  0.28496323E-09  0.23665539E-09
  0.18745478E-09  0.13768092E-09  0.87652982E-10  0.37687813E-10 -0.11902041E-10
 -0.60810216E-10 -0.10873837E-09 -0.15539796E-09 -0.20051191E-09 -0.24381620E-09
 -0.28506137E-09 -0.32401389E-09 -0.36045742E-09 -0.39419396E-09 -0.42504486E-09
 -0.45285171E-09 -0.47747705E-09 -0.49880502E-09 -0.51674180E-09 -0.53121590E-09
 -0.54217840E-09 -0.54960293E-09 -0.55348557E-09 -0.55384463E-09 -0.55072023E-09
 -0.54417383E-09 -0.53428755E-09 -0.52116343E-09 -0.50492253E-09 -0.48570400E-09
 kinetic energy density (partial)
  0.16448022E+02  0.16442614E+02  0.16426398E+02  0.16399405E+02  0.16361683E+02
  0.16313302E+02  0.16254349E+02  0.16184932E+02  0.16105175E+02  0.16015225E+02
  0.15915241E+02  0.15805404E+02  0.15685911E+02  0.15556974E+02  0.15418822E+02
  0.15271699E+02  0.15115864E+02  0.14951587E+02  0.14779155E+02  0.14598864E+02
  0.14411024E+02  0.14215952E+02  0.14013979E+02  0.13805442E+02  0.13590686E+02
  0.13370063E+02  0.13143934E+02  0.12912660E+02  0.12676610E+02  0.12436157E+02
  0.12191672E+02  0.11943532E+02  0.11692112E+02  0.11437787E+02  0.11180933E+02
  0.10921921E+02  0.10661120E+02  0.10398897E+02  0.10135613E+02  0.98716225E+01
  0.96072771E+01  0.93429197E+01  0.90788865E+01  0.88155057E+01  0.85530969E+01
  0.82919706E+01  0.80324279E+01  0.77747597E+01  0.75192463E+01  0.72661572E+01
  0.70157505E+01  0.67682729E+01  0.65239590E+01  0.62830316E+01  0.60457008E+01
  0.58121646E+01  0.55826081E+01  0.53572040E+01  0.51361121E+01  0.49194797E+01
  0.47074412E+01  0.45001184E+01  0.42976208E+01  0.41000453E+01  0.39074764E+01
  0.37199870E+01  0.35376379E+01  0.33604781E+01  0.31885457E+01  0.30218674E+01
  0.28604594E+01  0.27043274E+01  0.25534670E+01  0.24078642E+01  0.22674956E+01
  0.21323289E+01  0.20023232E+01  0.18774296E+01  0.17575915E+01  0.16427448E+01
  0.15328189E+01  0.14277364E+01  0.13274141E+01  0.12317633E+01  0.11406900E+01
  0.10540958E+01  0.97187759E+00  0.89392878E+00  0.82013918E+00  0.75039560E+00
  0.68458223E+00  0.62258101E+00  0.56427202E+00  0.50953386E+00  0.45824401E+00
  0.41027915E+00  0.36551551E+00  0.32382922E+00  0.28509657E+00  0.24919433E+00
  0.21600004E+00  0.18539223E+00  0.15725073E+00  0.13145687E+00  0.10789370E+00
  0.86446206E-01  0.67001503E-01  0.49449000E-01  0.33680571E-01  0.19590693E-01
  0.70765857E-02 -0.39616767E-02 -0.13621058E-01 -0.21995472E-01 -0.29175704E-01
 -0.35249347E-01 -0.40300751E-01 -0.44410983E-01 -0.47657797E-01 -0.50115622E-01
 -0.51855551E-01 -0.52945348E-01 -0.53449461E-01 -0.53429046E-01 -0.52941994E-01
 -0.52042978E-01 -0.50783496E-01 -0.49211923E-01 -0.47373578E-01 -0.45310787E-01
 -0.43062955E-01 -0.40666644E-01 -0.38155658E-01 -0.35561122E-01 -0.32911577E-01
 -0.30233071E-01 -0.27549252E-01 -0.24881464E-01 -0.22248851E-01 -0.19668449E-01
 -0.17155293E-01 -0.14722513E-01 -0.12381439E-01 -0.10141698E-01 -0.80113170E-02
 -0.59968215E-02 -0.41033322E-02 -0.23346625E-02 -0.69341288E-03  0.81893600E-03
  0.22019332E-02  0.34560691E-02  0.45826899E-02  0.55839148E-02  0.64625557E-02
  0.72220408E-02  0.78663398E-02  0.83998943E-02  0.88275491E-02  0.91544892E-02
  0.93861780E-02  0.95283005E-02  0.95867089E-02  0.95673723E-02  0.94763290E-02
  0.93196427E-02  0.91033620E-02  0.88334829E-02  0.85159146E-02  0.81564485E-02
  0.77607301E-02  0.73342342E-02  0.68822425E-02  0.64098246E-02  0.59218209E-02
  0.54228287E-02  0.49171907E-02  0.44089857E-02  0.39020211E-02  0.33998286E-02
  0.29056608E-02  0.24224902E-02  0.19530100E-02  0.14996361E-02  0.10645110E-02
  0.64950889E-03  0.25624196E-03 -0.11393202E-03 -0.45990129E-03 -0.78079063E-03
 -0.10759513E-02 -0.13449499E-02 -0.15875574E-02 -0.18037367E-02 -0.19936309E-02
 -0.21575503E-02 -0.22959598E-02 -0.24094662E-02 -0.24988050E-02 -0.25648279E-02
 -0.26084897E-02 -0.26308361E-02 -0.26329911E-02 -0.26161452E-02 -0.25815435E-02
 -0.25304745E-02 -0.24642595E-02 -0.23842416E-02 -0.22917765E-02 -0.21882226E-02
 -0.20749322E-02 -0.19532437E-02 -0.18244733E-02 -0.16899082E-02 -0.15508003E-02
 -0.14083596E-02 -0.12637498E-02 -0.11180827E-02 -0.97241463E-03 -0.82774263E-03
 -0.68500155E-03 -0.54506155E-03 -0.40872617E-03 -0.27673098E-03 -0.14974261E-03
 -0.28358330E-04  0.86893937E-04  0.19555519E-03  0.29723453E-03  0.39160796E-03
  0.47841681E-03  0.55746594E-03  0.62862155E-03  0.69180876E-03  0.74700903E-03
  0.79425724E-03  0.83363873E-03  0.86528608E-03  0.88937585E-03  0.90612518E-03
  0.91578829E-03  0.91865303E-03  0.91503725E-03  0.90528535E-03  0.88976468E-03
  0.86886209E-03  0.84298051E-03  0.81253553E-03  0.77795219E-03  0.73966181E-03
  0.69809892E-03  0.65369836E-03  0.60689250E-03  0.55810863E-03  0.50776648E-03
  0.45627593E-03  0.40403490E-03  0.35142736E-03  0.29882161E-03  0.24656864E-03
  0.19500076E-03  0.14443036E-03  0.95148853E-04  0.47425817E-04  0.15083070E-05
 -0.42379674E-04 -0.84037530E-04 -0.12328827E-03 -0.15997854E-03 -0.19397854E-03
 -0.22518174E-03 -0.25350454E-03 -0.27888575E-03 -0.30128595E-03 -0.32068682E-03
 -0.33709028E-03 -0.35051757E-03 -0.36100830E-03 -0.36861937E-03 -0.37342383E-03
 -0.37550977E-03 -0.37497905E-03 -0.37194610E-03 -0.36653663E-03 -0.35888636E-03
 -0.34913975E-03 -0.33744867E-03 -0.32397116E-03 -0.30887017E-03 -0.29231230E-03
 -0.27446663E-03 -0.25550350E-03 -0.23559342E-03 -0.21490599E-03 -0.19360883E-03
 -0.17186662E-03 -0.14984021E-03 -0.12768572E-03 -0.10555376E-03 -0.83588731E-04
 -0.61928129E-04 -0.40701975E-04 -0.20032296E-04 -0.32669813E-07  0.19192146E-04
  0.37546526E-04  0.54944220E-04  0.71308517E-04  0.86572361E-04  0.10067839E-03
  0.11357891E-03  0.12523583E-03  0.13562053E-03  0.14471365E-03  0.15250487E-03
  0.15899264E-03  0.16418382E-03  0.16809335E-03  0.17074381E-03  0.17216501E-03
  0.17239352E-03  0.17147221E-03  0.16944968E-03  0.16637981E-03  0.16232116E-03
  0.15733648E-03  0.15149213E-03  0.14485753E-03  0.13750459E-03  0.12950722E-03
  0.12094075E-03  0.11188139E-03  0.10240577E-03  0.92590394E-04  0.82511186E-04
  0.72243027E-04  0.61859324E-04  0.51431599E-04  0.41029108E-04  0.30718485E-04
  0.20563416E-04  0.10624345E-04  0.95820813E-06 -0.83818034E-05 -0.17346442E-04
 -0.25890576E-04 -0.33973333E-04 -0.41558201E-04 -0.48613113E-04 -0.55110490E-04
 -0.61027263E-04 -0.66344858E-04 -0.71049160E-04 -0.75130451E-04 -0.78583315E-04
 -0.81406533E-04 -0.83602941E-04 -0.85179277E-04 -0.86146008E-04 -0.86517137E-04
 -0.86309997E-04 -0.85545028E-04 -0.84245550E-04 -0.82437513E-04 -0.80149253E-04
 -0.77411230E-04 -0.74255771E-04 -0.70716802E-04 -0.66829581E-04 -0.62630439E-04
 -0.58156510E-04 -0.53445474E-04 -0.48535304E-04 -0.43464017E-04 -0.38269432E-04
 -0.32988942E-04 -0.27659291E-04 -0.22316363E-04 -0.16994987E-04 -0.11728750E-04
 -0.65498264E-05 -0.14888195E-05  0.34253789E-05  0.81657173E-05  0.12707096E-04
  0.17026464E-04  0.21102898E-04  0.24917668E-04  0.28454288E-04  0.31698549E-04
  0.34638536E-04  0.37264634E-04  0.39569514E-04  0.41548116E-04  0.43197603E-04
  0.44517316E-04  0.45508708E-04  0.46175275E-04  0.46522469E-04  0.46557605E-04
  0.46289759E-04  0.45729659E-04  0.44889567E-04  0.43783155E-04  0.42425381E-04
  0.40832352E-04  0.39021193E-04  0.37009906E-04  0.34817234E-04  0.32462519E-04
  0.29965565E-04  0.27346499E-04  0.24625637E-04  0.21823349E-04  0.18959929E-04
  0.16055475E-04  0.13129762E-04  0.10202132E-04  0.72913833E-05  0.44156696E-05
  0.15924027E-05 -0.11618339E-05 -0.38313657E-05 -0.64014994E-05 -0.88585875E-05
 -0.11190084E-04 -0.13384591E-04 -0.15431899E-04 -0.17323018E-04 -0.19050197E-04
 -0.20606939E-04 -0.21988009E-04 -0.23189428E-04 -0.24208464E-04 -0.25043617E-04
 -0.25694590E-04 -0.26162262E-04 -0.26448646E-04 -0.26556848E-04 -0.26491016E-04
 -0.26256288E-04 -0.25858728E-04 -0.25305267E-04 -0.24603635E-04 -0.23762289E-04
 -0.22790343E-04 -0.21697491E-04 -0.20493932E-04 -0.19190292E-04 -0.17797546E-04
 -0.16326940E-04 -0.14789912E-04 -0.13198018E-04 -0.11562854E-04 -0.98959837E-05
 -0.82088660E-05 -0.65127864E-05 -0.48187911E-05 -0.31376237E-05 -0.14796662E-05
  0.14511689E-06  0.17272298E-05  0.32576930E-05  0.47280856E-05  0.61305841E-05
  0.74579954E-05  0.87037861E-05  0.98621059E-05  0.10927807E-04  0.11896458E-04
  0.12764354E-04  0.13528519E-04  0.14186711E-04  0.14737410E-04  0.15179817E-04
  0.15513833E-04  0.15740049E-04  0.15859720E-04  0.15874743E-04  0.15787628E-04
  0.15601466E-04  0.15319897E-04  0.14947072E-04  0.14487617E-04  0.13946587E-04
  0.13329428E-04  0.12641934E-04  0.11890198E-04  0.11080568E-04  0.10219604E-04
  0.93140287E-05  0.83706808E-05  0.73964718E-05  0.63983395E-05  0.53832045E-05
  0.43579269E-05  0.33292648E-05  0.23038350E-05  0.12880746E-05  0.28820476E-06
 -0.68980225E-06 -0.16402551E-05 -0.25577722E-05 -0.34373075E-05 -0.42741748E-05
 -0.50640680E-05 -0.58030789E-05 -0.64877128E-05 -0.71149000E-05 -0.76820053E-05
 -0.81868340E-05 -0.86276356E-05 -0.90031040E-05 -0.93123753E-05 -0.95550231E-05
 -0.97310506E-05 -0.98408808E-05 -0.98853443E-05 -0.98656639E-05 -0.97834386E-05
 -0.96406248E-05 -0.94395152E-05 -0.91827174E-05 -0.88731302E-05 -0.85139185E-05
 -0.81084875E-05 -0.76604562E-05 -0.71736294E-05 -0.66519702E-05 -0.60995711E-05
 -0.55206258E-05 -0.49194004E-05 -0.43002056E-05 -0.36673678E-05 -0.30252028E-05
 -0.23779882E-05 -0.17299378E-05 -0.10851766E-05 -0.44771711E-06  0.17856329E-06
  0.78994370E-06  0.13828794E-05  0.19540202E-05  0.25002270E-05  0.30185867E-05
  0.35064258E-05  0.39613212E-05  0.43811105E-05  0.47638996E-05  0.51080683E-05
  0.54122751E-05  0.56754590E-05  0.58968403E-05  0.60759190E-05  0.62124726E-05
  0.63065505E-05  0.63584687E-05  0.63688015E-05  0.63383726E-05  0.62682446E-05
  0.61597069E-05  0.60142633E-05  0.58336176E-05  0.56196588E-05  0.53744456E-05
  0.51001893E-05  0.47992374E-05  0.44740556E-05  0.41272099E-05  0.37613489E-05
  0.33791849E-05  0.29834757E-05  0.25770069E-05  0.21625734E-05  0.17429617E-05
  0.13209330E-05  0.89920636E-06  0.48044223E-06  0.67227490E-07 -0.33793944E-06
 -0.73266233E-06 -0.11146601E-05 -0.14817784E-05 -0.18320010E-05 -0.21634592E-05
 -0.24744402E-05 -0.27633955E-05 -0.30289462E-05 -0.32698889E-05 -0.34851992E-05
 -0.36740348E-05 -0.38357369E-05 -0.39698304E-05 -0.40760236E-05 -0.41542058E-05
 -0.42044449E-05 -0.42269828E-05 -0.42222309E-05 -0.41907636E-05 -0.41333121E-05
 -0.40507560E-05 -0.39441152E-05 -0.38145409E-05 -0.36633054E-05 -0.34917918E-05
 -0.33014834E-05 -0.30939523E-05 -0.28708478E-05 -0.26338845E-05 -0.23848304E-05
 -0.21254948E-05 -0.18577161E-05 -0.15833498E-05 -0.13042566E-05 -0.10222905E-05
 -0.73928749E-06 -0.45705438E-06 -0.17735807E-06  0.98084700E-07  0.36761714E-06
  0.62965158E-06  0.88267808E-06  0.11252724E-05  0.13561030E-05  0.15739382E-05
  0.17776511E-05  0.19662255E-05  0.21387592E-05  0.22944684E-05  0.24326897E-05
  0.25528821E-05  0.26546283E-05  0.27376346E-05  0.28017306E-05  0.28468678E-05
  0.28731179E-05  0.28806696E-05  0.28698257E-05  0.28409987E-05  0.27947063E-05
  0.27315663E-05  0.26522907E-05  0.25576796E-05  0.24486142E-05  0.23260505E-05
  0.21910113E-05  0.20445788E-05  0.18878866E-05  0.17221120E-05  0.15484674E-05
  0.13681923E-05  0.11825452E-05  0.99279501E-06  0.80021327E-06  0.60606594E-06
  0.41160570E-06  0.21806430E-06  0.26645311E-07 -0.16148295E-06 -0.34519405E-06
 -0.52340971E-06 -0.69510569E-06 -0.85931720E-06 -0.10151438E-05 -0.11617541E-05
 -0.12983893E-05 -0.14243670E-05 -0.15390838E-05 -0.16420180E-05 -0.17327311E-05
 -0.18108692E-05 -0.18761633E-05 -0.19284304E-05 -0.19675719E-05 -0.19935738E-05
 -0.20065046E-05 -0.20065137E-05 -0.19938287E-05 -0.19687533E-05 -0.19316631E-05
 -0.18830029E-05 -0.18232821E-05 -0.17530705E-05 -0.16729939E-05 -0.15837289E-05
 -0.14859980E-05 -0.13805642E-05 -0.12682257E-05 -0.11498098E-05 -0.10261678E-05
 -0.89816904E-06 -0.76669493E-06 -0.63263361E-06 -0.49687403E-06 -0.36030051E-06
 -0.22378719E-06 -0.88192832E-07  0.45644338E-07  0.17691149E-06  0.30482585E-06
  0.42863905E-06  0.54764124E-06  0.66116487E-06  0.76858812E-06  0.86933801E-06
  0.96289316E-06  0.10487862E-05  0.11266056E-05  0.11959976E-05  0.12566673E-05
  0.13083793E-05  0.13509585E-05  0.13842899E-05  0.14083187E-05  0.14230490E-05
  0.14285435E-05  0.14249216E-05  0.14123579E-05  0.13910801E-05  0.13613670E-05
  0.13235455E-05  0.12779879E-05  0.12251090E-05  0.11653624E-05  0.10992375E-05
  0.10272555E-05  0.94996587E-06  0.86794215E-06  0.78177822E-06  0.69208417E-06
  0.59948222E-06  0.50460263E-06  0.40807963E-06  0.31054740E-06  0.21263612E-06
  0.11496805E-06  0.18153840E-07 -0.77211168E-07 -0.17055036E-06 -0.26130917E-06
 -0.34895818E-06 -0.43299604E-06 -0.51295212E-06 -0.58838898E-06 -0.65890453E-06
 -0.72413404E-06 -0.78375174E-06 -0.83747228E-06 -0.88505188E-06 -0.92628911E-06
 -0.96102556E-06 -0.98914609E-06 -0.10105789E-05 -0.10252952E-05 -0.10333088E-05
 -0.10346753E-05 -0.10294912E-05 -0.10178924E-05 -0.10000529E-05 -0.97618320E-06
 -0.94652808E-06 -0.91136490E-06 -0.87100113E-06 -0.82577206E-06 -0.77603817E-06
 -0.72218259E-06 -0.66460827E-06 -0.60373520E-06 -0.53999748E-06 -0.47384043E-06
 -0.40571761E-06 -0.33608784E-06 -0.26541229E-06 -0.19415154E-06 -0.12276271E-06
 -0.51696669E-07  0.18604710E-07  0.87711141E-07  0.15520646E-06  0.22069098E-06
  0.28378377E-06  0.34412473E-06  0.40137651E-06  0.45522629E-06  0.50538735E-06
  0.55160045E-06  0.59363507E-06  0.63129035E-06  0.66439597E-06  0.69281268E-06
  0.71643273E-06  0.73518009E-06  0.74901039E-06  0.75791076E-06  0.76189942E-06
  0.76102509E-06  0.75536626E-06  0.74503019E-06  0.73015187E-06  0.71089272E-06
  0.68743922E-06  0.66000132E-06  0.62881083E-06  0.59411960E-06  0.55619768E-06
  0.51533136E-06  0.47182111E-06  0.42597951E-06  0.37812914E-06  0.32860037E-06
  0.27772922E-06  0.22585517E-06  0.17331894E-06  0.12046043E-06  0.67616530E-07
  0.15119098E-07 -0.36707047E-07 -0.87546055E-07 -0.13709288E-06 -0.18505504E-06
 -0.23115424E-06 -0.27512793E-06 -0.31673069E-06 -0.35573555E-06 -0.39193508E-06
 -0.42514247E-06 -0.45519235E-06 -0.48194153E-06 -0.50526957E-06 -0.52507921E-06
 -0.54129663E-06 -0.55387160E-06 -0.56277741E-06 -0.56801074E-06 -0.56959132E-06
 -0.56756149E-06 -0.56198559E-06 -0.55294926E-06 -0.54055862E-06 -0.52493927E-06
 -0.50623525E-06 -0.48460787E-06 -0.46023448E-06 -0.43330710E-06 -0.40403103E-06
 -0.37262338E-06 -0.33931154E-06 -0.30433161E-06 -0.26792682E-06 -0.23034587E-06
 -0.19184136E-06 -0.15266811E-06 -0.11308152E-06 -0.73336039E-07 -0.33683517E-07
  0.56282985E-08  0.44357258E-07  0.82268248E-07  0.11913456E-06  0.15473919E-06
  0.18887605E-06  0.22135113E-06  0.25198351E-06  0.28060632E-06  0.30706762E-06
  0.33123107E-06  0.35297665E-06  0.37220111E-06  0.38881843E-06  0.40276012E-06
  0.41397538E-06  0.42243117E-06  0.42811222E-06  0.43102083E-06  0.43117665E-06
  0.42861629E-06  0.42339287E-06  0.41557549E-06  0.40524853E-06  0.39251095E-06
  0.37747547E-06  0.36026766E-06  0.34102500E-06  0.31989584E-06  0.29703835E-06
  0.27261938E-06  0.24681330E-06  0.21980084E-06  0.19176781E-06  0.16290394E-06
  0.13340160E-06  0.10345457E-06  0.73256824E-07  0.43001304E-07  0.12878723E-07
 -0.16923584E-07 -0.46222793E-07 -0.74841672E-07 -0.10260961E-06 -0.12936361E-06
 -0.15494917E-06 -0.17922117E-06 -0.20204467E-06 -0.22329554E-06 -0.24286118E-06
 -0.26064103E-06 -0.27654704E-06 -0.29050404E-06 -0.30245008E-06 -0.31233662E-06
 -0.32012864E-06 -0.32580471E-06 -0.32935694E-06 -0.33079082E-06 -0.33012506E-06
 -0.32739126E-06 -0.32263356E-06 -0.31590821E-06 -0.30728303E-06 -0.29683686E-06
 -0.28465893E-06 -0.27084814E-06 -0.25551235E-06 -0.23876754E-06 -0.22073704E-06
 -0.20155063E-06 -0.18134364E-06 -0.16025604E-06 -0.13843153E-06 -0.11601656E-06
 -0.93159377E-07 -0.70009120E-07 -0.46714828E-07 -0.23424536E-07 -0.28435297E-09
  0.22562421E-07  0.44976157E-07  0.66821721E-07  0.87969264E-07  0.10829496E-06
  0.12768171E-06  0.14601979E-06  0.16320742E-06  0.17915134E-06  0.19376723E-06
  0.20698019E-06  0.21872503E-06  0.22894657E-06  0.23759990E-06  0.24465045E-06
  0.25007417E-06  0.25385746E-06  0.25599718E-06  0.25650052E-06  0.25538483E-06
  0.25267737E-06  0.24841504E-06  0.24264399E-06  0.23541927E-06  0.22680433E-06
  0.21687052E-06  0.20569658E-06  0.19336804E-06  0.17997656E-06  0.16561936E-06
  0.15039847E-06  0.13442007E-06  0.11779379E-06  0.10063193E-06  0.83048777E-07
  0.65159827E-07  0.47081080E-07  0.28928292E-07  0.10816258E-07 -0.71418951E-08
 -0.24835391E-07 -0.42156471E-07 -0.59001028E-07 -0.75269214E-07 -0.90866009E-07
 -0.10570176E-06 -0.11969267E-06 -0.13276126E-06 -0.14483676E-06 -0.15585548E-06
 -0.16576113E-06 -0.17450507E-06 -0.18204652E-06 -0.18835272E-06 -0.19339903E-06
 -0.19716903E-06 -0.19965447E-06 -0.20085522E-06 -0.20077923E-06 -0.19944233E-06
 -0.19686805E-06 -0.19308740E-06 -0.18813856E-06 -0.18206656E-06 -0.17492293E-06
 atomic pseudo charge-density
  0.40000000E+01  0.39894900E+01  0.39582020E+01  0.39068475E+01  0.38365676E+01
  0.37488701E+01  0.36455522E+01  0.35286148E+01  0.34001764E+01  0.32623924E+01
  0.31173852E+01  0.29671861E+01  0.28136923E+01  0.26586361E+01  0.25035670E+01
  0.23498438E+01  0.21986345E+01  0.20509225E+01  0.19075176E+01  0.17690689E+01
  0.16360799E+01  0.15089238E+01  0.13878591E+01  0.12730444E+01  0.11645520E+01
  0.10623816E+01  0.96647127E+00  0.87670876E+00  0.79294050E+00  0.71498025E+00
  0.64261635E+00  0.57561818E+00  0.51374165E+00  0.45673396E+00  0.40433763E+00
  0.35629386E+00  0.31234537E+00  0.27223873E+00  0.23572619E+00  0.20256723E+00
  0.17252965E+00  0.14539051E+00  0.12093668E+00  0.98965284E-01  0.79283927E-01
  0.61710762E-01  0.46074455E-01  0.32214035E-01  0.19978673E-01  0.92273854E-02
 -0.17129956E-03 -0.83397205E-02 -0.15391484E-01 -0.21431884E-01 -0.26558327E-01
 -0.30860766E-01 -0.34422125E-01 -0.37318725E-01 -0.39620690E-01 -0.41392352E-01
 -0.42692633E-01 -0.43575414E-01 -0.44089892E-01 -0.44280910E-01 -0.44189276E-01
 -0.43852065E-01 -0.43302904E-01 -0.42572230E-01 -0.41687546E-01 -0.40673653E-01
 -0.39552863E-01 -0.38345209E-01 -0.37068626E-01 -0.35739132E-01 -0.34370988E-01
 -0.32976850E-01 -0.31567909E-01 -0.30154016E-01 -0.28743808E-01 -0.27344814E-01
 -0.25963555E-01 -0.24605642E-01 -0.23275860E-01 -0.21978245E-01 -0.20716161E-01
 -0.19492364E-01 -0.18309064E-01 -0.17167982E-01 -0.16070401E-01 -0.15017212E-01
 -0.14008961E-01 -0.13045883E-01 -0.12127944E-01 -0.11254869E-01 -0.10426176E-01
 -0.96411988E-02 -0.88991164E-02 -0.81989731E-02 -0.75396994E-02 -0.69201311E-02
 -0.63390254E-02 -0.57950769E-02 -0.52869307E-02 -0.48131950E-02 -0.43724521E-02
 -0.39632686E-02 -0.35842040E-02 -0.32338186E-02 -0.29106808E-02 -0.26133730E-02
 -0.23404976E-02 -0.20906808E-02 -0.18625780E-02 -0.16548763E-02 -0.14662983E-02
 -0.12956043E-02 -0.11415948E-02 -0.10031117E-02 -0.87904040E-03 -0.76831032E-03
 -0.66989595E-03 -0.58281726E-03 -0.50613997E-03 -0.43897557E-03 -0.38048116E-03
 -0.32985908E-03 -0.28635641E-03 -0.24926428E-03 -0.21791713E-03 -0.19169172E-03
 -0.17000618E-03 -0.15231889E-03 -0.13812728E-03 -0.12696662E-03 -0.11840867E-03
 -0.11206037E-03 -0.10756242E-03 -0.10458787E-03 -0.10284067E-03 -0.10205420E-03
 -0.10198982E-03 -0.10243540E-03 -0.10320381E-03 -0.10413150E-03 -0.10507701E-03
 -0.10591958E-03 -0.10655770E-03 -0.10690776E-03 -0.10690264E-03 -0.10649045E-03
 -0.10563321E-03 -0.10430558E-03 -0.10249369E-03 -0.10019394E-03 -0.97411911E-04
 -0.94161248E-04 -0.90462667E-04 -0.86342961E-04 -0.81834072E-04 -0.76972211E-04
 -0.71797037E-04 -0.66350872E-04 -0.60677984E-04 -0.54823910E-04 -0.48834832E-04
 -0.42757009E-04 -0.36636254E-04 -0.30517460E-04 -0.24444174E-04 -0.18458223E-04
 -0.12599380E-04 -0.69050721E-05 -0.14101426E-05  0.38533586E-05  0.88563377E-05
  0.13572784E-04  0.17979862E-04  0.22057967E-04  0.25790753E-04  0.29165127E-04
  0.32171219E-04  0.34802322E-04  0.37054812E-04  0.38928050E-04  0.40424254E-04
  0.41548366E-04  0.42307895E-04  0.42712754E-04  0.42775079E-04  0.42509045E-04
  0.41930673E-04  0.41057630E-04  0.39909026E-04  0.38505213E-04  0.36867577E-04
  0.35018338E-04  0.32980351E-04  0.30776904E-04  0.28431535E-04  0.25967843E-04
  0.23409313E-04  0.20779146E-04  0.18100103E-04  0.15394356E-04  0.12683347E-04
  0.99876640E-05  0.73269233E-05  0.47196682E-05  0.21832762E-05 -0.26611907E-06
 -0.26136953E-05 -0.48459956E-05 -0.69509705E-05 -0.89180088E-05 -0.10737956E-04
 -0.12403122E-04 -0.13907277E-04 -0.15245638E-04 -0.16414845E-04 -0.17412928E-04
 -0.18239265E-04 -0.18894534E-04 -0.19380651E-04 -0.19700711E-04 -0.19858916E-04
 -0.19860500E-04 -0.19711651E-04 -0.19419425E-04 -0.18991663E-04 -0.18436898E-04
 -0.17764271E-04 -0.16983436E-04 -0.16104469E-04 -0.15137778E-04 -0.14094017E-04
 -0.12983993E-04 -0.11818582E-04 -0.10608652E-04 -0.93649739E-05 -0.80981549E-05
 -0.68185622E-05 -0.55362575E-05 -0.42609349E-05 -0.30018635E-05 -0.17678359E-05
 -0.56712184E-06  0.59257268E-06  0.17041405E-05  0.27611027E-05  0.37576322E-05
  0.46885720E-05  0.55494475E-05  0.63364736E-05  0.70465565E-05  0.76772901E-05
  0.82269481E-05  0.86944707E-05  0.90794475E-05  0.93820958E-05  0.96032358E-05
  0.97442615E-05  0.98071090E-05  0.97942222E-05  0.97085152E-05  0.95533338E-05
  0.93324139E-05  0.90498402E-05  0.87100024E-05  0.83175518E-05  0.78773569E-05
  0.73944594E-05  0.68740306E-05  0.63213285E-05  0.57416551E-05  0.51403164E-05
  0.45225824E-05  0.38936495E-05  0.32586051E-05  0.26223937E-05  0.19897858E-05
  0.13653488E-05  0.75342093E-06  0.15808744E-06 -0.41684024E-06 -0.96784258E-06
 -0.14917073E-05 -0.19855417E-05 -0.24467825E-05 -0.28732025E-05 -0.32629145E-05
 -0.36143732E-05 -0.39263737E-05 -0.41980477E-05 -0.44288581E-05 -0.46185900E-05
 -0.47673410E-05 -0.48755085E-05 -0.49437760E-05 -0.49730972E-05 -0.49646791E-05
 -0.49199634E-05 -0.48406076E-05 -0.47284643E-05 -0.45855603E-05 -0.44140752E-05
 -0.42163194E-05 -0.39947125E-05 -0.37517607E-05 -0.34900354E-05 -0.32121516E-05
 -0.29207469E-05 -0.26184610E-05 -0.23079159E-05 -0.19916977E-05 -0.16723379E-05
 -0.13522973E-05 -0.10339502E-05 -0.71956995E-06 -0.41131587E-06 -0.11122164E-06
  0.17881514E-06  0.45704193E-06  0.72185874E-06  0.97182426E-06  0.12056605E-05
  0.14222563E-05  0.16206688E-05  0.18001246E-05  0.19600187E-05  0.20999125E-05
  0.22195310E-05  0.23187585E-05  0.23976331E-05  0.24563411E-05  0.24952091E-05
  0.25146972E-05  0.25153893E-05  0.24979852E-05  0.24632899E-05  0.24122043E-05
  0.23457144E-05  0.22648808E-05  0.21708280E-05  0.20647338E-05  0.19478179E-05
  0.18213320E-05  0.16865486E-05  0.15447514E-05  0.13972251E-05  0.12452456E-05
  0.10900716E-05  0.93293555E-06  0.77503563E-06  0.61752849E-06  0.46152234E-06
  0.30807068E-06  0.15816686E-06  0.12739167E-07 -0.12735334E-06 -0.26132429E-06
 -0.38846284E-06 -0.50813574E-06 -0.61978881E-06 -0.72294774E-06 -0.81721822E-06
 -0.90228552E-06 -0.97791349E-06 -0.10439430E-05 -0.11002897E-05 -0.11469420E-05
 -0.11839572E-05 -0.12114591E-05 -0.12296337E-05 -0.12387253E-05 -0.12390322E-05
 -0.12309023E-05 -0.12147287E-05 -0.11909441E-05 -0.11600169E-05 -0.11224455E-05
 -0.10787540E-05 -0.10294868E-05 -0.97520407E-06 -0.91647693E-06 -0.85388294E-06
 -0.78800162E-06 -0.71941025E-06 -0.64867984E-06 -0.57637137E-06 -0.50303225E-06
 -0.42919310E-06 -0.35536471E-06 -0.28203540E-06 -0.20966861E-06 -0.13870082E-06
 -0.69539753E-07 -0.25628666E-08  0.61883812E-07  0.12348661E-06  0.18196481E-06
  0.23707103E-06  0.28859129E-06  0.33634484E-06  0.38018381E-06  0.41999255E-06
  0.45568682E-06  0.48721284E-06  0.51454607E-06  0.53768993E-06  0.55667434E-06
  0.57155419E-06  0.58240765E-06  0.58933453E-06  0.59245441E-06  0.59190490E-06
  0.58783976E-06  0.58042708E-06  0.56984743E-06  0.55629204E-06  0.53996103E-06
  0.52106168E-06  0.49980673E-06  0.47641281E-06  0.45109886E-06  0.42408468E-06
  0.39558958E-06  0.36583111E-06  0.33502384E-06  0.30337829E-06  0.27109999E-06
  0.23838851E-06  0.20543674E-06  0.17243016E-06  0.13954628E-06  0.10695408E-06
  0.74813643E-07  0.43275801E-07  0.12481876E-07 -0.17436491E-07 -0.46357461E-07
 -0.74169037E-07 -0.10076906E-06 -0.12606516E-06 -0.14997463E-06 -0.17242430E-06
 -0.19335033E-06 -0.21269803E-06 -0.23042162E-06 -0.24648397E-06 -0.26085633E-06
 -0.27351806E-06 -0.28445634E-06 -0.29366587E-06 -0.30114861E-06 -0.30691344E-06
 -0.31097592E-06 -0.31335800E-06 -0.31408770E-06 -0.31319890E-06 -0.31073103E-06
 -0.30672883E-06 -0.30124210E-06 -0.29432543E-06 -0.28603799E-06 -0.27644327E-06
 -0.26560883E-06 -0.25360610E-06 -0.24051008E-06 -0.22639916E-06 -0.21135482E-06
 -0.19546140E-06 -0.17880584E-06 -0.16147739E-06 -0.14356734E-06 -0.12516871E-06
 -0.10637597E-06 -0.87284706E-07 -0.67991261E-07 -0.48592428E-07 -0.29185064E-07
 -0.98657277E-08  0.92697130E-08  0.28126473E-07  0.46611256E-07  0.64632668E-07
  0.82101638E-07  0.98931835E-07  0.11504010E-06  0.13034685E-06  0.14477652E-06
  0.15825794E-06  0.17072478E-06  0.18211587E-06  0.19237561E-06  0.20145433E-06
  0.20930856E-06  0.21590136E-06  0.22120257E-06  0.22518906E-06  0.22784490E-06
  0.22916153E-06  0.22913787E-06  0.22778040E-06  0.22510318E-06  0.22112780E-06
  0.21588339E-06  0.20940643E-06  0.20174063E-06  0.19293667E-06  0.18305201E-06
  0.17215053E-06  0.16030220E-06  0.14758265E-06  0.13407280E-06  0.11985829E-06
  0.10502906E-06  0.89678716E-07  0.73904010E-07  0.57804207E-07  0.41480468E-07
  0.25035199E-07  0.85713988E-08 -0.78080133E-08 -0.24000865E-07 -0.39906403E-07
 -0.55425954E-07 -0.70463581E-07 -0.84926717E-07 -0.98726783E-07 -0.11177978E-06
 -0.12400685E-06 -0.13533479E-06 -0.14569657E-06 -0.15503174E-06 -0.16328689E-06
 -0.17041591E-06 -0.17638040E-06 -0.18114982E-06 -0.18470175E-06 -0.18702198E-06
 -0.18810460E-06 -0.18795202E-06 -0.18657494E-06 -0.18399219E-06 -0.18023066E-06
 -0.17532499E-06 -0.16931734E-06 -0.16225709E-06 -0.15420042E-06 -0.14520987E-06
 -0.13535395E-06 -0.12470653E-06 -0.11334637E-06 -0.10135649E-06 -0.88823604E-07
 -0.75837439E-07 -0.62490119E-07 -0.48875489E-07 -0.35088437E-07 -0.21224221E-07
 -0.73777912E-08  0.63568809E-08  0.19887461E-07  0.33123893E-07  0.45979023E-07
  0.58369191E-07  0.70214800E-07  0.81440843E-07  0.91977404E-07  0.10176010E-06
  0.11073051E-06  0.11883650E-06  0.12603257E-06  0.13228010E-06  0.13754756E-06
  0.14181065E-06  0.14505242E-06  0.14726331E-06  0.14844111E-06  0.14859093E-06
  0.14772507E-06  0.14586285E-06  0.14303037E-06  0.13926029E-06  0.13459145E-06
  0.12906857E-06  0.12274182E-06  0.11566643E-06  0.10790217E-06  0.99512895E-07
  0.90566036E-07  0.81132037E-07  0.71283824E-07  0.61096233E-07  0.50645444E-07
  0.40008409E-07  0.29262279E-07  0.18483846E-07  0.77489827E-08 -0.28678905E-08
 -0.13294329E-07 -0.23460361E-07 -0.33298961E-07 -0.42746490E-07 -0.51743114E-07
 -0.60233174E-07 -0.68165529E-07 -0.75493860E-07 -0.82176926E-07 -0.88178787E-07
 -0.93468977E-07 -0.98022636E-07 -0.10182060E-06 -0.10484943E-06 -0.10710146E-06
 -0.10857468E-06 -0.10927271E-06 -0.10920466E-06 -0.10838495E-06 -0.10683314E-06
 -0.10457366E-06 -0.10163556E-06 -0.98052212E-07 -0.93860993E-07 -0.89102915E-07
 -0.83822274E-07 -0.78066253E-07 -0.71884526E-07 -0.65328843E-07 -0.58452612E-07
 -0.51310471E-07 -0.43957866E-07 -0.36450626E-07 -0.28844547E-07 -0.21194983E-07
 -0.13556449E-07 -0.59822376E-08  0.14759451E-08  0.87683264E-08  0.15847391E-07
  0.22668179E-07  0.29188565E-07  0.35369499E-07  0.41175231E-07  0.46573494E-07
  0.51535668E-07  0.56036902E-07  0.60056215E-07  0.63576554E-07  0.66584835E-07
  0.69071940E-07  0.71032692E-07  0.72465798E-07  0.73373762E-07  0.73762781E-07
  0.73642599E-07  0.73026354E-07  0.71930396E-07  0.70374081E-07  0.68379558E-07
  0.65971530E-07  0.63177010E-07  0.60025060E-07  0.56546522E-07  0.52773748E-07
  0.48740322E-07  0.44480775E-07  0.40030312E-07  0.35424531E-07  0.30699156E-07
  0.25889764E-07  0.21031537E-07  0.16159009E-07  0.11305837E-07  0.65045755E-08
  0.17864747E-08 -0.28187116E-08 -0.72828982E-08 -0.11579823E-07 -0.15685184E-07
 -0.19576754E-07 -0.23234482E-07 -0.26640569E-07 -0.29779525E-07 -0.32638210E-07
 -0.35205853E-07 -0.37474053E-07 -0.39436762E-07 -0.41090248E-07 -0.42433048E-07
 -0.43465898E-07 -0.44191654E-07 -0.44615193E-07 -0.44743313E-07 -0.44584610E-07
 -0.44149350E-07 -0.43449338E-07 -0.42497775E-07 -0.41309105E-07 -0.39898868E-07
 -0.38283548E-07 -0.36480410E-07 -0.34507352E-07 -0.32382746E-07 -0.30125288E-07
 -0.27753852E-07 -0.25287344E-07 -0.22744566E-07 -0.20144087E-07 -0.17504118E-07
 -0.14842395E-07 -0.12176079E-07 -0.95216549E-08 -0.68948449E-08 -0.43105330E-08
 -0.17826977E-08  0.67564447E-09  0.30524844E-08  0.53368566E-08  0.75188641E-08
  0.95896949E-08  0.11541628E-07  0.13368031E-07  0.15063349E-07  0.16623084E-07
  0.18043771E-07  0.19322942E-07  0.20459089E-07  0.21451615E-07  0.22300792E-07
  0.23007700E-07  0.23574176E-07  0.24002749E-07  0.24296588E-07  0.24459433E-07
  0.24495533E-07  0.24409591E-07  0.24206695E-07  0.23892262E-07  0.23471983E-07
  0.22951762E-07  0.22337667E-07  0.21635884E-07  0.20852664E-07  0.19994287E-07
  0.19067022E-07  0.18077093E-07  0.17030650E-07  0.15933740E-07  0.14792291E-07
  0.13612090E-07  0.12398773E-07  0.11157809E-07  0.98945025E-08  0.86139808E-08
  0.73212005E-08  0.60209467E-08  0.47178386E-08  0.34163358E-08  0.21207462E-08
  0.83523555E-09 -0.43616260E-09 -0.16895364E-08 -0.29210851E-08 -0.41271087E-08
 -0.53039984E-08 -0.64482281E-08 -0.75563465E-08 -0.86249715E-08 -0.96507858E-08
 -0.10630535E-07 -0.11561025E-07 -0.12439130E-07 -0.13261788E-07 -0.14026016E-07
 -0.14728912E-07 -0.15367671E-07 -0.15939596E-07 -0.16442113E-07 -0.16872790E-07
 -0.17229354E-07 -0.17509713E-07 -0.17711979E-07 -0.17834487E-07 -0.17875819E-07
 -0.17834832E-07 -0.17710675E-07 -0.17502818E-07 -0.17211070E-07 -0.16835604E-07
 -0.16376972E-07 -0.15836130E-07 -0.15214447E-07 -0.14513725E-07 -0.13736202E-07
 -0.12884569E-07 -0.11961967E-07 -0.10971991E-07 -0.99186893E-08 -0.88065540E-08
 -0.76405118E-08 -0.64259101E-08 -0.51684985E-08 -0.38744064E-08 -0.25501169E-08
 -0.12024370E-08  0.16153688E-09  0.15344557E-08  0.29087587E-08  0.42767170E-08
  0.56304798E-08  0.69621237E-08  0.82637035E-08  0.95273052E-08  0.10745100E-07
  0.11909398E-07  0.13012707E-07  0.14047782E-07  0.15007686E-07  0.15885841E-07
  0.16676079E-07  0.17372696E-07  0.17970499E-07  0.18464847E-07  0.18851702E-07
  0.19127658E-07  0.19289981E-07  0.19336640E-07  0.19266328E-07  0.19078485E-07
  0.18773313E-07  0.18351784E-07  0.17815647E-07  0.17167424E-07  0.16410404E-07
  0.15548628E-07  0.14586872E-07  0.13530621E-07  0.12386036E-07  0.11159926E-07
  0.98596966E-08  0.84933135E-08  0.70692460E-08  0.55964140E-08  0.40841294E-08
  0.25420335E-08  0.98003243E-09 -0.59177109E-09 -0.21631473E-08 -0.37238108E-08
 -0.52634929E-08 -0.67720137E-08 -0.82393551E-08 -0.96557318E-08 -0.11011662E-07
 -0.12298036E-07 -0.13506184E-07 -0.14627935E-07 -0.15655682E-07 -0.16582436E-07
 -0.17401876E-07 -0.18108398E-07 -0.18697157E-07 -0.19164104E-07 -0.19506014E-07
 -0.19720516E-07 -0.19806107E-07 -0.19762166E-07 -0.19588960E-07 -0.19287646E-07
 -0.18860259E-07 -0.18309704E-07 -0.17639732E-07 -0.16854917E-07 -0.15960622E-07
 -0.14962964E-07 -0.13868765E-07 -0.12685513E-07 -0.11421300E-07 -0.10084769E-07
 -0.86850511E-08 -0.72317011E-08 -0.57346286E-08 -0.42040280E-08 -0.26503060E-08
 -0.10840075E-08  0.48425928E-09  0.20438982E-08  0.35844000E-08  0.50954169E-08
  0.65668346E-08  0.79888435E-08  0.93520070E-08  0.10647327E-07  0.11866307E-07
  0.13001010E-07  0.14044112E-07  0.14988951E-07  0.15829574E-07  0.16560771E-07
  0.17178115E-07  0.17677984E-07  0.18057587E-07  0.18314975E-07  0.18449058E-07
  0.18459598E-07  0.18347214E-07  0.18113370E-07  0.17760360E-07  0.17291286E-07
  0.16710033E-07  0.16021236E-07  0.15230242E-07  0.14343068E-07  0.13366354E-07
  0.12307312E-07  0.11173672E-07  0.99736232E-08  0.87157545E-08  0.74089892E-08
  0.60625206E-08  0.46857457E-08  0.32881972E-08  0.18794762E-08  0.46918430E-09
 -0.93314355E-09 -0.23181056E-08 -0.36764979E-08 -0.49993772E-08 -0.62781212E-08
 -0.75044852E-08 -0.86706566E-08 -0.97693052E-08 -0.10793630E-07 -0.11737403E-07
 -0.12595003E-07 -0.13361457E-07 -0.14032458E-07 -0.14604397E-07 -0.15074376E-07
 -0.15440222E-07 -0.15700496E-07 -0.15854493E-07 -0.15902242E-07 -0.15844495E-07
 -0.15682716E-07 -0.15419062E-07 -0.15056359E-07 -0.14598075E-07 -0.14048292E-07
 -0.13411668E-07 -0.12693396E-07 -0.11899166E-07 -0.11035117E-07 -0.10107790E-07
 -0.91240747E-08 -0.80911627E-08 -0.70164909E-08 -0.59076884E-08 -0.47725214E-08
 -0.36188374E-08 -0.24545102E-08 -0.12873853E-08 -0.12522678E-09  0.10243349E-08
  0.21538530E-08  0.32561128E-08  0.43241777E-08  0.53514335E-08  0.63316286E-08
  0.72589114E-08  0.81278647E-08  0.89335351E-08  0.96714604E-08  0.10337692E-07
  0.10928815E-07  0.11441961E-07  0.11874825E-07  0.12225664E-07  0.12493308E-07
  0.12677152E-07  0.12777157E-07  0.12793835E-07  0.12728243E-07  0.12581963E-07
  0.12357085E-07  0.12056185E-07  0.11682297E-07  0.11238888E-07  0.10729825E-07
  0.10159343E-07  0.95320149E-08  0.88527073E-08  0.81265507E-08  0.73588972E-08
  0.65552820E-08  0.57213827E-08  0.48629795E-08  0.39859151E-08  0.30960556E-08
   25.1333556480997      T
 Non local Part
           0           2  0.809018704071853     
   6.64147061569650        8.75060766577616        8.75060766577616     
   11.5256250087982     
 Reciprocal Space Part
  0.35673024E+02  0.35300975E+02  0.34187891E+02  0.32342969E+02  0.29781539E+02
  0.26525068E+02  0.22601151E+02  0.18043493E+02  0.12891857E+02  0.71919796E+01
  0.99544169E+00 -0.56405267E+01 -0.12653309E+02 -0.19975249E+02 -0.27534082E+02
 -0.35253471E+02 -0.43053640E+02 -0.50852104E+02 -0.58564504E+02 -0.66105539E+02
 -0.73389971E+02 -0.80333712E+02 -0.86854960E+02 -0.92875371E+02 -0.98321250E+02
 -0.10312473E+03 -0.10722490E+03 -0.11056890E+03 -0.11311292E+03 -0.11482305E+03
 -0.11567603E+03 -0.11565984E+03 -0.11477409E+03 -0.11303021E+03 -0.11045146E+03
 -0.10707271E+03 -0.10294000E+03 -0.98109876E+02 -0.92648565E+02 -0.86630907E+02
 -0.80139141E+02 -0.73261533E+02 -0.66090881E+02 -0.58722929E+02 -0.51254709E+02
 -0.43782871E+02 -0.36402011E+02 -0.29203050E+02 -0.22271689E+02 -0.15686982E+02
 -0.95200463E+01 -0.38329536E+01  0.13221936E+01  0.59039664E+01  0.98820882E+01
  0.13237678E+02  0.15963259E+02  0.18062524E+02  0.19549889E+02  0.20449822E+02
  0.20795986E+02  0.20630211E+02  0.20001326E+02  0.18963872E+02  0.17576747E+02
  0.15901789E+02  0.14002360E+02  0.11941941E+02  0.97827900E+01  0.75846703E+01
  0.54037004E+01  0.32913316E+01  0.12934806E+01 -0.55016896E+00 -0.22066858E+01
 -0.36502260E+01 -0.48621821E+01 -0.58311508E+01 -0.65527286E+01 -0.70291465E+01
 -0.72687617E+01 -0.72854257E+01 -0.70977500E+01 -0.67282941E+01 -0.62027004E+01
 -0.55488012E+01 -0.47957236E+01 -0.39730149E+01 -0.31098122E+01 -0.22340745E+01
 -0.13718974E+01 -0.54692152E+00  0.22015167E+00  0.91193078E+00  0.15145877E+01
  0.20179927E+01  0.24157349E+01  0.27050337E+01  0.28865508E+01  0.29641137E+01
 Real Space Part
 -0.17810705E+04 -0.17800710E+04 -0.17770736E+04 -0.17720814E+04 -0.17650997E+04
 -0.17561358E+04 -0.17451993E+04 -0.17323017E+04 -0.17174568E+04 -0.17006804E+04
 -0.16819906E+04 -0.16614075E+04 -0.16389537E+04 -0.16146537E+04 -0.15885347E+04
 -0.15606261E+04 -0.15309597E+04 -0.14995701E+04 -0.14664944E+04 -0.14317725E+04
 -0.13954473E+04 -0.13575649E+04 -0.13181745E+04 -0.12773289E+04 -0.12350842E+04
 -0.11915007E+04 -0.11466425E+04 -0.11005781E+04 -0.10533803E+04 -0.10051266E+04
 -0.95589940E+03 -0.90578602E+03 -0.85487908E+03 -0.80327656E+03 -0.75108191E+03
 -0.69840422E+03 -0.64535824E+03 -0.59206446E+03 -0.53864905E+03 -0.48524386E+03
 -0.43198628E+03 -0.37901906E+03 -0.32649010E+03 -0.27455215E+03 -0.22336243E+03
 -0.17308219E+03 -0.12387615E+03 -0.75911935E+02 -0.29359341E+02  0.15610436E+02
  0.58825684E+02  0.10011513E+03  0.13930898E+03  0.17624007E+03  0.21074507E+03
  0.24266574E+03  0.27185034E+03  0.29815495E+03  0.32144502E+03  0.34159674E+03
  0.35849866E+03  0.37205307E+03  0.38217756E+03  0.38880644E+03  0.39189209E+03
  0.39140630E+03  0.38734139E+03  0.37971132E+03  0.36855255E+03  0.35392475E+03
  0.33591128E+03  0.31461949E+03  0.29018073E+03  0.26275008E+03  0.23250596E+03
  0.19964986E+03  0.16439876E+03  0.12690104E+03  0.87156862E+02  0.59182296E+02
  0.44271643E+02  0.29005121E+02  0.13897646E+02 -0.68913937E+00 -0.14500503E+02
 -0.27287699E+02 -0.38803943E+02 -0.48809637E+02 -0.57074430E+02 -0.63379750E+02
 -0.67521095E+02 -0.69309996E+02 -0.68575851E+02 -0.65167610E+02 -0.58957620E+02
 -0.49826941E+02 -0.37681807E+02 -0.22859048E+02 -0.29432209E+01  0.00000000E+00
 Reciprocal Space Part
 -0.22652168E+02 -0.22380564E+02 -0.21567988E+02 -0.20221161E+02 -0.18351283E+02
 -0.15974044E+02 -0.13109624E+02 -0.97826757E+01 -0.60223016E+01 -0.18619951E+01
  0.26604494E+01  0.75030719E+01  0.12619934E+02  0.17961368E+02  0.23474290E+02
  0.29102590E+02  0.34787596E+02  0.40468608E+02  0.46083518E+02  0.51569487E+02
  0.56863703E+02  0.61904172E+02  0.66630568E+02  0.70985103E+02  0.74913408E+02
  0.78365410E+02  0.81296182E+02  0.83666748E+02  0.85444820E+02  0.86605458E+02
  0.87131614E+02  0.87014575E+02  0.86254250E+02  0.84859334E+02  0.82847299E+02
  0.80244236E+02  0.77084531E+02  0.73410386E+02  0.69271179E+02  0.64722691E+02
  0.59826194E+02  0.54647432E+02  0.49255506E+02  0.43721694E+02  0.38118214E+02
  0.32516981E+02  0.26988360E+02  0.21599955E+02  0.16415466E+02  0.11493616E+02
  0.68871940E+01  0.26422303E+01 -0.12026934E+01 -0.46169667E+01 -0.75783065E+01
 -0.10072937E+02 -0.12095591E+02 -0.13649339E+02 -0.14745245E+02 -0.15401872E+02
 -0.15644632E+02 -0.15505023E+02 -0.15019749E+02 -0.14229764E+02 -0.13179249E+02
 -0.11914561E+02 -0.10483170E+02 -0.89326126E+01 -0.73094828E+01 -0.56584886E+01
 -0.40215898E+01 -0.24372354E+01 -0.93971757E+00  0.44134967E+00  0.16814163E+01
  0.27612448E+01  0.36670190E+01  0.43903182E+01  0.49279614E+01  0.52817321E+01
  0.54579957E+01  0.54672251E+01  0.53234490E+01  0.50436429E+01  0.46470809E+01
  0.41546657E+01  0.35882586E+01  0.29700241E+01  0.23218081E+01  0.16645637E+01
  0.10178381E+01  0.39933054E+00 -0.17546938E+00 -0.69355860E+00 -0.11446090E+01
 -0.15210674E+01 -0.18181697E+01 -0.20338733E+01 -0.21687153E+01 -0.22256039E+01
 Real Space Part
  0.13380756E+04  0.13373358E+04  0.13351170E+04  0.13314215E+04  0.13262528E+04
  0.13196160E+04  0.13115176E+04  0.13019656E+04  0.12909693E+04  0.12785397E+04
  0.12646894E+04  0.12494321E+04  0.12327837E+04  0.12147611E+04  0.11953834E+04
  0.11746711E+04  0.11526467E+04  0.11293345E+04  0.11047609E+04  0.10789541E+04
  0.10519448E+04  0.10237661E+04  0.99445313E+03  0.96404408E+03  0.93257968E+03
  0.90010360E+03  0.86666259E+03  0.83230666E+03  0.79708918E+03  0.76106712E+03
  0.72430114E+03  0.68685577E+03  0.64879953E+03  0.61020508E+03  0.57114928E+03
  0.53171333E+03  0.49198276E+03  0.45204751E+03  0.41200190E+03  0.37194462E+03
  0.33197859E+03  0.29221089E+03  0.25275257E+03  0.21371841E+03  0.17522664E+03
  0.13739862E+03  0.10035844E+03  0.64232440E+02  0.29148680E+02 -0.47636269E+01
 -0.37374797E+02 -0.68555391E+02 -0.98177011E+02 -0.12611315E+03 -0.15224012E+03
 -0.17643798E+03 -0.19859161E+03 -0.21859175E+03 -0.23633607E+03 -0.25173032E+03
 -0.26468946E+03 -0.27513878E+03 -0.28301504E+03 -0.28826751E+03 -0.29085910E+03
 -0.29076724E+03 -0.28798485E+03 -0.28252111E+03 -0.27440213E+03 -0.26367152E+03
 -0.25039071E+03 -0.23463925E+03 -0.21651476E+03 -0.19613277E+03 -0.17362643E+03
 -0.14914631E+03 -0.12285473E+03 -0.94862862E+02 -0.65171132E+02 -0.44263828E+02
 -0.33119072E+02 -0.21702925E+02 -0.10400939E+02  0.51584918E+00  0.10856251E+02
  0.20433452E+02  0.29062017E+02  0.36561812E+02  0.42759562E+02  0.47490760E+02
  0.50601400E+02  0.51949458E+02  0.51406278E+02  0.48857853E+02  0.44207716E+02
  0.37365937E+02  0.28261481E+02  0.17146376E+02  0.22078540E+01  0.00000000E+00
 Non local Part
           1           2  0.809018704071853     
  -1.25459431793475        2.49934797684719        2.49934797684719     
  -6.92024382817034     
 Reciprocal Space Part
  0.00000000E+00  0.58012143E+00  0.11501102E+01  0.17000290E+01  0.22203268E+01
  0.27020214E+01  0.31368709E+01  0.35175277E+01  0.38376752E+01  0.40921416E+01
  0.42769903E+01  0.43895839E+01  0.44286217E+01  0.43941491E+01  0.42875405E+01
  0.41114539E+01  0.38697615E+01  0.35674552E+01  0.32105320E+01  0.28058598E+01
  0.23610281E+01  0.18841869E+01  0.13838772E+01  0.86885653E+00  0.34792451E+00
 -0.17024888E+00 -0.67728829E+00 -0.11652677E+01 -0.16268519E+01 -0.20554220E+01
 -0.24451824E+01 -0.27912476E+01 -0.30897079E+01 -0.33376718E+01 -0.35332864E+01
 -0.36757355E+01 -0.37652149E+01 -0.38028888E+01 -0.37908257E+01 -0.37319189E+01
 -0.36297914E+01 -0.34886898E+01 -0.33133689E+01 -0.31089700E+01 -0.28808962E+01
 -0.26346881E+01 -0.23759012E+01 -0.21099893E+01 -0.18421958E+01 -0.15774544E+01
 -0.13203019E+01 -0.10748047E+01 -0.84449921E+00 -0.63234735E+00 -0.44070810E+00
 -0.27132386E+00 -0.12532214E+00 -0.32312103E-02  0.94991000E-01  0.16991640E+00
  0.22259609E+00  0.25450133E+00  0.26745814E+00  0.26357737E+00  0.24518230E+00
  0.21473567E+00  0.17476809E+00  0.12780942E+00  0.76324852E-01  0.22656906E-01
 -0.31025405E-01 -0.82769423E-01 -0.13087304E+00 -0.17390992E+00 -0.21074552E+00
 -0.24054426E+00 -0.26276801E+00 -0.27716654E+00 -0.28376085E+00 -0.28282004E+00
 -0.27483302E+00 -0.26047599E+00 -0.24057705E+00 -0.21607892E+00 -0.18800118E+00
 -0.15740294E+00 -0.12534711E+00 -0.92867149E-01 -0.60937076E-01 -0.30445471E-01
 -0.21739016E-02  0.23219840E-01  0.45213529E-01  0.63427285E-01  0.77625482E-01
  0.87714030E-01  0.93733442E-01  0.95848151E-01  0.94332667E-01  0.89555201E-01
 Real Space Part
  0.00000000E+00 -0.27845427E+01 -0.55507472E+01 -0.82804813E+01 -0.10956021E+02
 -0.13560245E+02 -0.16076823E+02 -0.18490386E+02 -0.20786682E+02 -0.22952719E+02
 -0.24976879E+02 -0.26849017E+02 -0.28560536E+02 -0.30104437E+02 -0.31475347E+02
 -0.32669524E+02 -0.33684836E+02 -0.34520725E+02 -0.35178145E+02 -0.35659482E+02
 -0.35968467E+02 -0.36110057E+02 -0.36090324E+02 -0.35916323E+02 -0.35595954E+02
 -0.35137823E+02 -0.34551101E+02 -0.33845383E+02 -0.33030547E+02 -0.32116621E+02
 -0.31113661E+02 -0.30031624E+02 -0.28880267E+02 -0.27669046E+02 -0.26407031E+02
 -0.25102834E+02 -0.23764547E+02 -0.22399701E+02 -0.21015228E+02 -0.19617447E+02
 -0.18212054E+02 -0.16804128E+02 -0.15398151E+02 -0.13998037E+02 -0.12607166E+02
 -0.11228434E+02 -0.98643076E+01 -0.85168792E+01 -0.71879367E+01 -0.58790277E+01
 -0.45915304E+01 -0.33267220E+01 -0.20858476E+01 -0.87018546E+00  0.31889190E+00
  0.14798612E+01  0.26109992E+01  0.37103415E+01  0.47756496E+01  0.58043885E+01
  0.67937141E+01  0.77404725E+01  0.86412110E+01  0.94922002E+01  0.10289469E+02
  0.11028852E+02  0.11706045E+02  0.12316678E+02  0.12856388E+02  0.13320913E+02
  0.13706185E+02  0.14008430E+02  0.14224277E+02  0.14350866E+02  0.14385958E+02
  0.14328043E+02  0.14176445E+02  0.13931423E+02  0.13594262E+02  0.13167350E+02
  0.12654257E+02  0.12059786E+02  0.11390009E+02  0.10652304E+02  0.98553494E+01
  0.90091221E+01  0.81248560E+01  0.72150055E+01  0.62931637E+01  0.53739861E+01
  0.44730813E+01  0.36068889E+01  0.27925530E+01  0.20477631E+01  0.13905980E+01
  0.83938824E+00  0.41250510E+00  0.12734221E+00  0.68991025E-02  0.00000000E+00
 Reciprocal Space Part
  0.00000000E+00  0.17585757E+00  0.34749514E+00  0.51077994E+00  0.66175174E+00
  0.79670440E+00  0.91226180E+00  0.10054466E+01  0.10737404E+01  0.11151335E+01
  0.11281643E+01  0.11119464E+01  0.10661834E+01  0.99117138E+00  0.88778850E+00
  0.75747289E+00  0.60218852E+00  0.42438063E+00  0.22692143E+00  0.13047569E-01
 -0.21370930E+00 -0.44959706E+00 -0.69072129E+00 -0.93312507E+00 -0.11728688E+01
 -0.14061082E+01 -0.16291688E+01 -0.18386157E+01 -0.20313163E+01 -0.22044959E+01
 -0.23557842E+01 -0.24832521E+01 -0.25854390E+01 -0.26613687E+01 -0.27105553E+01
 -0.27329985E+01 -0.27291684E+01 -0.26999817E+01 -0.26467685E+01 -0.25712319E+01
 -0.24754005E+01 -0.23615764E+01 -0.22322791E+01 -0.20901862E+01 -0.19380738E+01
 -0.17787568E+01 -0.16150309E+01 -0.14496175E+01 -0.12851123E+01 -0.11239395E+01
 -0.96831116E+00 -0.82019361E+00 -0.68128066E+00 -0.55297424E+00 -0.43637243E+00
 -0.33226491E+00 -0.24113561E+00 -0.16317208E+00 -0.98281031E-01 -0.46109462E-01
 -0.60704908E-02  0.22626925E-01  0.40945312E-01  0.49983992E-01  0.50943348E-01
  0.45088963E-01  0.33716537E-01  0.18118398E-01 -0.44763576E-03 -0.20786416E-01
 -0.41790091E-01 -0.62458795E-01 -0.81917111E-01 -0.99426136E-01 -0.11439111E+00
 -0.12636471E+00 -0.13504612E+00 -0.14027634E+00 -0.14202989E+00 -0.14040350E+00
 -0.13560237E+00 -0.12792426E+00 -0.11774235E+00 -0.10548715E+00 -0.91628142E-01
 -0.76655762E-01 -0.61064058E-01 -0.45334607E-01 -0.29922013E-01 -0.15241310E-01
 -0.16575205E-02  0.10522474E-01  0.21055670E-01  0.29766264E-01  0.36546633E-01
  0.41356100E-01  0.44217666E-01  0.45212951E-01  0.44475619E-01  0.42183586E-01
 Real Space Part
  0.00000000E+00 -0.22584117E+01 -0.45030118E+01 -0.67201336E+01 -0.88963977E+01
 -0.11018850E+02 -0.13075093E+02 -0.15053408E+02 -0.16942868E+02 -0.18733439E+02
 -0.20416064E+02 -0.21982736E+02 -0.23426558E+02 -0.24741781E+02 -0.25923832E+02
 -0.26969320E+02 -0.27876037E+02 -0.28642931E+02 -0.29270076E+02 -0.29758622E+02
 -0.30110742E+02 -0.30329555E+02 -0.30419058E+02 -0.30384034E+02 -0.30229968E+02
 -0.29962950E+02 -0.29589578E+02 -0.29116867E+02 -0.28552148E+02 -0.27902974E+02
 -0.27177033E+02 -0.26382059E+02 -0.25525752E+02 -0.24615704E+02 -0.23659331E+02
 -0.22663813E+02 -0.21636042E+02 -0.20582577E+02 -0.19509611E+02 -0.18422940E+02
 -0.17327947E+02 -0.16229588E+02 -0.15132390E+02 -0.14040455E+02 -0.12957466E+02
 -0.11886709E+02 -0.10831087E+02 -0.97931530E+01 -0.87751357E+01 -0.77789730E+01
 -0.68063480E+01 -0.58587253E+01 -0.49373887E+01 -0.40434784E+01 -0.31780271E+01
 -0.23419956E+01 -0.15363043E+01 -0.76186313E+00 -0.19596962E-01  0.68953306E+00
  0.13645128E+01  0.20042638E+01  0.26076373E+01  0.31734138E+01  0.37003094E+01
  0.41869867E+01  0.46320724E+01  0.50341809E+01  0.53919419E+01  0.57040341E+01
  0.59692232E+01  0.61864026E+01  0.63546383E+01  0.64732152E+01  0.65416849E+01
  0.65599141E+01  0.65281312E+01  0.64469719E+01  0.63175229E+01  0.61413588E+01
  0.59205774E+01  0.56578277E+01  0.53563295E+01  0.50198915E+01  0.46529116E+01
  0.42603812E+01  0.38478674E+01  0.34214996E+01  0.29879345E+01  0.25543235E+01
  0.21282640E+01  0.17177450E+01  0.13310897E+01  0.97688277E+00  0.66389818E+00
  0.40103575E+00  0.19722203E+00  0.60924737E-01  0.32993883E-02  0.00000000E+00
 PAW radial sets
         387  0.699084555240741     
(5E20.12)                                
 augmentation charges (non sperical)
 -0.610085078461E-01 -0.825288497502E-01 -0.286321348804E-01  0.837941172581E-01 -0.825288497502E-01
 -0.111642379860E+00 -0.379980343121E-01  0.111528043221E+00 -0.286321348804E-01 -0.379980343121E-01
  0.535065847904E-01 -0.104336069865E+00  0.837941172581E-01  0.111528043221E+00 -0.104336069865E+00
  0.206747784148E+00
 uccopancies in atom
  0.199999999999E+01  0.000000000000E+00  0.000000000000E+00  0.000000000000E+00  0.000000000000E+00
  0.000000000000E+00  0.000000000000E+00  0.000000000000E+00  0.000000000000E+00  0.000000000000E+00
  0.666666666191E+00  0.000000000000E+00  0.000000000000E+00  0.000000000000E+00  0.000000000000E+00
  0.000000000000E+00
 grid
  0.266163843696E-04  0.274818827895E-04  0.283755250589E-04  0.292982263456E-04  0.302509315762E-04
  0.312346164042E-04  0.322502882088E-04  0.332989871268E-04  0.343817871173E-04  0.354997970623E-04
  0.366541619016E-04  0.378460638057E-04  0.390767233863E-04  0.403474009463E-04  0.416593977706E-04
  0.430140574586E-04  0.444127673002E-04  0.458569596965E-04  0.473481136267E-04  0.488877561628E-04
  0.504774640331E-04  0.521188652376E-04  0.538136407145E-04  0.555635260619E-04  0.573703133154E-04
  0.592358527830E-04  0.611620549401E-04  0.631508923861E-04  0.652044018643E-04  0.673246863478E-04
  0.695139171933E-04  0.717743363644E-04  0.741082587279E-04  0.765180744243E-04  0.790062513153E-04
  0.815753375116E-04  0.842279639819E-04  0.869668472475E-04  0.897947921642E-04  0.927146947948E-04
  0.957295453747E-04  0.988424313742E-04  0.102056540661E-03  0.105375164763E-03  0.108801702242E-03
  0.112339662172E-03  0.115992667733E-03  0.119764459921E-03  0.123658901382E-03  0.127679980364E-03
  0.131831814803E-03  0.136118656540E-03  0.140544895676E-03  0.145115065067E-03  0.149833844965E-03
  0.154706067814E-03  0.159736723194E-03  0.164930962938E-03  0.170294106401E-03  0.175831645909E-03
  0.181549252388E-03  0.187452781165E-03  0.193548277971E-03  0.199841985127E-03  0.206340347939E-03
  0.213050021297E-03  0.219977876495E-03  0.227131008261E-03  0.234516742027E-03  0.242142641430E-03
  0.250016516057E-03  0.258146429445E-03  0.266540707334E-03  0.275207946198E-03  0.284157022049E-03
  0.293397099521E-03  0.302937641261E-03  0.312788417618E-03  0.322959516647E-03  0.333461354443E-03
  0.344304685805E-03  0.355500615252E-03  0.367060608395E-03  0.378996503676E-03  0.391320524495E-03
  0.404045291726E-03  0.417183836643E-03  0.430749614264E-03  0.444756517131E-03  0.459218889537E-03
  0.474151542213E-03  0.489569767503E-03  0.505489355015E-03  0.521926607798E-03  0.538898359036E-03
  0.556421989285E-03  0.574515444273E-03  0.593197253280E-03  0.612486548111E-03  0.632403082688E-03
  0.652967253285E-03  0.674200119407E-03  0.696123425367E-03  0.718759622544E-03  0.742131892384E-03
  0.766264170131E-03  0.791181169349E-03  0.816908407220E-03  0.843472230686E-03  0.870899843422E-03
  0.899219333701E-03  0.928459703155E-03  0.958650896478E-03  0.989823832089E-03  0.102201043380E-02
  0.105524366350E-02  0.108955755493E-02  0.112498724850E-02  0.116156902732E-02  0.119934035433E-02
  0.123833991067E-02  0.127860763528E-02  0.132018476584E-02  0.136311388097E-02  0.140743894383E-02
  0.145320534715E-02  0.150045995974E-02  0.154925117444E-02  0.159962895772E-02  0.165164490084E-02
  0.170535227266E-02  0.176080607424E-02  0.181806309510E-02  0.187718197144E-02  0.193822324615E-02
  0.200124943084E-02  0.206632506983E-02  0.213351680625E-02  0.220289345031E-02  0.227452604977E-02
  0.234848796266E-02  0.242485493244E-02  0.250370516557E-02  0.258511941158E-02  0.266918104576E-02
  0.275597615457E-02  0.284559362380E-02  0.293812522956E-02  0.303366573230E-02  0.313231297384E-02
  0.323416797759E-02  0.333933505196E-02  0.344792189722E-02  0.356003971581E-02  0.367580332615E-02
  0.379533128031E-02  0.391874598535E-02  0.404617382872E-02  0.417774530766E-02  0.431359516287E-02
  0.445386251646E-02  0.459869101447E-02  0.474822897393E-02  0.490262953478E-02  0.506205081668E-02
  0.522665608097E-02  0.539661389781E-02  0.557209831886E-02  0.575328905551E-02  0.594037166289E-02
  0.613353772995E-02  0.633298507563E-02  0.653891795142E-02  0.675154725060E-02  0.697109072414E-02
  0.719777320374E-02  0.743182683208E-02  0.767349130052E-02  0.792301409459E-02  0.818065074744E-02
  0.844666510152E-02  0.872132957877E-02  0.900492545962E-02  0.929774317102E-02  0.960008258391E-02
  0.991225332026E-02  0.102345750702E-01  0.105673779193E-01  0.109110026869E-01  0.112658012746E-01
  0.116321370274E-01  0.120103851049E-01  0.124009328662E-01  0.128041802665E-01  0.132205402662E-01
  0.136504392545E-01  0.140943174853E-01  0.145526295289E-01  0.150258447369E-01  0.155144477228E-01
  0.160189388589E-01  0.165398347883E-01  0.170776689537E-01  0.176329921445E-01  0.182063730601E-01
  0.187983988927E-01  0.194096759284E-01  0.200408301684E-01  0.206925079697E-01  0.213653767074E-01
  0.220601254578E-01  0.227774657044E-01  0.235181320663E-01  0.242828830506E-01  0.250725018290E-01
  0.258877970402E-01  0.267296036178E-01  0.275987836452E-01  0.284962272388E-01  0.294228534593E-01
  0.303796112527E-01  0.313674804228E-01  0.323874726339E-01  0.334406324470E-01  0.345280383900E-01
  0.356508040616E-01  0.368100792718E-01  0.380070512198E-01  0.392429457094E-01  0.405190284047E-01
  0.418366061258E-01  0.431970281875E-01  0.446016877807E-01  0.460520233998E-01  0.475495203150E-01
  0.490957120941E-01  0.506921821726E-01  0.523405654753E-01  0.540425500908E-01  0.557998790001E-01
  0.576143518615E-01  0.594878268538E-01  0.614222225791E-01  0.634195200277E-01  0.654817646066E-01
  0.676110682346E-01  0.698096115046E-01  0.720796459171E-01  0.744234961856E-01  0.768435626176E-01
  0.793423235727E-01  0.819223380004E-01  0.845862480609E-01  0.873367818310E-01  0.901767560975E-01
  0.931090792423E-01  0.961367542205E-01  0.992628816359E-01  0.102490662916E+00  0.105823403591E+00
  0.109264516679E+00  0.112817526180E+00  0.116486070686E+00  0.120273907107E+00  0.124184914520E+00
  0.128223098136E+00  0.132392593410E+00  0.136697670269E+00  0.141142737487E+00  0.145732347202E+00
  0.150471199575E+00  0.155364147606E+00  0.160416202100E+00  0.165632536802E+00  0.171018493697E+00
  0.176579588473E+00  0.182321516178E+00  0.188250157047E+00  0.194371582528E+00  0.200692061494E+00
  0.207218066668E+00  0.213956281250E+00  0.220913605761E+00  0.228097165108E+00  0.235514315885E+00
  0.243172653901E+00  0.251080021964E+00  0.259244517910E+00  0.267674502897E+00  0.276378609965E+00
  0.285365752880E+00  0.294645135264E+00  0.304226260013E+00  0.314118939037E+00  0.324333303303E+00
  0.334879813214E+00  0.345769269317E+00  0.357012823366E+00  0.368621989744E+00  0.380608657251E+00
  0.392985101282E+00  0.405763996398E+00  0.418958429304E+00  0.432581912251E+00  0.446648396878E+00
  0.461172288493E+00  0.476168460830E+00  0.491652271281E+00  0.507639576621E+00  0.524146749247E+00
  0.541190693946E+00  0.558788865208E+00  0.576959285097E+00  0.595720561711E+00  0.615091908236E+00
  0.635093162626E+00  0.655744807911E+00  0.677067993181E+00  0.699084555241E+00  0.721817040975E+00
  0.745288730434E+00  0.769523660679E+00  0.794546650398E+00  0.820383325317E+00  0.847060144451E+00
  0.874604427192E+00  0.903044381293E+00  0.932409131752E+00  0.962728750640E+00  0.994034287897E+00
  0.102635780313E+01  0.105973239844E+01  0.109419225232E+01  0.112977265469E+01  0.116651004299E+01
  0.120444203950E+01  0.124360748991E+01  0.128404650306E+01  0.132580049203E+01  0.136891221656E+01
  0.141342582683E+01  0.145938690865E+01  0.150684253020E+01  0.155584129017E+01  0.160643336757E+01
  0.165867057312E+01  0.171260640229E+01  0.176829609006E+01  0.182579666755E+01  0.188516702037E+01
  0.194646794896E+01  0.200976223081E+01  0.207511468481E+01  0.214259223759E+01  0.221226399204E+01
  0.228420129814E+01  0.235847782597E+01  0.243516964118E+01  0.251435528291E+01  0.259611584416E+01
  0.268053505490E+01  0.276769936777E+01  0.285769804664E+01  0.295062325803E+01  0.304657016548E+01
  0.314563702700E+01  0.324792529571E+01  0.335353972374E+01  0.346258846950E+01  0.357518320843E+01
  0.369143924737E+01  0.381147564268E+01  0.393541532212E+01  0.406338521073E+01  0.419551636088E+01
  0.433194408640E+01  0.447280810121E+01  0.461825266237E+01  0.476842671782E+01  0.492348405891E+01
  0.508358347792E+01  0.524888893063E+01  0.541956970428E+01  0.559580059089E+01  0.577776206629E+01
  0.596564047493E+01  0.615962822072E+01
 aepotential
  0.383328804076E+05  0.370762948344E+05  0.358217095976E+05  0.345726252882E+05  0.333330009801E+05
  0.321073100859E+05  0.308990027475E+05  0.297112579734E+05  0.285470185480E+05  0.274086534757E+05
  0.262983217747E+05  0.252177255157E+05  0.241682639899E+05  0.231510336720E+05  0.221668206654E+05
  0.212161523450E+05  0.202993089195E+05  0.194163512706E+05  0.185671453571E+05  0.177513823771E+05
  0.169686112716E+05  0.162182385991E+05  0.154995933650E+05  0.148118476947E+05  0.141542106924E+05
  0.135257328829E+05  0.129254549012E+05  0.123524491628E+05  0.118056441197E+05  0.112840588384E+05
  0.107867322799E+05  0.103126055590E+05  0.986067799936E+04  0.943003808334E+04  0.901968771335E+04
  0.862866725594E+04  0.825619406765E+04  0.790128698326E+04  0.756316280024E+04  0.724098179375E+04
  0.693401931363E+04  0.664146376933E+04  0.636265689571E+04  0.609691269687E+04  0.584355585206E+04
  0.560201130594E+04  0.537162896015E+04  0.515192505606E+04  0.494229805610E+04  0.474228363281E+04
  0.455140325769E+04  0.436917315736E+04  0.419518650353E+04  0.402901920288E+04  0.387029444363E+04
  0.371861679843E+04  0.357369980447E+04  0.343515531604E+04  0.330264392012E+04  0.317595847826E+04
  0.305476231086E+04  0.293879848658E+04  0.282781727187E+04  0.272155582268E+04  0.261982242199E+04
  0.252237467965E+04  0.242905308330E+04  0.233960505836E+04  0.225387269463E+04  0.217170272589E+04
  0.209290416947E+04  0.201733557851E+04  0.194484567833E+04  0.187528387113E+04  0.180853248493E+04
  0.174445352079E+04  0.168292896943E+04  0.162385135846E+04  0.156710537427E+04  0.151258783624E+04
  0.146020339252E+04  0.140985792646E+04  0.136146299958E+04  0.131493418458E+04  0.127019101775E+04
  0.122715672443E+04  0.118575962480E+04  0.114593099862E+04  0.110760396171E+04  0.107070651667E+04
  0.103520451183E+04  0.100101088459E+04  0.968091802877E+03  0.936381867802E+03  0.905845183464E+03
  0.876421028969E+03  0.848073384973E+03  0.820755931088E+03  0.794426431624E+03  0.769046414655E+03
  0.744579446659E+03  0.720989524679E+03  0.698240135630E+03  0.676301958222E+03  0.655139332074E+03
  0.634726249551E+03  0.615030754835E+03  0.596027584404E+03  0.577689131883E+03  0.559990127135E+03
  0.542906895649E+03  0.526416244883E+03  0.510495661724E+03  0.495123583751E+03  0.480280223531E+03
  0.465945613541E+03  0.452100833559E+03  0.438728114109E+03  0.425809982475E+03  0.413329790354E+03
  0.401271728896E+03  0.389620237479E+03  0.378360801376E+03  0.367478907923E+03  0.356961416298E+03
  0.346794990453E+03  0.336967464448E+03  0.327465172449E+03  0.318279061795E+03  0.309395547322E+03
  0.300805595705E+03  0.292497550174E+03  0.284462130405E+03  0.276689924398E+03  0.269170828502E+03
  0.261896959957E+03  0.254858820273E+03  0.248048717086E+03  0.241458664403E+03  0.235080585995E+03
  0.228907443808E+03  0.222931945973E+03  0.217147278061E+03  0.211546657772E+03  0.206123890067E+03
  0.200872609013E+03  0.195786939906E+03  0.190861088430E+03  0.186089538866E+03  0.181466841308E+03
  0.176987908270E+03  0.172647655838E+03  0.168441295856E+03  0.164364122488E+03  0.160411626224E+03
  0.156579452144E+03  0.152863354393E+03  0.149259278236E+03  0.145763250400E+03  0.142371469496E+03
  0.139080232904E+03  0.135885937598E+03  0.132785169440E+03  0.129774593464E+03  0.126850839457E+03
  0.124010930009E+03  0.121251702096E+03  0.118570267127E+03  0.115963708692E+03  0.113429322567E+03
  0.110964391233E+03  0.108566288318E+03  0.106232519107E+03  0.103960611342E+03  0.101748181283E+03
  0.995929544000E+02  0.974926385374E+02  0.954450836786E+02  0.934481682153E+02  0.914998227731E+02
  0.895980661822E+02  0.877409460661E+02  0.859265662312E+02  0.841530966237E+02  0.824187431453E+02
  0.807217668397E+02  0.790604709806E+02  0.774332032093E+02  0.758383570515E+02  0.742743659073E+02
  0.727397031261E+02  0.712328774177E+02  0.697524425804E+02  0.682969771870E+02  0.668651058824E+02
  0.654554792603E+02  0.640667833792E+02  0.626977361811E+02  0.613470840671E+02  0.600136053606E+02
  0.586961078333E+02  0.573934195701E+02  0.561044158555E+02  0.548279681501E+02  0.535630013651E+02
  0.523084550664E+02  0.510632893537E+02  0.498265006258E+02  0.485970926303E+02  0.473741113791E+02
  0.461566141511E+02  0.449436834936E+02  0.437344274477E+02  0.425279746080E+02  0.413234757930E+02
  0.401201100510E+02  0.389170674315E+02  0.377135731765E+02  0.365088662094E+02  0.353022121371E+02
  0.340928978788E+02  0.328802340596E+02  0.316635541436E+02  0.304422146074E+02  0.292155955188E+02
  0.279831025433E+02  0.267441625748E+02  0.254982293340E+02  0.242447812557E+02  0.229833209882E+02
  0.217133780960E+02  0.204345078153E+02  0.191462919597E+02  0.178483392299E+02  0.165402865084E+02
  0.152217979003E+02  0.138925669163E+02  0.125523146984E+02  0.112007935790E+02  0.983778478330E+01
  0.846310060664E+01  0.707658465253E+01  0.567811249650E+01  0.426759239333E+01  0.284496588089E+01
  0.141020946990E+01 -0.366652636038E-01 -0.149560960598E+01 -0.296653640043E+01 -0.444931861799E+01
 -0.594378617581E+01 -0.744972422562E+01 -0.896686921767E+01 -0.104949048103E+02 -0.120334571378E+02
 -0.135820885573E+02 -0.151402898688E+02 -0.167074716821E+02 -0.182829529802E+02 -0.198659478184E+02
 -0.214555494532E+02 -0.230507112270E+02 -0.246502241160E+02 -0.262526907866E+02 -0.278564955907E+02
 -0.294597710374E+02 -0.310603607581E+02 -0.326557801964E+02 -0.342431765206E+02 -0.358192903254E+02
 -0.373804228940E+02 -0.389224139660E+02 -0.404406364483E+02 -0.419300157762E+02 -0.433850825586E+02
 -0.448000675559E+02 -0.461690475413E+02 -0.474861492314E+02 -0.487458172385E+02 -0.499431493679E+02
 -0.510743076105E+02 -0.521370166218E+02 -0.531311805536E+02 -0.540596712709E+02 -0.549293631741E+02
 -0.557524765683E+02 -0.565481669054E+02 -0.573439201877E+02 -0.581754999681E+02 -0.590828863845E+02
 -0.600984576118E+02 -0.612246895190E+02 -0.624054074814E+02 -0.635079323312E+02 -0.643429504949E+02
 -0.647341329964E+02 -0.646074104177E+02 -0.640374463782E+02 -0.632091678036E+02 -0.623198219118E+02
 -0.614972752054E+02 -0.607833039597E+02 -0.601643930087E+02 -0.596083078232E+02 -0.590852923916E+02
 -0.585747946239E+02 -0.580649269373E+02 -0.575497821005E+02 -0.570268365480E+02 -0.564950807490E+02
 -0.559539031478E+02 -0.554025554700E+02 -0.548399926931E+02 -0.542649354782E+02 -0.536760012662E+02
 -0.530718627590E+02 -0.524513698152E+02 -0.518136366584E+02 -0.511580884872E+02 -0.504844864280E+02
 -0.497929153596E+02 -0.490837725865E+02 -0.483577386859E+02 -0.476157420048E+02 -0.468589260287E+02
 -0.460886089348E+02 -0.453062468303E+02 -0.445133911429E+02 -0.437116507593E+02 -0.429026500773E+02
 -0.420879861315E+02 -0.412691919596E+02 -0.404476909331E+02 -0.396247719317E+02 -0.388015521266E+02
 -0.379789658056E+02 -0.371577579970E+02 -0.363384972642E+02 -0.355216049809E+02 -0.347074009332E+02
 -0.338961613729E+02 -0.330881837015E+02 -0.322838503173E+02 -0.314836839549E+02 -0.306883864908E+02
 -0.298988653613E+02 -0.291162209872E+02 -0.283417366413E+02 -0.275768340325E+02 -0.268230227561E+02
 -0.260818408398E+02 -0.253547924009E+02 -0.246432867362E+02 -0.239485824283E+02 -0.232717393566E+02
 -0.226135808533E+02 -0.219746677937E+02 -0.213552858717E+02 -0.207554467100E+02 -0.201749026405E+02
 -0.196131739946E+02 -0.190695866871E+02 -0.185433169571E+02 -0.180334395474E+02 -0.175389754993E+02
 -0.170589361410E+02 -0.165923606379E+02 -0.161383454990E+02 -0.156960654681E+02 -0.152647861295E+02
 -0.148438692120E+02 -0.144327719526E+02 -0.140310420185E+02 -0.136383094263E+02 -0.132542767148E+02
 -0.128787083902E+02 -0.125114204025E+02 -0.121522701780E+02 -0.118011475320E+02 -0.114579666292E+02
 -0.111226590432E+02 -0.107951678898E+02 -0.104754429619E+02 -0.101634367651E+02 -0.985910134803E+01
 -0.956238582002E+01 -0.927323445724E+01
 core charge-density
  0.210201468504E-05  0.224075660865E-05  0.238865454703E-05  0.254631257969E-05  0.271437462578E-05
  0.289352706997E-05  0.308450156137E-05  0.328807799655E-05  0.350508769917E-05  0.373641680884E-05
  0.398300989302E-05  0.424587379676E-05  0.452608174576E-05  0.482477771943E-05  0.514318111173E-05
  0.548259169866E-05  0.584439493255E-05  0.623006758455E-05  0.664118375830E-05  0.707942129902E-05
  0.754656862406E-05  0.804453200246E-05  0.857534331313E-05  0.914116831281E-05  0.974431544755E-05
  0.103872452429E-04  0.110725803114E-04  0.118031160169E-04  0.125818318394E-04  0.134119034870E-04
  0.142967158011E-04  0.152398765106E-04  0.162452308880E-04  0.173168773664E-04  0.184591841821E-04
  0.196768071083E-04  0.209747083513E-04  0.223581766855E-04  0.238328489087E-04  0.254047327025E-04
  0.270802309904E-04  0.288661678914E-04  0.307698163727E-04  0.327989277127E-04  0.349617628907E-04
  0.372671260325E-04  0.397244000403E-04  0.423435845547E-04  0.451353363953E-04  0.481110126455E-04
  0.512827165500E-04  0.546633464086E-04  0.582666476625E-04  0.621072683763E-04  0.662008183409E-04
  0.705639320258E-04  0.752143356366E-04  0.801709185365E-04  0.854538093201E-04  0.910844568382E-04
  0.970857164856E-04  0.103481942106E-03  0.110299083866E-03  0.117564792478E-03  0.125308530201E-03
  0.133561689026E-03  0.142357716535E-03  0.151732249904E-03  0.161723258590E-03  0.172371196249E-03
  0.183719162469E-03  0.195813074966E-03  0.208701852883E-03  0.222437611932E-03  0.237075872101E-03
  0.252675778750E-03  0.269300337936E-03  0.287016666869E-03  0.305896260460E-03  0.326015274982E-03
  0.347454829922E-03  0.370301329168E-03  0.394646802758E-03  0.420589270471E-03  0.448233128653E-03
  0.477689561701E-03  0.509076979780E-03  0.542521484393E-03  0.578157363538E-03  0.616127618296E-03
  0.656584522829E-03  0.699690219758E-03  0.745617353275E-03  0.794549742109E-03  0.846683095013E-03
  0.902225771137E-03  0.961399588301E-03  0.102444068184E-02  0.109160041724E-02  0.116314635984E-02
  0.123936330490E-02  0.132055437184E-02  0.140704216640E-02  0.149917001484E-02  0.159730327436E-02
  0.170183072449E-02  0.181316604393E-02  0.193174937813E-02  0.205804900283E-02  0.219256308907E-02
  0.233582157576E-02  0.248838815581E-02  0.265086238248E-02  0.282388190278E-02  0.300812482511E-02
  0.320431222877E-02  0.341321082327E-02  0.363563576573E-02  0.387245364528E-02  0.412458564339E-02
  0.439301088000E-02  0.467876995521E-02  0.498296869724E-02  0.530678212746E-02  0.565145865399E-02
  0.601832450569E-02  0.640878841904E-02  0.682434659052E-02  0.726658790853E-02  0.773719947716E-02
  0.823797244864E-02  0.877080817630E-02  0.933772470611E-02  0.994086362061E-02  0.105824972520E-01
  0.112650362817E-01  0.119910377420E-01  0.127632134386E-01  0.135844388099E-01  0.144577622428E-01
  0.153864148621E-01  0.163738208108E-01  0.174236080418E-01  0.185396196362E-01  0.197259256691E-01
  0.209868356375E-01  0.223269114704E-01  0.237509811352E-01  0.252641528577E-01  0.268718299690E-01
  0.285797263952E-01  0.303938827986E-01  0.323206833829E-01  0.343668733704E-01  0.365395771561E-01
  0.388463171409E-01  0.412950332459E-01  0.438941031012E-01  0.466523629020E-01  0.495791289190E-01
  0.526842196442E-01  0.559779785470E-01  0.594712974124E-01  0.631756402168E-01  0.671030674994E-01
  0.712662611744E-01  0.756785497050E-01  0.803539335818E-01  0.853071109950E-01  0.905535036121E-01
  0.961092823309E-01  0.101991392883E+00  0.108217581132E+00  0.114806417888E+00  0.121777323063E+00
  0.129150588940E+00  0.136947402321E+00  0.145189865298E+00  0.153901014348E+00  0.163104837441E+00
  0.172826288801E+00  0.183091300956E+00  0.193926793631E+00  0.205360679068E+00  0.217421863244E+00
  0.230140242488E+00  0.243546694909E+00  0.257673066023E+00  0.272552147930E+00  0.288217651333E+00
  0.304704169661E+00  0.322047134501E+00  0.340282761509E+00  0.359447985920E+00  0.379580386758E+00
  0.400718098756E+00  0.422899711031E+00  0.446164151468E+00  0.470550555770E+00  0.496098120115E+00
  0.522845936321E+00  0.550832808457E+00  0.580097049822E+00  0.610676259199E+00  0.642607075470E+00
  0.675924909478E+00  0.710663652386E+00  0.746855359644E+00  0.784529909866E+00  0.823714638197E+00
  0.864433943583E+00  0.906708869968E+00  0.950556661364E+00  0.995990291126E+00  0.104301796610E+01
  0.109164260663E+01  0.114186130363E+01  0.119366475489E+01  0.124703668237E+01  0.130195323381E+01
  0.135838237157E+01  0.141628325300E+01  0.147560560673E+01  0.153628911031E+01  0.159826277524E+01
  0.166144434603E+01  0.172573972094E+01  0.179104240282E+01  0.185723298888E+01  0.192417870954E+01
  0.199173302681E+01  0.205973530356E+01  0.212801055565E+01  0.219636929929E+01  0.226460750673E+01
  0.233250668331E+01  0.239983407943E+01  0.246634305055E+01  0.253177357859E+01  0.259585296687E+01
  0.265829672079E+01  0.271880962466E+01  0.277708702402E+01  0.283281632102E+01  0.288567868816E+01
  0.293535100328E+01  0.298150800569E+01  0.302382467012E+01  0.306197879142E+01  0.309565376873E+01
  0.312454157399E+01  0.314834588406E+01  0.316678535175E+01  0.317959698546E+01  0.318653960182E+01
  0.318739731118E+01  0.318198299014E+01  0.317014169094E+01  0.315175393310E+01  0.312673881894E+01
  0.309505691139E+01  0.305671281059E+01  0.301175736450E+01  0.296028944882E+01  0.290245725317E+01
  0.283845901348E+01  0.276854313525E+01  0.269300765895E+01  0.261219902737E+01  0.252651012486E+01
  0.243637757120E+01  0.234227826665E+01  0.224472520121E+01  0.214426255840E+01  0.204146016301E+01
  0.193690734182E+01  0.183120628627E+01  0.172496502410E+01  0.161879013108E+01  0.151327931464E+01
  0.140901403128E+01  0.130655229510E+01  0.120642184097E+01  0.110911380351E+01  0.101507706531E+01
  0.924713415194E+00  0.838373638610E+00  0.756354633044E+00  0.678897593873E+00  0.606187236204E+00
  0.538351896201E+00  0.475464205711E+00  0.417541937039E+00  0.364548734625E+00  0.316394937835E+00
  0.272939426163E+00  0.233993808891E+00  0.199329712126E+00  0.168688507801E+00  0.141791603050E+00
  0.118349382675E+00  0.980680112101E-01  0.806544732036E-01  0.658206201563E-01  0.532867335828E-01
  0.427847430624E-01  0.340610365053E-01  0.268787587444E-01  0.210195270580E-01  0.162845404237E-01
  0.124951006491E-01  0.949259332511E-02  0.713799597409E-02  0.531099207142E-02  0.390877476465E-02
  0.284462447136E-02  0.204634105555E-02  0.145460472883E-02  0.102133087181E-02  0.708073371823E-03
  0.484519558958E-03  0.327108147341E-03  0.217790418137E-03  0.142944771955E-03  0.924461358421E-04
  0.588847724706E-04  0.369238866702E-04  0.227819974745E-04  0.138241719848E-04  0.824565667318E-05
  0.483190804996E-05  0.278022714905E-05  0.156986819816E-05  0.869385578152E-06  0.471916061192E-06
  0.250927600539E-06  0.130611975426E-06  0.665087883488E-07  0.331083796014E-07  0.161009521940E-07
  0.764367183337E-08  0.353965782606E-08  0.159768325477E-08  0.702329008374E-09  0.300434573515E-09
  0.124952631311E-09  0.504825516273E-10  0.197942287197E-10  0.752531117071E-11  0.277122464384E-11
  0.987502501209E-12  0.340146596908E-12  0.113131008036E-12  0.362906131860E-13  0.112149279727E-13
  0.333474817006E-14  0.952907632269E-15  0.261335374456E-15  0.686949545635E-16  0.172834778617E-16
  0.415621394002E-17  0.953862737148E-18  0.208610125967E-18  0.434075915325E-19  0.857974812426E-20
  0.160819058566E-20  0.285369383433E-21  0.478534578100E-22  0.756937854171E-23  0.112726955183E-23
  0.157750098174E-24  0.207020098419E-25  0.254246621267E-26  0.291586617747E-27  0.311594459329E-28
  0.309549927396E-29  0.285211910372E-30  0.243133423243E-31  0.191280930878E-32  0.138523480089E-33
  0.920954428784E-35  0.560553051251E-36  0.311473608922E-37  0.157533893086E-38  0.723029790652E-40
  0.300197305477E-41  0.112388359667E-42
 kinetic energy-density
  0.187150680411E-01  0.190026985814E-01  0.193019283134E-01  0.196129173070E-01  0.199362223466E-01
  0.202724419468E-01  0.206221543328E-01  0.209860257628E-01  0.213647226431E-01  0.217589775679E-01
  0.221695415277E-01  0.225972126098E-01  0.230428378309E-01  0.235073034297E-01  0.239915471047E-01
  0.244965558870E-01  0.250233707629E-01  0.255730888854E-01  0.261468664952E-01  0.267459235750E-01
  0.273715465014E-01  0.280250895166E-01  0.287079913502E-01  0.294217584179E-01  0.301679710924E-01
  0.309483397777E-01  0.317646148821E-01  0.326186941670E-01  0.335125544355E-01  0.344482822830E-01
  0.354280835526E-01  0.364543418389E-01  0.375294924859E-01  0.386561676031E-01  0.398371591378E-01
  0.410753556967E-01  0.423738802306E-01  0.437360347427E-01  0.451652704063E-01  0.466652725530E-01
  0.482399624092E-01  0.498934420309E-01  0.516300997537E-01  0.534545677412E-01  0.553717643623E-01
  0.573869038141E-01  0.595054977624E-01  0.617333975662E-01  0.640768238205E-01  0.665423375565E-01
  0.691369324164E-01  0.718680440951E-01  0.747434678602E-01  0.777715799423E-01  0.809612451375E-01
  0.843218068714E-01  0.878632235574E-01  0.915961919098E-01  0.955317657996E-01  0.996819738419E-01
  0.104059410495E+00  0.108677558667E+00  0.113550751509E+00  0.118694009125E+00  0.124123562101E+00
  0.129856352963E+00  0.135910725070E+00  0.142305909177E+00  0.149062372919E+00  0.156201887226E+00
  0.163747683412E+00  0.171724270648E+00  0.180157855663E+00  0.189076184814E+00  0.198508756288E+00
  0.208487008025E+00  0.219044218093E+00  0.230215862622E+00  0.242039644974E+00  0.254555573574E+00
  0.267806271633E+00  0.281836963724E+00  0.296695778960E+00  0.312433876512E+00  0.329105665113E+00
  0.346768934502E+00  0.365485178087E+00  0.385319738759E+00  0.406342299553E+00  0.428626319638E+00
  0.452250811218E+00  0.477299133274E+00  0.503860065302E+00  0.532028116709E+00  0.561903690270E+00
  0.593593578349E+00  0.627211198034E+00  0.662877454503E+00  0.700720535203E+00  0.740876913977E+00
  0.783491674899E+00  0.828719021384E+00  0.876723053688E+00  0.927677946205E+00  0.981769171581E+00
  0.103919370898E+01  0.110016096119E+01  0.116489360136E+01  0.123362833680E+01  0.130661661966E+01
  0.138412586602E+01  0.146644018669E+01  0.155386160506E+01  0.164671104314E+01  0.174532941130E+01
  0.185007923747E+01  0.196134535531E+01  0.207953691172E+01  0.220508839009E+01  0.233846140011E+01
  0.248014627968E+01  0.263066369200E+01  0.279056681584E+01  0.296044277199E+01  0.314091518937E+01
  0.333264611749E+01  0.353633838721E+01  0.375273804219E+01  0.398263660637E+01  0.422687458666E+01
  0.448634348549E+01  0.476198914713E+01  0.505481485628E+01  0.536588521073E+01  0.569632846347E+01
  0.604734168350E+01  0.642019328426E+01  0.681622831347E+01  0.723687181489E+01  0.768363431181E+01
  0.815811524083E+01  0.866200956136E+01  0.919711174825E+01  0.976532184364E+01  0.103686508668E+02
  0.110092276427E+02  0.116893036632E+02  0.124112613988E+02  0.131776195862E+02  0.139910413414E+02
  0.148543415690E+02  0.157704940605E+02  0.167426403621E+02  0.177740977546E+02  0.188683678238E+02
  0.200291458399E+02  0.212603296720E+02  0.225660297404E+02  0.239505785547E+02  0.254185412760E+02
  0.269747259644E+02  0.286241940618E+02  0.303722720010E+02  0.322245613189E+02  0.341869521407E+02
  0.362656310230E+02  0.384670962459E+02  0.407981680571E+02  0.432659994877E+02  0.458780892017E+02
  0.486422929258E+02  0.515668348377E+02  0.546603175459E+02  0.579317349340E+02  0.613904801615E+02
  0.650463580181E+02  0.689095912942E+02  0.729908305915E+02  0.773011621109E+02  0.818521105386E+02
  0.866556486375E+02  0.917241956191E+02  0.970706219281E+02  0.102708246459E+03  0.108650834969E+03
  0.114912594297E+03  0.121508163679E+03  0.128452604363E+03  0.135761383144E+03  0.143450355641E+03
  0.151535742131E+03  0.160034099930E+03  0.168962291836E+03  0.178337447425E+03  0.188176919071E+03
  0.198498232491E+03  0.209319028881E+03  0.220657000669E+03  0.232529819785E+03  0.244955056061E+03
  0.257950088896E+03  0.271532008273E+03  0.285717504386E+03  0.300522754903E+03  0.315963285134E+03
  0.332053838257E+03  0.348808220954E+03  0.366239132464E+03  0.384358000459E+03  0.403174789793E+03
  0.422697798265E+03  0.442933458751E+03  0.463886103536E+03  0.485557742440E+03  0.507947812996E+03
  0.531052932116E+03  0.554866632342E+03  0.579379095189E+03  0.604576875584E+03  0.630442628426E+03
  0.656954821546E+03  0.684087465758E+03  0.711809833678E+03  0.740086192341E+03  0.768875546863E+03
  0.798131392336E+03  0.827801489661E+03  0.857827658044E+03  0.888145600146E+03  0.918684755398E+03
  0.949368191402E+03  0.980112541578E+03  0.101082798537E+04  0.104141828954E+04  0.107178090505E+04
  0.110180713074E+04  0.113138235160E+04  0.116038634783E+04  0.118869368921E+04  0.121617421709E+04
  0.124269360739E+04  0.126811403533E+04  0.129229492606E+04  0.131509380150E+04  0.133636722257E+04
  0.135597181755E+04  0.137376540057E+04  0.138960817150E+04  0.140336398576E+04  0.141490169432E+04
  0.142409653034E+04  0.143083154366E+04  0.143499905050E+04  0.143650210136E+04  0.143525592873E+04
  0.143118937160E+04  0.142424624166E+04  0.141438661835E+04  0.140158804204E+04  0.138584658853E+04
  0.136717779395E+04  0.134561741249E+04  0.132122198211E+04  0.129406917573E+04  0.126425792178E+04
  0.123190827482E+04  0.119716102057E+04  0.116017700834E+04  0.112113619678E+04  0.108023641419E+04
  0.103769182805E+04  0.993731131746E+03  0.948595453821E+03  0.902536005198E+03  0.855811483068E+03
  0.808685257261E+03  0.761422372854E+03  0.714286418421E+03  0.667536262912E+03  0.621422839948E+03
  0.576185893651E+03  0.532050870231E+03  0.489225992918E+03  0.447899597545E+03  0.408237796197E+03
  0.370382528656E+03  0.334450064146E+03  0.300530043929E+03  0.268685226036E+03  0.238952207605E+03
  0.211343498969E+03  0.185851228999E+03  0.162452188108E+03  0.141112750315E+03  0.121791110847E+03
  0.104434777425E+03  0.889742185534E+02  0.753170557654E+02  0.633476452322E+02  0.529332849457E+02
  0.439337166013E+02  0.362092956134E+02  0.296256559048E+02  0.240555383003E+02  0.193793213930E+02
  0.154852579438E+02  0.122697443411E+02  0.963761240902E+01  0.750235296064E+01  0.578620179852E+01
  0.442005835664E+01  0.334323785953E+01  0.250307632968E+01  0.185441692241E+01  0.135900892802E+01
  0.984850381857E+00  0.705502792228E+00  0.499403133335E+00  0.349194330804E+00  0.241091269916E+00
  0.164295078647E+00  0.110464301123E+00  0.732477230045E-01  0.478802256025E-01  0.308402279439E-01
  0.195650888517E-01  0.122192971365E-01  0.750933655477E-02  0.453870368119E-02  0.269658352619E-02
  0.157404513698E-02  0.902201484903E-03  0.507489172708E-03  0.279983567033E-03  0.151411198640E-03
  0.802105783757E-04  0.415980630557E-04  0.211053671140E-04  0.104686890169E-04  0.507297848390E-05
  0.239986650930E-05  0.110748150676E-05  0.498164580656E-06  0.218246379238E-06  0.930462196847E-07
  0.385705455035E-07  0.155322268676E-07  0.607064880761E-08  0.230064087530E-08  0.844596878183E-09
  0.300052065756E-09  0.103046733453E-09  0.341735409287E-10  0.109313728196E-10  0.336885124397E-11
  0.999049233363E-12  0.284739053522E-12  0.778933982620E-13  0.204252292154E-13  0.512679043400E-14
  0.123003166906E-14  0.281668714654E-15  0.614683195298E-16  0.127635706458E-16  0.251766102280E-17
  0.470977863823E-18  0.834128701543E-19  0.139611967675E-19  0.220431009579E-20  0.327688784500E-21
  0.457764137294E-22  0.599706635674E-23  0.735276399386E-24  0.841871972901E-25  0.898181817836E-26
  0.890868262820E-27  0.819539719856E-28  0.697552702429E-29  0.547953332399E-30  0.396226358746E-31
  0.263035065187E-32  0.159865238670E-33  0.887003495144E-35  0.447969335314E-36  0.205306373339E-37
  0.851186687055E-39  0.318206326318E-40
 mkinetic energy-density pseudized
  0.242933787425E-06  0.258989864073E-06  0.276107125328E-06  0.294355707424E-06  0.313810382066E-06
  0.334550862801E-06  0.356662131637E-06  0.380234787243E-06  0.405365416173E-06  0.432156988617E-06
  0.460719280311E-06  0.491169322334E-06  0.523631880625E-06  0.558239967207E-06  0.595135385182E-06
  0.634469309760E-06  0.676402907683E-06  0.721107997585E-06  0.768767754007E-06  0.819577457932E-06
  0.873745296929E-06  0.931493218182E-06  0.993057837892E-06  0.105869141079E-05  0.112866286373E-05
  0.120325889757E-05  0.128278516192E-05  0.136756750751E-05  0.145795332130E-05  0.155431294989E-05
  0.165704121697E-05  0.176655904107E-05  0.188331516022E-05  0.200778797061E-05  0.214048748678E-05
  0.228195743133E-05  0.243277746278E-05  0.259356555066E-05  0.276498050754E-05  0.294772468852E-05
  0.314254686896E-05  0.335024531257E-05  0.357167104219E-05  0.380773132677E-05  0.405939339878E-05
  0.432768841736E-05  0.461371569338E-05  0.491864719373E-05  0.524373234334E-05  0.559030314455E-05
  0.595977963482E-05  0.635367570519E-05  0.677360530328E-05  0.722128904623E-05  0.769856127075E-05
  0.820737754905E-05  0.874982270164E-05  0.932811933957E-05  0.994463697130E-05  0.106019017115E-04
  0.113026066316E-04  0.120496227939E-04  0.128460110160E-04  0.136950344115E-04  0.146001717606E-04
  0.155651317639E-04  0.165938682378E-04  0.176905963154E-04  0.188598097170E-04  0.201062991627E-04
  0.214351720014E-04  0.228518731377E-04  0.243622073412E-04  0.259723630312E-04  0.276889376321E-04
  0.295189646058E-04  0.314699422699E-04  0.335498645208E-04  0.357672535872E-04  0.381311949487E-04
  0.406513745615E-04  0.433381185448E-04  0.462024354903E-04  0.492560615674E-04  0.525115086099E-04
  0.559821153802E-04  0.596821022222E-04  0.636266293256E-04  0.678318588411E-04  0.723150211012E-04
  0.770944852161E-04  0.821898343371E-04  0.876219458924E-04  0.934130771262E-04  0.995869562912E-04
  0.106168879867E-03  0.113185816205E-03  0.120666516021E-03  0.128641630188E-03  0.137143835323E-03
  0.146207967660E-03  0.155871165778E-03  0.166173022762E-03  0.177155748415E-03  0.188864342192E-03
  0.201346777564E-03  0.214654198560E-03  0.228841129302E-03  0.243965697383E-03  0.260089872011E-03
  0.277279717881E-03  0.295605665831E-03  0.315142801379E-03  0.335971172326E-03  0.358176116681E-03
  0.381848612262E-03  0.407085649390E-03  0.433990628207E-03  0.462673782250E-03  0.493252630012E-03
  0.525852456329E-03  0.560606825577E-03  0.597658128777E-03  0.637158166835E-03  0.679268772317E-03
  0.724162472303E-03  0.772023195015E-03  0.823047023139E-03  0.877442996890E-03  0.935433970130E-03
  0.997257523028E-03  0.106316693500E-02  0.113343222188E-02  0.120834124164E-02  0.128820087308E-02
  0.137333827231E-02  0.146410221232E-02  0.156086451086E-02  0.166402155266E-02  0.177399591212E-02
  0.189123808310E-02  0.201622832289E-02  0.214947861787E-02  0.229153477889E-02  0.244297867491E-02
  0.260443061400E-02  0.277655188143E-02  0.296004744513E-02  0.315566883962E-02  0.336421724010E-02
  0.358654673923E-02  0.382356783990E-02  0.407625117820E-02  0.434563149178E-02  0.463281184963E-02
  0.493896816045E-02  0.526535397800E-02  0.561330562278E-02  0.598424764087E-02  0.637969862201E-02
  0.680127740039E-02  0.725070966332E-02  0.772983499435E-02  0.824061437927E-02  0.878513820531E-02
  0.936563478561E-02  0.998447944331E-02  0.106442041916E-01  0.113475080490E-01  0.120972680298E-01
  0.128965508562E-01  0.137486254355E-01  0.146569761547E-01  0.156253170447E-01  0.166576068690E-01
  0.177580651986E-01  0.189311895349E-01  0.201817735492E-01  0.215149265097E-01  0.229360939724E-01
  0.244510798168E-01  0.260660697120E-01  0.277876561036E-01  0.296228648198E-01  0.315791833964E-01
  0.336645912317E-01  0.358875916844E-01  0.382572462377E-01  0.407832108570E-01  0.434757746795E-01
  0.463459011780E-01  0.494052719525E-01  0.526663333102E-01  0.561423458042E-01  0.598474369091E-01
  0.637966570233E-01  0.680060389966E-01  0.724926613914E-01  0.772747156982E-01  0.823715777346E-01
  0.878038834706E-01  0.935936095317E-01  0.997641586447E-01  0.106340450301E+00  0.113349016925E+00
  0.120818105843E+00  0.128777787364E+00  0.137260069290E+00  0.146299018181E+00  0.155930887723E+00
  0.166194254523E+00  0.177130161708E+00  0.188782270658E+00  0.201197021250E+00  0.214423800957E+00
  0.228515123159E+00  0.243526815015E+00  0.259518215224E+00  0.276552381985E+00  0.294696311464E+00
  0.314021167009E+00  0.334602519343E+00  0.356520597904E+00  0.379860553436E+00  0.404712731863E+00
  0.431172959396E+00  0.459342838694E+00  0.489330055791E+00  0.521248697343E+00  0.555219577559E+00
  0.591370573996E+00  0.629836971117E+00  0.670761810277E+00  0.714296244428E+00  0.760599895486E+00
  0.809841211871E+00  0.862197823212E+00  0.917856888672E+00  0.977015434687E+00  0.103988067716E+01
  0.110667032240E+01  0.117761283994E+01  0.125294769975E+01  0.133292556447E+01  0.141780842672E+01
  0.150786967948E+01  0.160339410601E+01  0.170467777408E+01  0.181202781699E+01  0.192576208168E+01
  0.204620862165E+01  0.217370500983E+01  0.230859744316E+01  0.245123960790E+01  0.260199127059E+01
  0.276121655632E+01  0.292928187163E+01  0.310655342528E+01  0.329339429574E+01  0.349016098973E+01
  0.369719943168E+01  0.391484031937E+01  0.414339377710E+01  0.438314323338E+01  0.463433844763E+01
  0.489718760727E+01  0.517184841625E+01  0.545841809623E+01  0.575692222455E+01  0.606730233906E+01
  0.638940224870E+01  0.672295300265E+01  0.706755648999E+01  0.742266766740E+01  0.778757544628E+01
  0.816138231364E+01  0.854298281570E+01  0.893104109990E+01  0.932396779333E+01  0.971989659434E+01
  0.101166610716E+02  0.105117723029E+02  0.109023981461E+02  0.112853451175E+02  0.116570440592E+02
  0.120135410044E+02  0.123504948958E+02  0.126631840740E+02  0.129465237164E+02  0.131950966656E+02
  0.134032003222E+02  0.135649124562E+02  0.136741789025E+02  0.137249260851E+02  0.137112011302E+02
  0.136273419110E+02  0.134681786353E+02  0.132292674761E+02  0.129071551298E+02  0.124996709957E+02
  0.120062407678E+02  0.114282115459E+02  0.107691740143E+02  0.100352617809E+02  0.923540165197E+01
  0.838148158224E+01  0.748839557384E+01  0.657391741102E+01  0.565834855831E+01  0.476388092557E+01
  0.391361399582E+01  0.313016995527E+01  0.243386234317E+01  0.184039615305E+01  0.135811333861E+01
  0.984850381857E+00  0.705502792228E+00  0.499403133335E+00  0.349194330804E+00  0.241091269916E+00
  0.164295078647E+00  0.110464301123E+00  0.732477230045E-01  0.478802256025E-01  0.308402279439E-01
  0.195650888517E-01  0.122192971365E-01  0.750933655477E-02  0.453870368119E-02  0.269658352619E-02
  0.157404513698E-02  0.902201484903E-03  0.507489172708E-03  0.279983567033E-03  0.151411198640E-03
  0.802105783757E-04  0.415980630557E-04  0.211053671140E-04  0.104686890169E-04  0.507297848390E-05
  0.239986650930E-05  0.110748150676E-05  0.498164580656E-06  0.218246379238E-06  0.930462196847E-07
  0.385705455035E-07  0.155322268676E-07  0.607064880761E-08  0.230064087530E-08  0.844596878183E-09
  0.300052065756E-09  0.103046733453E-09  0.341735409287E-10  0.109313728196E-10  0.336885124397E-11
  0.999049233363E-12  0.284739053522E-12  0.778933982620E-13  0.204252292154E-13  0.512679043400E-14
  0.123003166906E-14  0.281668714654E-15  0.614683195298E-16  0.127635706458E-16  0.251766102280E-17
  0.470977863823E-18  0.834128701543E-19  0.139611967675E-19  0.220431009579E-20  0.327688784500E-21
  0.457764137294E-22  0.599706635674E-23  0.735276399386E-24  0.841871972901E-25  0.898181817836E-26
  0.890868262820E-27  0.819539719856E-28  0.697552702429E-29  0.547953332399E-30  0.396226358746E-31
  0.263035065187E-32  0.159865238670E-33  0.887003495144E-35  0.447969335314E-36  0.205306373339E-37
  0.851186687055E-39  0.318206326318E-40
 local pseudopotential core
 -0.882847027633E+02 -0.882817457667E+02 -0.882788819000E+02 -0.882761082305E+02 -0.882734219178E+02
 -0.882708202114E+02 -0.882683004468E+02 -0.882658600438E+02 -0.882634965037E+02 -0.882612074058E+02
 -0.882589904062E+02 -0.882568432348E+02 -0.882547636928E+02 -0.882527496510E+02 -0.882507990470E+02
 -0.882489098837E+02 -0.882470802265E+02 -0.882453082020E+02 -0.882435919962E+02 -0.882419298517E+02
 -0.882403200667E+02 -0.882387609930E+02 -0.882372510348E+02 -0.882357886459E+02 -0.882343723294E+02
 -0.882330006352E+02 -0.882316721594E+02 -0.882303855422E+02 -0.882291394664E+02 -0.882279326568E+02
 -0.882267638784E+02 -0.882256319348E+02 -0.882245356678E+02 -0.882234739558E+02 -0.882224457124E+02
 -0.882214498857E+02 -0.882204854570E+02 -0.882195514398E+02 -0.882186468789E+02 -0.882177708494E+02
 -0.882169224556E+02 -0.882161008300E+02 -0.882153051332E+02 -0.882145345520E+02 -0.882137882990E+02
 -0.882130656122E+02 -0.882123657534E+02 -0.882116880085E+02 -0.882110316856E+02 -0.882103961153E+02
 -0.882097806494E+02 -0.882091846607E+02 -0.882086075420E+02 -0.882080487056E+02 -0.882075075827E+02
 -0.882069836232E+02 -0.882064762944E+02 -0.882059850811E+02 -0.882055094850E+02 -0.882050490238E+02
 -0.882046032315E+02 -0.882041716570E+02 -0.882037538643E+02 -0.882033494320E+02 -0.882029579527E+02
 -0.882025790328E+02 -0.882022122919E+02 -0.882018573627E+02 -0.882015138905E+02 -0.882011815330E+02
 -0.882008599597E+02 -0.882005488520E+02 -0.882002479027E+02 -0.881999568156E+02 -0.881996753056E+02
 -0.881994030981E+02 -0.881991399291E+02 -0.881988855446E+02 -0.881986397008E+02 -0.881984021638E+02
 -0.881981727091E+02 -0.881979511221E+02 -0.881977371973E+02 -0.881975307385E+02 -0.881973315590E+02
 -0.881971394807E+02 -0.881969543347E+02 -0.881967759612E+02 -0.881966042090E+02 -0.881964389359E+02
 -0.881962800088E+02 -0.881961273030E+02 -0.881959807030E+02 -0.881958401022E+02 -0.881957054031E+02
 -0.881955765172E+02 -0.881954533653E+02 -0.881953358774E+02 -0.881952239932E+02 -0.881951176620E+02
 -0.881950168431E+02 -0.881949215059E+02 -0.881948316301E+02 -0.881947472063E+02 -0.881946682361E+02
 -0.881945947323E+02 -0.881945267198E+02 -0.881944642355E+02 -0.881944073292E+02 -0.881943560637E+02
 -0.881943105158E+02 -0.881942707767E+02 -0.881942369523E+02 -0.881942091647E+02 -0.881941875524E+02
 -0.881941722710E+02 -0.881941634948E+02 -0.881941614169E+02 -0.881941662507E+02 -0.881941782312E+02
 -0.881941976155E+02 -0.881942246848E+02 -0.881942597452E+02 -0.881943031297E+02 -0.881943551990E+02
 -0.881944163440E+02 -0.881944869871E+02 -0.881945675839E+02 -0.881946586260E+02 -0.881947606423E+02
 -0.881948742021E+02 -0.881949999169E+02 -0.881951384436E+02 -0.881952904870E+02 -0.881954568029E+02
 -0.881956382015E+02 -0.881958355507E+02 -0.881960497797E+02 -0.881962818830E+02 -0.881965329248E+02
 -0.881968040431E+02 -0.881970964547E+02 -0.881974114604E+02 -0.881977504500E+02 -0.881981149086E+02
 -0.881985064223E+02 -0.881989266853E+02 -0.881993775065E+02 -0.881998608170E+02 -0.882003786784E+02
 -0.882009332911E+02 -0.882015270032E+02 -0.882021623207E+02 -0.882028419172E+02 -0.882035686455E+02
 -0.882043455487E+02 -0.882051758732E+02 -0.882060630817E+02 -0.882070108679E+02 -0.882080231709E+02
 -0.882091041919E+02 -0.882102584111E+02 -0.882114906064E+02 -0.882128058724E+02 -0.882142096417E+02
 -0.882157077068E+02 -0.882173062440E+02 -0.882190118381E+02 -0.882208315100E+02 -0.882227727445E+02
 -0.882248435215E+02 -0.882270523479E+02 -0.882294082926E+02 -0.882319210231E+02 -0.882346008449E+02
 -0.882374587431E+02 -0.882405064274E+02 -0.882437563790E+02 -0.882472219016E+02 -0.882509171748E+02
 -0.882548573117E+02 -0.882590584197E+02 -0.882635376655E+02 -0.882683133445E+02 -0.882734049540E+02
 -0.882788332715E+02 -0.882846204387E+02 -0.882907900493E+02 -0.882973672442E+02 -0.883043788115E+02
 -0.883118532931E+02 -0.883198210989E+02 -0.883283146269E+02 -0.883373683921E+02 -0.883470191628E+02
 -0.883573061058E+02 -0.883682709401E+02 -0.883799581011E+02 -0.883924149145E+02 -0.884056917807E+02
 -0.884198423708E+02 -0.884349238348E+02 -0.884509970222E+02 -0.884681267159E+02 -0.884863818804E+02
 -0.885058359250E+02 -0.885265669818E+02 -0.885486582012E+02 -0.885721980636E+02 -0.885972807105E+02
 -0.886240062928E+02 -0.886524813407E+02 -0.886828191532E+02 -0.887151402099E+02 -0.887495726048E+02
 -0.887862525044E+02 -0.888253246295E+02 -0.888669427628E+02 -0.889112702822E+02 -0.889584807217E+02
 -0.890087583595E+02 -0.890622988355E+02 -0.891193097968E+02 -0.891800115741E+02 -0.892446378876E+02
 -0.893134365838E+02 -0.893866704025E+02 -0.894646177750E+02 -0.895475736523E+02 -0.896358503637E+02
 -0.897297785034E+02 -0.898297078466E+02 -0.899360082908E+02 -0.900490708225E+02 -0.901693085058E+02
 -0.902971574900E+02 -0.904330780329E+02 -0.905775555360E+02 -0.907311015845E+02 -0.908942549890E+02
 -0.910675828188E+02 -0.912516814209E+02 -0.914471774136E+02 -0.916547286435E+02 -0.918750250939E+02
 -0.921087897285E+02 -0.923567792526E+02 -0.926197847731E+02 -0.928986323317E+02 -0.931941832864E+02
 -0.935073345075E+02 -0.938390183546E+02 -0.941902023900E+02 -0.945618887824E+02 -0.949551133443E+02
 -0.953709441385E+02 -0.958104795825E+02 -0.962748459639E+02 -0.967651942732E+02 -0.972826962441E+02
 -0.978285394781E+02 -0.984039215140E+02 -0.990100426869E+02 -0.996480976023E+02 -0.100319265032E+03
 -0.101024696022E+03 -0.101765499973E+03 -0.102542728449E+03 -0.103357356444E+03 -0.104210260799E+03
 -0.105102195492E+03 -0.106033763458E+03 -0.107005384626E+03 -0.108017259839E+03 -0.109069330339E+03
 -0.110161232496E+03 -0.111292247523E+03 -0.112461245937E+03 -0.113666626597E+03 -0.114906250278E+03
 -0.116177367829E+03 -0.117476543170E+03 -0.118799571597E+03 -0.120141394124E+03 -0.121496008972E+03
 -0.122856381684E+03 -0.124214355841E+03 -0.125560566852E+03 -0.126884361879E+03 -0.128173729476E+03
 -0.129415243065E+03 -0.130594022793E+03 -0.131693720607E+03 -0.132696533549E+03 -0.133583250220E+03
 -0.134333335320E+03 -0.134925057119E+03 -0.135335662944E+03 -0.135541608607E+03 -0.135518849269E+03
 -0.135243201915E+03 -0.134690793297E+03 -0.133838611620E+03 -0.132665184906E+03 -0.131151412645E+03
 -0.129281578797E+03 -0.127044571543E+03 -0.124435326368E+03 -0.121456491762E+03 -0.118120288562E+03
 -0.114450492543E+03 -0.110484413869E+03 -0.106274677134E+03 -0.101890526345E+03 -0.974179250314E+02
 -0.929875171973E+02 -0.886941197618E+02 -0.846923560113E+02 -0.810793738948E+02 -0.779624469981E+02
 -0.754501521950E+02 -0.736154702789E+02 -0.724996876586E+02 -0.702099271430E+02 -0.679987731649E+02
 -0.658572612018E+02 -0.637831941547E+02 -0.617744484196E+02 -0.598289643009E+02 -0.579447518677E+02
 -0.561198790771E+02 -0.543524753374E+02 -0.526407356178E+02 -0.509829028983E+02 -0.493772807736E+02
 -0.478222247219E+02 -0.463161425369E+02 -0.448574917176E+02 -0.434447785525E+02 -0.420765563375E+02
 -0.407514239174E+02 -0.394680242603E+02 -0.382250430676E+02 -0.370212075492E+02 -0.358552759099E+02
 -0.347260802381E+02 -0.336324383714E+02 -0.325732388825E+02 -0.315473970684E+02 -0.305538623964E+02
 -0.295916173995E+02 -0.286596767291E+02 -0.277570859810E+02 -0.268829208191E+02 -0.260362860999E+02
 -0.252163147669E+02 -0.244221671166E+02 -0.236530298768E+02 -0.229081153855E+02 -0.221866607865E+02
 -0.214879272448E+02 -0.208111991946E+02 -0.201557836057E+02 -0.195210092745E+02 -0.189062261365E+02
 -0.183108046008E+02 -0.177341349052E+02 -0.171756264918E+02 -0.166347074013E+02 -0.161108236876E+02
 -0.156034388505E+02 -0.151120332858E+02 -0.146361037532E+02 -0.141751628611E+02 -0.137287385672E+02
 -0.132963736952E+02 -0.128776254668E+02 -0.124720650482E+02 -0.120792771105E+02 -0.116988594053E+02
 -0.113304223519E+02 -0.109735886390E+02 -0.106279928380E+02 -0.102932810287E+02 -0.996911043712E+01
 -0.965514908449E+01 -0.935107544702E+01
 pspotential valence only
 -0.677029363228E+02 -0.676999792830E+02 -0.676971153701E+02 -0.676943416514E+02 -0.676916552862E+02
 -0.676890535239E+02 -0.676865336996E+02 -0.676840932331E+02 -0.676817296252E+02 -0.676794404551E+02
 -0.676772233785E+02 -0.676750761250E+02 -0.676729964954E+02 -0.676709823603E+02 -0.676690316568E+02
 -0.676671423875E+02 -0.676653126172E+02 -0.676635404721E+02 -0.676618241378E+02 -0.676601618563E+02
 -0.676585519253E+02 -0.676569926958E+02 -0.676554825716E+02 -0.676540200057E+02 -0.676526035005E+02
 -0.676512316052E+02 -0.676499029149E+02 -0.676486160691E+02 -0.676473697495E+02 -0.676461626801E+02
 -0.676449936246E+02 -0.676438613857E+02 -0.676427648039E+02 -0.676417027563E+02 -0.676406741551E+02
 -0.676396779468E+02 -0.676387131114E+02 -0.676377786607E+02 -0.676368736375E+02 -0.676359971152E+02
 -0.676351481961E+02 -0.676343260105E+02 -0.676335297166E+02 -0.676327584988E+02 -0.676320115671E+02
 -0.676312881568E+02 -0.676305875268E+02 -0.676299089596E+02 -0.676292517600E+02 -0.676286152552E+02
 -0.676279987930E+02 -0.676274017421E+02 -0.676268234910E+02 -0.676262634474E+02 -0.676257210375E+02
 -0.676251957059E+02 -0.676246869143E+02 -0.676241941416E+02 -0.676237168830E+02 -0.676232546495E+02
 -0.676228069676E+02 -0.676223733787E+02 -0.676219534386E+02 -0.676215467167E+02 -0.676211527967E+02
 -0.676207712747E+02 -0.676204017597E+02 -0.676200438731E+02 -0.676196972480E+02 -0.676193615292E+02
 -0.676190363725E+02 -0.676187214446E+02 -0.676184164225E+02 -0.676181209935E+02 -0.676178348546E+02
 -0.676175577123E+02 -0.676172892822E+02 -0.676170292890E+02 -0.676167774659E+02 -0.676165335542E+02
 -0.676162973037E+02 -0.676160684716E+02 -0.676158468229E+02 -0.676156321298E+02 -0.676154241716E+02
 -0.676152227345E+02 -0.676150276112E+02 -0.676148386009E+02 -0.676146555089E+02 -0.676144781466E+02
 -0.676143063312E+02 -0.676141398853E+02 -0.676139786371E+02 -0.676138224201E+02 -0.676136710725E+02
 -0.676135244379E+02 -0.676133823641E+02 -0.676132447038E+02 -0.676131113140E+02 -0.676129820559E+02
 -0.676128567947E+02 -0.676127353997E+02 -0.676126177440E+02 -0.676125037043E+02 -0.676123931607E+02
 -0.676122859968E+02 -0.676121820996E+02 -0.676120813589E+02 -0.676119836677E+02 -0.676118889219E+02
 -0.676117970199E+02 -0.676117078630E+02 -0.676116213548E+02 -0.676115374015E+02 -0.676114559113E+02
 -0.676113767947E+02 -0.676112999642E+02 -0.676112253343E+02 -0.676111528211E+02 -0.676110823425E+02
 -0.676110138179E+02 -0.676109471684E+02 -0.676108823160E+02 -0.676108191844E+02 -0.676107576979E+02
 -0.676106977820E+02 -0.676106393633E+02 -0.676105823685E+02 -0.676105267256E+02 -0.676104723625E+02
 -0.676104192076E+02 -0.676103671898E+02 -0.676103162374E+02 -0.676102662792E+02 -0.676102172435E+02
 -0.676101690580E+02 -0.676101216501E+02 -0.676100749463E+02 -0.676100288723E+02 -0.676099833526E+02
 -0.676099383102E+02 -0.676098936669E+02 -0.676098493426E+02 -0.676098052553E+02 -0.676097613207E+02
 -0.676097174522E+02 -0.676096735604E+02 -0.676096295529E+02 -0.676095853342E+02 -0.676095408051E+02
 -0.676094958622E+02 -0.676094503984E+02 -0.676094043015E+02 -0.676093574546E+02 -0.676093097350E+02
 -0.676092610146E+02 -0.676092111585E+02 -0.676091600252E+02 -0.676091074659E+02 -0.676090533235E+02
 -0.676089974327E+02 -0.676089396189E+02 -0.676088796976E+02 -0.676088174737E+02 -0.676087527408E+02
 -0.676086852801E+02 -0.676086148599E+02 -0.676085412342E+02 -0.676084641422E+02 -0.676083833066E+02
 -0.676082984331E+02 -0.676082092086E+02 -0.676081153002E+02 -0.676080163534E+02 -0.676079119911E+02
 -0.676078018115E+02 -0.676076853864E+02 -0.676075622595E+02 -0.676074319443E+02 -0.676072939218E+02
 -0.676071476379E+02 -0.676069925014E+02 -0.676068278810E+02 -0.676066531024E+02 -0.676064674448E+02
 -0.676062701380E+02 -0.676060603583E+02 -0.676058372247E+02 -0.676055997945E+02 -0.676053470589E+02
 -0.676050779374E+02 -0.676047912728E+02 -0.676044858252E+02 -0.676041602655E+02 -0.676038131684E+02
 -0.676034430051E+02 -0.676030481348E+02 -0.676026267958E+02 -0.676021770962E+02 -0.676016970028E+02
 -0.676011843301E+02 -0.676006367272E+02 -0.676000516650E+02 -0.675994264203E+02 -0.675987580603E+02
 -0.675980434246E+02 -0.675972791059E+02 -0.675964614282E+02 -0.675955864247E+02 -0.675946498113E+02
 -0.675936469596E+02 -0.675925728663E+02 -0.675914221196E+02 -0.675901888632E+02 -0.675888667563E+02
 -0.675874489296E+02 -0.675859279381E+02 -0.675842957081E+02 -0.675825434805E+02 -0.675806617478E+02
 -0.675786401861E+02 -0.675764675798E+02 -0.675741317408E+02 -0.675716194189E+02 -0.675689162058E+02
 -0.675660064292E+02 -0.675628730391E+02 -0.675594974837E+02 -0.675558595757E+02 -0.675519373480E+02
 -0.675477068978E+02 -0.675431422201E+02 -0.675382150288E+02 -0.675328945665E+02 -0.675271474021E+02
 -0.675209372171E+02 -0.675142245808E+02 -0.675069667152E+02 -0.674991172503E+02 -0.674906259726E+02
 -0.674814385676E+02 -0.674714963593E+02 -0.674607360496E+02 -0.674490894629E+02 -0.674364832975E+02
 -0.674228388926E+02 -0.674080720140E+02 -0.673920926679E+02 -0.673748049480E+02 -0.673561069266E+02
 -0.673358905977E+02 -0.673140418811E+02 -0.672904406985E+02 -0.672649611314E+02 -0.672374716689E+02
 -0.672078355565E+02 -0.671759112523E+02 -0.671415529964E+02 -0.671046114981E+02 -0.670649347404E+02
 -0.670223688986E+02 -0.669767593642E+02 -0.669279518613E+02 -0.668757936324E+02 -0.668201346675E+02
 -0.667608289374E+02 -0.666977355866E+02 -0.666307200262E+02 -0.665596548614E+02 -0.664844205716E+02
 -0.664049058520E+02 -0.663210075134E+02 -0.662326298231E+02 -0.661396831633E+02 -0.660420818717E+02
 -0.659397411276E+02 -0.658325727459E+02 -0.657204797519E+02 -0.656033496314E+02 -0.654810461818E+02
 -0.653533999520E+02 -0.652201973321E+02 -0.650811684692E+02 -0.649359743260E+02 -0.647841933800E+02
 -0.646253086764E+02 -0.644586961856E+02 -0.642836156687E+02 -0.640992054826E+02 -0.639044829298E+02
 -0.636983518079E+02 -0.634796186944E+02 -0.632470191307E+02 -0.629992542045E+02 -0.627350370545E+02
 -0.624531475609E+02 -0.621524920643E+02 -0.618321635480E+02 -0.614914965947E+02 -0.611301108549E+02
 -0.607479369979E+02 -0.603452202783E+02 -0.599224989073E+02 -0.594805571213E+02 -0.590203557841E+02
 -0.585429460523E+02 -0.580493736305E+02 -0.575405821488E+02 -0.570173241578E+02 -0.564800873173E+02
 -0.559290419140E+02 -0.553640142810E+02 -0.547844894175E+02 -0.541896454493E+02 -0.535780467204E+02
 -0.529764775147E+02 -0.523620166995E+02 -0.517623261271E+02 -0.511452816143E+02 -0.504956221092E+02
 -0.498167682175E+02 -0.491051419461E+02 -0.483644386275E+02 -0.476157420048E+02 -0.468589260287E+02
 -0.460886089348E+02 -0.453062468303E+02 -0.445133911429E+02 -0.437116507593E+02 -0.429026500773E+02
 -0.420879861315E+02 -0.412691919596E+02 -0.404476909331E+02 -0.396247719317E+02 -0.388015521266E+02
 -0.379789658056E+02 -0.371577579970E+02 -0.363384972642E+02 -0.355216049809E+02 -0.347074009332E+02
 -0.338961613729E+02 -0.330881837015E+02 -0.322838503173E+02 -0.314836839549E+02 -0.306883864908E+02
 -0.298988653613E+02 -0.291162209872E+02 -0.283417366413E+02 -0.275768340325E+02 -0.268230227561E+02
 -0.260818408398E+02 -0.253547924009E+02 -0.246432867362E+02 -0.239485824283E+02 -0.232717393566E+02
 -0.226135808533E+02 -0.219746677937E+02 -0.213552858717E+02 -0.207554467100E+02 -0.201749026405E+02
 -0.196131739946E+02 -0.190695866871E+02 -0.185433169571E+02 -0.180334395474E+02 -0.175389754993E+02
 -0.170589361410E+02 -0.165923606379E+02 -0.161383454990E+02 -0.156960654681E+02 -0.152647861295E+02
 -0.148438692120E+02 -0.144327719526E+02 -0.140310420185E+02 -0.136383094263E+02 -0.132542767148E+02
 -0.128787083902E+02 -0.125114204025E+02 -0.121522701780E+02 -0.118011475320E+02 -0.114579666292E+02
 -0.111226590432E+02 -0.107951678898E+02 -0.104754429619E+02 -0.101634367651E+02 -0.985910134803E+01
 -0.956238582002E+01 -0.927323445724E+01
 core charge-density (pseudized)
  0.680655423365E-09  0.725641572739E-09  0.773600964596E-09  0.824730107660E-09  0.879238498384E-09
  0.937349479347E-09  0.999301154371E-09  0.106534736413E-08  0.113575872624E-08  0.121082374407E-08
  0.129084998888E-08  0.137616536006E-08  0.146711942862E-08  0.156408486960E-08  0.166745898898E-08
  0.177766535168E-08  0.189515551701E-08  0.202041088893E-08  0.215394468853E-08  0.229630405692E-08
  0.244807229706E-08  0.260987126380E-08  0.278236391187E-08  0.296625701223E-08  0.316230404807E-08
  0.337130830202E-08  0.359412614763E-08  0.383167055817E-08  0.408491484753E-08  0.435489665820E-08
  0.464272221296E-08  0.494957084744E-08  0.527669984241E-08  0.562544957529E-08  0.599724901223E-08
  0.639362156314E-08  0.681619132370E-08  0.726668972992E-08  0.774696265252E-08  0.825897796016E-08
  0.880483358261E-08  0.938676610676E-08  0.100071599408E-07  0.106685570840E-07  0.113736675425E-07
  0.121253804330E-07  0.129267758206E-07  0.137811373394E-07  0.146919656461E-07  0.156629927645E-07
  0.166981973761E-07  0.178018211230E-07  0.189783859870E-07  0.202327128184E-07  0.215699410884E-07
  0.229955499479E-07  0.245153806772E-07  0.261356606205E-07  0.278630287010E-07  0.297045626236E-07
  0.316678078750E-07  0.337608086398E-07  0.359921407609E-07  0.383709468778E-07  0.409069738877E-07
  0.436106128814E-07  0.464929417201E-07  0.495657704248E-07  0.528416895668E-07  0.563341218552E-07
  0.600573771349E-07  0.640267110188E-07  0.682583873954E-07  0.727697450678E-07  0.775792687963E-07
  0.827066650370E-07  0.881729426855E-07  0.940004991575E-07  0.100213212158E-06  0.106836537516E-06
  0.113897613485E-06  0.121425371938E-06  0.129450656906E-06  0.138006350962E-06  0.147127509944E-06
  0.156851506590E-06  0.167218183670E-06  0.178270017224E-06  0.190052290604E-06  0.202613280005E-06
  0.216004452271E-06  0.230280675763E-06  0.245500445163E-06  0.261726121146E-06  0.279024185878E-06
  0.297465515407E-06  0.317125670056E-06  0.338085204001E-06  0.360429995314E-06  0.384251597816E-06
  0.409647616182E-06  0.436722105830E-06  0.465585999250E-06  0.496357560490E-06  0.529162869689E-06
  0.564136339626E-06  0.601421266397E-06  0.641170416497E-06  0.683546652678E-06  0.728723601185E-06
  0.776886363065E-06  0.828232272488E-06  0.882971705178E-06  0.941328940256E-06  0.100354307904E-05
  0.106986902453E-05  0.114057852567E-05  0.121596129054E-05  0.129632617312E-05  0.138200243849E-05
  0.147334111161E-05  0.157071641518E-05  0.167452730252E-05  0.178519909173E-05  0.190318520777E-05
  0.202896903965E-05  0.216306592032E-05  0.230602523727E-05  0.245843268262E-05  0.262091265180E-05
  0.279413080063E-05  0.297879677137E-05  0.317566709868E-05  0.338554830757E-05  0.360930021594E-05
  0.384783945510E-05  0.410214322280E-05  0.437325328409E-05  0.466228023621E-05  0.497040805507E-05
  0.529889894187E-05  0.564909848953E-05  0.602244119016E-05  0.642045630594E-05  0.684477412734E-05
  0.729713264433E-05  0.777938465760E-05  0.829350535885E-05  0.884160041108E-05  0.942591456159E-05
  0.100488408230E-04  0.107129302593E-04  0.114209024173E-04  0.121756564448E-04  0.129802829424E-04
  0.138380765944E-04  0.147525496332E-04  0.157274461895E-04  0.167667575864E-04  0.178747386415E-04
  0.190559250400E-04  0.203151518517E-04  0.216575732639E-04  0.230886836131E-04  0.246143397969E-04
  0.262407851583E-04  0.279746749383E-04  0.298231033983E-04  0.317936327207E-04  0.338943238050E-04
  0.361337690812E-04  0.385211274706E-04  0.410661616363E-04  0.437792776673E-04  0.466715673579E-04
  0.497548532456E-04  0.530417365892E-04  0.565456484733E-04  0.602809042408E-04  0.642627614675E-04
  0.685074817037E-04  0.730323962245E-04  0.778559760424E-04  0.829979064541E-04  0.884791664075E-04
  0.943221129929E-04  0.100550571381E-03  0.107189930551E-03  0.114267245161E-03  0.121811343960E-03
  0.129852945127E-03  0.138424778976E-03  0.147561718479E-03  0.157300918069E-03  0.167681961246E-03
  0.178747017500E-03  0.190541009111E-03  0.203111788417E-03  0.216510326162E-03  0.230790911566E-03
  0.246011364805E-03  0.262233262597E-03  0.279522177644E-03  0.297947932694E-03  0.317584870034E-03
  0.338512137249E-03  0.360813990100E-03  0.384580113432E-03  0.409905961023E-03  0.436893115323E-03
  0.465649668047E-03  0.496290622615E-03  0.528938319422E-03  0.563722884960E-03  0.600782705767E-03
  0.640264928227E-03  0.682325985165E-03  0.727132150179E-03  0.774860120604E-03  0.825697629925E-03
  0.879844090362E-03  0.937511266261E-03  0.998923978765E-03  0.106432084208E-02  0.113395503140E-02
  0.120809508246E-02  0.128702572199E-02  0.137104872867E-02  0.146048382286E-02  0.155566958380E-02
  0.165696439167E-02  0.176474739161E-02  0.187941947594E-02  0.200140427978E-02  0.213114918441E-02
  0.226912632133E-02  0.241583356873E-02  0.257179553038E-02  0.273756448524E-02  0.291372129399E-02
  0.310087624632E-02  0.329966983032E-02  0.351077340217E-02  0.373488973100E-02  0.397275339029E-02
  0.422513096256E-02  0.449282101976E-02  0.477665383641E-02  0.507749078661E-02  0.539622337006E-02
  0.573377180461E-02  0.609108311565E-02  0.646912864392E-02  0.686890088431E-02  0.729140955832E-02
  0.773767681229E-02  0.820873142232E-02  0.870560187496E-02  0.922930818049E-02  0.978085226298E-02
  0.103612067587E-01  0.109713020417E-01  0.116120112844E-01  0.122841333480E-01  0.129883732919E-01
  0.137253202817E-01  0.144954226725E-01  0.152989600493E-01  0.161360120087E-01  0.170064234864E-01
  0.179097664579E-01  0.188452978780E-01  0.198119137802E-01  0.208080995245E-01  0.218318762803E-01
  0.228807439482E-01  0.239516208771E-01  0.250407809209E-01  0.261437886059E-01  0.272554334580E-01
  0.283696648654E-01  0.294795292383E-01  0.305771116751E-01  0.316534848547E-01  0.326986684502E-01
  0.337016029989E-01  0.346501428490E-01  0.355310735372E-01  0.363301596914E-01  0.370322302804E-01
  0.376213086872E-01  0.380807956058E-01  0.383937130609E-01  0.385430178178E-01  0.385119919395E-01
  0.382847170908E-01  0.378466371795E-01  0.371852108168E-01  0.362906506140E-01  0.351567402099E-01
  0.337817118604E-01  0.321691571353E-01  0.303289305618E-01  0.282779908182E-01  0.260411064303E-01
  0.236513332426E-01  0.211501500302E-01  0.185871178814E-01  0.160189105124E-01  0.135075495444E-01
  0.111176750989E-01  0.891269325872E-02  0.694967463079E-02  0.527294027830E-02  0.390637125059E-02
  0.284462447136E-02  0.204634105555E-02  0.145460472883E-02  0.102133087181E-02  0.708073371823E-03
  0.484519558958E-03  0.327108147341E-03  0.217790418137E-03  0.142944771955E-03  0.924461358421E-04
  0.588847724706E-04  0.369238866702E-04  0.227819974745E-04  0.138241719848E-04  0.824565667318E-05
  0.483190804996E-05  0.278022714905E-05  0.156986819816E-05  0.869385578152E-06  0.471916061192E-06
  0.250927600539E-06  0.130611975426E-06  0.665087883488E-07  0.331083796014E-07  0.161009521940E-07
  0.764367183337E-08  0.353965782606E-08  0.159768325477E-08  0.702329008374E-09  0.300434573515E-09
  0.124952631311E-09  0.504825516273E-10  0.197942287197E-10  0.752531117071E-11  0.277122464384E-11
  0.987502501209E-12  0.340146596908E-12  0.113131008036E-12  0.362906131860E-13  0.112149279727E-13
  0.333474817006E-14  0.952907632269E-15  0.261335374456E-15  0.686949545635E-16  0.172834778617E-16
  0.415621394002E-17  0.953862737148E-18  0.208610125967E-18  0.434075915325E-19  0.857974812426E-20
  0.160819058566E-20  0.285369383433E-21  0.478534578100E-22  0.756937854171E-23  0.112726955183E-23
  0.157750098174E-24  0.207020098419E-25  0.254246621267E-26  0.291586617747E-27  0.311594459329E-28
  0.309549927396E-29  0.285211910372E-30  0.243133423243E-31  0.191280930878E-32  0.138523480089E-33
  0.920954428784E-35  0.560553051251E-36  0.311473608922E-37  0.157533893086E-38  0.723029790652E-40
  0.300197305477E-41  0.112388359667E-42
 pseudo wavefunction
  0.717870221570E-04  0.741213570279E-04  0.765315986450E-04  0.790202153064E-04  0.815897555729E-04
  0.842428508782E-04  0.869822182238E-04  0.898106629610E-04  0.927310816645E-04  0.957464650981E-04
  0.988599012779E-04  0.102074578634E-03  0.105393789278E-03  0.108820932371E-03  0.112359517606E-03
  0.116013168805E-03  0.119785627624E-03  0.123680757392E-03  0.127702547062E-03  0.131855115297E-03
  0.136142714689E-03  0.140569736116E-03  0.145140713234E-03  0.149860327122E-03  0.154733411077E-03
  0.159764955563E-03  0.164960113321E-03  0.170324204645E-03  0.175862722833E-03  0.181581339813E-03
  0.187485911945E-03  0.193582486029E-03  0.199877305487E-03  0.206376816765E-03  0.213087675929E-03
  0.220016755484E-03  0.227171151412E-03  0.234558190439E-03  0.242185437538E-03  0.250060703674E-03
  0.258192053808E-03  0.266587815149E-03  0.275256585691E-03  0.284207243009E-03  0.293448953358E-03
  0.302991181053E-03  0.312843698168E-03  0.323016594538E-03  0.333520288095E-03  0.344365535535E-03
  0.355563443337E-03  0.367125479132E-03  0.379063483451E-03  0.391389681850E-03  0.404116697426E-03
  0.417257563750E-03  0.430825738211E-03  0.444835115799E-03  0.459300043332E-03  0.474235334152E-03
  0.489656283293E-03  0.505578683143E-03  0.522018839620E-03  0.538993588868E-03  0.556520314500E-03
  0.574616965399E-03  0.593302074102E-03  0.612594775772E-03  0.632514827803E-03  0.653082630046E-03
  0.674319245704E-03  0.696246422899E-03  0.718886616948E-03  0.742263013355E-03  0.766399551556E-03
  0.791320949436E-03  0.817052728641E-03  0.843621240714E-03  0.871053694078E-03  0.899378181907E-03
  0.928623710885E-03  0.958820230921E-03  0.989998665811E-03  0.102219094491E-02  0.105543003584E-02
  0.108974997822E-02  0.112518591856E-02  0.116177414623E-02  0.119955213064E-02  0.123855855960E-02
  0.127883337892E-02  0.132041783337E-02  0.136335450884E-02  0.140768737603E-02  0.145346183542E-02
  0.150072476379E-02  0.154952456220E-02  0.159991120560E-02  0.165193629393E-02  0.170565310505E-02
  0.176111664923E-02  0.181838372549E-02  0.187751297980E-02  0.193856496511E-02  0.200160220334E-02
  0.206668924941E-02  0.213389275739E-02  0.220328154868E-02  0.227492668251E-02  0.234890152874E-02
  0.242528184293E-02  0.250414584394E-02  0.258557429402E-02  0.266965058149E-02  0.275646080614E-02
  0.284609386739E-02  0.293864155529E-02  0.303419864454E-02  0.313286299147E-02  0.323473563430E-02
  0.333992089653E-02  0.344852649379E-02  0.356066364408E-02  0.367644718168E-02  0.379599567467E-02
  0.391943154634E-02  0.404688120051E-02  0.417847515092E-02  0.431434815486E-02  0.445463935109E-02
  0.459949240227E-02  0.474905564202E-02  0.490348222673E-02  0.506293029235E-02  0.522756311621E-02
  0.539754928412E-02  0.557306286293E-02  0.575428357865E-02  0.594139700035E-02  0.613459473007E-02
  0.633407459884E-02  0.654004086911E-02  0.675270444371E-02  0.697228308162E-02  0.719900162071E-02
  0.743309220774E-02  0.767479453578E-02  0.792435608932E-02  0.818203239741E-02  0.844808729489E-02
  0.872279319213E-02  0.900643135356E-02  0.929929218513E-02  0.960167553113E-02  0.991389098060E-02
  0.102362581837E-01  0.105691071781E-01  0.109127787264E-01  0.112676246639E-01  0.116340082579E-01
  0.120123045786E-01  0.124029008818E-01  0.128061970045E-01  0.132226057720E-01  0.136525534200E-01
  0.140964800283E-01  0.145548399699E-01  0.150281023741E-01  0.155167516042E-01  0.160212877506E-01
  0.165422271405E-01  0.170801028629E-01  0.176354653106E-01  0.182088827407E-01  0.188009418510E-01
  0.194122483768E-01  0.200434277053E-01  0.206951255102E-01  0.213680084068E-01  0.220627646270E-01
  0.227801047161E-01  0.235207622523E-01  0.242854945879E-01  0.250750836144E-01  0.258903365517E-01
  0.267320867619E-01  0.276011945887E-01  0.284985482228E-01  0.294250645945E-01  0.303816902938E-01
  0.313694025195E-01  0.323892100566E-01  0.334421542847E-01  0.345293102167E-01  0.356517875691E-01
  0.368107318657E-01  0.380073255731E-01  0.392427892716E-01  0.405183828602E-01  0.418354067981E-01
  0.431952033824E-01  0.445991580628E-01  0.460487007954E-01  0.475453074346E-01  0.490905011654E-01
  0.506858539757E-01  0.523329881700E-01  0.540335779250E-01  0.557893508874E-01  0.576020898148E-01
  0.594736342602E-01  0.614058823004E-01  0.634007923085E-01  0.654603847712E-01  0.675867441501E-01
  0.697820207884E-01  0.720484328616E-01  0.743882683718E-01  0.768038871870E-01  0.792977231217E-01
  0.818722860604E-01  0.845301641212E-01  0.872740258592E-01  0.901066225060E-01  0.930307902454E-01
  0.960494525206E-01  0.991656223704E-01  0.102382404791E+00  0.105702999121E+00  0.109130701435E+00
  0.112668906961E+00  0.116321112487E+00  0.120090918776E+00  0.123982032961E+00  0.127998270925E+00
  0.132143559645E+00  0.136421939489E+00  0.140837566466E+00  0.145394714392E+00  0.150097776967E+00
  0.154951269751E+00  0.159959831997E+00  0.165128228340E+00  0.170461350292E+00  0.175964217537E+00
  0.181641978973E+00  0.187499913472E+00  0.193543430319E+00  0.199778069280E+00  0.206209500243E+00
  0.212843522393E+00  0.219686062832E+00  0.226743174602E+00  0.234021034004E+00  0.241525937159E+00
  0.249264295685E+00  0.257242631406E+00  0.265467569968E+00  0.273945833231E+00  0.282684230297E+00
  0.291689647019E+00  0.300969033799E+00  0.310529391512E+00  0.320377755309E+00  0.330521176085E+00
  0.340966699343E+00  0.351721341170E+00  0.362792060995E+00  0.374185730802E+00  0.385909100393E+00
  0.397968758277E+00  0.410371087735E+00  0.423122217527E+00  0.436227966691E+00  0.449693782803E+00
  0.463524673038E+00  0.477725127263E+00  0.492299032385E+00  0.507249577030E+00  0.522579145630E+00
  0.538289200839E+00  0.554380153169E+00  0.570851216609E+00  0.587700248917E+00  0.604923575183E+00
  0.622515793152E+00  0.640469558713E+00  0.658775349906E+00  0.677421207663E+00  0.696392451526E+00
  0.715671368462E+00  0.735236872979E+00  0.755064136705E+00  0.775124185745E+00  0.795383464233E+00
  0.815803362772E+00  0.836339710771E+00  0.856942232158E+00  0.877553964559E+00  0.898110642833E+00
  0.918540048854E+00  0.938761330676E+00  0.958684295753E+00  0.978208684757E+00  0.997223434710E+00
  0.101560594277E+01  0.103322134497E+01  0.104992182775E+01  0.106554599372E+01  0.107991830756E+01
  0.109284865230E+01  0.110413203106E+01  0.111354845387E+01  0.112086305394E+01  0.112582648164E+01
  0.112815826106E+01  0.112766527052E+01  0.112429219447E+01  0.111806470733E+01  0.110902663595E+01
  0.109723971307E+01  0.108278314009E+01  0.106575297336E+01  0.104626134213E+01  0.102443550803E+01
  0.100041678212E+01  0.974359309855E+00  0.946428740503E+00  0.916800792167E+00  0.885659728694E+00
  0.853196759964E+00  0.819608376596E+00  0.785094634226E+00  0.749857393961E+00  0.714098533766E+00
  0.678018143175E+00  0.641812717436E+00  0.605673371275E+00  0.569784097583E+00  0.534320101530E+00
  0.499446245117E+00  0.465315639789E+00  0.432068424391E+00  0.399830761938E+00  0.368714080846E+00
  0.338814578409E+00  0.310212986327E+00  0.282974595666E+00  0.257149518103E+00  0.232773157866E+00
  0.209866860870E+00  0.188438705583E+00  0.168484400595E+00  0.149988256722E+00  0.132924206010E+00
  0.117256845498E+00  0.102942489298E+00  0.899302179309E-01  0.781629182481E-01  0.675783104418E-01
  0.581099602697E-01  0.496882747085E-01  0.422414779727E-01  0.356965625613E-01  0.299802072516E-01
  0.250196513184E-01  0.207435122674E-01  0.170825334309E-01  0.139702480956E-01  0.113435484336E-01
  0.914315019797E-02  0.731394763783E-02  0.580525701209E-02  0.457095106550E-02  0.356949055362E-02
  0.276386210284E-02  0.212143419578E-02  0.161374479048E-02  0.121623499533E-02  0.907943375789E-03
  0.671174951044E-03  0.491157868352E-03  0.355699254177E-03  0.254849973252E-03  0.180586112853E-03
  0.126513070001E-03  0.875962562766E-04
 ae wavefunction
 -0.435742514578E-03 -0.449893173649E-03 -0.464503222989E-03 -0.479587566674E-03 -0.495161591687E-03
 -0.511241183499E-03 -0.527842742197E-03 -0.544983199085E-03 -0.562680033846E-03 -0.580951292243E-03
 -0.599815604395E-03 -0.619292203629E-03 -0.639400945949E-03 -0.660162330117E-03 -0.681597518387E-03
 -0.703728357893E-03 -0.726577402730E-03 -0.750167936736E-03 -0.774523997005E-03 -0.799670398145E-03
 -0.825632757324E-03 -0.852437520094E-03 -0.880111987065E-03 -0.908684341398E-03 -0.938183677211E-03
 -0.968640028848E-03 -0.100008440111E-02 -0.103254880045E-02 -0.106606626709E-02 -0.110067090830E-02
 -0.113639793256E-02 -0.117328368495E-02 -0.121136568354E-02 -0.125068265706E-02 -0.129127458362E-02
 -0.133318273078E-02 -0.137644969680E-02 -0.142111945320E-02 -0.146723738870E-02 -0.151485035453E-02
 -0.156400671110E-02 -0.161475637625E-02 -0.166715087488E-02 -0.172124339025E-02 -0.177708881681E-02
 -0.183474381472E-02 -0.189426686600E-02 -0.195571833256E-02 -0.201916051588E-02 -0.208465771867E-02
 -0.215227630834E-02 -0.222208478250E-02 -0.229415383648E-02 -0.236855643288E-02 -0.244536787331E-02
 -0.252466587232E-02 -0.260653063363E-02 -0.269104492853E-02 -0.277829417692E-02 -0.286836653072E-02
 -0.296135295968E-02 -0.305734733997E-02 -0.315644654536E-02 -0.325875054120E-02 -0.336436248121E-02
 -0.347338880713E-02 -0.358593935143E-02 -0.370212744297E-02 -0.382207001596E-02 -0.394588772206E-02
 -0.407370504572E-02 -0.420565042307E-02 -0.434185636420E-02 -0.448245957901E-02 -0.462760110681E-02
 -0.477742644954E-02 -0.493208570898E-02 -0.509173372782E-02 -0.525653023476E-02 -0.542663999378E-02
 -0.560223295764E-02 -0.578348442568E-02 -0.597057520602E-02 -0.616369178236E-02 -0.636302648532E-02
 -0.656877766855E-02 -0.678114988958E-02 -0.700035409569E-02 -0.722660781469E-02 -0.746013535083E-02
 -0.770116798608E-02 -0.794994418617E-02 -0.820670981288E-02 -0.847171834084E-02 -0.874523108078E-02
 -0.902751740759E-02 -0.931885499488E-02 -0.961953005468E-02 -0.992983758350E-02 -0.102500816140E-01
 -0.105805754729E-01 -0.109216420446E-01 -0.112736140413E-01 -0.116368342794E-01 -0.120116559606E-01
 -0.123984429619E-01 -0.127975701289E-01 -0.132094235773E-01 -0.136344009996E-01 -0.140729119784E-01
 -0.145253783055E-01 -0.149922343075E-01 -0.154739271763E-01 -0.159709173069E-01 -0.164836786401E-01
 -0.170126990107E-01 -0.175584805012E-01 -0.181215398015E-01 -0.187024085725E-01 -0.193016338146E-01
 -0.199197782419E-01 -0.205574206586E-01 -0.212151563406E-01 -0.218935974198E-01 -0.225933732713E-01
 -0.233151309034E-01 -0.240595353487E-01 -0.248272700566E-01 -0.256190372874E-01 -0.264355585034E-01
 -0.272775747629E-01 -0.281458471081E-01 -0.290411569533E-01 -0.299643064675E-01 -0.309161189519E-01
 -0.318974392124E-01 -0.329091339217E-01 -0.339520919759E-01 -0.350272248370E-01 -0.361354668647E-01
 -0.372777756339E-01 -0.384551322354E-01 -0.396685415589E-01 -0.409190325545E-01 -0.422076584723E-01
 -0.435354970752E-01 -0.449036508243E-01 -0.463132470317E-01 -0.477654379797E-01 -0.492614010011E-01
 -0.508023385179E-01 -0.523894780347E-01 -0.540240720813E-01 -0.557073981023E-01 -0.574407582862E-01
 -0.592254793313E-01 -0.610629121421E-01 -0.629544314502E-01 -0.649014353539E-01 -0.669053447709E-01
 -0.689676027958E-01 -0.710896739566E-01 -0.732730433619E-01 -0.755192157306E-01 -0.778297142958E-01
 -0.802060795758E-01 -0.826498679973E-01 -0.851626503688E-01 -0.877460101862E-01 -0.904015417653E-01
 -0.931308481845E-01 -0.959355390311E-01 -0.988172279344E-01 -0.101777529872E+00 -0.104818058242E+00
 -0.107940421673E+00 -0.111146220575E+00 -0.114437043397E+00 -0.117814462593E+00 -0.121280030256E+00
 -0.124835273436E+00 -0.128481689081E+00 -0.132220738625E+00 -0.136053842174E+00 -0.139982372278E+00
 -0.144007647276E+00 -0.148130924184E+00 -0.152353391106E+00 -0.156676159153E+00 -0.161100253835E+00
 -0.165626605918E+00 -0.170256041712E+00 -0.174989272773E+00 -0.179826885000E+00 -0.184769327090E+00
 -0.189816898348E+00 -0.194969735818E+00 -0.200227800717E+00 -0.205590864150E+00 -0.211058492101E+00
 -0.216630029652E+00 -0.222304584450E+00 -0.228081009388E+00 -0.233957884480E+00 -0.239933497948E+00
 -0.246005826490E+00 -0.252172514735E+00 -0.258430853893E+00 -0.264777759584E+00 -0.271209748895E+00
 -0.277722916625E+00 -0.284312910796E+00 -0.290974907415E+00 -0.297703584545E+00 -0.304493095718E+00
 -0.311337042745E+00 -0.318228447973E+00 -0.325159726084E+00 -0.332122655473E+00 -0.339108349349E+00
 -0.346107226613E+00 -0.353108982667E+00 -0.360102560263E+00 -0.367076120546E+00 -0.374017014443E+00
 -0.380911754590E+00 -0.387745987959E+00 -0.394504469434E+00 -0.401171036534E+00 -0.407728585534E+00
 -0.414159049264E+00 -0.420443376855E+00 -0.426561515740E+00 -0.432492396241E+00 -0.438213919077E+00
 -0.443702946157E+00 -0.448935295058E+00 -0.453885737559E+00 -0.458528002693E+00 -0.462834784711E+00
 -0.466777756461E+00 -0.470327588609E+00 -0.473453975226E+00 -0.476125666209E+00 -0.478310507061E+00
 -0.479975486546E+00 -0.481086792717E+00 -0.481609877879E+00 -0.481509532960E+00 -0.480749971831E+00
 -0.479294926074E+00 -0.477107750666E+00 -0.474151541045E+00 -0.470389261998E+00 -0.465783888731E+00
 -0.460298560491E+00 -0.453896747002E+00 -0.446542427922E+00 -0.438200285462E+00 -0.428835910173E+00
 -0.418416019828E+00 -0.406908691171E+00 -0.394283604166E+00 -0.380512298197E+00 -0.365568439513E+00
 -0.349428098971E+00 -0.332070038939E+00 -0.313476007975E+00 -0.293631041687E+00 -0.272523767929E+00
 -0.250146714287E+00 -0.226496615652E+00 -0.201574719499E+00 -0.175387086471E+00 -0.147944883809E+00
 -0.119264669293E+00 -0.893686634179E-01 -0.582850077441E-01 -0.260480074208E-01  0.730164409990E-02
  0.417166604293E-01  0.771429806604E-01  0.113519615235E+00  0.150778526147E+00  0.188844552594E+00
  0.227635400053E+00  0.267061721580E+00  0.307027335916E+00  0.347429646432E+00  0.388160339643E+00
  0.429106427690E+00  0.470151610346E+00  0.511177717862E+00  0.552065673260E+00  0.592695180898E+00
  0.632942589828E+00  0.672677321116E+00  0.711758452955E+00  0.750033483838E+00  0.787340239577E+00
  0.823511019092E+00  0.858377022958E+00  0.891771647708E+00  0.923532424241E+00  0.953502107831E+00
  0.981529484964E+00  0.100747023435E+01  0.103118796398E+01  0.105255542093E+01  0.107145581585E+01
  0.108778418649E+01  0.110144872824E+01  0.111237203245E+01  0.112049218525E+01  0.112576370005E+01
  0.112815826106E+01  0.112766527052E+01  0.112429219447E+01  0.111806470733E+01  0.110902663595E+01
  0.109723971307E+01  0.108278314009E+01  0.106575297336E+01  0.104626134213E+01  0.102443550803E+01
  0.100041678212E+01  0.974359309855E+00  0.946428740503E+00  0.916800792167E+00  0.885659728694E+00
  0.853196759964E+00  0.819608376596E+00  0.785094634226E+00  0.749857393961E+00  0.714098533766E+00
  0.678018143175E+00  0.641812717436E+00  0.605673371275E+00  0.569784097583E+00  0.534320101530E+00
  0.499446245117E+00  0.465315639789E+00  0.432068424391E+00  0.399830761938E+00  0.368714080846E+00
  0.338814578409E+00  0.310212986327E+00  0.282974595666E+00  0.257149518103E+00  0.232773157866E+00
  0.209866860870E+00  0.188438705583E+00  0.168484400595E+00  0.149988256722E+00  0.132924206010E+00
  0.117256845498E+00  0.102942489298E+00  0.899302179309E-01  0.781629182481E-01  0.675783104418E-01
  0.581099602697E-01  0.496882747085E-01  0.422414779727E-01  0.356965625613E-01  0.299802072516E-01
  0.250196513184E-01  0.207435122674E-01  0.170825334309E-01  0.139702480956E-01  0.113435484336E-01
  0.914315019797E-02  0.731394763783E-02  0.580525701209E-02  0.457095106550E-02  0.356949055362E-02
  0.276386210284E-02  0.212143419578E-02  0.161374479048E-02  0.121623499533E-02  0.907943375789E-03
  0.671174951044E-03  0.491157868352E-03  0.355699254177E-03  0.254849973252E-03  0.180586112853E-03
  0.126513070001E-03  0.875962562766E-04
 pseudo wavefunction
  0.981022797984E-04  0.101292321198E-03  0.104586094785E-03  0.107986973671E-03  0.111498440655E-03
  0.115124091784E-03  0.118867640042E-03  0.122732919149E-03  0.126723887490E-03  0.130844632164E-03
  0.135099373174E-03  0.139492467746E-03  0.144028414793E-03  0.148711859521E-03  0.153547598187E-03
  0.158540583008E-03  0.163695927238E-03  0.169018910400E-03  0.174514983693E-03  0.180189775576E-03
  0.186049097531E-03  0.192098950017E-03  0.198345528609E-03  0.204795230351E-03  0.211454660300E-03
  0.218330638293E-03  0.225430205933E-03  0.232760633796E-03  0.240329428880E-03  0.248144342293E-03
  0.256213377188E-03  0.264544796960E-03  0.273147133711E-03  0.282029196984E-03  0.291200082787E-03
  0.300669182907E-03  0.310446194528E-03  0.320541130164E-03  0.330964327908E-03  0.341726462025E-03
  0.352838553878E-03  0.364311983217E-03  0.376158499835E-03  0.388390235597E-03  0.401019716866E-03
  0.414059877331E-03  0.427524071252E-03  0.441426087137E-03  0.455780161860E-03  0.470600995242E-03
  0.485903765108E-03  0.501704142824E-03  0.518018309352E-03  0.534862971816E-03  0.552255380614E-03
  0.570213347085E-03  0.588755261745E-03  0.607900113126E-03  0.627667507215E-03  0.648077687539E-03
  0.669151555892E-03  0.690910693741E-03  0.713377384327E-03  0.736574635487E-03  0.760526203210E-03
  0.785256615974E-03  0.810791199855E-03  0.837156104472E-03  0.864378329761E-03  0.892485753625E-03
  0.921507160485E-03  0.951472270757E-03  0.982411771287E-03  0.101435734678E-02  0.104734171224E-02
  0.108139864648E-02  0.111656302671E-02  0.115287086426E-02  0.119035934145E-02  0.122906684965E-02
  0.126903302866E-02  0.131029880722E-02  0.135290644498E-02  0.139689957575E-02  0.144232325220E-02
  0.148922399198E-02  0.153764982540E-02  0.158765034452E-02  0.163927675406E-02  0.169258192374E-02
  0.174762044245E-02  0.180444867417E-02  0.186312481566E-02  0.192370895610E-02  0.198626313855E-02
  0.205085142357E-02  0.211753995475E-02  0.218639702647E-02  0.225749315386E-02  0.233090114495E-02
  0.240669617530E-02  0.248495586490E-02  0.256576035771E-02  0.264919240373E-02  0.273533744367E-02
  0.282428369654E-02  0.291612224989E-02  0.301094715312E-02  0.310885551381E-02  0.320994759711E-02
  0.331432692842E-02  0.342210039940E-02  0.353337837741E-02  0.364827481853E-02  0.376690738422E-02
  0.388939756181E-02  0.401587078889E-02  0.414645658171E-02  0.428128866782E-02  0.442050512297E-02
  0.456424851248E-02  0.471266603718E-02  0.486590968414E-02  0.502413638222E-02  0.518750816280E-02
  0.535619232558E-02  0.553036160987E-02  0.571019437143E-02  0.589587476501E-02  0.608759293289E-02
  0.628554519947E-02  0.648993427222E-02  0.670096944917E-02  0.691886683311E-02  0.714384955274E-02
  0.737614799102E-02  0.761600002094E-02  0.786365124893E-02  0.811935526613E-02  0.838337390793E-02
  0.865597752176E-02  0.893744524377E-02  0.922806528429E-02  0.952813522269E-02  0.983796231174E-02
  0.101578637918E-01  0.104881672154E-01  0.108292107819E-01  0.111813436836E-01  0.115449264625E-01
  0.119203313789E-01  0.123079427920E-01  0.127081575527E-01  0.131213854088E-01  0.135480494240E-01
  0.139885864101E-01  0.144434473727E-01  0.149130979722E-01  0.153980189990E-01  0.158987068643E-01
  0.164156741069E-01  0.169494499159E-01  0.175005806705E-01  0.180696304976E-01  0.186571818463E-01
  0.192638360822E-01  0.198902140996E-01  0.205369569543E-01  0.212047265160E-01  0.218942061423E-01
  0.226061013736E-01  0.233411406506E-01  0.241000760551E-01  0.248836840738E-01  0.256927663865E-01
  0.265281506805E-01  0.273906914891E-01  0.282812710583E-01  0.292008002406E-01  0.301502194162E-01
  0.311304994447E-01  0.321426426460E-01  0.331876838122E-01  0.342666912512E-01  0.353807678634E-01
  0.365310522517E-01  0.377187198664E-01  0.389449841853E-01  0.402110979305E-01  0.415183543233E-01
  0.428680883768E-01  0.442616782292E-01  0.457005465166E-01  0.471861617886E-01  0.487200399663E-01
  0.503037458439E-01  0.519388946358E-01  0.536271535693E-01  0.553702435245E-01  0.571699407226E-01
  0.590280784631E-01  0.609465489108E-01  0.629273049354E-01  0.649723620016E-01  0.670838001134E-01
  0.692637658118E-01  0.715144742280E-01  0.738382111914E-01  0.762373353942E-01  0.787142806128E-01
  0.812715579865E-01  0.839117583541E-01  0.866375546476E-01  0.894517043448E-01  0.923570519793E-01
  0.953565317073E-01  0.984531699327E-01  0.101650087986E+00  0.104950504863E+00  0.108357740007E+00
  0.111875216156E+00  0.115506462227E+00  0.119255116256E+00  0.123124928371E+00  0.127119763819E+00
  0.131243606010E+00  0.135500559607E+00  0.139894853625E+00  0.144430844562E+00  0.149113019517E+00
  0.153945999332E+00  0.158934541699E+00  0.164083544260E+00  0.169398047660E+00  0.174883238556E+00
  0.180544452548E+00  0.186387177027E+00  0.192417053911E+00  0.198639882247E+00  0.205061620648E+00
  0.211688389542E+00  0.218526473188E+00  0.225582321436E+00  0.232862551167E+00  0.240373947393E+00
  0.248123463935E+00  0.256118223644E+00  0.264365518086E+00  0.272872806618E+00  0.281647714785E+00
  0.290698031932E+00  0.300031707945E+00  0.309656848996E+00  0.319581712184E+00  0.329814698917E+00
  0.340364346893E+00  0.351239320514E+00  0.362448399533E+00  0.374000465729E+00  0.385904487393E+00
  0.398169501343E+00  0.410804592204E+00  0.423818868634E+00  0.437221436135E+00  0.451021366079E+00
  0.465227660508E+00  0.479849212240E+00  0.494894759755E+00  0.510372836282E+00  0.526291712443E+00
  0.542659331752E+00  0.559483238179E+00  0.576770494933E+00  0.594527593498E+00  0.612760351888E+00
  0.631473800980E+00  0.650672057654E+00  0.670358183380E+00  0.690534026738E+00  0.711200048236E+00
  0.732355125652E+00  0.753996337961E+00  0.776118725786E+00  0.798715026131E+00  0.821775379016E+00
  0.845287003488E+00  0.869233840362E+00  0.893596158905E+00  0.918350124624E+00  0.943467325264E+00
  0.968914252144E+00  0.994651734037E+00  0.102063432102E+01  0.104680961599E+01  0.107311755208E+01
  0.109948961475E+01  0.112584800844E+01  0.115210476858E+01  0.117816082162E+01  0.120390499732E+01
  0.122921300032E+01  0.125394635068E+01  0.127795130686E+01  0.130105778875E+01  0.132307832355E+01
  0.134380704281E+01  0.136301876597E+01  0.138046821280E+01  0.139588939545E+01  0.140899524948E+01
  0.141947757221E+01  0.142700734563E+01  0.143123552968E+01  0.143179441843E+01  0.142829965728E+01
  0.142035302034E+01  0.140760595896E+01  0.138995228327E+01  0.136736585757E+01  0.133984284992E+01
  0.130740125394E+01  0.127008010430E+01  0.122793839239E+01  0.118105368024E+01  0.112952040987E+01
  0.107344791071E+01  0.101295809801E+01  0.000000000000E+00  0.000000000000E+00  0.000000000000E+00
  0.000000000000E+00  0.000000000000E+00  0.000000000000E+00  0.000000000000E+00  0.000000000000E+00
  0.000000000000E+00  0.000000000000E+00  0.000000000000E+00  0.000000000000E+00  0.000000000000E+00
  0.000000000000E+00  0.000000000000E+00  0.000000000000E+00  0.000000000000E+00  0.000000000000E+00
  0.000000000000E+00  0.000000000000E+00  0.000000000000E+00  0.000000000000E+00  0.000000000000E+00
  0.000000000000E+00  0.000000000000E+00  0.000000000000E+00  0.000000000000E+00  0.000000000000E+00
  0.000000000000E+00  0.000000000000E+00  0.000000000000E+00  0.000000000000E+00  0.000000000000E+00
  0.000000000000E+00  0.000000000000E+00  0.000000000000E+00  0.000000000000E+00  0.000000000000E+00
  0.000000000000E+00  0.000000000000E+00  0.000000000000E+00  0.000000000000E+00  0.000000000000E+00
  0.000000000000E+00  0.000000000000E+00  0.000000000000E+00  0.000000000000E+00  0.000000000000E+00
  0.000000000000E+00  0.000000000000E+00  0.000000000000E+00  0.000000000000E+00  0.000000000000E+00
  0.000000000000E+00  0.000000000000E+00  0.000000000000E+00  0.000000000000E+00  0.000000000000E+00
  0.000000000000E+00  0.000000000000E+00
 ae wavefunction
 -0.584066709583E-03 -0.603034169932E-03 -0.622617394296E-03 -0.642836360009E-03 -0.663711691693E-03
 -0.685264682142E-03 -0.707517313932E-03 -0.730492281686E-03 -0.754213015066E-03 -0.778703702508E-03
 -0.803989315710E-03 -0.830095634912E-03 -0.857049274985E-03 -0.884877712347E-03 -0.913609312758E-03
 -0.943273359988E-03 -0.973900085411E-03 -0.100552069855E-02 -0.103816741857E-02 -0.107187350684E-02
 -0.110667330045E-02 -0.114260224687E-02 -0.117969693967E-02 -0.121799515538E-02 -0.125753589160E-02
 -0.129835940619E-02 -0.134050725778E-02 -0.138402234763E-02 -0.142894896268E-02 -0.147533282009E-02
 -0.152322111311E-02 -0.157266255844E-02 -0.162370744512E-02 -0.167640768487E-02 -0.173081686414E-02
 -0.178699029769E-02 -0.184498508398E-02 -0.190486016218E-02 -0.196667637107E-02 -0.203049650971E-02
 -0.209638540016E-02 -0.216440995193E-02 -0.223463922873E-02 -0.230714451707E-02 -0.238199939713E-02
 -0.245927981584E-02 -0.253906416215E-02 -0.262143334480E-02 -0.270647087230E-02 -0.279426293561E-02
 -0.288489849321E-02 -0.297846935887E-02 -0.307507029217E-02 -0.317479909173E-02 -0.327775669137E-02
 -0.338404725917E-02 -0.349377829970E-02 -0.360706075909E-02 -0.372400913364E-02 -0.384474158161E-02
 -0.396938003829E-02 -0.409805033469E-02 -0.423088231982E-02 -0.436800998658E-02 -0.450957160155E-02
 -0.465570983854E-02 -0.480657191631E-02 -0.496230974009E-02 -0.512308004775E-02 -0.528904455998E-02
 -0.546037013489E-02 -0.563722892744E-02 -0.581979855325E-02 -0.600826225732E-02 -0.620280908781E-02
 -0.640363407451E-02 -0.661093841280E-02 -0.682492965274E-02 -0.704582189354E-02 -0.727383598369E-02
 -0.750919972662E-02 -0.775214809228E-02 -0.800292343458E-02 -0.826177571486E-02 -0.852896273163E-02
 -0.880475035659E-02 -0.908941277710E-02 -0.938323274523E-02 -0.968650183350E-02 -0.999952069751E-02
 -0.103225993457E-01 -0.106560574156E-01 -0.110002244582E-01 -0.113554402286E-01 -0.117220549856E-01
 -0.121004297966E-01 -0.124909368529E-01 -0.128939597904E-01 -0.133098940196E-01 -0.137391470627E-01
 -0.141821388998E-01 -0.146393023217E-01 -0.151110832925E-01 -0.155979413191E-01 -0.161003498295E-01
 -0.166187965598E-01 -0.171537839488E-01 -0.177058295410E-01 -0.182754663984E-01 -0.188632435202E-01
 -0.194697262702E-01 -0.200954968134E-01 -0.207411545594E-01 -0.214073166146E-01 -0.220946182415E-01
 -0.228037133258E-01 -0.235352748502E-01 -0.242899953765E-01 -0.250685875326E-01 -0.258717845075E-01
 -0.267003405512E-01 -0.275550314803E-01 -0.284366551890E-01 -0.293460321645E-01 -0.302840060054E-01
 -0.312514439444E-01 -0.322492373728E-01 -0.332783023663E-01 -0.343395802128E-01 -0.354340379372E-01
 -0.365626688283E-01 -0.377264929597E-01 -0.389265577091E-01 -0.401639382713E-01 -0.414397381639E-01
 -0.427550897260E-01 -0.441111546042E-01 -0.455091242290E-01 -0.469502202745E-01 -0.484356951022E-01
 -0.499668321869E-01 -0.515449465181E-01 -0.531713849799E-01 -0.548475267004E-01 -0.565747833726E-01
 -0.583545995386E-01 -0.601884528375E-01 -0.620778542097E-01 -0.640243480555E-01 -0.660295123413E-01
 -0.680949586517E-01 -0.702223321782E-01 -0.724133116417E-01 -0.746696091428E-01 -0.769929699313E-01
 -0.793851720911E-01 -0.818480261305E-01 -0.843833744727E-01 -0.869930908367E-01 -0.896790795006E-01
 -0.924432744382E-01 -0.952876383193E-01 -0.982141613635E-01 -0.101224860036E+00 -0.104321775575E+00
 -0.107506972340E+00 -0.110782535961E+00 -0.114150571288E+00 -0.117613200115E+00 -0.121172558667E+00
 -0.124830794844E+00 -0.128590065184E+00 -0.132452531554E+00 -0.136420357527E+00 -0.140495704453E+00
 -0.144680727169E+00 -0.148977569366E+00 -0.153388358561E+00 -0.157915200674E+00 -0.162560174168E+00
 -0.167325323744E+00 -0.172212653561E+00 -0.177224119948E+00 -0.182361623593E+00 -0.187627001180E+00
 -0.193022016437E+00 -0.198548350577E+00 -0.204207592103E+00 -0.210001225935E+00 -0.215930621845E+00
 -0.221997022161E+00 -0.228201528712E+00 -0.234545088976E+00 -0.241028481419E+00 -0.247652299971E+00
 -0.254416937628E+00 -0.261322569140E+00 -0.268369132764E+00 -0.275556311044E+00 -0.282883510610E+00
 -0.290349840952E+00 -0.297954092161E+00 -0.305694711614E+00 -0.313569779581E+00 -0.321576983758E+00
 -0.329713592689E+00 -0.337976428104E+00 -0.346361836153E+00 -0.354865657541E+00 -0.363483196600E+00
 -0.372209189287E+00 -0.381037770155E+00 -0.389962438331E+00 -0.398976022543E+00 -0.408070645252E+00
 -0.417237685960E+00 -0.426467743763E+00 -0.435750599269E+00 -0.445075175946E+00 -0.454429501062E+00
 -0.463800666330E+00 -0.473174788428E+00 -0.482536969561E+00 -0.491871258255E+00 -0.501160610617E+00
 -0.510386852273E+00 -0.519530641250E+00 -0.528571432100E+00 -0.537487441547E+00 -0.546255616009E+00
 -0.554851601338E+00 -0.563249715179E+00 -0.571422922336E+00 -0.579342813606E+00 -0.586979588535E+00
 -0.594302042587E+00 -0.601277559261E+00 -0.607872107677E+00 -0.614050246243E+00 -0.619775132960E+00
 -0.625008543021E+00 -0.629710894329E+00 -0.633841281617E+00 -0.637357519832E+00 -0.640216197506E+00
 -0.642372740817E+00 -0.643781489048E+00 -0.644395782202E+00 -0.644168061462E+00 -0.643049983239E+00
 -0.640992547515E+00 -0.637946241147E+00 -0.633861196823E+00 -0.628687368265E+00 -0.622374722263E+00
 -0.614873448055E+00 -0.606134184488E+00 -0.596108265298E+00 -0.584747982762E+00 -0.572006869829E+00
 -0.557840000686E+00 -0.542204309549E+00 -0.525058927296E+00 -0.506365535278E+00 -0.486088735474E+00
 -0.464196435820E+00 -0.440660249297E+00 -0.415455905044E+00 -0.388563669451E+00 -0.359968774895E+00
 -0.329661853500E+00 -0.297639373059E+00 -0.263904072102E+00 -0.228465390951E+00 -0.191339895644E+00
 -0.152551691668E+00 -0.112132824606E+00 -0.701236649737E-01 -0.265732747002E-01  0.184602474066E-01
  0.649094442146E-01  0.112697206889E+00  0.161736515586E+00  0.211930223674E+00  0.263170900712E+00
  0.315340758784E+00  0.368311701510E+00  0.421945556344E+00  0.476094577002E+00  0.530602322111E+00
  0.585304995880E+00  0.640033214744E+00  0.694613873108E+00  0.748871346008E+00  0.802626959138E+00
  0.855695993743E+00  0.907882772699E+00  0.958975996408E+00  0.100874705297E+01  0.105695258255E+01
  0.110334004851E+01  0.114765366804E+01  0.118963880186E+01  0.122904451998E+01  0.126562503679E+01
  0.129914077918E+01  0.132935953994E+01  0.135605787697E+01  0.137902275074E+01  0.139805331884E+01
  0.141296278387E+01  0.142358019525E+01  0.142975212414E+01  0.143134414532E+01  0.142824208777E+01
  0.142035302034E+01  0.140760595896E+01  0.138995228327E+01  0.136736585757E+01  0.133984284992E+01
  0.130740125394E+01  0.127008010430E+01  0.122793839239E+01  0.118105368024E+01  0.112952040987E+01
  0.107344791071E+01  0.101295809801E+01  0.000000000000E+00  0.000000000000E+00  0.000000000000E+00
  0.000000000000E+00  0.000000000000E+00  0.000000000000E+00  0.000000000000E+00  0.000000000000E+00
  0.000000000000E+00  0.000000000000E+00  0.000000000000E+00  0.000000000000E+00  0.000000000000E+00
  0.000000000000E+00  0.000000000000E+00  0.000000000000E+00  0.000000000000E+00  0.000000000000E+00
  0.000000000000E+00  0.000000000000E+00  0.000000000000E+00  0.000000000000E+00  0.000000000000E+00
  0.000000000000E+00  0.000000000000E+00  0.000000000000E+00  0.000000000000E+00  0.000000000000E+00
  0.000000000000E+00  0.000000000000E+00  0.000000000000E+00  0.000000000000E+00  0.000000000000E+00
  0.000000000000E+00  0.000000000000E+00  0.000000000000E+00  0.000000000000E+00  0.000000000000E+00
  0.000000000000E+00  0.000000000000E+00  0.000000000000E+00  0.000000000000E+00  0.000000000000E+00
  0.000000000000E+00  0.000000000000E+00  0.000000000000E+00  0.000000000000E+00  0.000000000000E+00
  0.000000000000E+00  0.000000000000E+00  0.000000000000E+00  0.000000000000E+00  0.000000000000E+00
  0.000000000000E+00  0.000000000000E+00  0.000000000000E+00  0.000000000000E+00  0.000000000000E+00
  0.000000000000E+00  0.000000000000E+00
 pseudo wavefunction
  0.563540864181E-08  0.600786631603E-08  0.640494061124E-08  0.682825849897E-08  0.727955448117E-08
  0.776067769720E-08  0.827359950047E-08  0.882042153586E-08  0.940338435099E-08  0.100248765766E-07
  0.106874447140E-07  0.113938035684E-07  0.121468473735E-07  0.129496616495E-07  0.138055358462E-07
  0.147179768209E-07  0.156907232076E-07  0.167277607355E-07  0.178333385603E-07  0.190119866744E-07
  0.202685344684E-07  0.216081305189E-07  0.230362636840E-07  0.245587855939E-07  0.261819346270E-07
  0.279123614707E-07  0.297571563727E-07  0.317238781920E-07  0.338205853704E-07  0.360558689517E-07
  0.384388877824E-07  0.409794060386E-07  0.436878332346E-07  0.465752668742E-07  0.496535379218E-07
  0.529352592783E-07  0.564338774615E-07  0.601637277016E-07  0.641400926785E-07  0.683792651406E-07
  0.728986146632E-07  0.777166588180E-07  0.828531390472E-07  0.883291015519E-07  0.941669835268E-07
  0.100390705094E-06  0.107025767314E-06  0.114099356671E-06  0.121640456472E-06  0.129679965596E-06
  0.138250825104E-06  0.147388153209E-06  0.157129389172E-06  0.167514446699E-06  0.178585877492E-06
  0.190389045592E-06  0.202972313258E-06  0.216387239124E-06  0.230688789456E-06  0.245935563370E-06
  0.262190032933E-06  0.279518799140E-06  0.297992864800E-06  0.317687925463E-06  0.338684679577E-06
  0.361069159135E-06  0.384933082186E-06  0.410374228637E-06  0.437496840895E-06  0.466412050989E-06
  0.497238335918E-06  0.530102003098E-06  0.565137707891E-06  0.602489005339E-06  0.642308938363E-06
  0.684760664837E-06  0.730018126104E-06  0.778266759685E-06  0.829704259077E-06  0.884541383783E-06
  0.943002822866E-06  0.100532811558E-05  0.107177263286E-05  0.114260862366E-05  0.121812633044E-05
  0.129863517842E-05  0.138446504339E-05  0.147596760331E-05  0.157351777930E-05  0.167751527175E-05
  0.178838619810E-05  0.190658483875E-05  0.203259549837E-05  0.216693449031E-05  0.231015225205E-05
  0.246283560054E-05  0.262561013657E-05  0.279914280804E-05  0.298414464262E-05  0.318137366109E-05
  0.339163798309E-05  0.361579913828E-05  0.385477559619E-05  0.410954652949E-05  0.438115582584E-05
  0.467071636499E-05  0.497941457846E-05  0.530851531063E-05  0.565936700107E-05  0.603340720932E-05
  0.643216850486E-05  0.685728474627E-05  0.731049777536E-05  0.779366455379E-05  0.830876477117E-05
  0.885790895608E-05  0.944334712303E-05  0.100674779909E-04  0.107328588104E-04  0.114422158416E-04
  0.121984555226E-04  0.130046763778E-04  0.138641817117E-04  0.147804931427E-04  0.157573650301E-04
  0.167987998555E-04  0.179090646197E-04  0.190927083236E-04  0.203545806044E-04  0.216998516021E-04
  0.231340331402E-04  0.246630013047E-04  0.262930205155E-04  0.280307691881E-04  0.298833670911E-04
  0.318584045101E-04  0.339639733402E-04  0.362087002306E-04  0.386017819205E-04  0.411530229082E-04
  0.438728756096E-04  0.467724831685E-04  0.498637250954E-04  0.531592659205E-04  0.566726070607E-04
  0.604181421117E-04  0.644112157922E-04  0.686681867807E-04  0.732064947021E-04  0.780447315371E-04
  0.832027177477E-04  0.887015834285E-04  0.945638548152E-04  0.100813546505E-03  0.107476259765E-03
  0.114579287327E-03  0.122151725104E-03  0.130224591274E-03  0.138830953222E-03  0.148006062867E-03
  0.157787500903E-03  0.168215330566E-03  0.179332261542E-03  0.191183824674E-03  0.203818558206E-03
  0.217288206294E-03  0.231647930605E-03  0.246956535863E-03  0.263276710261E-03  0.280675281707E-03
  0.299223490945E-03  0.318997282676E-03  0.340077615830E-03  0.362550794268E-03  0.386508819249E-03
  0.412049765072E-03  0.439278179435E-03  0.468305510103E-03  0.499250559624E-03  0.532239969909E-03
  0.567408738643E-03  0.604900769581E-03  0.644869458958E-03  0.687478320344E-03  0.732901650466E-03
  0.781325238632E-03  0.832947122605E-03  0.887978393930E-03  0.946644055911E-03  0.100918393764E-02
  0.107585366772E-02  0.114692571143E-02  0.122269047560E-02  0.130345748531E-02  0.138955663718E-02
  0.148133953409E-02  0.157918090654E-02  0.168348012603E-02  0.179466281658E-02  0.191318257027E-02
  0.203952277360E-02  0.217419855148E-02  0.231775883631E-02  0.247078856992E-02  0.263391104659E-02
  0.280779040588E-02  0.299313428461E-02  0.319069663749E-02  0.340128073689E-02  0.362574236248E-02
  0.386499319220E-02  0.412000440650E-02  0.439181051857E-02  0.468151344377E-02  0.499028682227E-02
  0.531938060933E-02  0.567012594866E-02  0.604394034467E-02  0.644233315037E-02  0.686691138804E-02
  0.731938592082E-02  0.780157799379E-02  0.831542616366E-02  0.886299363705E-02  0.944647603760E-02
  0.100682096227E-01  0.107306799709E-01  0.114365311621E-01  0.121885754702E-01  0.129898035926E-01
  0.138433954350E-01  0.147527314741E-01  0.157214047174E-01  0.167532332798E-01  0.178522735939E-01
  0.190228342703E-01  0.202694906209E-01  0.215970998561E-01  0.230108169619E-01  0.245161112602E-01
  0.261187836481E-01  0.278249845082E-01  0.296412322723E-01  0.315744326123E-01  0.336318982232E-01
  0.358213691494E-01  0.381510335918E-01  0.406295491177E-01  0.432660641750E-01  0.460702397936E-01
  0.490522713293E-01  0.522229100787E-01  0.555934845620E-01  0.591759212344E-01  0.629827643447E-01
  0.670271946152E-01  0.713230463635E-01  0.758848226312E-01  0.807277078176E-01  0.858675772448E-01
  0.913210030033E-01  0.971052553355E-01  0.103238298722E+00  0.109738781726E+00  0.116626019541E+00
  0.123919968059E+00  0.131641188140E+00  0.139810798645E+00  0.148450416593E+00  0.157582082726E+00
  0.167228170510E+00  0.177411276533E+00  0.188154090025E+00  0.199479239105E+00  0.211409111223E+00
  0.223965645116E+00  0.237170091524E+00  0.251042739846E+00  0.265602607917E+00  0.280867092151E+00
  0.296851575468E+00  0.313568990675E+00  0.331029337379E+00  0.349239151123E+00  0.368200924169E+00
  0.387912478423E+00  0.408366292286E+00  0.429548784860E+00  0.451439562966E+00  0.474010638877E+00
  0.497225629559E+00  0.521038951669E+00  0.545395030484E+00  0.570227545438E+00  0.595458739961E+00
  0.620998828800E+00  0.646745541851E+00  0.672583849544E+00  0.698385920832E+00  0.724011370291E+00
  0.749307855498E+00  0.774112088776E+00  0.798251327980E+00  0.821545408035E+00  0.843809367222E+00
  0.864856708241E+00  0.884503312055E+00  0.902571990708E+00  0.918897621556E+00  0.933332747883E+00
  0.945753457994E+00  0.956065265592E+00  0.964208608575E+00  0.970163462979E+00  0.973952437607E+00
  0.975641580220E+00  0.975337999364E+00  0.973183303801E+00  0.969341807032E+00  0.963982467720E+00
  0.957253675218E+00  0.949250286897E+00  0.939967138602E+00  0.929324947191E+00  0.917314312958E+00
  0.903972446061E+00  0.889343025994E+00  0.873475959863E+00  0.856427110339E+00  0.838257996483E+00
  0.819035465466E+00  0.798831331209E+00  0.777721981635E+00  0.755787934675E+00  0.733113356044E+00
  0.709785512647E+00  0.685894167526E+00  0.661530910292E+00  0.636788426821E+00  0.611759717633E+00
  0.586537281953E+00  0.561212291287E+00  0.535873781638E+00  0.510607896146E+00  0.485497205586E+00
  0.460620154111E+00  0.436050597673E+00  0.411857513539E+00  0.388104828742E+00  0.364851377592E+00
  0.342150965540E+00  0.320052513938E+00  0.298600256424E+00  0.277833956542E+00  0.257789117684E+00
  0.238497160225E+00  0.219985546498E+00  0.202277841546E+00  0.185393705814E+00  0.169348824436E+00
  0.154154785745E+00  0.139818928254E+00  0.126344179934E+00  0.113728915592E+00  0.101966857495E+00
  0.910470410839E-01  0.809538624583E-01  0.716672177710E-01  0.631627377902E-01  0.554121142439E-01
  0.483835088475E-01  0.420420314569E-01  0.363502707625E-01  0.312688593333E-01  0.267570544913E-01
  0.227733172285E-01  0.192758729338E-01  0.162232398193E-01  0.135747134141E-01  0.112907981381E-01
  0.933357961775E-02  0.766703395852E-02  0.625727254179E-02  0.507272301874E-02  0.408424898420E-02
  0.326521231213E-02  0.259148331194E-02
 ae wavefunction
  0.345880402561E-07  0.368147465608E-07  0.391630883389E-07  0.416408751981E-07  0.442563682518E-07
  0.470183105872E-07  0.499359582279E-07  0.530191141352E-07  0.562781638537E-07  0.597241132906E-07
  0.633686291385E-07  0.672240815764E-07  0.713035898076E-07  0.756210705151E-07  0.801912892549E-07
  0.850299152447E-07  0.901535795818E-07  0.955799372181E-07  0.101327732868E-06  0.107416871239E-06
  0.113868491594E-06  0.120705047417E-06  0.127950390772E-06  0.135629862989E-06  0.143770389519E-06
  0.152400583275E-06  0.161550852750E-06  0.171253517581E-06  0.181542932826E-06  0.192455619674E-06
  0.204030404779E-06  0.216308571060E-06  0.229334015078E-06  0.243153416083E-06  0.257816417222E-06
  0.273375816871E-06  0.289887772138E-06  0.307412018887E-06  0.326012101534E-06  0.345755622003E-06
  0.366714501862E-06  0.388965263970E-06  0.412589330822E-06  0.437673343061E-06  0.464309499980E-06
  0.492595919541E-06  0.522637026049E-06  0.554543957425E-06  0.588435006848E-06  0.624436085467E-06
  0.662681220544E-06  0.703313086421E-06  0.746483564184E-06  0.792354348040E-06  0.841097582411E-06
  0.892896545310E-06  0.947946371298E-06  0.100645483659E-05  0.106864317568E-05  0.113474696323E-05
  0.120501705095E-05  0.127972056978E-05  0.135914199296E-05  0.144358426774E-05  0.153337002759E-05
  0.162884287619E-05  0.173036876258E-05  0.183833744506E-05  0.195316404593E-05  0.207529070949E-05
  0.220518838047E-05  0.234335867813E-05  0.249033591206E-05  0.264668922148E-05  0.281302485110E-05
  0.298998858788E-05  0.317826834453E-05  0.337859691910E-05  0.359175493691E-05  0.381857397934E-05
  0.405993992289E-05  0.431679649136E-05  0.459014904569E-05  0.488106861913E-05  0.519069621763E-05
  0.552024739866E-05  0.587101715321E-05  0.624438510273E-05  0.664182104660E-05  0.706489084968E-05
  0.751526273639E-05  0.799471399674E-05  0.850513809953E-05  0.904855231761E-05  0.962710579933E-05
  0.102430882160E-04  0.108989389268E-04  0.115972567834E-04  0.123408105402E-04  0.131325499614E-04
  0.139756176439E-04  0.148733616103E-04  0.158293487324E-04  0.168473789988E-04  0.179315007513E-04
  0.190860268698E-04  0.203155520373E-04  0.216249711105E-04  0.230194986913E-04  0.245046899579E-04
  0.260864628524E-04  0.277711217013E-04  0.295653823693E-04  0.314763990370E-04  0.335117927027E-04
  0.356796815422E-04  0.379887132080E-04  0.404480992276E-04  0.430676516082E-04  0.458578218053E-04
  0.488297421946E-04  0.519952702102E-04  0.553670353231E-04  0.589584890256E-04  0.627839580276E-04
  0.668587008569E-04  0.711989680793E-04  0.758220663881E-04  0.807464267292E-04  0.859916768552E-04
  0.915787184231E-04  0.975298090504E-04  0.103868649552E-03  0.110620476738E-03  0.117812162077E-03
  0.125472316611E-03  0.133631402501E-03  0.142321851613E-03  0.151578191560E-03  0.161437179714E-03
  0.171937945579E-03  0.183122142140E-03  0.195034106650E-03  0.207721031489E-03  0.221233145642E-03
  0.235623907512E-03  0.250950209665E-03  0.267272596296E-03  0.284655494115E-03  0.303167457488E-03
  0.322881428668E-03  0.343875013988E-03  0.366230776968E-03  0.390036549335E-03  0.415385760960E-03
  0.442377789844E-03  0.471118333287E-03  0.501719801461E-03  0.534301734648E-03  0.568991245506E-03
  0.605923487748E-03  0.645242152725E-03  0.687099995454E-03  0.731659391711E-03  0.779092927929E-03
  0.829584025597E-03  0.883327602105E-03  0.940530769960E-03  0.100141357636E-02  0.106620978528E-02
  0.113516770433E-02  0.120855105852E-02  0.128663991354E-02  0.136973165085E-02  0.145814199728E-02
  0.155220611170E-02  0.165227973161E-02  0.175874038246E-02  0.187198865268E-02  0.199244953728E-02
  0.212057385340E-02  0.225683973077E-02  0.240175418038E-02  0.255585474482E-02  0.271971123347E-02
  0.289392754615E-02  0.307914358853E-02  0.327603728299E-02  0.348532667828E-02  0.370777216155E-02
  0.394417877621E-02  0.419539864910E-02  0.446233353024E-02  0.474593744862E-02  0.504721948688E-02
  0.536724667827E-02  0.570714702827E-02  0.606811266380E-02  0.645140311210E-02  0.685834871134E-02
  0.729035415445E-02  0.774890216752E-02  0.823555732329E-02  0.875196998966E-02  0.929988041327E-02
  0.988112293607E-02  0.104976303435E-01  0.111514383409E-01  0.118446901545E-01  0.125796412519E-01
  0.133586641748E-01  0.141842534790E-01  0.150590307689E-01  0.159857498193E-01  0.169673017698E-01
  0.180067203793E-01  0.191071873222E-01  0.202720375108E-01  0.215047644194E-01  0.228090253904E-01
  0.241886468940E-01  0.256476297127E-01  0.271901540198E-01  0.288205843152E-01  0.305434741809E-01
  0.323635708125E-01  0.342858192811E-01  0.363153664754E-01  0.384575646690E-01  0.407179746533E-01
  0.431023683736E-01  0.456167309988E-01  0.482672623522E-01  0.510603776234E-01  0.540027072802E-01
  0.571010960885E-01  0.603626011492E-01  0.637944888488E-01  0.674042306226E-01  0.711994974168E-01
  0.751881527367E-01  0.793782441592E-01  0.837779931847E-01  0.883957833004E-01  0.932401461192E-01
  0.983197454628E-01  0.103643359244E+00  0.109219859013E+00  0.115058187029E+00  0.121167330707E+00
  0.127556294321E+00  0.134234067811E+00  0.141209592586E+00  0.148491724195E+00  0.156089191765E+00
  0.164010554118E+00  0.172264152490E+00  0.180858059809E+00  0.189800026499E+00  0.199097422821E+00
  0.208757177785E+00  0.218785714709E+00  0.229188883527E+00  0.239971890013E+00  0.251139222087E+00
  0.262694573450E+00  0.274640764784E+00  0.286979662805E+00  0.299712097432E+00  0.312837777352E+00
  0.326355204220E+00  0.340261585645E+00  0.354552747090E+00  0.369223042673E+00  0.384265264768E+00
  0.399670552251E+00  0.415428297180E+00  0.431526049827E+00  0.447949422205E+00  0.464681990771E+00
  0.481705199905E+00  0.498998269173E+00  0.516538109636E+00  0.534299257914E+00  0.552253841987E+00
  0.570371600836E+00  0.588619991828E+00  0.606964435228E+00  0.625368760465E+00  0.643795920443E+00
  0.662208998417E+00  0.680572399977E+00  0.698852866948E+00  0.717019635240E+00  0.735042946127E+00
  0.752890590704E+00  0.770523297677E+00  0.787890910568E+00  0.804931356845E+00  0.821572954344E+00
  0.837738647728E+00  0.853350001890E+00  0.868329657323E+00  0.882602265301E+00  0.896094574592E+00
  0.908735290203E+00  0.920455037628E+00  0.931186537640E+00  0.940864978815E+00  0.949428531581E+00
  0.956818939118E+00  0.962982128823E+00  0.967868802858E+00  0.971434977327E+00  0.973642457381E+00
  0.974459237649E+00  0.973859829103E+00  0.971825513245E+00  0.968344527516E+00  0.963412184303E+00
  0.957030932139E+00  0.949210357842E+00  0.939967138602E+00  0.929324947191E+00  0.917314312958E+00
  0.903972446061E+00  0.889343025994E+00  0.873475959863E+00  0.856427110339E+00  0.838257996483E+00
  0.819035465466E+00  0.798831331209E+00  0.777721981635E+00  0.755787934675E+00  0.733113356044E+00
  0.709785512647E+00  0.685894167526E+00  0.661530910292E+00  0.636788426821E+00  0.611759717633E+00
  0.586537281953E+00  0.561212291287E+00  0.535873781638E+00  0.510607896146E+00  0.485497205586E+00
  0.460620154111E+00  0.436050597673E+00  0.411857513539E+00  0.388104828742E+00  0.364851377592E+00
  0.342150965540E+00  0.320052513938E+00  0.298600256424E+00  0.277833956542E+00  0.257789117684E+00
  0.238497160225E+00  0.219985546498E+00  0.202277841546E+00  0.185393705814E+00  0.169348824436E+00
  0.154154785745E+00  0.139818928254E+00  0.126344179934E+00  0.113728915592E+00  0.101966857495E+00
  0.910470410839E-01  0.809538624583E-01  0.716672177710E-01  0.631627377902E-01  0.554121142439E-01
  0.483835088475E-01  0.420420314569E-01  0.363502707625E-01  0.312688593333E-01  0.267570544913E-01
  0.227733172285E-01  0.192758729338E-01  0.162232398193E-01  0.135747134141E-01  0.112907981381E-01
  0.933357961775E-02  0.766703395852E-02  0.625727254179E-02  0.507272301874E-02  0.408424898420E-02
  0.326521231213E-02  0.259148331194E-02
 pseudo wavefunction
 -0.157019150967E-07 -0.167396923265E-07 -0.178460587423E-07 -0.190255475677E-07 -0.202829916383E-07
 -0.216235432029E-07 -0.230526950352E-07 -0.245763029393E-07 -0.262006097433E-07 -0.279322708789E-07
 -0.297783816513E-07 -0.317465063112E-07 -0.338447090490E-07 -0.360815870366E-07 -0.384663056535E-07
 -0.410086360412E-07 -0.437189951394E-07 -0.466084883681E-07 -0.496889551312E-07 -0.529730173270E-07
 -0.564741310656E-07 -0.602066418031E-07 -0.641858431215E-07 -0.684280393920E-07 -0.729506125808E-07
 -0.777720934696E-07 -0.829122375840E-07 -0.883921061393E-07 -0.942341523368E-07 -0.100462313364E-06
 -0.107102108473E-06 -0.114180743545E-06 -0.121727222563E-06 -0.129772466453E-06 -0.138349439776E-06
 -0.147493285803E-06 -0.157241470504E-06 -0.167633936067E-06 -0.178713264552E-06 -0.190524852370E-06
 -0.203117096289E-06 -0.216541591732E-06 -0.230853344188E-06 -0.246110994589E-06 -0.262377059585E-06
 -0.279718187698E-06 -0.298205432410E-06 -0.317914543296E-06 -0.338926276397E-06 -0.361326725114E-06
 -0.385207672962E-06 -0.410666969643E-06 -0.437808931979E-06 -0.466744771332E-06 -0.497593049288E-06
 -0.530480163441E-06 -0.565540865299E-06 -0.602918812412E-06 -0.642767156991E-06 -0.685249173430E-06
 -0.730538927311E-06 -0.778821988608E-06 -0.830296192045E-06 -0.885172447695E-06 -0.943675605164E-06
 -0.100604537488E-05 -0.107253731029E-05 -0.114342385492E-05 -0.121899545874E-05 -0.129956176819E-05
 -0.138545289495E-05 -0.147702076851E-05 -0.157464057816E-05 -0.167871231028E-05 -0.178966238724E-05
 -0.190794541459E-05 -0.203404604374E-05 -0.216848095776E-05 -0.231180098841E-05 -0.246459337309E-05
 -0.262748416096E-05 -0.280114077806E-05 -0.298627476201E-05 -0.318364467738E-05 -0.339405922383E-05
 -0.361838054958E-05 -0.385752778390E-05 -0.411248080313E-05 -0.438428424547E-05 -0.467405179124E-05
 -0.498297072592E-05 -0.531230680484E-05 -0.566340943932E-05 -0.603771722560E-05 -0.643676383915E-05
 -0.686218431855E-05 -0.731572176465E-05 -0.779923448249E-05 -0.831470359521E-05 -0.886424116115E-05
 -0.945009882741E-05 -0.100746770553E-04 -0.107405349554E-04 -0.114504007730E-04 -0.122071830655E-04
 -0.130139826199E-04 -0.138741051568E-04 -0.147910748742E-04 -0.157686488864E-04 -0.168108326176E-04
 -0.179218962118E-04 -0.191063920280E-04 -0.203691732910E-04 -0.217154139750E-04 -0.231506300012E-04
 -0.246807018358E-04 -0.263118985817E-04 -0.280509036623E-04 -0.299048422017E-04 -0.318813102150E-04
 -0.339884057274E-04 -0.362347619486E-04 -0.386295826404E-04 -0.411826798209E-04 -0.439045139592E-04
 -0.468062368270E-04 -0.498997371805E-04 -0.531976894613E-04 -0.567136057143E-04 -0.604618909358E-04
 -0.644579020786E-04 -0.687180109542E-04 -0.732596712917E-04 -0.781014902255E-04 -0.832633045056E-04
 -0.887662617425E-04 -0.946329070173E-04 -0.100887275214E-03 -0.107554989448E-03 -0.114663365999E-03
 -0.122241526167E-03 -0.130320515522E-03 -0.138933431026E-03 -0.148115556545E-03 -0.157904507314E-03
 -0.168340383937E-03 -0.179465936550E-03 -0.191326739832E-03 -0.203971379551E-03 -0.217451651437E-03
 -0.231822773174E-03 -0.247143610376E-03 -0.263476917482E-03 -0.280889594538E-03 -0.299452960918E-03
 -0.319243047102E-03 -0.340340905692E-03 -0.362832942940E-03 -0.386811272131E-03 -0.412374090262E-03
 -0.439626079542E-03 -0.468678835353E-03 -0.499651322406E-03 -0.532670360936E-03 -0.567871144923E-03
 -0.605397794420E-03 -0.645403944247E-03 -0.688053371407E-03 -0.733520663787E-03 -0.781991932825E-03
 -0.833665573031E-03 -0.888753071417E-03 -0.947479870104E-03 -0.101008628556E-02 -0.107682848818E-02
 -0.114797954614E-02 -0.122383053767E-02 -0.130469173625E-02 -0.139089387344E-02 -0.148278948434E-02
 -0.158075434109E-02 -0.168518898013E-02 -0.179652032911E-02 -0.191520344017E-02 -0.204172333608E-02
 -0.217659697680E-02 -0.232037535407E-02 -0.247364572210E-02 -0.263703397335E-02 -0.281120716828E-02
 -0.299687622922E-02 -0.319479880842E-02 -0.340578234163E-02 -0.363068729861E-02 -0.387043064303E-02
 -0.412598951505E-02 -0.439840515010E-02 -0.468878704881E-02 -0.499831741354E-02 -0.532825586780E-02
 -0.567994447597E-02 -0.605481308154E-02 -0.645438498314E-02 -0.688028296866E-02 -0.733423572867E-02
 -0.781808467183E-02 -0.833379116563E-02 -0.888344422727E-02 -0.946926869063E-02 -0.100936338763E-01
 -0.107590627931E-01 -0.114682419003E-01 -0.122240314618E-01 -0.130294765233E-01 -0.138878185460E-01
 -0.148025077311E-01 -0.157772160689E-01 -0.168158511504E-01 -0.179225707760E-01 -0.191017984004E-01
 -0.203582394500E-01 -0.216968985517E-01 -0.231230977102E-01 -0.246424954714E-01 -0.262611071077E-01
 -0.279853258608E-01 -0.298219452744E-01 -0.317781826467E-01 -0.338617036306E-01 -0.360806480019E-01
 -0.384436566140E-01 -0.409598995477E-01 -0.436391054584E-01 -0.464915921120E-01 -0.495282980900E-01
 -0.527608156283E-01 -0.562014245405E-01 -0.598631271552E-01 -0.637596841742E-01 -0.679056513333E-01
 -0.723164167161E-01 -0.770082385375E-01 -0.819982831711E-01 -0.873046631510E-01 -0.929464748238E-01
 -0.989438352683E-01 -0.105317918029E+00 -0.112090987138E+00 -0.119286428802E+00 -0.126928780047E+00
 -0.135043753487E+00 -0.143658257270E+00 -0.152800409110E+00 -0.162499543158E+00 -0.172786208302E+00
 -0.183692156283E+00 -0.195250317809E+00 -0.207494764630E+00 -0.220460655265E+00 -0.234184161818E+00
 -0.248702375012E+00 -0.264053184261E+00 -0.280275129255E+00 -0.297407219188E+00 -0.315488715366E+00
 -0.334558872574E+00 -0.354656634163E+00 -0.375820275439E+00 -0.398086989569E+00 -0.421492409835E+00
 -0.446070061785E+00 -0.471850738539E+00 -0.498861792378E+00 -0.527126335656E+00 -0.556662344175E+00
 -0.587481656479E+00 -0.619588862995E+00 -0.652980079836E+00 -0.687641603231E+00 -0.723548442186E+00
 -0.760662729134E+00 -0.798932011073E+00 -0.838287427144E+00 -0.878641782861E+00 -0.919887536327E+00
 -0.961894717908E+00 -0.100450881199E+01 -0.104754863774E+01 -0.109080427517E+01 -0.113403509328E+01
 -0.117696794846E+01 -0.121929563350E+01 -0.126067567017E+01 -0.130072955078E+01 -0.133904254586E+01
 -0.137516420519E+01 -0.140860968652E+01 -0.143886204957E+01 -0.146537564950E+01 -0.148758075362E+01
 -0.150488948363E+01 -0.151670315271E+01 -0.152242101848E+01 -0.152145040848E+01 -0.151321809284E+01
 -0.149718267898E+01 -0.147284768789E+01 -0.143977484538E+01 -0.139759699227E+01 -0.134602989886E+01
 -0.128488217795E+01 -0.121406245379E+01 -0.113358299114E+01 -0.104355915767E+01 -0.944204424555E+00
 -0.835821145497E+00 -0.718788127660E+00 -0.593547034806E+00 -0.460590929166E+00 -0.320459697907E+00
 -0.173748585434E+00 -0.211373313850E-01  0.136551852224E+00  0.298274239761E+00  0.462762923588E+00
  0.628552373797E+00  0.793969481873E+00  0.000000000000E+00  0.000000000000E+00  0.000000000000E+00
  0.000000000000E+00  0.000000000000E+00  0.000000000000E+00  0.000000000000E+00  0.000000000000E+00
  0.000000000000E+00  0.000000000000E+00  0.000000000000E+00  0.000000000000E+00  0.000000000000E+00
  0.000000000000E+00  0.000000000000E+00  0.000000000000E+00  0.000000000000E+00  0.000000000000E+00
  0.000000000000E+00  0.000000000000E+00  0.000000000000E+00  0.000000000000E+00  0.000000000000E+00
  0.000000000000E+00  0.000000000000E+00  0.000000000000E+00  0.000000000000E+00  0.000000000000E+00
  0.000000000000E+00  0.000000000000E+00  0.000000000000E+00  0.000000000000E+00  0.000000000000E+00
  0.000000000000E+00  0.000000000000E+00  0.000000000000E+00  0.000000000000E+00  0.000000000000E+00
  0.000000000000E+00  0.000000000000E+00  0.000000000000E+00  0.000000000000E+00  0.000000000000E+00
  0.000000000000E+00  0.000000000000E+00  0.000000000000E+00  0.000000000000E+00  0.000000000000E+00
  0.000000000000E+00  0.000000000000E+00  0.000000000000E+00  0.000000000000E+00  0.000000000000E+00
  0.000000000000E+00  0.000000000000E+00  0.000000000000E+00  0.000000000000E+00  0.000000000000E+00
  0.000000000000E+00  0.000000000000E+00
 ae wavefunction
 -0.872573804935E-07 -0.928748545493E-07 -0.987991868043E-07 -0.105050079161E-06 -0.111648372570E-06
 -0.118616123896E-06 -0.125976684026E-06 -0.133754783652E-06 -0.141976623195E-06 -0.150669968113E-06
 -0.159864250879E-06 -0.169590678711E-06 -0.179882348447E-06 -0.190774368793E-06 -0.202303989976E-06
 -0.214510741963E-06 -0.227436581334E-06 -0.241126047628E-06 -0.255626429621E-06 -0.270987942495E-06
 -0.287263915949E-06 -0.304510995176E-06 -0.322789353680E-06 -0.342162922066E-06 -0.362699627325E-06
 -0.384471653550E-06 -0.407555714702E-06 -0.432033346135E-06 -0.457991218136E-06 -0.485521465668E-06
 -0.514722039886E-06 -0.545697088577E-06 -0.578557353174E-06 -0.613420595240E-06 -0.650412053610E-06
 -0.689664927086E-06 -0.731320887823E-06 -0.775530636408E-06 -0.822454481589E-06 -0.872262968333E-06
 -0.925137539142E-06 -0.981271244584E-06 -0.104086949596E-05 -0.110415086883E-05 -0.117134796205E-05
 -0.124270830599E-05 -0.131849534059E-05 -0.139898944279E-05 -0.148448904072E-05 -0.157531178100E-05
 -0.167179578548E-05 -0.177430099073E-05 -0.188321055996E-05 -0.199893241278E-05 -0.212190083247E-05
 -0.225257818995E-05 -0.239145676767E-05 -0.253906074027E-05 -0.269594823474E-05 -0.286271355525E-05
 -0.303998954667E-05 -0.322845012283E-05 -0.342881294854E-05 -0.364184229452E-05 -0.386835209561E-05
 -0.410920918996E-05 -0.436533678826E-05 -0.463771816687E-05 -0.492740059004E-05 -0.523549949265E-05
 -0.556320296695E-05 -0.591177649036E-05 -0.628256801093E-05 -0.667701334434E-05 -0.709664191542E-05
 -0.754308290552E-05 -0.801807177011E-05 -0.852345720061E-05 -0.906120854629E-05 -0.963342370744E-05
 -0.102423375591E-04 -0.108903309125E-04 -0.115799400758E-04 -0.123138670339E-04 -0.130949902979E-04
 -0.139263764554E-04 -0.148112924878E-04 -0.157532188801E-04 -0.167558636165E-04 -0.178231770330E-04
 -0.189593676959E-04 -0.201689193198E-04 -0.214566087124E-04 -0.228275250111E-04 -0.242870900456E-04
 -0.258410801533E-04 -0.274956493000E-04 -0.292573538147E-04 -0.311331786525E-04 -0.331305654142E-04
 -0.352574421733E-04 -0.375222552445E-04 -0.399340030479E-04 -0.425022721029E-04 -0.452372754654E-04
 -0.481498935580E-04 -0.512517177247E-04 -0.545550965765E-04 -0.580731853632E-04 -0.618199985254E-04
 -0.658104656683E-04 -0.700604911484E-04 -0.745870175293E-04 -0.794080931354E-04 -0.845429439522E-04
 -0.900120502155E-04 -0.958372278923E-04 -0.102041715456E-03 -0.108650266231E-03 -0.115689246694E-03
 -0.123186741097E-03 -0.131172662810E-03 -0.139678872834E-03 -0.148739305892E-03 -0.158390104624E-03
 -0.168669762367E-03 -0.179619275070E-03 -0.191282302962E-03 -0.203705342405E-03 -0.216937908918E-03
 -0.231032731659E-03 -0.246045960414E-03 -0.262037385658E-03 -0.279070672632E-03 -0.297213610229E-03
 -0.316538375629E-03 -0.337121815676E-03 -0.359045745989E-03 -0.382397268915E-03 -0.407269111528E-03
 -0.433759984766E-03 -0.461974965167E-03 -0.492025900435E-03 -0.524031840371E-03 -0.558119494618E-03
 -0.594423718960E-03 -0.633088031720E-03 -0.674265162227E-03 -0.718117633126E-03 -0.764818378624E-03
 -0.814551400771E-03 -0.867512465988E-03 -0.923909844246E-03 -0.983965093359E-03 -0.104791389100E-02
 -0.111600691723E-02 -0.118851079039E-02 -0.126570905951E-02 -0.134790325628E-02 -0.143541401012E-02
 -0.152858222980E-02 -0.162777035532E-02 -0.173336368400E-02 -0.184577177477E-02 -0.196542993506E-02
 -0.209280079464E-02 -0.222837597111E-02 -0.237267783205E-02 -0.252626135865E-02 -0.268971611650E-02
 -0.286366833866E-02 -0.304878312719E-02 -0.324576677871E-02 -0.345536924057E-02 -0.367838670373E-02
 -0.391566433930E-02 -0.416809918538E-02 -0.443664319149E-02 -0.472230642777E-02 -0.502616046652E-02
 -0.534934194381E-02 -0.569305630895E-02 -0.605858177008E-02 -0.644727344383E-02 -0.686056771752E-02
 -0.729998683241E-02 -0.776714369618E-02 -0.826374693357E-02 -0.879160618337E-02 -0.935263765030E-02
 -0.994886992028E-02 -0.105824500471E-01 -0.112556499183E-01 -0.119708729087E-01 -0.127306608272E-01
 -0.135377011660E-01 -0.143948346557E-01 -0.153050631342E-01 -0.162715577323E-01 -0.172976673812E-01
 -0.183869276427E-01 -0.195430698654E-01 -0.207700306652E-01 -0.220719617292E-01 -0.234532399389E-01
 -0.249184778076E-01 -0.264725342224E-01 -0.281205254830E-01 -0.298678366194E-01 -0.317201329767E-01
 -0.336833720422E-01 -0.357638154937E-01 -0.379680414380E-01 -0.403029568089E-01 -0.427758098836E-01
 -0.453942028761E-01 -0.481661045545E-01 -0.510998628303E-01 -0.542042172492E-01 -0.574883113190E-01
 -0.609617045894E-01 -0.646343843976E-01 -0.685167771810E-01 -0.726197592476E-01 -0.769546668856E-01
 -0.815333056803E-01 -0.863679588940E-01 -0.914713947539E-01 -0.968568724745E-01 -0.102538146830E+00
 -0.108529471078E+00 -0.114845598007E+00 -0.121501778887E+00 -0.128513760057E+00 -0.135897776886E+00
 -0.143670544806E+00 -0.151849247117E+00 -0.160451519221E+00 -0.169495428932E+00 -0.178999452487E+00
 -0.188982445854E+00 -0.199463610918E+00 -0.210462456091E+00 -0.221998750892E+00 -0.234092473977E+00
 -0.246763754141E+00 -0.260032803719E+00 -0.273919843854E+00 -0.288445021056E+00 -0.303628314449E+00
 -0.319489433116E+00 -0.336047702923E+00 -0.353321942209E+00 -0.371330325732E+00 -0.390090236237E+00
 -0.409618103087E+00 -0.429929227350E+00 -0.451037592813E+00 -0.472955662420E+00 -0.495694159663E+00
 -0.519261834543E+00 -0.543665213767E+00 -0.568908334909E+00 -0.594992464383E+00 -0.621915799107E+00
 -0.649673151856E+00 -0.678255620342E+00 -0.707650240122E+00 -0.737839621451E+00 -0.768801570202E+00
 -0.800508692896E+00 -0.832927985833E+00 -0.866020408148E+00 -0.899740438518E+00 -0.934035615100E+00
 -0.968846058283E+00 -0.100410397597E+01 -0.103973315159E+01 -0.107564841601E+01 -0.111175510602E+01
 -0.114794851474E+01 -0.118411334314E+01 -0.122012316749E+01 -0.125583994595E+01 -0.129111360028E+01
 -0.132578172690E+01 -0.135966951774E+01 -0.139259000463E+01 -0.142434477036E+01 -0.145472526595E+01
 -0.148351476841E+01 -0.151049071038E+01 -0.153542655224E+01 -0.155809172023E+01 -0.157824799120E+01
 -0.159564185954E+01 -0.160999492151E+01 -0.162099661185E+01 -0.162830342717E+01 -0.163154540440E+01
 -0.163033653297E+01 -0.162428448774E+01 -0.161299720195E+01 -0.159608659381E+01 -0.157317100783E+01
 -0.154387770884E+01 -0.150784611799E+01 -0.146473200095E+01 -0.141421258852E+01 -0.135599253630E+01
 -0.128981062766E+01 -0.121544715143E+01 -0.113273191968E+01 -0.104155291443E+01 -0.941865577176E+00
 -0.833702751470E+00 -0.717185290542E+00 -0.592533320193E+00 -0.460078122778E+00 -0.320274569992E+00
 -0.173713991262E+00 -0.211373011036E-01  0.136551852224E+00  0.298274239761E+00  0.462762923588E+00
  0.628552373797E+00  0.793969481873E+00  0.000000000000E+00  0.000000000000E+00  0.000000000000E+00
  0.000000000000E+00  0.000000000000E+00  0.000000000000E+00  0.000000000000E+00  0.000000000000E+00
  0.000000000000E+00  0.000000000000E+00  0.000000000000E+00  0.000000000000E+00  0.000000000000E+00
  0.000000000000E+00  0.000000000000E+00  0.000000000000E+00  0.000000000000E+00  0.000000000000E+00
  0.000000000000E+00  0.000000000000E+00  0.000000000000E+00  0.000000000000E+00  0.000000000000E+00
  0.000000000000E+00  0.000000000000E+00  0.000000000000E+00  0.000000000000E+00  0.000000000000E+00
  0.000000000000E+00  0.000000000000E+00  0.000000000000E+00  0.000000000000E+00  0.000000000000E+00
  0.000000000000E+00  0.000000000000E+00  0.000000000000E+00  0.000000000000E+00  0.000000000000E+00
  0.000000000000E+00  0.000000000000E+00  0.000000000000E+00  0.000000000000E+00  0.000000000000E+00
  0.000000000000E+00  0.000000000000E+00  0.000000000000E+00  0.000000000000E+00  0.000000000000E+00
  0.000000000000E+00  0.000000000000E+00  0.000000000000E+00  0.000000000000E+00  0.000000000000E+00
  0.000000000000E+00  0.000000000000E+00  0.000000000000E+00  0.000000000000E+00  0.000000000000E+00
  0.000000000000E+00  0.000000000000E+00
 End of Dataset
  PAW_PBE N 08Apr2002                    
   5.00000000000000     
 parameters from PSCTR are:
   VRHFIN =N: s2p3
   LEXCH  = PE
   EATOM  =   264.5486 eV,   19.4438 Ry

   TITEL  = PAW_PBE N 08Apr2002
   LULTRA =        F    use ultrasoft PP ?
   IUNSCR =        1    unscreen: 0-lin 1-nonlin 2-no
   RPACOR =    1.200    partial core radius
   POMASS =   14.001; ZVAL   =    5.000    mass and valenz
   RCORE  =    1.500    outmost cutoff radius
   RWIGS  =    1.400; RWIGS  =    0.741    wigner-seitz radius (au A)
   ENMAX  =  400.000; ENMIN  =  300.000 eV
   ICORE  =        2    local potential
   LCOR   =        T    correct aug charges
   LPAW   =        T    paw PP
   EAUG   =  627.112
   DEXC   =    0.000
   RMAX   =    1.529    core radius for proj-oper
   RAUG   =    1.300    factor for augmentation sphere
   RDEP   =    1.514    radius for radial grids
   RDEPT  =    1.338    core radius for aug-charge
 
   Atomic configuration
    4 entries
     n  l   j            E        occ.
     1  0  0.50      -384.7179   2.0000
     2  0  0.50       -18.5828   2.0000
     2  1  0.50        -7.0898   3.0000
     3  2  1.50        -6.8029   0.0000
   Description
     l       E           TYP  RCUT    TYP  RCUT
     0    -18.5828119     23  1.200
     0    -13.5018863     23  1.200
     1     -7.0897853     23  1.500
     1      9.5240782     23  1.500
     2     -6.8029130      7  1.500
   Error from kinetic energy argument (eV)
   NDATA  =      100
   STEP   =   20.000   1.050
  106.      104.      102.      99.8      98.5      95.8      93.0      91.6
  88.9      86.1      84.8      82.0      79.3      76.6      73.9      71.2
  68.6      66.1      63.5      59.9      57.5      55.1      51.7      49.5
  47.4      44.3      41.4      39.5      36.8      34.2      31.7      29.4
  27.2      25.1      23.2      21.4      19.1      17.5      15.6      14.2
  12.6      11.1      9.72      8.50      7.41      6.43      5.55      4.60
  3.93      3.21      2.60      2.18      1.74      1.37      1.02     0.784
 0.597     0.422     0.293     0.199     0.133     0.872E-01 0.567E-01 0.347E-01
 0.238E-01 0.169E-01 0.137E-01 0.123E-01 0.116E-01 0.109E-01 0.100E-01 0.875E-02
 0.733E-02 0.589E-02 0.445E-02 0.343E-02 0.259E-02 0.207E-02 0.177E-02 0.163E-02
 0.153E-02 0.142E-02 0.127E-02 0.106E-02 0.841E-03 0.647E-03 0.505E-03 0.416E-03
 0.381E-03 0.372E-03 0.362E-03 0.337E-03 0.285E-03 0.227E-03 0.173E-03 0.137E-03
 0.121E-03 0.118E-03 0.117E-03 0.109E-03
END of PSCTR-controll parameters
 local part
   124.721915246209     
  0.21549196E+02  0.21549510E+02  0.21545877E+02  0.21539823E+02  0.21531352E+02
  0.21520464E+02  0.21507162E+02  0.21491448E+02  0.21473322E+02  0.21452781E+02
  0.21429822E+02  0.21404440E+02  0.21376626E+02  0.21346368E+02  0.21313655E+02
  0.21278469E+02  0.21240793E+02  0.21200607E+02  0.21157886E+02  0.21112606E+02
  0.21064737E+02  0.21014249E+02  0.20961106E+02  0.20905269E+02  0.20846697E+02
  0.20785343E+02  0.20721157E+02  0.20654086E+02  0.20584070E+02  0.20511050E+02
  0.20434959E+02  0.20355728E+02  0.20273287E+02  0.20187561E+02  0.20098473E+02
  0.20005943E+02  0.19909890E+02  0.19810232E+02  0.19706883E+02  0.19599760E+02
  0.19488778E+02  0.19373852E+02  0.19254900E+02  0.19131839E+02  0.19004592E+02
  0.18873081E+02  0.18737236E+02  0.18596989E+02  0.18452277E+02  0.18303046E+02
  0.18149244E+02  0.17990831E+02  0.17827772E+02  0.17660042E+02  0.17487626E+02
  0.17310517E+02  0.17128722E+02  0.16942256E+02  0.16751148E+02  0.16555439E+02
  0.16355183E+02  0.16150446E+02  0.15941309E+02  0.15727865E+02  0.15510223E+02
  0.15288505E+02  0.15062847E+02  0.14833399E+02  0.14600326E+02  0.14363805E+02
  0.14124029E+02  0.13881202E+02  0.13635543E+02  0.13387282E+02  0.13136662E+02
  0.12883936E+02  0.12629367E+02  0.12373231E+02  0.12115810E+02  0.11857394E+02
  0.11598282E+02  0.11338778E+02  0.11079191E+02  0.10819836E+02  0.10561026E+02
  0.10303082E+02  0.10046322E+02  0.97910627E+01  0.95376214E+01  0.92863112E+01
  0.90374410E+01  0.87913144E+01  0.85482283E+01  0.83084719E+01  0.80723256E+01
  0.78400598E+01  0.76119339E+01  0.73881952E+01  0.71690781E+01  0.69548033E+01
  0.67455764E+01  0.65415880E+01  0.63430123E+01  0.61500068E+01  0.59627116E+01
  0.57812492E+01  0.56057239E+01  0.54362218E+01  0.52728102E+01  0.51155379E+01
  0.49644350E+01  0.48195130E+01  0.46807651E+01  0.45481663E+01  0.44216736E+01
  0.43012270E+01  0.41867491E+01  0.40781468E+01  0.39753109E+01  0.38781174E+01
  0.37864285E+01  0.37000928E+01  0.36189467E+01  0.35428153E+01  0.34715131E+01
  0.34048455E+01  0.33426096E+01  0.32845952E+01  0.32305861E+01  0.31803611E+01
  0.31336953E+01  0.30903610E+01  0.30501290E+01  0.30127696E+01  0.29780538E+01
  0.29457542E+01  0.29156463E+01  0.28875091E+01  0.28611264E+01  0.28362876E+01
  0.28127883E+01  0.27904315E+01  0.27690281E+01  0.27483975E+01  0.27283685E+01
  0.27087795E+01  0.26894792E+01  0.26703270E+01  0.26511931E+01  0.26319591E+01
  0.26125178E+01  0.25927736E+01  0.25726425E+01  0.25520518E+01  0.25309405E+01
  0.25092584E+01  0.24869669E+01  0.24640375E+01  0.24404525E+01  0.24162039E+01
  0.23912936E+01  0.23657321E+01  0.23395387E+01  0.23127404E+01  0.22853718E+01
  0.22574739E+01  0.22290939E+01  0.22002844E+01  0.21711024E+01  0.21416093E+01
  0.21118695E+01  0.20819501E+01  0.20519201E+01  0.20218499E+01  0.19918103E+01
  0.19618721E+01  0.19321057E+01  0.19025800E+01  0.18733621E+01  0.18445170E+01
  0.18161068E+01  0.17881902E+01  0.17608225E+01  0.17340549E+01  0.17079343E+01
  0.16825029E+01  0.16577982E+01  0.16338527E+01  0.16106936E+01  0.15883431E+01
  0.15668181E+01  0.15461299E+01  0.15262850E+01  0.15072844E+01  0.14891243E+01
  0.14717960E+01  0.14552860E+01  0.14395763E+01  0.14246451E+01  0.14104662E+01
  0.13970101E+01  0.13842439E+01  0.13721317E+01  0.13606353E+01  0.13497140E+01
  0.13393253E+01  0.13294254E+01  0.13199693E+01  0.13109113E+01  0.13022055E+01
  0.12938059E+01  0.12856670E+01  0.12777441E+01  0.12699934E+01  0.12623726E+01
  0.12548412E+01  0.12473605E+01  0.12398940E+01  0.12324076E+01  0.12248698E+01
  0.12172520E+01  0.12095283E+01  0.12016760E+01  0.11936754E+01  0.11855101E+01
  0.11771668E+01  0.11686353E+01  0.11599087E+01  0.11509832E+01  0.11418579E+01
  0.11325351E+01  0.11230196E+01  0.11133191E+01  0.11034437E+01  0.10934058E+01
  0.10832201E+01  0.10729030E+01  0.10624728E+01  0.10519493E+01  0.10413534E+01
  0.10307071E+01  0.10200333E+01  0.10093552E+01  0.99869651E+00  0.98808098E+00
  0.97753216E+00  0.96707322E+00  0.95672678E+00  0.94651466E+00  0.93645771E+00
  0.92657565E+00  0.91688689E+00  0.90740839E+00  0.89815553E+00  0.88914200E+00
  0.88037974E+00  0.87187881E+00  0.86364738E+00  0.85569167E+00  0.84801593E+00
  0.84062247E+00  0.83351165E+00  0.82668193E+00  0.82012988E+00  0.81385033E+00
  0.80783637E+00  0.80207948E+00  0.79656962E+00  0.79129539E+00  0.78624409E+00
  0.78140191E+00  0.77675405E+00  0.77228489E+00  0.76797813E+00  0.76381692E+00
  0.75978406E+00  0.75586217E+00  0.75203377E+00  0.74828151E+00  0.74458827E+00
  0.74093734E+00  0.73731251E+00  0.73369825E+00  0.73007979E+00  0.72644325E+00
  0.72277573E+00  0.71906543E+00  0.71530168E+00  0.71147504E+00  0.70757734E+00
  0.70360173E+00  0.69954269E+00  0.69539608E+00  0.69115908E+00  0.68683024E+00
  0.68240944E+00  0.67789785E+00  0.67329786E+00  0.66861310E+00  0.66384831E+00
  0.65900927E+00  0.65410276E+00  0.64913644E+00  0.64411876E+00  0.63905887E+00
  0.63396649E+00  0.62885183E+00  0.62372547E+00  0.61859825E+00  0.61348116E+00
  0.60838522E+00  0.60332139E+00  0.59830045E+00  0.59333293E+00  0.58842894E+00
  0.58359819E+00  0.57884980E+00  0.57419227E+00  0.56963341E+00  0.56518028E+00
  0.56083909E+00  0.55661523E+00  0.55251316E+00  0.54853644E+00  0.54468765E+00
  0.54096845E+00  0.53737954E+00  0.53392065E+00  0.53059060E+00  0.52738730E+00
  0.52430780E+00  0.52134829E+00  0.51850421E+00  0.51577024E+00  0.51314041E+00
  0.51060813E+00  0.50816629E+00  0.50580732E+00  0.50352326E+00  0.50130584E+00
  0.49914657E+00  0.49703681E+00  0.49496788E+00  0.49293108E+00  0.49091783E+00
  0.48891970E+00  0.48692853E+00  0.48493643E+00  0.48293593E+00  0.48091998E+00
  0.47888203E+00  0.47681607E+00  0.47471669E+00  0.47257911E+00  0.47039921E+00
  0.46817353E+00  0.46589936E+00  0.46357465E+00  0.46119811E+00  0.45876914E+00
  0.45628787E+00  0.45375510E+00  0.45117230E+00  0.44854160E+00  0.44586574E+00
  0.44314801E+00  0.44039225E+00  0.43760278E+00  0.43478435E+00  0.43194207E+00
  0.42908140E+00  0.42620803E+00  0.42332788E+00  0.42044698E+00  0.41757148E+00
  0.41470750E+00  0.41186117E+00  0.40903848E+00  0.40624529E+00  0.40348724E+00
  0.40076969E+00  0.39809773E+00  0.39547604E+00  0.39290896E+00  0.39040035E+00
  0.38795364E+00  0.38557174E+00  0.38325707E+00  0.38101152E+00  0.37883643E+00
  0.37673261E+00  0.37470032E+00  0.37273927E+00  0.37084866E+00  0.36902715E+00
  0.36727292E+00  0.36558366E+00  0.36395662E+00  0.36238865E+00  0.36087620E+00
  0.35941538E+00  0.35800201E+00  0.35663164E+00  0.35529962E+00  0.35400112E+00
  0.35273121E+00  0.35148487E+00  0.35025705E+00  0.34904273E+00  0.34783696E+00
  0.34663489E+00  0.34543184E+00  0.34422332E+00  0.34300507E+00  0.34177309E+00
  0.34052373E+00  0.33925361E+00  0.33795976E+00  0.33663956E+00  0.33529081E+00
  0.33391170E+00  0.33250085E+00  0.33105733E+00  0.32958061E+00  0.32807059E+00
  0.32652762E+00  0.32495244E+00  0.32334617E+00  0.32171036E+00  0.32004688E+00
  0.31835794E+00  0.31664608E+00  0.31491409E+00  0.31316504E+00  0.31140218E+00
  0.30962897E+00  0.30784898E+00  0.30606593E+00  0.30428356E+00  0.30250568E+00
  0.30073607E+00  0.29897849E+00  0.29723660E+00  0.29551395E+00  0.29381396E+00
  0.29213987E+00  0.29049469E+00  0.28888121E+00  0.28730197E+00  0.28575923E+00
  0.28425494E+00  0.28279075E+00  0.28136797E+00  0.27998761E+00  0.27865030E+00
  0.27735636E+00  0.27610576E+00  0.27489813E+00  0.27373277E+00  0.27260868E+00
  0.27152453E+00  0.27047872E+00  0.26946937E+00  0.26849435E+00  0.26755131E+00
  0.26663769E+00  0.26575076E+00  0.26488765E+00  0.26404537E+00  0.26322084E+00
  0.26241090E+00  0.26161239E+00  0.26082215E+00  0.26003702E+00  0.25925394E+00
  0.25846991E+00  0.25768205E+00  0.25688763E+00  0.25608408E+00  0.25526901E+00
  0.25444025E+00  0.25359583E+00  0.25273404E+00  0.25185342E+00  0.25095277E+00
  0.25003114E+00  0.24908787E+00  0.24812258E+00  0.24713516E+00  0.24612577E+00
  0.24509485E+00  0.24404308E+00  0.24297141E+00  0.24188101E+00  0.24077328E+00
  0.23964983E+00  0.23851244E+00  0.23736307E+00  0.23620382E+00  0.23503692E+00
  0.23386467E+00  0.23268949E+00  0.23151382E+00  0.23034013E+00  0.22917090E+00
  0.22800859E+00  0.22685561E+00  0.22571430E+00  0.22458690E+00  0.22347556E+00
  0.22238228E+00  0.22130892E+00  0.22025717E+00  0.21922853E+00  0.21822433E+00
  0.21724567E+00  0.21629347E+00  0.21536840E+00  0.21447092E+00  0.21360127E+00
  0.21275946E+00  0.21194529E+00  0.21115831E+00  0.21039790E+00  0.20966320E+00
  0.20895318E+00  0.20826661E+00  0.20760212E+00  0.20695815E+00  0.20633305E+00
  0.20572502E+00  0.20513216E+00  0.20455251E+00  0.20398403E+00  0.20342464E+00
  0.20287225E+00  0.20232476E+00  0.20178009E+00  0.20123621E+00  0.20069112E+00
  0.20014293E+00  0.19958981E+00  0.19903007E+00  0.19846212E+00  0.19788453E+00
  0.19729600E+00  0.19669539E+00  0.19608175E+00  0.19545429E+00  0.19481239E+00
  0.19415564E+00  0.19348380E+00  0.19279682E+00  0.19209483E+00  0.19137814E+00
  0.19064726E+00  0.18990284E+00  0.18914569E+00  0.18837679E+00  0.18759724E+00
  0.18680828E+00  0.18601124E+00  0.18520757E+00  0.18439880E+00  0.18358651E+00
  0.18277235E+00  0.18195798E+00  0.18114509E+00  0.18033539E+00  0.17953052E+00
  0.17873215E+00  0.17794185E+00  0.17716116E+00  0.17639151E+00  0.17563427E+00
  0.17489068E+00  0.17416188E+00  0.17344888E+00  0.17275254E+00  0.17207361E+00
  0.17141267E+00  0.17077015E+00  0.17014633E+00  0.16954133E+00  0.16895513E+00
  0.16838754E+00  0.16783823E+00  0.16730670E+00  0.16679235E+00  0.16629440E+00
  0.16581200E+00  0.16534413E+00  0.16488971E+00  0.16444755E+00  0.16401638E+00
  0.16359486E+00  0.16318161E+00  0.16277521E+00  0.16237419E+00  0.16197710E+00
  0.16158247E+00  0.16118887E+00  0.16079487E+00  0.16039912E+00  0.16000029E+00
  0.15959716E+00  0.15918855E+00  0.15877340E+00  0.15835073E+00  0.15791969E+00
  0.15747953E+00  0.15702963E+00  0.15656948E+00  0.15609871E+00  0.15561710E+00
  0.15512452E+00  0.15462102E+00  0.15410674E+00  0.15358198E+00  0.15304714E+00
  0.15250275E+00  0.15194946E+00  0.15138801E+00  0.15081923E+00  0.15024406E+00
  0.14966350E+00  0.14907862E+00  0.14849053E+00  0.14790042E+00  0.14730947E+00
  0.14671891E+00  0.14612995E+00  0.14554382E+00  0.14496172E+00  0.14438483E+00
  0.14381428E+00  0.14325114E+00  0.14269644E+00  0.14215114E+00  0.14161609E+00
  0.14109208E+00  0.14057980E+00  0.14007984E+00  0.13959267E+00  0.13911866E+00
  0.13865809E+00  0.13821109E+00  0.13777770E+00  0.13735783E+00  0.13695129E+00
  0.13655778E+00  0.13617688E+00  0.13580809E+00  0.13545080E+00  0.13510431E+00
  0.13476786E+00  0.13444058E+00  0.13412157E+00  0.13380986E+00  0.13350444E+00
  0.13320427E+00  0.13290826E+00  0.13261534E+00  0.13232441E+00  0.13203440E+00
  0.13174423E+00  0.13145287E+00  0.13115932E+00  0.13086263E+00  0.13056190E+00
  0.13025629E+00  0.12994505E+00  0.12962749E+00  0.12930301E+00  0.12897109E+00
  0.12863133E+00  0.12828340E+00  0.12792707E+00  0.12756222E+00  0.12718884E+00
  0.12680698E+00  0.12641684E+00  0.12601868E+00  0.12561287E+00  0.12519984E+00
  0.12478014E+00  0.12435438E+00  0.12392323E+00  0.12348743E+00  0.12304779E+00
  0.12260514E+00  0.12216036E+00  0.12171437E+00  0.12126810E+00  0.12082247E+00
  0.12037845E+00  0.11993695E+00  0.11949890E+00  0.11906519E+00  0.11863667E+00
  0.11821417E+00  0.11779844E+00  0.11739019E+00  0.11699005E+00  0.11659862E+00
  0.11621637E+00  0.11584373E+00  0.11548104E+00  0.11512855E+00  0.11478641E+00
  0.11445471E+00  0.11413343E+00  0.11382247E+00  0.11352164E+00  0.11323067E+00
  0.11294921E+00  0.11267683E+00  0.11241303E+00  0.11215723E+00  0.11190882E+00
  0.11166711E+00  0.11143137E+00  0.11120082E+00  0.11097468E+00  0.11075210E+00
  0.11053225E+00  0.11031428E+00  0.11009733E+00  0.10988057E+00  0.10966316E+00
  0.10944430E+00  0.10922323E+00  0.10899920E+00  0.10877154E+00  0.10853962E+00
  0.10830285E+00  0.10806072E+00  0.10781278E+00  0.10755867E+00  0.10729807E+00
  0.10703076E+00  0.10675660E+00  0.10647551E+00  0.10618751E+00  0.10589267E+00
  0.10559117E+00  0.10528325E+00  0.10496920E+00  0.10464941E+00  0.10432433E+00
  0.10399444E+00  0.10366031E+00  0.10332254E+00  0.10298176E+00  0.10263866E+00
  0.10229394E+00  0.10194832E+00  0.10160256E+00  0.10125738E+00  0.10091355E+00
  0.10057179E+00  0.10023284E+00  0.99897386E-01  0.99566109E-01  0.99239644E-01
  0.98918585E-01  0.98603483E-01  0.98294834E-01  0.97993081E-01  0.97698603E-01
  0.97411719E-01  0.97132682E-01  0.96861676E-01  0.96598816E-01  0.96344147E-01
  0.96097646E-01  0.95859217E-01  0.95628700E-01  0.95405865E-01  0.95190423E-01
  0.94982020E-01  0.94780250E-01  0.94584652E-01  0.94394721E-01  0.94209906E-01
  0.94029624E-01  0.93853260E-01  0.93680172E-01  0.93509703E-01  0.93341183E-01
  0.93173937E-01  0.93007291E-01  0.92840577E-01  0.92673145E-01  0.92504360E-01
  0.92333619E-01  0.92160346E-01  0.91984004E-01  0.91804100E-01  0.91620184E-01
  0.91431858E-01  0.91238779E-01  0.91040657E-01  0.90837265E-01  0.90628433E-01
  0.90414056E-01  0.90194087E-01  0.89968547E-01  0.89737514E-01  0.89501128E-01
  0.89259590E-01  0.89013154E-01  0.88762128E-01  0.88506871E-01  0.88247788E-01
  0.87985324E-01  0.87719963E-01  0.87452219E-01  0.87182633E-01  0.86911769E-01
  0.86640206E-01  0.86368532E-01  0.86097341E-01  0.85827223E-01  0.85558764E-01
  0.85292535E-01  0.85029089E-01  0.84768954E-01  0.84512631E-01  0.84260587E-01
  0.84013250E-01  0.83771009E-01  0.83534205E-01  0.83303133E-01  0.83078037E-01
  0.82859107E-01  0.82646482E-01  0.82440243E-01  0.82240417E-01  0.82046976E-01
  0.81859836E-01  0.81678859E-01  0.81503856E-01  0.81334589E-01  0.81170770E-01
  0.81012071E-01  0.80858120E-01  0.80708509E-01  0.80562801E-01  0.80420526E-01
  0.80281195E-01  0.80144298E-01  0.80009312E-01  0.79875708E-01  0.79742950E-01
  0.79610506E-01  0.79477852E-01  0.79344475E-01  0.79209879E-01  0.79073590E-01
  0.78935161E-01  0.78794175E-01  0.78650247E-01  0.78503034E-01  0.78352230E-01
  0.78197572E-01  0.78038845E-01  0.77875880E-01  0.77708554E-01  0.77536796E-01
  0.77360584E-01  0.77179945E-01  0.76994955E-01  0.76805738E-01  0.76612463E-01
  0.76415345E-01  0.76214639E-01  0.76010641E-01  0.75803679E-01  0.75594118E-01
  0.75382347E-01  0.75168781E-01  0.74953856E-01  0.74738022E-01  0.74521742E-01
  0.74305485E-01  0.74089722E-01  0.73874921E-01  0.73661545E-01  0.73450043E-01
  0.73240848E-01  0.73034375E-01  0.72831012E-01  0.72631123E-01  0.72435037E-01
  0.72243052E-01  0.72055427E-01  0.71872383E-01  0.71694101E-01  0.71520717E-01
  0.71352328E-01  0.71188982E-01  0.71030685E-01  0.70877400E-01  0.70729044E-01
  0.70585492E-01  0.70446580E-01  0.70312102E-01  0.70181818E-01  0.70055450E-01
  0.69932693E-01  0.69813211E-01  0.69696644E-01  0.69582612E-01  0.69470716E-01
  0.69360544E-01  0.69251677E-01  0.69143687E-01  0.69036150E-01  0.68928639E-01
  0.68820741E-01  0.68712048E-01  0.68602172E-01  0.68490742E-01  0.68377409E-01
  0.68261851E-01  0.68143773E-01  0.68022912E-01  0.67899039E-01  0.67771960E-01
  0.67641517E-01  0.67507593E-01  0.67370109E-01  0.67229024E-01  0.67084340E-01
  0.66936096E-01  0.66784373E-01  0.66629288E-01  0.66470994E-01  0.66309680E-01
  0.66145569E-01  0.65978913E-01  0.65809990E-01  0.65639105E-01  0.65466584E-01
  0.65292771E-01  0.65118024E-01  0.64942714E-01  0.64767218E-01  0.64591918E-01
  0.64417194E-01  0.64243424E-01  0.64070980E-01  0.63900218E-01  0.63731486E-01
  0.63565109E-01  0.63401392E-01  0.63240619E-01  0.63083044E-01  0.62928896E-01
  0.62778368E-01  0.62631627E-01  0.62488800E-01  0.62349984E-01  0.62215236E-01
  0.62084581E-01  0.61958004E-01  0.61835457E-01  0.61716856E-01  0.61602082E-01
  0.61490983E-01  0.61383377E-01  0.61279052E-01  0.61177770E-01  0.61079268E-01
  0.60983259E-01  0.60889442E-01  0.60797495E-01  0.60707087E-01  0.60617877E-01
  0.60529516E-01  0.60441654E-01  0.60353942E-01  0.60266034E-01  0.60177592E-01
  0.60088289E-01  0.59997812E-01  0.59905865E-01  0.59812171E-01  0.59716476E-01
  0.59618550E-01  0.59518191E-01  0.59415223E-01  0.59309501E-01  0.59200912E-01
  0.59089375E-01  0.58974840E-01  0.58857292E-01  0.58736747E-01  0.58613255E-01
 gradient corrections used for XC
           5
 core charge-density (partial)
  0.11917933E-01  0.11914190E-01  0.11902970E-01  0.11884292E-01  0.11858186E-01
  0.11824698E-01  0.11783885E-01  0.11735816E-01  0.11680574E-01  0.11618251E-01
  0.11548953E-01  0.11472797E-01  0.11389911E-01  0.11300434E-01  0.11204515E-01
  0.11102313E-01  0.10993997E-01  0.10879746E-01  0.10759747E-01  0.10634194E-01
  0.10503291E-01  0.10367248E-01  0.10226283E-01  0.10080617E-01  0.99304815E-02
  0.97761092E-02  0.96177389E-02  0.94556133E-02  0.92899783E-02  0.91210826E-02
  0.89491771E-02  0.87745147E-02  0.85973488E-02  0.84179337E-02  0.82365236E-02
  0.80533720E-02  0.78687312E-02  0.76828518E-02  0.74959823E-02  0.73083685E-02
  0.71202527E-02  0.69318737E-02  0.67434663E-02  0.65552605E-02  0.63674812E-02
  0.61803481E-02  0.59940751E-02  0.58088699E-02  0.56249337E-02  0.54424610E-02
  0.52616393E-02  0.50826486E-02  0.49056616E-02  0.47308431E-02  0.45583500E-02
  0.43883310E-02  0.42209268E-02  0.40562696E-02  0.38944833E-02  0.37356833E-02
  0.35799763E-02  0.34274608E-02  0.32782265E-02  0.31323549E-02  0.29899188E-02
  0.28509828E-02  0.27156033E-02  0.25838285E-02  0.24556984E-02  0.23312456E-02
  0.22104946E-02  0.20934625E-02  0.19801591E-02  0.18705873E-02  0.17647428E-02
  0.16626148E-02  0.15641862E-02  0.14694336E-02  0.13783277E-02  0.12908338E-02
  0.12069116E-02  0.11265159E-02  0.10495966E-02  0.97609940E-03  0.90596547E-03
  0.83913222E-03  0.77553347E-03  0.71509966E-03  0.65775825E-03  0.60343392E-03
  0.55204892E-03  0.50352328E-03  0.45777518E-03  0.41472113E-03  0.37427628E-03
  0.33635469E-03  0.30086954E-03  0.26773341E-03  0.23685851E-03  0.20815688E-03
  0.18154066E-03  0.15692224E-03  0.13421451E-03  0.11333103E-03  0.94186206E-04
  0.76695469E-04  0.60775434E-04  0.46344051E-04  0.33320744E-04  0.21626540E-04
  0.11184191E-04  0.19182810E-05 -0.62446742E-05 -0.13376138E-04 -0.19545473E-04
 -0.24819873E-04 -0.29264304E-04 -0.32941451E-04 -0.35911678E-04 -0.38232994E-04
 -0.39961032E-04 -0.41149030E-04 -0.41847824E-04 -0.42105849E-04 -0.41969140E-04
 -0.41481355E-04 -0.40683785E-04 -0.39615389E-04 -0.38312819E-04 -0.36810461E-04
 -0.35140479E-04 -0.33332856E-04 -0.31415452E-04 -0.29414054E-04 -0.27352437E-04
 -0.25252427E-04 -0.23133961E-04 -0.21015160E-04 -0.18912392E-04 -0.16840348E-04
 -0.14812110E-04 -0.12839227E-04 -0.10931787E-04 -0.90984931E-05 -0.73467371E-05
 -0.56826745E-05 -0.41112984E-05 -0.26365136E-05 -0.12612092E-05  0.12669428E-07
  0.11840504E-05  0.22526656E-05  0.32189835E-05  0.40841431E-05  0.48498901E-05
  0.55185147E-05  0.60927920E-05  0.65759246E-05  0.69714867E-05  0.72833719E-05
  0.75157425E-05  0.76729816E-05  0.77596478E-05  0.77804323E-05  0.77401191E-05
  0.76435468E-05  0.74955741E-05  0.73010468E-05  0.70647684E-05  0.67914725E-05
  0.64857976E-05  0.61522648E-05  0.57952575E-05  0.54190034E-05  0.50275590E-05
  0.46247959E-05  0.42143892E-05  0.37998082E-05  0.33843085E-05  0.29709267E-05
  0.25624754E-05  0.21615417E-05  0.17704854E-05  0.13914398E-05  0.10263137E-05
  0.67679357E-06  0.34434865E-06  0.30235327E-07 -0.26449643E-06 -0.53899629E-06
 -0.79260589E-06 -0.10248505E-05 -0.12354302E-05 -0.14242106E-05 -0.15912129E-05
 -0.17366039E-05 -0.18606859E-05 -0.19638859E-05 -0.20467454E-05 -0.21099094E-05
 -0.21541162E-05 -0.21801865E-05 -0.21890136E-05 -0.21815528E-05 -0.21588118E-05
 -0.21218407E-05 -0.20717232E-05 -0.20095673E-05 -0.19364966E-05 -0.18536428E-05
 -0.17621372E-05 -0.16631039E-05 -0.15576529E-05 -0.14468739E-05 -0.13318300E-05
 -0.12135531E-05 -0.10930385E-05 -0.97124084E-06 -0.84907016E-06 -0.72738860E-06
 -0.60700752E-06 -0.48868512E-06 -0.37312449E-06 -0.26097215E-06 -0.15281701E-06
 -0.49189676E-07  0.49437758E-07  0.14265159E-06  0.23009602E-06  0.31147238E-06
  0.38653795E-06  0.45510460E-06  0.51703710E-06  0.57225122E-06  0.62071162E-06
  0.66242948E-06  0.69746010E-06  0.72590021E-06  0.74788526E-06  0.76358656E-06
  0.77320835E-06  0.77698487E-06  0.77517728E-06  0.76807067E-06  0.75597107E-06
  0.73920239E-06  0.71810348E-06  0.69302524E-06  0.66432777E-06  0.63237761E-06
  0.59754507E-06  0.56020169E-06  0.52071783E-06  0.47946027E-06  0.43679013E-06
  0.39306078E-06  0.34861594E-06  0.30378794E-06  0.25889618E-06  0.21424560E-06
  0.17012550E-06  0.12680835E-06  0.84548861E-07  0.43583154E-07  0.41281265E-08
 -0.33619068E-07 -0.69481375E-07 -0.10330206E-06 -0.13494479E-06 -0.16429359E-06
 -0.19125265E-06 -0.21574606E-06 -0.23771740E-06 -0.25712923E-06 -0.27396249E-06
 -0.28821583E-06 -0.29990480E-06 -0.30906105E-06 -0.31573143E-06 -0.31997699E-06
 -0.32187201E-06 -0.32150295E-06 -0.31896737E-06 -0.31437285E-06 -0.30783583E-06
 -0.29948054E-06 -0.28943786E-06 -0.27784421E-06 -0.26484043E-06 -0.25057070E-06
 -0.23518151E-06 -0.21882061E-06 -0.20163598E-06 -0.18377494E-06 -0.16538321E-06
 -0.14660402E-06 -0.12757736E-06 -0.10843916E-06 -0.89320608E-07 -0.70347520E-07
 -0.51639738E-07 -0.33310615E-07 -0.15466547E-07  0.17934261E-08  0.18377958E-07
  0.34203675E-07  0.49195390E-07  0.63286263E-07  0.76417895E-07  0.88540375E-07
  0.99612264E-07  0.10960053E-06  0.11848044E-06  0.12623538E-06  0.13285666E-06
  0.13834330E-06  0.14270165E-06  0.14594518E-06  0.14809405E-06  0.14917475E-06
  0.14921970E-06  0.14826682E-06  0.14635907E-06  0.14354400E-06  0.13987328E-06
  0.13540219E-06  0.13018920E-06  0.12429539E-06  0.11778404E-06  0.11072013E-06
  0.10316982E-06  0.95200070E-07  0.86878095E-07  0.78270993E-07  0.69445295E-07
  0.60466570E-07  0.51399041E-07  0.42305224E-07  0.33245595E-07  0.24278275E-07
  0.15458747E-07  0.68395931E-08 -0.15297337E-08 -0.96031156E-08 -0.17337946E-07
 -0.24695276E-07 -0.31639938E-07 -0.38140634E-07 -0.44170002E-07 -0.49704653E-07
 -0.54725187E-07 -0.59216172E-07 -0.63166113E-07 -0.66567387E-07 -0.69416162E-07
 -0.71712290E-07 -0.73459186E-07 -0.74663684E-07 -0.75335883E-07 -0.75488968E-07
 -0.75139025E-07 -0.74304844E-07 -0.73007711E-07 -0.71271185E-07 -0.69120877E-07
 -0.66584221E-07 -0.63690239E-07 -0.60469302E-07 -0.56952897E-07 -0.53173392E-07
 -0.49163798E-07 -0.44957539E-07 -0.40588233E-07 -0.36089464E-07 -0.31494577E-07
 -0.26836471E-07 -0.22147405E-07 -0.17458815E-07 -0.12801140E-07 -0.82036605E-08
 -0.36943515E-08  0.70025603E-09  0.49551964E-08  0.90471787E-08  0.12954682E-07
  0.16658035E-07  0.20139486E-07  0.23383254E-07  0.26375567E-07  0.29104686E-07
  0.31560923E-07  0.33736631E-07  0.35626195E-07  0.37226006E-07  0.38534416E-07
  0.39551700E-07  0.40279984E-07  0.40723185E-07  0.40886926E-07  0.40778451E-07
  0.40406533E-07  0.39781367E-07  0.38914470E-07  0.37818561E-07  0.36507453E-07
  0.34995926E-07  0.33299607E-07  0.31434850E-07  0.29418606E-07  0.27268299E-07
  0.25001706E-07  0.22636827E-07  0.20191774E-07  0.17684643E-07  0.15133407E-07
  0.12555805E-07  0.99692336E-08  0.73906486E-08  0.48364706E-08  0.23224961E-08
 -0.13618458E-09 -0.25252625E-08 -0.48312786E-08 -0.70416845E-08 -0.91448959E-08
 -0.11130339E-07 -0.12988489E-07 -0.14710901E-07 -0.16290231E-07 -0.17720254E-07
 -0.18995873E-07 -0.20113115E-07 -0.21069131E-07 -0.21862178E-07 -0.22491602E-07
 -0.22957812E-07 -0.23262246E-07 -0.23407337E-07 -0.23396467E-07 -0.23233922E-07
 -0.22924840E-07 -0.22475153E-07 -0.21891532E-07 -0.21181320E-07 -0.20352474E-07
 -0.19413489E-07 -0.18373340E-07 -0.17241403E-07 -0.16027393E-07 -0.14741288E-07
 -0.13393261E-07 -0.11993611E-07 -0.10552693E-07 -0.90808538E-08 -0.75883637E-08
 -0.60853555E-08 -0.45817638E-08 -0.30872671E-08 -0.16112337E-08 -0.16267042E-09
  0.12498247E-08  0.26181061E-08  0.39345207E-08  0.51919430E-08  0.63838069E-08
  0.75041322E-08  0.85475479E-08  0.95093101E-08  0.10385316E-07  0.11172113E-07
  0.11866905E-07  0.12467553E-07  0.12972569E-07  0.13381114E-07  0.13692984E-07
  0.13908595E-07  0.14028965E-07  0.14055693E-07  0.13990934E-07  0.13837373E-07
  0.13598190E-07  0.13277034E-07  0.12877984E-07  0.12405514E-07  0.11864454E-07
  0.11259953E-07  0.10597436E-07  0.98825636E-08  0.91211921E-08  0.83193297E-08
  0.74830962E-08  0.66186807E-08  0.57323017E-08  0.48301665E-08  0.39184326E-08
  0.30031700E-08  0.20903250E-08  0.11856857E-08  0.29484901E-09 -0.57680966E-09
 -0.14241653E-08 -0.22423694E-08 -0.30268743E-08 -0.37734545E-08 -0.44782255E-08
 -0.51376605E-08 -0.57486041E-08 -0.63082832E-08 -0.68143158E-08 -0.72647168E-08
 -0.76579008E-08 -0.79926832E-08 -0.82682778E-08 -0.84842932E-08 -0.86407251E-08
 -0.87379482E-08 -0.87767043E-08 -0.87580896E-08 -0.86835395E-08 -0.85548115E-08
 -0.83739669E-08 -0.81433507E-08 -0.78655703E-08 -0.75434731E-08 -0.71801231E-08
 -0.67787763E-08 -0.63428563E-08 -0.58759283E-08 -0.53816741E-08 -0.48638656E-08
 -0.43263393E-08 -0.37729706E-08 -0.32076485E-08 -0.26342505E-08 -0.20566190E-08
 -0.14785373E-08 -0.90370713E-09 -0.33572747E-09  0.22192615E-09  0.76592077E-09
  0.12930838E-08  0.18004194E-08  0.22851238E-08  0.27445982E-08  0.31764612E-08
  0.35785586E-08  0.39489722E-08  0.42860266E-08  0.45882948E-08  0.48546013E-08
  0.50840242E-08  0.52758957E-08  0.54298006E-08  0.55455733E-08  0.56232938E-08
  0.56632817E-08  0.56660890E-08  0.56324915E-08  0.55634796E-08  0.54602467E-08
  0.53241781E-08  0.51568375E-08  0.49599539E-08  0.47354068E-08  0.44852113E-08
  0.42115026E-08  0.39165197E-08  0.36025895E-08  0.32721100E-08  0.29275337E-08
  0.25713513E-08  0.22060746E-08  0.18342210E-08  0.14582968E-08  0.10807820E-08
  0.70411525E-09  0.33067925E-09 -0.37213174E-10 -0.39733207E-09 -0.74754278E-09
 -0.10858174E-08 -0.14102453E-08 -0.17190428E-08 -0.20105619E-08 -0.22832977E-08
 -0.25358951E-08 -0.27671541E-08 -0.29760345E-08 -0.31616587E-08 -0.33233145E-08
 -0.34604559E-08 -0.35727032E-08 -0.36598420E-08 -0.37218213E-08 -0.37587505E-08
 -0.37708954E-08 -0.37586737E-08 -0.37226488E-08 -0.36635236E-08 -0.35821335E-08
 -0.34794380E-08 -0.33565128E-08 -0.32145399E-08 -0.30547989E-08 -0.28786565E-08
 -0.26875561E-08 -0.24830076E-08 -0.22665762E-08 -0.20398717E-08 -0.18045371E-08
 -0.15622382E-08 -0.13146520E-08 -0.10634566E-08 -0.81031998E-09 -0.55688999E-09
 -0.30478439E-09 -0.55581151E-10  0.18919067E-09  0.42805962E-09  0.65962004E-09
  0.88253958E-09  0.10955662E-08  0.12975347E-08  0.14873718E-08  0.16641021E-08
  0.18268513E-08  0.19748506E-08  0.21074390E-08  0.22240658E-08  0.23242915E-08
  0.24077889E-08  0.24743429E-08  0.25238496E-08  0.25563148E-08  0.25718523E-08
  0.25706807E-08  0.25531201E-08  0.25195887E-08  0.24705973E-08  0.24067456E-08
  0.23287157E-08  0.22372669E-08  0.21332291E-08  0.20174964E-08  0.18910206E-08
  0.17548036E-08  0.16098903E-08  0.14573615E-08  0.12983261E-08  0.11339139E-08
  0.96526790E-09  0.79353678E-09  0.61986779E-09  0.44539943E-09  0.27125444E-09
  0.98533055E-10 -0.71693556E-10 -0.23838947E-09 -0.40055989E-09 -0.55725671E-09
 -0.70758357E-09 -0.85070062E-09 -0.98582874E-09 -0.11122534E-08 -0.12293279E-08
 -0.13364764E-08 -0.14331960E-08 -0.15190589E-08 -0.15937135E-08 -0.16568854E-08
 -0.17083777E-08 -0.17480708E-08 -0.17759219E-08 -0.17919637E-08 -0.17963032E-08
 -0.17891192E-08 -0.17706605E-08 -0.17412426E-08 -0.17012447E-08 -0.16511064E-08
 -0.15913234E-08 -0.15224439E-08 -0.14450639E-08 -0.13598227E-08 -0.12673982E-08
 -0.11685018E-08 -0.10638735E-08 -0.95427650E-09 -0.84049229E-09 -0.72331525E-09
 -0.60354743E-09 -0.48199337E-09 -0.35945503E-09 -0.23672675E-09 -0.11459040E-09
  0.61893363E-11  0.12486948E-09  0.24073307E-09  0.35309320E-09  0.46129685E-09
  0.56472843E-09  0.66281299E-09  0.75501915E-09  0.84086172E-09  0.91990396E-09
  0.99175948E-09  0.10560939E-08  0.11126259E-08  0.11611284E-08  0.12014286E-08
  0.12334087E-08  0.12570054E-08  0.12722093E-08  0.12790643E-08  0.12776662E-08
  0.12681615E-08  0.12507454E-08  0.12256597E-08  0.11931909E-08  0.11536671E-08
  0.11074557E-08  0.10549602E-08  0.99661717E-09  0.93289279E-09  0.86427965E-09
  0.79129305E-09  0.71446744E-09  0.63435274E-09  0.55151063E-09  0.46651078E-09
  0.37992719E-09  0.29233447E-09  0.20430421E-09  0.11640147E-09  0.29181271E-10
 -0.56814673E-10 -0.14106119E-09 -0.22305268E-09 -0.30230596E-09 -0.37836296E-09
 -0.45079320E-09 -0.51919604E-09 -0.58320275E-09 -0.64247825E-09 -0.69672278E-09
 -0.74567311E-09 -0.78910369E-09 -0.82682743E-09 -0.85869626E-09 -0.88460146E-09
 -0.90447370E-09 -0.91828283E-09 -0.92603749E-09 -0.92778440E-09 -0.92360749E-09
 -0.91362674E-09 -0.89799692E-09 -0.87690598E-09 -0.85057343E-09 -0.81924840E-09
 -0.78320761E-09 -0.74275325E-09 -0.69821059E-09 -0.64992565E-09 -0.59826266E-09
 -0.54360146E-09 -0.48633493E-09 -0.42686625E-09 -0.36560623E-09 -0.30297063E-09
 -0.23937740E-09 -0.17524409E-09 -0.11098517E-09 -0.47009517E-10  0.16282117E-10
  0.78499466E-10  0.13926506E-09  0.19821640E-09  0.25500802E-09  0.30931337E-09
  0.36082661E-09  0.40926421E-09  0.45436638E-09  0.49589836E-09  0.53365150E-09
  0.56744417E-09  0.59712252E-09  0.62256100E-09  0.64366272E-09  0.66035964E-09
  0.67261255E-09  0.68041088E-09  0.68377234E-09  0.68274238E-09  0.67739346E-09
  0.66782425E-09  0.65415853E-09  0.63654412E-09  0.61515151E-09  0.59017251E-09
  0.56181869E-09  0.53031976E-09  0.49592186E-09  0.45888576E-09  0.41948500E-09
  0.37800397E-09  0.33473600E-09  0.28998131E-09  0.24404511E-09  0.19723551E-09
  0.14986161E-09  0.10223152E-09  0.54650395E-10  0.74186355E-11 -0.39169997E-10
 -0.84830105E-10 -0.12928633E-09 -0.17227494E-09 -0.21354532E-09 -0.25286135E-09
 -0.29000269E-09 -0.32476593E-09 -0.35696563E-09 -0.38643520E-09 -0.41302772E-09
 -0.43661653E-09 -0.45709577E-09 -0.47438073E-09 -0.48840806E-09 -0.49913590E-09
 -0.50654381E-09 -0.51063257E-09 -0.51142390E-09 -0.50896004E-09 -0.50330312E-09
 -0.49453454E-09 -0.48275419E-09 -0.46807951E-09 -0.45064453E-09 -0.43059878E-09
 -0.40810616E-09 -0.38334364E-09 -0.35650002E-09 -0.32777455E-09 -0.29737552E-09
 -0.26551883E-09 -0.23242654E-09 -0.19832536E-09 -0.16344516E-09 -0.12801751E-09
 -0.92274148E-10 -0.56445571E-10 -0.20759567E-10  0.14560166E-10  0.49295373E-10
  0.83234536E-10  0.11617412E-09  0.14791972E-09  0.17828719E-09  0.20710363E-09
  0.23420833E-09  0.25945361E-09  0.28270556E-09  0.30384472E-09  0.32276658E-09
  0.33938209E-09  0.35361795E-09  0.36541691E-09  0.37473786E-09  0.38155588E-09
  0.38586219E-09  0.38766399E-09  0.38698415E-09  0.38386088E-09  0.37834730E-09
  0.37051087E-09  0.36043278E-09  0.34820724E-09  0.33394073E-09  0.31775117E-09
  0.29976699E-09  0.28012618E-09  0.25897534E-09  0.23646859E-09  0.21276652E-09
  0.18803509E-09  0.16244450E-09  0.13616809E-09  0.10938119E-09  0.82259986E-10
  0.54980400E-10  0.27716999E-10  0.64190703E-12 -0.26076246E-10 -0.52273337E-10
 -0.77790721E-10 -0.10247616E-09 -0.12618468E-09 -0.14877942E-09 -0.17013234E-09
 -0.19012494E-09 -0.20864889E-09 -0.22560654E-09 -0.24091140E-09 -0.25448856E-09
 -0.26627501E-09 -0.27621983E-09 -0.28428441E-09 -0.29044250E-09 -0.29468021E-09
 -0.29699594E-09 -0.29740026E-09 -0.29591561E-09 -0.29257607E-09 -0.28742698E-09
 -0.28052448E-09 -0.27193505E-09 -0.26173491E-09 -0.25000948E-09 -0.23685266E-09
 -0.22236618E-09 -0.20665879E-09 -0.18984558E-09 -0.17204709E-09 -0.15338851E-09
 -0.13399886E-09 -0.11401006E-09 -0.93556155E-10 -0.72772363E-10 -0.51794250E-10
 -0.30756866E-10 -0.97938965E-11  0.10963156E-10  0.31385773E-10  0.51349191E-10
  0.70733138E-10  0.89422531E-10  0.10730813E-09  0.12428718E-09  0.14026391E-09
  0.15515011E-09  0.16886558E-09  0.18133850E-09  0.19250579E-09  0.20231341E-09
  0.21071659E-09  0.21767995E-09  0.22317766E-09  0.22719344E-09  0.22972058E-09
  0.23076180E-09  0.23032920E-09  0.22844398E-09  0.22513625E-09  0.22044472E-09
  0.21441632E-09  0.20710583E-09  0.19857542E-09  0.18889420E-09  0.17813763E-09
  0.16638704E-09  0.15372902E-09  0.14025477E-09  0.12605954E-09  0.11124191E-09
  0.95903196E-10  0.80146715E-10  0.64077153E-10  0.47799875E-10  0.31420253E-10
  0.15043005E-10 -0.12284541E-11 -0.17292651E-10 -0.33050666E-10 -0.48406723E-10
 -0.63268755E-10 -0.77548940E-10 -0.91164196E-10 -0.10403665E-09 -0.11609406E-09
 -0.12727021E-09 -0.13750524E-09 -0.14674595E-09 -0.15494607E-09 -0.16206642E-09
 -0.16807515E-09 -0.17294775E-09 -0.17666720E-09 -0.17922396E-09 -0.18061591E-09
 -0.18084832E-09 -0.17993369E-09 -0.17789161E-09 -0.17474853E-09 -0.17053752E-09
 -0.16529801E-09 -0.15907540E-09 -0.15192078E-09 -0.14389046E-09 -0.13504564E-09
 kinetic energy density (partial)
  0.58247555E+01  0.58229316E+01  0.58174628E+01  0.58083586E+01  0.57956344E+01
  0.57793118E+01  0.57594187E+01  0.57359887E+01  0.57090616E+01  0.56786828E+01
  0.56449035E+01  0.56077804E+01  0.55673758E+01  0.55237571E+01  0.54769968E+01
  0.54271723E+01  0.53743658E+01  0.53186637E+01  0.52601570E+01  0.51989406E+01
  0.51351130E+01  0.50687767E+01  0.50000370E+01  0.49290025E+01  0.48557846E+01
  0.47804970E+01  0.47032558E+01  0.46241789E+01  0.45433860E+01  0.44609981E+01
  0.43771373E+01  0.42919264E+01  0.42054890E+01  0.41179488E+01  0.40294295E+01
  0.39400545E+01  0.38499466E+01  0.37592281E+01  0.36680198E+01  0.35764416E+01
  0.34846115E+01  0.33926459E+01  0.33006592E+01  0.32087636E+01  0.31170689E+01
  0.30256822E+01  0.29347077E+01  0.28442470E+01  0.27543983E+01  0.26652564E+01
  0.25769131E+01  0.24894563E+01  0.24029704E+01  0.23175360E+01  0.22332298E+01
  0.21501246E+01  0.20682894E+01  0.19877889E+01  0.19086837E+01  0.18310306E+01
  0.17548819E+01  0.16802860E+01  0.16072869E+01  0.15359248E+01  0.14662356E+01
  0.13982512E+01  0.13319994E+01  0.12675040E+01  0.12047852E+01  0.11438590E+01
  0.10847378E+01  0.10274304E+01  0.97194200E+00  0.91827420E+00  0.86642537E+00
  0.81639061E+00  0.76816187E+00  0.72172810E+00  0.67707538E+00  0.63418702E+00
  0.59304373E+00  0.55362372E+00  0.51590289E+00  0.47985489E+00  0.44545136E+00
  0.41266198E+00  0.38145466E+00  0.35179570E+00  0.32364986E+00  0.29698059E+00
  0.27175009E+00  0.24791949E+00  0.22544899E+00  0.20429795E+00  0.18442506E+00
  0.16578846E+00  0.14834585E+00  0.13205461E+00  0.11687192E+00  0.10275489E+00
  0.89660618E-01  0.77546358E-01  0.66369565E-01  0.56088015E-01  0.46659883E-01
  0.38043837E-01  0.30199107E-01  0.23085567E-01  0.16663797E-01  0.10895153E-01
  0.57418249E-02  0.11668863E-02 -0.28656515E-02 -0.63907974E-02 -0.94425413E-02
 -0.12053819E-01 -0.14256482E-01 -0.16081274E-01 -0.17557806E-01 -0.18714545E-01
 -0.19578798E-01 -0.20176703E-01 -0.20533227E-01 -0.20672164E-01 -0.20616137E-01
 -0.20386607E-01 -0.20003877E-01 -0.19487109E-01 -0.18854338E-01 -0.18122489E-01
 -0.17307398E-01 -0.16423834E-01 -0.15485524E-01 -0.14505180E-01 -0.13494526E-01
 -0.12464331E-01 -0.11424438E-01 -0.10383794E-01 -0.93504900E-02 -0.83317896E-02
 -0.73341670E-02 -0.63633422E-02 -0.54243167E-02 -0.45214103E-02 -0.36582973E-02
 -0.28380432E-02 -0.20631407E-02 -0.13355459E-02 -0.65671418E-03 -0.27635183E-04
  0.55113260E-03  0.10794278E-02  0.15574530E-02  0.19857425E-02  0.23651308E-02
  0.26967222E-02  0.29818612E-02  0.32221047E-02  0.34191942E-02  0.35750301E-02
  0.36916469E-02  0.37711894E-02  0.38158905E-02  0.38280501E-02  0.38100151E-02
  0.37641610E-02  0.36928746E-02  0.35985378E-02  0.34835128E-02  0.33501287E-02
  0.32006690E-02  0.30373605E-02  0.28623630E-02  0.26777607E-02  0.24855544E-02
  0.22876543E-02  0.20858749E-02  0.18819297E-02  0.16774276E-02  0.14738699E-02
  0.12726482E-02  0.10750432E-02  0.88222382E-03  0.69524781E-03  0.51506220E-03
  0.34250482E-03  0.17830627E-03  0.23092384E-04 -0.12261282E-03 -0.25838380E-03
 -0.38388976E-03 -0.49889058E-03 -0.60323251E-03 -0.69684357E-03 -0.77972879E-03
 -0.85196526E-03 -0.91369708E-03 -0.96513023E-03 -0.10065273E-02 -0.10382025E-02
 -0.10605161E-02 -0.10738696E-02 -0.10787004E-02 -0.10754770E-02 -0.10646939E-02
 -0.10468670E-02 -0.10225291E-02 -0.99222517E-03 -0.95650836E-03 -0.91593591E-03
 -0.87106532E-03 -0.82245074E-03 -0.77063966E-03 -0.71616969E-03 -0.65956577E-03
 -0.60133742E-03 -0.54197646E-03 -0.48195474E-03 -0.42172231E-03 -0.36170573E-03
 -0.30230663E-03 -0.24390051E-03 -0.18683579E-03 -0.13143305E-03 -0.77984493E-04
 -0.26753619E-04  0.22024920E-04  0.68145270E-04  0.11143015E-03  0.15173046E-03
  0.18892475E-03  0.22291854E-03  0.25364348E-03  0.28105645E-03  0.30513851E-03
  0.32589376E-03  0.34334813E-03  0.35754808E-03  0.36855928E-03  0.37646516E-03
  0.38136551E-03  0.38337500E-03  0.38262172E-03  0.37924564E-03  0.37339715E-03
  0.36523558E-03  0.35492774E-03  0.34264644E-03  0.32856917E-03  0.31287665E-03
  0.29575155E-03  0.27737726E-03  0.25793661E-03  0.23761078E-03  0.21657820E-03
  0.19501356E-03  0.17308681E-03  0.15096236E-03  0.12879827E-03  0.10674552E-03
  0.84947377E-04  0.63538856E-04  0.42646220E-04  0.22386584E-04  0.28675821E-05
 -0.15812886E-04 -0.33566835E-04 -0.50316310E-04 -0.65993432E-04 -0.80540373E-04
 -0.93909279E-04 -0.10606213E-03 -0.11697055E-03 -0.12661554E-03 -0.13498721E-03
 -0.14208443E-03 -0.14791446E-03 -0.15249252E-03 -0.15584136E-03 -0.15799078E-03
 -0.15897717E-03 -0.15884293E-03 -0.15763599E-03 -0.15540925E-03 -0.15222003E-03
 -0.14812955E-03 -0.14320230E-03 -0.13750556E-03 -0.13110884E-03 -0.12408331E-03
 -0.11650130E-03 -0.10843582E-03 -0.99959997E-04 -0.91146663E-04 -0.82067878E-04
 -0.72794503E-04 -0.63395804E-04 -0.53939066E-04 -0.44489253E-04 -0.35108682E-04
 -0.25856733E-04 -0.16789591E-04 -0.79600109E-05  0.58287675E-06  0.87937392E-05
  0.16631178E-04  0.24057839E-04  0.31040491E-04  0.37550073E-04  0.43561723E-04
  0.49054767E-04  0.54012691E-04  0.58423085E-04  0.62277563E-04  0.65571665E-04
  0.68304730E-04  0.70479761E-04  0.72103260E-04  0.73185062E-04  0.73738139E-04
  0.73778404E-04  0.73324497E-04  0.72397565E-04  0.71021035E-04  0.69220379E-04
  0.67022875E-04  0.64457369E-04  0.61554034E-04  0.58344126E-04  0.54859749E-04
  0.51133618E-04  0.47198829E-04  0.43088637E-04  0.38836235E-04  0.34474547E-04
  0.30036030E-04  0.25552481E-04  0.21054861E-04  0.16573128E-04  0.12136080E-04
  0.77712160E-05  0.35046049E-05 -0.63922913E-06 -0.46374080E-05 -0.84687878E-05
 -0.12114033E-04 -0.15555674E-04 -0.18778159E-04 -0.21767879E-04 -0.24513194E-04
 -0.27004433E-04 -0.29233896E-04 -0.31195826E-04 -0.32886387E-04 -0.34303619E-04
 -0.35447389E-04 -0.36319330E-04 -0.36922767E-04 -0.37262646E-04 -0.37345443E-04
 -0.37179074E-04 -0.36772797E-04 -0.36137107E-04 -0.35283629E-04 -0.34225009E-04
 -0.32974797E-04 -0.31547334E-04 -0.29957634E-04 -0.28221265E-04 -0.26354236E-04
 -0.24372878E-04 -0.22293730E-04 -0.20133432E-04 -0.17908607E-04 -0.15635768E-04
 -0.13331206E-04 -0.11010900E-04 -0.86904236E-05 -0.63848604E-05 -0.41087222E-05
 -0.18758761E-05  0.30052320E-06  0.24080945E-05  0.44352842E-05  0.63714138E-05
  0.82067200E-05  0.99323885E-05  0.11540580E-04  0.13024450E-04  0.14378161E-04
  0.15596889E-04  0.16676823E-04  0.17615158E-04  0.18410081E-04  0.19060754E-04
  0.19567287E-04  0.19930714E-04  0.20152951E-04  0.20236762E-04  0.20185718E-04
  0.20004143E-04  0.19697070E-04  0.19270188E-04  0.18729782E-04  0.18082680E-04
  0.17336190E-04  0.16498043E-04  0.15576330E-04  0.14579439E-04  0.13515994E-04
  0.12394795E-04  0.11224757E-04  0.10014845E-04  0.87740252E-05  0.75111987E-05
  0.62351535E-05  0.49545095E-05  0.36776691E-05  0.24127706E-05  0.11676439E-05
 -0.50229868E-07 -0.12337561E-05 -0.23762603E-05 -0.34715187E-05 -0.45137846E-05
 -0.54978114E-05 -0.64188717E-05 -0.72727726E-05 -0.80558672E-05 -0.87650624E-05
 -0.93978232E-05 -0.99521728E-05 -0.10426690E-04 -0.10820503E-04 -0.11133278E-04
 -0.11365210E-04 -0.11517003E-04 -0.11589855E-04 -0.11585433E-04 -0.11505854E-04
 -0.11353656E-04 -0.11131774E-04 -0.10843505E-04 -0.10492485E-04 -0.10082649E-04
 -0.96182026E-05 -0.91035889E-05 -0.85434510E-05 -0.79425991E-05 -0.73059749E-05
 -0.66386177E-05 -0.59456289E-05 -0.52321391E-05 -0.45032742E-05 -0.37641234E-05
 -0.30197080E-05 -0.22749513E-05 -0.15346504E-05 -0.80344880E-06 -0.85811224E-07
  0.61399984E-06  0.12919459E-05  0.19442323E-05  0.25673256E-05  0.31579692E-05
  0.37131972E-05  0.42303450E-05  0.47070589E-05  0.51413028E-05  0.55313630E-05
  0.58758508E-05  0.61737027E-05  0.64241796E-05  0.66268624E-05  0.67816471E-05
  0.68887372E-05  0.69486351E-05  0.69621307E-05  0.69302899E-05  0.68544406E-05
  0.67361578E-05  0.65772477E-05  0.63797301E-05  0.61458208E-05  0.58779126E-05
  0.55785557E-05  0.52504379E-05  0.48963639E-05  0.45192353E-05  0.41220293E-05
  0.37077784E-05  0.32795499E-05  0.28404254E-05  0.23934813E-05  0.19417696E-05
  0.14882986E-05  0.10360158E-05  0.58779001E-06  0.14639572E-06 -0.28550253E-06
 -0.70536419E-06 -0.11107858E-05 -0.14995128E-05 -0.18694504E-05 -0.22186728E-05
 -0.25454314E-05 -0.28481619E-05 -0.31254892E-05 -0.33762324E-05 -0.35994070E-05
 -0.37942269E-05 -0.39601045E-05 -0.40966498E-05 -0.42036686E-05 -0.42811584E-05
 -0.43293048E-05 -0.43484753E-05 -0.43392132E-05 -0.43022298E-05 -0.42383962E-05
 -0.41487341E-05 -0.40344060E-05 -0.38967042E-05 -0.37370403E-05 -0.35569331E-05
 -0.33579966E-05 -0.31419279E-05 -0.29104945E-05 -0.26655215E-05 -0.24088786E-05
 -0.21424677E-05 -0.18682100E-05 -0.15880331E-05 -0.13038594E-05 -0.10175934E-05
 -0.73111050E-06 -0.44624577E-06 -0.16478308E-06  0.11155483E-06  0.38111590E-06
  0.64232765E-06  0.89370528E-06  0.11338591E-05  0.13615013E-05  0.15754516E-05
  0.17746427E-05  0.19581239E-05  0.21250655E-05  0.22747604E-05  0.24066264E-05
  0.25202073E-05  0.26151725E-05  0.26913168E-05  0.27485590E-05  0.27869393E-05
  0.28066168E-05  0.28078659E-05  0.27910719E-05  0.27567265E-05  0.27054220E-05
  0.26378458E-05  0.25547738E-05  0.24570638E-05  0.23456482E-05  0.22215264E-05
  0.20857575E-05  0.19394521E-05  0.17837640E-05  0.16198826E-05  0.14490240E-05
  0.12724231E-05  0.10913256E-05  0.90697940E-06  0.72062725E-06  0.53349862E-06
  0.34680241E-06  0.16171972E-06 -0.20603030E-07 -0.19906060E-06 -0.37259504E-06
 -0.54020140E-06 -0.70093295E-06 -0.85390597E-06 -0.99830400E-06 -0.11333816E-05
 -0.12584678E-05 -0.13729683E-05 -0.14763682E-05 -0.15682333E-05 -0.16482116E-05
 -0.17160330E-05 -0.17715104E-05 -0.18145384E-05 -0.18450927E-05 -0.18632285E-05
 -0.18690787E-05 -0.18628511E-05 -0.18448262E-05 -0.18153533E-05 -0.17748475E-05
 -0.17237855E-05 -0.16627013E-05 -0.15921819E-05 -0.15128623E-05 -0.14254208E-05
 -0.13305739E-05 -0.12290705E-05 -0.11216872E-05 -0.10092226E-05 -0.89249170E-06
 -0.77232061E-06 -0.64954110E-06 -0.52498519E-06 -0.39947998E-06 -0.27384245E-06
 -0.14887458E-06 -0.25358559E-07  0.95947769E-07  0.21431519E-06  0.32904718E-06
  0.43948363E-06  0.54500434E-06  0.64503214E-06  0.73903569E-06  0.82653199E-06
  0.90708842E-06  0.98032459E-06  0.10459137E-05  0.11035835E-05  0.11531171E-05
  0.11943533E-05  0.12271863E-05  0.12515656E-05  0.12674952E-05  0.12750324E-05
  0.12742866E-05  0.12654175E-05  0.12486334E-05  0.12241886E-05  0.11923812E-05
  0.11535504E-05  0.11080733E-05  0.10563624E-05  0.99886157E-06  0.93604346E-06
  0.86840541E-06  0.79646610E-06  0.72076186E-06  0.64184297E-06  0.56026989E-06
  0.47660961E-06  0.39143188E-06  0.30530565E-06  0.21879544E-06  0.13245791E-06
  0.46838444E-07 -0.37532016E-07 -0.12014010E-06 -0.20049290E-06 -0.27812073E-06
 -0.35257960E-06 -0.42345364E-06 -0.49035712E-06 -0.55293640E-06 -0.61087154E-06
 -0.66387774E-06 -0.71170646E-06 -0.75414638E-06 -0.79102404E-06 -0.82220424E-06
 -0.84759023E-06 -0.86712366E-06 -0.88078418E-06 -0.88858898E-06 -0.89059196E-06
 -0.88688277E-06 -0.87758558E-06 -0.86285772E-06 -0.84288809E-06 -0.81789541E-06
 -0.78812631E-06 -0.75385330E-06 -0.71537262E-06 -0.67300190E-06 -0.62707783E-06
 -0.57795371E-06 -0.52599690E-06 -0.47158628E-06 -0.41510969E-06 -0.35696127E-06
 -0.29753895E-06 -0.23724180E-06 -0.17646753E-06 -0.11561003E-06 -0.55056926E-07
  0.48127484E-08  0.63630781E-07  0.12104192E-06  0.17670589E-06  0.23029928E-06
  0.28151728E-06  0.33007528E-06  0.37571036E-06  0.41818252E-06  0.45727581E-06
  0.49279935E-06  0.52458799E-06  0.55250302E-06  0.57643254E-06  0.59629172E-06
  0.61202290E-06  0.62359545E-06  0.63100557E-06  0.63427580E-06  0.63345449E-06
  0.62861501E-06  0.61985493E-06  0.60729496E-06  0.59107780E-06  0.57136691E-06
  0.54834510E-06  0.52221308E-06  0.49318788E-06  0.46150124E-06  0.42739790E-06
  0.39113380E-06  0.35297436E-06  0.31319259E-06  0.27206728E-06  0.22988114E-06
  0.18691895E-06  0.14346573E-06  0.99804963E-07  0.56216822E-07  0.12976453E-07
 -0.29647666E-07 -0.71395308E-07 -0.11201600E-06 -0.15127046E-06 -0.18893189E-06
 -0.22478721E-06 -0.25863821E-06 -0.29030252E-06 -0.31961451E-06 -0.34642610E-06
 -0.37060734E-06 -0.39204701E-06 -0.41065296E-06 -0.42635244E-06 -0.43909219E-06
 -0.44883852E-06 -0.45557717E-06 -0.45931311E-06 -0.46007020E-06 -0.45789072E-06
 -0.45283484E-06 -0.44497996E-06 -0.43441991E-06 -0.42126415E-06 -0.40563679E-06
 -0.38767561E-06 -0.36753098E-06 -0.34536466E-06 -0.32134869E-06 -0.29566408E-06
 -0.26849954E-06 -0.24005019E-06 -0.21051625E-06 -0.18010162E-06 -0.14901265E-06
 -0.11745670E-06 -0.85640883E-07 -0.53770757E-07 -0.22049029E-07  0.93256544E-08
  0.40159903E-07  0.70266718E-07  0.99466568E-07  0.12758841E-06  0.15447063E-06
  0.17996192E-06  0.20392206E-06  0.22622265E-06  0.24674774E-06  0.26539434E-06
  0.28207288E-06  0.29670761E-06  0.30923681E-06  0.31961300E-06  0.32780300E-06
  0.33378795E-06  0.33756319E-06  0.33913809E-06  0.33853575E-06  0.33579268E-06
  0.33095837E-06  0.32409474E-06  0.31527561E-06  0.30458604E-06  0.29212163E-06
  0.27798774E-06  0.26229870E-06  0.24517698E-06  0.22675223E-06  0.20716043E-06
  0.18654290E-06  0.16504532E-06  0.14281680E-06  0.12000883E-06  0.96774341E-07
  0.73266681E-07  0.49638673E-07  0.26041649E-07  0.26245182E-08 -0.20467131E-07
 -0.43091901E-07 -0.65113412E-07 -0.86401087E-07 -0.10683089E-06 -0.12628601E-06
 -0.14465748E-06 -0.16184478E-06 -0.17775631E-06 -0.19230987E-06 -0.20543299E-06
 -0.21706331E-06 -0.22714878E-06 -0.23564785E-06 -0.24252960E-06 -0.24777374E-06
 -0.25137062E-06 -0.25332112E-06 -0.25363651E-06 -0.25233819E-06 -0.24945747E-06
 -0.24503518E-06 -0.23912129E-06 -0.23177447E-06 -0.22306162E-06 -0.21305729E-06
 -0.20184310E-06 -0.18950718E-06 -0.17614346E-06 -0.16185104E-06 -0.14673347E-06
 -0.13089804E-06 -0.11445507E-06 -0.97517124E-07 -0.80198336E-07 -0.62613617E-07
 -0.44877947E-07 -0.27105639E-07 -0.94096361E-08  0.80991836E-08  0.25312676E-07
  0.42126071E-07  0.58438589E-07  0.74154014E-07  0.89181239E-07  0.10343477E-06
  0.11683517E-06  0.12930952E-06  0.14079171E-06  0.15122285E-06  0.16055146E-06
  0.16873375E-06  0.17573376E-06  0.18152348E-06  0.18608294E-06  0.18940018E-06
  0.19147127E-06  0.19230017E-06  0.19189864E-06  0.19028604E-06  0.18748909E-06
  0.18354163E-06  0.17848430E-06  0.17236418E-06  0.16523442E-06  0.15715381E-06
  0.14818635E-06  0.13840074E-06  0.12786995E-06  0.11667063E-06  0.10488262E-06
  0.92588403E-07  0.79872537E-07  0.66821097E-07  0.53521121E-07  0.40060041E-07
  0.26525130E-07  0.13002958E-07 -0.42114587E-09 -0.13663616E-07 -0.26643147E-07
 -0.39281182E-07 -0.51502363E-07 -0.63234969E-07 -0.74411313E-07 -0.84968119E-07
 -0.94846859E-07 -0.10399406E-06 -0.11236157E-06 -0.11990679E-06 -0.12659288E-06
 -0.13238890E-06 -0.13726993E-06 -0.14121716E-06 -0.14421790E-06 -0.14626562E-06
 -0.14735986E-06 -0.14750620E-06 -0.14671612E-06 -0.14500686E-06 -0.14240122E-06
 -0.13892737E-06 -0.13461857E-06 -0.12951293E-06 -0.12365309E-06 -0.11708588E-06
 -0.10986198E-06 -0.10203557E-06 -0.93663915E-07 -0.84806981E-07 -0.75527017E-07
 -0.65888137E-07 -0.55955889E-07 -0.45796827E-07 -0.35478076E-07 -0.25066906E-07
 -0.14630304E-07 -0.42345569E-08  0.60551569E-08  0.16175163E-07  0.26063671E-07
  0.35661143E-07  0.44910636E-07  0.53758129E-07  0.62152823E-07  0.70047424E-07
  0.77398391E-07  0.84166167E-07  0.90315373E-07  0.95814980E-07  0.10063845E-06
  0.10476384E-06  0.10817389E-06  0.11085608E-06  0.11280261E-06  0.11401045E-06
  0.11448123E-06  0.11422125E-06  0.11324130E-06  0.11155660E-06  0.10918661E-06
  0.10615488E-06  0.10248881E-06  0.98219505E-07  0.93381439E-07  0.88012267E-07
  0.82152519E-07  0.75845313E-07  0.69136053E-07  0.62072114E-07  0.54702519E-07
  0.47077613E-07  0.39248725E-07  0.31267837E-07  0.23187246E-07  0.15059233E-07
  0.69357322E-08 -0.11319881E-08 -0.90936442E-08 -0.16900238E-07 -0.24504353E-07
 -0.31860427E-07 -0.38925024E-07 -0.45657076E-07 -0.52018113E-07 -0.57972476E-07
 -0.63487504E-07 -0.68533705E-07 -0.73084902E-07 -0.77118357E-07 -0.80614873E-07
 -0.83558871E-07 -0.85938446E-07 -0.87745394E-07 -0.88975222E-07 -0.89627130E-07
 -0.89703969E-07 -0.89212184E-07 -0.88161726E-07 -0.86565948E-07 -0.84441482E-07
 -0.81808092E-07 -0.78688512E-07 -0.75108272E-07 -0.71095496E-07 -0.66680702E-07
 atomic pseudo charge-density
  0.50000000E+01  0.49905920E+01  0.49625297E+01  0.49162908E+01  0.48526485E+01
  0.47726391E+01  0.46775203E+01  0.45687233E+01  0.44478032E+01  0.43163885E+01
  0.41761349E+01  0.40286837E+01  0.38756263E+01  0.37184763E+01  0.35586481E+01
  0.33974423E+01  0.32360366E+01  0.30754820E+01  0.29167034E+01  0.27605022E+01
  0.26075624E+01  0.24584576E+01  0.23136596E+01  0.21735467E+01  0.20384129E+01
  0.19084767E+01  0.17838898E+01  0.16647446E+01  0.15510824E+01  0.14428999E+01
  0.13401557E+01  0.12427762E+01  0.11506608E+01  0.10636865E+01  0.98171195E+00
  0.90458151E+00  0.83212828E+00  0.76417699E+00  0.70054656E+00  0.64105228E+00
  0.58550764E+00  0.53372598E+00  0.48552187E+00  0.44071220E+00  0.39911723E+00
  0.36056131E+00  0.32487355E+00  0.29188830E+00  0.26144558E+00  0.23339135E+00
  0.20757768E+00  0.18386290E+00  0.16211167E+00  0.14219496E+00  0.12399001E+00
  0.10738023E+00  0.92255117E-01  0.78510094E-01  0.66046340E-01  0.54770619E-01
  0.44595081E-01  0.35437068E-01  0.27218897E-01  0.19867657E-01  0.13314992E-01
  0.74968918E-02  0.23534806E-02 -0.21711878E-02 -0.61293327E-02 -0.95696425E-02
 -0.12537466E-01 -0.15074997E-01 -0.17221453E-01 -0.19013243E-01 -0.20484137E-01
 -0.21665419E-01 -0.22586037E-01 -0.23272751E-01 -0.23750260E-01 -0.24041340E-01
 -0.24166964E-01 -0.24146415E-01 -0.23997401E-01 -0.23736156E-01 -0.23377541E-01
 -0.22935134E-01 -0.22421319E-01 -0.21847371E-01 -0.21223528E-01 -0.20559071E-01
 -0.19862388E-01 -0.19141040E-01 -0.18401825E-01 -0.17650830E-01 -0.16893486E-01
 -0.16134622E-01 -0.15378508E-01 -0.14628898E-01 -0.13889077E-01 -0.13161895E-01
 -0.12449804E-01 -0.11754892E-01 -0.11078916E-01 -0.10423328E-01 -0.97893046E-02
 -0.91777747E-02 -0.85894389E-02 -0.80247946E-02 -0.74841555E-02 -0.69676713E-02
 -0.64753448E-02 -0.60070491E-02 -0.55625422E-02 -0.51414813E-02 -0.47434360E-02
 -0.43678999E-02 -0.40143022E-02 -0.36820170E-02 -0.33703735E-02 -0.30786639E-02
 -0.28061514E-02 -0.25520773E-02 -0.23156672E-02 -0.20961373E-02 -0.18926989E-02
 -0.17045640E-02 -0.15309487E-02 -0.13710775E-02 -0.12241863E-02 -0.10895255E-02
 -0.96636253E-03 -0.85398382E-03 -0.75169688E-03 -0.65883177E-03 -0.57474239E-03
 -0.49880752E-03 -0.43043157E-03 -0.36904520E-03 -0.31410565E-03 -0.26509697E-03
 -0.22153001E-03 -0.18294234E-03 -0.14889795E-03 -0.11898694E-03 -0.92824957E-04
 -0.70052699E-04 -0.50335206E-04 -0.33361154E-04 -0.18842060E-04 -0.65114418E-05
  0.38760640E-05  0.12545617E-04  0.19703116E-04  0.25536157E-04  0.30215003E-04
  0.33893560E-04  0.36710351E-04  0.38789484E-04  0.40241608E-04  0.41164852E-04
  0.41645747E-04  0.41760126E-04  0.41573989E-04  0.41144351E-04  0.40520049E-04
  0.39742521E-04  0.38846542E-04  0.37860937E-04  0.36809243E-04  0.35710335E-04
  0.34579024E-04  0.33426600E-04  0.32261349E-04  0.31089020E-04  0.29913268E-04
  0.28736041E-04  0.27557948E-04  0.26378579E-04  0.25196797E-04  0.24010989E-04
  0.22819298E-04  0.21619810E-04  0.20410720E-04  0.19190472E-04  0.17957867E-04
  0.16712152E-04  0.15453086E-04  0.14180984E-04  0.12896743E-04  0.11601854E-04
  0.10298393E-04  0.89890031E-05  0.76768662E-05  0.63656585E-05  0.50595032E-05
  0.37629135E-05  0.24807308E-05  0.12180587E-05 -0.19806011E-07 -0.12274439E-05
 -0.23993842E-05 -0.35301748E-05 -0.46144522E-05 -0.56470072E-05 -0.66228492E-05
 -0.75372655E-05 -0.83858767E-05 -0.91646872E-05 -0.98701301E-05 -0.10499106E-04
 -0.11049019E-04 -0.11517798E-04 -0.11903926E-04 -0.12206449E-04 -0.12424986E-04
 -0.12559733E-04 -0.12611458E-04 -0.12581494E-04 -0.12471724E-04 -0.12284560E-04
 -0.12022921E-04 -0.11690202E-04 -0.11290245E-04 -0.10827301E-04 -0.10305988E-04
 -0.97312548E-05 -0.91083334E-05 -0.84426946E-05 -0.77400007E-05 -0.70060589E-05
 -0.62467727E-05 -0.54680947E-05 -0.46759794E-05 -0.38763376E-05 -0.30749910E-05
 -0.22776303E-05 -0.14897734E-05 -0.71672769E-06  0.36446148E-07  0.76496695E-06
  0.14643630E-05  0.21304984E-05  0.27595966E-05  0.33482598E-05  0.38934853E-05
  0.43926780E-05  0.48436591E-05  0.52446718E-05  0.55943827E-05  0.58918808E-05
  0.61366719E-05  0.63286707E-05  0.64681899E-05  0.65559257E-05  0.65929415E-05
  0.65806487E-05  0.65207850E-05  0.64153916E-05  0.62667880E-05  0.60775454E-05
  0.58504589E-05  0.55885193E-05  0.52948831E-05  0.49728434E-05  0.46257997E-05
  0.42572277E-05  0.38706504E-05  0.34696089E-05  0.30576339E-05  0.26382188E-05
  0.22147936E-05  0.17907001E-05  0.13691687E-05  0.95329688E-06  0.54602920E-06
  0.15013960E-06 -0.23178471E-06 -0.59735719E-06 -0.94440390E-06 -0.12709732E-05
 -0.15753435E-05 -0.18560289E-05 -0.21117823E-05 -0.23415974E-05 -0.25447077E-05
 -0.27205840E-05 -0.28689307E-05 -0.29896788E-05 -0.30829791E-05 -0.31491924E-05
 -0.31888793E-05 -0.32027881E-05 -0.31918419E-05 -0.31571250E-05 -0.30998675E-05
 -0.30214307E-05 -0.29232904E-05 -0.28070211E-05 -0.26742793E-05 -0.25267869E-05
 -0.23663147E-05 -0.21946660E-05 -0.20136607E-05 -0.18251196E-05 -0.16308495E-05
 -0.14326290E-05 -0.12321947E-05 -0.10312286E-05 -0.83134649E-06 -0.63408715E-06
 -0.44090249E-06 -0.25314913E-06 -0.72080844E-07  0.10115770E-06  0.26553608E-06
  0.42014209E-06  0.56418455E-06  0.69699494E-06  0.81802795E-06  0.92686092E-06
  0.10231923E-05  0.11068390E-05  0.11777330E-05  0.12359169E-05  0.12815390E-05
  0.13148469E-05  0.13361816E-05  0.13459702E-05  0.13447181E-05  0.13330018E-05
  0.13114596E-05  0.12807841E-05  0.12417133E-05  0.11950216E-05  0.11415117E-05
  0.10820059E-05  0.10173376E-05  0.94834350E-06  0.87585551E-06  0.80069362E-06
  0.72365875E-06  0.64552626E-06  0.56704000E-06  0.48890679E-06  0.41179161E-06
  0.33631328E-06  0.26304088E-06  0.19249068E-06  0.12512377E-06  0.61344357E-07
  0.14986012E-08 -0.54125860E-07 -0.10529983E-06 -0.15185187E-06 -0.19366714E-06
 -0.23068562E-06 -0.26289995E-06 -0.29035279E-06 -0.31313381E-06 -0.33137632E-06
 -0.34525357E-06 -0.35497483E-06 -0.36078130E-06 -0.36294175E-06 -0.36174820E-06
 -0.35751140E-06 -0.35055639E-06 -0.34121809E-06 -0.32983692E-06 -0.31675458E-06
 -0.30230999E-06 -0.28683541E-06 -0.27065281E-06 -0.25407048E-06 -0.23737998E-06
 -0.22085331E-06 -0.20474050E-06 -0.18926751E-06 -0.17463447E-06 -0.16101433E-06
 -0.14855181E-06 -0.13736279E-06 -0.12753402E-06 -0.11912320E-06 -0.11215938E-06
 -0.10664373E-06 -0.10255058E-06 -0.99828801E-07 -0.98403375E-07 -0.98177300E-07
 -0.99033647E-07 -0.10083783E-06 -0.10344002E-06 -0.10667772E-06 -0.11037837E-06
 -0.11436209E-06 -0.11844441E-06 -0.12243900E-06 -0.12616038E-06 -0.12942661E-06
 -0.13206179E-06 -0.13389857E-06 -0.13478041E-06 -0.13456374E-06 -0.13311993E-06
 -0.13033702E-06 -0.12612129E-06 -0.12039852E-06 -0.11311507E-06 -0.10423867E-06
 -0.93758973E-07 -0.81687829E-07 -0.68059304E-07 -0.52929441E-07 -0.36375762E-07
 -0.18496531E-07  0.59022411E-09  0.20747912E-07  0.41822785E-07  0.63645541E-07
  0.86033091E-07  0.10879049E-06  0.13171301E-06  0.15458825E-06  0.17719848E-06
  0.19932287E-06  0.22073989E-06  0.24122967E-06  0.26057632E-06  0.27857032E-06
  0.29501068E-06  0.30970720E-06  0.32248250E-06  0.33317399E-06  0.34163564E-06
  0.34773967E-06  0.35137798E-06  0.35246343E-06  0.35093092E-06  0.34673827E-06
  0.33986679E-06  0.33032177E-06  0.31813259E-06  0.30335273E-06  0.28605941E-06
  0.26635317E-06  0.24435706E-06  0.22021573E-06  0.19409426E-06  0.16617682E-06
  0.13666514E-06  0.10577682E-06  0.73743458E-07  0.40808699E-07  0.72261265E-08
 -0.26742924E-07 -0.60831628E-07 -0.94769988E-07 -0.12828718E-06 -0.16111393E-06
 -0.19298483E-06 -0.22364068E-06 -0.25283076E-06 -0.28031499E-06 -0.30586604E-06
 -0.32927136E-06 -0.35033495E-06 -0.36887915E-06 -0.38474616E-06 -0.39779944E-06
 -0.40792488E-06 -0.41503180E-06 -0.41905379E-06 -0.41994925E-06 -0.41770178E-06
 -0.41232035E-06 -0.40383924E-06 -0.39231772E-06 -0.37783965E-06 -0.36051270E-06
 -0.34046749E-06 -0.31785651E-06 -0.29285283E-06 -0.26564868E-06 -0.23645382E-06
 -0.20549382E-06 -0.17300821E-06 -0.13924843E-06 -0.10447586E-06 -0.68959559E-07
 -0.32974141E-07  0.32025135E-08  0.39291508E-07  0.75015195E-07  0.11009942E-06
  0.14427575E-06  0.17728357E-06  0.20887223E-06  0.23880298E-06  0.26685085E-06
  0.29280645E-06  0.31647753E-06  0.33769051E-06  0.35629173E-06  0.37214864E-06
  0.38515076E-06  0.39521042E-06  0.40226338E-06  0.40626921E-06  0.40721150E-06
  0.40509785E-06  0.39995967E-06  0.39185182E-06  0.38085200E-06  0.36706004E-06
  0.35059693E-06  0.33160375E-06  0.31024045E-06  0.28668440E-06  0.26112891E-06
  0.23378158E-06  0.20486258E-06  0.17460279E-06  0.14324192E-06  0.11102656E-06
  0.78208159E-07  0.45041030E-07  0.11780312E-07 -0.21320041E-07 -0.54009251E-07
 -0.86041663E-07 -0.11717863E-06 -0.14719035E-06 -0.17585757E-06 -0.20297322E-06
 -0.22834396E-06 -0.25179155E-06 -0.27315414E-06 -0.29228735E-06 -0.30906530E-06
 -0.32338136E-06 -0.33514886E-06 -0.34430157E-06 -0.35079400E-06 -0.35460158E-06
 -0.35572065E-06 -0.35416827E-06 -0.34998189E-06 -0.34321885E-06 -0.33395573E-06
 -0.32228759E-06 -0.30832698E-06 -0.29220292E-06 -0.27405973E-06 -0.25405571E-06
 -0.23236179E-06 -0.20916005E-06 -0.18464218E-06 -0.15900790E-06 -0.13246331E-06
 -0.10521920E-06 -0.77489393E-07 -0.49489026E-07 -0.21432880E-07  0.64662897E-08
  0.33999377E-07  0.60962503E-07  0.87158536E-07  0.11239853E-06  0.13650311E-06
  0.15930372E-06  0.18064381E-06  0.20037989E-06  0.21838250E-06  0.23453699E-06
  0.24874429E-06  0.26092141E-06  0.27100191E-06  0.27893620E-06  0.28469170E-06
  0.28825287E-06  0.28962109E-06  0.28881447E-06  0.28586745E-06  0.28083032E-06
  0.27376862E-06  0.26476246E-06  0.25390564E-06  0.24130482E-06  0.22707844E-06
  0.21135570E-06  0.19427540E-06  0.17598472E-06  0.15663799E-06  0.13639540E-06
  0.11542167E-06  0.93884726E-07  0.71954370E-07  0.49800933E-07  0.27593970E-07
  0.55009655E-08 -0.16313923E-07 -0.37691072E-07 -0.58476554E-07 -0.78523227E-07
 -0.97691766E-07 -0.11585161E-06 -0.13288182E-06 -0.14867187E-06 -0.16312234E-06
 -0.17614547E-06 -0.18766569E-06 -0.19761998E-06 -0.20595816E-06 -0.21264306E-06
 -0.21765064E-06 -0.22096990E-06 -0.22260280E-06 -0.22256399E-06 -0.22088054E-06
 -0.21759151E-06 -0.21274742E-06 -0.20640973E-06 -0.19865016E-06 -0.18954994E-06
 -0.17919910E-06 -0.16769556E-06 -0.15514432E-06 -0.14165646E-06 -0.12734825E-06
 -0.11234016E-06 -0.96755849E-07 -0.80721185E-07 -0.64363243E-07 -0.47809315E-07
 -0.31185940E-07 -0.14617951E-07  0.17724402E-08  0.17866530E-07  0.33549960E-07
  0.48713505E-07  0.63253813E-07  0.77074082E-07  0.90084675E-07  0.10220367E-06
  0.11335732E-06  0.12348050E-06  0.13251700E-06  0.14041981E-06  0.14715127E-06
  0.15268322E-06  0.15699700E-06  0.16008343E-06  0.16194268E-06  0.16258409E-06
  0.16202592E-06  0.16029507E-06  0.15742665E-06  0.15346361E-06  0.14845620E-06
  0.14246150E-06  0.13554283E-06  0.12776915E-06  0.11921439E-06  0.10995688E-06
  0.10007856E-06  0.89664375E-07  0.78801529E-07  0.67578792E-07  0.56085802E-07
  0.44412367E-07  0.32647790E-07  0.20880203E-07  0.91959339E-08 -0.23211085E-08
 -0.13590012E-07 -0.24533405E-07 -0.35077961E-07 -0.45154863E-07 -0.54700221E-07
 -0.63655445E-07 -0.71967567E-07 -0.79589517E-07 -0.86480345E-07 -0.92605388E-07
 -0.97936395E-07 -0.10245159E-06 -0.10613570E-06 -0.10897991E-06 -0.11098179E-06
 -0.11214515E-06 -0.11247991E-06 -0.11200184E-06 -0.11073234E-06 -0.10869813E-06
 -0.10593094E-06 -0.10246714E-06 -0.98347388E-07 -0.93616202E-07 -0.88321545E-07
 -0.82514391E-07 -0.76248268E-07 -0.69578803E-07 -0.62563260E-07 -0.55260072E-07
 -0.47728383E-07 -0.40027591E-07 -0.32216902E-07 -0.24354898E-07 -0.16499119E-07
 -0.87056653E-08 -0.10288158E-08  0.64793227E-08  0.13769146E-07  0.20793857E-07
  0.27509733E-07  0.33876374E-07  0.39856912E-07  0.45418190E-07  0.50530913E-07
  0.55169755E-07  0.59313448E-07  0.62944826E-07  0.66050847E-07  0.68622574E-07
  0.70655135E-07  0.72147646E-07  0.73103114E-07  0.73528309E-07  0.73433610E-07
  0.72832836E-07  0.71743046E-07  0.70184331E-07  0.68179584E-07  0.65754252E-07
  0.62936085E-07  0.59754872E-07  0.56242166E-07  0.52431005E-07  0.48355636E-07
  0.44051235E-07  0.39553620E-07  0.34898985E-07  0.30123622E-07  0.25263664E-07
  0.20354828E-07  0.15432173E-07  0.10529868E-07  0.56809784E-08  0.91725923E-09
 -0.37310281E-08 -0.82352874E-08 -0.12568739E-07 -0.16706557E-07 -0.20625979E-07
 -0.24306413E-07 -0.27729508E-07 -0.30879216E-07 -0.33741836E-07 -0.36306036E-07
 -0.38562856E-07 -0.40505700E-07 -0.42130304E-07 -0.43434695E-07 -0.44419131E-07
 -0.45086029E-07 -0.45439877E-07 -0.45487138E-07 -0.45236143E-07 -0.44696971E-07
 -0.43881326E-07 -0.42802401E-07 -0.41474740E-07 -0.39914096E-07 -0.38137284E-07
 -0.36162030E-07 -0.34006822E-07 -0.31690761E-07 -0.29233413E-07 -0.26654658E-07
 -0.23974551E-07 -0.21213181E-07 -0.18390537E-07 -0.15526378E-07 -0.12640112E-07
 -0.97506788E-08 -0.68764451E-08 -0.40351009E-08 -0.12435699E-08  0.14820740E-08
  0.41266809E-08  0.66760900E-08  0.91171860E-08  0.11437946E-07  0.13627476E-07
  0.15676045E-07  0.17575098E-07  0.19317274E-07  0.20896408E-07  0.22307526E-07
  0.23546836E-07  0.24611705E-07  0.25500640E-07  0.26213253E-07  0.26750223E-07
  0.27113260E-07  0.27305052E-07  0.27329217E-07  0.27190249E-07  0.26893461E-07
  0.26444925E-07  0.25851408E-07  0.25120311E-07  0.24259604E-07  0.23277761E-07
  0.22183692E-07  0.20986680E-07  0.19696316E-07  0.18322435E-07  0.16875054E-07
  0.15364307E-07  0.13800391E-07  0.12193506E-07  0.10553800E-07  0.88913146E-08
  0.72159395E-08  0.55373613E-08  0.38650200E-08  0.22080679E-08  0.57533064E-09
 -0.10247285E-08 -0.25840406E-08 -0.40949610E-08 -0.55502955E-08 -0.69433235E-08
 -0.82678188E-08 -0.95180663E-08 -0.10688877E-07 -0.11775600E-07 -0.12774129E-07
 -0.13680913E-07 -0.14492954E-07 -0.15207814E-07 -0.15823609E-07 -0.16339008E-07
 -0.16753223E-07 -0.17066009E-07 -0.17277643E-07 -0.17388920E-07 -0.17401137E-07
 -0.17316073E-07 -0.17135977E-07 -0.16863544E-07 -0.16501899E-07 -0.16054570E-07
 -0.15525466E-07 -0.14918856E-07 -0.14239335E-07 -0.13491805E-07 -0.12681442E-07
 -0.11813670E-07 -0.10894129E-07 -0.99286449E-08 -0.89232016E-08 -0.78839062E-08
 -0.68169590E-08 -0.57286216E-08 -0.46251849E-08 -0.35129372E-08 -0.23981325E-08
 -0.12869593E-08 -0.18550942E-09  0.90025205E-09  0.19645167E-08  0.30016612E-08
  0.40062758E-08  0.49731901E-08  0.58974993E-08  0.67745876E-08  0.76001512E-08
  0.83702188E-08  0.90811706E-08  0.97297560E-08  0.10313108E-07  0.10828758E-07
  0.11274643E-07  0.11649120E-07  0.11950967E-07  0.12179389E-07  0.12334020E-07
  0.12414923E-07  0.12422584E-07  0.12357908E-07  0.12222211E-07  0.12017208E-07
  0.11745001E-07  0.11408065E-07  0.11009226E-07  0.10551650E-07  0.10038810E-07
  0.94744748E-08  0.88626739E-08  0.82076771E-08  0.75139638E-08  0.67861949E-08
  0.60291819E-08  0.52478566E-08  0.44472388E-08  0.36324048E-08  0.28084547E-08
  0.19804809E-08  0.11535356E-08  0.33259958E-09 -0.47744873E-09 -0.12718630E-08
 -0.20460577E-08 -0.27956360E-08 -0.35164154E-08 -0.42044521E-08 -0.48560642E-08
 -0.54678513E-08 -0.60367141E-08 -0.65598699E-08 -0.70348669E-08 -0.74595957E-08
 -0.78322984E-08 -0.81515755E-08 -0.84163894E-08 -0.86260664E-08 -0.87802955E-08
 -0.88791250E-08 -0.89229562E-08 -0.89125353E-08 -0.88489427E-08 -0.87335802E-08
 -0.85681558E-08 -0.83546674E-08 -0.80953835E-08 -0.77928233E-08 -0.74497348E-08
 -0.70690720E-08 -0.66539706E-08 -0.62077232E-08 -0.57337536E-08 -0.52355905E-08
 -0.47168415E-08 -0.41811662E-08 -0.36322503E-08 -0.30737792E-08 -0.25094131E-08
 -0.19427619E-08 -0.13773614E-08 -0.81665079E-09 -0.26395089E-09  0.27755587E-09
  0.80484408E-09  0.13150623E-08  0.18055485E-08  0.22738432E-08  0.27177016E-08
  0.31351029E-08  0.35242580E-08  0.38836155E-08  0.42118649E-08  0.45079391E-08
  0.47710134E-08  0.50005043E-08  0.51960652E-08  0.53575809E-08  0.54851602E-08
  0.55791275E-08  0.56400123E-08  0.56685377E-08  0.56656077E-08  0.56322939E-08
  0.55698207E-08  0.54795500E-08  0.53629657E-08  0.52216569E-08  0.50573021E-08
  0.48716523E-08  0.46665146E-08  0.44437363E-08  0.42051888E-08  0.39527520E-08
  0.36883003E-08  0.34136877E-08  0.31307355E-08  0.28412196E-08  0.25468598E-08
  0.22493096E-08  0.19501477E-08  0.16508700E-08  0.13528831E-08  0.10574999E-08
  0.76593521E-09  0.47930341E-09  0.19861723E-09 -0.75212429E-10 -0.34137552E-09
   25.1333556480997      T
 Non local Part
           0           2  0.809101009264628     
   4.95117806065304        5.78043321655911        5.78043321655911     
   6.74039580541299     
 Reciprocal Space Part
  0.53611357E+02  0.53292218E+02  0.52337589E+02  0.50755826E+02  0.48560816E+02
  0.45771922E+02  0.42413897E+02  0.38516769E+02  0.34115688E+02  0.29250737E+02
  0.23966699E+02  0.18312769E+02  0.12342218E+02  0.61119970E+01 -0.31772164E+00
 -0.68840574E+01 -0.13522001E+02 -0.20165053E+02 -0.26745910E+02 -0.33197211E+02
 -0.39452313E+02 -0.45446104E+02 -0.51115834E+02 -0.56401952E+02 -0.61248931E+02
 -0.65606074E+02 -0.69428275E+02 -0.72676722E+02 -0.75319534E+02 -0.77332302E+02
 -0.78698528E+02 -0.79409953E+02 -0.79466753E+02 -0.78877603E+02 -0.77659599E+02
 -0.75838039E+02 -0.73446061E+02 -0.70524136E+02 -0.67119438E+02 -0.63285085E+02
 -0.59079268E+02 -0.54564300E+02 -0.49805569E+02 -0.44870453E+02 -0.39827191E+02
 -0.34743744E+02 -0.29686672E+02 -0.24720041E+02 -0.19904388E+02 -0.15295764E+02
 -0.10944877E+02 -0.68963499E+01 -0.31881027E+01  0.14911751E+00  0.30920606E+01
  0.56251417E+01  0.77404546E+01  0.94376309E+01  0.10723552E+02  0.11611923E+02
  0.12122718E+02  0.12281521E+02  0.12118763E+02  0.11668893E+02  0.10969492E+02
  0.10060351E+02  0.89825471E+01  0.77775222E+01  0.64861951E+01  0.51481270E+01
  0.38007521E+01  0.24786942E+01  0.12131787E+01  0.31551524E-01 -0.10430880E+01
 -0.19921365E+01 -0.28016168E+01 -0.34621917E+01 -0.39690663E+01 -0.43217848E+01
 -0.45239346E+01 -0.45827671E+01 -0.45087503E+01 -0.43150671E+01 -0.40170764E+01
 -0.36317507E+01 -0.31771083E+01 -0.26716538E+01 -0.21338418E+01 -0.15815768E+01
 -0.10317607E+01 -0.49989762E+00  0.23723823E-03  0.45685814E+00  0.86035666E+00
  0.12034154E+01  0.14810490E+01  0.16905755E+01  0.18315239E+01  0.19054826E+01
 Real Space Part
 -0.13484615E+04 -0.13474916E+04 -0.13445843E+04 -0.13397468E+04 -0.13329913E+04
 -0.13243347E+04 -0.13137986E+04 -0.13014090E+04 -0.12871967E+04 -0.12711967E+04
 -0.12534480E+04 -0.12339939E+04 -0.12128816E+04 -0.11901617E+04 -0.11658884E+04
 -0.11401194E+04 -0.11129154E+04 -0.10843398E+04 -0.10544591E+04 -0.10233420E+04
 -0.99105995E+03 -0.95768626E+03 -0.92329647E+03 -0.88796797E+03 -0.85177991E+03
 -0.81481306E+03 -0.77714974E+03 -0.73887363E+03 -0.70006975E+03 -0.66082435E+03
 -0.62122483E+03 -0.58135967E+03 -0.54131838E+03 -0.50119143E+03 -0.46107018E+03
 -0.42104685E+03 -0.38121441E+03 -0.34166658E+03 -0.30249767E+03 -0.26380257E+03
 -0.22567657E+03 -0.18821531E+03 -0.15151456E+03 -0.11567015E+03 -0.80777677E+02
 -0.46932361E+02 -0.14228761E+02  0.17239501E+02  0.47380054E+02  0.76102132E+02
  0.10331696E+03  0.12893818E+03  0.15288230E+03  0.17506920E+03  0.19542265E+03
  0.21387087E+03  0.23034710E+03  0.24479022E+03  0.25714535E+03  0.26736449E+03
  0.27540716E+03  0.28124099E+03  0.28484239E+03  0.28619706E+03  0.28530062E+03
  0.28215904E+03  0.27678914E+03  0.26921894E+03  0.25948797E+03  0.24764744E+03
  0.23376039E+03  0.21790162E+03  0.20015761E+03  0.18062622E+03  0.15941626E+03
  0.13664675E+03  0.11244432E+03  0.86947330E+02  0.60534274E+02  0.36442330E+02
  0.27135016E+02  0.17187261E+02  0.75331399E+01 -0.16299569E+01 -0.10169232E+02
 -0.17951292E+02 -0.24846481E+02 -0.30731933E+02 -0.35492215E+02 -0.39020353E+02
 -0.41219151E+02 -0.42001200E+02 -0.41290307E+02 -0.39021721E+02 -0.35142591E+02
 -0.29607021E+02 -0.22402170E+02 -0.13627919E+02 -0.21145349E+01  0.00000000E+00
 Reciprocal Space Part
 -0.40989220E+02 -0.40730674E+02 -0.39957300E+02 -0.38675879E+02 -0.36897682E+02
 -0.34638430E+02 -0.31918221E+02 -0.28761443E+02 -0.25196652E+02 -0.21256424E+02
 -0.16977164E+02 -0.12398882E+02 -0.75649160E+01 -0.25216183E+01  0.26820177E+01
  0.79947748E+01  0.13363682E+02  0.18734531E+02  0.24052446E+02  0.29262480E+02
  0.34310260E+02  0.39142649E+02  0.43708430E+02  0.47958987E+02  0.51848992E+02
  0.55337062E+02  0.58386385E+02  0.60965307E+02  0.63047849E+02  0.64614157E+02
  0.65650868E+02  0.66151376E+02  0.66116000E+02  0.65552039E+02  0.64473706E+02
  0.62901952E+02  0.60864167E+02  0.58393766E+02  0.55529672E+02  0.52315684E+02
  0.48799774E+02  0.45033288E+02  0.41070095E+02  0.36965685E+02  0.32776244E+02
  0.28557714E+02  0.24364864E+02  0.20250390E+02  0.16264064E+02  0.12451944E+02
  0.88556669E+01  0.55118358E+01  0.24515143E+01 -0.30016236E+00 -0.27242526E+01
 -0.48081459E+01 -0.65455721E+01 -0.79364833E+01 -0.89868142E+01 -0.97081280E+01
 -0.10117158E+02 -0.10235256E+02 -0.10087769E+02 -0.97033449E+01 -0.91132018E+01
 -0.83503683E+01 -0.74489134E+01 -0.64431878E+01 -0.53670898E+01 -0.42533743E+01
 -0.31330182E+01 -0.20346555E+01 -0.98409188E+00 -0.39088175E-02  0.88683902E+00
  0.16728281E+01  0.23425723E+01  0.28884319E+01  0.33065310E+01  0.35965874E+01
  0.37616660E+01  0.38078626E+01  0.37439326E+01  0.35808737E+01  0.33314785E+01
  0.30098681E+01  0.26310210E+01  0.22103090E+01  0.17630532E+01  0.13041091E+01
  0.84749287E+00  0.40605336E+00 -0.88008617E-02 -0.38731704E+00 -0.72155285E+00
 -0.10054697E+01 -0.12349658E+01 -0.14078513E+01 -0.15237703E+01 -0.15840750E+01
 Real Space Part
  0.11205075E+04  0.11197125E+04  0.11173296E+04  0.11133645E+04  0.11078270E+04
  0.11007306E+04  0.10920924E+04  0.10819335E+04  0.10702784E+04  0.10571551E+04
  0.10425949E+04  0.10266325E+04  0.10093057E+04  0.99065513E+03  0.97072442E+03
  0.94955979E+03  0.92721002E+03  0.90372630E+03  0.87916205E+03  0.85357280E+03
  0.82701607E+03  0.79955121E+03  0.77123929E+03  0.74214301E+03  0.71232657E+03
  0.68185555E+03  0.65079688E+03  0.61921874E+03  0.58719047E+03  0.55478250E+03
  0.52206633E+03  0.48911447E+03  0.45600037E+03  0.42279836E+03  0.38958367E+03
  0.35643232E+03  0.32342108E+03  0.29062744E+03  0.25812952E+03  0.22600601E+03
  0.19433607E+03  0.16319923E+03  0.13267527E+03  0.10284408E+03  0.73785508E+02
  0.45579159E+02  0.18304186E+02 -0.79609449E+01 -0.33138724E+02 -0.57152895E+02
 -0.79928785E+02 -0.10139366E+03 -0.12147711E+03 -0.14011147E+03 -0.15723227E+03
 -0.17277867E+03 -0.18669401E+03 -0.19892625E+03 -0.20942855E+03 -0.21815976E+03
 -0.22508498E+03 -0.23017608E+03 -0.23341218E+03 -0.23478021E+03 -0.23427533E+03
 -0.23190137E+03 -0.22767119E+03 -0.22160703E+03 -0.21374074E+03 -0.20411398E+03
 -0.19277827E+03 -0.17979500E+03 -0.16523534E+03 -0.14918002E+03 -0.13171895E+03
 -0.11295063E+03 -0.92979974E+02 -0.71921725E+02 -0.50089573E+02 -0.30163288E+02
 -0.22465869E+02 -0.14233632E+02 -0.62401872E+01  0.13505371E+01  0.84279849E+01
  0.14881032E+02  0.20601583E+02  0.25487116E+02  0.29441226E+02  0.32374488E+02
  0.34205562E+02  0.34861214E+02  0.34277510E+02  0.32400019E+02  0.29184194E+02
  0.24591284E+02  0.18610019E+02  0.11322835E+02  0.17570716E+01  0.00000000E+00
 Non local Part
           1           2  0.809101009264628     
   1.22338271084671        3.52552832169747        3.52552832169747     
   8.35969593299738     
 Reciprocal Space Part
  0.00000000E+00  0.11231247E+01  0.22149003E+01  0.32448658E+01  0.41843119E+01
  0.50070978E+01  0.56903973E+01  0.62153550E+01  0.65676351E+01  0.67378465E+01
  0.67218342E+01  0.65208276E+01  0.61414432E+01  0.55955397E+01  0.48999315E+01
  0.40759661E+01  0.31489782E+01  0.21476348E+01  0.11031883E+01  0.48657770E-01
 -0.98203908E+00 -0.19549816E+01 -0.28371443E+01 -0.35972750E+01 -0.42067285E+01
 -0.46402350E+01 -0.48765833E+01 -0.48991997E+01 -0.46966092E+01 -0.42627669E+01
 -0.35972512E+01 -0.27053138E+01 -0.15977873E+01 -0.29085154E+00  0.11943331E+01
  0.28321165E+01  0.45929598E+01  0.64441303E+01  0.83504730E+01  0.10275238E+02
  0.12180941E+02  0.14030239E+02  0.15786794E+02  0.17416107E+02  0.18886299E+02
  0.20168821E+02  0.21239079E+02  0.22076955E+02  0.22667216E+02  0.22999797E+02
  0.23069966E+02  0.22878347E+02  0.22430829E+02  0.21738343E+02  0.20816529E+02
  0.19685297E+02  0.18368293E+02  0.16892300E+02  0.15286563E+02  0.13582090E+02
  0.11810914E+02  0.10005362E+02  0.81973301E+01  0.64175967E+01  0.46951761E+01
  0.30567388E+01  0.15261055E+01  0.12382445E+00 -0.11331567E+01 -0.22317224E+01
 -0.31627204E+01 -0.39209921E+01 -0.45053064E+01 -0.49182010E+01 -0.51657396E+01
 -0.52571932E+01 -0.52046579E+01 -0.50226200E+01 -0.47274837E+01 -0.43370725E+01
 -0.38701209E+01 -0.33457674E+01 -0.27830644E+01 -0.22005147E+01 -0.16156474E+01
 -0.10446413E+01 -0.50200334E+00 -0.30942804E-03  0.44999045E+00  0.84069946E+00
  0.11659341E+01  0.14221189E+01  0.16079196E+01  0.17241193E+01  0.17734445E+01
  0.17603482E+01  0.16907592E+01  0.15718050E+01  0.14115195E+01  0.12185426E+01
 Real Space Part
  0.00000000E+00  0.22347392E+02  0.44592127E+02  0.66631763E+02  0.88364286E+02
  0.10968835E+03  0.13050353E+03  0.15071061E+03  0.17021186E+03  0.18891146E+03
  0.20671580E+03  0.22353396E+03  0.23927818E+03  0.25386433E+03  0.26721248E+03
  0.27924747E+03  0.28989951E+03  0.29910482E+03  0.30680621E+03  0.31295380E+03
  0.31750559E+03  0.32042810E+03  0.32169697E+03  0.32129751E+03  0.31922522E+03
  0.31548619E+03  0.31009757E+03  0.30308779E+03  0.29449682E+03  0.28437628E+03
  0.27278944E+03  0.25981116E+03  0.24552765E+03  0.23003614E+03  0.21344445E+03
  0.19587041E+03  0.17744117E+03  0.15829236E+03  0.13856718E+03  0.11841535E+03
  0.97991951E+02  0.77456178E+02  0.56969996E+02  0.36696715E+02  0.16799498E+02
 -0.25601773E+01 -0.21224118E+02 -0.39039021E+02 -0.55858106E+02 -0.71542728E+02
 -0.85963972E+02 -0.99004205E+02 -0.11055856E+03 -0.12053634E+03 -0.12886231E+03
 -0.13547791E+03 -0.14034224E+03 -0.14343294E+03 -0.14474694E+03 -0.14430083E+03
 -0.14213126E+03 -0.13829486E+03 -0.13286811E+03 -0.12594679E+03 -0.11764531E+03
 -0.10809562E+03 -0.97445999E+02 -0.85859386E+02 -0.73511606E+02 -0.60589237E+02
 -0.47287263E+02 -0.33806490E+02 -0.20350764E+02 -0.71240061E+01  0.56728914E+01
  0.17845269E+02  0.29207983E+02  0.39588700E+02  0.48831149E+02  0.56798339E+02
  0.63375620E+02  0.68473540E+02  0.72030578E+02  0.74015504E+02  0.74429432E+02
  0.73307684E+02  0.70720931E+02  0.66776390E+02  0.61618030E+02  0.55426930E+02
  0.48420528E+02  0.40852114E+02  0.33009102E+02  0.25211647E+02  0.17810102E+02
  0.11182919E+02  0.57322710E+01  0.18762774E+01  0.12337662E+00  0.00000000E+00
 Reciprocal Space Part
  0.00000000E+00 -0.65122812E+00 -0.12811568E+01 -0.18691121E+01 -0.23956539E+01
 -0.28431498E+01 -0.31963004E+01 -0.34425989E+01 -0.35727149E+01 -0.35807901E+01
 -0.34646387E+01 -0.32258460E+01 -0.28697634E+01 -0.24053984E+01 -0.18452047E+01
 -0.12047750E+01 -0.50244720E+00  0.24116691E+00  0.10037171E+01  0.17617004E+01
  0.24910818E+01  0.31679318E+01  0.37690662E+01  0.42726687E+01  0.46588820E+01
  0.49103498E+01  0.50126968E+01  0.49549339E+01  0.47297773E+01  0.43338745E+01
  0.37679300E+01  0.30367291E+01  0.21490586E+01  0.11175268E+01 -0.41712411E-01
 -0.13093225E+01 -0.26632273E+01 -0.40791191E+01 -0.55310223E+01 -0.69918939E+01
 -0.84342487E+01 -0.98307925E+01 -0.11155045E+02 -0.12381942E+02 -0.13488395E+02
 -0.14453803E+02 -0.15260493E+02 -0.15894098E+02 -0.16343838E+02 -0.16602723E+02
 -0.16667659E+02 -0.16539462E+02 -0.16222776E+02 -0.15725912E+02 -0.15060593E+02
 -0.14241630E+02 -0.13286531E+02 -0.12215058E+02 -0.11048737E+02 -0.98103398E+01
 -0.85233548E+01 -0.72114488E+01 -0.58979433E+01 -0.46053134E+01 -0.33547217E+01
 -0.21655979E+01 -0.10552733E+01 -0.38677315E-01  0.87189848E+00  0.16669651E+01
  0.23399277E+01  0.28871047E+01  0.33076757E+01  0.36035634E+01  0.37792538E+01
  0.38415620E+01  0.37993518E+01  0.36632180E+01  0.34451410E+01  0.31581236E+01
  0.28158204E+01  0.24321690E+01  0.20210335E+01  0.15958685E+01  0.11694104E+01
  0.75340524E+00  0.35837579E+00 -0.65657744E-02 -0.33385809E+00 -0.61758173E+00
 -0.85350163E+00 -0.10390618E+01 -0.11733356E+01 -0.12569341E+01 -0.12918792E+01
 -0.12814443E+01 -0.12299720E+01 -0.11426716E+01 -0.10254064E+01 -0.88447508E+00
 Real Space Part
  0.00000000E+00 -0.15627899E+02 -0.31184172E+02 -0.46597318E+02 -0.61796099E+02
 -0.76709683E+02 -0.91267799E+02 -0.10540093E+03 -0.11904049E+03 -0.13211911E+03
 -0.14457085E+03 -0.15633152E+03 -0.16733898E+03 -0.17753356E+03 -0.18685835E+03
 -0.19525973E+03 -0.20268768E+03 -0.20909634E+03 -0.21444440E+03 -0.21869563E+03
 -0.22181930E+03 -0.22379065E+03 -0.22459137E+03 -0.22420994E+03 -0.22264212E+03
 -0.21989120E+03 -0.21596835E+03 -0.21089282E+03 -0.20469215E+03 -0.19740226E+03
 -0.18906748E+03 -0.17974050E+03 -0.16948224E+03 -0.15836164E+03 -0.14645532E+03
 -0.13384720E+03 -0.12062802E+03 -0.10689474E+03 -0.92749890E+02 -0.78300810E+02
 -0.63658829E+02 -0.48938364E+02 -0.34255946E+02 -0.19729194E+02 -0.54757352E+01
  0.83879173E+01  0.21747518E+02  0.34492265E+02  0.46515980E+02  0.57718292E+02
  0.68005799E+02  0.77293198E+02  0.85504376E+02  0.92573438E+02  0.98445656E+02
  0.10307835E+03  0.10644162E+03  0.10851902E+03  0.10930807E+03  0.10882057E+03
  0.10708289E+03  0.10413592E+03  0.10003497E+03  0.94849441E+02  0.88662268E+02
  0.81569200E+02  0.73677863E+02  0.65106626E+02  0.55983261E+02  0.46443420E+02
  0.36628925E+02  0.26685893E+02  0.16762710E+02  0.70078760E+01 -0.24322550E+01
 -0.11415811E+02 -0.19807794E+02 -0.27482481E+02 -0.34325803E+02 -0.40237683E+02
 -0.45134286E+02 -0.48950095E+02 -0.51639915E+02 -0.53180603E+02 -0.53572567E+02
 -0.52841138E+02 -0.51037408E+02 -0.48239111E+02 -0.44550782E+02 -0.40104030E+02
 -0.35056996E+02 -0.29593989E+02 -0.23924238E+02 -0.18280888E+02 -0.12919154E+02
 -0.81147905E+01 -0.41609126E+01 -0.13623369E+01 -0.89633026E-01  0.00000000E+00
 PAW radial sets
         399  0.708915279022620     
(5E20.12)                                
 augmentation charges (non sperical)
 -0.121506698485E+00 -0.148151609359E+00 -0.959422877975E-02 -0.824975807859E-02 -0.148151609359E+00
 -0.180656005013E+00 -0.114074884150E-01 -0.974711338580E-02 -0.959422877975E-02 -0.114074884150E-01
  0.116078392253E+00  0.185748354025E+00 -0.824975807859E-02 -0.974711338580E-02  0.185748354025E+00
  0.295826056226E+00
 uccopancies in atom
  0.200000000022E+01  0.000000000000E+00  0.000000000000E+00  0.000000000000E+00  0.000000000000E+00
  0.000000000000E+00  0.000000000000E+00  0.000000000000E+00  0.000000000000E+00  0.000000000000E+00
  0.999999999470E+00  0.000000000000E+00  0.000000000000E+00  0.000000000000E+00  0.000000000000E+00
  0.000000000000E+00
 grid
  0.280527516333E-04  0.289225357721E-04  0.298192878340E-04  0.307438439676E-04  0.316970662468E-04
  0.326798434741E-04  0.336930920097E-04  0.347377566259E-04  0.358148113878E-04  0.369252605618E-04
  0.380701395518E-04  0.392505158649E-04  0.404674901063E-04  0.417221970061E-04  0.430158064768E-04
  0.443495247045E-04  0.457245952736E-04  0.471423003259E-04  0.486039617567E-04  0.501109424469E-04
  0.516646475341E-04  0.532665257223E-04  0.549180706334E-04  0.566208221993E-04  0.583763680979E-04
  0.601863452337E-04  0.620524412639E-04  0.639763961718E-04  0.659600038897E-04  0.680051139712E-04
  0.701136333158E-04  0.722875279473E-04  0.745288248462E-04  0.768396138405E-04  0.792220495539E-04
  0.816783534148E-04  0.842108157277E-04  0.868217978087E-04  0.895137341871E-04  0.922891348757E-04
  0.951505877110E-04  0.981007607661E-04  0.101142404838E-03  0.104278356015E-03  0.107511538316E-03
  0.110844966423E-03  0.114281748487E-03  0.117825089030E-03  0.121478291928E-03  0.125244763500E-03
  0.129128015674E-03  0.133131669268E-03  0.137259457366E-03  0.141515228795E-03  0.145902951719E-03
  0.150426717332E-03  0.155090743682E-03  0.159899379594E-03  0.164857108732E-03  0.169968553777E-03
  0.175238480738E-03  0.180671803396E-03  0.186273587883E-03  0.192049057411E-03  0.198003597136E-03
  0.204142759186E-03  0.210472267831E-03  0.216998024827E-03  0.223726114913E-03  0.230662811488E-03
  0.237814582461E-03  0.245188096279E-03  0.252790228147E-03  0.260628066437E-03  0.268708919298E-03
  0.277040321473E-03  0.285630041319E-03  0.294486088053E-03  0.303616719224E-03  0.313030448405E-03
  0.322736053137E-03  0.332742583110E-03  0.343059368603E-03  0.353696029184E-03  0.364662482677E-03
  0.375968954412E-03  0.387625986760E-03  0.399644448959E-03  0.412035547251E-03  0.424810835334E-03
  0.437982225128E-03  0.451561997889E-03  0.465562815655E-03  0.479997733055E-03  0.494880209481E-03
  0.510224121638E-03  0.526043776481E-03  0.542353924558E-03  0.559169773761E-03  0.576507003509E-03
  0.594381779364E-03  0.612810768108E-03  0.631811153281E-03  0.651400651203E-03  0.671597527497E-03
  0.692420614113E-03  0.713889326894E-03  0.736023683677E-03  0.758844322957E-03  0.782372523134E-03
  0.806630222348E-03  0.831640038941E-03  0.857425292542E-03  0.884010025812E-03  0.911419026863E-03
  0.939677852369E-03  0.968812851398E-03  0.998851189976E-03  0.102982087642E-02  0.106175078746E-02
  0.109467069516E-02  0.112861129465E-02  0.116360423281E-02  0.119968213770E-02  0.123687864907E-02
  0.127522844964E-02  0.131476729750E-02  0.135553205942E-02  0.139756074525E-02  0.144089254332E-02
  0.148556785704E-02  0.153162834252E-02  0.157911694742E-02  0.162807795104E-02  0.167855700554E-02
  0.173060117855E-02  0.178425899706E-02  0.183958049263E-02  0.189661724807E-02  0.195542244556E-02
  0.201605091616E-02  0.207855919103E-02  0.214300555407E-02  0.220945009629E-02  0.227795477185E-02
  0.234858345582E-02  0.242140200372E-02  0.249647831295E-02  0.257388238610E-02  0.265368639620E-02
  0.273596475402E-02  0.282079417747E-02  0.290825376313E-02  0.299842505997E-02  0.309139214544E-02
  0.318724170380E-02  0.328606310702E-02  0.338794849805E-02  0.349299287677E-02  0.360129418856E-02
  0.371295341562E-02  0.382807467115E-02  0.394676529639E-02  0.406913596075E-02  0.419530076495E-02
  0.432537734748E-02  0.445948699420E-02  0.459775475151E-02  0.474030954290E-02  0.488728428917E-02
  0.503881603237E-02  0.519504606359E-02  0.535612005467E-02  0.552218819408E-02  0.569340532692E-02
  0.586993109928E-02  0.605193010718E-02  0.623957204995E-02  0.643303188850E-02  0.663249000848E-02
  0.683813238844E-02  0.705015077324E-02  0.726874285286E-02  0.749411244673E-02  0.772646969374E-02
  0.796603124822E-02  0.821302048191E-02  0.846766769229E-02  0.873021031726E-02  0.900089315657E-02
  0.927996860004E-02  0.956769686293E-02  0.986434622857E-02  0.101701932985E-01  0.104855232502E-01
  0.108106301035E-01  0.111458169942E-01  0.114913964569E-01  0.118476907164E-01  0.122150319883E-01
  0.125937627887E-01  0.129842362533E-01  0.133868164670E-01  0.138018788033E-01  0.142298102742E-01
  0.146710098911E-01  0.151258890370E-01  0.155948718499E-01  0.160783956182E-01  0.165769111888E-01
  0.170908833870E-01  0.176207914503E-01  0.181671294750E-01  0.187304068773E-01  0.193111488675E-01
  0.199098969406E-01  0.205272093808E-01  0.211636617819E-01  0.218198475842E-01  0.224963786278E-01
  0.231938857233E-01  0.239130192394E-01  0.246544497100E-01  0.254188684590E-01  0.262069882449E-01
  0.270195439257E-01  0.278572931437E-01  0.287210170323E-01  0.296115209441E-01  0.305296352018E-01
  0.314762158727E-01  0.324521455667E-01  0.334583342591E-01  0.344957201394E-01  0.355652704861E-01
  0.366679825681E-01  0.378048845754E-01  0.389770365768E-01  0.401855315093E-01  0.414314961966E-01
  0.427160923999E-01  0.440405179010E-01  0.454060076197E-01  0.468138347644E-01  0.482653120201E-01
  0.497617927717E-01  0.513046723665E-01  0.528953894146E-01  0.545354271311E-01  0.562263147182E-01
  0.579696287918E-01  0.597669948511E-01  0.616200887945E-01  0.635306384819E-01  0.655004253464E-01
  0.675312860547E-01  0.696251142200E-01  0.717838621675E-01  0.740095427550E-01  0.763042312493E-01
  0.786700672619E-01  0.811092567431E-01  0.836240740397E-01  0.862168640153E-01  0.888900442366E-01
  0.916461072276E-01  0.944876227942E-01  0.974172404194E-01  0.100437691734E+00  0.103551793066E+00
  0.106762448061E+00  0.110072650395E+00  0.113485486565E+00  0.117004138763E+00  0.120631887848E+00
  0.124372116402E+00  0.128228311886E+00  0.132204069889E+00  0.136303097485E+00  0.140529216684E+00
  0.144886368000E+00  0.149378614125E+00  0.154010143714E+00  0.158785275294E+00  0.163708461288E+00
  0.168784292168E+00  0.174017500736E+00  0.179412966535E+00  0.184975720401E+00  0.190710949150E+00
  0.196624000420E+00  0.202720387652E+00  0.209005795233E+00  0.215486083798E+00  0.222167295690E+00
  0.229055660599E+00  0.236157601368E+00  0.243479739980E+00  0.251028903739E+00  0.258812131627E+00
  0.266836680875E+00  0.275110033725E+00  0.283639904409E+00  0.292434246341E+00  0.301501259532E+00
  0.310849398238E+00  0.320487378843E+00  0.330424187982E+00  0.340669090926E+00  0.351231640216E+00
  0.362121684576E+00  0.373349378090E+00  0.384925189674E+00  0.396859912833E+00  0.409164675732E+00
  0.421850951565E+00  0.434930569259E+00  0.448415724497E+00  0.462318991095E+00  0.476653332723E+00
  0.491432114994E+00  0.506669117928E+00  0.522378548794E+00  0.538575055366E+00  0.555273739575E+00
  0.572490171592E+00  0.590240404346E+00  0.608540988491E+00  0.627408987842E+00  0.646861995280E+00
  0.666918149159E+00  0.687596150219E+00  0.708915279023E+00  0.730895413931E+00  0.753557049641E+00
  0.776921316292E+00  0.801009999172E+00  0.825845559028E+00  0.851451153008E+00  0.877850656256E+00
  0.905068684171E+00  0.933130615361E+00  0.962062615304E+00  0.991891660749E+00  0.102264556487E+01
  0.105435300318E+01  0.108704354031E+01  0.112074765754E+01  0.115549678122E+01  0.119132331210E+01
  0.122826065552E+01  0.126634325257E+01  0.130560661218E+01  0.134608734425E+01  0.138782319380E+01
  0.143085307611E+01  0.147521711308E+01  0.152095667058E+01  0.156811439704E+01  0.161673426321E+01
  0.166686160321E+01  0.171854315669E+01  0.177182711255E+01  0.182676315374E+01  0.188340250367E+01
  0.194179797397E+01  0.200200401367E+01  0.206407676003E+01  0.212807409087E+01  0.219405567851E+01
  0.226208304544E+01  0.233221962168E+01  0.240453080390E+01  0.247908401643E+01  0.255594877409E+01
  0.263519674707E+01  0.271690182767E+01  0.280114019927E+01  0.288799040732E+01  0.297753343262E+01
  0.306985276680E+01  0.316503449014E+01  0.326316735191E+01  0.336434285306E+01  0.346865533154E+01
  0.357620205030E+01  0.368708328794E+01  0.380140243226E+01  0.391926607658E+01  0.404078411922E+01
  0.416606986592E+01  0.429524013548E+01  0.442841536874E+01  0.456571974080E+01  0.470728127689E+01
  0.485323197168E+01  0.500370791237E+01  0.515884940559E+01  0.531880110823E+01
 aepotential
  0.363644682247E+05  0.353487416706E+05  0.343218994995E+05  0.332874444338E+05  0.322492400225E+05
  0.312117418979E+05  0.301780275742E+05  0.291515120221E+05  0.281355701014E+05  0.271326677666E+05
  0.261455362744E+05  0.251761744466E+05  0.242266614051E+05  0.232986148873E+05  0.223934581517E+05
  0.215123434150E+05  0.206562124034E+05  0.198257551850E+05  0.190214912190E+05  0.182437354012E+05
  0.174926412683E+05  0.167682089012E+05  0.160703026727E+05  0.153986696739E+05  0.147529457178E+05
  0.141326945858E+05  0.135373749937E+05  0.129664283631E+05  0.124191682409E+05  0.118949864823E+05
  0.113930896964E+05  0.109128288476E+05  0.104533937975E+05  0.100140762037E+05  0.959407610545E+04
  0.919266419585E+04  0.880912587447E+04  0.844266666875E+04  0.809257804644E+04  0.775821494956E+04
  0.743880725762E+04  0.713376718388E+04  0.684239598311E+04  0.656410751195E+04  0.629826616677E+04
  0.604433537324E+04  0.580173396356E+04  0.556992903385E+04  0.534844825234E+04  0.513676849927E+04
  0.493444232967E+04  0.474102075770E+04  0.455608033392E+04  0.437921615343E+04  0.421006720150E+04
  0.404823768918E+04  0.389340654465E+04  0.374520075028E+04  0.360334332964E+04  0.346756458209E+04
  0.333746920786E+04  0.321293097421E+04  0.309357648591E+04  0.297921320000E+04  0.286960400430E+04
  0.276454697462E+04  0.266379117974E+04  0.256715857659E+04  0.247448165241E+04  0.238555779224E+04
  0.230020878365E+04  0.221828597864E+04  0.213964701754E+04  0.206411269629E+04  0.199157762385E+04
  0.192189284723E+04  0.185492693728E+04  0.179057785600E+04  0.172871416363E+04  0.166924381454E+04
  0.161204904442E+04  0.155704450397E+04  0.150411721562E+04  0.145321232766E+04  0.140420803139E+04
  0.135704335172E+04  0.131163502413E+04  0.126791907021E+04  0.122581697826E+04  0.118525977529E+04
  0.114619060503E+04  0.110854625082E+04  0.107227597939E+04  0.103730229655E+04  0.100360002578E+04
  0.971106622423E+03  0.939763723548E+03  0.909545672905E+03  0.880393077063E+03  0.852270716517E+03
  0.825135424449E+03  0.798951259846E+03  0.773681748520E+03  0.749290413740E+03  0.725741193258E+03
  0.703006522257E+03  0.681052369598E+03  0.659851797879E+03  0.639374128283E+03  0.619593371624E+03
  0.600483397054E+03  0.582019904854E+03  0.564177027826E+03  0.546934865898E+03  0.530268765892E+03
  0.514159527799E+03  0.498585937261E+03  0.483528647889E+03  0.468969625663E+03  0.454890306476E+03
  0.441274378511E+03  0.428103286791E+03  0.415363079843E+03  0.403039233956E+03  0.391114281210E+03
  0.379577112064E+03  0.368411501947E+03  0.357605613714E+03  0.347148007624E+03  0.337024744195E+03
  0.327224857559E+03  0.317737313866E+03  0.308551043175E+03  0.299656208017E+03  0.291042438663E+03
  0.282699731175E+03  0.274619287462E+03  0.266792205917E+03  0.259209477209E+03  0.251862834791E+03
  0.244744433327E+03  0.237846626851E+03  0.231161553649E+03  0.224682246817E+03  0.218401783471E+03
  0.212313235299E+03  0.206410401255E+03  0.200686705093E+03  0.195136328691E+03  0.189753271044E+03
  0.184532049878E+03  0.179467020718E+03  0.174552996299E+03  0.169784929800E+03  0.165157750677E+03
  0.160666811307E+03  0.156307455179E+03  0.152075188114E+03  0.147965704029E+03  0.143974852057E+03
  0.140098600399E+03  0.136332809852E+03  0.132674144684E+03  0.129118393670E+03  0.125662499916E+03
  0.122302563270E+03  0.119035516892E+03  0.115858059860E+03  0.112767014638E+03  0.109759315829E+03
  0.106832102237E+03  0.103982390852E+03  0.101207487954E+03  0.985046210266E+02  0.958712337914E+02
  0.933046967933E+02  0.908025978674E+02  0.883625288383E+02  0.859821528780E+02  0.836591391493E+02
  0.813913594237E+02  0.791766176932E+02  0.770128572658E+02  0.748980070893E+02  0.728301291303E+02
  0.708072615360E+02  0.688275647727E+02  0.668891858207E+02  0.649903532722E+02  0.631293420475E+02
  0.613044552230E+02  0.595140387381E+02  0.577565072790E+02  0.560302690858E+02  0.543338184627E+02
  0.526656454509E+02  0.510243090430E+02  0.494083767439E+02  0.478164701677E+02  0.462472266708E+02
  0.446993332654E+02  0.431714741504E+02  0.416624274742E+02  0.401709143645E+02  0.386957680869E+02
  0.372357697734E+02  0.357898081006E+02  0.343567312566E+02  0.329354442610E+02  0.315248860564E+02
  0.301239875381E+02  0.287317346571E+02  0.273471220025E+02  0.259691724322E+02  0.245969288767E+02
  0.232294582664E+02  0.218658580321E+02  0.205052314900E+02  0.191467187953E+02  0.177894776579E+02
  0.164326873891E+02  0.150755539155E+02  0.137172948397E+02  0.123571639974E+02  0.109944320853E+02
  0.962838541045E+01  0.825834551856E+01  0.688364994680E+01  0.550365955949E+01  0.411776095861E+01
  0.272536462678E+01  0.132590449240E+01 -0.811611237080E-01 -0.149634805889E+01 -0.292014624475E+01
 -0.435302113079E+01 -0.579541125108E+01 -0.724772649713E+01 -0.871035342334E+01 -0.101836467483E+02
 -0.116679335512E+02 -0.131635146559E+02 -0.146706573719E+02 -0.161896006967E+02 -0.177205521151E+02
 -0.192636874310E+02 -0.208191490020E+02 -0.223870457351E+02 -0.239674519012E+02 -0.255604048061E+02
 -0.271659054058E+02 -0.287839142952E+02 -0.304143518026E+02 -0.320570942843E+02 -0.337119729797E+02
 -0.353787693970E+02 -0.370572129372E+02 -0.387469757046E+02 -0.404476680153E+02 -0.421588320648E+02
 -0.438799345326E+02 -0.456103584052E+02 -0.473493929670E+02 -0.490962213142E+02 -0.508499075859E+02
 -0.526093802337E+02 -0.543734137380E+02 -0.561406077430E+02 -0.579093634126E+02 -0.596778570927E+02
 -0.614440122636E+02 -0.632054693090E+02 -0.649595555124E+02 -0.667032556601E+02 -0.684331865848E+02
 -0.701455782694E+02 -0.718362659770E+02 -0.735006983686E+02 -0.751339678176E+02 -0.767308697731E+02
 -0.782859986697E+02 -0.797938880338E+02 -0.812492023659E+02 -0.826469881328E+02 -0.839829912972E+02
 -0.852540493200E+02 -0.864585674264E+02 -0.875970895116E+02 -0.886729695437E+02 -0.896931276911E+02
 -0.906688136179E+02 -0.916161617852E+02 -0.925560700321E+02 -0.935125587284E+02 -0.945084005548E+02
 -0.955568566820E+02 -0.966495566929E+02 -0.977435754195E+02 -0.987548957575E+02 -0.995673585401E+02
 -0.100061379846E+03 -0.100154992325E+03 -0.998385175860E+02 -0.991826925454E+02 -0.983122582005E+02
 -0.973581436896E+02 -0.964160585281E+02 -0.955317699989E+02 -0.947111141203E+02 -0.939390881949E+02
 -0.931953469543E+02 -0.924622717305E+02 -0.917274073771E+02 -0.909830060807E+02 -0.902246338886E+02
 -0.894498049634E+02 -0.886569508584E+02 -0.878448123883E+02 -0.870121333309E+02 -0.861575897491E+02
 -0.852798265131E+02 -0.843775483315E+02 -0.834496262855E+02 -0.824951686059E+02 -0.815135855842E+02
 -0.805046166180E+02 -0.794683496524E+02 -0.784052059023E+02 -0.773159303477E+02 -0.762015691304E+02
 -0.750634350400E+02 -0.739030828065E+02 -0.727222711947E+02 -0.715229330546E+02 -0.703071375873E+02
 -0.690770573444E+02 -0.678349367499E+02 -0.665830513997E+02 -0.653236791265E+02 -0.640590656940E+02
 -0.627913868676E+02 -0.615227227132E+02 -0.602550215233E+02 -0.589900761191E+02 -0.577295002498E+02
 -0.564747132155E+02 -0.552269326439E+02 -0.539871781594E+02 -0.527562866405E+02 -0.515349396867E+02
 -0.503237019290E+02 -0.491230679775E+02 -0.479335146096E+02 -0.467555482868E+02 -0.455897587322E+02
 -0.444368476562E+02 -0.432976556180E+02 -0.421731693520E+02 -0.410645145245E+02 -0.399729343717E+02
 -0.388997564336E+02 -0.378463502098E+02 -0.368140787624E+02 -0.358042472639E+02 -0.348180513137E+02
 -0.338565277674E+02 -0.329205107111E+02 -0.320105952759E+02 -0.311271118111E+02 -0.302701126510E+02
 -0.294393729592E+02 -0.286344060614E+02 -0.278544923014E+02 -0.270987190485E+02 -0.263660283296E+02
 -0.256552678991E+02 -0.249652415141E+02 -0.242947547304E+02 -0.236426534972E+02 -0.230078539946E+02
 -0.223893632855E+02 -0.217862912838E+02 -0.211978551883E+02 -0.206233778781E+02 -0.200622818571E+02
 -0.195140802427E+02 -0.189783660815E+02 -0.184548010177E+02 -0.179431040713E+02 -0.174430410447E+02
 -0.169544148739E+02 -0.164770570862E+02 -0.160108204113E+02 -0.155555725167E+02 -0.151111907893E+02
 -0.146775580634E+02 -0.142545591814E+02 -0.138420782774E+02 -0.134399966805E+02
 core charge-density
  0.378166382033E-05  0.401938218526E-05  0.427204063063E-05  0.454057781232E-05  0.482599133249E-05
  0.512934143848E-05  0.545175495397E-05  0.579442945618E-05  0.615863771496E-05  0.654573241029E-05
  0.695715114492E-05  0.739442177149E-05  0.785916805303E-05  0.835311567821E-05  0.887809865318E-05
  0.943606609378E-05  0.100290894428E-04  0.106593701395E-04  0.113292477686E-04  0.120412087194E-04
  0.127978953877E-04  0.136021159518E-04  0.144568547612E-04  0.153652833747E-04  0.163307722892E-04
  0.173569034008E-04  0.184474832458E-04  0.196065570691E-04  0.208384237714E-04  0.221476517906E-04
  0.235390959747E-04  0.250179155092E-04  0.265895929631E-04  0.282599545242E-04  0.300351914967E-04
  0.319218831414E-04  0.339270209390E-04  0.360580343676E-04  0.383228182867E-04  0.407297620288E-04
  0.432877803026E-04  0.460063460226E-04  0.488955251816E-04  0.519660138961E-04  0.552291777549E-04
  0.586970936191E-04  0.623825940175E-04  0.662993143062E-04  0.704617427578E-04  0.748852737606E-04
  0.795862643255E-04  0.845820940975E-04  0.898912290922E-04  0.955332893873E-04  0.101529121008E-03
  0.107900872272E-03  0.114672074856E-03  0.121867729890E-03  0.129514399378E-03  0.137640303265E-03
  0.146275422513E-03  0.155451608552E-03  0.165202699464E-03  0.175564643377E-03  0.186575629429E-03
  0.198276226838E-03  0.210709532514E-03  0.223921327783E-03  0.237960244726E-03  0.252877942766E-03
  0.268729296092E-03  0.285572592595E-03  0.303469745000E-03  0.322486514935E-03  0.342692750750E-03
  0.364162639841E-03  0.386974976441E-03  0.411213445752E-03  0.436966925402E-03  0.464329805310E-03
  0.493402326995E-03  0.524290943565E-03  0.557108701540E-03  0.591975645917E-03  0.629019249703E-03
  0.668374869566E-03  0.710186228970E-03  0.754605930538E-03  0.801795999305E-03  0.851928458715E-03
  0.905185941277E-03  0.961762335898E-03  0.102186347405E-02  0.108570785700E-02  0.115352742669E-02
  0.122556838235E-02  0.130209204600E-02  0.138337577946E-02  0.146971395559E-02  0.156141898734E-02
  0.165882241745E-02  0.176227607267E-02  0.187215328581E-02  0.198885018963E-02  0.211278708663E-02
  0.224440989904E-02  0.238419170316E-02  0.253263435332E-02  0.269027019979E-02  0.285766390639E-02
  0.303541437281E-02  0.322415676765E-02  0.342456467803E-02  0.363735238222E-02  0.386327725157E-02
  0.410314228912E-02  0.435779881160E-02  0.462814928284E-02  0.491515030611E-02  0.521981578385E-02
  0.554322025343E-02  0.588650240763E-02  0.625086880961E-02  0.663759781181E-02  0.704804368872E-02
  0.748364099484E-02  0.794590915748E-02  0.843645731705E-02  0.895698942556E-02  0.950930961565E-02
  0.100953278533E-01  0.107170658861E-01  0.113766635009E-01  0.120763851046E-01  0.128186266416E-01
  0.136059228624E-01  0.144409549583E-01  0.153265585765E-01  0.162657322302E-01  0.172616461211E-01
  0.183176513872E-01  0.194372897925E-01  0.206243038743E-01  0.218826475632E-01  0.232164972909E-01
  0.246302636011E-01  0.261286032777E-01  0.277164320051E-01  0.293989375739E-01  0.311815936432E-01
  0.330701740746E-01  0.350707678441E-01  0.371897945453E-01  0.394340204890E-01  0.418105754040E-01
  0.443269697467E-01  0.469911126159E-01  0.498113302737E-01  0.527963852673E-01  0.559554961426E-01
  0.592983577374E-01  0.628351620343E-01  0.665766195620E-01  0.705339812944E-01  0.747190610461E-01
  0.791442582858E-01  0.838225813587E-01  0.887676710248E-01  0.939938242705E-01  0.995160183126E-01
  0.105349934702E+00  0.111511983431E+00  0.118019326943E+00  0.124889903896E+00  0.132142452569E+00
  0.139796533724E+00  0.147872552780E+00  0.156391781074E+00  0.165376376027E+00  0.174849399952E+00
  0.184834837276E+00  0.195357609862E+00  0.206443590153E+00  0.218119611785E+00  0.230413477316E+00
  0.243353962671E+00  0.256970817891E+00  0.271294763709E+00  0.286357483495E+00  0.302191610014E+00
  0.318830706458E+00  0.336309241148E+00  0.354662555287E+00  0.373926823069E+00  0.394139003478E+00
  0.415336783001E+00  0.437558508511E+00  0.460843109485E+00  0.485230008756E+00  0.510759020889E+00
  0.537470237345E+00  0.565403897453E+00  0.594600244395E+00  0.625099365069E+00  0.656941013160E+00
  0.690164414236E+00  0.724808052229E+00  0.760909436140E+00  0.798504846459E+00  0.837629060264E+00
  0.878315054434E+00  0.920593686416E+00  0.964493351935E+00  0.101003961941E+01  0.105725484080E+01
  0.110615773899E+01  0.115676297176E+01  0.120908067294E+01  0.126311597140E+01  0.131886848887E+01
  0.137633181810E+01  0.143549298288E+01  0.149633188228E+01  0.155882072160E+01  0.162292343312E+01
  0.168859509021E+01  0.175578131908E+01  0.182441771261E+01  0.189442925190E+01  0.196572974121E+01
  0.203822126300E+01  0.211179366026E+01  0.218632405404E+01  0.226167640462E+01  0.233770112556E+01
  0.241423476017E+01  0.249109973095E+01  0.256810417249E+01  0.264504185891E+01  0.272169223770E+01
  0.279782058098E+01  0.287317826622E+01  0.294750319794E+01  0.302052038126E+01  0.309194265834E+01
  0.316147161750E+01  0.322879868398E+01  0.329360639986E+01  0.335556989951E+01  0.341435858459E+01
  0.346963800072E+01  0.352107191546E+01  0.356832459415E+01  0.361106326753E+01  0.364896078101E+01
  0.368169841240E+01  0.370896884034E+01  0.373047924212E+01  0.374595449491E+01  0.375514045000E+01
  0.375780724585E+01  0.375375262056E+01  0.374280518108E+01  0.372482758235E+01  0.369971956582E+01
  0.366742080477E+01  0.362791350065E+01  0.358122467419E+01  0.352742809383E+01  0.346664578542E+01
  0.339904906809E+01  0.332485906544E+01  0.324434664476E+01  0.315783174407E+01  0.306568205376E+01
  0.296831102944E+01  0.286617522329E+01  0.275977093367E+01  0.264963018647E+01  0.253631607696E+01
  0.242041751637E+01  0.230254344397E+01  0.218331658191E+01  0.206336682552E+01  0.194332437627E+01
  0.182381273964E+01  0.170544171357E+01  0.158880050898E+01  0.147445113992E+01  0.136292222218E+01
  0.125470331142E+01  0.115023989838E+01  0.104992915524E+01  0.954116491950E+00  0.863092930960E+00
  0.777093246636E+00  0.696294757196E+00  0.620816638371E+00  0.550719698884E+00  0.486006745858E+00
  0.426623917033E+00  0.372463504423E+00  0.323368663451E+00  0.279139964659E+00  0.239543195318E+00
  0.204317468720E+00  0.173182769535E+00  0.145846494454E+00  0.122009020997E+00  0.101368570371E+00
  0.836255979111E-01  0.684868027987E-01  0.556687341024E-01  0.449009230101E-01  0.359284741784E-01
  0.285140747574E-01  0.224394102838E-01  0.175060040752E-01  0.135355187642E-01  0.103695748809E-01
  0.786915263364E-02  0.591364976933E-02  0.439967124581E-02  0.323962579980E-02  0.236020086205E-02
  0.170078111719E-02  0.121186793030E-02  0.853547475325E-03  0.594045348017E-03  0.408395333890E-03
  0.277240370311E-03  0.185775025615E-03  0.122831331298E-03  0.801037316694E-04  0.515043219388E-04
  0.326363886311E-04  0.203724169086E-04  0.125220019327E-04  0.757527515406E-05  0.450830130131E-05
  0.263819761430E-05  0.151727715932E-05  0.857160605918E-06  0.475410303565E-06  0.258729670345E-06
  0.138086057402E-06  0.722314610159E-07  0.370096600223E-07  0.185629494615E-07  0.910845686849E-08
  0.436940952226E-08  0.204779353782E-08  0.936982076507E-09  0.418258591348E-09  0.182013624740E-09
  0.771569668921E-10  0.318357285543E-10  0.127752079609E-10  0.498159427524E-11  0.188598229330E-11
  0.692604025446E-12  0.246494315584E-12  0.849349193704E-13  0.283068968066E-13  0.911548357493E-14
  0.283327531106E-14  0.849071924741E-15  0.245050923468E-15  0.680327475072E-16  0.181470860207E-16
  0.464498000278E-17  0.113944347556E-17  0.267522527865E-18  0.600337636740E-19  0.128584722925E-19
  0.262490886242E-20  0.509945345871E-21  0.941350985564E-22  0.164858752089E-22  0.273462739426E-23
  0.428925577688E-24  0.635057769142E-25  0.885970233932E-26  0.116252745537E-26  0.143200576541E-27
  0.165271484844E-28  0.178357309896E-29  0.179607775786E-30  0.168412510742E-31  0.146718129219E-32
  0.118486592989E-33  0.884944603632E-35  0.609787577708E-36  0.386703975621E-37  0.225115334046E-38
  0.119981026466E-39  0.583876096058E-41  0.258709833632E-42  0.104072434120E-43
 kinetic energy-density
  0.532956018166E-01  0.540203856969E-01  0.547720725133E-01  0.555514721754E-01  0.563599445251E-01
  0.571986195198E-01  0.580687284981E-01  0.589718771247E-01  0.599093557332E-01  0.608828377130E-01
  0.618938244556E-01  0.629440654135E-01  0.640353821697E-01  0.651696582464E-01  0.663488774905E-01
  0.675751610302E-01  0.688506662078E-01  0.701777564928E-01  0.715588319379E-01  0.729964639909E-01
  0.744933405836E-01  0.760522916367E-01  0.776762900206E-01  0.793684721750E-01  0.811321158098E-01
  0.829707040860E-01  0.848878557921E-01  0.868874462016E-01  0.889734902702E-01  0.911502279551E-01
  0.934221862700E-01  0.957940243824E-01  0.982707663792E-01  0.100857651737E+00  0.103560187444E+00
  0.106384175812E+00  0.109335805687E+00  0.112421592746E+00  0.115648280065E+00  0.119023129031E+00
  0.122553757149E+00  0.126248183035E+00  0.130114928398E+00  0.134162922739E+00  0.138401590699E+00
  0.142841046045E+00  0.147491751605E+00  0.152364810923E+00  0.157472113068E+00  0.162826034994E+00
  0.168439847465E+00  0.174327369697E+00  0.180503326804E+00  0.186983294538E+00  0.193783659305E+00
  0.200921941351E+00  0.208416473348E+00  0.216286732714E+00  0.224553197643E+00  0.233237912666E+00
  0.242363616333E+00  0.251955029695E+00  0.262037712616E+00  0.272639209985E+00  0.283788105858E+00
  0.295515450067E+00  0.307853413531E+00  0.320836321703E+00  0.334500451319E+00  0.348884567174E+00
  0.364029207508E+00  0.379977558194E+00  0.396775368239E+00  0.414470994396E+00  0.433115792935E+00
  0.452764050608E+00  0.473473301846E+00  0.495304548609E+00  0.518322274007E+00  0.542595028522E+00
  0.568195239989E+00  0.595199888595E+00  0.623689875623E+00  0.653752244744E+00  0.685477807917E+00
  0.718963599636E+00  0.754312160163E+00  0.791632286577E+00  0.831039548316E+00  0.872655644004E+00
  0.916610380751E+00  0.963040642432E+00  0.101209231707E+01  0.106391913599E+01  0.111868441391E+01
  0.117656172327E+01  0.123773412039E+01  0.130239592539E+01  0.137075400042E+01  0.144302579483E+01
  0.151944359259E+01  0.160025189907E+01  0.168571156046E+01  0.177609758624E+01  0.187170219814E+01
  0.197283460186E+01  0.207982284413E+01  0.219301431683E+01  0.231277714911E+01  0.243950174308E+01
  0.257360080968E+01  0.271551315292E+01  0.286570178728E+01  0.302465897332E+01  0.319290504453E+01
  0.337099154365E+01  0.355950295500E+01  0.375905786268E+01  0.397031170957E+01  0.419395852035E+01
  0.443073352279E+01  0.468141517322E+01  0.494682569234E+01  0.522784040998E+01  0.552538011049E+01
  0.584042428695E+01  0.617400693146E+01  0.652722228433E+01  0.690123009595E+01  0.729725617644E+01
  0.771659798084E+01  0.816062648191E+01  0.863079430597E+01  0.912863531629E+01  0.965577393391E+01
  0.102139250593E+02  0.108049032111E+02  0.114306262181E+02  0.120931204334E+02  0.127945271836E+02
  0.135371079702E+02  0.143232537091E+02  0.151554870356E+02  0.160364726470E+02  0.169690241146E+02
  0.179561098836E+02  0.190008634973E+02  0.201065902870E+02  0.212767768955E+02  0.225150994037E+02
  0.238254348552E+02  0.252118675916E+02  0.266787031576E+02  0.282304756430E+02  0.298719611202E+02
  0.316081864983E+02  0.334444438524E+02  0.353863001032E+02  0.374396100069E+02  0.396105308565E+02
  0.419055325941E+02  0.443314111197E+02  0.468953089818E+02  0.496047162433E+02  0.524675006793E+02
  0.554919053794E+02  0.586865818270E+02  0.620605847008E+02  0.656234072449E+02  0.693849780237E+02
  0.733556888848E+02  0.775464052180E+02  0.819684758541E+02  0.866337584137E+02  0.915546219702E+02
  0.967439695080E+02  0.102215242406E+03  0.107982442141E+03  0.114060134977E+03  0.120463462567E+03
  0.127208152170E+03  0.134310526416E+03  0.141787504837E+03  0.149656610481E+03  0.157935969889E+03
  0.166644314206E+03  0.175800974162E+03  0.185425875427E+03  0.195539524070E+03  0.206162999706E+03
  0.217317931554E+03  0.229026478569E+03  0.241311303194E+03  0.254195534633E+03  0.267702733657E+03
  0.281856847267E+03  0.296682151643E+03  0.312203199816E+03  0.328444747811E+03  0.345431680989E+03
  0.363188930528E+03  0.381741367671E+03  0.401113721384E+03  0.421330432155E+03  0.442415541722E+03
  0.464392563948E+03  0.487284288107E+03  0.511112682662E+03  0.535898640335E+03  0.561661843927E+03
  0.588420533443E+03  0.616191274816E+03  0.644988758614E+03  0.674825503508E+03  0.705711635918E+03
  0.737654570303E+03  0.770658751022E+03  0.804725319729E+03  0.839851806320E+03  0.876031801192E+03
  0.913254611700E+03  0.951504910055E+03  0.990762390043E+03  0.103100138199E+04  0.107219052991E+04
  0.111429239501E+04  0.115726311000E+04  0.120105205271E+04  0.124560147184E+04  0.129084620111E+04
  0.133671333892E+04  0.138312198887E+04  0.142998301218E+04  0.147719882965E+04  0.152466326091E+04
  0.157226141834E+04  0.161986965692E+04  0.166735558530E+04  0.171457815746E+04  0.176138781893E+04
  0.180762678020E+04  0.185312932957E+04  0.189772227765E+04  0.194122550659E+04  0.198345259586E+04
  0.202421159936E+04  0.206330590340E+04  0.210053523112E+04  0.213569673869E+04  0.216858625130E+04
  0.219899959727E+04  0.222673405825E+04  0.225158993160E+04  0.227337217208E+04  0.229189213725E+04
  0.230696938827E+04  0.231843356250E+04  0.232612628154E+04  0.232990307487E+04  0.232963531104E+04
  0.232521210123E+04  0.231654215080E+04  0.230355553635E+04  0.228620537857E+04  0.226446937804E+04
  0.223835119114E+04  0.220788160410E+04  0.217311949915E+04  0.213415255150E+04  0.209109766407E+04
  0.204410108872E+04  0.199333823016E+04  0.193901309964E+04  0.188135741465E+04  0.182062932185E+04
  0.175711174858E+04  0.169111036934E+04  0.162295120115E+04  0.155297783234E+04  0.148154830538E+04
  0.140903167764E+04  0.133580429574E+04  0.126224582597E+04  0.118873506881E+04  0.111564579838E+04
  0.104334219264E+04  0.972174745875E+03  0.902475981982E+03  0.834556503087E+03  0.768701333998E+03
  0.705166688100E+03  0.644177276681E+03  0.585924311829E+03  0.530564393391E+03  0.478219503649E+03
  0.428978304822E+03  0.382898750342E+03  0.340011595749E+03  0.300323789143E+03  0.263820298158E+03
  0.230463266265E+03  0.200188731432E+03  0.172902844863E+03  0.148480362608E+03  0.126767390515E+03
  0.107588271134E+03  0.907544509340E+02  0.760726014124E+02  0.633504173764E+02  0.524001100278E+02
  0.430404409857E+02  0.350980933202E+02  0.284087988168E+02  0.228183342407E+02  0.181833598331E+02
  0.143720451124E+02  0.112644434343E+02  0.875260472780E+01  0.674043771869E+01  0.514334866793E+01
  0.388769191896E+01  0.291007157106E+01  0.215653420764E+01  0.158169104647E+01  0.114780501202E+01
  0.823874182651E+00  0.584738416366E+00  0.410230805826E+00  0.284390385677E+00  0.194747361572E+00
  0.131687353972E+00  0.878969298237E-01  0.578891466977E-01  0.376050505208E-01  0.240850450603E-01
  0.152027567245E-01  0.945336875532E-02  0.578828890297E-02  0.348832620364E-02  0.206816388365E-02
  0.120571579456E-02  0.690846457071E-03  0.388841118991E-03  0.214875647520E-03  0.116517050159E-03
  0.619632707151E-04  0.322975259184E-04  0.164904971043E-04  0.824250313206E-05  0.403058697483E-05
  0.192697287548E-05  0.900091241875E-06  0.410485221495E-06  0.182639890725E-06  0.792242716096E-07
  0.334774763100E-07  0.137700619677E-07  0.550875937537E-08  0.214161338764E-08  0.808389172263E-09
  0.296007327267E-09  0.105047209884E-09  0.360953111724E-10  0.119969672164E-10  0.385302974212E-11
  0.119449508471E-11  0.357061532784E-12  0.102798855720E-12  0.284717196428E-13  0.757698632475E-14
  0.193507159880E-14  0.473651026669E-15  0.110970240171E-15  0.248512956769E-16  0.531221576853E-17
  0.108232492613E-17  0.209868384496E-18  0.386701998848E-19  0.676018309427E-20  0.111939955651E-20
  0.175277897752E-21  0.259079652323E-22  0.360852459185E-23  0.472736231684E-24  0.581405804574E-25
  0.669983991758E-26  0.721940658852E-27  0.725924142978E-28  0.679683361753E-29  0.591278568799E-30
  0.476829056869E-31  0.355633725492E-32  0.244718079417E-33  0.154979052009E-34  0.900972305673E-36
  0.479550994136E-37  0.233056503359E-38  0.103127060877E-39  0.414298796570E-41
 mkinetic energy-density pseudized
  0.100410759564E-06  0.106733819873E-06  0.113455055553E-06  0.120599540478E-06  0.128193927473E-06
  0.136266547744E-06  0.144847516567E-06  0.153968845636E-06  0.163664562481E-06  0.173970837415E-06
  0.184926118462E-06  0.196571274796E-06  0.208949749198E-06  0.222107720129E-06  0.236094273994E-06
  0.250961588264E-06  0.266765126128E-06  0.283563843397E-06  0.301420408445E-06  0.320401435993E-06
  0.340577735622E-06  0.362024575924E-06  0.384821965306E-06  0.409054950452E-06  0.434813933605E-06
  0.462195009808E-06  0.491300325395E-06  0.522238459051E-06  0.555124826869E-06  0.590082112917E-06
  0.627240726913E-06  0.666739290724E-06  0.708725155505E-06  0.753354951393E-06  0.800795171827E-06
  0.851222794653E-06  0.904825942355E-06  0.961804583844E-06  0.102237128046E-05  0.108675197893E-05
  0.115518685429E-05  0.122793120583E-05  0.130525640954E-05  0.138745093048E-05  0.147482139887E-05
  0.156769375405E-05  0.166641446034E-05  0.177135179961E-05  0.188289724510E-05  0.200146692187E-05
  0.212750315915E-05  0.226147614047E-05  0.240388565770E-05  0.255526297553E-05  0.271617281336E-05
  0.288721545204E-05  0.306902897319E-05  0.326229163962E-05  0.346772442557E-05  0.368609370638E-05
  0.391821411739E-05  0.416495159304E-05  0.442722659721E-05  0.470601755704E-05  0.500236451297E-05
  0.531737299864E-05  0.565221816508E-05  0.600814916465E-05  0.638649381102E-05  0.678866353255E-05
  0.721615863768E-05  0.767057391184E-05  0.815360456677E-05  0.866705256451E-05  0.921283333965E-05
  0.979298294483E-05  0.104096656462E-04  0.110651819972E-04  0.117619774207E-04  0.125026513317E-04
  0.132899668343E-04  0.141268610295E-04  0.150164559717E-04  0.159620703156E-04  0.169672316964E-04
  0.180356898892E-04  0.191714307975E-04  0.203786913225E-04  0.216619751681E-04  0.230260696422E-04
  0.244760635151E-04  0.260173660025E-04  0.276557269444E-04  0.293972582540E-04  0.312484567177E-04
  0.332162282303E-04  0.353079135565E-04  0.375313157148E-04  0.398947290850E-04  0.424069703492E-04
  0.450774113805E-04  0.479160142032E-04  0.509333681537E-04  0.541407293814E-04  0.575500628371E-04
  0.611740869050E-04  0.650263208446E-04  0.691211352204E-04  0.734738055060E-04  0.781005690640E-04
  0.830186857133E-04  0.882465021091E-04  0.938035201777E-04  0.997104698584E-04  0.105989386427E-03
  0.112663692684E-03  0.119758286324E-03  0.127299632796E-03  0.135315864021E-03  0.143836883312E-03
  0.152894476910E-03  0.162522432536E-03  0.172756665407E-03  0.183635352184E-03  0.195199073354E-03
  0.207490964573E-03  0.220556877536E-03  0.234445550970E-03  0.249208792398E-03  0.264901671331E-03
  0.281582724631E-03  0.299314174792E-03  0.318162161960E-03  0.338196990555E-03  0.359493391413E-03
  0.382130800424E-03  0.406193654700E-03  0.431771707383E-03  0.458960362255E-03  0.487861029408E-03
  0.518581503278E-03  0.551236364467E-03  0.585947406843E-03  0.622844091499E-03  0.662064029264E-03
  0.703753493560E-03  0.748067965509E-03  0.795172713317E-03  0.845243408082E-03  0.898466778316E-03
  0.955041305614E-03  0.101517796404E-02  0.107910100599E-02  0.114704879742E-02  0.121927470557E-02
  0.129604804244E-02  0.137765506751E-02  0.146440005350E-02  0.155660641893E-02  0.165461793189E-02
  0.175879998931E-02  0.186954097650E-02  0.198725371200E-02  0.211237698307E-02  0.224537717744E-02
  0.238675001736E-02  0.253702240230E-02  0.269675436720E-02  0.286654116322E-02  0.304701546893E-02
  0.323884973974E-02  0.344275870446E-02  0.365950201789E-02  0.388988707929E-02  0.413477202690E-02
  0.439506891954E-02  0.467174711673E-02  0.496583686975E-02  0.527843313647E-02  0.561069963399E-02
  0.596387314354E-02  0.633926808328E-02  0.673828136529E-02  0.716239755441E-02  0.761319434717E-02
  0.809234839049E-02  0.860164146082E-02  0.914296702568E-02  0.971833721072E-02  0.103298901970E-01
  0.109798980741E-01  0.116707751775E-01  0.124050869373E-01  0.131855592716E-01  0.140150885547E-01
  0.148967521951E-01  0.158338198599E-01  0.168297653831E-01  0.178882793974E-01  0.190132827337E-01
  0.202089406299E-01  0.214796777987E-01  0.228301944016E-01  0.242654829817E-01  0.257908464095E-01
  0.274119168979E-01  0.291346761474E-01  0.309654766817E-01  0.329110644413E-01  0.349786027006E-01
  0.371756973808E-01  0.395104238323E-01  0.419913551612E-01  0.446275921816E-01  0.474287950734E-01
  0.504052168305E-01  0.535677385870E-01  0.569279069082E-01  0.604979731396E-01  0.642909349028E-01
  0.683205798347E-01  0.726015316603E-01  0.771492986960E-01  0.819803248719E-01  0.871120433679E-01
  0.925629329471E-01  0.983525770741E-01  0.104501725893E+00  0.111032361136E+00  0.117967764028E+00
  0.125332586227E+00  0.133152923850E+00  0.141456394587E+00  0.150272217913E+00  0.159631298361E+00
  0.169566311810E+00  0.180111794687E+00  0.191304235953E+00  0.203182171709E+00  0.215786282170E+00
  0.229159490725E+00  0.243347064714E+00  0.258396717474E+00  0.274358711106E+00  0.291285959305E+00
  0.309234129499E+00  0.328261743349E+00  0.348430274564E+00  0.369804242758E+00  0.392451301893E+00
  0.416442321641E+00  0.441851459689E+00  0.468756222793E+00  0.497237514008E+00  0.527379663195E+00
  0.559270437499E+00  0.593001028044E+00  0.628666008619E+00  0.666363261574E+00  0.706193865567E+00
  0.748261939138E+00  0.792674433406E+00  0.839540866390E+00  0.888972990656E+00  0.941084385064E+00
  0.995989960489E+00  0.105380536834E+01  0.111464629965E+01  0.117862766145E+01  0.124586261600E+01
  0.131646146717E+01  0.139053037740E+01  0.146816989742E+01  0.154947328975E+01  0.163452462653E+01
  0.172339664098E+01  0.181614831193E+01  0.191282216026E+01  0.201344123677E+01  0.211800578182E+01
  0.222648953869E+01  0.233883570542E+01  0.245495251332E+01  0.257470842558E+01  0.269792695618E+01
  0.282438111770E+01  0.295378751787E+01  0.308580013820E+01  0.322000384472E+01  0.335590770130E+01
  0.349293818002E+01  0.363043239213E+01  0.376763149632E+01  0.390367448028E+01  0.403759255536E+01
  0.416830445465E+01  0.429461297972E+01  0.441520320200E+01  0.452864278932E+01  0.463338499497E+01
  0.472777491459E+01  0.481005968023E+01  0.487840331855E+01  0.493090704366E+01  0.496563577825E+01
  0.498065168912E+01  0.497405547243E+01  0.494403601735E+01  0.488892889423E+01  0.480728383811E+01
  0.469794100587E+01  0.456011525306E+01  0.439348697936E+01  0.419829720669E+01  0.397544346205E+01
  0.372657172700E+01  0.345415818855E+01  0.316157280462E+01  0.285311483121E+01  0.253400853738E+01
  0.221034550007E+01  0.188895832936E+01  0.157720971191E+01  0.128268065290E+01  0.101274322140E+01
  0.774006539286E+00  0.571630863939E+00  0.408514120613E+00  0.284368854948E+00  0.194747361572E+00
  0.131687353972E+00  0.878969298237E-01  0.578891466977E-01  0.376050505208E-01  0.240850450603E-01
  0.152027567245E-01  0.945336875532E-02  0.578828890297E-02  0.348832620364E-02  0.206816388365E-02
  0.120571579456E-02  0.690846457071E-03  0.388841118991E-03  0.214875647520E-03  0.116517050159E-03
  0.619632707151E-04  0.322975259184E-04  0.164904971043E-04  0.824250313206E-05  0.403058697483E-05
  0.192697287548E-05  0.900091241875E-06  0.410485221495E-06  0.182639890725E-06  0.792242716096E-07
  0.334774763100E-07  0.137700619677E-07  0.550875937537E-08  0.214161338764E-08  0.808389172263E-09
  0.296007327267E-09  0.105047209884E-09  0.360953111724E-10  0.119969672164E-10  0.385302974212E-11
  0.119449508471E-11  0.357061532784E-12  0.102798855720E-12  0.284717196428E-13  0.757698632475E-14
  0.193507159880E-14  0.473651026669E-15  0.110970240171E-15  0.248512956769E-16  0.531221576853E-17
  0.108232492613E-17  0.209868384496E-18  0.386701998848E-19  0.676018309427E-20  0.111939955651E-20
  0.175277897752E-21  0.259079652323E-22  0.360852459185E-23  0.472736231684E-24  0.581405804574E-25
  0.669983991758E-26  0.721940658852E-27  0.725924142978E-28  0.679683361753E-29  0.591278568799E-30
  0.476829056869E-31  0.355633725492E-32  0.244718079417E-33  0.154979052009E-34  0.900972305673E-36
  0.479550994136E-37  0.233056503359E-38  0.103127060877E-39  0.414298796570E-41
 local pseudopotential core
 -0.165004244424E+03 -0.165003358173E+03 -0.165002498577E+03 -0.165001664832E+03 -0.165000856163E+03
 -0.165000071815E+03 -0.164999311057E+03 -0.164998573180E+03 -0.164997857496E+03 -0.164997163337E+03
 -0.164996490057E+03 -0.164995837028E+03 -0.164995203640E+03 -0.164994589304E+03 -0.164993993447E+03
 -0.164993415513E+03 -0.164992854963E+03 -0.164992311276E+03 -0.164991783943E+03 -0.164991272475E+03
 -0.164990776394E+03 -0.164990295237E+03 -0.164989828556E+03 -0.164989375916E+03 -0.164988936896E+03
 -0.164988511086E+03 -0.164988098090E+03 -0.164987697522E+03 -0.164987309010E+03 -0.164986932191E+03
 -0.164986566715E+03 -0.164986212240E+03 -0.164985868438E+03 -0.164985534987E+03 -0.164985211577E+03
 -0.164984897907E+03 -0.164984593685E+03 -0.164984298628E+03 -0.164984012461E+03 -0.164983734918E+03
 -0.164983465741E+03 -0.164983204679E+03 -0.164982951490E+03 -0.164982705937E+03 -0.164982467794E+03
 -0.164982236838E+03 -0.164982012855E+03 -0.164981795638E+03 -0.164981584984E+03 -0.164981380698E+03
 -0.164981182591E+03 -0.164980990480E+03 -0.164980804185E+03 -0.164980623536E+03 -0.164980448363E+03
 -0.164980278507E+03 -0.164980113810E+03 -0.164979954120E+03 -0.164979799289E+03 -0.164979649176E+03
 -0.164979503643E+03 -0.164979362555E+03 -0.164979225783E+03 -0.164979093202E+03 -0.164978964692E+03
 -0.164978840134E+03 -0.164978719416E+03 -0.164978602428E+03 -0.164978489064E+03 -0.164978379222E+03
 -0.164978272803E+03 -0.164978169711E+03 -0.164978069855E+03 -0.164977973146E+03 -0.164977879498E+03
 -0.164977788828E+03 -0.164977701058E+03 -0.164977616110E+03 -0.164977533913E+03 -0.164977454395E+03
 -0.164977377488E+03 -0.164977303129E+03 -0.164977231255E+03 -0.164977161807E+03 -0.164977094729E+03
 -0.164977029967E+03 -0.164976967471E+03 -0.164976907192E+03 -0.164976849086E+03 -0.164976793108E+03
 -0.164976739220E+03 -0.164976687384E+03 -0.164976637566E+03 -0.164976589734E+03 -0.164976543858E+03
 -0.164976499912E+03 -0.164976457874E+03 -0.164976417723E+03 -0.164976379441E+03 -0.164976343013E+03
 -0.164976308428E+03 -0.164976275679E+03 -0.164976244758E+03 -0.164976215666E+03 -0.164976188403E+03
 -0.164976162975E+03 -0.164976139390E+03 -0.164976117660E+03 -0.164976097803E+03 -0.164976079838E+03
 -0.164976063790E+03 -0.164976049688E+03 -0.164976037567E+03 -0.164976027463E+03 -0.164976019422E+03
 -0.164976013490E+03 -0.164976009724E+03 -0.164976008182E+03 -0.164976008930E+03 -0.164976012042E+03
 -0.164976017596E+03 -0.164976025679E+03 -0.164976036383E+03 -0.164976049812E+03 -0.164976066074E+03
 -0.164976085288E+03 -0.164976107582E+03 -0.164976133094E+03 -0.164976161973E+03 -0.164976194376E+03
 -0.164976230475E+03 -0.164976270452E+03 -0.164976314504E+03 -0.164976362840E+03 -0.164976415685E+03
 -0.164976473278E+03 -0.164976535876E+03 -0.164976603752E+03 -0.164976677199E+03 -0.164976756528E+03
 -0.164976842072E+03 -0.164976934185E+03 -0.164977033246E+03 -0.164977139657E+03 -0.164977253848E+03
 -0.164977376276E+03 -0.164977507428E+03 -0.164977647823E+03 -0.164977798014E+03 -0.164977958588E+03
 -0.164978130171E+03 -0.164978313429E+03 -0.164978509071E+03 -0.164978717852E+03 -0.164978940573E+03
 -0.164979178088E+03 -0.164979431306E+03 -0.164979701192E+03 -0.164979988774E+03 -0.164980295144E+03
 -0.164980621465E+03 -0.164980968972E+03 -0.164981338980E+03 -0.164981732886E+03 -0.164982152177E+03
 -0.164982598431E+03 -0.164983073328E+03 -0.164983578656E+03 -0.164984116312E+03 -0.164984688315E+03
 -0.164985296811E+03 -0.164985944082E+03 -0.164986632553E+03 -0.164987364803E+03 -0.164988143570E+03
 -0.164988971770E+03 -0.164989852499E+03 -0.164990789047E+03 -0.164991784915E+03 -0.164992843820E+03
 -0.164993969716E+03 -0.164995166803E+03 -0.164996439546E+03 -0.164997792692E+03 -0.164999231284E+03
 -0.165000760682E+03 -0.165002386584E+03 -0.165004115043E+03 -0.165005952494E+03 -0.165007905774E+03
 -0.165009982149E+03 -0.165012189341E+03 -0.165014535555E+03 -0.165017029508E+03 -0.165019680465E+03
 -0.165022498270E+03 -0.165025493381E+03 -0.165028676911E+03 -0.165032060666E+03 -0.165035657190E+03
 -0.165039479807E+03 -0.165043542674E+03 -0.165047860829E+03 -0.165052450246E+03 -0.165057327893E+03
 -0.165062511792E+03 -0.165068021084E+03 -0.165073876099E+03 -0.165080098425E+03 -0.165086710987E+03
 -0.165093738129E+03 -0.165101205698E+03 -0.165109141135E+03 -0.165117573573E+03 -0.165126533937E+03
 -0.165136055051E+03 -0.165146171753E+03 -0.165156921015E+03 -0.165168342065E+03 -0.165180476529E+03
 -0.165193368563E+03 -0.165207065005E+03 -0.165221615532E+03 -0.165237072824E+03 -0.165253492732E+03
 -0.165270934468E+03 -0.165289460789E+03 -0.165309138199E+03 -0.165330037159E+03 -0.165352232306E+03
 -0.165375802682E+03 -0.165400831975E+03 -0.165427408767E+03 -0.165455626795E+03 -0.165485585219E+03
 -0.165517388909E+03 -0.165551148725E+03 -0.165586981827E+03 -0.165625011976E+03 -0.165665369855E+03
 -0.165708193392E+03 -0.165753628094E+03 -0.165801827376E+03 -0.165852952907E+03 -0.165907174947E+03
 -0.165964672689E+03 -0.166025634591E+03 -0.166090258708E+03 -0.166158753008E+03 -0.166231335674E+03
 -0.166308235384E+03 -0.166389691567E+03 -0.166475954620E+03 -0.166567286084E+03 -0.166663958775E+03
 -0.166766256840E+03 -0.166874475750E+03 -0.166988922197E+03 -0.167109913891E+03 -0.167237779232E+03
 -0.167372856841E+03 -0.167515494926E+03 -0.167666050455E+03 -0.167824888114E+03 -0.167992379005E+03
 -0.168168899066E+03 -0.168354827150E+03 -0.168550542745E+03 -0.168756423258E+03 -0.168972840824E+03
 -0.169200158580E+03 -0.169438726324E+03 -0.169688875497E+03 -0.169950913398E+03 -0.170225116555E+03
 -0.170511723140E+03 -0.170810924339E+03 -0.171122854555E+03 -0.171447580331E+03 -0.171785087864E+03
 -0.172135268975E+03 -0.172497905401E+03 -0.172872651264E+03 -0.173259013576E+03 -0.173656330632E+03
 -0.174063748161E+03 -0.174480193108E+03 -0.174904344934E+03 -0.175334604340E+03 -0.175769059382E+03
 -0.176205448944E+03 -0.176641123627E+03 -0.177073004160E+03 -0.177497537542E+03 -0.177910651204E+03
 -0.178307705624E+03 -0.178683445942E+03 -0.179031953306E+03 -0.179346596820E+03 -0.179619987192E+03
 -0.179843933349E+03 -0.180009403527E+03 -0.180106492567E+03 -0.180124397383E+03 -0.180051402856E+03
 -0.179874880725E+03 -0.179581304408E+03 -0.179156283190E+03 -0.178584619856E+03 -0.177850396658E+03
 -0.176937095610E+03 -0.175827760477E+03 -0.174505209438E+03 -0.172952309346E+03 -0.171152324490E+03
 -0.169089354646E+03 -0.166748878707E+03 -0.164118420607E+03 -0.161188353137E+03 -0.157952851550E+03
 -0.154411001467E+03 -0.150568053357E+03 -0.146436797076E+03 -0.142039003665E+03 -0.137406846693E+03
 -0.132584172757E+03 -0.127627442925E+03 -0.122606120941E+03 -0.117589907284E+03 -0.112726741148E+03
 -0.108094812155E+03 -0.103777737508E+03 -0.998826617547E+02 -0.965476713691E+02 -0.938102996382E+02
 -0.917157821100E+02 -0.898884371475E+02 -0.871819483159E+02 -0.845601435058E+02 -0.820171752170E+02
 -0.795506968878E+02 -0.771583848845E+02 -0.748380158296E+02 -0.725874265142E+02 -0.704045180368E+02
 -0.682872558192E+02 -0.662336652992E+02 -0.642418314589E+02 -0.623098977547E+02 -0.604360625478E+02
 -0.586185786743E+02 -0.568557515310E+02 -0.551459443917E+02 -0.534875419826E+02 -0.518790192614E+02
 -0.503188691640E+02 -0.488056370908E+02 -0.473379120796E+02 -0.459143256122E+02 -0.445335503413E+02
 -0.431942988167E+02 -0.418953223016E+02 -0.406354097034E+02 -0.394133861703E+02 -0.382281123756E+02
 -0.370784831047E+02 -0.359634264601E+02 -0.348819027684E+02 -0.338329035808E+02 -0.328154508071E+02
 -0.318285957569E+02 -0.308714182678E+02 -0.299430258505E+02 -0.290425528561E+02 -0.281691596662E+02
 -0.273220319126E+02 -0.265003797177E+02 -0.257034369598E+02 -0.249304605550E+02 -0.241807297676E+02
 -0.234535455361E+02 -0.227482298217E+02 -0.220641249765E+02 -0.214005931296E+02 -0.207570155925E+02
 -0.201327922825E+02 -0.195273411631E+02 -0.189400977008E+02 -0.183705143396E+02 -0.178180599897E+02
 -0.172822195327E+02 -0.167624933412E+02 -0.162583968132E+02 -0.157694599197E+02 -0.152952267671E+02
 -0.148352551716E+02 -0.143891162472E+02 -0.139563940057E+02 -0.135366849690E+02
 pspotential valence only
 -0.106303122089E+03 -0.106302235812E+03 -0.106301376189E+03 -0.106300542414E+03 -0.106299733715E+03
 -0.106298949334E+03 -0.106298188542E+03 -0.106297450627E+03 -0.106296734904E+03 -0.106296040703E+03
 -0.106295367378E+03 -0.106294714301E+03 -0.106294080863E+03 -0.106293466474E+03 -0.106292870560E+03
 -0.106292292565E+03 -0.106291731952E+03 -0.106291188196E+03 -0.106290660791E+03 -0.106290149245E+03
 -0.106289653082E+03 -0.106289171838E+03 -0.106288705064E+03 -0.106288252326E+03 -0.106287813201E+03
 -0.106287387280E+03 -0.106286974165E+03 -0.106286573472E+03 -0.106286184826E+03 -0.106285807865E+03
 -0.106285442238E+03 -0.106285087603E+03 -0.106284743629E+03 -0.106284409997E+03 -0.106284086394E+03
 -0.106283772520E+03 -0.106283468080E+03 -0.106283172791E+03 -0.106282886378E+03 -0.106282608573E+03
 -0.106282339117E+03 -0.106282077760E+03 -0.106281824256E+03 -0.106281578369E+03 -0.106281339871E+03
 -0.106281108537E+03 -0.106280884153E+03 -0.106280666509E+03 -0.106280455402E+03 -0.106280250634E+03
 -0.106280052015E+03 -0.106279859358E+03 -0.106279672485E+03 -0.106279491220E+03 -0.106279315393E+03
 -0.106279144842E+03 -0.106278979405E+03 -0.106278818929E+03 -0.106278663264E+03 -0.106278512263E+03
 -0.106278365785E+03 -0.106278223694E+03 -0.106278085856E+03 -0.106277952142E+03 -0.106277822427E+03
 -0.106277696589E+03 -0.106277574509E+03 -0.106277456074E+03 -0.106277341172E+03 -0.106277229695E+03
 -0.106277121537E+03 -0.106277016598E+03 -0.106276914778E+03 -0.106276815981E+03 -0.106276720114E+03
 -0.106276627085E+03 -0.106276536808E+03 -0.106276449196E+03 -0.106276364165E+03 -0.106276281635E+03
 -0.106276201528E+03 -0.106276123766E+03 -0.106276048275E+03 -0.106275974982E+03 -0.106275903818E+03
 -0.106275834712E+03 -0.106275767598E+03 -0.106275702411E+03 -0.106275639087E+03 -0.106275577564E+03
 -0.106275517781E+03 -0.106275459678E+03 -0.106275403199E+03 -0.106275348286E+03 -0.106275294883E+03
 -0.106275242938E+03 -0.106275192395E+03 -0.106275143204E+03 -0.106275095313E+03 -0.106275048671E+03
 -0.106275003229E+03 -0.106274958939E+03 -0.106274915751E+03 -0.106274873618E+03 -0.106274832494E+03
 -0.106274792331E+03 -0.106274753084E+03 -0.106274714706E+03 -0.106274677152E+03 -0.106274640376E+03
 -0.106274604332E+03 -0.106274568976E+03 -0.106274534261E+03 -0.106274500141E+03 -0.106274466571E+03
 -0.106274433504E+03 -0.106274400893E+03 -0.106274368690E+03 -0.106274336846E+03 -0.106274305314E+03
 -0.106274274042E+03 -0.106274242980E+03 -0.106274212075E+03 -0.106274181273E+03 -0.106274150520E+03
 -0.106274119759E+03 -0.106274088930E+03 -0.106274057975E+03 -0.106274026830E+03 -0.106273995430E+03
 -0.106273963707E+03 -0.106273931593E+03 -0.106273899014E+03 -0.106273865893E+03 -0.106273832152E+03
 -0.106273797707E+03 -0.106273762471E+03 -0.106273726353E+03 -0.106273689257E+03 -0.106273651082E+03
 -0.106273611723E+03 -0.106273571069E+03 -0.106273529002E+03 -0.106273485399E+03 -0.106273440130E+03
 -0.106273393057E+03 -0.106273344036E+03 -0.106273292913E+03 -0.106273239525E+03 -0.106273183703E+03
 -0.106273125263E+03 -0.106273064016E+03 -0.106272999758E+03 -0.106272932273E+03 -0.106272861334E+03
 -0.106272786700E+03 -0.106272708114E+03 -0.106272625305E+03 -0.106272537986E+03 -0.106272445851E+03
 -0.106272348577E+03 -0.106272245820E+03 -0.106272137215E+03 -0.106272022376E+03 -0.106271900892E+03
 -0.106271772326E+03 -0.106271636217E+03 -0.106271492071E+03 -0.106271339368E+03 -0.106271177553E+03
 -0.106271006036E+03 -0.106270824193E+03 -0.106270631359E+03 -0.106270426828E+03 -0.106270209850E+03
 -0.106269979630E+03 -0.106269735319E+03 -0.106269476020E+03 -0.106269200776E+03 -0.106268908573E+03
 -0.106268598331E+03 -0.106268268904E+03 -0.106267919074E+03 -0.106267547546E+03 -0.106267152944E+03
 -0.106266733807E+03 -0.106266288580E+03 -0.106265815613E+03 -0.106265313151E+03 -0.106264779328E+03
 -0.106264212162E+03 -0.106263609547E+03 -0.106262969245E+03 -0.106262288875E+03 -0.106261565909E+03
 -0.106260797659E+03 -0.106259981269E+03 -0.106259113703E+03 -0.106258191735E+03 -0.106257211935E+03
 -0.106256170658E+03 -0.106255064031E+03 -0.106253887938E+03 -0.106252638003E+03 -0.106251309576E+03
 -0.106249897715E+03 -0.106248397168E+03 -0.106246802353E+03 -0.106245107338E+03 -0.106243305817E+03
 -0.106241391091E+03 -0.106239356039E+03 -0.106237193094E+03 -0.106234894213E+03 -0.106232450852E+03
 -0.106229853927E+03 -0.106227093789E+03 -0.106224160182E+03 -0.106221042207E+03 -0.106217728286E+03
 -0.106214206111E+03 -0.106210462610E+03 -0.106206483889E+03 -0.106202255186E+03 -0.106197760819E+03
 -0.106192984123E+03 -0.106187907396E+03 -0.106182511830E+03 -0.106176777442E+03 -0.106170683007E+03
 -0.106164205977E+03 -0.106157322400E+03 -0.106150006835E+03 -0.106142232260E+03 -0.106133969974E+03
 -0.106125189497E+03 -0.106115858460E+03 -0.106105942488E+03 -0.106095405084E+03 -0.106084207492E+03
 -0.106072308566E+03 -0.106059664626E+03 -0.106046229303E+03 -0.106031953378E+03 -0.106016784614E+03
 -0.106000667572E+03 -0.105983543427E+03 -0.105965349759E+03 -0.105946020349E+03 -0.105925484953E+03
 -0.105903669064E+03 -0.105880493668E+03 -0.105855874981E+03 -0.105829724173E+03 -0.105801947082E+03
 -0.105772443907E+03 -0.105741108886E+03 -0.105707829967E+03 -0.105672488446E+03 -0.105634958605E+03
 -0.105595107317E+03 -0.105552793638E+03 -0.105507868384E+03 -0.105460173675E+03 -0.105409542468E+03
 -0.105355798061E+03 -0.105298753575E+03 -0.105238211408E+03 -0.105173962662E+03 -0.105105786541E+03
 -0.105033449714E+03 -0.104956705647E+03 -0.104875293897E+03 -0.104788939355E+03 -0.104697351458E+03
 -0.104600223338E+03 -0.104497230918E+03 -0.104388031952E+03 -0.104272264988E+03 -0.104149548263E+03
 -0.104019478514E+03 -0.103881629704E+03 -0.103735551654E+03 -0.103580768588E+03 -0.103416777574E+03
 -0.103243046894E+03 -0.103059014324E+03 -0.102864085376E+03 -0.102657631516E+03 -0.102438988420E+03
 -0.102207454340E+03 -0.101962288667E+03 -0.101702710831E+03 -0.101427899687E+03 -0.101136993587E+03
 -0.100829091375E+03 -0.100503254583E+03 -0.100158511131E+03 -0.997938608607E+02 -0.994082832553E+02
 -0.990007476479E+02 -0.985702261972E+02 -0.981157097973E+02 -0.976362269457E+02 -0.971308653939E+02
 -0.965987961477E+02 -0.960392990882E+02 -0.954517891591E+02 -0.948358417436E+02 -0.941912155722E+02
 -0.935178712915E+02 -0.928159837396E+02 -0.920859460221E+02 -0.913283636965E+02 -0.905440377304E+02
 -0.897339353790E+02 -0.888991486788E+02 -0.880408408430E+02 -0.871601814333E+02 -0.862582717777E+02
 -0.853360627582E+02 -0.843942678785E+02 -0.834332755628E+02 -0.824530660263E+02 -0.814531398594E+02
 -0.804324677250E+02 -0.793894733698E+02 -0.783220659274E+02 -0.772153990766E+02 -0.761215686041E+02
 -0.750147444636E+02 -0.738710469758E+02 -0.726929012451E+02 -0.715239891908E+02 -0.703260079690E+02
 -0.690950451185E+02 -0.678383299575E+02 -0.665830513997E+02 -0.653236791265E+02 -0.640590656940E+02
 -0.627913868676E+02 -0.615227227132E+02 -0.602550215233E+02 -0.589900761191E+02 -0.577295002498E+02
 -0.564747132155E+02 -0.552269326439E+02 -0.539871781594E+02 -0.527562866405E+02 -0.515349396867E+02
 -0.503237019290E+02 -0.491230679775E+02 -0.479335146096E+02 -0.467555482868E+02 -0.455897587322E+02
 -0.444368476562E+02 -0.432976556180E+02 -0.421731693520E+02 -0.410645145245E+02 -0.399729343717E+02
 -0.388997564336E+02 -0.378463502098E+02 -0.368140787624E+02 -0.358042472639E+02 -0.348180513137E+02
 -0.338565277674E+02 -0.329205107111E+02 -0.320105952759E+02 -0.311271118111E+02 -0.302701126510E+02
 -0.294393729592E+02 -0.286344060614E+02 -0.278544923014E+02 -0.270987190485E+02 -0.263660283296E+02
 -0.256552678991E+02 -0.249652415141E+02 -0.242947547304E+02 -0.236426534972E+02 -0.230078539946E+02
 -0.223893632855E+02 -0.217862912838E+02 -0.211978551883E+02 -0.206233778781E+02 -0.200622818571E+02
 -0.195140802427E+02 -0.189783660815E+02 -0.184548010177E+02 -0.179431040713E+02 -0.174430410447E+02
 -0.169544148739E+02 -0.164770570862E+02 -0.160108204113E+02 -0.155555725167E+02 -0.151111907893E+02
 -0.146775580634E+02 -0.142545591814E+02 -0.138420782774E+02 -0.134399966805E+02
 core charge-density (pseudized)
  0.204833760988E-09  0.217732540260E-09  0.231443580678E-09  0.246018031901E-09  0.261510264580E-09
  0.277978073193E-09  0.295482891647E-09  0.314090022461E-09  0.333868880380E-09  0.354893251331E-09
  0.377241567681E-09  0.400997200838E-09  0.426248772265E-09  0.453090484095E-09  0.481622470547E-09
  0.511951171486E-09  0.544189729503E-09  0.578458411994E-09  0.614885059827E-09  0.653605564256E-09
  0.694764373868E-09  0.738515033458E-09  0.785020756831E-09  0.834455035682E-09  0.887002286811E-09
  0.942858540098E-09  0.100223216981E-08  0.106534467192E-08  0.113243149046E-08  0.120374289580E-08
  0.127954491833E-08  0.136012034088E-08  0.144576975365E-08  0.153681267559E-08  0.163358874637E-08
  0.173645899343E-08  0.184580717876E-08  0.196204123062E-08  0.208559476527E-08  0.221692870461E-08
  0.235653299568E-08  0.250492843841E-08  0.266266862850E-08  0.283034202260E-08  0.300857413361E-08
  0.319802986416E-08  0.339941598705E-08  0.361348378188E-08  0.384103183777E-08  0.408290903247E-08
  0.434001769917E-08  0.461331699266E-08  0.490382646750E-08  0.521262988148E-08  0.554087923866E-08
  0.588979908691E-08  0.626069108614E-08  0.665493886417E-08  0.707401317840E-08  0.751947740253E-08
  0.799299335872E-08  0.849632751709E-08  0.903135758556E-08  0.960007951469E-08  0.102046149436E-07
  0.108472191148E-07  0.115302892874E-07  0.122563736802E-07  0.130281809775E-07  0.138485904345E-07
  0.147206626177E-07  0.156476508230E-07  0.166330132116E-07  0.176804257109E-07  0.187937957276E-07
  0.199772767242E-07  0.212352837133E-07  0.225725097281E-07  0.239939433294E-07  0.255048872153E-07
  0.271109780029E-07  0.288182072558E-07  0.306329438348E-07  0.325619576573E-07  0.346124449519E-07
  0.367920551035E-07  0.391089191892E-07  0.415716803106E-07  0.441895258363E-07  0.469722216747E-07
  0.499301487049E-07  0.530743415019E-07  0.564165294994E-07  0.599691807459E-07  0.637455484148E-07
  0.677597202438E-07  0.720266710871E-07  0.765623187774E-07  0.813835835039E-07  0.865084509310E-07
  0.919560392896E-07  0.977466706943E-07  0.103901946950E-06  0.110444830134E-06  0.117399728248E-06
  0.124792586265E-06  0.132650982912E-06  0.141004233544E-06  0.149883499490E-06  0.159321904296E-06
  0.169354657273E-06  0.180019184837E-06  0.191355270105E-06  0.203405201292E-06  0.216213929445E-06
  0.229829236106E-06  0.244301911535E-06  0.259685944153E-06  0.276038721906E-06  0.293421246315E-06
  0.311898359994E-06  0.331538988491E-06  0.352416397360E-06  0.374608465409E-06  0.398197975151E-06
  0.423272921538E-06  0.449926840129E-06  0.478259155915E-06  0.508375554098E-06  0.540388374209E-06
  0.574417029029E-06  0.610588449878E-06  0.649037559928E-06  0.689907777300E-06  0.733351549824E-06
  0.779530923446E-06  0.828618146407E-06  0.880796311432E-06  0.936260038327E-06  0.995216199521E-06
  0.105788469125E-05  0.112449925327E-05  0.119530834010E-05  0.127057604709E-05  0.135058309472E-05
  0.143562787484E-05  0.152602756264E-05  0.162211929855E-05  0.172426144452E-05  0.183283491919E-05
  0.194824461701E-05  0.207092091662E-05  0.220132128390E-05  0.233993197591E-05  0.248726985170E-05
  0.264388429705E-05  0.281035927001E-05  0.298731547486E-05  0.317541267271E-05  0.337535213699E-05
  0.358787926318E-05  0.381378634221E-05  0.405391550799E-05  0.430916186963E-05  0.458047684025E-05
  0.486887167437E-05  0.517542122704E-05  0.550126794846E-05  0.584762612882E-05  0.621578640896E-05
  0.660712057325E-05  0.702308664241E-05  0.746523428485E-05  0.793521056620E-05  0.843476605816E-05
  0.896576132887E-05  0.953017383829E-05  0.101301052639E-04  0.107677892831E-04  0.114455998402E-04
  0.121660599287E-04  0.129318509197E-04  0.137458224702E-04  0.146110030468E-04  0.155306111032E-04
  0.165080669502E-04  0.175470053610E-04  0.186512889571E-04  0.198250224213E-04  0.210725675876E-04
  0.223985594629E-04  0.238079232339E-04  0.253058923208E-04  0.268980275383E-04  0.285902374316E-04
  0.303887998570E-04  0.323003848792E-04  0.343320790649E-04  0.364914112537E-04  0.387863798923E-04
  0.412254820232E-04  0.438177440230E-04  0.465727541920E-04  0.495006972981E-04  0.526123911885E-04
  0.559193255830E-04  0.594337031725E-04  0.631684831470E-04  0.671374272899E-04  0.713551487734E-04
  0.758371638014E-04  0.805999462506E-04  0.856609854638E-04  0.910388473586E-04  0.967532390178E-04
  0.102825076934E-03  0.109276559082E-03  0.116131241011E-03  0.123414116123E-03  0.131151700345E-03
  0.139372121372E-03  0.148105212677E-03  0.157382612478E-03  0.167237867854E-03  0.177706544187E-03
  0.188826340119E-03  0.200637208188E-03  0.213181481307E-03  0.226504005228E-03  0.240652277118E-03
  0.255676590342E-03  0.271630185543E-03  0.288569408038E-03  0.306553871534E-03  0.325646628112E-03
  0.345914344362E-03  0.367427483485E-03  0.390260493098E-03  0.414491998377E-03  0.440205000081E-03
  0.467487076837E-03  0.496430590963E-03  0.527132896897E-03  0.559696551138E-03  0.594229522365E-03
  0.630845400156E-03  0.669663600441E-03  0.710809565511E-03  0.754414956011E-03  0.800617831971E-03
  0.849562819430E-03  0.901401258700E-03  0.956291329738E-03  0.101439814943E-02  0.107589383488E-02
  0.114095752591E-02  0.120977535924E-02  0.128254038567E-02  0.135945242046E-02  0.144071781616E-02
  0.152654914546E-02  0.161716478051E-02  0.171278835332E-02  0.181364808048E-02  0.191997593325E-02
  0.203200663254E-02  0.214997644578E-02  0.227412176103E-02  0.240467741110E-02  0.254187471809E-02
  0.268593922680E-02  0.283708809280E-02  0.299552708882E-02  0.316144719115E-02  0.333502070576E-02
  0.351639689260E-02  0.370569704539E-02  0.390300898425E-02  0.410838091892E-02  0.432181464266E-02
  0.454325801976E-02  0.477259673526E-02  0.500964528281E-02  0.525413717688E-02  0.550571438930E-02
  0.576391602746E-02  0.602816629393E-02  0.629776179504E-02  0.657185829972E-02  0.684945709145E-02
  0.712939110520E-02  0.741031110003E-02  0.769067218600E-02  0.796872110328E-02  0.824248474170E-02
  0.850976049040E-02  0.876810912050E-02  0.901485102661E-02  0.924706678488E-02  0.946160312189E-02
  0.965508552687E-02  0.982393887125E-02  0.996441751700E-02  0.100726464851E-01  0.101446753037E-01
  0.101765461411E-01  0.101643777276E-01  0.101044663549E-01  0.999340487214E-02  0.982822003951E-02
  0.960652780613E-02  0.932670499552E-02  0.898807446839E-02  0.859109903310E-02  0.813757715395E-02
  0.763083084197E-02  0.707587300432E-02  0.647953802170E-02  0.585055551864E-02  0.519954337144E-02
  0.453889224859E-02  0.388251081731E-02  0.324539875667E-02  0.264301465870E-02  0.209040874325E-02
  0.160109723525E-02  0.118566761062E-02  0.850123176431E-03  0.594003070571E-03  0.408395333890E-03
  0.277240370311E-03  0.185775025615E-03  0.122831331298E-03  0.801037316694E-04  0.515043219388E-04
  0.326363886311E-04  0.203724169086E-04  0.125220019327E-04  0.757527515406E-05  0.450830130131E-05
  0.263819761430E-05  0.151727715932E-05  0.857160605918E-06  0.475410303565E-06  0.258729670345E-06
  0.138086057402E-06  0.722314610159E-07  0.370096600223E-07  0.185629494615E-07  0.910845686849E-08
  0.436940952226E-08  0.204779353782E-08  0.936982076507E-09  0.418258591348E-09  0.182013624740E-09
  0.771569668921E-10  0.318357285543E-10  0.127752079609E-10  0.498159427524E-11  0.188598229330E-11
  0.692604025446E-12  0.246494315584E-12  0.849349193704E-13  0.283068968066E-13  0.911548357493E-14
  0.283327531106E-14  0.849071924741E-15  0.245050923468E-15  0.680327475072E-16  0.181470860207E-16
  0.464498000278E-17  0.113944347556E-17  0.267522527865E-18  0.600337636740E-19  0.128584722925E-19
  0.262490886242E-20  0.509945345871E-21  0.941350985564E-22  0.164858752089E-22  0.273462739426E-23
  0.428925577688E-24  0.635057769142E-25  0.885970233932E-26  0.116252745537E-26  0.143200576541E-27
  0.165271484844E-28  0.178357309896E-29  0.179607775786E-30  0.168412510742E-31  0.146718129219E-32
  0.118486592989E-33  0.884944603632E-35  0.609787577708E-36  0.386703975621E-37  0.225115334046E-38
  0.119981026466E-39  0.583876096058E-41  0.258709833632E-42  0.104072434120E-43
 pseudo wavefunction
  0.121052327870E-03  0.124805592280E-03  0.128675227799E-03  0.132664842549E-03  0.136778156521E-03
  0.141019005048E-03  0.145391342378E-03  0.149899245361E-03  0.154546917251E-03  0.159338691626E-03
  0.164279036427E-03  0.169372558125E-03  0.174624006016E-03  0.180038276650E-03  0.185620418396E-03
  0.191375636148E-03  0.197309296180E-03  0.203426931149E-03  0.209734245254E-03  0.216237119553E-03
  0.222941617450E-03  0.229853990345E-03  0.236980683465E-03  0.244328341873E-03  0.251903816665E-03
  0.259714171356E-03  0.267766688468E-03  0.276068876320E-03  0.284628476027E-03  0.293453468722E-03
  0.302552082994E-03  0.311932802561E-03  0.321604374182E-03  0.331575815811E-03  0.341856425009E-03
  0.352455787606E-03  0.363383786647E-03  0.374650611601E-03  0.386266767867E-03  0.398243086564E-03
  0.410590734634E-03  0.423321225254E-03  0.436446428569E-03  0.449978582760E-03  0.463930305459E-03
  0.478314605507E-03  0.493144895092E-03  0.508435002246E-03  0.524199183745E-03  0.540452138399E-03
  0.557209020760E-03  0.574485455247E-03  0.592297550721E-03  0.610661915500E-03  0.629595672848E-03
  0.649116476938E-03  0.669242529316E-03  0.689992595870E-03  0.711386024328E-03  0.733442762299E-03
  0.756183375870E-03  0.779629068785E-03  0.803801702211E-03  0.828723815127E-03  0.854418645336E-03
  0.880910151131E-03  0.908223033637E-03  0.936382759839E-03  0.965415586330E-03  0.995348583791E-03
  0.102620966223E-02  0.105802759702E-02  0.109083205568E-02  0.112465362563E-02  0.115952384259E-02
  0.119547522010E-02  0.123254127975E-02  0.127075658247E-02  0.131015676076E-02  0.135077855189E-02
  0.139265983219E-02  0.143583965232E-02  0.148035827370E-02  0.152625720606E-02  0.157357924612E-02
  0.162236851751E-02  0.167267051191E-02  0.172453213142E-02  0.177800173238E-02  0.183312917035E-02
  0.188996584666E-02  0.194856475632E-02  0.200898053742E-02  0.207126952207E-02  0.213548978892E-02
  0.220170121731E-02  0.226996554310E-02  0.234034641621E-02  0.241290945998E-02  0.248772233235E-02
  0.256485478889E-02  0.264437874790E-02  0.272636835739E-02  0.281090006426E-02  0.289805268553E-02
  0.298790748181E-02  0.308054823308E-02  0.317606131676E-02  0.327453578824E-02  0.337606346392E-02
  0.348073900673E-02  0.358866001443E-02  0.369992711055E-02  0.381464403820E-02  0.393291775672E-02
  0.405485854143E-02  0.418058008637E-02  0.431019961025E-02  0.444383796575E-02  0.458161975207E-02
  0.472367343111E-02  0.487013144713E-02  0.502113035022E-02  0.517681092346E-02  0.533731831417E-02
  0.550280216910E-02  0.567341677388E-02  0.584932119672E-02  0.603067943663E-02  0.621766057616E-02
  0.641043893893E-02  0.660919425193E-02  0.681411181298E-02  0.702538266325E-02  0.724320376516E-02
  0.746777818577E-02  0.769931528587E-02  0.793803091486E-02  0.818414761168E-02  0.843789481194E-02
  0.869950906143E-02  0.896923423628E-02  0.924732176981E-02  0.953403088649E-02  0.982962884302E-02
  0.101343911769E-01  0.104486019627E-01  0.107725540759E-01  0.111065494657E-01  0.114508994350E-01
  0.118059249300E-01  0.121719568383E-01  0.125493362962E-01  0.129384150054E-01  0.133395555595E-01
  0.137531317805E-01  0.141795290656E-01  0.146191447447E-01  0.150723884485E-01  0.155396824885E-01
  0.160214622481E-01  0.165181765857E-01  0.170302882501E-01  0.175582743089E-01  0.181026265896E-01
  0.186638521341E-01  0.192424736672E-01  0.198390300789E-01  0.204540769221E-01  0.210881869244E-01
  0.217419505159E-01  0.224159763731E-01  0.231108919784E-01  0.238273441969E-01  0.245659998709E-01
  0.253275464312E-01  0.261126925272E-01  0.269221686757E-01  0.277567279289E-01  0.286171465622E-01
  0.295042247822E-01  0.304187874551E-01  0.313616848575E-01  0.323337934479E-01  0.333360166616E-01
  0.343692857274E-01  0.354345605092E-01  0.365328303709E-01  0.376651150654E-01  0.388324656502E-01
  0.400359654276E-01  0.412767309116E-01  0.425559128214E-01  0.438746971026E-01  0.452343059760E-01
  0.466359990148E-01  0.480810742511E-01  0.495708693107E-01  0.511067625785E-01  0.526901743944E-01
  0.543225682781E-01  0.560054521868E-01  0.577403798021E-01  0.595289518497E-01  0.613728174499E-01
  0.632736754994E-01  0.652332760851E-01  0.672534219295E-01  0.693359698664E-01  0.714828323486E-01
  0.736959789856E-01  0.759774381107E-01  0.783292983779E-01  0.807537103867E-01  0.832528883333E-01
  0.858291116884E-01  0.884847268978E-01  0.912221491060E-01  0.940438638988E-01  0.969524290636E-01
  0.999504763637E-01  0.103040713324E+00  0.106225925021E+00  0.109508975883E+00  0.112892811477E+00
  0.116380460297E+00  0.119975035535E+00  0.123679736829E+00  0.127497851990E+00  0.131432758681E+00
  0.135487926058E+00  0.139666916348E+00  0.143973386362E+00  0.148411088922E+00  0.152983874192E+00
  0.157695690894E+00  0.162550587400E+00  0.167552712660E+00  0.172706316973E+00  0.178015752551E+00
  0.183485473863E+00  0.189120037733E+00  0.194924103148E+00  0.200902430756E+00  0.207059882003E+00
  0.213401417876E+00  0.219932097209E+00  0.226657074488E+00  0.233581597119E+00  0.240711002088E+00
  0.248050711960E+00  0.255606230125E+00  0.263383135250E+00  0.271387074823E+00  0.279623757716E+00
  0.288098945666E+00  0.296818443580E+00  0.305788088527E+00  0.315013737329E+00  0.324501252591E+00
  0.334256487054E+00  0.344285266096E+00  0.354593368251E+00  0.365186503546E+00  0.376070289494E+00
  0.387250224539E+00  0.398731658753E+00  0.410519761567E+00  0.422619486316E+00  0.435035531346E+00
  0.447772297459E+00  0.460833841416E+00  0.474223825255E+00  0.487945461146E+00  0.502001451520E+00
  0.516393924184E+00  0.531124362185E+00  0.546193528129E+00  0.561601382738E+00  0.577346997402E+00
  0.593428460536E+00  0.609842777569E+00  0.626585764467E+00  0.643651934714E+00  0.661034379768E+00
  0.678724643107E+00  0.696712588051E+00  0.714986259699E+00  0.733531741458E+00  0.752333006798E+00
  0.771371767086E+00  0.790627316531E+00  0.810076375587E+00  0.829692934367E+00  0.849448097982E+00
  0.869309936047E+00  0.889243338920E+00  0.909209883695E+00  0.929167713284E+00  0.949071432400E+00
  0.968872024595E+00  0.988516794899E+00  0.100794934290E+01  0.102710957137E+01  0.104593373563E+01
  0.106435453873E+01  0.108230127751E+01  0.109970004362E+01  0.111647398306E+01  0.113254361616E+01
  0.114782721819E+01  0.116224125794E+01  0.117570088856E+01  0.118812048038E+01  0.119941418045E+01
  0.120949647692E+01  0.121828273910E+01  0.122568969528E+01  0.123163580054E+01  0.123604143621E+01
  0.123882887141E+01  0.123992190545E+01  0.123924509966E+01  0.123672249782E+01  0.123227572920E+01
  0.122582138717E+01  0.121726758367E+01  0.120650959674E+01  0.119342455942E+01  0.117785650663E+01
  0.115980407415E+01  0.113935785798E+01  0.111664160819E+01  0.109179088502E+01  0.106495196316E+01
  0.103628065212E+01  0.100594104689E+01  0.974104222815E+00  0.940946884623E+00  0.906649984072E+00
  0.871397319939E+00  0.835374121422E+00  0.798765638307E+00  0.761755737310E+00  0.724525517943E+00
  0.687251956735E+00  0.650106590034E+00  0.613254247144E+00  0.576851847156E+00  0.541047274872E+00
  0.505978353121E+00  0.471771929957E+00  0.438543099423E+00  0.406394573568E+00  0.375416220430E+00
  0.345684777895E+00  0.317263749229E+00  0.290203477998E+00  0.264541394999E+00  0.240302423582E+00
  0.217499525102E+00  0.196134362947E+00  0.176198061828E+00  0.157672038784E+00  0.140528883444E+00
  0.124733267246E+00  0.110242864211E+00  0.970092692067E-01  0.849789030078E-01  0.740938966625E-01
  0.642929502896E-01  0.555121633424E-01  0.476858343660E-01  0.407472283747E-01  0.346293092883E-01
  0.292654336472E-01  0.245900004226E-01  0.205390504894E-01  0.170508085666E-01  0.140661603432E-01
  0.115290581912E-01  0.938685027015E-02  0.759052980389E-02  0.609490365565E-02  0.485868180901E-02
  0.384449176653E-02  0.301882402021E-02  0.235191649745E-02  0.181758716229E-02  0.139302472135E-02
  0.105854765809E-02  0.797341638674E-03  0.595184763144E-03  0.440169255722E-03  0.322427082540E-03
  0.233865738804E-03  0.167919139971E-03  0.119317253081E-03  0.838768739820E-04
 ae wavefunction
 -0.597520735656E-03 -0.616014833516E-03 -0.635081119710E-03 -0.654737283031E-03 -0.675001558229E-03
 -0.695892742789E-03 -0.717430214272E-03 -0.739633948112E-03 -0.762524536013E-03 -0.786123204893E-03
 -0.810451836374E-03 -0.835532986931E-03 -0.861389908572E-03 -0.888046570224E-03 -0.915527679723E-03
 -0.943858706490E-03 -0.973065904891E-03 -0.100317633831E-02 -0.103421790396E-02 -0.106621935841E-02
 -0.109921034397E-02 -0.113322141574E-02 -0.116828406964E-02 -0.120443077116E-02 -0.124169498502E-02
 -0.128011120577E-02 -0.131971498924E-02 -0.136054298498E-02 -0.140263296969E-02 -0.144602388164E-02
 -0.149075585607E-02 -0.153687026180E-02 -0.158440973876E-02 -0.163341823680E-02 -0.168394105554E-02
 -0.173602488552E-02 -0.178971785052E-02 -0.184506955110E-02 -0.190213110956E-02 -0.196095521618E-02
 -0.202159617672E-02 -0.208410996161E-02 -0.214855425628E-02 -0.221498851321E-02 -0.228347400544E-02
 -0.235407388162E-02 -0.242685322282E-02 -0.250187910081E-02 -0.257922063826E-02 -0.265894907056E-02
 -0.274113780956E-02 -0.282586250905E-02 -0.291320113230E-02 -0.300323402146E-02 -0.309604396902E-02
 -0.319171629130E-02 -0.329033890421E-02 -0.339200240092E-02 -0.349680013216E-02 -0.360482828849E-02
 -0.371618598495E-02 -0.383097534858E-02 -0.394930160766E-02 -0.407127318425E-02 -0.419700178895E-02
 -0.432660251835E-02 -0.446019395534E-02 -0.459789827220E-02 -0.473984133668E-02 -0.488615282074E-02
 -0.503696631265E-02 -0.519241943205E-02 -0.535265394823E-02 -0.551781590145E-02 -0.568805572804E-02
 -0.586352838838E-02 -0.604439349869E-02 -0.623081546636E-02 -0.642296362871E-02 -0.662101239568E-02
 -0.682514139614E-02 -0.703553562825E-02 -0.725238561349E-02 -0.747588755514E-02 -0.770624350027E-02
 -0.794366150648E-02 -0.818835581264E-02 -0.844054701391E-02 -0.870046224119E-02 -0.896833534525E-02
 -0.924440708505E-02 -0.952892532113E-02 -0.982214521332E-02 -0.101243294231E-01 -0.104357483216E-01
 -0.107566802015E-01 -0.110874114939E-01 -0.114282369916E-01 -0.117794600753E-01 -0.121413929463E-01
 -0.125143568642E-01 -0.128986823892E-01 -0.132947096298E-01 -0.137027884960E-01 -0.141232789571E-01
 -0.145565513055E-01 -0.150029864247E-01 -0.154629760632E-01 -0.159369231134E-01 -0.164252418953E-01
 -0.169283584453E-01 -0.174467108106E-01 -0.179807493472E-01 -0.185309370238E-01 -0.190977497300E-01
 -0.196816765884E-01 -0.202832202720E-01 -0.209028973251E-01 -0.215412384881E-01 -0.221987890263E-01
 -0.228761090618E-01 -0.235737739088E-01 -0.242923744114E-01 -0.250325172839E-01 -0.257948254530E-01
 -0.265799384020E-01 -0.273885125151E-01 -0.282212214235E-01 -0.290787563503E-01 -0.299618264551E-01
 -0.308711591773E-01 -0.318075005778E-01 -0.327716156756E-01 -0.337642887841E-01 -0.347863238386E-01
 -0.358385447208E-01 -0.369217955756E-01 -0.380369411190E-01 -0.391848669375E-01 -0.403664797757E-01
 -0.415827078128E-01 -0.428345009239E-01 -0.441228309265E-01 -0.454486918090E-01 -0.468130999400E-01
 -0.482170942559E-01 -0.496617364254E-01 -0.511481109857E-01 -0.526773254533E-01 -0.542505103996E-01
 -0.558688194954E-01 -0.575334295151E-01 -0.592455403026E-01 -0.610063746911E-01 -0.628171783757E-01
 -0.646792197341E-01 -0.665937895912E-01 -0.685622009228E-01 -0.705857884945E-01 -0.726659084303E-01
 -0.748039377061E-01 -0.770012735604E-01 -0.792593328232E-01 -0.815795511431E-01 -0.839633821262E-01
 -0.864122963562E-01 -0.889277803131E-01 -0.915113351615E-01 -0.941644754127E-01 -0.968887274514E-01
 -0.996856279129E-01 -0.102556721905E+00 -0.105503561068E+00 -0.108527701450E+00 -0.111630701213E+00
 -0.114814118121E+00 -0.118079506835E+00 -0.121428415983E+00 -0.124862384991E+00 -0.128382940679E+00
 -0.131991593587E+00 -0.135689834031E+00 -0.139479127873E+00 -0.143360911987E+00 -0.147336589402E+00
 -0.151407524116E+00 -0.155575035559E+00 -0.159840392683E+00 -0.164204807674E+00 -0.168669429259E+00
 -0.173235335590E+00 -0.177903526696E+00 -0.182674916475E+00 -0.187550324209E+00 -0.192530465591E+00
 -0.197615943236E+00 -0.202807236663E+00 -0.208104691727E+00 -0.213508509486E+00 -0.219018734481E+00
 -0.224635242419E+00 -0.230357727232E+00 -0.236185687513E+00 -0.242118412285E+00 -0.248154966137E+00
 -0.254294173660E+00 -0.260534603230E+00 -0.266874550063E+00 -0.273312018617E+00 -0.279844704268E+00
 -0.286469974289E+00 -0.293184848148E+00 -0.299985977106E+00 -0.306869623139E+00 -0.313831637201E+00
 -0.320867436840E+00 -0.327971983207E+00 -0.335139757462E+00 -0.342364736653E+00 -0.349640369077E+00
 -0.356959549196E+00 -0.364314592165E+00 -0.371697208025E+00 -0.379098475673E+00 -0.386508816654E+00
 -0.393917968905E+00 -0.401314960554E+00 -0.408688083878E+00 -0.416024869573E+00 -0.423312061481E+00
 -0.430535591913E+00 -0.437680557768E+00 -0.444731197617E+00 -0.451670869970E+00 -0.458482032932E+00
 -0.465146225483E+00 -0.471644050653E+00 -0.477955160836E+00 -0.484058245525E+00 -0.489931021807E+00
 -0.495550227880E+00 -0.500891619967E+00 -0.505929972970E+00 -0.510639085206E+00 -0.514991787638E+00
 -0.518959957972E+00 -0.522514540044E+00 -0.525625568897E+00 -0.528262201999E+00 -0.530392757028E+00
 -0.531984756669E+00 -0.533004980871E+00 -0.533419527022E+00 -0.533193878477E+00 -0.532292981882E+00
 -0.530681333744E+00 -0.528323076625E+00 -0.525182105402E+00 -0.521222183927E+00 -0.516407072438E+00
 -0.510700666027E+00 -0.504067144395E+00 -0.496471133100E+00 -0.487877876417E+00 -0.478253421844E+00
 -0.467564816227E+00 -0.455780313340E+00 -0.442869592659E+00 -0.428803988939E+00 -0.413556732056E+00
 -0.397103196421E+00 -0.379421159124E+00 -0.360491065758E+00 -0.340296302740E+00 -0.318823474741E+00
 -0.296062685658E+00 -0.272007821446E+00 -0.246656832924E+00 -0.220012016624E+00 -0.192080291620E+00
 -0.162873470240E+00 -0.132408520544E+00 -0.100707818388E+00 -0.677993868968E-01 -0.337171209731E-01
  0.149900576967E-02  0.378027548167E-01  0.751414614252E-01  0.113455903799E+00  0.152680210798E+00
  0.192741819712E+00  0.233561500390E+00  0.275053467797E+00  0.317125610135E+00  0.359679860058E+00
  0.402612723968E+00  0.445815947707E+00  0.489177227908E+00  0.532580787409E+00  0.575907567207E+00
  0.619034825511E+00  0.661835134723E+00  0.704175089366E+00  0.745914316330E+00  0.786905396657E+00
  0.826994972398E+00  0.866025784080E+00  0.903839035595E+00  0.940276533184E+00  0.975182363599E+00
  0.100840416890E+01  0.103979420101E+01  0.106921031291E+01  0.109651698211E+01  0.112158639435E+01
  0.114429957538E+01  0.116454754301E+01  0.118223243730E+01  0.119726859536E+01  0.120958353549E+01
  0.121911882836E+01  0.122583083506E+01  0.122969129806E+01  0.123068778041E+01  0.122882394348E+01
  0.122411966562E+01  0.121661099837E+01  0.120634996724E+01  0.119340421646E+01  0.117785650663E+01
  0.115980407415E+01  0.113935785798E+01  0.111664160819E+01  0.109179088502E+01  0.106495196316E+01
  0.103628065212E+01  0.100594104689E+01  0.974104222815E+00  0.940946884623E+00  0.906649984072E+00
  0.871397319939E+00  0.835374121422E+00  0.798765638307E+00  0.761755737310E+00  0.724525517943E+00
  0.687251956735E+00  0.650106590034E+00  0.613254247144E+00  0.576851847156E+00  0.541047274872E+00
  0.505978353121E+00  0.471771929957E+00  0.438543099423E+00  0.406394573568E+00  0.375416220430E+00
  0.345684777895E+00  0.317263749229E+00  0.290203477998E+00  0.264541394999E+00  0.240302423582E+00
  0.217499525102E+00  0.196134362947E+00  0.176198061828E+00  0.157672038784E+00  0.140528883444E+00
  0.124733267246E+00  0.110242864211E+00  0.970092692067E-01  0.849789030078E-01  0.740938966625E-01
  0.642929502896E-01  0.555121633424E-01  0.476858343660E-01  0.407472283747E-01  0.346293092883E-01
  0.292654336472E-01  0.245900004226E-01  0.205390504894E-01  0.170508085666E-01  0.140661603432E-01
  0.115290581912E-01  0.938685027015E-02  0.759052980389E-02  0.609490365565E-02  0.485868180901E-02
  0.384449176653E-02  0.301882402021E-02  0.235191649745E-02  0.181758716229E-02  0.139302472135E-02
  0.105854765809E-02  0.797341638674E-03  0.595184763144E-03  0.440169255722E-03  0.322427082540E-03
  0.233865738804E-03  0.167919139971E-03  0.119317253081E-03  0.838768739820E-04
 pseudo wavefunction
  0.149287264532E-03  0.153915961780E-03  0.158688173198E-03  0.163608348488E-03  0.168681075314E-03
  0.173911083583E-03  0.179303249855E-03  0.184862601887E-03  0.190594323325E-03  0.196503758534E-03
  0.202596417584E-03  0.208877981386E-03  0.215354306989E-03  0.222031433042E-03  0.228915585423E-03
  0.236013183046E-03  0.243330843847E-03  0.250875390949E-03  0.258653859033E-03  0.266673500887E-03
  0.274941794179E-03  0.283466448421E-03  0.292255412161E-03  0.301316880396E-03  0.310659302208E-03
  0.320291388649E-03  0.330222120856E-03  0.340460758433E-03  0.351016848076E-03  0.361900232483E-03
  0.373121059525E-03  0.384689791712E-03  0.396617215947E-03  0.408914453584E-03  0.421592970797E-03
  0.434664589272E-03  0.448141497230E-03  0.462036260792E-03  0.476361835694E-03  0.491131579368E-03
  0.506359263398E-03  0.522059086358E-03  0.538245687053E-03  0.554934158169E-03  0.572140060344E-03
  0.589879436677E-03  0.608168827689E-03  0.627025286742E-03  0.646466395943E-03  0.666510282537E-03
  0.687175635806E-03  0.708481724502E-03  0.730448414804E-03  0.753096188850E-03  0.776446163831E-03
  0.800520111679E-03  0.825340479372E-03  0.850930409858E-03  0.877313763640E-03  0.904515141018E-03
  0.932559905031E-03  0.961474205102E-03  0.991285001422E-03  0.102202009009E-02  0.105370812901E-02
  0.108637866466E-02  0.112006215959E-02  0.115479002084E-02  0.119059462924E-02  0.122750936958E-02
  0.126556866178E-02  0.130480799290E-02  0.134526395033E-02  0.138697425581E-02  0.142997780067E-02
  0.147431468206E-02  0.152002624034E-02  0.156715509763E-02  0.161574519755E-02  0.166584184616E-02
  0.171749175427E-02  0.177074308093E-02  0.182564547836E-02  0.188225013823E-02  0.194060983941E-02
  0.200077899716E-02  0.206281371386E-02  0.212677183135E-02  0.219271298481E-02  0.226069865839E-02
  0.233079224255E-02  0.240305909312E-02  0.247756659225E-02  0.255438421125E-02  0.263358357532E-02
  0.271523853038E-02  0.279942521185E-02  0.288622211568E-02  0.297571017153E-02  0.306797281818E-02
  0.316309608136E-02  0.326116865390E-02  0.336228197847E-02  0.346653033279E-02  0.357401091750E-02
  0.368482394682E-02  0.379907274193E-02  0.391686382730E-02  0.403830702998E-02  0.416351558199E-02
  0.429260622584E-02  0.442569932337E-02  0.456291896793E-02  0.470439310005E-02  0.485025362665E-02
  0.500063654406E-02  0.515568206466E-02  0.531553474766E-02  0.548034363374E-02  0.565026238400E-02
  0.582544942312E-02  0.600606808699E-02  0.619228677492E-02  0.638427910654E-02  0.658222408359E-02
  0.678630625665E-02  0.699671589712E-02  0.721364917445E-02  0.743730833887E-02  0.766790190983E-02
  0.790564487017E-02  0.815075886637E-02  0.840347241498E-02  0.866402111537E-02  0.893264786919E-02
  0.920960310647E-02  0.949514501878E-02  0.978953979957E-02  0.100930618920E-01  0.104059942442E-01
  0.107286285730E-01  0.110612656346E-01  0.114042155053E-01  0.117577978692E-01  0.121223423159E-01
  0.124981886470E-01  0.128856871918E-01  0.132851991333E-01  0.136970968437E-01  0.141217642303E-01
  0.145595970926E-01  0.150110034893E-01  0.154764041181E-01  0.159562327052E-01  0.164509364089E-01
  0.169609762337E-01  0.174868274583E-01  0.180289800763E-01  0.185879392504E-01  0.191642257800E-01
  0.197583765845E-01  0.203709451995E-01  0.210025022895E-01  0.216536361758E-01  0.223249533801E-01
  0.230170791853E-01  0.237306582125E-01  0.244663550163E-01  0.252248546976E-01  0.260068635351E-01
  0.268131096356E-01  0.276443436041E-01  0.285013392343E-01  0.293848942191E-01  0.302958308829E-01
  0.312349969356E-01  0.322032662490E-01  0.332015396567E-01  0.342307457764E-01  0.352918418582E-01
  0.363858146567E-01  0.375136813289E-01  0.386764903586E-01  0.398753225072E-01  0.411112917930E-01
  0.423855464971E-01  0.436992702002E-01  0.450536828471E-01  0.464500418430E-01  0.478896431795E-01
  0.493738225928E-01  0.509039567541E-01  0.524814644929E-01  0.541078080533E-01  0.557844943854E-01
  0.575130764706E-01  0.592951546825E-01  0.611323781834E-01  0.630264463582E-01  0.649791102833E-01
  0.669921742344E-01  0.690674972310E-01  0.712069946190E-01  0.734126396913E-01  0.756864653468E-01
  0.780305657876E-01  0.804470982541E-01  0.829382847987E-01  0.855064140965E-01  0.881538432937E-01
  0.908829998922E-01  0.936963836702E-01  0.965965686370E-01  0.995862050217E-01  0.102668021293E+00
  0.105844826210E+00  0.109119510899E+00  0.112495050956E+00  0.115974508577E+00  0.119561034692E+00
  0.123257871137E+00  0.127068352813E+00  0.130995909866E+00  0.135044069864E+00  0.139216459963E+00
  0.143516809065E+00  0.147948949948E+00  0.152516821374E+00  0.157224470150E+00  0.162076053138E+00
  0.167075839203E+00  0.172228211081E+00  0.177537667157E+00  0.183008823127E+00  0.188646413536E+00
  0.194455293162E+00  0.200440438234E+00  0.206606947444E+00  0.212960042735E+00  0.219505069837E+00
  0.226247498509E+00  0.233192922453E+00  0.240347058861E+00  0.247715747551E+00  0.255304949640E+00
  0.263120745703E+00  0.271169333359E+00  0.279457024220E+00  0.287990240131E+00  0.296775508635E+00
  0.305819457566E+00  0.315128808687E+00  0.324710370283E+00  0.334571028585E+00  0.344717737927E+00
  0.355157509503E+00  0.365897398589E+00  0.376944490085E+00  0.388305882222E+00  0.399988668265E+00
  0.411999916020E+00  0.424346644969E+00  0.437035800798E+00  0.450074227120E+00  0.463468634134E+00
  0.477225563977E+00  0.491351352496E+00  0.505852087151E+00  0.520733560756E+00  0.536001220738E+00
  0.551660113580E+00  0.567714824115E+00  0.584169409298E+00  0.601027326118E+00  0.618291353241E+00
  0.635963506045E+00  0.654044944641E+00  0.672535874521E+00  0.691435439472E+00  0.710741606410E+00
  0.730451041819E+00  0.750558979520E+00  0.771059079534E+00  0.791943277882E+00  0.813201627221E+00
  0.834822128345E+00  0.856790552660E+00  0.879090255907E+00  0.901701983576E+00  0.924603668626E+00
  0.947770222372E+00  0.971173319653E+00  0.994781179674E+00  0.101855834427E+01  0.104246545568E+01
  0.106645903633E+01  0.109049127353E+01  0.111450981256E+01  0.113845756190E+01  0.116227251507E+01
  0.118588759387E+01  0.120923051836E+01  0.123222370938E+01  0.125478422949E+01  0.127682376876E+01
  0.129824868171E+01  0.131896008123E+01  0.133885399537E+01  0.135782159136E+01  0.137574947023E+01
  0.139252003308E+01  0.140801191769E+01  0.142210050005E+01  0.143465845156E+01  0.144555633627E+01
  0.145466322656E+01  0.146184730715E+01  0.146697642856E+01  0.146991856085E+01  0.147054208773E+01
  0.146871586950E+01  0.146430899267E+01  0.145719011414E+01  0.144722630064E+01  0.143428126144E+01
  0.141821287573E+01  0.139886992933E+01  0.137608800034E+01  0.134968447568E+01  0.131945933684E+01
  0.128534070443E+01  0.124740983238E+01  0.120576700504E+01  0.116052357955E+01  0.111180014787E+01
  0.105972450117E+01  0.100442939748E+01  0.946050130165E+00  0.884721888104E+00  0.820576899290E+00
  0.000000000000E+00  0.000000000000E+00  0.000000000000E+00  0.000000000000E+00  0.000000000000E+00
  0.000000000000E+00  0.000000000000E+00  0.000000000000E+00  0.000000000000E+00  0.000000000000E+00
  0.000000000000E+00  0.000000000000E+00  0.000000000000E+00  0.000000000000E+00  0.000000000000E+00
  0.000000000000E+00  0.000000000000E+00  0.000000000000E+00  0.000000000000E+00  0.000000000000E+00
  0.000000000000E+00  0.000000000000E+00  0.000000000000E+00  0.000000000000E+00  0.000000000000E+00
  0.000000000000E+00  0.000000000000E+00  0.000000000000E+00  0.000000000000E+00  0.000000000000E+00
  0.000000000000E+00  0.000000000000E+00  0.000000000000E+00  0.000000000000E+00  0.000000000000E+00
  0.000000000000E+00  0.000000000000E+00  0.000000000000E+00  0.000000000000E+00  0.000000000000E+00
  0.000000000000E+00  0.000000000000E+00  0.000000000000E+00  0.000000000000E+00  0.000000000000E+00
  0.000000000000E+00  0.000000000000E+00  0.000000000000E+00  0.000000000000E+00  0.000000000000E+00
  0.000000000000E+00  0.000000000000E+00  0.000000000000E+00  0.000000000000E+00  0.000000000000E+00
  0.000000000000E+00  0.000000000000E+00  0.000000000000E+00  0.000000000000E+00
 ae wavefunction
 -0.729083209672E-03 -0.751649349047E-03 -0.774913661521E-03 -0.798897730612E-03 -0.823623806010E-03
 -0.849114824039E-03 -0.875394428824E-03 -0.902486994000E-03 -0.930417645165E-03 -0.959212282990E-03
 -0.988897607008E-03 -0.101950114019E-02 -0.105105125418E-02 -0.108357719540E-02 -0.111710911187E-02
 -0.115167808088E-02 -0.118731613750E-02 -0.122405630395E-02 -0.126193261985E-02 -0.130098017343E-02
 -0.134123513362E-02 -0.138273478321E-02 -0.142551755287E-02 -0.146962305637E-02 -0.151509212672E-02
 -0.156196685348E-02 -0.161029062118E-02 -0.166010814891E-02 -0.171146553104E-02 -0.176441027929E-02
 -0.181899136591E-02 -0.187525926833E-02 -0.193326601494E-02 -0.199306523250E-02 -0.205471219474E-02
 -0.211826387252E-02 -0.218377898553E-02 -0.225131805543E-02 -0.232094346064E-02 -0.239271949281E-02
 -0.246671241477E-02 -0.254299052053E-02 -0.262162419674E-02 -0.270268598615E-02 -0.278625065290E-02
 -0.287239524978E-02 -0.296119918739E-02 -0.305274430542E-02 -0.314711494598E-02 -0.324439802910E-02
 -0.334468313047E-02 -0.344806256137E-02 -0.355463145104E-02 -0.366448783139E-02 -0.377773272419E-02
 -0.389447023074E-02 -0.401480762428E-02 -0.413885544482E-02 -0.426672759708E-02 -0.439854145087E-02
 -0.453441794442E-02 -0.467448169108E-02 -0.481886108836E-02 -0.496768843069E-02 -0.512110002511E-02
 -0.527923631020E-02 -0.544224197844E-02 -0.561026610201E-02 -0.578346226222E-02 -0.596198868220E-02
 -0.614600836369E-02 -0.633568922741E-02 -0.653120425741E-02 -0.673273164906E-02 -0.694045496172E-02
 -0.715456327495E-02 -0.737525134920E-02 -0.760271979106E-02 -0.783717522243E-02 -0.807883045482E-02
 -0.832790466767E-02 -0.858462359194E-02 -0.884921969804E-02 -0.912193238914E-02 -0.940300819892E-02
 -0.969270099491E-02 -0.999127218693E-02 -0.102989909406E-01 -0.106161343962E-01 -0.109429878936E-01
 -0.112798452017E-01 -0.116270087547E-01 -0.119847898932E-01 -0.123535091110E-01 -0.127334963091E-01
 -0.131250910542E-01 -0.135286428434E-01 -0.139445113762E-01 -0.143730668309E-01 -0.148146901489E-01
 -0.152697733236E-01 -0.157387196972E-01 -0.162219442622E-01 -0.167198739708E-01 -0.172329480492E-01
 -0.177616183193E-01 -0.183063495261E-01 -0.188676196719E-01 -0.194459203559E-01 -0.200417571213E-01
 -0.206556498073E-01 -0.212881329077E-01 -0.219397559354E-01 -0.226110837929E-01 -0.233026971479E-01
 -0.240151928150E-01 -0.247491841418E-01 -0.255053014013E-01 -0.262841921881E-01 -0.270865218190E-01
 -0.279129737386E-01 -0.287642499279E-01 -0.296410713168E-01 -0.305441781989E-01 -0.314743306494E-01
 -0.324323089447E-01 -0.334189139825E-01 -0.344349677042E-01 -0.354813135155E-01 -0.365588167066E-01
 -0.376683648719E-01 -0.388108683252E-01 -0.399872605123E-01 -0.411984984191E-01 -0.424455629728E-01
 -0.437294594372E-01 -0.450512177983E-01 -0.464118931412E-01 -0.478125660136E-01 -0.492543427782E-01
 -0.507383559486E-01 -0.522657645086E-01 -0.538377542120E-01 -0.554555378617E-01 -0.571203555650E-01
 -0.588334749612E-01 -0.605961914223E-01 -0.624098282198E-01 -0.642757366573E-01 -0.661952961646E-01
 -0.681699143494E-01 -0.702010270034E-01 -0.722900980589E-01 -0.744386194909E-01 -0.766481111602E-01
 -0.789201205948E-01 -0.812562227004E-01 -0.836580193989E-01 -0.861271391862E-01 -0.886652366046E-01
 -0.912739916234E-01 -0.939551089186E-01 -0.967103170521E-01 -0.995413675274E-01 -0.102450033736E+00
 -0.105438109762E+00 -0.108507409056E+00 -0.111659762960E+00 -0.114897019067E+00 -0.118221039424E+00
 -0.121633698546E+00 -0.125136881245E+00 -0.128732480257E+00 -0.132422393652E+00 -0.136208522016E+00
 -0.140092765397E+00 -0.144077019991E+00 -0.148163174563E+00 -0.152353106573E+00 -0.156648678015E+00
 -0.161051730929E+00 -0.165564082581E+00 -0.170187520290E+00 -0.174923795884E+00 -0.179774619772E+00
 -0.184741654598E+00 -0.189826508473E+00 -0.195030727753E+00 -0.200355789352E+00 -0.205803092555E+00
 -0.211373950326E+00 -0.217069580074E+00 -0.222891093865E+00 -0.228839488046E+00 -0.234915632273E+00
 -0.241120257908E+00 -0.247453945770E+00 -0.253917113206E+00 -0.260510000481E+00 -0.267232656439E+00
 -0.274084923439E+00 -0.281066421524E+00 -0.288176531826E+00 -0.295414379162E+00 -0.302778813841E+00
 -0.310268392619E+00 -0.317881358857E+00 -0.325615621784E+00 -0.333468734958E+00 -0.341437873827E+00
 -0.349519812458E+00 -0.357710899405E+00 -0.366007032731E+00 -0.374403634195E+00 -0.382895622627E+00
 -0.391477386514E+00 -0.400142755825E+00 -0.408884973111E+00 -0.417696663935E+00 -0.426569806678E+00
 -0.435495701786E+00 -0.444464940534E+00 -0.453467373376E+00 -0.462492078017E+00 -0.471527327247E+00
 -0.480560556724E+00 -0.489578332797E+00 -0.498566320532E+00 -0.507509252095E+00 -0.516390895690E+00
 -0.525194025220E+00 -0.533900390901E+00 -0.542490691058E+00 -0.550944545351E+00 -0.559240469687E+00
 -0.567355853129E+00 -0.575266937086E+00 -0.582948797138E+00 -0.590375327807E+00 -0.597519230696E+00
 -0.604352006335E+00 -0.610843950174E+00 -0.616964153158E+00 -0.622680507307E+00 -0.627959716804E+00
 -0.632767315053E+00 -0.637067688231E+00 -0.640824105833E+00 -0.643998758765E+00 -0.646552805515E+00
 -0.648446426958E+00 -0.649638890362E+00 -0.650088623143E+00 -0.649753296946E+00 -0.648589922589E+00
 -0.646554956437E+00 -0.643604418705E+00 -0.639694024230E+00 -0.634779326152E+00 -0.628815872969E+00
 -0.621759379341E+00 -0.613565910987E+00 -0.604192083920E+00 -0.593595278243E+00 -0.581733866539E+00
 -0.568567456902E+00 -0.554057150415E+00 -0.538165812829E+00 -0.520858359985E+00 -0.502102056395E+00
 -0.481866826162E+00 -0.460125575274E+00 -0.436854524052E+00 -0.412033548341E+00 -0.385646527818E+00
 -0.357681699570E+00 -0.328132014912E+00 -0.296995497246E+00 -0.264275598616E+00 -0.229981552527E+00
 -0.194128720504E+00 -0.156738929856E+00 -0.117840800045E+00 -0.774700550017E-01 -0.356698185526E-01
  0.750911024754E-02  0.520080057472E-01  0.977599933650E-01  0.144689863247E+00  0.192713929836E+00
  0.241739951578E+00  0.291667130880E+00  0.342386221450E+00  0.393779776391E+00  0.445722570672E+00
  0.498082216023E+00  0.550719940917E+00  0.603491423401E+00  0.656247453193E+00  0.708834119610E+00
  0.761092270402E+00  0.812856234173E+00  0.863952194816E+00  0.914196945933E+00  0.963397771203E+00
  0.101135378135E+01  0.105785839028E+01  0.110270218821E+01  0.114567553457E+01  0.118657058572E+01
  0.122518283076E+01  0.126131236081E+01  0.129476506425E+01  0.132535386370E+01  0.135290002854E+01
  0.137723454665E+01  0.139819951999E+01  0.141564953178E+01  0.142945294282E+01  0.143949307283E+01
  0.144566923794E+01  0.144789761826E+01  0.144611193653E+01  0.144026393971E+01  0.143032366936E+01
  0.141627952013E+01  0.139813807923E+01  0.137592375061E+01  0.134967815869E+01  0.131945933684E+01
  0.128534070443E+01  0.124740983238E+01  0.120576700504E+01  0.116052357955E+01  0.111180014787E+01
  0.105972450117E+01  0.100442939748E+01  0.946050130165E+00  0.884721888104E+00  0.820576899290E+00
  0.000000000000E+00  0.000000000000E+00  0.000000000000E+00  0.000000000000E+00  0.000000000000E+00
  0.000000000000E+00  0.000000000000E+00  0.000000000000E+00  0.000000000000E+00  0.000000000000E+00
  0.000000000000E+00  0.000000000000E+00  0.000000000000E+00  0.000000000000E+00  0.000000000000E+00
  0.000000000000E+00  0.000000000000E+00  0.000000000000E+00  0.000000000000E+00  0.000000000000E+00
  0.000000000000E+00  0.000000000000E+00  0.000000000000E+00  0.000000000000E+00  0.000000000000E+00
  0.000000000000E+00  0.000000000000E+00  0.000000000000E+00  0.000000000000E+00  0.000000000000E+00
  0.000000000000E+00  0.000000000000E+00  0.000000000000E+00  0.000000000000E+00  0.000000000000E+00
  0.000000000000E+00  0.000000000000E+00  0.000000000000E+00  0.000000000000E+00  0.000000000000E+00
  0.000000000000E+00  0.000000000000E+00  0.000000000000E+00  0.000000000000E+00  0.000000000000E+00
  0.000000000000E+00  0.000000000000E+00  0.000000000000E+00  0.000000000000E+00  0.000000000000E+00
  0.000000000000E+00  0.000000000000E+00  0.000000000000E+00  0.000000000000E+00  0.000000000000E+00
  0.000000000000E+00  0.000000000000E+00  0.000000000000E+00  0.000000000000E+00
 pseudo wavefunction
  0.752962851338E-08  0.800378382909E-08  0.850779762486E-08  0.904355014707E-08  0.961304004488E-08
  0.102183918263E-07  0.108618637836E-07  0.115458564183E-07  0.122729213959E-07  0.130457710654E-07
  0.138672885778E-07  0.147405386413E-07  0.156687789550E-07  0.166554723617E-07  0.177042997658E-07
  0.188191738657E-07  0.200042537499E-07  0.212639604127E-07  0.226029932469E-07  0.240263475753E-07
  0.255393332859E-07  0.271475946404E-07  0.288571313308E-07  0.306743208613E-07  0.326059423397E-07
  0.346592017675E-07  0.368417589220E-07  0.391617559314E-07  0.416278476496E-07  0.442492339433E-07
  0.470356940127E-07  0.499976228729E-07  0.531460701333E-07  0.564927812186E-07  0.600502411854E-07
  0.638317212987E-07  0.678513285403E-07  0.721240582361E-07  0.766658499964E-07  0.814936471796E-07
  0.866254600999E-07  0.920804332158E-07  0.978789165489E-07  0.104042541601E-06  0.110594302052E-06
  0.117558639535E-06  0.124961534824E-06  0.132830604748E-06  0.141195205224E-06  0.150086540765E-06
  0.159537780893E-06  0.169584183878E-06  0.180263228271E-06  0.191614752717E-06  0.203681104579E-06
  0.216507297913E-06  0.230141181394E-06  0.244633616822E-06  0.260038668859E-06  0.276413806721E-06
  0.293820118571E-06  0.312322539407E-06  0.331990093307E-06  0.352896150925E-06  0.375118703202E-06
  0.398740652316E-06  0.423850120948E-06  0.450540781032E-06  0.478912203194E-06  0.509070228209E-06
  0.541127361841E-06  0.575203194548E-06  0.611424847622E-06  0.649927447412E-06  0.690854629421E-06
  0.734359074141E-06  0.780603076629E-06  0.829759151956E-06  0.882010678775E-06  0.937552583418E-06
  0.996592067075E-06  0.105934937876E-05  0.112605863695E-05  0.119696870298E-05  0.127234410940E-05
  0.135246604682E-05  0.143763341293E-05  0.152816392748E-05  0.162439531757E-05  0.172668657755E-05
  0.183541930821E-05  0.195099914035E-05  0.207385724800E-05  0.220445195690E-05  0.234327045426E-05
  0.249083060620E-05  0.264768288965E-05  0.281441244589E-05  0.299164126337E-05  0.318003049803E-05
  0.338028293970E-05  0.359314563383E-05  0.381941266828E-05  0.405992813561E-05  0.431558928194E-05
  0.458734985400E-05  0.487622365701E-05  0.518328833658E-05  0.550968939878E-05  0.585664448326E-05
  0.622544790550E-05  0.661747548514E-05  0.703418967816E-05  0.747714503240E-05  0.794799398652E-05
  0.844849303406E-05  0.898050927570E-05  0.954602738406E-05  0.101471570070E-04  0.107861406373E-04
  0.114653619773E-04  0.121873548308E-04  0.129548125549E-04  0.137705981058E-04  0.146377547190E-04
  0.155595172602E-04  0.165393242918E-04  0.175808308991E-04  0.186879223234E-04  0.198647284542E-04
  0.211156392335E-04  0.224453210296E-04  0.238587340425E-04  0.253611508040E-04  0.269581758435E-04
  0.286557665915E-04  0.304602555983E-04  0.323783741530E-04  0.344172773874E-04  0.365845709617E-04
  0.388883394291E-04  0.413371763863E-04  0.439402165215E-04  0.467071696797E-04  0.496483570721E-04
  0.527747497643E-04  0.560980095870E-04  0.596305326213E-04  0.633854954205E-04  0.673769041407E-04
  0.716196467630E-04  0.761295486016E-04  0.809234313048E-04  0.860191755674E-04  0.914357877897E-04
  0.971934709289E-04  0.103313699808E-03  0.109819301163E-03  0.116734538721E-03  0.124085203634E-03
  0.131898710597E-03  0.140204200010E-03  0.149032646567E-03  0.158416974664E-03  0.168392181075E-03
  0.178995465325E-03  0.190266368270E-03  0.202246919371E-03  0.214981793240E-03  0.228518476005E-03
  0.242907442134E-03  0.258202342363E-03  0.274460203425E-03  0.291741640318E-03  0.310111081902E-03
  0.329637010647E-03  0.350392217433E-03  0.372454072332E-03  0.395904812367E-03  0.420831847325E-03
  0.447328084730E-03  0.475492275189E-03  0.505429379367E-03  0.537250957953E-03  0.571075586029E-03
  0.607029293384E-03  0.645246032361E-03  0.685868174971E-03  0.729047041071E-03  0.774943459544E-03
  0.823728364518E-03  0.875583428796E-03  0.930701736798E-03  0.989288499449E-03  0.105156181360E-02
  0.111775346874E-02  0.118810980387E-02  0.126289261762E-02  0.134238013500E-02  0.142686803396E-02
  0.151667053577E-02  0.161212156280E-02  0.171357596801E-02  0.182141084035E-02  0.193602689077E-02
  0.205784992367E-02  0.218733239885E-02  0.232495508959E-02  0.247122884236E-02  0.262669644437E-02
  0.279193460540E-02  0.296755606047E-02  0.315421180068E-02  0.335259343959E-02  0.356343572315E-02
  0.378751919136E-02  0.402567300056E-02  0.427877791545E-02  0.454776948057E-02  0.483364138134E-02
  0.513744900526E-02  0.546031321451E-02  0.580342434142E-02  0.616804641918E-02  0.655552166023E-02
  0.696727519576E-02  0.740482008993E-02  0.786976264307E-02  0.836380799867E-02  0.888876606936E-02
  0.944655779765E-02  0.100392217675E-01  0.106689211832E-01  0.113379512331E-01  0.120487468535E-01
  0.128038909128E-01  0.136061228308E-01  0.144583476517E-01  0.153636455878E-01  0.163252820509E-01
  0.173467181874E-01  0.184316219323E-01  0.195838795979E-01  0.208076080081E-01  0.221071671919E-01
  0.234871736439E-01  0.249525141583E-01  0.265083602409E-01  0.281601830977E-01  0.299137691953E-01
  0.317752363827E-01  0.337510505586E-01  0.358480428594E-01  0.380734273362E-01  0.404348190776E-01
  0.429402527258E-01  0.455982013193E-01  0.484175953790E-01  0.514078421419E-01  0.545788448223E-01
  0.579410217613E-01  0.615053253010E-01  0.652832601886E-01  0.692869012881E-01  0.735289103389E-01
  0.780225514620E-01  0.827817050708E-01  0.878208797933E-01  0.931552219576E-01  0.988005221340E-01
  0.104773218159E+00  0.111090393991E+00  0.117769773676E+00  0.124829709599E+00  0.132289164118E+00
  0.140167683573E+00  0.148485363532E+00  0.157262804061E+00  0.166521053630E+00  0.176281540194E+00
  0.186565987799E+00  0.197396316976E+00  0.208794527011E+00  0.220782558075E+00  0.233382131038E+00
  0.246614562713E+00  0.260500554136E+00  0.275059949431E+00  0.290311462788E+00  0.306272371026E+00
  0.322958169336E+00  0.340382187887E+00  0.358555167210E+00  0.377484790611E+00  0.397175172321E+00
  0.417626300715E+00  0.438833436755E+00  0.460786468826E+00  0.483469226458E+00  0.506858756987E+00
  0.530924571142E+00  0.555627865829E+00  0.580920735077E+00  0.606745383251E+00  0.633033358197E+00
  0.659704826035E+00  0.686667913813E+00  0.713818151091E+00  0.741038046749E+00  0.768196842684E+00
  0.795150491427E+00  0.821741909815E+00  0.847801565250E+00  0.873148454352E+00  0.897591535317E+00
  0.920931674213E+00  0.942964160922E+00  0.963481841234E+00  0.982278896578E+00  0.999155280437E+00
  0.101392178922E+01  0.102640570369E+01  0.103645688320E+01  0.104395412861E+01  0.104881154868E+01
  0.105098457118E+01  0.105047513348E+01  0.104733547273E+01  0.104166981827E+01  0.103363317739E+01
  0.102342631388E+01  0.101128596374E+01  0.997469337787E+00  0.982232054452E+00  0.965798862161E+00
  0.948326885685E+00  0.929857740007E+00  0.910376756217E+00  0.889931211092E+00  0.868589370191E+00
  0.846422628036E+00  0.823505139034E+00  0.799913440677E+00  0.775726063270E+00  0.751023120951E+00
  0.725885884100E+00  0.700396329094E+00  0.674636663409E+00  0.648688827398E+00  0.622633975262E+00
  0.596551942503E+00  0.570520709495E+00  0.544615874674E+00  0.518910149643E+00  0.493472911778E+00
  0.468369782982E+00  0.443662310964E+00  0.419407716199E+00  0.395658728409E+00  0.372463509394E+00
  0.349865656830E+00  0.327904278897E+00  0.306614125743E+00  0.286025761031E+00  0.266165755436E+00
  0.247056883897E+00  0.228718309732E+00  0.211165741379E+00  0.194411551281E+00  0.178464851218E+00
  0.163331523679E+00  0.149014214350E+00  0.135512295736E+00  0.122821815920E+00  0.110935448851E+00
  0.998424632451E-01  0.895287259382E-01  0.799767528162E-01  0.711658164898E-01  0.630721153715E-01
  0.556690042113E-01  0.489272819610E-01  0.428155293760E-01  0.373004862242E-01  0.323474563917E-01
  0.279207285099E-01  0.239839998444E-01  0.205007919343E-01  0.174348476788E-01  0.147505010870E-01
  0.124130125945E-01  0.103888646037E-01  0.864601362694E-02  0.715409704532E-02  0.588459398879E-02
  0.481094116769E-02  0.390860561887E-02  0.315511726518E-02  0.253006492169E-02
 ae wavefunction
  0.638386639213E-07  0.677120666098E-07  0.717878072451E-07  0.760781595650E-07  0.805960733267E-07
  0.853552170595E-07  0.903700209180E-07  0.956557259439E-07  0.101228432636E-06  0.107105154623E-06
  0.113303874994E-06  0.119843604950E-06  0.126744448329E-06  0.134027667299E-06  0.141715753807E-06
  0.149832504786E-06  0.158403101771E-06  0.167454195758E-06  0.177013996743E-06  0.187112369092E-06
  0.197780932571E-06  0.209053169575E-06  0.220964538952E-06  0.233552596751E-06  0.246857124576E-06
  0.260920265372E-06  0.275786668376E-06  0.291503641820E-06  0.308121317188E-06  0.325692819370E-06
  0.344274454503E-06  0.363925900032E-06  0.384710416104E-06  0.406695062606E-06  0.429950934185E-06
  0.454553407675E-06  0.480582404730E-06  0.508122674102E-06  0.537264086497E-06  0.568101949333E-06
  0.600737346455E-06  0.635277488782E-06  0.671836096954E-06  0.710533799931E-06  0.751498565118E-06
  0.794866149769E-06  0.840780581229E-06  0.889394672333E-06  0.940870563053E-06  0.995380297324E-06
  0.105310643829E-05  0.111424271959E-05  0.117899473638E-05  0.124758068441E-05  0.132023213453E-05
  0.139719487448E-05  0.147872977789E-05  0.156511375485E-05  0.165664073353E-05  0.175362272646E-05
  0.185639095844E-05  0.196529704647E-05  0.208071428133E-05  0.220303897134E-05  0.233269186659E-05
  0.247011968932E-05  0.261579674643E-05  0.277022664920E-05  0.293394412301E-05  0.310751696496E-05
  0.329154809020E-05  0.348667772084E-05  0.369358570339E-05  0.391299399082E-05  0.414566924952E-05
  0.439242565064E-05  0.465412783273E-05  0.493169403578E-05  0.522609944888E-05  0.553837975004E-05
  0.586963488180E-05  0.622103304819E-05  0.659381496692E-05  0.698929839120E-05  0.740888290003E-05
  0.785405501000E-05  0.832639356092E-05  0.882757549223E-05  0.935938194569E-05  0.992370473951E-05
  0.105225532852E-04  0.111580618774E-04  0.118324974816E-04  0.125482680106E-04  0.133079310509E-04
  0.141142032120E-04  0.149699700161E-04  0.158782963774E-04  0.168424377945E-04  0.178658521586E-04
  0.189522123829E-04  0.201054197150E-04  0.213296179680E-04  0.226292085552E-04  0.240088665173E-04
  0.254735574787E-04  0.270285557122E-04  0.286794632690E-04  0.304322303255E-04  0.322931767720E-04
  0.342690151097E-04  0.363668748141E-04  0.385943281325E-04  0.409594175222E-04  0.434706847497E-04
  0.461372017751E-04  0.489686035594E-04  0.519751228551E-04  0.551676271443E-04  0.585576578449E-04
  0.621574719050E-04  0.659800859751E-04  0.700393231841E-04  0.743498629370E-04  0.789272935765E-04
  0.837881683782E-04  0.889500649094E-04  0.944316479659E-04  0.100252736399E-03  0.106434373973E-03
  0.112998904506E-03  0.119970051544E-03  0.127373002932E-03  0.135234500388E-03  0.143582934591E-03
  0.152448445901E-03  0.161863031201E-03  0.171860657139E-03  0.182477380168E-03  0.193751473770E-03
  0.205723563284E-03  0.218436768816E-03  0.231936856629E-03  0.246272399559E-03  0.261494946963E-03
  0.277659204731E-03  0.294823225954E-03  0.313048612853E-03  0.332400730601E-03  0.352948933708E-03
  0.374766805714E-03  0.397932412867E-03  0.422528572659E-03  0.448643137946E-03  0.476369297630E-03
  0.505805894698E-03  0.537057762678E-03  0.570236081455E-03  0.605458753500E-03  0.642850801677E-03
  0.682544789705E-03  0.724681266542E-03  0.769409235969E-03  0.816886652643E-03  0.867280946102E-03
  0.920769574046E-03  0.977540606618E-03  0.103779334296E-02  0.110173896205E-02  0.116960120927E-02
  0.124161712057E-02  0.131803778622E-02  0.139912915586E-02  0.148517288705E-02  0.157646723931E-02
  0.167332801580E-02  0.177608955496E-02  0.188510577427E-02  0.200075126869E-02  0.212342246608E-02
  0.225353884217E-02  0.239154419773E-02  0.253790800048E-02  0.269312679454E-02  0.285772568023E-02
  0.303225986681E-02  0.321731630138E-02  0.341351537651E-02  0.362151271972E-02  0.384200106773E-02
  0.407571222831E-02  0.432341913284E-02  0.458593798242E-02  0.486413049033E-02  0.515890622389E-02
  0.547122504814E-02  0.580209967435E-02  0.615259831549E-02  0.652384745141E-02  0.691703470557E-02
  0.733341183551E-02  0.777429783849E-02  0.824108217425E-02  0.873522810494E-02  0.925827615420E-02
  0.981184768427E-02  0.103976485921E-01  0.110174731224E-01  0.116732077973E-01  0.123668354595E-01
  0.131004394267E-01  0.138762077531E-01  0.146964375933E-01  0.155635396630E-01  0.164800427894E-01
  0.174485985435E-01  0.184719859442E-01  0.195531162243E-01  0.206950376447E-01  0.219009403439E-01
  0.231741612054E-01  0.245181887267E-01  0.259366678676E-01  0.274334048580E-01  0.290123719384E-01
  0.306777120064E-01  0.324337431404E-01  0.342849629649E-01  0.362360528249E-01  0.382918817266E-01
  0.404575100058E-01  0.427381926739E-01  0.451393823953E-01  0.476667320408E-01  0.503260967601E-01
  0.531235355113E-01  0.560653119826E-01  0.591578948356E-01  0.624079571946E-01  0.658223753055E-01
  0.694082262783E-01  0.731727848255E-01  0.771235189069E-01  0.812680841787E-01  0.856143171503E-01
  0.901702269413E-01  0.949439855302E-01  0.999439163813E-01  0.105178481335E+00  0.110656265641E+00
  0.116385961018E+00  0.122376346613E+00  0.128636267742E+00  0.135174612283E+00  0.142000284618E+00
  0.149122176983E+00  0.156549138135E+00  0.164289939223E+00  0.172353236755E+00  0.180747532597E+00
  0.189481130902E+00  0.198562091940E+00  0.207998182760E+00  0.217796824688E+00  0.227965037650E+00
  0.238509381351E+00  0.249435893385E+00  0.260750024335E+00  0.272456570018E+00  0.284559600997E+00
  0.297062389561E+00  0.309967334388E+00  0.323275883101E+00  0.336988453007E+00  0.351104350257E+00
  0.365621687697E+00  0.380537301687E+00  0.395846668118E+00  0.411543817854E+00  0.427621251850E+00
  0.444069856154E+00  0.460878817099E+00  0.478035537116E+00  0.495525551829E+00  0.513332449523E+00
  0.531437794737E+00  0.549821058757E+00  0.568459561218E+00  0.587328429214E+00  0.606400583216E+00
[truncated: 247,736 more chars]
