# Supplementary material for: 3D hierarchical graphene matrices enable stable Zn anodes for aqueous Zn batteries
Source: Nat Commun. 2023 Jul 14;14:4205. doi: 10.1038/s41467-023-39947-8 (PMC10349079; doi:10.1038/s41467-023-39947-8)
Supplement: Supplementary file 11 — Source Data [file 41467_2023_39947_MOESM11_ESM.zip › RAW DATA/Supplementary information/Supplementary Fig.13 and 14/CN-Zn/N/b/XDATCAR]

grapheneN                               
           1
    12.782500    0.000000    0.000000
     0.000000    7.380000    0.000000
     0.000000    0.000000   15.000000
   C    N    Zn
  35   1   1
grapheneN                               
           1
    12.782500    0.000000    0.000000
     0.000000    7.380000    0.000000
     0.000000    0.000000   15.000000
   C    N    Zn
  35   1   1
Direct configuration=     1
   0.16666999  0.16666999  0.25000000
   0.00000000  0.00000000  0.25000000
   0.05556000  0.16666999  0.25000000
   0.22222000  0.00000000  0.25000000
   0.50000000  0.16666999  0.25000000
   0.33333001  0.00000000  0.25000000
   0.38889000  0.16666999  0.25000000
   0.55555999  0.00000000  0.25000000
   0.83332998  0.16666999  0.25000000
   0.66667002  0.00000000  0.25000000
   0.72222000  0.16666999  0.25000000
   0.88889003  0.00000000  0.25000000
   0.16666999  0.50000000  0.25000000
   0.00000000  0.33333001  0.25000000
   0.05556000  0.50000000  0.25000000
   0.22222000  0.33333001  0.25000000
   0.33333001  0.33333001  0.25000000
   0.38889000  0.50000000  0.25000000
   0.55555999  0.33333001  0.25000000
   0.83332998  0.50000000  0.25000000
   0.66667002  0.33333001  0.25000000
   0.72222000  0.50000000  0.25000000
   0.88889003  0.33333001  0.25000000
   0.16666999  0.83332998  0.25000000
   0.00000000  0.66667002  0.25000000
   0.05556000  0.83332998  0.25000000
   0.22222000  0.66667002  0.25000000
   0.50000000  0.83332998  0.25000000
   0.33333001  0.66667002  0.25000000
   0.38889000  0.83332998  0.25000000
   0.55555999  0.66667002  0.25000000
   0.83332998  0.83332998  0.25000000
   0.66667002  0.66667002  0.25000000
   0.72222000  0.83332998  0.25000000
   0.88889003  0.66667002  0.25000000
   0.50000000  0.50000000  0.25000000
   0.53035003  0.41927999  0.35097000
grapheneN                               
           1
    12.673161   -0.035588    0.011407
    -0.020547    7.341963   -0.002741
     0.013386   -0.005570   15.207929
   C    N    Zn
  35   1   1
Direct configuration=     2
   0.16687909  0.16594718  0.24998761
   0.00039257 -0.00012970  0.25001196
   0.05559116  0.16646066  0.24999381
   0.22107897 -0.00039956  0.25003412
   0.49642958  0.16222702  0.24764207
   0.33506754 -0.00022633  0.25000220
   0.38946748  0.16296648  0.24900677
   0.55697961  0.00038588  0.24990791
   0.83326879  0.16769596  0.25006390
   0.66658988 -0.00101055  0.25007640
   0.72189609  0.16702145  0.24984074
   0.88826955 -0.00046738  0.24997654
   0.16645493  0.49993933  0.24997079
  -0.00015956  0.33385794  0.24999897
   0.05565874  0.49966193  0.25000045
   0.22234967  0.33516138  0.25002875
   0.33459667  0.33565698  0.25027118
   0.38510133  0.50065599  0.24917830
   0.56297414  0.31019545  0.23112653
   0.83196438  0.49948283  0.25001095
   0.67006905  0.33513362  0.24732429
   0.72478977  0.49806916  0.24893254
   0.88924609  0.33274141  0.25004736
   0.16721769  0.83445707  0.24999742
  -0.00030641  0.66656650  0.24999965
   0.05528954  0.83355399  0.24999596
   0.22238163  0.66474403  0.25002239
   0.49881546  0.83027810  0.25009476
   0.33495958  0.66524503  0.25003463
   0.38855535  0.83561533  0.24982407
   0.55776205  0.67327411  0.24893470
   0.83368667  0.83304416  0.24998343
   0.66443683  0.66549064  0.25030311
   0.72137211  0.83475757  0.25005279
   0.88935740  0.66745629  0.25003074
   0.48987480  0.52572015  0.22036540
   0.53201188  0.41804990  0.40789682
grapheneN                               
           1
    12.730090   -0.017006    0.005451
    -0.009818    7.361730   -0.001310
     0.006396   -0.002662   15.099166
   C    N    Zn
  35   1   1
Direct configuration=     3
   0.16676958  0.16632602  0.24999414
   0.00018594 -0.00006264  0.25000597
   0.05557493  0.16657045  0.24999703
   0.22168025 -0.00018696  0.25001614
   0.49831242  0.16456892  0.24885541
   0.33415267 -0.00011198  0.25000177
   0.38916597  0.16490917  0.24951886
   0.55623160  0.00017977  0.24995586
   0.83330018  0.16715762  0.25003087
   0.66663299 -0.00047999  0.25003712
   0.72206629  0.16683788  0.24992260
   0.88859671 -0.00022048  0.24998842
   0.16656823  0.49997173  0.24998575
  -0.00007598  0.33358126  0.24999939
   0.05560703  0.49983911  0.25000029
   0.22227984  0.33419985  0.25001382
   0.33392775  0.33443234  0.25013181
   0.38709561  0.50032168  0.24959992
   0.55907894  0.32232592  0.24085143
   0.83268401  0.49975774  0.25000482
   0.66827598  0.33417936  0.24870345
   0.72343747  0.49907641  0.24948348
   0.88905910  0.33304941  0.25002317
   0.16692829  0.83386413  0.24999886
  -0.00014495  0.66662162  0.24999972
   0.05543179  0.83343711  0.24999792
   0.22229816  0.66575446  0.25001111
   0.49944194  0.83188285  0.25004578
   0.33410261  0.66598876  0.25001757
   0.38872955  0.83441680  0.24991433
   0.55659615  0.66980278  0.24948357
   0.83349905  0.83319326  0.24999213
   0.66561410  0.66611522  0.25014624
   0.72181747  0.83401045  0.25002513
   0.88911061  0.66704242  0.25001502
   0.49516921  0.51225839  0.23562075
   0.53116865  0.41866917  0.37858040
grapheneN                               
           1
    12.789527    0.013970    0.004176
     0.008057    7.368060    0.000010
     0.004947    0.000042   15.016073
   C    N    Zn
  35   1   1
Direct configuration=     4
   0.16686612  0.16737094  0.25001622
  -0.00033512 -0.00039515  0.25000236
   0.05563955  0.16724269  0.24998170
   0.22340671  0.00071786  0.25006959
   0.50219156  0.16206401  0.24603166
   0.33189784 -0.00045099  0.25006081
   0.38647648  0.16906730  0.24900623
   0.55375861 -0.00476900  0.25042908
   0.83323624  0.16539723  0.25024012
   0.66701256  0.00165937  0.24995395
   0.72398837  0.16558542  0.24996921
   0.88886358  0.00082675  0.24998383
   0.16641782  0.49962904  0.24996796
   0.00014436  0.33254717  0.24998757
   0.05533085  0.50063330  0.24995780
   0.22318891  0.33337054  0.25029600
   0.33303392  0.32866470  0.25008013
   0.39090470  0.50550490  0.24743798
   0.55252040  0.34187737  0.23949122
   0.83534060  0.49987880  0.25009723
   0.66789086  0.32988905  0.24580473
   0.72120119  0.50403850  0.24878794
   0.88875409  0.33416050  0.25001020
   0.16657075  0.83127682  0.25000598
   0.00029008  0.66626763  0.25000525
   0.05583291  0.83357595  0.24997844
   0.22322250  0.66797598  0.25032676
   0.50121088  0.83960802  0.25055089
   0.33013649  0.66987239  0.25039669
   0.38929127  0.83083121  0.24955499
   0.55056734  0.66564980  0.24728482
   0.83274547  0.83296778  0.25000401
   0.66935052  0.66501170  0.25000187
   0.72172449  0.83119313  0.25036093
   0.88836343  0.66639811  0.25008010
   0.50195707  0.49566659  0.23046270
   0.53137670  0.41847459  0.39429303
grapheneN                               
           1
    12.757887   -0.002501    0.004854
    -0.001448    7.364674   -0.000692
     0.005718   -0.001396   15.060217
   C    N    Zn
  35   1   1
Direct configuration=     5
   0.16681580  0.16681600  0.25000446
  -0.00005958 -0.00021965  0.25000430
   0.05560585  0.16688568  0.24998992
   0.22249361  0.00024101  0.25004097
   0.50013674  0.16340295  0.24754118
   0.33309101 -0.00027589  0.25002933
   0.38790307  0.16685203  0.24928064
   0.55506379 -0.00214520  0.25017594
   0.83326876  0.16633241  0.25012816
   0.66681325  0.00052358  0.24999850
   0.72297013  0.16625513  0.24994414
   0.88872311  0.00027096  0.24998632
   0.16649717  0.49981077  0.24997747
   0.00002698  0.33309706  0.24999383
   0.05547761  0.50021073  0.24998057
   0.22270713  0.33381323  0.25014504
   0.33350272  0.33172697  0.25010753
   0.38889263  0.50275920  0.24859401
   0.55600627  0.33147501  0.24021971
   0.83393462  0.49982043  0.25004770
   0.66809168  0.33216702  0.24735445
   0.72238852  0.50139707  0.24916017
   0.88891635  0.33356950  0.25001720
   0.16675806  0.83265063  0.25000207
   0.00005957  0.66645667  0.25000225
   0.05562071  0.83350308  0.24998884
   0.22273490  0.66679784  0.25015805
   0.50028034  0.83550777  0.25028109
   0.33223852  0.66780029  0.25019434
   0.38899132  0.83273737  0.24974693
   0.55375527  0.66784235  0.24846055
   0.83314415  0.83308590  0.24999769
   0.66737212  0.66560629  0.25007884
   0.72177158  0.83268979  0.25018126
   0.88875841  0.66673877  0.25004531
   0.49835241  0.50449575  0.23321955
   0.53126551  0.41858150  0.38589169
grapheneN                               
           1
    12.802940    0.012820    0.003867
     0.007394    7.383236    0.000963
     0.004606    0.001983   14.969505
   C    N    Zn
  35   1   1
Direct configuration=     6
   0.16714344  0.16726659  0.25008198
   0.00000589  0.00038674  0.24998761
   0.05566250  0.16614604  0.24997212
   0.22162874 -0.00067208  0.25014340
   0.49958008  0.16896215  0.24442420
   0.33307406 -0.00102763  0.25006993
   0.38929890  0.16456860  0.24848927
   0.55762062  0.00107538  0.25051617
   0.83440092  0.16668323  0.25037688
   0.66633129 -0.00118742  0.25001117
   0.72281726  0.16468752  0.24972442
   0.88879466 -0.00060683  0.25002981
   0.16718359  0.50047419  0.25001283
  -0.00008069  0.33330585  0.24997432
   0.05565042  0.49978161  0.24991654
   0.22223474  0.33307753  0.25057186
   0.33445384  0.33650440  0.24964792
   0.39053745  0.50014979  0.24576495
   0.55188692  0.34538389  0.24021398
   0.83343004  0.50105279  0.25013637
   0.66497580  0.33502012  0.24406897
   0.72353550  0.49878649  0.24821077
   0.88922141  0.33245860  0.25002014
   0.16692154  0.83365522  0.25007313
  -0.00008917  0.66732406  0.25001576
   0.05572396  0.83273789  0.24996475
   0.22039712  0.66647291  0.25061453
   0.49811954  0.83060891  0.25051913
   0.33416446  0.66831690  0.25021200
   0.38842010  0.83533417  0.24941787
   0.55473860  0.66385966  0.24581000
   0.83269008  0.83315567  0.25006340
   0.66414738  0.66636685  0.24950870
   0.72225075  0.83317798  0.25064718
   0.88930356  0.66674216  0.25014203
   0.50285891  0.49072998  0.23056528
   0.53133590  0.41852011  0.40105060
grapheneN                               
           1
    12.779327    0.004801    0.004383
     0.002766    7.373503    0.000097
     0.005188    0.000215   15.016950
   C    N    Zn
  35   1   1
Direct configuration=     7
   0.16697271  0.16703171  0.25004117
  -0.00002804  0.00007020  0.24999643
   0.05563269  0.16653227  0.24998145
   0.22207951 -0.00019626  0.25008944
   0.49987257  0.16605828  0.24606593
   0.33308262 -0.00063515  0.25004851
   0.38857007  0.16576213  0.24890582
   0.55628817 -0.00060327  0.25033710
   0.83381052  0.16650135  0.25024589
   0.66658206 -0.00029461  0.25000442
   0.72289644  0.16550577  0.24984004
   0.88875702 -0.00014844  0.25000686
   0.16682580  0.50012856  0.24999422
  -0.00002446  0.33319672  0.24998461
   0.05556014  0.50000583  0.24995023
   0.22248085  0.33346124  0.25034707
   0.33395950  0.33401098  0.24989019
   0.38967872  0.50151329  0.24725452
   0.55404052  0.33811746  0.24021795
   0.83369366  0.50040884  0.25008977
   0.66660217  0.33352632  0.24579937
   0.72293636  0.50015052  0.24871053
   0.88906190  0.33303894  0.25001852
   0.16683663  0.83313091  0.25003576
  -0.00001128  0.66687103  0.25000870
   0.05566983  0.83313751  0.24997739
   0.22161633  0.66664013  0.25037421
   0.49924480  0.83316437  0.25039357
   0.33316011  0.66804926  0.25020267
   0.38871899  0.83397766  0.24959132
   0.55422440  0.66593949  0.24720551
   0.83292694  0.83311877  0.25002881
   0.66582965  0.66596612  0.24980909
   0.72200098  0.83292372  0.25040184
   0.88901922  0.66674100  0.25009108
   0.50050354  0.49792147  0.23196206
   0.53129849  0.41855589  0.39306796
grapheneN                               
           1
    12.789952   -0.002173    0.005992
    -0.001260    7.386261   -0.001099
     0.007097   -0.002224   14.978558
   C    N    Zn
  35   1   1
Direct configuration=     8
   0.16690609  0.16605618  0.25016199
   0.00027523 -0.00030029  0.24997104
   0.05576037  0.16645426  0.24997577
   0.22137569 -0.00028563  0.25020522
   0.49889138  0.17137648  0.24448444
   0.33354575  0.00048991  0.25006140
   0.38981798  0.16493735  0.24808764
   0.55643502  0.00179792  0.25019023
   0.83368622  0.16707081  0.25037742
   0.66729827 -0.00143703  0.25015354
   0.72086981  0.16744940  0.24922724
   0.88889714 -0.00102797  0.25010349
   0.16638898  0.49979768  0.25011393
   0.00013252  0.33351257  0.24996385
   0.05573231  0.49975712  0.24988908
   0.22283615  0.33464705  0.25068226
   0.33482143  0.33633019  0.24918968
   0.38988256  0.49828109  0.24508121
   0.55601052  0.33190360  0.24054362
   0.83286241  0.49988127  0.25008937
   0.66525628  0.33590062  0.24417286
   0.72297819  0.49840990  0.24777985
   0.88934596  0.33303020  0.25006163
   0.16628996  0.83448038  0.25016395
   0.00007880  0.66676031  0.25002102
   0.05549271  0.83359440  0.24995731
   0.22226045  0.66565502  0.25069903
   0.49884306  0.82934333  0.25006533
   0.33531337  0.66551499  0.24967470
   0.38800063  0.83560232  0.24949620
   0.55640747  0.66370641  0.24519488
   0.83334162  0.83282582  0.25015821
   0.66410420  0.66582722  0.24904419
   0.72130890  0.83274027  0.25079987
   0.88924422  0.66756065  0.25018825
   0.49836779  0.50308977  0.23197162
   0.53131069  0.41854639  0.40296866
grapheneN                               
           1
    12.785569    0.000701    0.005329
     0.000399    7.381001   -0.000606
     0.006310   -0.001219   14.994370
   C    N    Zn
  35   1   1
Direct configuration=     9
   0.16693365  0.16645745  0.25011211
   0.00015042 -0.00014801  0.24998155
   0.05570781  0.16648630  0.24997813
   0.22166547 -0.00024861  0.25015736
   0.49929455  0.16918955  0.24513754
   0.33335494  0.00002696  0.25005606
   0.38930427  0.16527623  0.24842571
   0.55637424  0.00081021  0.25025083
   0.83373733  0.16683661  0.25032306
   0.66700356 -0.00096742  0.25009201
   0.72170388  0.16665080  0.24948023
   0.88883957 -0.00066626  0.25006361
   0.16656887  0.49993394  0.25006447
   0.00006785  0.33338259  0.24997242
   0.05566145  0.49985936  0.24991436
   0.22268974  0.33415911  0.25054377
   0.33446623  0.33537599  0.24947902
   0.38979893  0.49961081  0.24597911
   0.55520030  0.33445874  0.24040938
   0.83320471  0.50009860  0.25008952
   0.66580997  0.33492475  0.24484463
   0.72296113  0.49912598  0.24816437
   0.88922902  0.33303368  0.25004383
   0.16651486  0.83392550  0.25011093
   0.00004173  0.66680581  0.25001594
   0.05556557  0.83340654  0.24996559
   0.22199541  0.66605993  0.25056491
   0.49900893  0.83091524  0.25020104
   0.33442717  0.66655665  0.24989298
   0.38829617  0.83493434  0.24953541
   0.55550886  0.66462437  0.24602564
   0.83317095  0.83294614  0.25010479
   0.66481454  0.66588513  0.24936010
   0.72159387  0.83281595  0.25063542
   0.88915148  0.66722340  0.25014809
   0.49924641  0.50096472  0.23196741
   0.53130628  0.41854894  0.39887870
grapheneN                               
           1
    12.793787    0.001259    0.005831
     0.000722    7.385693   -0.001131
     0.006911   -0.002288   14.975219
   C    N    Zn
  35   1   1
Direct configuration=    10
   0.16701416  0.16671321  0.25027859
   0.00021147 -0.00042294  0.24995645
   0.05576822  0.16675365  0.24998805
   0.22188937  0.00055980  0.25031051
   0.49989664  0.16819789  0.24417007
   0.33342132  0.00152641  0.25005526
   0.38881616  0.16786089  0.24745112
   0.55474955  0.00026738  0.24976993
   0.83239800  0.16694346  0.25034008
   0.66680703  0.00022980  0.25027885
   0.72099424  0.16889139  0.24867014
   0.88872133 -0.00031891  0.25019962
   0.16639475  0.49966636  0.25026853
   0.00037276  0.33332327  0.24995760
   0.05547963  0.49996639  0.24986247
   0.22333925  0.33480756  0.25079577
   0.33447403  0.33271409  0.24856577
   0.39032405  0.50038795  0.24384878
   0.55581785  0.33239051  0.24026333
   0.83316950  0.49939149  0.25000510
   0.66619477  0.33418814  0.24371895
   0.72183036  0.50035202  0.24712925
   0.88920115  0.33355793  0.25010806
   0.16658290  0.83314685  0.25031930
   0.00018839  0.66638683  0.25002923
   0.05535669  0.83375780  0.24996602
   0.22383179  0.66592334  0.25081702
   0.50034105  0.83214793  0.24954744
   0.33436871  0.66482032  0.24913763
   0.38861528  0.83314019  0.24945707
   0.55449610  0.66470791  0.24409066
   0.83306645  0.83252710  0.25031143
   0.66641053  0.66430486  0.24842290
   0.72114177  0.83151672  0.25100894
   0.88896720  0.66697220  0.25027058
   0.49842734  0.50342597  0.23323265
   0.53129032  0.41855424  0.40836685
grapheneN                               
           1
    12.792714    0.001186    0.005766
     0.000680    7.385081   -0.001063
     0.006832   -0.002149   14.977716
   C    N    Zn
  35   1   1
Direct configuration=    11
   0.16700367  0.16667988  0.25025685
   0.00020351 -0.00038711  0.24995973
   0.05576035  0.16671881  0.24998676
   0.22186019  0.00045445  0.25029051
   0.49981817  0.16832715  0.24429640
   0.33341267  0.00133100  0.25005535
   0.38887977  0.16752407  0.24757836
   0.55496127  0.00033811  0.24983271
   0.83257254  0.16692952  0.25033785
   0.66683265  0.00007377  0.25025445
   0.72108672  0.16859941  0.24877590
   0.88873674 -0.00036418  0.25018186
   0.16641744  0.49970122  0.25024188
   0.00033303  0.33333101  0.24995953
   0.05550333  0.49995244  0.24986925
   0.22325461  0.33472305  0.25076287
   0.33447300  0.33306100  0.24868503
   0.39025561  0.50028672  0.24412693
   0.55573737  0.33266004  0.24028241
   0.83317408  0.49948364  0.25001613
   0.66614461  0.33428416  0.24386593
   0.72197772  0.50019225  0.24726440
   0.88920478  0.33348961  0.25009968
   0.16657403  0.83324832  0.25029210
   0.00016927  0.66644143  0.25002749
   0.05538391  0.83371202  0.24996596
   0.22359248  0.66594115  0.25078411
   0.50016745  0.83198732  0.24963278
   0.33437632  0.66504661  0.24923626
   0.38857368  0.83337400  0.24946730
   0.55462807  0.66469705  0.24434330
   0.83308006  0.83258171  0.25028445
   0.66620253  0.66451083  0.24854528
   0.72120069  0.83168602  0.25096017
   0.88899121  0.66700493  0.25025459
   0.49853410  0.50310519  0.23306744
   0.53129246  0.41855337  0.40712800
grapheneN                               
           1
    12.793279   -0.002467    0.005263
    -0.001430    7.387547   -0.000785
     0.006247   -0.001588   14.972055
   C    N    Zn
  35   1   1
Direct configuration=    12
   0.16716424  0.16786547  0.25042898
  -0.00005060  0.00030497  0.24995617
   0.05585309  0.16668236  0.25001747
   0.22215071  0.00047443  0.25044526
   0.49980199  0.16636435  0.24377589
   0.33371068  0.00080763  0.25001106
   0.38884517  0.16783540  0.24670245
   0.55513717 -0.00023357  0.24922231
   0.83218168  0.16731293  0.25023676
   0.66556931  0.00085984  0.25033838
   0.72139038  0.16784918  0.24814060
   0.88807857  0.00026446  0.25032802
   0.16723596  0.50036044  0.25046003
   0.00020321  0.33319570  0.24996854
   0.05557280  0.50001552  0.24987892
   0.22311163  0.33413145  0.25084270
   0.33448922  0.33340556  0.24767303
   0.38991610  0.50020083  0.24259195
   0.55530796  0.33428295  0.23987842
   0.83299135  0.49981876  0.24984449
   0.66611983  0.33454512  0.24306063
   0.72234195  0.50001647  0.24636451
   0.88883977  0.33298640  0.25015349
   0.16746421  0.83250586  0.25051071
  -0.00005659  0.66655715  0.25004480
   0.05558499  0.83297825  0.25000450
   0.22344539  0.66559073  0.25087529
   0.50013489  0.83305017  0.24880757
   0.33440607  0.66530762  0.24845438
   0.38925960  0.83287857  0.24935487
   0.55461229  0.66628836  0.24295307
   0.83270158  0.83260991  0.25054419
   0.66607114  0.66417101  0.24755691
   0.72140012  0.83211883  0.25116424
   0.88883717  0.66598097  0.25035264
   0.49927720  0.50134419  0.23467001
   0.53126988  0.41855171  0.41535675
grapheneN                               
           1
    12.793538   -0.004136    0.005033
    -0.002393    7.388674   -0.000658
     0.005980   -0.001332   14.969469
   C    N    Zn
  35   1   1
Direct configuration=    13
   0.16723768  0.16840689  0.25050763
  -0.00016661  0.00062095  0.24995453
   0.05589545  0.16666574  0.25003150
   0.22228342  0.00048362  0.25051598
   0.49979444  0.16546806  0.24353805
   0.33384676  0.00056871  0.24999082
   0.38882937  0.16797758  0.24630219
   0.55521746 -0.00049456  0.24894338
   0.83200316  0.16748793  0.25019056
   0.66499231  0.00121851  0.25037671
   0.72152902  0.16750668  0.24785030
   0.88777798  0.00055137  0.25039480
   0.16760989  0.50066165  0.25055973
   0.00014390  0.33313388  0.24997265
   0.05560454  0.50004434  0.24988334
   0.22304627  0.33386127  0.25087919
   0.33449663  0.33356295  0.24721058
   0.38976098  0.50016159  0.24189051
   0.55511193  0.33502396  0.23969379
   0.83290790  0.49997176  0.24976605
   0.66610852  0.33466430  0.24269263
   0.72250829  0.49993632  0.24595330
   0.88867301  0.33275653  0.25017809
   0.16787077  0.83216702  0.25061062
  -0.00015975  0.66660994  0.25005270
   0.05567679  0.83264323  0.25002211
   0.22337818  0.66543068  0.25091696
   0.50012008  0.83353554  0.24843047
   0.33441966  0.66542683  0.24809709
   0.38957288  0.83265249  0.24930351
   0.55460517  0.66701506  0.24231777
   0.83252870  0.83262269  0.25066288
   0.66601107  0.66401583  0.24710526
   0.72149126  0.83231650  0.25125749
   0.88876673  0.66551335  0.25039746
   0.49961653  0.50054015  0.23540236
   0.53125973  0.41855066  0.41911702
grapheneN                               
           1
    12.793219   -0.002125    0.004692
    -0.001232    7.387671   -0.000422
     0.005579   -0.000853   14.971874
   C    N    Zn
  35   1   1
Direct configuration=    14
   0.16723281  0.16742953  0.25071802
  -0.00042243  0.00022575  0.25000648
   0.05586415  0.16700660  0.25011150
   0.22269689  0.00024772  0.25069914
   0.49949045  0.16718366  0.24314218
   0.33412656 -0.00060560  0.24987427
   0.38934556  0.16558335  0.24550435
   0.55565235  0.00016049  0.24812655
   0.83251969  0.16716698  0.24998756
   0.66566726  0.00010484  0.25026144
   0.72070857  0.16665354  0.24729416
   0.88749911  0.00061894  0.25058843
   0.16752097  0.50008431  0.25078445
  -0.00024665  0.33316531  0.25003124
   0.05616093  0.50012031  0.24999870
   0.22307312  0.33446368  0.25069947
   0.33432359  0.33511686  0.24593884
   0.38957201  0.49958629  0.24091823
   0.55477839  0.33482067  0.23926255
   0.83307010  0.49948743  0.24947159
   0.66584821  0.33475354  0.24205009
   0.72283273  0.49929198  0.24504106
   0.88838740  0.33285589  0.25016099
   0.16780811  0.83275886  0.25086252
  -0.00028286  0.66619901  0.25008778
   0.05612547  0.83299770  0.25014154
   0.22323631  0.66565506  0.25080699
   0.49951045  0.83227329  0.24725420
   0.33492590  0.66627262  0.24719895
   0.38949465  0.83389310  0.24902971
   0.55553428  0.66722366  0.24140045
   0.83252060  0.83276666  0.25099083
   0.66522409  0.66586555  0.24598111
   0.72081073  0.83363579  0.25122254
   0.88846356  0.66618796  0.25047055
   0.50005710  0.49951510  0.23709578
   0.53123996  0.41851358  0.42775572
grapheneN                               
           1
    12.793219   -0.002126    0.004692
    -0.001233    7.387671   -0.000422
     0.005579   -0.000853   14.971873
   C    N    Zn
  35   1   1
Direct configuration=    15
   0.16723281  0.16742986  0.25071795
  -0.00042234  0.00022588  0.25000647
   0.05586416  0.16700649  0.25011147
   0.22269675  0.00024780  0.25069908
   0.49949056  0.16718307  0.24314232
   0.33412646 -0.00060520  0.24987431
   0.38934539  0.16558416  0.24550462
   0.55565221  0.00016027  0.24812683
   0.83251952  0.16716709  0.24998763
   0.66566703  0.00010521  0.25026148
   0.72070885  0.16665383  0.24729434
   0.88749921  0.00061891  0.25058837
   0.16752100  0.50008450  0.25078438
  -0.00024652  0.33316529  0.25003122
   0.05616074  0.50012028  0.24999866
   0.22307311  0.33446348  0.25069953
   0.33432365  0.33511633  0.24593927
   0.38957207  0.49958649  0.24091856
   0.55477850  0.33482074  0.23926270
   0.83307005  0.49948759  0.24947169
   0.66584830  0.33475351  0.24205031
   0.72283262  0.49929220  0.24504137
   0.88838749  0.33285586  0.25016100
   0.16780813  0.83275866  0.25086244
  -0.00028282  0.66619915  0.25008777
   0.05612532  0.83299758  0.25014150
   0.22323636  0.66565498  0.25080703
   0.49951065  0.83227372  0.24725460
   0.33492573  0.66627233  0.24719925
   0.38949467  0.83389268  0.24902980
   0.55553396  0.66722359  0.24140077
   0.83252060  0.83276661  0.25099072
   0.66522435  0.66586492  0.24598149
   0.72081096  0.83363534  0.25122256
   0.88846366  0.66618773  0.25047053
   0.50005695  0.49951545  0.23709520
   0.53123997  0.41851359  0.42775279
grapheneN                               
           1
    12.794498    0.000675    0.004571
     0.000384    7.384729   -0.000504
     0.005437   -0.001018   14.976341
   C    N    Zn
  35   1   1
Direct configuration=    16
   0.16741950  0.16626025  0.25083531
  -0.00021964 -0.00039463  0.25012712
   0.05549043  0.16675664  0.25023972
   0.22272149 -0.00003639  0.25083470
   0.49976978  0.16870898  0.24299246
   0.33409352 -0.00037846  0.24970194
   0.38896545  0.16549111  0.24511192
   0.55539879  0.00033807  0.24738063
   0.83221531  0.16675721  0.24974496
   0.66642276 -0.00046628  0.24988000
   0.72066490  0.16703062  0.24708666
   0.88810565 -0.00030680  0.25074232
   0.16697210  0.49979899  0.25087660
  -0.00017715  0.33364863  0.25013565
   0.05592906  0.49972966  0.25020522
   0.22321674  0.33459532  0.25028502
   0.33432491  0.33354945  0.24502579
   0.39025063  0.50039823  0.24093824
   0.55497139  0.33402854  0.23909129
   0.83305714  0.49935320  0.24914871
   0.66556278  0.33391346  0.24180100
   0.72232022  0.50015822  0.24448711
   0.88870771  0.33299991  0.25003535
   0.16728226  0.83371527  0.25103881
   0.00009369  0.66629984  0.25015592
   0.05583480  0.83363314  0.25032206
   0.22364793  0.66618015  0.25049072
   0.49983318  0.83218274  0.24623534
   0.33483092  0.66667447  0.24661603
   0.38898689  0.83376785  0.24857397
   0.55525383  0.66555166  0.24131682
   0.83223440  0.83313441  0.25122549
   0.66583849  0.66687940  0.24524673
   0.72075405  0.83330979  0.25090101
   0.88850837  0.66723278  0.25048984
   0.49984680  0.50032729  0.23794786
   0.53124106  0.41845727  0.43370169
grapheneN                               
           1
    12.794473    0.000620    0.004573
     0.000352    7.384787   -0.000502
     0.005439   -0.001014   14.976251
   C    N    Zn
  35   1   1
Direct configuration=    17
   0.16741577  0.16628358  0.25083297
  -0.00022369 -0.00038225  0.25012472
   0.05549788  0.16676162  0.25023716
   0.22272099 -0.00003072  0.25083200
   0.49976421  0.16867854  0.24299545
   0.33409418 -0.00038299  0.24970538
   0.38897302  0.16549296  0.24511974
   0.55540384  0.00033453  0.24739551
   0.83222137  0.16676538  0.24974980
   0.66640769 -0.00045488  0.24988760
   0.72066578  0.16702310  0.24709080
   0.88809356 -0.00028833  0.25073925
   0.16698304  0.49980468  0.25087476
  -0.00017853  0.33363899  0.25013357
   0.05593367  0.49973745  0.25020111
   0.22321388  0.33459269  0.25029328
   0.33432488  0.33358071  0.24504400
   0.39023710  0.50038204  0.24093785
   0.55496754  0.33404434  0.23909471
   0.83305740  0.49935588  0.24915514
   0.66556847  0.33393022  0.24180597
   0.72233043  0.50014095  0.24449815
   0.88870133  0.33299704  0.25003785
   0.16729275  0.83369618  0.25103529
   0.00008618  0.66629783  0.25015456
   0.05584059  0.83362046  0.25031846
   0.22363973  0.66616968  0.25049703
   0.49982675  0.83218456  0.24625565
   0.33483281  0.66666645  0.24662765
   0.38899701  0.83377033  0.24858306
   0.55525941  0.66558500  0.24131850
   0.83224011  0.83312707  0.25122081
   0.66582625  0.66685917  0.24526137
   0.72075518  0.83331628  0.25090742
   0.88850748  0.66721194  0.25048945
   0.49985099  0.50031110  0.23793086
   0.53124103  0.41845839  0.43358312
grapheneN                               
           1
    12.792558    0.000680    0.004338
     0.000387    7.384725   -0.000563
     0.005162   -0.001138   14.978619
   C    N    Zn
  35   1   1
Direct configuration=    18
   0.16725929  0.16654211  0.25085442
  -0.00012958 -0.00017927  0.25031455
   0.05558892  0.16628351  0.25040610
   0.22247643 -0.00014559  0.25092682
   0.49968491  0.16796135  0.24296743
   0.33384291  0.00002959  0.24948478
   0.38880811  0.16660340  0.24493560
   0.55561215  0.00031925  0.24672472
   0.83231682  0.16661664  0.24955176
   0.66591431  0.00023060  0.24933100
   0.72129526  0.16711823  0.24708181
   0.88826174 -0.00061684  0.25084118
   0.16708794  0.50038763  0.25080603
   0.00003227  0.33340483  0.25026565
   0.05549448  0.49980620  0.25045426
   0.22307754  0.33363106  0.24976128
   0.33458316  0.33298424  0.24448777
   0.39039418  0.50043497  0.24147296
   0.55519632  0.33439916  0.23915495
   0.83281776  0.50016520  0.24882404
   0.66552536  0.33420349  0.24176927
   0.72207006  0.50053762  0.24422623
   0.88877510  0.33277325  0.24982100
   0.16718856  0.83357495  0.25111751
   0.00015301  0.66695770  0.25027268
   0.05560296  0.83338982  0.25052305
   0.22318052  0.66637084  0.25011005
   0.49994549  0.83230547  0.24549594
   0.33453867  0.66630737  0.24634652
   0.38919783  0.83348952  0.24797567
   0.55500155  0.66516706  0.24166847
   0.83231986  0.83325395  0.25133779
   0.66605720  0.66587908  0.24482593
   0.72141702  0.83278606  0.25042930
   0.88875257  0.66717871  0.25046448
   0.49978630  0.50073024  0.23819438
   0.53124310  0.41839859  0.43774460
grapheneN                               
           1
    12.792234    0.000691    0.004298
     0.000393    7.384715   -0.000574
     0.005115   -0.001159   14.979020
   C    N    Zn
  35   1   1
Direct configuration=    19
   0.16723279  0.16658589  0.25085805
  -0.00011364 -0.00014490  0.25034669
   0.05560434  0.16620255  0.25043470
   0.22243501 -0.00016504  0.25094287
   0.49967147  0.16783990  0.24296268
   0.33380036  0.00009946  0.24944743
   0.38878018  0.16679145  0.24490443
   0.55564743  0.00031666  0.24661115
   0.83233299  0.16659145  0.24951823
   0.66583074  0.00034668  0.24923676
   0.72140188  0.16713433  0.24708029
   0.88829022 -0.00067247  0.25085844
   0.16710571  0.50048634  0.25079440
   0.00006798  0.33336518  0.25028801
   0.05542009  0.49981785  0.25049712
   0.22305445  0.33346821  0.24967121
   0.33462690  0.33288323  0.24439360
   0.39042079  0.50044394  0.24156357
   0.55523507  0.33445924  0.23916515
   0.83277718  0.50030226  0.24876798
   0.66551806  0.33424976  0.24176306
   0.72202596  0.50060479  0.24418019
   0.88878760  0.33273535  0.24978428
   0.16717091  0.83355442  0.25113143
   0.00016433  0.66706945  0.25029268
   0.05556272  0.83335076  0.25055769
   0.22310275  0.66640491  0.25004453
   0.49996560  0.83232595  0.24536731
   0.33448885  0.66624656  0.24629892
   0.38923184  0.83344197  0.24787283
   0.55495788  0.66509629  0.24172773
   0.83233337  0.83327544  0.25135759
   0.66609631  0.66571311  0.24475220
   0.72152911  0.83269627  0.25034835
   0.88879408  0.66717308  0.25046025
   0.49977535  0.50080122  0.23823899
   0.53124346  0.41838848  0.43844919
grapheneN                               
           1
    12.791445    0.001275    0.004238
     0.000730    7.385437   -0.000530
     0.005044   -0.001071   14.978478
   C    N    Zn
  35   1   1
Direct configuration=    20
   0.16691094  0.16681141  0.25080466
  -0.00018483 -0.00004570  0.25064005
   0.05587031  0.16619755  0.25065723
   0.22218794 -0.00006579  0.25099821
   0.49960247  0.16736673  0.24289496
   0.33363625  0.00022432  0.24909748
   0.38905151  0.16667516  0.24478642
   0.55564464  0.00021652  0.24586677
   0.83304166  0.16650508  0.24936538
   0.66597435  0.00049939  0.24851757
   0.72152305  0.16723657  0.24708755
   0.88821864 -0.00015514  0.25095504
   0.16709182  0.50025069  0.25056394
   0.00003243  0.33274658  0.25045101
   0.05551342  0.50032983  0.25079458
   0.22295133  0.33340839  0.24903063
   0.33453550  0.33403627  0.24405416
   0.38993140  0.49982825  0.24227075
   0.55508288  0.33461283  0.23941827
   0.83284938  0.50060693  0.24838660
   0.66593496  0.33479236  0.24185069
   0.72221892  0.50009332  0.24399530
   0.88857767  0.33298752  0.24947882
   0.16701760  0.83309814  0.25114960
  -0.00013577  0.66711959  0.25049166
   0.05570353  0.83332142  0.25082589
   0.22259776  0.66636482  0.24961694
   0.49998267  0.83205831  0.24471367
   0.33431316  0.66588102  0.24615829
   0.38936575  0.83367773  0.24708754
   0.55515442  0.66591133  0.24219560
   0.83296118  0.83294737  0.25135935
   0.66576707  0.66513657  0.24447448
   0.72147818  0.83287422  0.24967872
   0.88885914  0.66693575  0.25040759
   0.49986223  0.50048907  0.23835855
   0.53124652  0.41830555  0.44248605
grapheneN                               
           1
    12.791334    0.001358    0.004229
     0.000778    7.385539   -0.000524
     0.005034   -0.001058   14.978401
   C    N    Zn
  35   1   1
Direct configuration=    21
   0.16686545  0.16684329  0.25079711
  -0.00019489 -0.00003168  0.25068151
   0.05590790  0.16619684  0.25068868
   0.22215302 -0.00005176  0.25100603
   0.49959272  0.16729987  0.24288539
   0.33361306  0.00024197  0.24904802
   0.38908986  0.16665872  0.24476974
   0.55564424  0.00020237  0.24576156
   0.83314182  0.16649287  0.24934378
   0.66599464  0.00052097  0.24841593
   0.72154018  0.16725102  0.24708857
   0.88820852 -0.00008203  0.25096870
   0.16708986  0.50021739  0.25053136
   0.00002741  0.33265917  0.25047405
   0.05552661  0.50040218  0.25083662
   0.22293675  0.33339993  0.24894010
   0.33452258  0.33419921  0.24400619
   0.38986223  0.49974125  0.24237070
   0.55506137  0.33463454  0.23945405
   0.83285958  0.50064999  0.24833270
   0.66599388  0.33486903  0.24186308
   0.72224620  0.50002104  0.24396917
   0.88854799  0.33302316  0.24943565
   0.16699593  0.83303366  0.25115217
  -0.00017818  0.66712668  0.25051978
   0.05572343  0.83331728  0.25086379
   0.22252639  0.66635916  0.24955651
   0.49998508  0.83202049  0.24462128
   0.33428833  0.66582936  0.24613842
   0.38938468  0.83371104  0.24697655
   0.55518220  0.66602651  0.24226173
   0.83304992  0.83290100  0.25135960
   0.66572053  0.66505510  0.24443522
   0.72147098  0.83289937  0.24958407
   0.88886834  0.66690222  0.25040015
   0.49987451  0.50044496  0.23837545
   0.53124695  0.41829383  0.44305660
grapheneN                               
           1
    12.792063    0.000171    0.004081
     0.000093    7.387140   -0.000466
     0.004863   -0.000942   14.974300
   C    N    Zn
  35   1   1
Direct configuration=    22
   0.16704033  0.16668940  0.25066643
  -0.00008171 -0.00012821  0.25104923
   0.05566216  0.16648421  0.25093152
   0.22201627  0.00001852  0.25097571
   0.49979554  0.16767996  0.24274458
   0.33368958  0.00018292  0.24855838
   0.38903393  0.16624175  0.24468181
   0.55554121 -0.00014600  0.24504344
   0.83310233  0.16697510  0.24924609
   0.66656555  0.00020571  0.24767377
   0.72160090  0.16744131  0.24701084
   0.88849965  0.00012737  0.25106291
   0.16677358  0.49955905  0.25016331
  -0.00012407  0.33306019  0.25062944
   0.05570234  0.50014291  0.25107586
   0.22287858  0.33433270  0.24835630
   0.33410765  0.33431034  0.24400879
   0.38962157  0.49995675  0.24290707
   0.55506027  0.33442943  0.23982850
   0.83307694  0.50007617  0.24796462
   0.66616229  0.33443938  0.24207020
   0.72271979  0.49982796  0.24386914
   0.88871833  0.33347726  0.24914304
   0.16686592  0.83309924  0.25110707
  -0.00021173  0.66666159  0.25079898
   0.05562877  0.83352189  0.25114705
   0.22269422  0.66583302  0.24921042
   0.49993315  0.83233872  0.24418537
   0.33413049  0.66626061  0.24613299
   0.38900734  0.83360587  0.24622412
   0.55534030  0.66614608  0.24254248
   0.83308195  0.83279169  0.25117780
   0.66564122  0.66573632  0.24437198
   0.72128596  0.83291502  0.24886176
   0.88878871  0.66677313  0.25034185
   0.49977086  0.50001348  0.23857279
   0.53124994  0.41819914  0.44663437
grapheneN                               
           1
    12.792238   -0.000114    0.004046
    -0.000072    7.387526   -0.000452
     0.004822   -0.000914   14.973314
   C    N    Zn
  35   1   1
Direct configuration=    23
   0.16708241  0.16665237  0.25063498
  -0.00005447 -0.00015143  0.25113775
   0.05560302  0.16655335  0.25098997
   0.22198336  0.00003543  0.25096841
   0.49984435  0.16777142  0.24271068
   0.33370799  0.00016871  0.24844050
   0.38902046  0.16614142  0.24466064
   0.55551641 -0.00022983  0.24487057
   0.83309283  0.16709112  0.24922257
   0.66670294  0.00012988  0.24749511
   0.72161552  0.16748710  0.24699213
   0.88856971  0.00017777  0.25108559
   0.16669746  0.49940064  0.25007471
  -0.00016052  0.33315668  0.25066684
   0.05574463  0.50008054  0.25113345
   0.22286459  0.33455714  0.24821576
   0.33400780  0.33433706  0.24400941
   0.38956367  0.50000859  0.24303619
   0.55506000  0.33438008  0.23991864
   0.83312925  0.49993811  0.24787601
   0.66620281  0.33433601  0.24212006
   0.72283376  0.49978152  0.24384505
   0.88875932  0.33358653  0.24907260
   0.16683464  0.83311501  0.25109622
  -0.00021980  0.66654969  0.25086620
   0.05560600  0.83357112  0.25121524
   0.22273460  0.66570643  0.24912710
   0.49992066  0.83241529  0.24408043
   0.33409251  0.66636437  0.24613168
   0.38891652  0.83358055  0.24604299
   0.55537834  0.66617486  0.24261007
   0.83308966  0.83276539  0.25113404
   0.66562214  0.66590023  0.24435676
   0.72124143  0.83291879  0.24868788
   0.88876955  0.66674207  0.25032782
   0.49974592  0.49990965  0.23862030
   0.53125066  0.41817634  0.44749566
grapheneN                               
           1
    12.794887   -0.001854    0.003823
    -0.001077    7.389102   -0.000336
     0.004564   -0.000679   14.967021
   C    N    Zn
  35   1   1
Direct configuration=    24
   0.16717186  0.16703630  0.25044476
   0.00010393  0.00010542  0.25152444
   0.05546264  0.16687583  0.25124098
   0.22214461 -0.00003974  0.25079303
   0.49988145  0.16787697  0.24253472
   0.33363681 -0.00014799  0.24782086
   0.38876252  0.16646633  0.24453977
   0.55592502 -0.00004738  0.24422748
   0.83285943  0.16759389  0.24916837
   0.66659425 -0.00005380  0.24673777
   0.72182939  0.16716253  0.24679850
   0.88861262 -0.00001698  0.25117462
   0.16660989  0.49982615  0.24961873
  -0.00011483  0.33384890  0.25080102
   0.05550933  0.49950589  0.25124917
   0.22266824  0.33427931  0.24778038
   0.33390258  0.33364105  0.24428216
   0.38974582  0.50049087  0.24330132
   0.55537168  0.33430052  0.24033691
   0.83331157  0.49969319  0.24754037
   0.66606613  0.33409914  0.24240911
   0.72275856  0.50016122  0.24381612
   0.88906191  0.33336829  0.24885192
   0.16692432  0.83302983  0.25100820
   0.00003637  0.66634085  0.25121799
   0.05541220  0.83317591  0.25150678
   0.22274608  0.66549777  0.24891319
   0.49957139  0.83254962  0.24379766
   0.33401608  0.66663295  0.24615017
   0.38870204  0.83366180  0.24541967
   0.55513249  0.66556669  0.24263122
   0.83271091  0.83309400  0.25075574
   0.66605216  0.66601609  0.24441811
   0.72161383  0.83294891  0.24802883
   0.88877389  0.66662559  0.25026140
   0.49954969  0.50004272  0.23905867
   0.53125326  0.41807136  0.45080985
grapheneN                               
           1
    12.794863   -0.001839    0.003825
    -0.001068    7.389088   -0.000337
     0.004566   -0.000681   14.967077
   C    N    Zn
  35   1   1
Direct configuration=    25
   0.16717107  0.16703292  0.25044644
   0.00010254  0.00010316  0.25152104
   0.05546388  0.16687299  0.25123877
   0.22214319 -0.00003908  0.25079457
   0.49988112  0.16787604  0.24253627
   0.33363743 -0.00014520  0.24782632
   0.38876479  0.16646347  0.24454084
   0.55592142 -0.00004898  0.24423315
   0.83286148  0.16758946  0.24916884
   0.66659520 -0.00005219  0.24674445
   0.72182751  0.16716539  0.24680021
   0.88861225 -0.00001526  0.25117383
   0.16661067  0.49982240  0.24962275
  -0.00011524  0.33384280  0.25079984
   0.05551140  0.49951095  0.25124815
   0.22266997  0.33428175  0.24778421
   0.33390350  0.33364718  0.24427976
   0.38974422  0.50048662  0.24329898
   0.55536894  0.33430122  0.24033322
   0.83330997  0.49969535  0.24754333
   0.66606733  0.33410123  0.24240656
   0.72275922  0.50015788  0.24381637
   0.88905924  0.33337021  0.24885387
   0.16692353  0.83303058  0.25100898
   0.00003412  0.66634269  0.25121489
   0.05541391  0.83317939  0.25150421
   0.22274598  0.66549961  0.24891508
   0.49957446  0.83254843  0.24380015
   0.33401675  0.66663058  0.24615001
   0.38870392  0.83366108  0.24542516
   0.55513465  0.66557204  0.24263104
   0.83271425  0.83309110  0.25075907
   0.66604838  0.66601507  0.24441757
   0.72161055  0.83294865  0.24803464
   0.88877385  0.66662661  0.25026198
   0.49955142  0.50004155  0.23905480
   0.53125324  0.41807229  0.45078065
grapheneN                               
           1
    12.798724   -0.000164    0.003690
    -0.000101    7.389342   -0.000231
     0.004412   -0.000466   14.962047
   C    N    Zn
  35   1   1
Direct configuration=    26
   0.16688931  0.16713417  0.25026927
  -0.00001749  0.00015832  0.25184131
   0.05572936  0.16718593  0.25142905
   0.22226046 -0.00009513  0.25048981
   0.49976935  0.16773222  0.24238449
   0.33347870 -0.00004124  0.24724594
   0.38880669  0.16654969  0.24440191
   0.55599267  0.00028750  0.24380430
   0.83307042  0.16715419  0.24914212
   0.66646653 -0.00004474  0.24611795
   0.72171034  0.16690839  0.24650518
   0.88830973  0.00019402  0.25122561
   0.16669674  0.50015962  0.24925453
  -0.00000356  0.33346174  0.25087924
   0.05548570  0.49989716  0.25122130
   0.22258682  0.33377789  0.24760737
   0.33412197  0.33372642  0.24464062
   0.38975463  0.50023836  0.24331629
   0.55533658  0.33434211  0.24069421
   0.83332783  0.49995961  0.24730158
   0.66607958  0.33438523  0.24268019
   0.72251976  0.50017891  0.24388785
   0.88901622  0.33311460  0.24878771
   0.16698914  0.83286366  0.25092489
  -0.00005257  0.66634337  0.25151634
   0.05561695  0.83288392  0.25175731
   0.22254475  0.66594425  0.24884383
   0.49955149  0.83218313  0.24361829
   0.33409809  0.66627962  0.24610402
   0.38875961  0.83393426  0.24507222
   0.55492394  0.66553570  0.24248813
   0.83283834  0.83323402  0.25031648
   0.66618785  0.66557684  0.24447431
   0.72175609  0.83310654  0.24754613
   0.88886463  0.66675180  0.25019518
   0.49964840  0.50030166  0.23963257
   0.53125506  0.41797625  0.45335244
grapheneN                               
           1
    12.799251    0.000065    0.003672
     0.000031    7.389377   -0.000216
     0.004391   -0.000436   14.961361
   C    N    Zn
  35   1   1
Direct configuration=    27
   0.16685089  0.16714799  0.25024510
  -0.00003385  0.00016585  0.25188501
   0.05576555  0.16722860  0.25145501
   0.22227645 -0.00010277  0.25044823
   0.49975411  0.16771261  0.24236379
   0.33345706 -0.00002706  0.24716676
   0.38881240  0.16656145  0.24438296
   0.55600238  0.00033339  0.24374579
   0.83309891  0.16709482  0.24913848
   0.66644899 -0.00004372  0.24603248
   0.72169437  0.16687335  0.24646493
   0.88826849  0.00022257  0.25123267
   0.16670847  0.50020561  0.24920430
   0.00001167  0.33340977  0.25089007
   0.05548220  0.49994983  0.25121764
   0.22257549  0.33370918  0.24758325
   0.33415176  0.33373721  0.24468985
   0.38975605  0.50020450  0.24331865
   0.55533217  0.33434768  0.24074346
   0.83333026  0.49999565  0.24726860
   0.66608125  0.33442396  0.24271752
   0.72248711  0.50018179  0.24389760
   0.88901036  0.33307975  0.24877868
   0.16699808  0.83284089  0.25091342
  -0.00006438  0.66634346  0.25155746
   0.05564463  0.83284361  0.25179184
   0.22251731  0.66600489  0.24883411
   0.49954836  0.83213332  0.24359349
   0.33410918  0.66623176  0.24609775
   0.38876720  0.83397152  0.24502407
   0.55489521  0.66553075  0.24246864
   0.83285526  0.83325350  0.25025610
   0.66620687  0.66551707  0.24448206
   0.72177593  0.83312807  0.24747949
   0.88887700  0.66676887  0.25018607
   0.49966162  0.50033713  0.23971139
   0.53125532  0.41796314  0.45370330
grapheneN                               
           1
    12.800900    0.001028    0.003568
     0.000587    7.389957   -0.000096
     0.004271   -0.000192   14.958259
   C    N    Zn
  35   1   1
Direct configuration=    28
   0.16687181  0.16666628  0.25007445
  -0.00009963  0.00001315  0.25217436
   0.05577386  0.16682331  0.25162026
   0.22203817 -0.00003208  0.24998860
   0.49970966  0.16772810  0.24222234
   0.33343826  0.00040334  0.24653270
   0.38894654  0.16637535  0.24422166
   0.55561405  0.00005806  0.24340064
   0.83301482  0.16666013  0.24907954
   0.66649265  0.00010795  0.24545073
   0.72158666  0.16707443  0.24608938
   0.88832326  0.00026304  0.25124210
   0.16677675  0.50005689  0.24891719
   0.00006044  0.33316294  0.25093839
   0.05561118  0.50030900  0.25107691
   0.22269823  0.33391182  0.24757303
   0.33426073  0.33393305  0.24506056
   0.38972906  0.49983677  0.24328406
   0.55514189  0.33448503  0.24111472
   0.83317406  0.50021779  0.24709084
   0.66603741  0.33442514  0.24297874
   0.72262079  0.49996436  0.24407301
   0.88888924  0.33305774  0.24882906
   0.16703745  0.83312532  0.25083474
  -0.00019374  0.66659811  0.25181089
   0.05573207  0.83318606  0.25207467
   0.22266139  0.66620560  0.24879603
   0.49978703  0.83221801  0.24338467
   0.33413639  0.66612964  0.24596276
   0.38883795  0.83374414  0.24478615
   0.55511268  0.66579833  0.24229796
   0.83310426  0.83322206  0.24977524
   0.66586032  0.66557724  0.24446783
   0.72165791  0.83288320  0.24700289
   0.88886962  0.66701645  0.25008307
   0.49979960  0.50022510  0.24039358
   0.53125728  0.41784913  0.45626626
grapheneN                               
           1
    12.801203    0.001205    0.003549
     0.000690    7.390064   -0.000074
     0.004248   -0.000147   14.957689
   C    N    Zn
  35   1   1
Direct configuration=    29
   0.16687566  0.16657766  0.25004305
  -0.00011173 -0.00001495  0.25222761
   0.05577539  0.16674874  0.25165067
   0.22199434 -0.00001906  0.24990401
   0.49970148  0.16773095  0.24219631
   0.33343479  0.00048252  0.24641601
   0.38897122  0.16634112  0.24419198
   0.55554261  0.00000742  0.24333713
   0.83299936  0.16658017  0.24906869
   0.66650068  0.00013586  0.24534367
   0.72156684  0.16711143  0.24602027
   0.88833333  0.00027049  0.25124383
   0.16678931  0.50002953  0.24886436
   0.00006942  0.33311753  0.25094728
   0.05563490  0.50037507  0.25105101
   0.22272081  0.33394910  0.24757115
   0.33428077  0.33396907  0.24512878
   0.38972410  0.49976912  0.24327770
   0.55510689  0.33451031  0.24118304
   0.83314532  0.50025866  0.24705813
   0.66602935  0.33442536  0.24302681
   0.72264538  0.49992435  0.24410529
   0.88886696  0.33305369  0.24883833
   0.16704469  0.83317765  0.25082026
  -0.00021754  0.66664495  0.25185752
   0.05574816  0.83324905  0.25212671
   0.22268790  0.66624253  0.24878902
   0.49983093  0.83223359  0.24334624
   0.33414139  0.66611085  0.24593791
   0.38885097  0.83370231  0.24474237
   0.55515269  0.66584756  0.24226656
   0.83315006  0.83321628  0.24968675
   0.66579657  0.66558832  0.24446521
   0.72163620  0.83283816  0.24691519
   0.88886826  0.66706200  0.25006411
   0.49982499  0.50020449  0.24051912
   0.53125764  0.41782813  0.45673790
grapheneN                               
           1
    12.798997    0.000380    0.003468
     0.000213    7.391055   -0.000040
     0.004153   -0.000081   14.958261
   C    N    Zn
  35   1   1
Direct configuration=    30
   0.16712083  0.16662893  0.24993577
   0.00001555 -0.00005581  0.25238800
   0.05553398  0.16618376  0.25172942
   0.22199564  0.00011004  0.24943700
   0.49973620  0.16780691  0.24214307
   0.33351582  0.00016723  0.24595416
   0.38892558  0.16645346  0.24406717
   0.55556386 -0.00013705  0.24312214
   0.83271941  0.16702374  0.24896553
   0.66635204  0.00002059  0.24492654
   0.72156510  0.16720311  0.24570762
   0.88860592 -0.00013607  0.25117891
   0.16687811  0.50005313  0.24878546
   0.00001180  0.33347715  0.25093821
   0.05563693  0.50003678  0.25089272
   0.22287533  0.33410343  0.24770036
   0.33418758  0.33369779  0.24530385
   0.38990851  0.50001257  0.24336160
   0.55512936  0.33453384  0.24147448
   0.83314142  0.50012436  0.24703463
   0.66588019  0.33430112  0.24317014
   0.72261772  0.49997405  0.24431606
   0.88882538  0.33310583  0.24897345
   0.16702123  0.83338160  0.25076368
  -0.00004136  0.66701208  0.25193114
   0.05555407  0.83358207  0.25235908
   0.22293888  0.66597688  0.24871758
   0.49974479  0.83245457  0.24312800
   0.33417980  0.66626875  0.24573853
   0.38886771  0.83360661  0.24462823
   0.55532037  0.66583969  0.24223110
   0.83292080  0.83311863  0.24939258
   0.66575552  0.66571470  0.24434711
   0.72154942  0.83280181  0.24655646
   0.88880172  0.66705980  0.24992812
   0.49975435  0.50004753  0.24100792
   0.53126055  0.41772638  0.45873421
grapheneN                               
           1
    12.799221    0.000464    0.003476
     0.000261    7.390954   -0.000044
     0.004163   -0.000087   14.958203
   C    N    Zn
  35   1   1
Direct configuration=    31
   0.16709590  0.16662372  0.24994667
   0.00000261 -0.00005166  0.25237170
   0.05555853  0.16624119  0.25172141
   0.22199551  0.00009692  0.24948447
   0.49973267  0.16779919  0.24214849
   0.33350758  0.00019928  0.24600110
   0.38893022  0.16644204  0.24407986
   0.55556170 -0.00012236  0.24314399
   0.83274787  0.16697866  0.24897602
   0.66636716  0.00003231  0.24496894
   0.72156528  0.16719379  0.24573940
   0.88857821 -0.00009475  0.25118551
   0.16686908  0.50005073  0.24879348
   0.00001765  0.33344060  0.25093913
   0.05563672  0.50007117  0.25090881
   0.22285962  0.33408774  0.24768723
   0.33419706  0.33372537  0.24528605
   0.38988976  0.49998782  0.24335307
   0.55512707  0.33453144  0.24144485
   0.83314182  0.50013801  0.24703702
   0.66589536  0.33431375  0.24315557
   0.72262053  0.49996900  0.24429464
   0.88882961  0.33310053  0.24895971
   0.16702361  0.83336087  0.25076944
  -0.00005927  0.66697476  0.25192366
   0.05557380  0.83354823  0.25233546
   0.22291336  0.66600387  0.24872484
   0.49975355  0.83243211  0.24315019
   0.33417589  0.66625270  0.24575880
   0.38886601  0.83361634  0.24463983
   0.55530333  0.66584049  0.24223470
   0.83294411  0.83312856  0.24942248
   0.66575969  0.66570186  0.24435911
   0.72155824  0.83280550  0.24659292
   0.88880849  0.66706003  0.24994194
   0.49976154  0.50006349  0.24095823
   0.53126025  0.41773672  0.45853128
grapheneN                               
           1
    12.797436    0.000215    0.003138
     0.000118    7.390836   -0.000049
     0.003766   -0.000098   14.960528
   C    N    Zn
  35   1   1
Direct configuration=    32
   0.16705794  0.16706045  0.24989335
  -0.00001858 -0.00001981  0.25242659
   0.05561534  0.16653499  0.25171251
   0.22225736  0.00007487  0.24910044
   0.49976858  0.16783740  0.24217330
   0.33357443 -0.00022306  0.24573432
   0.38885376  0.16637609  0.24399236
   0.55571469  0.00008133  0.24300480
   0.83280854  0.16713380  0.24886302
   0.66630176 -0.00016619  0.24473029
   0.72143517  0.16705859  0.24551774
   0.88846779 -0.00011329  0.25105773
   0.16694005  0.50007568  0.24888399
  -0.00008980  0.33338787  0.25091264
   0.05564908  0.49997607  0.25077860
   0.22285639  0.33402214  0.24785929
   0.33421342  0.33372611  0.24529394
   0.38994620  0.50019643  0.24351093
   0.55517139  0.33435646  0.24165188
   0.83320589  0.49997228  0.24713686
   0.66586947  0.33440221  0.24320320
   0.72245161  0.50005078  0.24448002
   0.88880216  0.33328445  0.24909641
   0.16698137  0.83320336  0.25071128
   0.00005569  0.66694453  0.25185777
   0.05563242  0.83345203  0.25247820
   0.22288492  0.66595564  0.24860910
   0.49962023  0.83230231  0.24296385
   0.33432809  0.66629376  0.24556888
   0.38886920  0.83376893  0.24455683
   0.55513927  0.66580197  0.24230432
   0.83272407  0.83307688  0.24929679
   0.66600670  0.66563734  0.24420275
   0.72144340  0.83310273  0.24632350
   0.88882677  0.66687386  0.24981322
   0.49974203  0.50013686  0.24123568
   0.53126332  0.41764412  0.46003363
grapheneN                               
           1
    12.797231    0.000186    0.003099
     0.000101    7.390823   -0.000050
     0.003720   -0.000099   14.960795
   C    N    Zn
  35   1   1
Direct configuration=    33
   0.16705359  0.16711044  0.24988725
  -0.00002101 -0.00001616  0.25243287
   0.05562185  0.16656862  0.25171149
   0.22228733  0.00007234  0.24905649
   0.49977269  0.16784177  0.24217614
   0.33358208 -0.00027141  0.24570379
   0.38884500  0.16636854  0.24398235
   0.55573220  0.00010465  0.24298887
   0.83281549  0.16715156  0.24885009
   0.66629427 -0.00018892  0.24470297
   0.72142028  0.16704311  0.24549237
   0.88845515 -0.00011542  0.25104311
   0.16694818  0.50007854  0.24889435
  -0.00010210  0.33338183  0.25090961
   0.05565049  0.49996519  0.25076370
   0.22285602  0.33401463  0.24787898
   0.33421529  0.33372620  0.24529485
   0.38995267  0.50022031  0.24352900
   0.55517646  0.33433643  0.24167558
   0.83321323  0.49995331  0.24714829
   0.66586650  0.33441234  0.24320865
   0.72243227  0.50006014  0.24450124
   0.88879902  0.33330551  0.24911205
   0.16697653  0.83318533  0.25070462
   0.00006885  0.66694107  0.25185023
   0.05563914  0.83344102  0.25249453
   0.22288166  0.66595011  0.24859585
   0.49960497  0.83228745  0.24294252
   0.33434551  0.66629846  0.24554714
   0.38886956  0.83378640  0.24454733
   0.55512048  0.66579756  0.24231229
   0.83269888  0.83307097  0.24928241
   0.66603498  0.66562996  0.24418485
   0.72143026  0.83313676  0.24629266
   0.88882886  0.66685254  0.24979848
   0.49973980  0.50014526  0.24126743
   0.53126368  0.41763352  0.46020558
grapheneN                               
           1
    12.796687   -0.000291    0.002654
    -0.000175    7.389927   -0.000004
     0.003200   -0.000006   14.963244
   C    N    Zn
  35   1   1
Direct configuration=    34
   0.16704792  0.16707030  0.24985758
  -0.00009302  0.00004510  0.25242270
   0.05571846  0.16705553  0.25165748
   0.22229545  0.00000912  0.24874530
   0.49974136  0.16777145  0.24224665
   0.33360903 -0.00013728  0.24551820
   0.38887950  0.16619833  0.24391211
   0.55565662  0.00012335  0.24286036
   0.83286116  0.16696900  0.24871686
   0.66631168  0.00003698  0.24453370
   0.72141285  0.16698787  0.24533111
   0.88818824  0.00012818  0.25086417
   0.16694438  0.50000703  0.24908761
  -0.00009896  0.33329713  0.25088381
   0.05569163  0.50006621  0.25067025
   0.22283911  0.33415308  0.24804196
   0.33431618  0.33389529  0.24523465
   0.38989326  0.50011349  0.24373210
   0.55513593  0.33432284  0.24184570
   0.83313125  0.50002241  0.24733725
   0.66587677  0.33441489  0.24322484
   0.72249338  0.50002665  0.24465650
   0.88877693  0.33329061  0.24922622
   0.16711785  0.83311070  0.25059574
   0.00000608  0.66655332  0.25169580
   0.05576787  0.83328580  0.25256375
   0.22284517  0.66605639  0.24845608
   0.49970114  0.83232179  0.24280422
   0.33434955  0.66634802  0.24540948
   0.38889439  0.83363147  0.24441237
   0.55506113  0.66578171  0.24241724
   0.83270873  0.83304737  0.24921273
   0.66596943  0.66573154  0.24401603
   0.72140161  0.83303093  0.24605181
   0.88884216  0.66678355  0.24968765
   0.49981048  0.50019836  0.24144267
   0.53126543  0.41753148  0.46159732
grapheneN                               
           1
    12.796575   -0.000389    0.002563
    -0.000231    7.389743    0.000006
     0.003093    0.000013   14.963747
   C    N    Zn
  35   1   1
Direct configuration=    35
   0.16704676  0.16706206  0.24985150
  -0.00010779  0.00005766  0.25242061
   0.05573827  0.16715539  0.25164640
   0.22229711 -0.00000385  0.24868150
   0.49973494  0.16775703  0.24226111
   0.33361455 -0.00010977  0.24548014
   0.38888658  0.16616342  0.24389771
   0.55564112  0.00012718  0.24283401
   0.83287053  0.16693156  0.24868954
   0.66631525  0.00008332  0.24449900
   0.72141133  0.16697654  0.24529805
   0.88813350  0.00017813  0.25082748
   0.16694360  0.49999236  0.24912724
  -0.00009832  0.33327976  0.25087852
   0.05570007  0.50008693  0.25065109
   0.22283564  0.33418147  0.24807537
   0.33433687  0.33392997  0.24522231
   0.38988108  0.50009158  0.24377374
   0.55512762  0.33432006  0.24188058
   0.83311445  0.50003658  0.24737600
   0.66587888  0.33441541  0.24322816
   0.72250591  0.50001978  0.24468833
   0.88877240  0.33328756  0.24924963
   0.16714682  0.83309540  0.25057342
  -0.00000679  0.66647379  0.25166414
   0.05579427  0.83325397  0.25257795
   0.22283768  0.66607819  0.24842743
   0.49972086  0.83232883  0.24277586
   0.33435038  0.66635818  0.24538125
   0.38889948  0.83359970  0.24438470
   0.55504895  0.66577846  0.24243876
   0.83271075  0.83304253  0.24919844
   0.66595598  0.66575237  0.24398142
   0.72139573  0.83300922  0.24600243
   0.88884488  0.66676940  0.24966493
   0.49982498  0.50020925  0.24147861
   0.53126580  0.41751055  0.46188268
grapheneN                               
           1
    12.796464   -0.000612    0.001942
    -0.000360    7.389310    0.000094
     0.002366    0.000192   14.964755
   C    N    Zn
  35   1   1
Direct configuration=    36
   0.16716921  0.16685015  0.24981719
  -0.00009734  0.00017139  0.25235097
   0.05568082  0.16693367  0.25157366
   0.22213418  0.00005792  0.24844880
   0.49967070  0.16767129  0.24235233
   0.33359911  0.00009587  0.24531505
   0.38895597  0.16632446  0.24383499
   0.55556346  0.00005690  0.24271565
   0.83270557  0.16699426  0.24852720
   0.66632889  0.00022620  0.24435499
   0.72153109  0.16716650  0.24518596
   0.88816177  0.00011337  0.25062069
   0.16689322  0.50010094  0.24935691
  -0.00003855  0.33361680  0.25085426
   0.05568885  0.49992869  0.25062114
   0.22293582  0.33421634  0.24819979
   0.33434376  0.33384376  0.24516829
   0.38989620  0.50003448  0.24395854
   0.55510488  0.33445945  0.24203251
   0.83305427  0.50010392  0.24762358
   0.66589295  0.33431378  0.24325549
   0.72255538  0.50005187  0.24477345
   0.88876716  0.33308773  0.24933215
   0.16727111  0.83319574  0.25038710
  -0.00004197  0.66640276  0.25145414
   0.05568752  0.83322797  0.25254176
   0.22292687  0.66602118  0.24830191
   0.49982331  0.83240581  0.24268934
   0.33419010  0.66628128  0.24531523
   0.38899250  0.83355070  0.24418367
   0.55519565  0.66577494  0.24251416
   0.83279914  0.83301241  0.24911284
   0.66571865  0.66574369  0.24384993
   0.72144149  0.83284844  0.24578726
   0.88879420  0.66688278  0.24959835
   0.49980954  0.50013609  0.24162506
   0.53126465  0.41737649  0.46333566
grapheneN                               
           1
    12.796467   -0.000605    0.001962
    -0.000356    7.389324    0.000091
     0.002390    0.000186   14.964723
   C    N    Zn
  35   1   1
Direct configuration=    37
   0.16716529  0.16685694  0.24981829
  -0.00009768  0.00016774  0.25235320
   0.05568266  0.16694077  0.25157599
   0.22213940  0.00005594  0.24845626
   0.49967276  0.16767404  0.24234941
   0.33359961  0.00008928  0.24532034
   0.38895375  0.16631930  0.24383700
   0.55556594  0.00005915  0.24271945
   0.83271086  0.16699225  0.24853241
   0.66632845  0.00022162  0.24435960
   0.72152725  0.16716041  0.24518955
   0.88816087  0.00011544  0.25062731
   0.16689484  0.50009746  0.24934955
  -0.00004046  0.33360599  0.25085503
   0.05568921  0.49993376  0.25062210
   0.22293261  0.33421522  0.24819580
   0.33434354  0.33384652  0.24517003
   0.38989571  0.50003631  0.24395262
   0.55510561  0.33445498  0.24202764
   0.83305619  0.50010176  0.24761565
   0.66589250  0.33431703  0.24325461
   0.72255379  0.50005084  0.24477072
   0.88876733  0.33309414  0.24932951
   0.16726712  0.83319253  0.25039307
  -0.00004085  0.66640504  0.25146087
   0.05569094  0.83322881  0.25254292
   0.22292402  0.66602300  0.24830593
   0.49982003  0.83240334  0.24269211
   0.33419523  0.66628374  0.24531735
   0.38898952  0.83355227  0.24419011
   0.55519095  0.66577505  0.24251174
   0.83279631  0.83301337  0.24911558
   0.66572625  0.66574397  0.24385415
   0.72144002  0.83285360  0.24579415
   0.88879583  0.66687915  0.24960048
   0.49981004  0.50013844  0.24162037
   0.53126468  0.41738078  0.46328910
grapheneN                               
           1
    12.797428    0.000245    0.001369
     0.000135    7.389463    0.000170
     0.001696    0.000346   14.963317
   C    N    Zn
  35   1   1
Direct configuration=    38
   0.16713135  0.16689238  0.24978182
  -0.00010242  0.00006809  0.25222310
   0.05565591  0.16661345  0.25150384
   0.22216055  0.00011393  0.24834167
   0.49970966  0.16777532  0.24241474
   0.33359526  0.00007352  0.24517681
   0.38893231  0.16649137  0.24379935
   0.55566099  0.00009338  0.24265218
   0.83269074  0.16706401  0.24839198
   0.66638804  0.00005315  0.24425782
   0.72149665  0.16731938  0.24513348
   0.88836406 -0.00003361  0.25044104
   0.16691613  0.50011830  0.24951644
  -0.00004186  0.33358168  0.25084347
   0.05567848  0.49997873  0.25066842
   0.22298418  0.33409493  0.24826319
   0.33430677  0.33376065  0.24518606
   0.38991863  0.50007186  0.24404026
   0.55511572  0.33442336  0.24212160
   0.83309024  0.50003570  0.24782813
   0.66590608  0.33441539  0.24330143
   0.72243280  0.50008712  0.24478364
   0.88877326  0.33313399  0.24935769
   0.16708900  0.83325018  0.25017714
  -0.00006013  0.66667872  0.25128297
   0.05562460  0.83329767  0.25237852
   0.22291564  0.66597212  0.24824642
   0.49981530  0.83229910  0.24266023
   0.33422228  0.66613634  0.24532994
   0.38898313  0.83374518  0.24399327
   0.55519387  0.66579307  0.24251967
   0.83282139  0.83303835  0.24898861
   0.66575536  0.66557783  0.24380309
   0.72144051  0.83298872  0.24565053
   0.88878987  0.66692778  0.24960191
   0.49974845  0.50010663  0.24173751
   0.53126731  0.41724222  0.46457199
grapheneN                               
           1
    12.797858    0.000625    0.001103
     0.000354    7.389525    0.000206
     0.001386    0.000418   14.962689
   C    N    Zn
  35   1   1
Direct configuration=    39
   0.16711616  0.16690823  0.24976551
  -0.00010455  0.00002352  0.25216491
   0.05564396  0.16646707  0.25147156
   0.22217000  0.00013986  0.24829042
   0.49972616  0.16782062  0.24244396
   0.33359331  0.00006647  0.24511261
   0.38892272  0.16656833  0.24378251
   0.55570349  0.00010869  0.24262209
   0.83268174  0.16709611  0.24832917
   0.66641468 -0.00002220  0.24421230
   0.72148296  0.16739047  0.24510840
   0.88845493 -0.00010028  0.25035773
   0.16692566  0.50012761  0.24959109
  -0.00004248  0.33357081  0.25083830
   0.05567368  0.49999885  0.25068914
   0.22300725  0.33404113  0.24829334
   0.33429032  0.33372225  0.24519324
   0.38992888  0.50008776  0.24407947
   0.55512025  0.33440922  0.24216363
   0.83310548  0.50000615  0.24792318
   0.66591216  0.33445937  0.24332238
   0.72237869  0.50010334  0.24478941
   0.88877592  0.33315182  0.24937030
   0.16700933  0.83327598  0.25008056
  -0.00006877  0.66680113  0.25120340
   0.05559492  0.83332847  0.25230498
   0.22291190  0.66594937  0.24821979
   0.49981319  0.83225248  0.24264597
   0.33423438  0.66607042  0.24533558
   0.38898027  0.83383146  0.24390523
   0.55519517  0.66580113  0.24252321
   0.83283260  0.83304951  0.24893182
   0.66576839  0.66550352  0.24378025
   0.72144072  0.83304915  0.24558629
   0.88878720  0.66694953  0.24960256
   0.49972092  0.50009241  0.24178990
   0.53126852  0.41718023  0.46514582
grapheneN                               
           1
    12.798805    0.000563    0.000671
     0.000318    7.389928    0.000294
     0.000881    0.000597   14.960766
   C    N    Zn
  35   1   1
Direct configuration=    40
   0.16704736  0.16693318  0.24973268
  -0.00007392 -0.00008196  0.25201273
   0.05564200  0.16649512  0.25140546
   0.22219741  0.00008976  0.24822427
   0.49977901  0.16788878  0.24247378
   0.33359800  0.00010828  0.24499374
   0.38891325  0.16652369  0.24376671
   0.55576253  0.00008642  0.24259478
   0.83280738  0.16700116  0.24822695
   0.66644809  0.00001228  0.24413320
   0.72144432  0.16732501  0.24507992
   0.88846680 -0.00004899  0.25019365
   0.16696401  0.50002037  0.24968172
  -0.00003434  0.33331262  0.25084126
   0.05566107  0.50014753  0.25075337
   0.22292700  0.33402705  0.24832841
   0.33428174  0.33379855  0.24524886
   0.38991204  0.50004222  0.24411401
   0.55513421  0.33439054  0.24222417
   0.83308537  0.50002050  0.24806261
   0.66585656  0.33457722  0.24337176
   0.72239871  0.50005753  0.24479888
   0.88878703  0.33324376  0.24937394
   0.16692671  0.83326891  0.24989584
  -0.00008076  0.66688262  0.25109834
   0.05560123  0.83338312  0.25207934
   0.22283186  0.66601605  0.24821437
   0.49979256  0.83230347  0.24262114
   0.33431492  0.66620043  0.24535934
   0.38891078  0.83377370  0.24377081
   0.55512548  0.66572267  0.24249941
   0.83282097  0.83312042  0.24878948
   0.66586054  0.66558305  0.24376936
   0.72147951  0.83300786  0.24550162
   0.88878492  0.66688954  0.24962832
   0.49972273  0.50010311  0.24188008
   0.53127303  0.41705442  0.46622568
grapheneN                               
           1
    12.799570    0.000513    0.000322
     0.000289    7.390253    0.000366
     0.000473    0.000742   14.959214
   C    N    Zn
  35   1   1
Direct configuration=    41
   0.16699181  0.16695332  0.24970617
  -0.00004920 -0.00016712  0.25188984
   0.05564041  0.16651777  0.25135209
   0.22221954  0.00004931  0.24817086
   0.49982169  0.16794380  0.24249787
   0.33360178  0.00014204  0.24489774
   0.38890560  0.16648765  0.24375395
   0.55581019  0.00006844  0.24257272
   0.83290881  0.16692451  0.24814442
   0.66647505  0.00004013  0.24406933
   0.72141313  0.16727216  0.24505693
   0.88847639 -0.00000758  0.25006116
   0.16699497  0.49993378  0.24975489
  -0.00002777  0.33310417  0.25084364
   0.05565089  0.50026757  0.25080523
   0.22286222  0.33401568  0.24835672
   0.33427481  0.33386015  0.24529378
   0.38989845  0.50000545  0.24414190
   0.55514548  0.33437547  0.24227306
   0.83306914  0.50003209  0.24817521
   0.66581168  0.33467236  0.24341164
   0.72241487  0.50002055  0.24480652
   0.88879600  0.33331799  0.24937688
   0.16686001  0.83326320  0.24974668
  -0.00009044  0.66694842  0.25101351
   0.05560631  0.83342724  0.25189713
   0.22276724  0.66606989  0.24820999
   0.49977590  0.83234463  0.24260110
   0.33437994  0.66630540  0.24537853
   0.38885467  0.83372708  0.24366227
   0.55506922  0.66565933  0.24248019
   0.83281157  0.83317766  0.24867455
   0.66593494  0.66564726  0.24376057
   0.72151083  0.83297452  0.24543325
   0.88878307  0.66684112  0.24964912
   0.49972419  0.50011175  0.24195290
   0.53127671  0.41695282  0.46709766
grapheneN                               
           1
    12.799762    0.000092   -0.000008
     0.000046    7.391146    0.000483
     0.000087    0.000980   14.957183
   C    N    Zn
  35   1   1
Direct configuration=    42
   0.16699522  0.16684654  0.24966156
  -0.00001673 -0.00008668  0.25167849
   0.05564378  0.16660098  0.25127383
   0.22216181  0.00003017  0.24810085
   0.49983043  0.16783218  0.24249874
   0.33355843  0.00014001  0.24479079
   0.38895802  0.16642258  0.24375428
   0.55578428  0.00004671  0.24257155
   0.83295480  0.16692349  0.24804359
   0.66647582  0.00014448  0.24398527
   0.72150845  0.16719010  0.24503654
   0.88840841  0.00006566  0.24986308
   0.16693063  0.49997547  0.24978916
  -0.00001124  0.33316857  0.25086327
   0.05562685  0.50015999  0.25088812
   0.22278028  0.33402706  0.24838179
   0.33423618  0.33388796  0.24539437
   0.38986473  0.50003233  0.24416624
   0.55512960  0.33446171  0.24232007
   0.83305765  0.50007202  0.24826080
   0.66578635  0.33459027  0.24347603
   0.72251922  0.50005665  0.24484428
   0.88883113  0.33323764  0.24936920
   0.16695377  0.83324054  0.24956199
  -0.00008327  0.66679855  0.25095422
   0.05560909  0.83344702  0.25156292
   0.22277385  0.66613124  0.24823524
   0.49973758  0.83241963  0.24255304
   0.33429224  0.66645653  0.24539818
   0.38887505  0.83371179  0.24357212
   0.55508030  0.66565981  0.24243808
   0.83282578  0.83316071  0.24848016
   0.66593286  0.66577704  0.24376669
   0.72158359  0.83290491  0.24535776
   0.88874424  0.66688333  0.24968034
   0.49975169  0.50008000  0.24203606
   0.53127928  0.41678303  0.46836132
grapheneN                               
           1
    12.799955   -0.000331   -0.000341
    -0.000198    7.392044    0.000602
    -0.000301    0.001220   14.955138
   C    N    Zn
  35   1   1
Direct configuration=    43
   0.16699864  0.16673908  0.24961665
   0.00001594 -0.00000572  0.25146574
   0.05564716  0.16668472  0.25119506
   0.22210371  0.00001092  0.24803037
   0.49983923  0.16771985  0.24249961
   0.33351478  0.00013796  0.24468312
   0.38901078  0.16635709  0.24375461
   0.55575821  0.00002484  0.24257038
   0.83300109  0.16692247  0.24794209
   0.66647658  0.00024950  0.24390065
   0.72160438  0.16710753  0.24501602
   0.88833999  0.00013937  0.24966368
   0.16686587  0.50001742  0.24982366
   0.00000540  0.33323338  0.25088304
   0.05560266  0.50005172  0.25097155
   0.22269780  0.33403850  0.24840702
   0.33419730  0.33391594  0.24549562
   0.38983079  0.50005937  0.24419074
   0.55511361  0.33454850  0.24236738
   0.83304609  0.50011220  0.24834695
   0.66576086  0.33450765  0.24354085
   0.72262425  0.50009298  0.24488230
   0.88886648  0.33315678  0.24936147
   0.16704813  0.83321775  0.24937607
  -0.00007606  0.66664773  0.25089455
   0.05561188  0.83346694  0.25122649
   0.22278051  0.66619298  0.24826065
   0.49969901  0.83249511  0.24250466
   0.33420398  0.66660862  0.24541795
   0.38889555  0.83369641  0.24348136
   0.55509146  0.66566029  0.24239568
   0.83284008  0.83314366  0.24828447
   0.66593077  0.66590764  0.24377285
   0.72165682  0.83283486  0.24528177
   0.88870515  0.66692582  0.24971176
   0.49977936  0.50004804  0.24211978
   0.53128190  0.41661212  0.46963339
grapheneN                               
           1
    12.800159   -0.000055   -0.000519
    -0.000038    7.392345    0.000708
    -0.000509    0.001435   14.954292
   C    N    Zn
  35   1   1
Direct configuration=    44
   0.16700450  0.16673736  0.24957352
  -0.00006354  0.00012973  0.25119334
   0.05568025  0.16670826  0.25110405
   0.22210036  0.00002314  0.24793585
   0.49981488  0.16766070  0.24247715
   0.33349117  0.00007989  0.24462144
   0.38896875  0.16639806  0.24377325
   0.55572522  0.00007372  0.24257377
   0.83293680  0.16701081  0.24786102
   0.66652770  0.00010647  0.24383146
   0.72164825  0.16719053  0.24499445
   0.88837584  0.00009562  0.24945803
   0.16677707  0.50014160  0.24980863
  -0.00001531  0.33343263  0.25091786
   0.05559709  0.49990518  0.25104284
   0.22270916  0.33403888  0.24842750
   0.33417434  0.33383508  0.24559535
   0.38976753  0.50019235  0.24422699
   0.55510527  0.33449473  0.24240891
   0.83314669  0.50005161  0.24836271
   0.66590391  0.33441167  0.24360769
   0.72255772  0.50015039  0.24495002
   0.88889768  0.33312025  0.24935535
   0.16708231  0.83320966  0.24922449
  -0.00009422  0.66656166  0.25088436
   0.05565559  0.83335310  0.25085777
   0.22282222  0.66612533  0.24828745
   0.49973128  0.83238486  0.24243393
   0.33412545  0.66649150  0.24542005
   0.38887993  0.83385898  0.24345137
   0.55514098  0.66584414  0.24236535
   0.83289547  0.83313091  0.24809205
   0.66590513  0.66582213  0.24378566
   0.72160822  0.83301845  0.24520625
   0.88874887  0.66697314  0.24971016
   0.49975570  0.50009209  0.24217365
   0.53128186  0.41642541  0.47097628
grapheneN                               
           1
    12.800274    0.000102   -0.000619
     0.000052    7.392515    0.000768
    -0.000627    0.001557   14.953814
   C    N    Zn
  35   1   1
Direct configuration=    45
   0.16700780  0.16673639  0.24954919
  -0.00010837  0.00020612  0.25103970
   0.05569892  0.16672153  0.25105272
   0.22209847  0.00003003  0.24788254
   0.49980114  0.16762734  0.24246449
   0.33347785  0.00004715  0.24458666
   0.38894505  0.16642116  0.24378376
   0.55570662  0.00010129  0.24257569
   0.83290055  0.16706063  0.24781529
   0.66655653  0.00002582  0.24379243
   0.72167299  0.16723733  0.24498228
   0.88839606  0.00007095  0.24934204
   0.16672698  0.50021162  0.24980015
  -0.00002699  0.33354499  0.25093750
   0.05559396  0.49982254  0.25108305
   0.22271556  0.33403909  0.24843905
   0.33416139  0.33378949  0.24565159
   0.38973186  0.50026734  0.24424744
   0.55510057  0.33446441  0.24243233
   0.83320343  0.50001743  0.24837160
   0.66598459  0.33435753  0.24364540
   0.72252021  0.50018276  0.24498821
   0.88891528  0.33309964  0.24935190
   0.16710158  0.83320510  0.24913901
  -0.00010446  0.66651312  0.25087861
   0.05568024  0.83328891  0.25064983
   0.22284575  0.66608717  0.24830257
   0.49974947  0.83232268  0.24239404
   0.33408116  0.66642546  0.24542123
   0.38887112  0.83395066  0.24343446
   0.55516891  0.66594782  0.24234824
   0.83292671  0.83312373  0.24798353
   0.66589067  0.66577391  0.24379289
   0.72158081  0.83312198  0.24516366
   0.88877352  0.66699982  0.24970925
   0.49974236  0.50011693  0.24220403
   0.53128185  0.41632010  0.47173364
grapheneN                               
           1
    12.800665   -0.000073   -0.000591
    -0.000049    7.391936    0.000851
    -0.000594    0.001724   14.954528
   C    N    Zn
  35   1   1
Direct configuration=    46
   0.16702057  0.16686959  0.24949417
  -0.00010391  0.00013658  0.25069041
   0.05566699  0.16680207  0.25093714
   0.22214962  0.00003172  0.24775832
   0.49973538  0.16774532  0.24243570
   0.33349044  0.00011283  0.24457627
   0.38884240  0.16644048  0.24381812
   0.55574273  0.00004582  0.24256105
   0.83285358  0.16708810  0.24774642
   0.66653766  0.00001864  0.24373784
   0.72164008  0.16726303  0.24495150
   0.88842658  0.00005745  0.24911218
   0.16675149  0.50016645  0.24975607
  -0.00001726  0.33347828  0.25099467
   0.05557287  0.49994379  0.25113450
   0.22275502  0.33410647  0.24846040
   0.33415918  0.33379420  0.24573194
   0.38970907  0.50026351  0.24430631
   0.55516317  0.33431538  0.24247283
   0.83324385  0.49999296  0.24833040
   0.66606506  0.33441848  0.24371464
   0.72249471  0.50012694  0.24509724
   0.88888853  0.33320379  0.24934896
   0.16704756  0.83320565  0.24900019
  -0.00006805  0.66658258  0.25088489
   0.05567863  0.83320661  0.25028697
   0.22279449  0.66596475  0.24830693
   0.49977411  0.83234111  0.24231281
   0.33415353  0.66634396  0.24539780
   0.38882064  0.83389829  0.24345725
   0.55520069  0.66597540  0.24233607
   0.83292784  0.83317863  0.24781128
   0.66588311  0.66573388  0.24381051
   0.72153729  0.83315889  0.24506997
   0.88886568  0.66691945  0.24965254
   0.49968831  0.50025070  0.24222658
   0.53127849  0.41609824  0.47324911
grapheneN                               
           1
    12.800896   -0.000176   -0.000574
    -0.000108    7.391594    0.000900
    -0.000574    0.001823   14.954951
   C    N    Zn
  35   1   1
Direct configuration=    47
   0.16702812  0.16694844  0.24946159
  -0.00010127  0.00009542  0.25048365
   0.05564808  0.16684975  0.25086872
   0.22217990  0.00003272  0.24768479
   0.49969644  0.16781516  0.24241866
   0.33349789  0.00015172  0.24457012
   0.38878164  0.16645191  0.24383846
   0.55576411  0.00001298  0.24255239
   0.83282577  0.16710436  0.24770566
   0.66652648  0.00001439  0.24370553
   0.72162060  0.16727824  0.24493328
   0.88844465  0.00004946  0.24897611
   0.16676600  0.50013970  0.24972998
  -0.00001150  0.33343878  0.25102851
   0.05556038  0.50001558  0.25116496
   0.22277838  0.33414636  0.24847304
   0.33415787  0.33379698  0.24577951
   0.38969558  0.50026125  0.24434116
   0.55520024  0.33422716  0.24249681
   0.83326777  0.49997847  0.24830601
   0.66611270  0.33445456  0.24375562
   0.72247961  0.50009389  0.24516177
   0.88887269  0.33326544  0.24934722
   0.16701558  0.83320597  0.24891802
  -0.00004649  0.66662370  0.25088860
   0.05567768  0.83315789  0.25007218
   0.22276414  0.66589227  0.24830951
   0.49978870  0.83235201  0.24226473
   0.33419637  0.66629571  0.24538392
   0.38879075  0.83386728  0.24347075
   0.55521950  0.66599174  0.24232887
   0.83292852  0.83321114  0.24770932
   0.66587864  0.66571018  0.24382094
   0.72151153  0.83318073  0.24501451
   0.88892024  0.66687187  0.24961898
   0.49965632  0.50032990  0.24223994
   0.53127650  0.41596687  0.47414620
grapheneN                               
           1
    12.800414   -0.000231   -0.000380
    -0.000140    7.390990    0.000917
    -0.000347    0.001857   14.956736
   C    N    Zn
  35   1   1
Direct configuration=    48
   0.16704370  0.16701841  0.24939708
  -0.00000530 -0.00006929  0.25015718
   0.05563433  0.16678501  0.25074077
   0.22216273  0.00010423  0.24757893
   0.49967830  0.16784504  0.24241807
   0.33349838  0.00013808  0.24462527
   0.38879163  0.16650499  0.24386977
   0.55574818  0.00005893  0.24249739
   0.83288788  0.16705285  0.24765818
   0.66643859  0.00021319  0.24368547
   0.72157853  0.16718832  0.24490848
   0.88840401  0.00014481  0.24875242
   0.16682876  0.49998348  0.24969592
  -0.00003580  0.33336987  0.25107110
   0.05558742  0.50014893  0.25117443
   0.22279965  0.33419489  0.24848932
   0.33415750  0.33392383  0.24580577
   0.38981027  0.50008471  0.24439341
   0.55522111  0.33436832  0.24251955
   0.83317059  0.50010609  0.24824424
   0.66595786  0.33450988  0.24381094
   0.72261443  0.50008234  0.24526675
   0.88883441  0.33325579  0.24934631
   0.16699575  0.83313792  0.24879989
   0.00001786  0.66670985  0.25085559
   0.05562722  0.83338520  0.24986955
   0.22273920  0.66595428  0.24825866
   0.49973358  0.83249826  0.24222226
   0.33418694  0.66636828  0.24537831
   0.38885160  0.83367048  0.24352458
   0.55514674  0.66580508  0.24234284
   0.83287478  0.83316489  0.24760661
   0.66591832  0.66577126  0.24384127
   0.72157952  0.83292365  0.24492536
   0.88889905  0.66688755  0.24950642
   0.49971765  0.50024445  0.24223800
   0.53127474  0.41574618  0.47549390
grapheneN                               
           1
    12.800353   -0.000238   -0.000356
    -0.000144    7.390914    0.000919
    -0.000319    0.001861   14.956961
   C    N    Zn
  35   1   1
Direct configuration=    49
   0.16704567  0.16702723  0.24938894
   0.00000680 -0.00009006  0.25011602
   0.05563260  0.16677684  0.25072464
   0.22216056  0.00011325  0.24756558
   0.49967601  0.16784881  0.24241800
   0.33349845  0.00013636  0.24463223
   0.38879289  0.16651169  0.24387372
   0.55574618  0.00006473  0.24249046
   0.83289571  0.16704635  0.24765220
   0.66642751  0.00023826  0.24368294
   0.72157323  0.16717698  0.24490536
   0.88839888  0.00015683  0.24872421
   0.16683668  0.49996378  0.24969162
  -0.00003887  0.33336118  0.25107648
   0.05559082  0.50016575  0.25117562
   0.22280234  0.33420101  0.24849137
   0.33415745  0.33393982  0.24580908
   0.38982473  0.50006244  0.24440000
   0.55522374  0.33438612  0.24252242
   0.83315834  0.50012218  0.24823646
   0.66593834  0.33451686  0.24381792
   0.72263143  0.50008089  0.24527998
   0.88882958  0.33325457  0.24934620
   0.16699325  0.83312933  0.24878499
   0.00002598  0.66672071  0.25085143
   0.05562086  0.83341386  0.24984400
   0.22273606  0.66596209  0.24825225
   0.49972663  0.83251670  0.24221690
   0.33418575  0.66637743  0.24537761
   0.38885928  0.83364566  0.24353136
   0.55513757  0.66578154  0.24234460
   0.83286800  0.83315906  0.24759366
   0.66592332  0.66577896  0.24384384
   0.72158809  0.83289123  0.24491412
   0.88889637  0.66688952  0.24949223
   0.49972538  0.50023368  0.24223775
   0.53127451  0.41571835  0.47566381
grapheneN                               
           1
    12.799669    0.000187    0.000040
     0.000101    7.390514    0.000880
     0.000144    0.001782   14.958569
   C    N    Zn
  35   1   1
Direct configuration=    50
   0.16703687  0.16700153  0.24931500
  -0.00001744  0.00003707  0.24984760
   0.05567536  0.16665402  0.25059549
   0.22212506  0.00011574  0.24749654
   0.49972989  0.16787059  0.24244942
   0.33351164  0.00003768  0.24472522
   0.38887017  0.16653800  0.24390528
   0.55563829  0.00022555  0.24241803
   0.83291269  0.16701993  0.24761203
   0.66641557  0.00014668  0.24368101
   0.72152491  0.16719516  0.24489953
   0.88840216  0.00010814  0.24853228
   0.16685390  0.49997942  0.24967480
  -0.00009169  0.33343187  0.25108195
   0.05565218  0.50009586  0.25115042
   0.22281436  0.33414743  0.24849433
   0.33420478  0.33398171  0.24579793
   0.38991702  0.50004738  0.24443440
   0.55513398  0.33454780  0.24253936
   0.83313621  0.50019449  0.24818742
   0.66585924  0.33453872  0.24386468
   0.72260400  0.50012979  0.24533335
   0.88881601  0.33321241  0.24934459
   0.16699510  0.83320402  0.24868260
   0.00000399  0.66681961  0.25076484
   0.05566282  0.83352464  0.24979344
   0.22277722  0.66604365  0.24816101
   0.49972730  0.83241099  0.24222788
   0.33416309  0.66630854  0.24539825
   0.38890590  0.83368416  0.24358992
   0.55508105  0.66577161  0.24237131
   0.83286962  0.83308045  0.24754321
   0.66593985  0.66569122  0.24386562
   0.72157542  0.83289990  0.24485208
   0.88884735  0.66701276  0.24934917
   0.49981877  0.50004145  0.24223490
   0.53127748  0.41553005  0.47675510
grapheneN                               
           1
    12.799416    0.000344    0.000186
     0.000192    7.390367    0.000865
     0.000315    0.001753   14.959163
   C    N    Zn
  35   1   1
Direct configuration=    51
   0.16703362  0.16699204  0.24928770
  -0.00002638  0.00008401  0.24974850
   0.05569115  0.16660866  0.25054781
   0.22211196  0.00011666  0.24747105
   0.49974978  0.16787864  0.24246102
   0.33351651  0.00000124  0.24475955
   0.38889870  0.16654772  0.24391693
   0.55559846  0.00028493  0.24239129
   0.83291896  0.16701018  0.24759721
   0.66641116  0.00011286  0.24368030
   0.72150707  0.16720187  0.24489737
   0.88840338  0.00009016  0.24846143
   0.16686026  0.49998520  0.24966859
  -0.00011120  0.33345797  0.25108397
   0.05567483  0.50007005  0.25114112
   0.22281880  0.33412765  0.24849542
   0.33422226  0.33399717  0.24579382
   0.38995110  0.50004181  0.24444710
   0.55510084  0.33460749  0.24254562
   0.83312803  0.50022119  0.24816931
   0.66583003  0.33454679  0.24388194
   0.72259387  0.50014785  0.24535305
   0.88881099  0.33319684  0.24934400
   0.16699579  0.83323159  0.24864480
  -0.00000413  0.66685612  0.25073287
   0.05567831  0.83356554  0.24977478
   0.22279242  0.66607377  0.24812732
   0.49972755  0.83237195  0.24223193
   0.33415472  0.66628311  0.24540588
   0.38892311  0.83369838  0.24361153
   0.55506018  0.66576795  0.24238117
   0.83287021  0.83305142  0.24752459
   0.66594596  0.66565882  0.24387366
   0.72157074  0.83290310  0.24482918
   0.88882924  0.66705826  0.24929635
   0.49985325  0.49997048  0.24223384
   0.53127856  0.41546053  0.47715797
grapheneN                               
           1
    12.798745    0.000221    0.000681
     0.000121    7.390257    0.000788
     0.000893    0.001595   14.960168
   C    N    Zn
  35   1   1
Direct configuration=    52
   0.16703725  0.16691820  0.24919974
  -0.00008962  0.00019666  0.24951412
   0.05567824  0.16670331  0.25040529
   0.22213825  0.00007876  0.24742648
   0.49974598  0.16796275  0.24249881
   0.33355861  0.00003188  0.24485388
   0.38893705  0.16647699  0.24395154
   0.55559623  0.00026860  0.24234684
   0.83284713  0.16698985  0.24754696
   0.66638395 -0.00000221  0.24366633
   0.72146990  0.16725087  0.24490891
   0.88841609  0.00000896  0.24829177
   0.16688440  0.50009084  0.24965991
  -0.00007641  0.33346506  0.25105106
   0.05565711  0.50004677  0.25110091
   0.22284924  0.33409562  0.24848815
   0.33429552  0.33392838  0.24577268
   0.38996924  0.50010453  0.24446639
   0.55508195  0.33457551  0.24255897
   0.83314791  0.50018871  0.24812729
   0.66582284  0.33456957  0.24392742
   0.72248210  0.50013210  0.24536835
   0.88879379  0.33324127  0.24933556
   0.16702949  0.83335190  0.24854854
  -0.00002046  0.66691648  0.25060479
   0.05569472  0.83353527  0.24977237
   0.22282518  0.66608842  0.24802599
   0.49974476  0.83228948  0.24227495
   0.33424298  0.66622133  0.24543413
   0.38888803  0.83372309  0.24368482
   0.55514366  0.66576099  0.24241348
   0.83286498  0.83311984  0.24747254
   0.66587704  0.66562803  0.24389413
   0.72150929  0.83297917  0.24479432
   0.88881973  0.66707873  0.24914930
   0.49984102  0.49998833  0.24224649
   0.53128297  0.41527595  0.47818676
grapheneN                               
           1
    12.798282    0.000137    0.001022
     0.000072    7.390182    0.000734
     0.001292    0.001486   14.960862
   C    N    Zn
  35   1   1
Direct configuration=    53
   0.16703975  0.16686725  0.24913906
  -0.00013325  0.00027438  0.24935243
   0.05566933  0.16676861  0.25030697
   0.22215639  0.00005261  0.24739573
   0.49974335  0.16802078  0.24252488
   0.33358765  0.00005302  0.24491896
   0.38896350  0.16642819  0.24397542
   0.55559470  0.00025733  0.24231618
   0.83279757  0.16697582  0.24751230
   0.66636518 -0.00008161  0.24365669
   0.72144425  0.16728467  0.24491687
   0.88842486 -0.00004706  0.24817472
   0.16690105  0.50016373  0.24965392
  -0.00005240  0.33346995  0.25102835
   0.05564489  0.50003071  0.25107318
   0.22287025  0.33407352  0.24848313
   0.33434607  0.33388092  0.24575809
   0.38998175  0.50014780  0.24447969
   0.55506892  0.33455345  0.24256819
   0.83316163  0.50016629  0.24809830
   0.66581788  0.33458529  0.24395880
   0.72240498  0.50012124  0.24537890
   0.88878193  0.33327192  0.24932973
   0.16705275  0.83343491  0.24848214
  -0.00003172  0.66695812  0.25051642
   0.05570605  0.83351438  0.24977070
   0.22284778  0.66609854  0.24795609
   0.49975663  0.83223258  0.24230462
   0.33430388  0.66617872  0.24545362
   0.38886382  0.83374014  0.24373538
   0.55520126  0.66575618  0.24243577
   0.83286136  0.83316705  0.24743664
   0.66582948  0.66560679  0.24390826
   0.72146689  0.83303166  0.24477028
   0.88881317  0.66709285  0.24904786
   0.49983257  0.50000064  0.24225522
   0.53128598  0.41514862  0.47889650
grapheneN                               
           1
    12.798258   -0.000289    0.001657
    -0.000174    7.390400    0.000584
     0.002034    0.001182   14.960449
   C    N    Zn
  35   1   1
Direct configuration=    54
   0.16706341  0.16685980  0.24903540
  -0.00009223  0.00019485  0.24916221
   0.05563246  0.16691239  0.25013892
   0.22225671  0.00011219  0.24737496
   0.49973097  0.16796460  0.24255827
   0.33361873  0.00013409  0.24500464
   0.38894662  0.16637109  0.24402231
   0.55565678  0.00004340  0.24232075
   0.83274116  0.16700462  0.24745145
   0.66631107  0.00005471  0.24361794
   0.72142451  0.16721674  0.24495065
   0.88835677  0.00005865  0.24800713
   0.16692565  0.50017813  0.24962844
  -0.00000669  0.33346999  0.25094149
   0.05559093  0.50018406  0.25100659
   0.22292478  0.33412277  0.24846209
   0.33436694  0.33379178  0.24573633
   0.38997187  0.50011100  0.24447775
   0.55511099  0.33443715  0.24259055
   0.83309505  0.50013657  0.24805664
   0.66582258  0.33455641  0.24400262
   0.72240435  0.50008021  0.24536607
   0.88876684  0.33326890  0.24930040
   0.16710010  0.83335866  0.24839752
  -0.00001668  0.66686593  0.25035554
   0.05566402  0.83357528  0.24974093
   0.22288123  0.66609413  0.24786787
   0.49974844  0.83232449  0.24237525
   0.33434340  0.66627817  0.24548277
   0.38888690  0.83367860  0.24382988
   0.55522176  0.66574226  0.24248101
   0.83278707  0.83323472  0.24734521
   0.66580695  0.66571995  0.24392605
   0.72143174  0.83298719  0.24477074
   0.88881535  0.66702545  0.24889328
   0.49979019  0.50020137  0.24229857
   0.53128941  0.41492967  0.47999176
grapheneN                               
           1
    12.798253   -0.000380    0.001792
    -0.000226    7.390446    0.000552
     0.002192    0.001118   14.960362
   C    N    Zn
  35   1   1
Direct configuration=    55
   0.16706845  0.16685822  0.24901333
  -0.00008350  0.00017792  0.24912171
   0.05562461  0.16694300  0.25010315
   0.22227807  0.00012488  0.24737054
   0.49972833  0.16795264  0.24256538
   0.33362534  0.00015135  0.24502288
   0.38894303  0.16635893  0.24403229
   0.55567000 -0.00000214  0.24232173
   0.83272915  0.16701075  0.24743849
   0.66629955  0.00008373  0.24360970
   0.72142031  0.16720227  0.24495784
   0.88834228  0.00008116  0.24797146
   0.16693088  0.50018120  0.24962301
   0.00000305  0.33347000  0.25092300
   0.05557945  0.50021671  0.25099242
   0.22293639  0.33413325  0.24845761
   0.33437138  0.33377281  0.24573169
   0.38996976  0.50010316  0.24447733
   0.55511994  0.33441239  0.24259532
   0.83308088  0.50013024  0.24804777
   0.66582358  0.33455026  0.24401196
   0.72240422  0.50007148  0.24536333
   0.88876363  0.33326825  0.24929415
   0.16711019  0.83334243  0.24837950
  -0.00001347  0.66684631  0.25032129
   0.05565507  0.83358825  0.24973459
   0.22288835  0.66609319  0.24784909
   0.49974669  0.83234406  0.24239028
   0.33435182  0.66629935  0.24548897
   0.38889181  0.83366550  0.24385000
   0.55522612  0.66573930  0.24249064
   0.83277125  0.83324913  0.24732575
   0.66580215  0.66574404  0.24392984
   0.72142425  0.83297772  0.24477084
   0.88881582  0.66701110  0.24886037
   0.49978117  0.50024410  0.24230780
   0.53129013  0.41488307  0.48022494
grapheneN                               
           1
    12.799358   -0.000090    0.002243
    -0.000059    7.390751    0.000441
     0.002719    0.000893   14.958453
   C    N    Zn
  35   1   1
Direct configuration=    56
   0.16709501  0.16699155  0.24893613
  -0.00006000  0.00012895  0.24903808
   0.05566399  0.16686269  0.24996009
   0.22228308  0.00015474  0.24738361
   0.49976236  0.16772577  0.24257868
   0.33365754  0.00007963  0.24505578
   0.38894140  0.16640063  0.24408281
   0.55565583 -0.00000565  0.24238105
   0.83275748  0.16707998  0.24738934
   0.66632326  0.00015994  0.24357689
   0.72140931  0.16718312  0.24498238
   0.88827154  0.00022803  0.24787955
   0.16691841  0.50012470  0.24957881
  -0.00006404  0.33357294  0.25080617
   0.05564442  0.50027313  0.25091744
   0.22291712  0.33415391  0.24842275
   0.33434038  0.33380386  0.24572222
   0.38994139  0.50006848  0.24445954
   0.55513065  0.33443069  0.24262937
   0.83304244  0.50011362  0.24800692
   0.66584292  0.33447153  0.24404083
   0.72245185  0.50010493  0.24533202
   0.88876142  0.33322025  0.24924094
   0.16712265  0.83323884  0.24834502
  -0.00004712  0.66681412  0.25019119
   0.05567735  0.83359928  0.24964179
   0.22290732  0.66608784  0.24781911
   0.49975530  0.83236968  0.24245994
   0.33430098  0.66635183  0.24549690
   0.38896650  0.83371891  0.24393174
   0.55511001  0.66584892  0.24254083
   0.83273202  0.83317738  0.24721325
   0.66586230  0.66576762  0.24393917
   0.72142667  0.83301669  0.24480103
   0.88877593  0.66699831  0.24876445
   0.49980105  0.50026277  0.24237187
   0.53129138  0.41470040  0.48105231
grapheneN                               
           1
    12.799650   -0.000014    0.002362
    -0.000014    7.390832    0.000411
     0.002858    0.000834   14.957948
   C    N    Zn
  35   1   1
Direct configuration=    57
   0.16710204  0.16702684  0.24891569
  -0.00005378  0.00011598  0.24901595
   0.05567441  0.16684143  0.24992222
   0.22228441  0.00016264  0.24738707
   0.49977137  0.16766573  0.24258220
   0.33366606  0.00006065  0.24506449
   0.38894098  0.16641166  0.24409619
   0.55565208 -0.00000658  0.24239675
   0.83276498  0.16709830  0.24737633
   0.66632953  0.00018011  0.24356821
   0.72140640  0.16717806  0.24498887
   0.88825282  0.00026690  0.24785523
   0.16691511  0.50010974  0.24956711
  -0.00008179  0.33360018  0.25077525
   0.05566161  0.50028807  0.25089759
   0.22291202  0.33415937  0.24841352
   0.33433217  0.33381207  0.24571971
   0.38993389  0.50005930  0.24445483
   0.55513349  0.33443554  0.24263838
   0.83303227  0.50010923  0.24799610
   0.66584804  0.33445069  0.24404848
   0.72246446  0.50011378  0.24532373
   0.88876084  0.33320754  0.24922685
   0.16712595  0.83321142  0.24833589
  -0.00005602  0.66680560  0.25015676
   0.05568325  0.83360220  0.24961722
   0.22291235  0.66608642  0.24781118
   0.49975757  0.83237646  0.24247837
   0.33428753  0.66636571  0.24549901
   0.38898627  0.83373304  0.24395338
   0.55507928  0.66587794  0.24255411
   0.83272164  0.83315840  0.24718348
   0.66587822  0.66577386  0.24394163
   0.72142731  0.83302701  0.24480902
   0.88876537  0.66699492  0.24873906
   0.49980631  0.50026771  0.24238883
   0.53129170  0.41465206  0.48127132
grapheneN                               
           1
    12.801068    0.000015    0.002685
     0.000002    7.391261    0.000263
     0.003237    0.000533   14.955423
   C    N    Zn
  35   1   1
Direct configuration=    58
   0.16711468  0.16708763  0.24884638
  -0.00010310  0.00018010  0.24900640
   0.05569417  0.16679182  0.24978318
   0.22223861  0.00010553  0.24741192
   0.49978019  0.16764180  0.24260071
   0.33367210  0.00002434  0.24507262
   0.38897343  0.16642658  0.24413335
   0.55566646  0.00008583  0.24249568
   0.83278997  0.16713940  0.24733407
   0.66636917  0.00012644  0.24355972
   0.72144122  0.16723637  0.24499752
   0.88827849  0.00019841  0.24780487
   0.16692830  0.50010098  0.24949972
  -0.00010744  0.33361749  0.25061526
   0.05569492  0.50021251  0.25079632
   0.22286089  0.33419420  0.24835708
   0.33429645  0.33390126  0.24571964
   0.38989359  0.50011263  0.24443876
   0.55513795  0.33441340  0.24268821
   0.83307116  0.50010262  0.24794299
   0.66584676  0.33446305  0.24406989
   0.72247542  0.50014761  0.24529045
   0.88875858  0.33327354  0.24913983
   0.16711077  0.83328593  0.24833531
  -0.00008285  0.66691030  0.25004044
   0.05571149  0.83345909  0.24946291
   0.22288839  0.66602680  0.24782083
   0.49976466  0.83236923  0.24255993
   0.33427768  0.66635013  0.24549599
   0.38897478  0.83376247  0.24402708
   0.55509837  0.66589825  0.24261365
   0.83274767  0.83318875  0.24705935
   0.66585242  0.66575684  0.24394950
   0.72143771  0.83307895  0.24483040
   0.88872880  0.66698938  0.24866861
   0.49979760  0.50014212  0.24247138
   0.53129067  0.41447825  0.48203009
grapheneN                               
           1
    12.801812    0.000030    0.002855
     0.000011    7.391486    0.000185
     0.003436    0.000375   14.954100
   C    N    Zn
  35   1   1
Direct configuration=    59
   0.16712131  0.16711950  0.24881002
  -0.00012896  0.00021372  0.24900139
   0.05570453  0.16676580  0.24971024
   0.22221459  0.00007558  0.24742496
   0.49978482  0.16762925  0.24261041
   0.33367527  0.00000530  0.24507689
   0.38899044  0.16643440  0.24415284
   0.55567401  0.00013429  0.24254757
   0.83280308  0.16716096  0.24731190
   0.66638995  0.00009829  0.24355526
   0.72145949  0.16726695  0.24500206
   0.88829195  0.00016249  0.24777846
   0.16693522  0.50009637  0.24946438
  -0.00012089  0.33362656  0.25053134
   0.05571238  0.50017289  0.25074320
   0.22283408  0.33421246  0.24832747
   0.33427771  0.33394803  0.24571961
   0.38987246  0.50014059  0.24443033
   0.55514028  0.33440179  0.24271435
   0.83309156  0.50009915  0.24791513
   0.66584608  0.33446953  0.24408111
   0.72248117  0.50016535  0.24527299
   0.88875740  0.33330814  0.24909418
   0.16710281  0.83332501  0.24833501
  -0.00009691  0.66696520  0.24997942
   0.05572630  0.83338404  0.24938197
   0.22287583  0.66599554  0.24782589
   0.49976837  0.83236544  0.24260272
   0.33427252  0.66634195  0.24549441
   0.38896875  0.83377790  0.24406574
   0.55510838  0.66590891  0.24264487
   0.83276132  0.83320467  0.24699424
   0.66583889  0.66574792  0.24395363
   0.72144316  0.83310618  0.24484161
   0.88870962  0.66698648  0.24863166
   0.49979303  0.50007627  0.24251468
   0.53129013  0.41438711  0.48242808
grapheneN                               
           1
    12.802443    0.000009    0.003126
    -0.000001    7.391823    0.000071
     0.003753    0.000145   14.952681
   C    N    Zn
  35   1   1
Direct configuration=    60
   0.16710354  0.16706103  0.24875447
  -0.00011366  0.00017640  0.24900018
   0.05567950  0.16681136  0.24961065
   0.22221433  0.00008859  0.24744145
   0.49978018  0.16774393  0.24264070
   0.33364039  0.00005025  0.24508608
   0.38897579  0.16645876  0.24417385
   0.55571191  0.00013137  0.24262336
   0.83280502  0.16715249  0.24728407
   0.66641171  0.00011671  0.24357930
   0.72149449  0.16729839  0.24499620
   0.88833210  0.00012006  0.24775419
   0.16692446  0.50012797  0.24940007
  -0.00008091  0.33357102  0.25038298
   0.05567262  0.50015274  0.25063791
   0.22284289  0.33422598  0.24827337
   0.33425957  0.33395424  0.24572262
   0.38986371  0.50016997  0.24442658
   0.55514270  0.33436507  0.24276125
   0.83309838  0.50013267  0.24786882
   0.66584853  0.33453475  0.24409458
   0.72247289  0.50016705  0.24525010
   0.88876996  0.33335175  0.24900900
   0.16708570  0.83331795  0.24834101
  -0.00008916  0.66693625  0.24989068
   0.05569356  0.83339307  0.24925540
   0.22286514  0.66601111  0.24784830
   0.49977132  0.83239103  0.24267886
   0.33426878  0.66634278  0.24549167
   0.38893681  0.83373624  0.24411216
   0.55515370  0.66582811  0.24270177
   0.83277643  0.83321415  0.24691186
   0.66581867  0.66575808  0.24396114
   0.72145856  0.83308925  0.24483874
   0.88871817  0.66702191  0.24857371
   0.49977333  0.50002294  0.24258199
   0.53128906  0.41425457  0.48301093
grapheneN                               
           1
    12.803553   -0.000028    0.003602
    -0.000022    7.392417   -0.000128
     0.004310   -0.000258   14.950184
   C    N    Zn
  35   1   1
Direct configuration=    61
   0.16707225  0.16695809  0.24865666
  -0.00008671  0.00011071  0.24899805
   0.05563542  0.16689155  0.24943531
   0.22221386  0.00011150  0.24747050
   0.49977202  0.16794581  0.24269403
   0.33357898  0.00012939  0.24510226
   0.38894999  0.16650163  0.24421083
   0.55577862  0.00012624  0.24275681
   0.83280843  0.16713756  0.24723507
   0.66645002  0.00014913  0.24362162
   0.72155610  0.16735376  0.24498588
   0.88840279  0.00004537  0.24771145
   0.16690552  0.50018360  0.24928684
  -0.00001051  0.33347323  0.25012176
   0.05560262  0.50011726  0.25045252
   0.22285839  0.33424977  0.24817812
   0.33422762  0.33396518  0.24572793
   0.38984833  0.50022171  0.24441997
   0.55514694  0.33430045  0.24284385
   0.83311037  0.50019167  0.24778729
   0.66585283  0.33464956  0.24411829
   0.72245831  0.50017006  0.24520980
   0.88879206  0.33342850  0.24885904
   0.16705558  0.83330552  0.24835159
  -0.00007550  0.66688528  0.24973443
   0.05563592  0.83340896  0.24903256
   0.22284630  0.66603853  0.24788775
   0.49977651  0.83243609  0.24281293
   0.33426219  0.66634425  0.24548685
   0.38888058  0.83366289  0.24419388
   0.55523348  0.66568587  0.24280196
   0.83280302  0.83323085  0.24676684
   0.66578308  0.66577598  0.24397436
   0.72148567  0.83305943  0.24483368
   0.88873323  0.66708429  0.24847167
   0.49973865  0.49992908  0.24270051
   0.53128715  0.41402126  0.48403712
grapheneN                               
           1
    12.803610    0.000070    0.003925
     0.000034    7.392536   -0.000304
     0.004687   -0.000613   14.949875
   C    N    Zn
  35   1   1
Direct configuration=    62
   0.16703417  0.16692945  0.24858103
  -0.00004694  0.00006945  0.24895667
   0.05563849  0.16687008  0.24933601
   0.22220830  0.00013536  0.24747805
   0.49977250  0.16796569  0.24275990
   0.33356402  0.00016824  0.24512557
   0.38891546  0.16654441  0.24422656
   0.55576889  0.00013370  0.24283610
   0.83285171  0.16711894  0.24720190
   0.66648142  0.00018312  0.24368644
   0.72155584  0.16737703  0.24496599
   0.88841647  0.00008912  0.24768594
   0.16685669  0.50019900  0.24920378
  -0.00000246  0.33346256  0.24993121
   0.05557964  0.50015121  0.25029817
   0.22285808  0.33420828  0.24810631
   0.33423213  0.33394391  0.24572766
   0.38986084  0.50017683  0.24443710
   0.55514196  0.33434070  0.24290652
   0.83309152  0.50025248  0.24771539
   0.66588225  0.33467089  0.24413094
   0.72245668  0.50019330  0.24519495
   0.88881500  0.33338507  0.24874657
   0.16703259  0.83326212  0.24834917
  -0.00008157  0.66677434  0.24961973
   0.05561603  0.83347286  0.24891995
   0.22282996  0.66611169  0.24791186
   0.49978485  0.83239084  0.24291273
   0.33424186  0.66634822  0.24549662
   0.38888730  0.83371142  0.24422993
   0.55517852  0.66565285  0.24288526
   0.83281699  0.83321153  0.24670204
   0.66583040  0.66577690  0.24398929
   0.72148966  0.83304378  0.24480363
   0.88877964  0.66712475  0.24838771
   0.49974498  0.49997409  0.24277684
   0.53128624  0.41385580  0.48474647
grapheneN                               
           1
    12.803679    0.000186    0.004308
     0.000101    7.392679   -0.000513
     0.005134   -0.001036   14.949508
   C    N    Zn
  35   1   1
Direct configuration=    63
   0.16698895  0.16689543  0.24849119
   0.00000029  0.00002046  0.24890752
   0.05564214  0.16684457  0.24921805
   0.22220169  0.00016370  0.24748703
   0.49977307  0.16798931  0.24283814
   0.33354624  0.00021437  0.24515325
   0.38887444  0.16659522  0.24424524
   0.55575733  0.00014256  0.24293028
   0.83290311  0.16709681  0.24716249
   0.66651871  0.00022348  0.24376344
   0.72155552  0.16740467  0.24494238
   0.88843272  0.00014108  0.24765565
   0.16679870  0.50021730  0.24910514
   0.00000712  0.33344988  0.24970488
   0.05555235  0.50019153  0.25011484
   0.22285770  0.33415900  0.24802102
   0.33423749  0.33391865  0.24572734
   0.38987569  0.50012353  0.24445746
   0.55513605  0.33438851  0.24298097
   0.83306914  0.50032469  0.24762999
   0.66591719  0.33469621  0.24414596
   0.72245473  0.50022089  0.24517731
   0.88884224  0.33333348  0.24861300
   0.16700529  0.83321056  0.24834630
  -0.00008878  0.66664256  0.24948349
   0.05559241  0.83354876  0.24878620
   0.22281056  0.66619859  0.24794049
   0.49979477  0.83233709  0.24303126
   0.33421772  0.66635295  0.24550823
   0.38889528  0.83376906  0.24427275
   0.55511324  0.66561363  0.24298421
   0.83283358  0.83318858  0.24662508
   0.66588661  0.66577799  0.24400701
   0.72149440  0.83302520  0.24476793
   0.88883476  0.66717280  0.24828800
   0.49975249  0.50002757  0.24286750
   0.53128514  0.41365932  0.48558899
grapheneN                               
           1
    12.802950   -0.000070    0.004709
    -0.000047    7.392449   -0.000740
     0.005602   -0.001495   14.950823
   C    N    Zn
  35   1   1
Direct configuration=    64
   0.16699174  0.16694694  0.24839324
  -0.00001306  0.00007942  0.24881192
   0.05566135  0.16676570  0.24912745
   0.22216092  0.00011830  0.24747791
   0.49975651  0.16788943  0.24294753
   0.33356786  0.00023399  0.24519253
   0.38888052  0.16658123  0.24425776
   0.55573217  0.00015613  0.24301854
   0.83293884  0.16710800  0.24711303
   0.66649823  0.00024575  0.24386346
   0.72156299  0.16741180  0.24492528
   0.88842598  0.00017614  0.24762101
   0.16679816  0.50019075  0.24900143
  -0.00003537  0.33348882  0.24948750
   0.05556857  0.50017160  0.24989800
   0.22279772  0.33413636  0.24792942
   0.33424384  0.33391063  0.24571967
   0.38987279  0.50009072  0.24450943
   0.55515681  0.33447435  0.24306156
   0.83308781  0.50032265  0.24752066
   0.66591507  0.33462230  0.24415465
   0.72249591  0.50027441  0.24517462
   0.88884439  0.33329804  0.24846651
   0.16699091  0.83329046  0.24832556
  -0.00008380  0.66670223  0.24933080
   0.05561634  0.83344400  0.24872446
   0.22277441  0.66617613  0.24794409
   0.49978196  0.83228852  0.24315535
   0.33422199  0.66638247  0.24554170
   0.38891831  0.83384151  0.24429290
   0.55507456  0.66570468  0.24309574
   0.83286019  0.83323815  0.24659694
   0.66588789  0.66578163  0.24403326
   0.72151687  0.83303865  0.24471753
   0.88885010  0.66712188  0.24816216
   0.49976390  0.50011286  0.24295141
   0.53128673  0.41346336  0.48642496
grapheneN                               
           1
    12.802373   -0.000273    0.005026
    -0.000164    7.392268   -0.000920
     0.005971   -0.001859   14.951864
   C    N    Zn
  35   1   1
Direct configuration=    65
   0.16699395  0.16698769  0.24831575
  -0.00002362  0.00012606  0.24873629
   0.05567655  0.16670331  0.24905578
   0.22212867  0.00008238  0.24747070
   0.49974340  0.16781041  0.24303407
   0.33358496  0.00024951  0.24522359
   0.38888533  0.16657016  0.24426766
   0.55571225  0.00016687  0.24308835
   0.83296710  0.16711686  0.24707390
   0.66648202  0.00026337  0.24394259
   0.72156891  0.16741744  0.24491176
   0.88842064  0.00020389  0.24759361
   0.16679773  0.50016974  0.24891938
  -0.00006897  0.33351960  0.24931554
   0.05558140  0.50015582  0.24972647
   0.22275027  0.33411843  0.24785697
   0.33424885  0.33390429  0.24571360
   0.38987048  0.50006476  0.24455055
   0.55517324  0.33454227  0.24312532
   0.83310258  0.50032103  0.24743417
   0.66591340  0.33456382  0.24416152
   0.72252849  0.50031675  0.24517249
   0.88884609  0.33327000  0.24835064
   0.16697954  0.83335367  0.24830916
  -0.00007985  0.66674942  0.24921002
   0.05563528  0.83336113  0.24867563
   0.22274581  0.66615836  0.24794694
   0.49977183  0.83225010  0.24325352
   0.33422536  0.66640582  0.24556817
   0.38893652  0.83389883  0.24430884
   0.55504396  0.66577673  0.24318398
   0.83288123  0.83327737  0.24657467
   0.66588891  0.66578450  0.24405404
   0.72153466  0.83304930  0.24467767
   0.88886223  0.66708158  0.24806262
   0.49977293  0.50018035  0.24301779
   0.53128797  0.41330837  0.48708626
grapheneN                               
           1
    12.801220   -0.000679    0.005661
    -0.000398    7.391905   -0.001280
     0.006711   -0.002586   14.953945
   C    N    Zn
  35   1   1
Direct configuration=    66
   0.16699837  0.16706918  0.24816078
  -0.00004473  0.00021933  0.24858505
   0.05570696  0.16657850  0.24891244
   0.22206415  0.00001054  0.24745628
   0.49971717  0.16765237  0.24320713
   0.33361916  0.00028055  0.24528572
   0.38889495  0.16654803  0.24428746
   0.55567242  0.00018836  0.24322798
   0.83302364  0.16713456  0.24699566
   0.66644961  0.00029863  0.24410083
   0.72158074  0.16742872  0.24488472
   0.88840997  0.00025937  0.24753882
   0.16679687  0.50012771  0.24875531
  -0.00013618  0.33358117  0.24897165
   0.05560708  0.50012426  0.24938343
   0.22265537  0.33408257  0.24771206
   0.33425889  0.33389160  0.24570146
   0.38986587  0.50001286  0.24463277
   0.55520610  0.33467811  0.24325282
   0.83313213  0.50031779  0.24726121
   0.66591005  0.33444687  0.24417525
   0.72259365  0.50040143  0.24516823
   0.88884951  0.33321391  0.24811890
   0.16695678  0.83348009  0.24827636
  -0.00007195  0.66684380  0.24896848
   0.05567315  0.83319536  0.24857797
   0.22268862  0.66612282  0.24795264
   0.49975155  0.83217326  0.24344983
   0.33423211  0.66645254  0.24562112
   0.38897295  0.83401348  0.24434072
   0.55498275  0.66592083  0.24336043
   0.83292333  0.83335580  0.24653014
   0.66589095  0.66579026  0.24409558
   0.72157022  0.83307059  0.24459793
   0.88888651  0.66700098  0.24786354
   0.49979099  0.50031533  0.24315054
   0.53129040  0.41299845  0.48840876
grapheneN                               
           1
    12.802027   -0.000395    0.005217
    -0.000234    7.392159   -0.001028
     0.006193   -0.002077   14.952489
   C    N    Zn
  35   1   1
Direct configuration=    67
   0.16699527  0.16701215  0.24826922
  -0.00002996  0.00015406  0.24869088
   0.05568567  0.16666586  0.24901274
   0.22210931  0.00006082  0.24746637
   0.49973554  0.16776297  0.24308603
   0.33359522  0.00025882  0.24524225
   0.38888822  0.16656352  0.24427360
   0.55570031  0.00017332  0.24313027
   0.83298406  0.16712217  0.24705041
   0.66647230  0.00027394  0.24399010
   0.72157246  0.16742082  0.24490364
   0.88841743  0.00022054  0.24757716
   0.16679746  0.50015714  0.24887012
  -0.00008916  0.33353811  0.24921229
   0.05558909  0.50014637  0.24962348
   0.22272179  0.33410768  0.24781346
   0.33425187  0.33390048  0.24570996
   0.38986910  0.50004918  0.24457523
   0.55518310  0.33458302  0.24316360
   0.83311144  0.50032007  0.24738224
   0.66591240  0.33452872  0.24416564
   0.72254804  0.50034216  0.24517121
   0.88884711  0.33325318  0.24828106
   0.16697270  0.83339162  0.24829931
  -0.00007749  0.66677776  0.24913750
   0.05564664  0.83331138  0.24864631
   0.22272865  0.66614770  0.24794865
   0.49976575  0.83222703  0.24331246
   0.33422739  0.66641984  0.24558407
   0.38894745  0.83393324  0.24431841
   0.55502560  0.66581997  0.24323695
   0.83289386  0.83330091  0.24656130
   0.66588953  0.66578623  0.24406651
   0.72154532  0.83305569  0.24465373
   0.88886951  0.66705741  0.24800285
   0.49977836  0.50022085  0.24305765
   0.53128875  0.41321527  0.48748334
grapheneN                               
           1
    12.801358   -0.000442    0.005611
    -0.000261    7.391791   -0.001216
     0.006653   -0.002458   14.954016
   C    N    Zn
  35   1   1
Direct configuration=    68
   0.16700990  0.16700006  0.24818988
  -0.00004461  0.00012065  0.24859221
   0.05566970  0.16669325  0.24893322
   0.22212077  0.00008942  0.24744203
   0.49973131  0.16776838  0.24319129
   0.33358796  0.00024484  0.24527522
   0.38890915  0.16653505  0.24429070
   0.55568830  0.00015073  0.24321540
   0.83295929  0.16713677  0.24699562
   0.66644454  0.00027060  0.24406856
   0.72158654  0.16738264  0.24490438
   0.88842352  0.00023253  0.24753826
   0.16681252  0.50012706  0.24876907
  -0.00009026  0.33352059  0.24903207
   0.05559362  0.50012293  0.24941460
   0.22271602  0.33413197  0.24773596
   0.33422744  0.33389234  0.24569864
   0.38985545  0.50009038  0.24463866
   0.55518143  0.33457511  0.24323841
   0.83315163  0.50026880  0.24726863
   0.66591490  0.33454323  0.24417878
   0.72255934  0.50032167  0.24516885
   0.88883838  0.33329096  0.24814072
   0.16697400  0.83339455  0.24827496
  -0.00004982  0.66682504  0.24898822
   0.05564411  0.83330245  0.24862821
   0.22273869  0.66612240  0.24793023
   0.49974501  0.83228897  0.24341246
   0.33422485  0.66644446  0.24562730
   0.38893591  0.83391831  0.24434018
   0.55505883  0.66589619  0.24334047
   0.83290661  0.83331764  0.24655313
   0.66586245  0.66581909  0.24409585
   0.72155953  0.83310124  0.24462662
   0.88885128  0.66704204  0.24788122
   0.49977940  0.50025375  0.24313251
   0.53129241  0.41304390  0.48821750
grapheneN                               
           1
    12.799349   -0.000582    0.006794
    -0.000342    7.390686   -0.001780
     0.008032   -0.003598   14.958599
   C    N    Zn
  35   1   1
Direct configuration=    69
   0.16705382  0.16696375  0.24795188
  -0.00008855  0.00002040  0.24829625
   0.05562178  0.16677540  0.24869469
   0.22215515  0.00017522  0.24736900
   0.49971860  0.16778462  0.24350701
   0.33356618  0.00020292  0.24537413
   0.38897195  0.16644965  0.24434200
   0.55565228  0.00008299  0.24347074
   0.83288498  0.16718055  0.24683124
   0.66636127  0.00026057  0.24430390
   0.72162879  0.16726807  0.24490660
   0.88844177  0.00026851  0.24742159
   0.16685771  0.50003680  0.24846596
  -0.00009356  0.33346802  0.24849145
   0.05560723  0.50005257  0.24878805
   0.22269874  0.33420481  0.24750350
   0.33415417  0.33386790  0.24566470
   0.38981446  0.50021399  0.24482892
   0.55517640  0.33455140  0.24346283
   0.83327223  0.50011495  0.24692781
   0.66592241  0.33458674  0.24421820
   0.72259325  0.50026022  0.24516176
   0.88881220  0.33340429  0.24771974
   0.16697788  0.83340336  0.24820189
   0.00003321  0.66696687  0.24854043
   0.05563651  0.83327564  0.24857390
   0.22276880  0.66604651  0.24787495
   0.49968278  0.83247481  0.24371241
   0.33421721  0.66651834  0.24575698
   0.38890130  0.83387354  0.24440549
   0.55515853  0.66612488  0.24365099
   0.83294484  0.83336785  0.24652862
   0.66578122  0.66591769  0.24418388
   0.72160215  0.83323790  0.24454530
   0.88879659  0.66699590  0.24751637
   0.49978253  0.50035247  0.24335707
   0.53130331  0.41252988  0.49041974
grapheneN                               
           1
    12.799225   -0.000409    0.007178
    -0.000242    7.390249   -0.002018
     0.008480   -0.004078   14.959631
   C    N    Zn
  35   1   1
Direct configuration=    70
   0.16703967  0.16695181  0.24786849
  -0.00007357  0.00002025  0.24819250
   0.05560878  0.16678492  0.24857480
   0.22218149  0.00020165  0.24732850
   0.49974669  0.16786011  0.24362393
   0.33356320  0.00017582  0.24539677
   0.38895057  0.16646196  0.24438135
   0.55563983  0.00009765  0.24359571
   0.83285697  0.16719209  0.24675497
   0.66636506  0.00022932  0.24437502
   0.72159612  0.16725082  0.24492930
   0.88844632  0.00026973  0.24735708
   0.16684847  0.50004379  0.24833441
  -0.00007747  0.33343953  0.24829061
   0.05560883  0.50007131  0.24854176
   0.22274683  0.33418161  0.24742033
   0.33415417  0.33387623  0.24565214
   0.38981329  0.50024708  0.24490837
   0.55515268  0.33451941  0.24355466
   0.83326014  0.50011735  0.24677259
   0.66593768  0.33461537  0.24424423
   0.72256537  0.50023343  0.24514830
   0.88881501  0.33338580  0.24753651
   0.16700526  0.83333592  0.24816967
   0.00002202  0.66688173  0.24835672
   0.05563898  0.83338800  0.24855049
   0.22279510  0.66607177  0.24783529
   0.49967598  0.83256231  0.24381464
   0.33420518  0.66650896  0.24581510
   0.38886575  0.83384971  0.24445703
   0.55516189  0.66615569  0.24376641
   0.83292659  0.83333690  0.24651277
   0.66582483  0.66596342  0.24422690
   0.72158531  0.83327791  0.24455770
   0.88882475  0.66703948  0.24736127
   0.49978142  0.50035472  0.24345658
   0.53131091  0.41232644  0.49130713
grapheneN                               
           1
    12.799071   -0.000194    0.007657
    -0.000118    7.389703   -0.002314
     0.009039   -0.004677   14.960917
   C    N    Zn
  35   1   1
Direct configuration=    71
   0.16702203  0.16693691  0.24776453
  -0.00005488  0.00002004  0.24806313
   0.05559259  0.16679677  0.24842531
   0.22221435  0.00023460  0.24727799
   0.49978170  0.16795428  0.24376971
   0.33355948  0.00014203  0.24542500
   0.38892391  0.16647732  0.24443041
   0.55562430  0.00011594  0.24375153
   0.83282204  0.16720647  0.24665986
   0.66636978  0.00019036  0.24446369
   0.72155538  0.16722931  0.24495761
   0.88845198  0.00027125  0.24727663
   0.16683694  0.50005249  0.24817038
  -0.00005739  0.33340398  0.24804018
   0.05561082  0.50009465  0.24823466
   0.22280681  0.33415267  0.24731661
   0.33415417  0.33388662  0.24563648
   0.38981181  0.50028835  0.24500744
   0.55512308  0.33447954  0.24366917
   0.83324508  0.50012032  0.24657904
   0.66595672  0.33465107  0.24427669
   0.72253061  0.50020002  0.24513151
   0.88881853  0.33336273  0.24730805
   0.16703940  0.83325182  0.24812948
   0.00000807  0.66677555  0.24812764
   0.05564205  0.83352811  0.24852129
   0.22282789  0.66610327  0.24778584
   0.49966751  0.83267144  0.24394210
   0.33419019  0.66649728  0.24588756
   0.38882142  0.83381999  0.24452129
   0.55516607  0.66619413  0.24391033
   0.83290384  0.83329831  0.24649301
   0.66587922  0.66602044  0.24428053
   0.72156432  0.83332781  0.24457315
   0.88885988  0.66709380  0.24716789
   0.49978003  0.50035754  0.24358065
   0.53132036  0.41207280  0.49241362
grapheneN                               
           1
    12.799656   -0.000160    0.007653
    -0.000098    7.389903   -0.002457
     0.009035   -0.004967   14.959827
   C    N    Zn
  35   1   1
Direct configuration=    72
   0.16700747  0.16695594  0.24773729
  -0.00003476  0.00011092  0.24805952
   0.05561642  0.16676936  0.24833666
   0.22219456  0.00017043  0.24725345
   0.49977253  0.16797666  0.24380331
   0.33356993  0.00017000  0.24541136
   0.38890743  0.16652179  0.24447609
   0.55564603  0.00021191  0.24382677
   0.83283512  0.16716779  0.24661381
   0.66637565  0.00019899  0.24446351
   0.72150523  0.16728249  0.24499260
   0.88842702  0.00023862  0.24722492
   0.16684590  0.50010202  0.24810108
  -0.00005003  0.33341317  0.24796735
   0.05561444  0.50009147  0.24813971
   0.22281135  0.33411579  0.24728869
   0.33420919  0.33391484  0.24563870
   0.38983769  0.50025035  0.24503061
   0.55513031  0.33452802  0.24371289
   0.83317959  0.50020120  0.24648895
   0.66592386  0.33462064  0.24430746
   0.72252760  0.50025011  0.24510695
   0.88882887  0.33329904  0.24721531
   0.16706075  0.83327806  0.24811227
  -0.00001566  0.66678298  0.24805496
   0.05566099  0.83351607  0.24848168
   0.22281260  0.66609814  0.24774920
   0.49966846  0.83262627  0.24396422
   0.33419909  0.66645470  0.24591423
   0.38882772  0.83383419  0.24458252
   0.55514321  0.66613371  0.24394351
   0.83288780  0.83330390  0.24646712
   0.66591647  0.66601423  0.24431276
   0.72154890  0.83325833  0.24464055
   0.88888230  0.66708916  0.24710197
   0.49977217  0.50034167  0.24364035
   0.53132391  0.41198704  0.49280767
grapheneN                               
           1
    12.800418   -0.000116    0.007647
    -0.000073    7.390164   -0.002643
     0.009030   -0.005344   14.958409
   C    N    Zn
  35   1   1
Direct configuration=    73
   0.16698853  0.16698068  0.24770185
  -0.00000859  0.00022915  0.24805482
   0.05564743  0.16673369  0.24822132
   0.22216880  0.00008695  0.24722152
   0.49976061  0.16800577  0.24384702
   0.33358352  0.00020639  0.24539361
   0.38888600  0.16657966  0.24453552
   0.55567430  0.00033677  0.24392467
   0.83285214  0.16711746  0.24655390
   0.66638328  0.00021022  0.24446327
   0.72143997  0.16735167  0.24503813
   0.88839455  0.00019617  0.24715765
   0.16685756  0.50016645  0.24801092
  -0.00004045  0.33342512  0.24787258
   0.05561915  0.50008734  0.24801617
   0.22281725  0.33406779  0.24725237
   0.33428077  0.33395156  0.24564158
   0.38987136  0.50020091  0.24506076
   0.55513971  0.33459110  0.24376977
   0.83309439  0.50030642  0.24637173
   0.66588112  0.33458106  0.24434749
   0.72252369  0.50031528  0.24507499
   0.88884233  0.33321617  0.24709465
   0.16708852  0.83331220  0.24808989
  -0.00004653  0.66679265  0.24796040
   0.05568562  0.83350041  0.24843014
   0.22279271  0.66609147  0.24770153
   0.49966969  0.83256751  0.24399298
   0.33421068  0.66639932  0.24594893
   0.38883590  0.83385266  0.24466218
   0.55511346  0.66605511  0.24398669
   0.83286694  0.83331118  0.24643343
   0.66596494  0.66600617  0.24435468
   0.72152884  0.83316793  0.24472824
   0.88891148  0.66708312  0.24701620
   0.49976194  0.50032102  0.24371804
   0.53132852  0.41187548  0.49332037
grapheneN                               
           1
    12.801366    0.000131    0.007434
     0.000070    7.390791   -0.002763
     0.008783   -0.005588   14.956033
   C    N    Zn
  35   1   1
Direct configuration=    74
   0.16701619  0.16694783  0.24767907
  -0.00001182  0.00019066  0.24807296
   0.05567091  0.16678477  0.24812083
   0.22217025  0.00010811  0.24719312
   0.49973576  0.16803312  0.24386375
   0.33357097  0.00024766  0.24537208
   0.38890708  0.16660492  0.24459428
   0.55568257  0.00036875  0.24398415
   0.83282727  0.16708471  0.24650113
   0.66638170  0.00024494  0.24445618
   0.72144449  0.16737639  0.24508243
   0.88839340  0.00018255  0.24709808
   0.16687361  0.50014665  0.24794242
  -0.00003375  0.33341985  0.24781814
   0.05561727  0.50010881  0.24795295
   0.22282639  0.33410442  0.24723495
   0.33429610  0.33396126  0.24565992
   0.38990768  0.50018118  0.24506889
   0.55513010  0.33463392  0.24381129
   0.83308804  0.50028843  0.24628097
   0.66583696  0.33462389  0.24439693
   0.72249861  0.50032723  0.24503780
   0.88881607  0.33325507  0.24700746
   0.16707248  0.83331813  0.24806283
  -0.00002250  0.66684300  0.24790526
   0.05569089  0.83349121  0.24836749
   0.22280575  0.66608653  0.24764967
   0.49969960  0.83251726  0.24400460
   0.33422329  0.66636549  0.24597255
   0.38886145  0.83384831  0.24474592
   0.55511475  0.66600786  0.24399972
   0.83286355  0.83328456  0.24639693
   0.66591501  0.66594913  0.24440115
   0.72152914  0.83314379  0.24483490
   0.88886422  0.66708733  0.24696524
   0.49977563  0.50030218  0.24378030
   0.53133099  0.41181008  0.49365367
grapheneN                               
           1
    12.802545    0.000439    0.007168
     0.000248    7.391571   -0.002912
     0.008475   -0.005891   14.953078
   C    N    Zn
  35   1   1
Direct configuration=    75
   0.16705060  0.16690696  0.24765071
  -0.00001584  0.00014279  0.24809553
   0.05570012  0.16684831  0.24799580
   0.22217204  0.00013444  0.24715778
   0.49970487  0.16806713  0.24388456
   0.33355537  0.00029899  0.24534530
   0.38893331  0.16663634  0.24466738
   0.55569287  0.00040854  0.24405815
   0.83279633  0.16704398  0.24643548
   0.66637973  0.00028813  0.24444736
   0.72145010  0.16740714  0.24513756
   0.88839198  0.00016561  0.24702396
   0.16689357  0.50012201  0.24785718
  -0.00002541  0.33341330  0.24775042
   0.05561493  0.50013551  0.24787430
   0.22283776  0.33414998  0.24721328
   0.33431516  0.33397332  0.24568273
   0.38995287  0.50015663  0.24507901
   0.55511814  0.33468720  0.24386294
   0.83308013  0.50026604  0.24616806
   0.66578202  0.33467716  0.24445844
   0.72246740  0.50034210  0.24499153
   0.88878341  0.33330346  0.24689897
   0.16705252  0.83332551  0.24802917
   0.00000740  0.66690563  0.24783666
   0.05569745  0.83347977  0.24828954
   0.22282196  0.66608038  0.24758515
   0.49973680  0.83245475  0.24401905
   0.33423896  0.66632340  0.24600193
   0.38889323  0.83384291  0.24485011
   0.55511636  0.66594909  0.24401594
   0.83285935  0.83325146  0.24635151
   0.66585292  0.66587818  0.24445896
   0.72152951  0.83311378  0.24496759
   0.88880544  0.66709257  0.24690183
   0.49979267  0.50027874  0.24385778
   0.53133408  0.41172875  0.49406835
grapheneN                               
           1
    12.803465    0.000107    0.006676
     0.000057    7.392040   -0.003017
     0.007902   -0.006104   14.951054
   C    N    Zn
  35   1   1
Direct configuration=    76
   0.16709053  0.16696022  0.24761413
  -0.00002513  0.00011404  0.24808194
   0.05567892  0.16684477  0.24792377
   0.22218727  0.00013702  0.24712836
   0.49973522  0.16807844  0.24390605
   0.33358083  0.00027420  0.24534714
   0.38892831  0.16661177  0.24471486
   0.55566123  0.00032917  0.24406661
   0.83279342  0.16710048  0.24639063
   0.66638553  0.00028517  0.24447752
   0.72145362  0.16740453  0.24516208
   0.88841974  0.00017250  0.24697220
   0.16689019  0.50010303  0.24779195
  -0.00005343  0.33346617  0.24769105
   0.05562067  0.50016146  0.24783941
   0.22287590  0.33414827  0.24720500
   0.33429150  0.33399072  0.24571455
   0.38994470  0.50018846  0.24508268
   0.55507378  0.33464632  0.24391106
   0.83309085  0.50020794  0.24610217
   0.66579672  0.33473740  0.24450905
   0.72243328  0.50027931  0.24495758
   0.88877670  0.33330143  0.24683711
   0.16706247  0.83328431  0.24797874
  -0.00001953  0.66689754  0.24779262
   0.05567672  0.83351606  0.24822731
   0.22284589  0.66608375  0.24753481
   0.49976533  0.83251179  0.24404165
   0.33427731  0.66636040  0.24601942
   0.38890743  0.83383223  0.24491857
   0.55511036  0.66595214  0.24402095
   0.83283930  0.83322911  0.24632210
   0.66581124  0.66588409  0.24451268
   0.72149978  0.83314002  0.24506568
   0.88881624  0.66707302  0.24685764
   0.49980975  0.50028856  0.24390552
   0.53133746  0.41168415  0.49434540
grapheneN                               
           1
    12.803812   -0.000018    0.006490
    -0.000016    7.392217   -0.003056
     0.007685   -0.006185   14.950290
   C    N    Zn
  35   1   1
Direct configuration=    77
   0.16710561  0.16698033  0.24760031
  -0.00002864  0.00010318  0.24807681
   0.05567091  0.16684344  0.24789656
   0.22219302  0.00013800  0.24711725
   0.49974669  0.16808272  0.24391417
   0.33359045  0.00026483  0.24534784
   0.38892643  0.16660249  0.24473279
   0.55564928  0.00029919  0.24406980
   0.83279232  0.16712181  0.24637369
   0.66638772  0.00028405  0.24448891
   0.72145495  0.16740355  0.24517134
   0.88843023  0.00017510  0.24695265
   0.16688890  0.50009586  0.24776731
  -0.00006402  0.33348613  0.24766862
   0.05562284  0.50017126  0.24782624
   0.22289031  0.33414762  0.24720188
   0.33428256  0.33399729  0.24572657
   0.38994161  0.50020048  0.24508407
   0.55505703  0.33463089  0.24392923
   0.83309490  0.50018599  0.24607728
   0.66580228  0.33476015  0.24452817
   0.72242040  0.50025560  0.24494476
   0.88877416  0.33330067  0.24681374
   0.16706623  0.83326876  0.24795969
  -0.00002971  0.66689448  0.24777599
   0.05566889  0.83352976  0.24820381
   0.22285492  0.66608503  0.24751580
   0.49977610  0.83253334  0.24405018
   0.33429180  0.66637437  0.24602603
   0.38891279  0.83382820  0.24494443
   0.55510810  0.66595329  0.24402284
   0.83283172  0.83322067  0.24631099
   0.66579550  0.66588632  0.24453297
   0.72148855  0.83314993  0.24510273
   0.88882031  0.66706563  0.24684095
   0.49981620  0.50029227  0.24392355
   0.53133874  0.41166731  0.49445005
grapheneN                               
           1
    12.804015   -0.000207    0.005834
    -0.000124    7.392355   -0.003116
     0.006920   -0.006307   14.949773
   C    N    Zn
  35   1   1
Direct configuration=    78
   0.16709759  0.16701571  0.24755465
  -0.00002780  0.00014762  0.24801999
   0.05566648  0.16684579  0.24786519
   0.22220855  0.00012352  0.24709035
   0.49974829  0.16801128  0.24394069
   0.33362275  0.00020017  0.24538015
   0.38893048  0.16659101  0.24475289
   0.55566118  0.00027098  0.24403674
   0.83281471  0.16714282  0.24634571
   0.66636679  0.00025666  0.24455501
   0.72145122  0.16741742  0.24517331
   0.88841368  0.00018601  0.24691632
   0.16689691  0.50011380  0.24771823
  -0.00007756  0.33349940  0.24761053
   0.05562153  0.50018037  0.24780662
   0.22289802  0.33414982  0.24719674
   0.33429170  0.33399572  0.24576125
   0.38992249  0.50022904  0.24509508
   0.55506972  0.33460426  0.24397696
   0.83307643  0.50016686  0.24605517
   0.66580499  0.33469514  0.24456300
   0.72243078  0.50025403  0.24492966
   0.88878301  0.33328823  0.24678027
   0.16708025  0.83327634  0.24790147
  -0.00005646  0.66687908  0.24774517
   0.05565997  0.83349959  0.24816171
   0.22286468  0.66608244  0.24747840
   0.49974429  0.83255849  0.24408052
   0.33431694  0.66642740  0.24603406
   0.38894302  0.83384821  0.24497559
   0.55510758  0.66601118  0.24403000
   0.83282602  0.83325520  0.24630517
   0.66579956  0.66591936  0.24458102
   0.72145693  0.83315566  0.24515805
   0.88882733  0.66703845  0.24680546
   0.49978584  0.50029916  0.24394548
   0.53134224  0.41164376  0.49464337
grapheneN                               
           1
    12.804192   -0.000371    0.005262
    -0.000219    7.392476   -0.003169
     0.006252   -0.006413   14.949322
   C    N    Zn
  35   1   1
Direct configuration=    79
   0.16709058  0.16704659  0.24751482
  -0.00002707  0.00018639  0.24797042
   0.05566262  0.16684784  0.24783782
   0.22222210  0.00011088  0.24706687
   0.49974970  0.16794895  0.24396384
   0.33365094  0.00014375  0.24540835
   0.38893402  0.16658099  0.24477043
   0.55567156  0.00024637  0.24400789
   0.83283423  0.16716114  0.24632130
   0.66634852  0.00023276  0.24461269
   0.72144796  0.16742952  0.24517502
   0.88839923  0.00019552  0.24688463
   0.16690389  0.50012944  0.24767539
  -0.00008939  0.33351098  0.24755985
   0.05562038  0.50018832  0.24778950
   0.22290474  0.33415174  0.24719225
   0.33429968  0.33399435  0.24579150
   0.38990580  0.50025396  0.24510470
   0.55508079  0.33458103  0.24401861
   0.83306032  0.50015017  0.24603588
   0.66580737  0.33463842  0.24459339
   0.72243985  0.50025267  0.24491649
   0.88879073  0.33327738  0.24675107
   0.16709248  0.83328296  0.24785066
  -0.00007981  0.66686565  0.24771827
   0.05565218  0.83347327  0.24812498
   0.22287319  0.66608019  0.24744576
   0.49971654  0.83258044  0.24410699
   0.33433887  0.66647366  0.24604108
   0.38896940  0.83386568  0.24500279
   0.55510712  0.66606169  0.24403624
   0.83282104  0.83328533  0.24630008
   0.66580310  0.66594819  0.24462295
   0.72142935  0.83316065  0.24520632
   0.88883345  0.66701473  0.24677449
   0.49975934  0.50030518  0.24396462
   0.53134531  0.41162321  0.49481206
grapheneN                               
           1
    12.804077   -0.000273    0.004336
    -0.000162    7.392306   -0.003208
     0.005170   -0.006492   14.949800
   C    N    Zn
  35   1   1
Direct configuration=    80
   0.16707713  0.16700990  0.24746423
  -0.00002742  0.00018911  0.24788427
   0.05567255  0.16689884  0.24780703
   0.22223014  0.00013443  0.24703655
   0.49974721  0.16790186  0.24399575
   0.33364398  0.00015373  0.24545588
   0.38895056  0.16654940  0.24479021
   0.55567249  0.00024669  0.24397535
   0.83282686  0.16713612  0.24629668
   0.66633994  0.00024883  0.24469282
   0.72145940  0.16737687  0.24517736
   0.88838380  0.00022499  0.24684481
   0.16691366  0.50015487  0.24762920
  -0.00006801  0.33350257  0.24749509
   0.05561559  0.50017837  0.24775764
   0.22289297  0.33417322  0.24718170
   0.33431624  0.33398060  0.24582470
   0.38990392  0.50025880  0.24513116
   0.55508511  0.33455506  0.24407403
   0.83305628  0.50016674  0.24602592
   0.66580340  0.33460048  0.24462178
   0.72244027  0.50027068  0.24492008
   0.88879471  0.33329190  0.24671791
   0.16708271  0.83328177  0.24777525
  -0.00007401  0.66685105  0.24768225
   0.05565889  0.83348435  0.24807310
   0.22289612  0.66611511  0.24740617
   0.49972310  0.83256640  0.24413976
   0.33432106  0.66648229  0.24603832
   0.38897866  0.83387577  0.24502444
   0.55508748  0.66607883  0.24406067
   0.83281216  0.83327818  0.24630589
   0.66581445  0.66594036  0.24467330
   0.72144355  0.83316173  0.24525232
   0.88879333  0.66703907  0.24674286
   0.49975256  0.50031212  0.24398031
   0.53134929  0.41160889  0.49501521
grapheneN                               
           1
    12.804012   -0.000217    0.003805
    -0.000130    7.392208   -0.003230
     0.004551   -0.006536   14.950073
   C    N    Zn
  35   1   1
Direct configuration=    81
   0.16706942  0.16698887  0.24743524
  -0.00002763  0.00019067  0.24783491
   0.05567824  0.16692807  0.24778939
   0.22223474  0.00014792  0.24701917
   0.49974578  0.16787487  0.24401404
   0.33364000  0.00015944  0.24548311
   0.38896004  0.16653130  0.24480154
   0.55567302  0.00024687  0.24395670
   0.83282263  0.16712179  0.24628257
   0.66633503  0.00025804  0.24473874
   0.72146596  0.16734671  0.24517871
   0.88837496  0.00024187  0.24682199
   0.16691925  0.50016945  0.24760273
  -0.00005576  0.33349775  0.24745798
   0.05561285  0.50017268  0.24773939
   0.22288623  0.33418553  0.24717566
   0.33432573  0.33397272  0.24584372
   0.38990284  0.50026158  0.24514632
   0.55508758  0.33454017  0.24410579
   0.83305397  0.50017624  0.24602021
   0.66580113  0.33457874  0.24463804
   0.72244051  0.50028100  0.24492214
   0.88879698  0.33330022  0.24669891
   0.16707711  0.83328109  0.24773203
  -0.00007069  0.66684269  0.24766161
   0.05566273  0.83349070  0.24804337
   0.22290926  0.66613512  0.24738348
   0.49972686  0.83255836  0.24415854
   0.33431085  0.66648724  0.24603673
   0.38898396  0.83388155  0.24503684
   0.55507623  0.66608865  0.24407467
   0.83280708  0.83327408  0.24630922
   0.66582095  0.66593588  0.24470216
   0.72145168  0.83316235  0.24527868
   0.88877035  0.66705301  0.24672473
   0.49974867  0.50031611  0.24398931
   0.53135158  0.41160068  0.49513163
grapheneN                               
           1
    12.803680   -0.000248    0.002841
    -0.000147    7.391895   -0.003269
     0.003425   -0.006614   14.951093
   C    N    Zn
  35   1   1
Direct configuration=    82
   0.16708078  0.16699245  0.24741820
  -0.00003818  0.00019847  0.24776123
   0.05568087  0.16689558  0.24775119
   0.22220763  0.00014928  0.24699456
   0.49975244  0.16790878  0.24403707
   0.33361739  0.00021548  0.24551661
   0.38895497  0.16653042  0.24482688
   0.55567291  0.00025202  0.24397104
   0.83280639  0.16712037  0.24626495
   0.66635547  0.00026591  0.24477825
   0.72145935  0.16731086  0.24519207
   0.88840573  0.00020781  0.24679430
   0.16692179  0.50019121  0.24757383
  -0.00004254  0.33350951  0.24741391
   0.05562740  0.50018444  0.24769461
   0.22288367  0.33416641  0.24716091
   0.33432370  0.33395938  0.24586276
   0.38992148  0.50022416  0.24517614
   0.55507267  0.33451802  0.24413720
   0.83306477  0.50020561  0.24601891
   0.66580766  0.33461014  0.24465108
   0.72241717  0.50025159  0.24495001
   0.88879589  0.33331050  0.24666785
   0.16707748  0.83331900  0.24766889
  -0.00007046  0.66686067  0.24762319
   0.05565556  0.83351091  0.24798116
   0.22289459  0.66617303  0.24734656
   0.49976469  0.83255987  0.24416934
   0.33430132  0.66646607  0.24602442
   0.38893566  0.83385369  0.24504854
   0.55508286  0.66601683  0.24411286
   0.83279954  0.83327854  0.24632008
   0.66581087  0.66591748  0.24473723
   0.72146870  0.83316195  0.24531037
   0.88876913  0.66707598  0.24671396
   0.49977603  0.50030808  0.24400360
   0.53135474  0.41159950  0.49529625
grapheneN                               
           1
    12.803448   -0.000270    0.002168
    -0.000160    7.391676   -0.003296
     0.002638   -0.006669   14.951807
   C    N    Zn
  35   1   1
Direct configuration=    83
   0.16708873  0.16699496  0.24740628
  -0.00004557  0.00020393  0.24770968
   0.05568272  0.16687286  0.24772446
   0.22218866  0.00015023  0.24697735
   0.49975710  0.16793251  0.24405318
   0.33360157  0.00025469  0.24554004
   0.38895143  0.16652980  0.24484461
   0.55567283  0.00025563  0.24398107
   0.83279503  0.16711937  0.24625263
   0.66636977  0.00027141  0.24480590
   0.72145472  0.16728578  0.24520142
   0.88842725  0.00018398  0.24677493
   0.16692356  0.50020643  0.24755361
  -0.00003329  0.33351773  0.24738307
   0.05563758  0.50019266  0.24766329
   0.22288189  0.33415303  0.24715060
   0.33432229  0.33395004  0.24587607
   0.38993452  0.50019798  0.24519700
   0.55506223  0.33450253  0.24415917
   0.83307233  0.50022616  0.24601800
   0.66581223  0.33463211  0.24466019
   0.72240085  0.50023101  0.24496951
   0.88879512  0.33331769  0.24664612
   0.16707774  0.83334553  0.24762473
  -0.00007030  0.66687325  0.24759632
   0.05565053  0.83352505  0.24793764
   0.22288432  0.66619955  0.24732073
   0.49979116  0.83256093  0.24417689
   0.33429465  0.66645125  0.24601580
   0.38890186  0.83383420  0.24505672
   0.55508750  0.66596660  0.24413957
   0.83279427  0.83328166  0.24632768
   0.66580381  0.66590461  0.24476177
   0.72148060  0.83316167  0.24533254
   0.88876828  0.66709205  0.24670643
   0.49979517  0.50030246  0.24401360
   0.53135695  0.41159867  0.49541140
grapheneN                               
           1
    12.803097   -0.000127    0.001401
    -0.000077    7.391536   -0.003313
     0.001743   -0.006702   14.952500
   C    N    Zn
  35   1   1
Direct configuration=    84
   0.16708714  0.16700490  0.24739990
  -0.00004289  0.00020196  0.24765839
   0.05567935  0.16686033  0.24768824
   0.22217672  0.00017365  0.24696194
   0.49975356  0.16794979  0.24407072
   0.33358388  0.00026437  0.24555894
   0.38894554  0.16654550  0.24486949
   0.55568191  0.00026401  0.24400842
   0.83279789  0.16711134  0.24624019
   0.66637811  0.00025443  0.24482419
   0.72145330  0.16730589  0.24521589
   0.88842879  0.00017294  0.24675434
   0.16692515  0.50021353  0.24753428
  -0.00002857  0.33351403  0.24735514
   0.05564473  0.50020868  0.24762453
   0.22288458  0.33415114  0.24713887
   0.33431848  0.33394381  0.24588766
   0.38994257  0.50018931  0.24521697
   0.55506876  0.33450735  0.24417176
   0.83306942  0.50023274  0.24601986
   0.66580724  0.33462742  0.24466916
   0.72239896  0.50022204  0.24499895
   0.88879362  0.33332540  0.24662048
   0.16706811  0.83336414  0.24757822
  -0.00006911  0.66689571  0.24756132
   0.05565333  0.83352078  0.24788581
   0.22286707  0.66621304  0.24728970
   0.49978222  0.83254005  0.24418164
   0.33428981  0.66641888  0.24600495
   0.38889889  0.83384063  0.24506139
   0.55510406  0.66593721  0.24417148
   0.83280215  0.83328682  0.24633665
   0.66580198  0.66588785  0.24478521
   0.72147887  0.83315372  0.24535627
   0.88878004  0.66710164  0.24670390
   0.49980505  0.50027313  0.24402925
   0.53135940  0.41160181  0.49553591
grapheneN                               
           1
    12.802398    0.000156   -0.000125
     0.000086    7.391258   -0.003346
    -0.000040   -0.006769   14.953878
   C    N    Zn
  35   1   1
Direct configuration=    85
   0.16708397  0.16702469  0.24738721
  -0.00003757  0.00019805  0.24755631
   0.05567266  0.16683538  0.24761614
   0.22215295  0.00022027  0.24693127
   0.49974652  0.16798419  0.24410562
   0.33354869  0.00028364  0.24559656
   0.38893382  0.16657674  0.24491900
   0.55569997  0.00028071  0.24406283
   0.83280358  0.16709536  0.24621543
   0.66639469  0.00022065  0.24486058
   0.72145048  0.16734592  0.24524468
   0.88843186  0.00015096  0.24671339
   0.16692830  0.50022767  0.24749583
  -0.00001919  0.33350665  0.24729956
   0.05565896  0.50024057  0.24754740
   0.22288993  0.33414739  0.24711554
   0.33431090  0.33393140  0.24591073
   0.38995858  0.50017206  0.24525672
   0.55508174  0.33451695  0.24419680
   0.83306362  0.50024582  0.24602355
   0.66579730  0.33461808  0.24468701
   0.72239519  0.50020418  0.24505754
   0.88879064  0.33334075  0.24656944
   0.16704894  0.83340119  0.24748567
  -0.00006674  0.66694041  0.24749169
   0.05565890  0.83351228  0.24778269
   0.22283274  0.66623988  0.24722796
   0.49976443  0.83249850  0.24419108
   0.33428018  0.66635446  0.24598335
   0.38889299  0.83385344  0.24507068
   0.55513704  0.66587872  0.24423498
   0.83281783  0.83329709  0.24635451
   0.66579832  0.66585449  0.24483186
   0.72147542  0.83313791  0.24540349
   0.88880345  0.66712071  0.24669887
   0.49982473  0.50021476  0.24406040
   0.53136428  0.41160807  0.49578366
grapheneN                               
           1
    12.802134    0.000262   -0.000701
     0.000148    7.391154   -0.003359
    -0.000713   -0.006795   14.954398
   C    N    Zn
  35   1   1
Direct configuration=    86
   0.16708278  0.16703216  0.24738241
  -0.00003556  0.00019658  0.24751776
   0.05567013  0.16682596  0.24758891
   0.22214397  0.00023788  0.24691968
   0.49974386  0.16799718  0.24411879
   0.33353541  0.00029092  0.24561076
   0.38892940  0.16658854  0.24493769
   0.55570679  0.00028701  0.24408338
   0.83280573  0.16708932  0.24620608
   0.66640096  0.00020789  0.24487432
   0.72144942  0.16736104  0.24525555
   0.88843302  0.00014266  0.24669792
   0.16692949  0.50023300  0.24748130
  -0.00001565  0.33350387  0.24727857
   0.05566433  0.50025261  0.24751827
   0.22289195  0.33414597  0.24710673
   0.33430804  0.33392671  0.24591944
   0.38996463  0.50016555  0.24527173
   0.55508665  0.33452057  0.24420626
   0.83306143  0.50025075  0.24602494
   0.66579355  0.33461456  0.24469375
   0.72239377  0.50019743  0.24507966
   0.88878952  0.33334654  0.24655017
   0.16704169  0.83341518  0.24745072
  -0.00006585  0.66695729  0.24746539
   0.05566100  0.83350907  0.24774374
   0.22281977  0.66625002  0.24720464
   0.49975772  0.83248280  0.24419465
   0.33427655  0.66633014  0.24597519
   0.38889076  0.83385828  0.24507419
   0.55514950  0.66585662  0.24425896
   0.83282376  0.83330097  0.24636125
   0.66579694  0.66584189  0.24484947
   0.72147412  0.83313194  0.24542133
   0.88881229  0.66712792  0.24669697
   0.49983216  0.50019272  0.24407216
   0.53136614  0.41161043  0.49587722
grapheneN                               
           1
    12.801885    0.000267   -0.001820
     0.000151    7.391199   -0.003394
    -0.002019   -0.006865   14.954596
   C    N    Zn
  35   1   1
Direct configuration=    87
   0.16705725  0.16706126  0.24737295
  -0.00003285  0.00015421  0.24745273
   0.05566174  0.16686360  0.24752381
   0.22214786  0.00026688  0.24690085
   0.49973957  0.16797173  0.24415195
   0.33353783  0.00026189  0.24562541
   0.38892476  0.16657924  0.24497948
   0.55569839  0.00026374  0.24413741
   0.83282276  0.16710254  0.24618761
   0.66639204  0.00021237  0.24489133
   0.72146640  0.16737665  0.24527764
   0.88841514  0.00017448  0.24666760
   0.16692166  0.50023127  0.24744711
  -0.00002484  0.33351264  0.24723336
   0.05564587  0.50025958  0.24746358
   0.22288898  0.33417717  0.24709686
   0.33430562  0.33394998  0.24593571
   0.38996140  0.50016365  0.24528937
   0.55509855  0.33452209  0.24421288
   0.83305694  0.50023736  0.24603083
   0.66579663  0.33458378  0.24471440
   0.72241720  0.50020917  0.24512774
   0.88879221  0.33333778  0.24651479
   0.16703545  0.83341282  0.24738946
  -0.00005076  0.66693715  0.24740467
   0.05566411  0.83351790  0.24765458
   0.22282634  0.66624766  0.24715519
   0.49973892  0.83246953  0.24420909
   0.33427618  0.66635201  0.24596489
   0.38890960  0.83385383  0.24507208
   0.55513052  0.66588771  0.24430176
   0.83283365  0.83328473  0.24637322
   0.66582557  0.66584180  0.24488895
   0.72147542  0.83309970  0.24545014
   0.88881844  0.66711109  0.24669703
   0.49982437  0.50016952  0.24410818
   0.53137118  0.41162150  0.49606536
grapheneN                               
           1
    12.801467    0.000274   -0.003705
     0.000156    7.391276   -0.003453
    -0.004222   -0.006983   14.954931
   C    N    Zn
  35   1   1
Direct configuration=    88
   0.16701419  0.16711032  0.24735699
  -0.00002828  0.00008278  0.24734309
   0.05564758  0.16692705  0.24741402
   0.22215442  0.00031578  0.24686910
   0.49973234  0.16792881  0.24420786
   0.33354192  0.00021293  0.24565011
   0.38891695  0.16656355  0.24504995
   0.55568424  0.00022450  0.24422851
   0.83285148  0.16712482  0.24615648
   0.66637701  0.00021992  0.24492001
   0.72149506  0.16740296  0.24531489
   0.88838498  0.00022813  0.24661648
   0.16690846  0.50022834  0.24738947
  -0.00004034  0.33352742  0.24715714
   0.05561474  0.50027134  0.24737136
   0.22288398  0.33422978  0.24708021
   0.33430154  0.33398923  0.24596314
   0.38995595  0.50016045  0.24531911
   0.55511863  0.33452465  0.24422403
   0.83304939  0.50021478  0.24604076
   0.66580183  0.33453188  0.24474921
   0.72245672  0.50022897  0.24520880
   0.88879675  0.33332301  0.24645512
   0.16702491  0.83340883  0.24728617
  -0.00002532  0.66690318  0.24730227
   0.05566936  0.83353278  0.24750422
   0.22283741  0.66624367  0.24707181
   0.49970722  0.83244716  0.24423343
   0.33427557  0.66638890  0.24594751
   0.38894136  0.83384633  0.24506853
   0.55509852  0.66594013  0.24437393
   0.83285032  0.83325735  0.24639341
   0.66587386  0.66584164  0.24495553
   0.72147762  0.83304533  0.24549873
   0.88882880  0.66708271  0.24669713
   0.49981123  0.50013041  0.24416892
   0.53137972  0.41164016  0.49638259
grapheneN                               
           1
    12.801682   -0.000034   -0.004672
    -0.000022    7.391378   -0.003473
    -0.005352   -0.007026   14.954474
   C    N    Zn
  35   1   1
Direct configuration=    89
   0.16700727  0.16713342  0.24734085
  -0.00003480  0.00011526  0.24728835
   0.05563801  0.16692934  0.24735397
   0.22214774  0.00029814  0.24685456
   0.49973435  0.16789997  0.24424444
   0.33355994  0.00019723  0.24565641
   0.38891821  0.16654360  0.24508846
   0.55567238  0.00020146  0.24427147
   0.83285863  0.16715018  0.24613987
   0.66637218  0.00022387  0.24493412
   0.72150206  0.16737085  0.24533136
   0.88838578  0.00022923  0.24658834
   0.16689664  0.50023735  0.24735013
  -0.00005672  0.33354813  0.24710984
   0.05560234  0.50025725  0.24732340
   0.22287053  0.33425721  0.24707693
   0.33429975  0.33400113  0.24597984
   0.38994428  0.50017307  0.24532890
   0.55511613  0.33449464  0.24423061
   0.83306463  0.50019788  0.24605034
   0.66582258  0.33454012  0.24477412
   0.72246356  0.50021973  0.24524868
   0.88880071  0.33331498  0.24642658
   0.16703731  0.83341192  0.24723271
  -0.00002276  0.66688211  0.24724001
   0.05566594  0.83351334  0.24742401
   0.22284965  0.66624268  0.24702709
   0.49971253  0.83245779  0.24425731
   0.33428419  0.66642526  0.24594161
   0.38893479  0.83383695  0.24506537
   0.55509330  0.66595419  0.24440854
   0.83284935  0.83324481  0.24640218
   0.66587290  0.66584646  0.24499970
   0.72148845  0.83306020  0.24552302
   0.88882978  0.66706049  0.24669467
   0.49980334  0.50015481  0.24420673
   0.53138514  0.41165497  0.49655547
grapheneN                               
           1
    12.801918   -0.000370   -0.005730
    -0.000215    7.391489   -0.003496
    -0.006587   -0.007072   14.953975
   C    N    Zn
  35   1   1
Direct configuration=    90
   0.16699969  0.16715866  0.24732321
  -0.00004193  0.00015076  0.24722851
   0.05562755  0.16693184  0.24728832
   0.22214044  0.00027887  0.24683868
   0.49973656  0.16786844  0.24428444
   0.33357964  0.00018005  0.24566329
   0.38891960  0.16652180  0.24513055
   0.55565942  0.00017627  0.24431844
   0.83286645  0.16717789  0.24612171
   0.66636691  0.00022819  0.24494955
   0.72150972  0.16733574  0.24534937
   0.88838665  0.00023043  0.24655757
   0.16688371  0.50024721  0.24730712
  -0.00007463  0.33357077  0.24705812
   0.05558878  0.50024185  0.24727098
   0.22285583  0.33428719  0.24707335
   0.33429779  0.33401413  0.24599809
   0.38993152  0.50018687  0.24533959
   0.55511341  0.33446182  0.24423780
   0.83308128  0.50017941  0.24606081
   0.66584526  0.33454913  0.24480136
   0.72247104  0.50020962  0.24529227
   0.88880504  0.33330620  0.24639538
   0.16705086  0.83341531  0.24717427
  -0.00001996  0.66685907  0.24717195
   0.05566220  0.83349210  0.24733632
   0.22286304  0.66624159  0.24697820
   0.49971834  0.83246941  0.24428341
   0.33429362  0.66646501  0.24593515
   0.38892760  0.83382669  0.24506192
   0.55508760  0.66596955  0.24444637
   0.83284828  0.83323111  0.24641178
   0.66587186  0.66585173  0.24504800
   0.72150029  0.83307646  0.24554956
   0.88883085  0.66703619  0.24669199
   0.49979471  0.50018147  0.24424807
   0.53139108  0.41167115  0.49674447
grapheneN                               
           1
    12.802390   -0.001042   -0.007844
    -0.000603    7.391711   -0.003542
    -0.009057   -0.007164   14.952978
   C    N    Zn
  35   1   1
Direct configuration=    91
   0.16698454  0.16720915  0.24728793
  -0.00005621  0.00022175  0.24710882
   0.05560660  0.16693684  0.24715701
   0.22212584  0.00024032  0.24680690
   0.49974097  0.16780539  0.24436443
   0.33361905  0.00014571  0.24567707
   0.38892237  0.16647819  0.24521474
   0.55563352  0.00012590  0.24441238
   0.83288208  0.16723333  0.24608540
   0.66635636  0.00023683  0.24498041
   0.72152503  0.16726554  0.24538539
   0.88838839  0.00023283  0.24649604
   0.16685786  0.50026691  0.24722111
  -0.00011046  0.33361605  0.24695468
   0.05556166  0.50021104  0.24716613
   0.22282643  0.33434716  0.24706619
   0.33429387  0.33404013  0.24603459
   0.38990600  0.50021448  0.24536099
   0.55510795  0.33439620  0.24425219
   0.83311460  0.50014246  0.24608176
   0.66589063  0.33456715  0.24485584
   0.72248600  0.50018940  0.24537946
   0.88881370  0.33328864  0.24633298
   0.16707795  0.83342208  0.24705739
  -0.00001437  0.66681299  0.24703583
   0.05565470  0.83344960  0.24716093
   0.22288980  0.66623942  0.24688043
   0.49972996  0.83249266  0.24433562
   0.33431246  0.66654451  0.24592225
   0.38891323  0.83380618  0.24505502
   0.55507621  0.66600027  0.24452205
   0.83284615  0.83320371  0.24643096
   0.66586979  0.66586227  0.24514458
   0.72152398  0.83310897  0.24560266
   0.88883299  0.66698761  0.24668663
   0.49977747  0.50023480  0.24433074
   0.53140300  0.41170352  0.49712246
grapheneN                               
           1
    12.802123   -0.000661   -0.006647
    -0.000384    7.391585   -0.003516
    -0.007659   -0.007112   14.953542
   C    N    Zn
  35   1   1
Direct configuration=    92
   0.16699312  0.16718058  0.24730790
  -0.00004812  0.00018157  0.24717657
   0.05561847  0.16693401  0.24723134
   0.22213411  0.00026214  0.24682489
   0.49973846  0.16784107  0.24431915
   0.33359674  0.00016515  0.24566927
   0.38892079  0.16650287  0.24516709
   0.55564817  0.00015441  0.24435921
   0.83287323  0.16720195  0.24610596
   0.66636233  0.00023194  0.24496294
   0.72151636  0.16730527  0.24536500
   0.88838741  0.00023147  0.24653087
   0.16687250  0.50025576  0.24726980
  -0.00009017  0.33359043  0.24701324
   0.05557702  0.50022848  0.24722548
   0.22284307  0.33431322  0.24707025
   0.33429608  0.33402541  0.24601393
   0.38992044  0.50019886  0.24534888
   0.55511104  0.33443334  0.24424404
   0.83309574  0.50016337  0.24606990
   0.66586495  0.33455695  0.24482500
   0.72247752  0.50020084  0.24533011
   0.88880881  0.33329858  0.24636830
   0.16706263  0.83341825  0.24712355
  -0.00001752  0.66683907  0.24711288
   0.05565897  0.83347365  0.24726021
   0.22287466  0.66624065  0.24693577
   0.49972338  0.83247950  0.24430607
   0.33430180  0.66649952  0.24592955
   0.38892137  0.83381779  0.24505892
   0.55508265  0.66598288  0.24447921
   0.83284736  0.83321922  0.24642010
   0.66587095  0.66585631  0.24508991
   0.72151056  0.83309057  0.24557261
   0.88883178  0.66701511  0.24668966
   0.49978722  0.50020462  0.24428395
   0.53139621  0.41168520  0.49690850
grapheneN                               
           1
    12.802652   -0.000495   -0.007581
    -0.000288    7.391802   -0.003524
    -0.008751   -0.007129   14.952488
   C    N    Zn
  35   1   1
Direct configuration=    93
   0.16701370  0.16714505  0.24727811
  -0.00005862  0.00020191  0.24712213
   0.05561416  0.16695348  0.24718496
   0.22214379  0.00026161  0.24681089
   0.49973774  0.16784059  0.24435568
   0.33358533  0.00017594  0.24566810
   0.38892472  0.16651611  0.24520199
   0.55565760  0.00015669  0.24438869
   0.83286018  0.16716206  0.24608965
   0.66636613  0.00020431  0.24498401
   0.72151027  0.16728143  0.24537170
   0.88840179  0.00021694  0.24650537
   0.16686845  0.50028294  0.24721842
  -0.00009152  0.33356015  0.24696154
   0.05558143  0.50021042  0.24717477
   0.22283143  0.33431305  0.24707107
   0.33429015  0.33400261  0.24603124
   0.38991933  0.50024018  0.24535377
   0.55511042  0.33441501  0.24426489
   0.83311351  0.50015480  0.24608372
   0.66586869  0.33455701  0.24485949
   0.72246965  0.50020024  0.24536376
   0.88880577  0.33332751  0.24634719
   0.16706816  0.83339720  0.24707564
  -0.00003589  0.66685915  0.24704949
   0.05565788  0.83346199  0.24718869
   0.22287759  0.66626038  0.24689802
   0.49973378  0.83247693  0.24434393
   0.33429755  0.66647861  0.24592153
   0.38891948  0.83383517  0.24505844
   0.55510870  0.66597274  0.24450411
   0.83285244  0.83322920  0.24642204
   0.66584444  0.66586990  0.24514171
   0.72150958  0.83311831  0.24559606
   0.88882479  0.66701109  0.24667802
   0.49978487  0.50022571  0.24432140
   0.53140263  0.41170360  0.49707975
grapheneN                               
           1
    12.803262   -0.000304   -0.008658
    -0.000177    7.392051   -0.003533
    -0.010010   -0.007149   14.951272
   C    N    Zn
  35   1   1
Direct configuration=    94
   0.16703743  0.16710408  0.24724377
  -0.00007074  0.00022536  0.24705936
   0.05560918  0.16697594  0.24713148
   0.22215495  0.00026099  0.24679475
   0.49973691  0.16784003  0.24439780
   0.33357217  0.00018838  0.24566676
   0.38892926  0.16653137  0.24524223
   0.55566848  0.00015931  0.24442269
   0.83284513  0.16711606  0.24607086
   0.66637051  0.00017245  0.24500830
   0.72150325  0.16725393  0.24537943
   0.88841836  0.00020018  0.24647596
   0.16686378  0.50031427  0.24715918
  -0.00009308  0.33352525  0.24690193
   0.05558651  0.50018960  0.24711630
   0.22281800  0.33431285  0.24707201
   0.33428330  0.33397632  0.24605121
   0.38991805  0.50028782  0.24535942
   0.55510971  0.33439386  0.24428892
   0.83313400  0.50014492  0.24609967
   0.66587301  0.33455709  0.24489927
   0.72246058  0.50019954  0.24540256
   0.88880225  0.33336087  0.24632284
   0.16707453  0.83337292  0.24702040
  -0.00005709  0.66688230  0.24697640
   0.05565663  0.83344854  0.24710623
   0.22288096  0.66628314  0.24685448
   0.49974578  0.83247397  0.24438760
   0.33429265  0.66645450  0.24591229
   0.38891731  0.83385521  0.24505789
   0.55513873  0.66596105  0.24453282
   0.83285830  0.83324070  0.24642427
   0.66581388  0.66588557  0.24520143
   0.72150846  0.83315030  0.24562311
   0.88881674  0.66700647  0.24666459
   0.49978217  0.50025002  0.24436460
   0.53141005  0.41172482  0.49727723
grapheneN                               
           1
    12.803901   -0.000099   -0.009555
    -0.000058    7.392248   -0.003544
    -0.011059   -0.007172   14.950130
   C    N    Zn
  35   1   1
Direct configuration=    95
   0.16704051  0.16707689  0.24719968
  -0.00004449  0.00020186  0.24700642
   0.05563448  0.16695216  0.24709588
   0.22216996  0.00024861  0.24677471
   0.49974180  0.16787648  0.24443099
   0.33355736  0.00022651  0.24566189
   0.38892153  0.16654458  0.24526800
   0.55568317  0.00016887  0.24443796
   0.83282657  0.16708691  0.24606002
   0.66637753  0.00015562  0.24503625
   0.72149105  0.16724998  0.24537936
   0.88841811  0.00018669  0.24645025
   0.16687095  0.50033157  0.24709804
  -0.00007566  0.33349666  0.24684707
   0.05558961  0.50019559  0.24706187
   0.22282758  0.33427463  0.24706840
   0.33427782  0.33398696  0.24607223
   0.38992135  0.50027091  0.24536621
   0.55510854  0.33442448  0.24433595
   0.83310869  0.50017240  0.24611616
   0.66585104  0.33453875  0.24494366
   0.72245046  0.50021828  0.24542849
   0.88878848  0.33331451  0.24630939
   0.16705867  0.83337140  0.24697348
  -0.00007091  0.66690152  0.24691190
   0.05566028  0.83348074  0.24704851
   0.22286706  0.66627947  0.24682207
   0.49974924  0.83247354  0.24443579
   0.33428228  0.66644616  0.24589882
   0.38892936  0.83387125  0.24506502
   0.55514183  0.66595069  0.24455598
   0.83285413  0.83324622  0.24641099
   0.66583141  0.66590252  0.24525738
   0.72150064  0.83313671  0.24565169
   0.88881618  0.66703760  0.24664321
   0.49979577  0.50023474  0.24439682
   0.53141774  0.41174753  0.49744945
grapheneN                               
           1
    12.804539    0.000105   -0.010452
     0.000060    7.392444   -0.003555
    -0.012108   -0.007196   14.948989
   C    N    Zn
  35   1   1
Direct configuration=    96
   0.16704360  0.16704970  0.24715559
  -0.00001825  0.00017836  0.24695347
   0.05565978  0.16692838  0.24706028
   0.22218497  0.00023623  0.24675466
   0.49974670  0.16791294  0.24446418
   0.33354255  0.00026464  0.24565702
   0.38891380  0.16655779  0.24529378
   0.55569786  0.00017843  0.24445323
   0.83280800  0.16705777  0.24604918
   0.66638455  0.00013879  0.24506421
   0.72147884  0.16724603  0.24537929
   0.88841785  0.00017321  0.24642454
   0.16687811  0.50034888  0.24703690
  -0.00005826  0.33346807  0.24679221
   0.05559270  0.50020158  0.24700743
   0.22283715  0.33423640  0.24706480
   0.33427234  0.33399759  0.24609326
   0.38992465  0.50025399  0.24537300
   0.55510738  0.33445509  0.24438299
   0.83308338  0.50019988  0.24613265
   0.66582907  0.33452040  0.24498806
   0.72244035  0.50023701  0.24545443
   0.88877471  0.33326815  0.24629594
   0.16704280  0.83336989  0.24692655
  -0.00008474  0.66692074  0.24684740
   0.05566394  0.83351294  0.24699078
   0.22285316  0.66627581  0.24678965
   0.49975271  0.83247311  0.24448398
   0.33427191  0.66643781  0.24588536
   0.38894140  0.83388729  0.24507216
   0.55514492  0.66594033  0.24457915
   0.83284996  0.83325174  0.24639771
   0.66584894  0.66591947  0.24531334
   0.72149283  0.83312312  0.24568027
   0.88881563  0.66706873  0.24662183
   0.49980938  0.50021947  0.24442904
   0.53142543  0.41177023  0.49762169
grapheneN                               
           1
    12.804643    0.000022   -0.011169
     0.000012    7.392505   -0.003575
    -0.012945   -0.007236   14.948746
   C    N    Zn
  35   1   1
Direct configuration=    97
   0.16705074  0.16704820  0.24711183
  -0.00001568  0.00017950  0.24691457
   0.05568338  0.16688656  0.24703608
   0.22216527  0.00020183  0.24672372
   0.49974455  0.16792953  0.24448996
   0.33357638  0.00025688  0.24565581
   0.38891517  0.16657814  0.24530566
   0.55569150  0.00020351  0.24446077
   0.83280527  0.16706141  0.24604498
   0.66637340  0.00017803  0.24508138
   0.72146561  0.16725515  0.24538071
   0.88841755  0.00016406  0.24639785
   0.16688753  0.50027693  0.24698716
  -0.00006075  0.33345478  0.24675551
   0.05557485  0.50022781  0.24695112
   0.22284289  0.33423018  0.24704495
   0.33427988  0.33401629  0.24611447
   0.38992565  0.50021524  0.24538517
   0.55510147  0.33448500  0.24444939
   0.83306138  0.50019344  0.24613666
   0.66582971  0.33452862  0.24502832
   0.72242843  0.50022775  0.24547599
   0.88877536  0.33324701  0.24629276
   0.16703966  0.83339548  0.24689172
  -0.00006549  0.66692501  0.24679736
   0.05566749  0.83349202  0.24695587
   0.22284588  0.66627187  0.24676659
   0.49975465  0.83248081  0.24452519
   0.33428651  0.66647950  0.24587244
   0.38893223  0.83388425  0.24508981
   0.55513368  0.66594863  0.24460785
   0.83284021  0.83325685  0.24637938
   0.66585505  0.66592131  0.24534458
   0.72150510  0.83309259  0.24571330
   0.88880715  0.66708365  0.24659136
   0.49981402  0.50021325  0.24444919
   0.53143444  0.41178892  0.49776055
grapheneN                               
           1
    12.804692   -0.000017   -0.011506
    -0.000011    7.392533   -0.003584
    -0.013338   -0.007254   14.948632
   C    N    Zn
  35   1   1
Direct configuration=    98
   0.16705410  0.16704749  0.24709126
  -0.00001448  0.00018003  0.24689629
   0.05569448  0.16686690  0.24702471
   0.22215601  0.00018567  0.24670918
   0.49974354  0.16793733  0.24450207
   0.33359228  0.00025324  0.24565524
   0.38891581  0.16658770  0.24531124
   0.55568851  0.00021529  0.24446432
   0.83280399  0.16706313  0.24604301
   0.66636816  0.00019647  0.24508945
   0.72145940  0.16725943  0.24538138
   0.88841740  0.00015977  0.24638531
   0.16689195  0.50024312  0.24696379
  -0.00006192  0.33344853  0.24673826
   0.05556646  0.50024014  0.24692465
   0.22284559  0.33422725  0.24703562
   0.33428342  0.33402508  0.24612444
   0.38992612  0.50019704  0.24539089
   0.55509869  0.33449906  0.24448059
   0.83305104  0.50019042  0.24613855
   0.66583001  0.33453249  0.24504723
   0.72242283  0.50022340  0.24548613
   0.88877566  0.33323708  0.24629127
   0.16703818  0.83340750  0.24687536
  -0.00005645  0.66692702  0.24677385
   0.05566916  0.83348219  0.24693946
   0.22284246  0.66627002  0.24675575
   0.49975556  0.83248442  0.24454456
   0.33429337  0.66649909  0.24586637
   0.38892793  0.83388282  0.24509810
   0.55512839  0.66595253  0.24462134
   0.83283563  0.83325925  0.24637076
   0.66585792  0.66592217  0.24535927
   0.72151086  0.83307824  0.24572882
   0.88880316  0.66709066  0.24657704
   0.49981621  0.50021032  0.24445866
   0.53143868  0.41179770  0.49782581
grapheneN                               
           1
    12.804233   -0.000118   -0.012218
    -0.000068    7.392535   -0.003629
    -0.014169   -0.007344   14.949165
   C    N    Zn
  35   1   1
Direct configuration=    99
   0.16707637  0.16702423  0.24704470
  -0.00002853  0.00016498  0.24686080
   0.05569711  0.16686757  0.24699925
   0.22216021  0.00018428  0.24666311
   0.49973204  0.16796840  0.24452571
   0.33360882  0.00023011  0.24565735
   0.38892957  0.16660160  0.24531689
   0.55566784  0.00024628  0.24447782
   0.83280832  0.16706852  0.24604239
   0.66635707  0.00019578  0.24509687
   0.72145427  0.16728846  0.24539136
   0.88841321  0.00017930  0.24635166
   0.16688868  0.50018902  0.24691713
  -0.00006620  0.33344193  0.24671168
   0.05555962  0.50019883  0.24685404
   0.22285268  0.33422121  0.24699811
   0.33429089  0.33402577  0.24614456
   0.38992752  0.50021702  0.24541111
   0.55510340  0.33450703  0.24456209
   0.83305593  0.50017739  0.24613697
   0.66582850  0.33454398  0.24508866
   0.72241203  0.50019960  0.24551081
   0.88877737  0.33325340  0.24629365
   0.16704661  0.83338469  0.24684867
  -0.00005122  0.66693442  0.24672914
   0.05567061  0.83346412  0.24691176
   0.22285198  0.66625187  0.24672987
   0.49975433  0.83250069  0.24457993
   0.33429380  0.66649750  0.24585361
   0.38893609  0.83388701  0.24512406
   0.55512639  0.66597593  0.24466006
   0.83283661  0.83325383  0.24634847
   0.66584557  0.66591431  0.24537687
   0.72150702  0.83310598  0.24575907
   0.88879039  0.66707240  0.24653754
   0.49980565  0.50022271  0.24448199
   0.53144955  0.41181987  0.49797224
grapheneN                               
           1
    12.803955   -0.000178   -0.012651
    -0.000103    7.392537   -0.003656
    -0.014674   -0.007398   14.949489
   C    N    Zn
  35   1   1
Direct configuration=   100
   0.16708990  0.16701009  0.24701639
  -0.00003707  0.00015583  0.24683922
   0.05569872  0.16686798  0.24698378
   0.22216276  0.00018343  0.24663510
   0.49972506  0.16798730  0.24454007
   0.33361888  0.00021605  0.24565863
   0.38893794  0.16661004  0.24532033
   0.55565528  0.00026512  0.24448602
   0.83281096  0.16707180  0.24604202
   0.66635032  0.00019535  0.24510138
   0.72145116  0.16730611  0.24539743
   0.88841066  0.00019117  0.24633120
   0.16688669  0.50015613  0.24688875
  -0.00006880  0.33343791  0.24669552
   0.05555546  0.50017371  0.24681111
   0.22285699  0.33421754  0.24697530
   0.33429544  0.33402619  0.24615680
   0.38992837  0.50022916  0.24542340
   0.55510627  0.33451187  0.24461165
   0.83305891  0.50016947  0.24613600
   0.66582758  0.33455097  0.24511385
   0.72240547  0.50018514  0.24552582
   0.88877840  0.33326331  0.24629510
   0.16705173  0.83337082  0.24683244
  -0.00004805  0.66693892  0.24670196
   0.05567149  0.83345312  0.24689492
   0.22285777  0.66624083  0.24671414
   0.49975358  0.83251058  0.24460143
   0.33429406  0.66649653  0.24584586
   0.38894105  0.83388955  0.24513984
   0.55512517  0.66599017  0.24468360
   0.83283720  0.83325054  0.24633492
   0.66583807  0.66590954  0.24538757
   0.72150468  0.83312285  0.24577747
   0.88878263  0.66706130  0.24651353
   0.49979923  0.50023024  0.24449617
   0.53145616  0.41183334  0.49806127
grapheneN                               
           1
    12.803397   -0.000300   -0.013518
    -0.000173    7.392539   -0.003710
    -0.015684   -0.007507   14.950137
   C    N    Zn
  35   1   1
Direct configuration=   101
   0.16711697  0.16698181  0.24695978
  -0.00005415  0.00013752  0.24679607
   0.05570193  0.16686879  0.24695283
   0.22216786  0.00018174  0.24657908
   0.49971108  0.16802509  0.24456881
   0.33363900  0.00018792  0.24566119
   0.38895467  0.16662694  0.24532721
   0.55563014  0.00030279  0.24450244
   0.83281623  0.16707836  0.24604127
   0.66633683  0.00019451  0.24511040
   0.72144493  0.16734140  0.24540957
   0.88840556  0.00021492  0.24629028
   0.16688270  0.50009035  0.24683201
  -0.00007400  0.33342989  0.24666320
   0.05554713  0.50012348  0.24672525
   0.22286560  0.33421019  0.24692969
   0.33430453  0.33402703  0.24618128
   0.38993008  0.50025346  0.24544798
   0.55511201  0.33452156  0.24471075
   0.83306485  0.50015363  0.24613408
   0.66582574  0.33456495  0.24516422
   0.72239234  0.50015621  0.24555584
   0.88878048  0.33328315  0.24629800
   0.16706197  0.83334307  0.24679999
  -0.00004170  0.66694791  0.24664760
   0.05567324  0.83343114  0.24686125
   0.22286935  0.66621876  0.24668267
   0.49975208  0.83253036  0.24464443
   0.33429458  0.66649460  0.24583035
   0.38895097  0.83389464  0.24517141
   0.55512274  0.66601863  0.24473068
   0.83283839  0.83324395  0.24630781
   0.66582305  0.66589998  0.24540897
   0.72150000  0.83315658  0.24581425
   0.88876711  0.66703909  0.24646550
   0.49978639  0.50024530  0.24452454
   0.53146940  0.41186029  0.49823932
grapheneN                               
           1
    12.803744   -0.000224   -0.012978
    -0.000130    7.392538   -0.003676
    -0.015055   -0.007439   14.949733
   C    N    Zn
  35   1   1
Direct configuration=   102
   0.16710012  0.16699942  0.24699503
  -0.00004351  0.00014892  0.24682295
   0.05569993  0.16686828  0.24697211
   0.22216469  0.00018279  0.24661397
   0.49971978  0.16800155  0.24455091
   0.33362647  0.00020544  0.24565960
   0.38894425  0.16661642  0.24532293
   0.55564580  0.00027933  0.24449221
   0.83281294  0.16707428  0.24604174
   0.66634524  0.00019504  0.24510479
   0.72144881  0.16731942  0.24540201
   0.88840874  0.00020013  0.24631577
   0.16688519  0.50013132  0.24686735
  -0.00007076  0.33343489  0.24668333
   0.05555232  0.50015476  0.24677873
   0.22286024  0.33421476  0.24695810
   0.33429887  0.33402650  0.24616603
   0.38992902  0.50023833  0.24543267
   0.55510843  0.33451553  0.24464903
   0.83306115  0.50016350  0.24613528
   0.66582688  0.33455624  0.24513285
   0.72240052  0.50017423  0.24553715
   0.88877918  0.33327079  0.24629619
   0.16705559  0.83336035  0.24682020
  -0.00004565  0.66694231  0.24668145
   0.05567215  0.83344483  0.24688222
   0.22286214  0.66623251  0.24670227
   0.49975301  0.83251804  0.24461765
   0.33429426  0.66649580  0.24584001
   0.38894479  0.83389147  0.24515175
   0.55512425  0.66600090  0.24470136
   0.83283765  0.83324806  0.24632469
   0.66583240  0.66590593  0.24539564
   0.72150291  0.83313557  0.24579134
   0.88877678  0.66705292  0.24649541
   0.49979439  0.50023592  0.24450687
   0.53146115  0.41184350  0.49812843
grapheneN                               
           1
    12.803310   -0.000327   -0.013727
    -0.000189    7.392308   -0.003789
    -0.015928   -0.007667   14.950708
   C    N    Zn
  35   1   1
Direct configuration=   103
   0.16709316  0.16700433  0.24694130
  -0.00002473  0.00015375  0.24679359
   0.05568393  0.16687016  0.24693279
   0.22221407  0.00016827  0.24655767
   0.49972915  0.16803998  0.24458531
   0.33360295  0.00023188  0.24565610
   0.38893271  0.16659935  0.24533106
   0.55563000  0.00029409  0.24452116
   0.83280270  0.16711370  0.24604319
   0.66633729  0.00021930  0.24511389
   0.72145922  0.16730766  0.24542788
   0.88839900  0.00019461  0.24627624
   0.16687252  0.50016801  0.24681258
  -0.00007163  0.33340965  0.24665902
   0.05556710  0.50011805  0.24669723
   0.22287907  0.33416500  0.24690017
   0.33431211  0.33401843  0.24617543
   0.38992372  0.50028321  0.24545820
   0.55510561  0.33453152  0.24473224
   0.83306335  0.50015314  0.24612521
   0.66582278  0.33453954  0.24517669
   0.72241017  0.50020006  0.24556879
   0.88877831  0.33328254  0.24630227
   0.16706728  0.83330915  0.24679826
  -0.00005966  0.66688849  0.24664420
   0.05567193  0.83345222  0.24685138
   0.22286315  0.66616317  0.24667046
   0.49975906  0.83254550  0.24464900
   0.33428394  0.66645790  0.24584019
   0.38896443  0.83386631  0.24518143
   0.55511693  0.66601278  0.24474678
   0.83283139  0.83325089  0.24630122
   0.66582385  0.66591292  0.24540808
   0.72147086  0.83317424  0.24580097
   0.88878911  0.66703362  0.24644450
   0.49979202  0.50027736  0.24455235
   0.53147325  0.41186920  0.49829319
grapheneN                               
           1
    12.803279   -0.000334   -0.013780
    -0.000193    7.392291   -0.003797
    -0.015990   -0.007683   14.950777
   C    N    Zn
  35   1   1
Direct configuration=   104
   0.16709266  0.16700467  0.24693751
  -0.00002340  0.00015409  0.24679152
   0.05568280  0.16687029  0.24693001
   0.22221756  0.00016724  0.24655369
   0.49972981  0.16804269  0.24458774
   0.33360129  0.00023375  0.24565585
   0.38893190  0.16659814  0.24533164
   0.55562889  0.00029514  0.24452320
   0.83280198  0.16711649  0.24604329
   0.66633673  0.00022102  0.24511453
   0.72145996  0.16730683  0.24542971
   0.88839831  0.00019422  0.24627344
   0.16687162  0.50017061  0.24680870
  -0.00007169  0.33340786  0.24665730
   0.05556815  0.50011545  0.24669147
   0.22288040  0.33416149  0.24689608
   0.33431304  0.33401786  0.24617609
   0.38992334  0.50028639  0.24546000
   0.55510541  0.33453265  0.24473812
   0.83306351  0.50015241  0.24612449
   0.66582249  0.33453836  0.24517979
   0.72241085  0.50020189  0.24557103
   0.88877825  0.33328337  0.24630269
   0.16706810  0.83330553  0.24679671
  -0.00006065  0.66688469  0.24664157
   0.05567192  0.83345274  0.24684920
   0.22286322  0.66615827  0.24666821
   0.49975949  0.83254745  0.24465122
   0.33428321  0.66645522  0.24584020
   0.38896582  0.83386453  0.24518353
   0.55511641  0.66601362  0.24474999
   0.83283094  0.83325109  0.24629957
   0.66582324  0.66591341  0.24540896
   0.72146859  0.83317697  0.24580166
   0.88878998  0.66703226  0.24644090
   0.49979186  0.50028029  0.24455556
   0.53147410  0.41187102  0.49830484
grapheneN                               
           1
    12.803322   -0.000139   -0.014214
    -0.000080    7.391960   -0.003921
    -0.016495   -0.007933   14.951399
   C    N    Zn
  35   1   1
Direct configuration=   105
   0.16707841  0.16698668  0.24691278
  -0.00002657  0.00014804  0.24677605
   0.05567331  0.16685782  0.24689655
   0.22221342  0.00014482  0.24652369
   0.49972830  0.16803124  0.24461816
   0.33361263  0.00023148  0.24564770
   0.38892260  0.16659427  0.24534077
   0.55564192  0.00031045  0.24454995
   0.83279884  0.16712459  0.24604548
   0.66632811  0.00025140  0.24512111
   0.72146386  0.16728927  0.24545830
   0.88840084  0.00018656  0.24625012
   0.16688387  0.50016473  0.24676867
  -0.00006015  0.33339817  0.24664233
   0.05556468  0.50014812  0.24665371
   0.22288000  0.33416519  0.24685213
   0.33431228  0.33401837  0.24616640
   0.38992173  0.50026995  0.24547351
   0.55509930  0.33456700  0.24477169
   0.83306280  0.50016977  0.24611064
   0.66583248  0.33454441  0.24520813
   0.72242198  0.50023135  0.24559104
   0.88877738  0.33327910  0.24630610
   0.16708264  0.83328635  0.24678276
  -0.00006219  0.66684155  0.24662022
   0.05567990  0.83343767  0.24682808
   0.22284943  0.66613611  0.24664529
   0.49976041  0.83255492  0.24466688
   0.33428981  0.66645573  0.24585902
   0.38895352  0.83385158  0.24519974
   0.55511927  0.66599446  0.24477774
   0.83281366  0.83325740  0.24628200
   0.66582250  0.66594517  0.24541597
   0.72145098  0.83317103  0.24578551
   0.88880095  0.66703292  0.24641083
   0.49979506  0.50031385  0.24460476
   0.53148217  0.41188846  0.49840621
grapheneN                               
           1
    12.803341   -0.000055   -0.014399
    -0.000032    7.391817   -0.003974
    -0.016712   -0.008041   14.951666
   C    N    Zn
  35   1   1
Direct configuration=   106
   0.16707230  0.16697896  0.24690218
  -0.00002793  0.00014545  0.24676942
   0.05566924  0.16685246  0.24688220
   0.22221164  0.00013521  0.24651082
   0.49972766  0.16802632  0.24463120
   0.33361749  0.00023051  0.24564420
   0.38891861  0.16659261  0.24534468
   0.55564751  0.00031702  0.24456142
   0.83279749  0.16712806  0.24604642
   0.66632441  0.00026442  0.24512393
   0.72146553  0.16728175  0.24547057
   0.88840192  0.00018327  0.24624012
   0.16688913  0.50016221  0.24675150
  -0.00005520  0.33339401  0.24663591
   0.05556319  0.50016213  0.24663752
   0.22287982  0.33416678  0.24683328
   0.33431195  0.33401858  0.24616225
   0.38992104  0.50026290  0.24547930
   0.55509668  0.33458173  0.24478608
   0.83306249  0.50017721  0.24610469
   0.66583676  0.33454700  0.24522028
   0.72242675  0.50024398  0.24559962
   0.88877700  0.33327727  0.24630756
   0.16708887  0.83327813  0.24677678
  -0.00006285  0.66682305  0.24661107
   0.05568333  0.83343121  0.24681903
   0.22284351  0.66612661  0.24663546
   0.49976081  0.83255812  0.24467359
   0.33429265  0.66645595  0.24586709
   0.38894824  0.83384603  0.24520669
   0.55512050  0.66598624  0.24478964
   0.83280625  0.83326010  0.24627447
   0.66582218  0.66595879  0.24541898
   0.72144342  0.83316849  0.24577859
   0.88880565  0.66703320  0.24639794
   0.49979644  0.50032824  0.24462586
   0.53148563  0.41189595  0.49844967
grapheneN                               
           1
    12.803339    0.000084   -0.014729
     0.000049    7.391671   -0.004095
    -0.017097   -0.008284   14.951964
   C    N    Zn
  35   1   1
Direct configuration=   107
   0.16706555  0.16696579  0.24688383
  -0.00002701  0.00013286  0.24675825
   0.05567170  0.16684249  0.24685551
   0.22219984  0.00012478  0.24649161
   0.49972184  0.16803035  0.24466116
   0.33362071  0.00021682  0.24563546
   0.38892209  0.16659048  0.24535356
   0.55565398  0.00031963  0.24458419
   0.83280325  0.16711382  0.24604980
   0.66632196  0.00026784  0.24512962
   0.72146449  0.16729084  0.24549739
   0.88839938  0.00017993  0.24622416
   0.16689416  0.50014863  0.24671679
  -0.00005764  0.33340377  0.24661921
   0.05556709  0.50014259  0.24661658
   0.22287053  0.33416701  0.24679617
   0.33430452  0.33401552  0.24614629
   0.38992326  0.50025105  0.24549136
   0.55509991  0.33459470  0.24480462
   0.83306858  0.50019516  0.24609218
   0.66584393  0.33456984  0.24524634
   0.72242969  0.50026240  0.24561398
   0.88878004  0.33327622  0.24630812
   0.16708755  0.83327055  0.24676232
  -0.00005616  0.66683407  0.24659200
   0.05568649  0.83341044  0.24680326
   0.22284935  0.66612699  0.24661714
   0.49975860  0.83255098  0.24468497
   0.33428705  0.66644544  0.24588431
   0.38894520  0.83384695  0.24521870
   0.55512049  0.66599486  0.24481251
   0.83279792  0.83326696  0.24625658
   0.66582248  0.66596990  0.24542524
   0.72143911  0.83317406  0.24575888
   0.88880058  0.66704522  0.24637588
   0.49979757  0.50033064  0.24467219
   0.53149205  0.41191042  0.49852983
grapheneN                               
           1
    12.803335    0.000407   -0.015495
     0.000235    7.391333   -0.004373
    -0.017990   -0.008848   14.952656
   C    N    Zn
  35   1   1
Direct configuration=   108
   0.16704989  0.16693528  0.24684132
  -0.00002487  0.00010369  0.24673239
   0.05567738  0.16681937  0.24679363
   0.22217248  0.00010060  0.24644709
   0.49970837  0.16803968  0.24473058
   0.33362818  0.00018507  0.24561518
   0.38893016  0.16658553  0.24537415
   0.55566897  0.00032568  0.24463697
   0.83281658  0.16708081  0.24605765
   0.66631628  0.00027575  0.24514282
   0.72146207  0.16731192  0.24555956
   0.88839350  0.00017220  0.24618717
   0.16690583  0.50011714  0.24663634
  -0.00006330  0.33342638  0.24658051
   0.05557612  0.50009731  0.24656806
   0.22284898  0.33416754  0.24671016
   0.33428730  0.33400842  0.24610929
   0.38992839  0.50022359  0.24551932
   0.55510739  0.33462474  0.24484759
   0.83308269  0.50023675  0.24606318
   0.66586055  0.33462278  0.24530674
   0.72243652  0.50030509  0.24564724
   0.88878708  0.33327377  0.24630941
   0.16708449  0.83325300  0.24672880
  -0.00004066  0.66685961  0.24654779
   0.05569382  0.83336231  0.24676672
   0.22286288  0.66612786  0.24657469
   0.49975349  0.83253443  0.24471135
   0.33427407  0.66642108  0.24592423
   0.38893814  0.83384907  0.24524654
   0.55512048  0.66601482  0.24486550
   0.83277861  0.83328286  0.24621511
   0.66582317  0.66599564  0.24543976
   0.72142911  0.83318697  0.24571320
   0.88878885  0.66707305  0.24632475
   0.49980020  0.50033620  0.24477958
   0.53150693  0.41194399  0.49871560
grapheneN                               
           1
    12.803217    0.000356   -0.015885
     0.000206    7.391416   -0.004513
    -0.018446   -0.009131   14.952627
   C    N    Zn
  35   1   1
Direct configuration=   109
   0.16705315  0.16693439  0.24681767
  -0.00002752  0.00009657  0.24671595
   0.05567434  0.16681293  0.24676778
   0.22217303  0.00009662  0.24643346
   0.49971660  0.16805853  0.24476564
   0.33361363  0.00018242  0.24560667
   0.38892850  0.16657987  0.24538299
   0.55565643  0.00031967  0.24466132
   0.83281850  0.16708103  0.24606365
   0.66632061  0.00028013  0.24515151
   0.72146502  0.16732947  0.24558415
   0.88839696  0.00016507  0.24617512
   0.16689993  0.50011667  0.24659997
  -0.00006363  0.33342149  0.24655872
   0.05558004  0.50008110  0.24654959
   0.22284741  0.33414376  0.24667170
   0.33428101  0.33399791  0.24608973
   0.38992893  0.50022423  0.24553145
   0.55511392  0.33462005  0.24486893
   0.83308477  0.50023337  0.24605524
   0.66585759  0.33464286  0.24533726
   0.72243499  0.50030917  0.24565782
   0.88878809  0.33328184  0.24630534
   0.16707796  0.83324845  0.24671013
  -0.00003964  0.66686491  0.24652455
   0.05569365  0.83336086  0.24674927
   0.22287200  0.66612179  0.24655729
   0.49975257  0.83253887  0.24472728
   0.33427379  0.66641194  0.24593976
   0.38894242  0.83383839  0.24525927
   0.55512069  0.66602347  0.24488931
   0.83277620  0.83328572  0.24619072
   0.66582179  0.66599768  0.24544656
   0.72143386  0.83320023  0.24569439
   0.88878803  0.66709308  0.24630249
   0.49980042  0.50032495  0.24482609
   0.53151406  0.41196050  0.49880121
grapheneN                               
           1
    12.802970    0.000249   -0.016705
     0.000144    7.391590   -0.004808
    -0.019403   -0.009726   14.952566
   C    N    Zn
  35   1   1
Direct configuration=   110
   0.16706000  0.16693251  0.24676794
  -0.00003309  0.00008160  0.24668138
   0.05566795  0.16679939  0.24671342
   0.22217417  0.00008827  0.24640480
   0.49973390  0.16809816  0.24483935
   0.33358304  0.00017686  0.24558877
   0.38892501  0.16656795  0.24540159
   0.55563004  0.00030701  0.24471253
   0.83282254  0.16708150  0.24607627
   0.66632974  0.00028934  0.24516980
   0.72147121  0.16736637  0.24563585
   0.88840424  0.00015008  0.24614979
   0.16688753  0.50011570  0.24652349
  -0.00006433  0.33341121  0.24651290
   0.05558828  0.50004700  0.24651076
   0.22284411  0.33409375  0.24659082
   0.33426778  0.33397582  0.24604860
   0.38993006  0.50022558  0.24555695
   0.55512765  0.33461017  0.24491380
   0.83308916  0.50022627  0.24603854
   0.66585138  0.33468510  0.24540144
   0.72243180  0.50031777  0.24568007
   0.88879020  0.33329880  0.24629679
   0.16706423  0.83323890  0.24667088
  -0.00003747  0.66687605  0.24647568
   0.05569329  0.83335779  0.24671258
   0.22289119  0.66610902  0.24652070
   0.49975062  0.83254822  0.24476076
   0.33427320  0.66639272  0.24597241
   0.38895142  0.83381594  0.24528603
   0.55512115  0.66604166  0.24493938
   0.83277115  0.83329173  0.24613944
   0.66581891  0.66600196  0.24546085
   0.72144384  0.83322811  0.24565483
   0.88878631  0.66713518  0.24625569
   0.49980087  0.50030129  0.24492389
   0.53152906  0.41199522  0.49898122
grapheneN                               
           1
    12.802980    0.000020   -0.017320
     0.000011    7.391845   -0.005026
    -0.020122   -0.010167   14.952042
   C    N    Zn
  35   1   1
Direct configuration=   111
   0.16706413  0.16692704  0.24672409
  -0.00002847  0.00008332  0.24665009
   0.05565950  0.16680304  0.24668127
   0.22217457  0.00008637  0.24639141
   0.49974169  0.16808660  0.24488416
   0.33357989  0.00017506  0.24558457
   0.38891744  0.16656459  0.24541203
   0.55561670  0.00031697  0.24474430
   0.83282319  0.16710775  0.24608866
   0.66632844  0.00031300  0.24518597
   0.72147629  0.16738410  0.24566303
   0.88840769  0.00015297  0.24613797
   0.16688460  0.50010643  0.24647538
  -0.00005924  0.33337744  0.24647646
   0.05557466  0.50008967  0.24648424
   0.22284742  0.33407686  0.24653959
   0.33427030  0.33395864  0.24602342
   0.38992426  0.50021636  0.24557486
   0.55513455  0.33460977  0.24495506
   0.83308387  0.50022129  0.24603531
   0.66584618  0.33468345  0.24544687
   0.72242971  0.50031406  0.24569156
   0.88878874  0.33330611  0.24628390
   0.16707193  0.83323885  0.24664235
  -0.00004558  0.66685473  0.24643946
   0.05568749  0.83337679  0.24668288
   0.22287911  0.66609509  0.24650112
   0.49974559  0.83255917  0.24478867
   0.33429313  0.66639182  0.24598702
   0.38894730  0.83380672  0.24530348
   0.55512331  0.66601845  0.24497402
   0.83278196  0.83328935  0.24610243
   0.66581699  0.66600732  0.24546776
   0.72144876  0.83323823  0.24563734
   0.88879362  0.66712885  0.24622616
   0.49979972  0.50029492  0.24497752
   0.53154066  0.41201885  0.49910562
grapheneN                               
           1
    12.802988   -0.000160   -0.017800
    -0.000093    7.392043   -0.005196
    -0.020683   -0.010512   14.951633
   C    N    Zn
  35   1   1
Direct configuration=   112
   0.16706736  0.16692276  0.24668984
  -0.00002486  0.00008465  0.24662566
   0.05565290  0.16680589  0.24665616
   0.22217488  0.00008488  0.24638094
   0.49974777  0.16807757  0.24491916
   0.33357744  0.00017366  0.24558128
   0.38891153  0.16656196  0.24542019
   0.55560628  0.00032475  0.24476911
   0.83282370  0.16712826  0.24609834
   0.66632743  0.00033148  0.24519860
   0.72148025  0.16739795  0.24568425
   0.88841039  0.00015522  0.24612873
   0.16688231  0.50009919  0.24643779
  -0.00005527  0.33335105  0.24644799
   0.05556403  0.50012299  0.24646353
   0.22285001  0.33406366  0.24649957
   0.33427226  0.33394522  0.24600375
   0.38991973  0.50020916  0.24558886
   0.55513994  0.33460946  0.24498728
   0.83307975  0.50021740  0.24603278
   0.66584211  0.33468217  0.24548236
   0.72242808  0.50031117  0.24570053
   0.88878759  0.33331181  0.24627383
   0.16707794  0.83323882  0.24662006
  -0.00005192  0.66683808  0.24641117
   0.05568296  0.83339164  0.24665967
   0.22286968  0.66608421  0.24648582
   0.49974166  0.83256773  0.24481048
   0.33430870  0.66639111  0.24599844
   0.38894408  0.83379951  0.24531711
   0.55512500  0.66600032  0.24500107
   0.83279039  0.83328749  0.24607353
   0.66581549  0.66601151  0.24547316
   0.72145261  0.83324613  0.24562368
   0.88879932  0.66712390  0.24620309
   0.49979883  0.50028995  0.24501941
   0.53154974  0.41203731  0.49920278
grapheneN                               
           1
    12.803215   -0.000295   -0.018277
    -0.000171    7.392207   -0.005375
    -0.021241   -0.010875   14.951039
   C    N    Zn
  35   1   1
Direct configuration=   113
   0.16706174  0.16691094  0.24664799
  -0.00002235  0.00010100  0.24659341
   0.05566517  0.16681094  0.24663430
   0.22217583  0.00009037  0.24637141
   0.49973057  0.16804288  0.24493949
   0.33359442  0.00017069  0.24558943
   0.38891690  0.16655649  0.24542531
   0.55562002  0.00034081  0.24479361
   0.83282561  0.16714524  0.24610975
   0.66632503  0.00034594  0.24521443
   0.72147542  0.16739606  0.24569688
   0.88841479  0.00018631  0.24612877
   0.16687831  0.50008429  0.24640766
  -0.00005564  0.33337906  0.24641577
   0.05555284  0.50011437  0.24643456
   0.22284519  0.33407512  0.24646724
   0.33427985  0.33394343  0.24599026
   0.38992177  0.50019324  0.24559924
   0.55512794  0.33460693  0.24503478
   0.83307309  0.50022522  0.24603595
   0.66584635  0.33466193  0.24551579
   0.72242323  0.50030865  0.24570940
   0.88878964  0.33330854  0.24625802
   0.16708631  0.83323568  0.24660024
  -0.00006299  0.66685237  0.24638299
   0.05568376  0.83339280  0.24663234
   0.22285959  0.66608106  0.24647684
   0.49973976  0.83255221  0.24484067
   0.33430762  0.66638165  0.24599741
   0.38893919  0.83381793  0.24532891
   0.55511913  0.66598867  0.24502501
   0.83280757  0.83328490  0.24604496
   0.66582067  0.66601416  0.24547664
   0.72144805  0.83325225  0.24562146
   0.88879593  0.66708365  0.24618311
   0.49979922  0.50028820  0.24504290
   0.53156061  0.41205600  0.49930306
grapheneN                               
           1
    12.803363   -0.000383   -0.018590
    -0.000222    7.392315   -0.005493
    -0.021607   -0.011114   14.950650
   C    N    Zn
  35   1   1
Direct configuration=   114
   0.16705805  0.16690317  0.24662050
  -0.00002071  0.00011174  0.24657222
   0.05567323  0.16681425  0.24661993
   0.22217645  0.00009398  0.24636514
   0.49971927  0.16802009  0.24495285
   0.33360557  0.00016874  0.24559479
   0.38892042  0.16655289  0.24542867
   0.55562904  0.00035136  0.24480970
   0.83282686  0.16715640  0.24611725
   0.66632345  0.00035544  0.24522483
   0.72147225  0.16739482  0.24570518
   0.88841768  0.00020673  0.24612880
   0.16687568  0.50007451  0.24638786
  -0.00005588  0.33339746  0.24639460
   0.05554550  0.50010871  0.24641553
   0.22284202  0.33408265  0.24644600
   0.33428484  0.33394225  0.24598141
   0.38992311  0.50018279  0.24560606
   0.55512006  0.33460527  0.24506599
   0.83306872  0.50023036  0.24603803
   0.66584914  0.33464864  0.24553775
   0.72242004  0.50030699  0.24571522
   0.88879099  0.33330640  0.24624763
   0.16709181  0.83323361  0.24658722
  -0.00007027  0.66686176  0.24636449
   0.05568428  0.83339356  0.24661438
   0.22285295  0.66607899  0.24647094
   0.49973851  0.83254201  0.24486050
   0.33430690  0.66637543  0.24599674
   0.38893598  0.83383004  0.24533667
   0.55511527  0.66598102  0.24504073
   0.83281886  0.83328319  0.24602620
   0.66582407  0.66601591  0.24547893
   0.72144505  0.83325627  0.24562000
   0.88879370  0.66705722  0.24616999
   0.49979948  0.50028706  0.24505833
   0.53156775  0.41206828  0.49936893
grapheneN                               
           1
    12.803593   -0.000317   -0.018942
    -0.000184    7.392325   -0.005659
    -0.022019   -0.011449   14.950362
   C    N    Zn
  35   1   1
Direct configuration=   115
   0.16706454  0.16691165  0.24658579
  -0.00001348  0.00013611  0.24654243
   0.05568208  0.16683524  0.24659708
   0.22218979  0.00009198  0.24635386
   0.49971999  0.16802389  0.24495060
   0.33360863  0.00018064  0.24561160
   0.38892343  0.16654399  0.24543032
   0.55563547  0.00031777  0.24482778
   0.83282600  0.16714098  0.24611853
   0.66632606  0.00034834  0.24523840
   0.72147325  0.16738536  0.24571203
   0.88841975  0.00021362  0.24613209
   0.16686248  0.50007814  0.24637365
  -0.00006305  0.33341911  0.24637104
   0.05554007  0.50010799  0.24638827
   0.22284173  0.33409011  0.24643149
   0.33428274  0.33394061  0.24598155
   0.38992844  0.50018641  0.24560870
   0.55511003  0.33457756  0.24511293
   0.83306126  0.50020876  0.24604112
   0.66583832  0.33463922  0.24555962
   0.72241510  0.50030573  0.24572528
   0.88879074  0.33331659  0.24623614
   0.16708857  0.83323778  0.24657436
  -0.00006803  0.66687250  0.24634401
   0.05568604  0.83339252  0.24658404
   0.22286063  0.66608542  0.24646668
   0.49974365  0.83252866  0.24488921
   0.33428454  0.66636918  0.24598537
   0.38894118  0.83382736  0.24534723
   0.55511568  0.66599243  0.24505429
   0.83281654  0.83328353  0.24601449
   0.66582329  0.66601323  0.24548248
   0.72145365  0.83325958  0.24562834
   0.88878195  0.66705706  0.24615437
   0.49980085  0.50027607  0.24506134
   0.53157822  0.41208485  0.49945353
grapheneN                               
           1
    12.803893   -0.000232   -0.019402
    -0.000135    7.392339   -0.005874
    -0.022557   -0.011886   14.949987
   C    N    Zn
  35   1   1
Direct configuration=   116
   0.16707301  0.16692272  0.24654049
  -0.00000406  0.00016791  0.24650354
   0.05569362  0.16686263  0.24656726
   0.22220720  0.00008936  0.24633915
   0.49972092  0.16802886  0.24494766
   0.33361261  0.00019616  0.24563354
   0.38892735  0.16653238  0.24543246
   0.55564387  0.00027394  0.24485137
   0.83282487  0.16712086  0.24612019
   0.66632947  0.00033907  0.24525609
   0.72147455  0.16737301  0.24572097
   0.88842246  0.00022262  0.24613638
   0.16684526  0.50008289  0.24635509
  -0.00007241  0.33344736  0.24634030
   0.05553298  0.50010705  0.24635270
   0.22284136  0.33409984  0.24641255
   0.33428001  0.33393847  0.24598174
   0.38993540  0.50019114  0.24561214
   0.55509695  0.33454140  0.24517418
   0.83305152  0.50018059  0.24604515
   0.66582420  0.33462694  0.24558815
   0.72240865  0.50030407  0.24573840
   0.88879043  0.33332988  0.24622114
   0.16708433  0.83324323  0.24655757
  -0.00006511  0.66688651  0.24631730
   0.05568832  0.83339116  0.24654445
   0.22287064  0.66609379  0.24646112
   0.49975036  0.83251125  0.24492667
   0.33425536  0.66636101  0.24597053
   0.38894796  0.83382387  0.24536102
   0.55511623  0.66600732  0.24507198
   0.83281351  0.83328398  0.24599921
   0.66582226  0.66600974  0.24548712
   0.72146487  0.83326391  0.24563921
   0.88876661  0.66705685  0.24613399
   0.49980264  0.50026174  0.24506525
   0.53159188  0.41210648  0.49956393
grapheneN                               
           1
    12.804011   -0.000164   -0.019632
    -0.000095    7.392312   -0.005986
    -0.022826   -0.012113   14.949904
   C    N    Zn
  35   1   1
Direct configuration=   117
   0.16708150  0.16693028  0.24651798
  -0.00000060  0.00017368  0.24648325
   0.05569552  0.16688212  0.24654835
   0.22221115  0.00009307  0.24633111
   0.49972500  0.16801627  0.24494507
   0.33361429  0.00019258  0.24564472
   0.38892802  0.16653581  0.24543342
   0.55564548  0.00026407  0.24486360
   0.83282475  0.16711723  0.24611949
   0.66633270  0.00032642  0.24526590
   0.72147436  0.16736877  0.24572596
   0.88842637  0.00021765  0.24613625
   0.16684240  0.50009068  0.24634850
  -0.00007522  0.33344453  0.24632610
   0.05553053  0.50011864  0.24633326
   0.22284333  0.33410801  0.24640560
   0.33428005  0.33394043  0.24598450
   0.38993436  0.50019263  0.24561103
   0.55509710  0.33452942  0.24520276
   0.83304847  0.50017848  0.24604339
   0.66581726  0.33462153  0.24560294
   0.72240170  0.50029483  0.24574631
   0.88878633  0.33332749  0.24621538
   0.16708365  0.83324761  0.24655080
  -0.00006840  0.66688924  0.24630204
   0.05568893  0.83340048  0.24652125
   0.22286464  0.66609082  0.24645746
   0.49974926  0.83250691  0.24494511
   0.33425375  0.66636644  0.24596266
   0.38894789  0.83381450  0.24536947
   0.55512118  0.66600285  0.24507981
   0.83280889  0.83328669  0.24599735
   0.66582195  0.66601195  0.24549108
   0.72146925  0.83326002  0.24564691
   0.88876318  0.66706138  0.24612339
   0.49980153  0.50025919  0.24506562
   0.53159955  0.41211728  0.49962221
grapheneN                               
           1
    12.804283   -0.000006   -0.020164
    -0.000004    7.392252   -0.006245
    -0.023449   -0.012637   14.949711
   C    N    Zn
  35   1   1
Direct configuration=   118
   0.16710118  0.16694779  0.24646582
   0.00000740  0.00018707  0.24643621
   0.05569992  0.16692728  0.24650455
   0.22222030  0.00010168  0.24631249
   0.49973447  0.16798708  0.24493905
   0.33361816  0.00018429  0.24567063
   0.38892957  0.16654375  0.24543563
   0.55564922  0.00024119  0.24489195
   0.83282448  0.16710881  0.24611785
   0.66634019  0.00029712  0.24528862
   0.72147391  0.16735894  0.24573753
   0.88843542  0.00020615  0.24613595
   0.16683577  0.50010874  0.24633321
  -0.00008174  0.33343797  0.24629317
   0.05552485  0.50014550  0.24628820
   0.22284791  0.33412694  0.24638948
   0.33428013  0.33394496  0.24599090
   0.38993197  0.50019609  0.24560845
   0.55509746  0.33450168  0.24526898
   0.83304141  0.50017360  0.24603930
   0.66580117  0.33460899  0.24563720
   0.72238559  0.50027343  0.24576464
   0.88877684  0.33332197  0.24620203
   0.16708206  0.83325775  0.24653510
  -0.00007602  0.66689555  0.24626668
   0.05569034  0.83342209  0.24646749
   0.22285073  0.66608393  0.24644898
   0.49974670  0.83249686  0.24498786
   0.33425002  0.66637900  0.24594442
   0.38894774  0.83379280  0.24538903
   0.55513266  0.66599249  0.24509794
   0.83279817  0.83329296  0.24599305
   0.66582123  0.66601708  0.24550026
   0.72147939  0.83325101  0.24566476
   0.88875523  0.66707187  0.24609885
   0.49979896  0.50025327  0.24506645
   0.53161733  0.41214230  0.49975728
grapheneN                               
           1
    12.804184   -0.000030   -0.020261
    -0.000018    7.392248   -0.006272
    -0.023561   -0.012690   14.949834
   C    N    Zn
  35   1   1
Direct configuration=   119
   0.16709950  0.16695257  0.24646400
   0.00000638  0.00018183  0.24642770
   0.05569976  0.16692046  0.24648915
   0.22221367  0.00010669  0.24630832
   0.49973300  0.16797243  0.24494399
   0.33361744  0.00017434  0.24567069
   0.38893026  0.16654620  0.24543664
   0.55564563  0.00025387  0.24489521
   0.83282339  0.16711822  0.24611724
   0.66634052  0.00029510  0.24529081
   0.72147130  0.16735439  0.24574156
   0.88843704  0.00019792  0.24612935
   0.16684442  0.50011192  0.24633619
  -0.00007921  0.33343860  0.24628996
   0.05552339  0.50015237  0.24627957
   0.22284837  0.33413005  0.24638818
   0.33428381  0.33395217  0.24599398
   0.38992655  0.50019766  0.24560317
   0.55510202  0.33451470  0.24526879
   0.83303969  0.50019039  0.24603230
   0.66580594  0.33460336  0.24564516
   0.72238671  0.50027266  0.24576952
   0.88877272  0.33330833  0.24620162
   0.16708405  0.83325694  0.24653336
  -0.00008333  0.66690212  0.24625789
   0.05569214  0.83342354  0.24646051
   0.22284149  0.66609068  0.24644690
   0.49974438  0.83249523  0.24498899
   0.33426361  0.66637988  0.24594309
   0.38894385  0.83378977  0.24539483
   0.55513324  0.66597699  0.24509988
   0.83280201  0.83329365  0.24600078
   0.66582432  0.66601219  0.24550561
   0.72147316  0.83324029  0.24567008
   0.88875917  0.66707171  0.24609419
   0.49979848  0.50025413  0.24506802
   0.53162126  0.41214668  0.49978277
grapheneN                               
           1
    12.804046   -0.000063   -0.020396
    -0.000037    7.392243   -0.006308
    -0.023718   -0.012763   14.950006
   C    N    Zn
  35   1   1
Direct configuration=   120
   0.16709716  0.16695923  0.24646145
   0.00000496  0.00017451  0.24641584
   0.05569953  0.16691094  0.24646768
   0.22220442  0.00011369  0.24630250
   0.49973096  0.16795198  0.24495088
   0.33361643  0.00016045  0.24567077
   0.38893122  0.16654961  0.24543805
   0.55564063  0.00027155  0.24489975
   0.83282187  0.16713135  0.24611640
   0.66634097  0.00029227  0.24529387
   0.72146766  0.16734804  0.24574717
   0.88843931  0.00018644  0.24612014
   0.16685650  0.50011635  0.24634035
  -0.00007568  0.33343948  0.24628549
   0.05552135  0.50016195  0.24626753
   0.22284901  0.33413438  0.24638637
   0.33428895  0.33396223  0.24599827
   0.38991900  0.50019986  0.24559581
   0.55510837  0.33453286  0.24526854
   0.83303729  0.50021381  0.24602253
   0.66581259  0.33459551  0.24565626
   0.72238827  0.50027158  0.24577632
   0.88876697  0.33328931  0.24620106
   0.16708682  0.83325581  0.24653095
  -0.00009353  0.66691127  0.24624562
   0.05569464  0.83342557  0.24645077
   0.22282859  0.66610009  0.24644399
   0.49974115  0.83249296  0.24499057
   0.33428257  0.66638110  0.24594123
   0.38893842  0.83378555  0.24540292
   0.55513405  0.66595536  0.24510259
   0.83280738  0.83329463  0.24601157
   0.66582864  0.66600536  0.24551307
   0.72146447  0.83322533  0.24567749
   0.88876466  0.66707148  0.24608770
   0.49979780  0.50025533  0.24507019
   0.53162674  0.41215278  0.49981833
grapheneN                               
           1
    12.803776   -0.000098   -0.020512
    -0.000057    7.392262   -0.006330
    -0.023853   -0.012808   14.950285
   C    N    Zn
  35   1   1
Direct configuration=   121
   0.16709073  0.16696466  0.24646348
   0.00000442  0.00016283  0.24640304
   0.05569390  0.16690186  0.24644709
   0.22220095  0.00011652  0.24630119
   0.49972786  0.16796502  0.24496268
   0.33360848  0.00015801  0.24566751
   0.38893034  0.16654404  0.24544082
   0.55563652  0.00027661  0.24490252
   0.83282050  0.16711907  0.24611129
   0.66633245  0.00029853  0.24529450
   0.72146701  0.16733984  0.24575454
   0.88843636  0.00019344  0.24610603
   0.16685707  0.50012249  0.24634395
  -0.00007306  0.33343874  0.24628147
   0.05552217  0.50016817  0.24625725
   0.22285363  0.33413728  0.24638770
   0.33429106  0.33396604  0.24600257
   0.38991812  0.50020430  0.24558645
   0.55510914  0.33453799  0.24525799
   0.83303860  0.50021833  0.24601210
   0.66581965  0.33459279  0.24566530
   0.72239630  0.50027444  0.24578380
   0.88876427  0.33329206  0.24620092
   0.16708231  0.83326151  0.24653061
  -0.00009047  0.66691848  0.24623487
   0.05569429  0.83342219  0.24644404
   0.22283884  0.66610030  0.24644256
   0.49974182  0.83248902  0.24498734
   0.33428582  0.66637987  0.24594159
   0.38893961  0.83378518  0.24541098
   0.55513051  0.66594511  0.24510439
   0.83281309  0.83328995  0.24602463
   0.66582910  0.66598910  0.24552361
   0.72146099  0.83321703  0.24568502
   0.88876600  0.66707813  0.24608154
   0.49979937  0.50025209  0.24507269
   0.53163238  0.41215901  0.49985195
grapheneN                               
           1
    12.803447   -0.000140   -0.020653
    -0.000082    7.392284   -0.006358
    -0.024016   -0.012863   14.950625
   C    N    Zn
  35   1   1
Direct configuration=   122
   0.16708290  0.16697127  0.24646596
   0.00000376  0.00014859  0.24638743
   0.05568704  0.16689078  0.24642200
   0.22219671  0.00011996  0.24629959
   0.49972408  0.16798092  0.24497706
   0.33359879  0.00015503  0.24566353
   0.38892925  0.16653725  0.24544420
   0.55563151  0.00028278  0.24490588
   0.83281883  0.16710409  0.24610506
   0.66632206  0.00030615  0.24529527
   0.72146623  0.16732985  0.24576353
   0.88843278  0.00020198  0.24608884
   0.16685776  0.50012998  0.24634833
  -0.00006987  0.33343784  0.24627657
   0.05552317  0.50017574  0.24624472
   0.22285926  0.33414082  0.24638932
   0.33429364  0.33397068  0.24600780
   0.38991705  0.50020970  0.24557504
   0.55511008  0.33454423  0.24524514
   0.83304021  0.50022384  0.24599939
   0.66582826  0.33458947  0.24567632
   0.72240608  0.50027794  0.24579290
   0.88876098  0.33329541  0.24620075
   0.16707682  0.83326845  0.24653021
  -0.00008674  0.66692727  0.24622176
   0.05569386  0.83341807  0.24643583
   0.22285133  0.66610056  0.24644083
   0.49974265  0.83248422  0.24498340
   0.33428979  0.66637838  0.24594204
   0.38894107  0.83378473  0.24542081
   0.55512619  0.66593261  0.24510658
   0.83282004  0.83328424  0.24604055
   0.66582966  0.66596928  0.24553647
   0.72145675  0.83320690  0.24569419
   0.88876763  0.66708623  0.24607404
   0.49980127  0.50024813  0.24507574
   0.53163925  0.41216660  0.49989292
grapheneN                               
           1
    12.803352   -0.000175   -0.020723
    -0.000102    7.392207   -0.006377
    -0.024097   -0.012901   14.950893
   C    N    Zn
  35   1   1
Direct configuration=   123
   0.16707991  0.16697307  0.24646800
   0.00000215  0.00016094  0.24637095
   0.05568461  0.16689427  0.24641019
   0.22219352  0.00011989  0.24630470
   0.49972739  0.16799318  0.24498253
   0.33359907  0.00015841  0.24566270
   0.38892146  0.16653484  0.24544938
   0.55562491  0.00027798  0.24490758
   0.83281555  0.16710422  0.24610226
   0.66632262  0.00029141  0.24529575
   0.72146594  0.16732681  0.24577121
   0.88843659  0.00019269  0.24607686
   0.16685474  0.50013481  0.24634848
  -0.00007646  0.33343793  0.24626916
   0.05552632  0.50017474  0.24623736
   0.22285625  0.33414340  0.24639515
   0.33429244  0.33396302  0.24601000
   0.38992508  0.50020576  0.24556761
   0.55511016  0.33453643  0.24523273
   0.83304963  0.50021208  0.24599220
   0.66582867  0.33459697  0.24567935
   0.72240642  0.50025524  0.24579681
   0.88876424  0.33330833  0.24619748
   0.16707978  0.83326473  0.24652796
  -0.00007764  0.66692133  0.24621176
   0.05569090  0.83341429  0.24643073
   0.22286392  0.66610277  0.24644190
   0.49974481  0.83248318  0.24497897
   0.33428147  0.66638062  0.24594390
   0.38894374  0.83379096  0.24542562
   0.55512430  0.66594707  0.24510870
   0.83281176  0.83329449  0.24604805
   0.66582412  0.66596294  0.24554930
   0.72145861  0.83321159  0.24570364
   0.88876913  0.66709098  0.24606869
   0.49979947  0.50024538  0.24507527
   0.53164452  0.41217325  0.49992709
grapheneN                               
           1
    12.803289   -0.000197   -0.020769
    -0.000115    7.392156   -0.006389
    -0.024150   -0.012927   14.951068
   C    N    Zn
  35   1   1
Direct configuration=   124
   0.16707795  0.16697425  0.24646934
   0.00000108  0.00016904  0.24636016
   0.05568302  0.16689656  0.24640246
   0.22219143  0.00011984  0.24630805
   0.49972957  0.16800122  0.24498611
   0.33359926  0.00016062  0.24566215
   0.38891636  0.16653326  0.24545277
   0.55562059  0.00027483  0.24490869
   0.83281340  0.16710431  0.24610042
   0.66632298  0.00028175  0.24529607
   0.72146576  0.16732482  0.24577624
   0.88843909  0.00018660  0.24606900
   0.16685276  0.50013798  0.24634858
  -0.00008078  0.33343798  0.24626431
   0.05552838  0.50017408  0.24623253
   0.22285428  0.33414508  0.24639897
   0.33429165  0.33395800  0.24601144
   0.38993034  0.50020317  0.24556274
   0.55511021  0.33453132  0.24522459
   0.83305580  0.50020437  0.24598749
   0.66582895  0.33460189  0.24568133
   0.72240664  0.50024037  0.24579936
   0.88876638  0.33331680  0.24619534
   0.16708173  0.83326228  0.24652648
  -0.00007167  0.66691743  0.24620521
   0.05568896  0.83341181  0.24642739
   0.22287217  0.66610422  0.24644261
   0.49974622  0.83248250  0.24497606
   0.33427603  0.66638209  0.24594511
   0.38894549  0.83379504  0.24542877
   0.55512306  0.66595655  0.24511009
   0.83280633  0.83330121  0.24605295
   0.66582049  0.66595878  0.24555772
   0.72145983  0.83321466  0.24570983
   0.88877011  0.66709409  0.24606518
   0.49979829  0.50024357  0.24507497
   0.53164797  0.41217761  0.49994948
grapheneN                               
           1
    12.803336   -0.000160   -0.020830
    -0.000093    7.392047   -0.006422
    -0.024222   -0.012993   14.951235
   C    N    Zn
  35   1   1
Direct configuration=   125
   0.16707646  0.16697407  0.24647218
   0.00000133  0.00017991  0.24633714
   0.05568050  0.16691258  0.24639379
   0.22218865  0.00012525  0.24631516
   0.49972790  0.16799582  0.24498720
   0.33360164  0.00016290  0.24566578
   0.38892043  0.16654321  0.24545558
   0.55562166  0.00027063  0.24490708
   0.83281372  0.16711184  0.24609899
   0.66632340  0.00026604  0.24529889
   0.72146166  0.16731909  0.24578243
   0.88843922  0.00018449  0.24605668
   0.16685749  0.50013549  0.24634865
  -0.00008497  0.33344244  0.24625198
   0.05553117  0.50016351  0.24622520
   0.22284554  0.33414815  0.24640937
   0.33428691  0.33395629  0.24601043
   0.38993448  0.50019405  0.24555698
   0.55511552  0.33453317  0.24521369
   0.83305870  0.50019394  0.24598485
   0.66582357  0.33459478  0.24568082
   0.72241087  0.50023443  0.24580365
   0.88876982  0.33331528  0.24618771
   0.16708669  0.83325444  0.24652366
  -0.00006918  0.66690906  0.24619349
   0.05569124  0.83341567  0.24642036
   0.22286601  0.66610926  0.24644448
   0.49974200  0.83249105  0.24497193
   0.33427917  0.66638432  0.24594843
   0.38894434  0.83379919  0.24543144
   0.55512474  0.66595813  0.24511337
   0.83280110  0.83330240  0.24605475
   0.66581800  0.66595648  0.24557516
   0.72145642  0.83321339  0.24572122
   0.88877281  0.66709851  0.24606210
   0.49979655  0.50024541  0.24507094
   0.53165454  0.41218530  0.49999445
grapheneN                               
           1
    12.803377   -0.000128   -0.020884
    -0.000075    7.391952   -0.006451
    -0.024285   -0.013050   14.951380
   C    N    Zn
  35   1   1
Direct configuration=   126
   0.16707517  0.16697391  0.24647464
   0.00000153  0.00018932  0.24631723
   0.05567833  0.16692644  0.24638630
   0.22218624  0.00012993  0.24632132
   0.49972645  0.16799115  0.24498815
   0.33360371  0.00016487  0.24566891
   0.38892395  0.16655182  0.24545801
   0.55562259  0.00026699  0.24490569
   0.83281400  0.16711836  0.24609774
   0.66632377  0.00025245  0.24530133
   0.72145811  0.16731414  0.24578778
   0.88843933  0.00018266  0.24604602
   0.16686158  0.50013333  0.24634871
  -0.00008859  0.33344630  0.24624131
   0.05553358  0.50015437  0.24621885
   0.22283799  0.33415080  0.24641836
   0.33428281  0.33395481  0.24600955
   0.38993806  0.50018616  0.24555200
   0.55512012  0.33453476  0.24520425
   0.83306122  0.50018491  0.24598257
   0.66581893  0.33458863  0.24568037
   0.72241453  0.50022928  0.24580736
   0.88877279  0.33331397  0.24618111
   0.16709099  0.83324765  0.24652122
  -0.00006702  0.66690182  0.24618335
   0.05569322  0.83341901  0.24641428
   0.22286068  0.66611363  0.24644610
   0.49973834  0.83249845  0.24496835
   0.33428189  0.66638625  0.24595129
   0.38894334  0.83380278  0.24543374
   0.55512619  0.66595949  0.24511622
   0.83279657  0.83330344  0.24605630
   0.66581585  0.66595449  0.24559026
   0.72145346  0.83321230  0.24573107
   0.88877514  0.66710234  0.24605944
   0.49979504  0.50024699  0.24506746
   0.53166022  0.41219196  0.50003337
grapheneN                               
           1
    12.803443   -0.000122   -0.020942
    -0.000071    7.391930   -0.006475
    -0.024352   -0.013099   14.951347
   C    N    Zn
  35   1   1
Direct configuration=   127
   0.16707187  0.16697696  0.24647781
  -0.00000181  0.00017949  0.24629726
   0.05567783  0.16693522  0.24638173
   0.22218970  0.00013259  0.24632691
   0.49972786  0.16798521  0.24498518
   0.33360357  0.00017180  0.24567490
   0.38892905  0.16654629  0.24545844
   0.55562583  0.00026584  0.24490269
   0.83281459  0.16712019  0.24609665
   0.66631958  0.00025850  0.24530427
   0.72145610  0.16730708  0.24579077
   0.88843620  0.00019042  0.24603601
   0.16686083  0.50013406  0.24634775
  -0.00008596  0.33345268  0.24623089
   0.05553566  0.50014896  0.24621240
   0.22283705  0.33414884  0.24642742
   0.33427864  0.33395975  0.24600768
   0.38993284  0.50018776  0.24555015
   0.55511727  0.33453422  0.24520004
   0.83305975  0.50018858  0.24598313
   0.66581810  0.33457938  0.24567781
   0.72241715  0.50023418  0.24581140
   0.88877261  0.33330552  0.24617222
   0.16708832  0.83325373  0.24652105
  -0.00006736  0.66690342  0.24617562
   0.05569784  0.83342382  0.24640561
   0.22285652  0.66611200  0.24644771
   0.49973594  0.83250353  0.24496603
   0.33428725  0.66638424  0.24595414
   0.38894079  0.83380360  0.24543408
   0.55512554  0.66595621  0.24511953
   0.83279885  0.83329831  0.24605400
   0.66582118  0.66594956  0.24560353
   0.72144994  0.83320228  0.24574118
   0.88877587  0.66709931  0.24605759
   0.49979829  0.50024796  0.24506192
   0.53166680  0.41219851  0.50007449
grapheneN                               
           1
    12.803587   -0.000108   -0.021068
    -0.000064    7.391881   -0.006528
    -0.024500   -0.013206   14.951277
   C    N    Zn
  35   1   1
Direct configuration=   128
   0.16706470  0.16698360  0.24648470
  -0.00000907  0.00015814  0.24625384
   0.05567676  0.16695429  0.24637181
   0.22219721  0.00013837  0.24633906
   0.49973092  0.16797230  0.24497874
   0.33360328  0.00018687  0.24568793
   0.38894014  0.16653425  0.24545939
   0.55563289  0.00026332  0.24489619
   0.83281587  0.16712417  0.24609426
   0.66631050  0.00027165  0.24531066
   0.72145173  0.16729172  0.24579728
   0.88842940  0.00020729  0.24601426
   0.16685921  0.50013564  0.24634564
  -0.00008023  0.33346655  0.24620824
   0.05554018  0.50013719  0.24619838
   0.22283502  0.33414460  0.24644712
   0.33426955  0.33397049  0.24600361
   0.38992149  0.50019123  0.24554613
   0.55511106  0.33453305  0.24519089
   0.83305657  0.50019655  0.24598434
   0.66581629  0.33455928  0.24567223
   0.72242283  0.50024483  0.24582019
   0.88877223  0.33328717  0.24615290
   0.16708252  0.83326695  0.24652067
  -0.00006808  0.66690688  0.24615879
   0.05570790  0.83343427  0.24638675
   0.22284748  0.66610845  0.24645122
   0.49973073  0.83251456  0.24496097
   0.33429890  0.66637985  0.24596033
   0.38893523  0.83380540  0.24543482
   0.55512413  0.66594908  0.24512675
   0.83280380  0.83328715  0.24604901
   0.66583278  0.66593882  0.24563238
   0.72144228  0.83318050  0.24576317
   0.88877747  0.66709271  0.24605358
   0.49980535  0.50025007  0.24504986
   0.53168111  0.41221274  0.50016389
grapheneN                               
           1
    12.803629   -0.000112   -0.021119
    -0.000066    7.391905   -0.006550
    -0.024560   -0.013250   14.951182
   C    N    Zn
  35   1   1
Direct configuration=   129
   0.16706304  0.16698523  0.24648807
  -0.00000688  0.00016137  0.24623788
   0.05567548  0.16695121  0.24636761
   0.22219714  0.00013983  0.24634106
   0.49973307  0.16796962  0.24497431
   0.33360291  0.00019019  0.24569379
   0.38893970  0.16653528  0.24546046
   0.55563283  0.00026391  0.24489404
   0.83281322  0.16712202  0.24609340
   0.66630870  0.00027399  0.24531354
   0.72145168  0.16728933  0.24579846
   0.88842723  0.00020869  0.24600534
   0.16685844  0.50013459  0.24634533
  -0.00007834  0.33346804  0.24619938
   0.05554009  0.50014181  0.24619244
   0.22283621  0.33414303  0.24645371
   0.33426900  0.33396919  0.24600314
   0.38991801  0.50019441  0.24554711
   0.55510828  0.33453051  0.24518894
   0.83305585  0.50019821  0.24598543
   0.66581736  0.33455628  0.24566951
   0.72242323  0.50024371  0.24582393
   0.88877105  0.33328593  0.24614458
   0.16708201  0.83327474  0.24652115
  -0.00006597  0.66690872  0.24615362
   0.05570677  0.83343511  0.24637791
   0.22284929  0.66610642  0.24645295
   0.49973078  0.83251261  0.24495948
   0.33429789  0.66637936  0.24596249
   0.38893415  0.83380666  0.24543452
   0.55512383  0.66594756  0.24512963
   0.83280474  0.83328420  0.24604583
   0.66583505  0.66593501  0.24564252
   0.72144240  0.83317594  0.24577168
   0.88877840  0.66708976  0.24605179
   0.49980624  0.50024920  0.24504475
   0.53168720  0.41221833  0.50020024
grapheneN                               
           1
    12.803754   -0.000123   -0.021273
    -0.000072    7.391975   -0.006615
    -0.024740   -0.013382   14.950895
   C    N    Zn
  35   1   1
Direct configuration=   130
   0.16705809  0.16699015  0.24649819
  -0.00000030  0.00017106  0.24619002
   0.05567163  0.16694199  0.24635500
   0.22219694  0.00014420  0.24634707
   0.49973950  0.16796159  0.24496103
   0.33360178  0.00020013  0.24571136
   0.38893840  0.16653837  0.24546365
   0.55563267  0.00026568  0.24488759
   0.83280527  0.16711555  0.24609082
   0.66630332  0.00028103  0.24532218
   0.72145155  0.16728216  0.24580199
   0.88842073  0.00021288  0.24597856
   0.16685614  0.50013143  0.24634437
  -0.00007264  0.33347249  0.24617279
   0.05553982  0.50015565  0.24617462
   0.22283979  0.33413831  0.24647348
   0.33426734  0.33396529  0.24600171
   0.38990759  0.50020393  0.24555006
   0.55509997  0.33452288  0.24518312
   0.83305370  0.50020319  0.24598868
   0.66582057  0.33454730  0.24566135
   0.72242445  0.50024035  0.24583515
   0.88876752  0.33328220  0.24611962
   0.16708046  0.83329811  0.24652261
  -0.00005964  0.66691425  0.24613809
   0.05570337  0.83343764  0.24635139
   0.22285472  0.66610035  0.24645814
   0.49973096  0.83250677  0.24495502
   0.33429487  0.66637787  0.24596895
   0.38893089  0.83381042  0.24543359
   0.55512293  0.66594301  0.24513827
   0.83280757  0.83327533  0.24603628
   0.66584186  0.66592360  0.24567291
   0.72144275  0.83316226  0.24579721
   0.88878118  0.66708089  0.24604640
   0.49980891  0.50024659  0.24502941
   0.53170547  0.41223513  0.50030930
grapheneN                               
           1
    12.804004   -0.000146   -0.021581
    -0.000085    7.392114   -0.006744
    -0.025101   -0.013645   14.950322
   C    N    Zn
  35   1   1
Direct configuration=   131
   0.16704818  0.16699997  0.24651843
   0.00001286  0.00019044  0.24609430
   0.05566394  0.16692354  0.24632979
   0.22219654  0.00015293  0.24635909
   0.49975237  0.16794551  0.24493448
   0.33359952  0.00022002  0.24574650
   0.38893579  0.16654454  0.24547005
   0.55563235  0.00026921  0.24487470
   0.83278938  0.16710263  0.24608565
   0.66629255  0.00029511  0.24533945
   0.72145129  0.16726780  0.24580907
   0.88840771  0.00022128  0.24592501
   0.16685153  0.50012510  0.24634247
  -0.00006126  0.33348140  0.24611961
   0.05553927  0.50018333  0.24613897
   0.22284695  0.33412887  0.24651302
   0.33426402  0.33395750  0.24599886
   0.38988675  0.50022297  0.24555595
   0.55508333  0.33450762  0.24517146
   0.83304939  0.50021315  0.24599519
   0.66582698  0.33452934  0.24564503
   0.72242687  0.50023363  0.24585759
   0.88876047  0.33327473  0.24606971
   0.16707736  0.83334485  0.24652551
  -0.00004699  0.66692529  0.24610704
   0.05569656  0.83344269  0.24629834
   0.22286559  0.66608820  0.24646854
   0.49973130  0.83249507  0.24494609
   0.33428881  0.66637489  0.24598187
   0.38892439  0.83381795  0.24543175
   0.55512113  0.66593391  0.24515554
   0.83281322  0.83325759  0.24601717
   0.66585548  0.66590078  0.24573370
   0.72144346  0.83313491  0.24584829
   0.88878675  0.66706316  0.24603563
   0.49981426  0.50024136  0.24499874
   0.53174200  0.41226871  0.50052741
grapheneN                               
           1
    12.803858   -0.000133   -0.021400
    -0.000078    7.392033   -0.006668
    -0.024890   -0.013491   14.950657
   C    N    Zn
  35   1   1
Direct configuration=   132
   0.16705398  0.16699422  0.24650659
   0.00000516  0.00017910  0.24615030
   0.05566844  0.16693433  0.24634454
   0.22219677  0.00014782  0.24635206
   0.49974484  0.16795492  0.24495001
   0.33360084  0.00020838  0.24572594
   0.38893731  0.16654093  0.24546631
   0.55563254  0.00026714  0.24488224
   0.83279868  0.16711019  0.24608868
   0.66629885  0.00028687  0.24532934
   0.72145144  0.16727620  0.24580493
   0.88841532  0.00021637  0.24595634
   0.16685423  0.50012880  0.24634359
  -0.00006792  0.33347619  0.24615072
   0.05553959  0.50016714  0.24615983
   0.22284276  0.33413439  0.24648989
   0.33426596  0.33396206  0.24600053
   0.38989895  0.50021183  0.24555250
   0.55509306  0.33451655  0.24517828
   0.83305191  0.50020732  0.24599138
   0.66582323  0.33453985  0.24565458
   0.72242545  0.50023756  0.24584446
   0.88876459  0.33327910  0.24609892
   0.16707917  0.83331751  0.24652381
  -0.00005439  0.66691883  0.24612521
   0.05570054  0.83343973  0.24632938
   0.22285923  0.66609530  0.24646246
   0.49973110  0.83250191  0.24495132
   0.33429235  0.66637663  0.24597431
   0.38892819  0.83381355  0.24543283
   0.55512218  0.66593923  0.24514543
   0.83280991  0.83326797  0.24602835
   0.66584751  0.66591413  0.24569813
   0.72144305  0.83315091  0.24581840
   0.88878350  0.66707353  0.24604193
   0.49981113  0.50024442  0.24501668
   0.53172063  0.41224906  0.50039979
grapheneN                               
           1
    12.803855   -0.000127   -0.021471
    -0.000074    7.392092   -0.006700
    -0.024973   -0.013555   14.950542
   C    N    Zn
  35   1   1
Direct configuration=   133
   0.16705543  0.16699510  0.24651042
   0.00000469  0.00018743  0.24613043
   0.05566837  0.16692910  0.24633693
   0.22219347  0.00015324  0.24635375
   0.49974221  0.16795918  0.24494479
   0.33359948  0.00020914  0.24573327
   0.38893589  0.16654543  0.24546753
   0.55563037  0.00026598  0.24487999
   0.83279659  0.16710639  0.24608542
   0.66630191  0.00027643  0.24533466
   0.72145117  0.16727759  0.24580454
   0.88841628  0.00021119  0.24594313
   0.16685580  0.50012789  0.24634421
  -0.00007019  0.33347499  0.24613928
   0.05553781  0.50017424  0.24615204
   0.22284322  0.33413408  0.24649644
   0.33426871  0.33395850  0.24600236
   0.38989998  0.50021025  0.24555393
   0.55509528  0.33451291  0.24517565
   0.83305440  0.50020539  0.24599213
   0.66582347  0.33454150  0.24565140
   0.72242248  0.50022567  0.24585009
   0.88876442  0.33328226  0.24608832
   0.16708203  0.83331805  0.24652349
  -0.00005426  0.66691998  0.24611882
   0.05569747  0.83344195  0.24631568
   0.22285993  0.66609925  0.24646513
   0.49973202  0.83249523  0.24495088
   0.33428717  0.66638028  0.24597731
   0.38892875  0.83381591  0.24543278
   0.55512406  0.66593771  0.24514953
   0.83280912  0.83326810  0.24602452
   0.66584525  0.66591120  0.24570953
   0.72144511  0.83315509  0.24582840
   0.88878580  0.66707420  0.24603970
   0.49980688  0.50024189  0.24501098
   0.53172953  0.41225726  0.50045255
grapheneN                               
           1
    12.803845   -0.000108   -0.021683
    -0.000063    7.392269   -0.006794
    -0.025220   -0.013747   14.950196
   C    N    Zn
  35   1   1
Direct configuration=   134
   0.16705981  0.16699774  0.24652190
   0.00000327  0.00021241  0.24607079
   0.05566818  0.16691341  0.24631409
   0.22218356  0.00016950  0.24635881
   0.49973433  0.16797198  0.24492911
   0.33359540  0.00021143  0.24575525
   0.38893161  0.16655893  0.24547119
   0.55562385  0.00026251  0.24487324
   0.83279031  0.16709498  0.24607566
   0.66631110  0.00024512  0.24535061
   0.72145036  0.16728177  0.24580338
   0.88841914  0.00019564  0.24590349
   0.16686052  0.50012514  0.24634607
  -0.00007701  0.33347137  0.24610496
   0.05553248  0.50019555  0.24612867
   0.22284460  0.33413315  0.24651610
   0.33427696  0.33394782  0.24600785
   0.38990309  0.50020549  0.24555820
   0.55510191  0.33450200  0.24516775
   0.83306186  0.50019961  0.24599435
   0.66582420  0.33454647  0.24564187
   0.72241356  0.50019001  0.24586697
   0.88876390  0.33329174  0.24605655
   0.16709061  0.83331968  0.24652254
  -0.00005384  0.66692344  0.24609968
   0.05568825  0.83344862  0.24627461
   0.22286204  0.66611107  0.24647314
   0.49973478  0.83247517  0.24494956
   0.33427162  0.66639122  0.24598632
   0.38893040  0.83382302  0.24543262
   0.55512968  0.66593314  0.24516182
   0.83280674  0.83326848  0.24601302
   0.66583849  0.66590240  0.24574373
   0.72145129  0.83316761  0.24585838
   0.88879270  0.66707621  0.24603299
   0.49979412  0.50023431  0.24499389
   0.53175623  0.41228186  0.50061084
grapheneN                               
           1
    12.803841   -0.000099   -0.021786
    -0.000058    7.392355   -0.006841
    -0.025342   -0.013841   14.950027
   C    N    Zn
  35   1   1
Direct configuration=   135
   0.16706195  0.16699903  0.24652752
   0.00000258  0.00022463  0.24604161
   0.05566808  0.16690573  0.24630291
   0.22217870  0.00017745  0.24636129
   0.49973047  0.16797824  0.24492143
   0.33359341  0.00021255  0.24576601
   0.38892952  0.16656553  0.24547298
   0.55562066  0.00026081  0.24486993
   0.83278724  0.16708939  0.24607088
   0.66631560  0.00022979  0.24535841
   0.72144997  0.16728382  0.24580282
   0.88842054  0.00018803  0.24588409
   0.16686283  0.50012379  0.24634698
  -0.00008035  0.33346961  0.24608816
   0.05552986  0.50020598  0.24611723
   0.22284527  0.33413270  0.24652572
   0.33428099  0.33394259  0.24601054
   0.38990461  0.50020317  0.24556029
   0.55510516  0.33449666  0.24516389
   0.83306551  0.50019678  0.24599544
   0.66582456  0.33454890  0.24563721
   0.72240920  0.50017255  0.24587523
   0.88876365  0.33329638  0.24604100
   0.16709481  0.83332048  0.24652207
  -0.00005364  0.66692513  0.24609031
   0.05568373  0.83345188  0.24625451
   0.22286307  0.66611685  0.24647706
   0.49973613  0.83246535  0.24494892
   0.33426402  0.66639657  0.24599073
   0.38893121  0.83382650  0.24543255
   0.55513244  0.66593090  0.24516784
   0.83280558  0.83326867  0.24600740
   0.66583517  0.66589810  0.24576047
   0.72145432  0.83317374  0.24587306
   0.88879607  0.66707720  0.24602970
   0.49978787  0.50023060  0.24498552
   0.53176930  0.41229390  0.50068830
grapheneN                               
           1
    12.803788   -0.000096   -0.021897
    -0.000057    7.392426   -0.006880
    -0.025471   -0.013920   14.949946
   C    N    Zn
  35   1   1
Direct configuration=   136
   0.16706491  0.16700081  0.24653007
  -0.00000535  0.00021173  0.24602064
   0.05567213  0.16691864  0.24628766
   0.22217740  0.00017981  0.24636393
   0.49972405  0.16798428  0.24491984
   0.33359204  0.00021169  0.24577218
   0.38892926  0.16655843  0.24547311
   0.55562015  0.00024896  0.24487114
   0.83279188  0.16708868  0.24606009
   0.66631745  0.00022482  0.24536620
   0.72144907  0.16728070  0.24579922
   0.88842138  0.00018142  0.24586979
   0.16686339  0.50013194  0.24634894
  -0.00008536  0.33346751  0.24607456
   0.05553024  0.50019691  0.24610864
   0.22284571  0.33413596  0.24652600
   0.33428410  0.33394951  0.24601762
   0.38990950  0.50019926  0.24555989
   0.55510865  0.33449955  0.24515975
   0.83306803  0.50019153  0.24599424
   0.66582246  0.33454485  0.24563909
   0.72240952  0.50017716  0.24588224
   0.88876517  0.33329502  0.24603034
   0.16709233  0.83330889  0.24651801
  -0.00005905  0.66693133  0.24608112
   0.05568679  0.83346118  0.24623646
   0.22285619  0.66612708  0.24648002
   0.49973714  0.83246366  0.24495163
   0.33426394  0.66640065  0.24599344
   0.38893157  0.83382454  0.24543504
   0.55513319  0.66592398  0.24517325
   0.83280509  0.83327254  0.24600622
   0.66583023  0.66589625  0.24576953
   0.72145755  0.83317709  0.24587950
   0.88879403  0.66708330  0.24602657
   0.49978399  0.50022634  0.24498394
   0.53178133  0.41230400  0.50076009
grapheneN                               
           1
    12.803668   -0.000091   -0.022149
    -0.000054    7.392588   -0.006969
    -0.025765   -0.014101   14.949760
   C    N    Zn
  35   1   1
Direct configuration=   137
   0.16707164  0.16700484  0.24653587
  -0.00002338  0.00018241  0.24597295
   0.05568135  0.16694800  0.24625298
   0.22217444  0.00018518  0.24636992
   0.49970944  0.16799799  0.24491620
   0.33358893  0.00020972  0.24578623
   0.38892868  0.16654226  0.24547338
   0.55561899  0.00022200  0.24487391
   0.83280243  0.16708705  0.24603554
   0.66632165  0.00021352  0.24538390
   0.72144702  0.16727362  0.24579103
   0.88842328  0.00016639  0.24583727
   0.16686467  0.50015048  0.24635340
  -0.00009675  0.33346274  0.24604363
   0.05553110  0.50017628  0.24608911
   0.22284671  0.33414336  0.24652665
   0.33429118  0.33396525  0.24603372
   0.38992062  0.50019038  0.24555898
   0.55511661  0.33450612  0.24515035
   0.83307375  0.50017957  0.24599152
   0.66581767  0.33453566  0.24564337
   0.72241024  0.50018765  0.24589819
   0.88876862  0.33329192  0.24600611
   0.16708670  0.83328254  0.24650877
  -0.00007134  0.66694543  0.24606022
   0.05569375  0.83348233  0.24619541
   0.22284055  0.66615035  0.24648676
   0.49973944  0.83245982  0.24495782
   0.33426375  0.66640992  0.24599958
   0.38893240  0.83382008  0.24544070
   0.55513489  0.66590824  0.24518553
   0.83280399  0.83328134  0.24600354
   0.66581899  0.66589203  0.24579013
   0.72146489  0.83318470  0.24589416
   0.88878937  0.66709718  0.24601946
   0.49977516  0.50021663  0.24498036
   0.53180868  0.41232698  0.50092336
grapheneN                               
           1
    12.803686   -0.000125   -0.022264
    -0.000073    7.392563   -0.007031
    -0.025899   -0.014226   14.949788
   C    N    Zn
  35   1   1
Direct configuration=   138
   0.16707319  0.16701176  0.24653422
  -0.00002049  0.00018223  0.24595295
   0.05568104  0.16695114  0.24623054
   0.22217618  0.00017306  0.24637380
   0.49971543  0.16798414  0.24491716
   0.33358703  0.00020359  0.24578988
   0.38892645  0.16653469  0.24547354
   0.55561732  0.00021846  0.24487878
   0.83280613  0.16708721  0.24601694
   0.66631943  0.00021895  0.24539245
   0.72144880  0.16726608  0.24578625
   0.88841989  0.00016623  0.24582344
   0.16685880  0.50015899  0.24635390
  -0.00009513  0.33346171  0.24602730
   0.05552894  0.50016734  0.24608014
   0.22285115  0.33415710  0.24652112
   0.33429067  0.33397269  0.24604498
   0.38992198  0.50019431  0.24555735
   0.55511222  0.33450932  0.24514540
   0.83307181  0.50018068  0.24598801
   0.66581814  0.33453136  0.24564911
   0.72241437  0.50020195  0.24590596
   0.88876783  0.33328304  0.24599500
   0.16707817  0.83328740  0.24650115
  -0.00007433  0.66694979  0.24604654
   0.05569564  0.83348120  0.24617507
   0.22284035  0.66614985  0.24649037
   0.49973952  0.83245871  0.24496448
   0.33426790  0.66640865  0.24600182
   0.38893124  0.83381441  0.24544649
   0.55512900  0.66590554  0.24519228
   0.83280209  0.83327853  0.24600622
   0.66581951  0.66589561  0.24579603
   0.72146345  0.83317870  0.24589653
   0.88878231  0.66710197  0.24601485
   0.49978077  0.50021447  0.24498438
   0.53182332  0.41233913  0.50101557
grapheneN                               
           1
    12.803742   -0.000226   -0.022608
    -0.000132    7.392491   -0.007216
    -0.026301   -0.014600   14.949873
   C    N    Zn
  35   1   1
Direct configuration=   139
   0.16707786  0.16703250  0.24652928
  -0.00001181  0.00018168  0.24589296
   0.05568013  0.16696056  0.24616320
   0.22218141  0.00013668  0.24638544
   0.49973341  0.16794259  0.24492003
   0.33358134  0.00018518  0.24580084
   0.38891975  0.16651199  0.24547401
   0.55561232  0.00020782  0.24489339
   0.83281723  0.16708771  0.24596114
   0.66631279  0.00023523  0.24541811
   0.72145413  0.16724346  0.24577192
   0.88840972  0.00016576  0.24578192
   0.16684120  0.50018453  0.24635539
  -0.00009026  0.33345862  0.24597833
   0.05552245  0.50014053  0.24605324
   0.22286444  0.33419833  0.24650451
   0.33428914  0.33399503  0.24607879
   0.38992604  0.50020611  0.24555245
   0.55509905  0.33451889  0.24513057
   0.83306600  0.50018404  0.24597750
   0.66581953  0.33451848  0.24566633
   0.72242675  0.50024486  0.24592926
   0.88876546  0.33325640  0.24596168
   0.16705258  0.83330198  0.24647830
  -0.00008330  0.66696285  0.24600549
   0.05570129  0.83347780  0.24611407
   0.22283973  0.66614833  0.24650123
   0.49973975  0.83245538  0.24498444
   0.33428036  0.66640483  0.24600853
   0.38892777  0.83379740  0.24546387
   0.55511131  0.66589744  0.24521250
   0.83279638  0.83327010  0.24601425
   0.66582110  0.66590632  0.24581375
   0.72145912  0.83316071  0.24590365
   0.88876112  0.66711632  0.24600100
   0.49979759  0.50020798  0.24499643
   0.53186723  0.41237558  0.50129218
grapheneN                               
           1
    12.803766   -0.000214   -0.022745
    -0.000125    7.392409   -0.007290
    -0.026460   -0.014749   14.950010
   C    N    Zn
  35   1   1
Direct configuration=   140
   0.16708239  0.16703647  0.24652009
  -0.00000492  0.00019427  0.24587146
   0.05568110  0.16694860  0.24613599
   0.22217820  0.00013225  0.24638914
   0.49973114  0.16793324  0.24492448
   0.33358083  0.00017092  0.24580287
   0.38892054  0.16652604  0.24547624
   0.55561633  0.00021013  0.24490167
   0.83281493  0.16708217  0.24593735
   0.66630965  0.00023341  0.24542507
   0.72145742  0.16724561  0.24576826
   0.88841310  0.00017067  0.24576924
   0.16684050  0.50018105  0.24635342
  -0.00008870  0.33345058  0.24596082
   0.05551393  0.50015151  0.24604286
   0.22286351  0.33421220  0.24649845
   0.33429133  0.33399272  0.24608998
   0.38992694  0.50021260  0.24555403
   0.55509850  0.33450838  0.24512780
   0.83306349  0.50018998  0.24597386
   0.66582227  0.33452583  0.24567284
   0.72242163  0.50023792  0.24593499
   0.88876360  0.33325817  0.24594771
   0.16705293  0.83330793  0.24646776
  -0.00008687  0.66695581  0.24598840
   0.05569348  0.83347654  0.24609500
   0.22284212  0.66614537  0.24650275
   0.49973449  0.83244807  0.24499410
   0.33428105  0.66639590  0.24601096
   0.38893080  0.83379541  0.24547119
   0.55511402  0.66589785  0.24521907
   0.83279236  0.83327067  0.24601549
   0.66582130  0.66591277  0.24581727
   0.72145130  0.83315957  0.24590404
   0.88875923  0.66711210  0.24599449
   0.49980169  0.50020942  0.24500499
   0.53188451  0.41238786  0.50140586
grapheneN                               
           1
    12.803838   -0.000179   -0.023155
    -0.000105    7.392165   -0.007511
    -0.026938   -0.015195   14.950423
   C    N    Zn
  35   1   1
Direct configuration=   141
   0.16709597  0.16704839  0.24649253
   0.00001575  0.00023204  0.24580698
   0.05568404  0.16691272  0.24605436
   0.22216857  0.00011898  0.24640025
   0.49972434  0.16790519  0.24493784
   0.33357928  0.00012814  0.24580897
   0.38892290  0.16656821  0.24548295
   0.55562838  0.00021708  0.24492652
   0.83280802  0.16706554  0.24586598
   0.66630023  0.00022797  0.24544593
   0.72146729  0.16725204  0.24575728
   0.88842326  0.00018539  0.24573119
   0.16683843  0.50017060  0.24634749
  -0.00008404  0.33342645  0.24590829
   0.05548838  0.50018447  0.24601173
   0.22286071  0.33425383  0.24648025
   0.33429791  0.33398581  0.24612357
   0.38992964  0.50023208  0.24555877
   0.55509683  0.33447683  0.24511950
   0.83305596  0.50020782  0.24596295
   0.66583048  0.33454787  0.24569240
   0.72240627  0.50021711  0.24595216
   0.88875800  0.33326347  0.24590581
   0.16705399  0.83332576  0.24643615
  -0.00009759  0.66693468  0.24593711
   0.05567004  0.83347275  0.24603779
   0.22284931  0.66613647  0.24650732
   0.49971871  0.83242611  0.24502306
   0.33428314  0.66636911  0.24601826
   0.38893987  0.83378945  0.24549313
   0.55512216  0.66589906  0.24523876
   0.83278028  0.83327239  0.24601923
   0.66582192  0.66593214  0.24582783
   0.72142782  0.83315617  0.24590519
   0.88875355  0.66709944  0.24597493
   0.49981397  0.50021374  0.24503066
   0.53193636  0.41242470  0.50174690
grapheneN                               
           1
    12.803774   -0.000162   -0.023321
    -0.000095    7.392111   -0.007600
    -0.027133   -0.015375   14.950607
   C    N    Zn
  35   1   1
Direct configuration=   142
   0.16709848  0.16704551  0.24647616
   0.00001348  0.00022818  0.24578237
   0.05569533  0.16691172  0.24602305
   0.22216744  0.00013098  0.24640091
   0.49971864  0.16791154  0.24494289
   0.33358203  0.00012918  0.24581133
   0.38892122  0.16655562  0.24548831
   0.55562806  0.00021201  0.24493962
   0.83280356  0.16706985  0.24584089
   0.66629990  0.00022845  0.24545033
   0.72146664  0.16726009  0.24575441
   0.88843045  0.00018748  0.24571687
   0.16683900  0.50017401  0.24634223
  -0.00008444  0.33342250  0.24588880
   0.05548355  0.50019159  0.24599807
   0.22285823  0.33424971  0.24647711
   0.33430155  0.33399076  0.24612928
   0.38993128  0.50022327  0.24556586
   0.55510242  0.33446077  0.24512229
   0.83304990  0.50020411  0.24596013
   0.66582980  0.33454921  0.24569855
   0.72240147  0.50021694  0.24595343
   0.88875682  0.33327314  0.24588559
   0.16705534  0.83331676  0.24642358
  -0.00010380  0.66693066  0.24591735
   0.05566328  0.83347318  0.24601823
   0.22284817  0.66613656  0.24650472
   0.49971997  0.83242245  0.24503675
   0.33428049  0.66636381  0.24602191
   0.38894086  0.83378480  0.24550204
   0.55512620  0.66590467  0.24524681
   0.83277781  0.83327999  0.24601688
   0.66581944  0.66592923  0.24582982
   0.72142284  0.83316448  0.24590527
   0.88875249  0.66709490  0.24596582
   0.49981398  0.50021271  0.24504267
   0.53195824  0.41243916  0.50188965
grapheneN                               
           1
    12.803582   -0.000114   -0.023822
    -0.000067    7.391950   -0.007867
    -0.027716   -0.015915   14.951161
   C    N    Zn
  35   1   1
Direct configuration=   143
   0.16710601  0.16703687  0.24642705
   0.00000666  0.00021662  0.24570854
   0.05572922  0.16690872  0.24592911
   0.22216404  0.00016699  0.24640288
   0.49970153  0.16793059  0.24495807
   0.33359029  0.00013231  0.24581841
   0.38891618  0.16651786  0.24550438
   0.55562710  0.00019679  0.24497894
   0.83279015  0.16708276  0.24576562
   0.66629890  0.00022988  0.24546353
   0.72146467  0.16728423  0.24574578
   0.88845203  0.00019374  0.24567391
   0.16684071  0.50018426  0.24632644
  -0.00008564  0.33341065  0.24583032
   0.05546908  0.50021292  0.24595711
   0.22285081  0.33423735  0.24646770
   0.33431248  0.33400560  0.24614641
   0.38993621  0.50019683  0.24558712
   0.55511921  0.33441258  0.24513067
   0.83303174  0.50019298  0.24595169
   0.66582775  0.33455324  0.24571702
   0.72238707  0.50021645  0.24595726
   0.88875327  0.33330216  0.24582494
   0.16705937  0.83328976  0.24638589
  -0.00012245  0.66691861  0.24585806
   0.05564301  0.83347447  0.24595955
   0.22284476  0.66613684  0.24649693
   0.49972376  0.83241148  0.24507782
   0.33427255  0.66634794  0.24603288
   0.38894384  0.83377088  0.24552878
   0.55513834  0.66592151  0.24527095
   0.83277042  0.83330279  0.24600983
   0.66581199  0.66592049  0.24583578
   0.72140788  0.83318941  0.24590553
   0.88874930  0.66708129  0.24593848
   0.49981399  0.50020962  0.24507872
   0.53202389  0.41248253  0.50231791
grapheneN                               
           1
    12.803517   -0.000097   -0.023993
    -0.000058    7.391895   -0.007959
    -0.027915   -0.016099   14.951350
   C    N    Zn
  35   1   1
Direct configuration=   144
   0.16710859  0.16703391  0.24641027
   0.00000433  0.00021266  0.24568331
   0.05574080  0.16690769  0.24589701
   0.22216287  0.00017929  0.24640356
   0.49969568  0.16793709  0.24496325
   0.33359312  0.00013337  0.24582083
   0.38891446  0.16650496  0.24550987
   0.55562678  0.00019159  0.24499238
   0.83278557  0.16708717  0.24573990
   0.66629856  0.00023037  0.24546805
   0.72146400  0.16729248  0.24574283
   0.88845941  0.00019588  0.24565923
   0.16684129  0.50018776  0.24632104
  -0.00008605  0.33340660  0.24581034
   0.05546413  0.50022021  0.24594311
   0.22284827  0.33423313  0.24646448
   0.33431622  0.33401068  0.24615226
   0.38993790  0.50018780  0.24559439
   0.55512494  0.33439611  0.24513353
   0.83302553  0.50018917  0.24594880
   0.66582705  0.33455462  0.24572332
   0.72238214  0.50021629  0.24595856
   0.88875205  0.33331208  0.24580421
   0.16706075  0.83328053  0.24637301
  -0.00012882  0.66691449  0.24583780
   0.05563608  0.83347491  0.24593949
   0.22284360  0.66613694  0.24649427
   0.49972505  0.83240774  0.24509186
   0.33426983  0.66634252  0.24603663
   0.38894485  0.83376612  0.24553791
   0.55514249  0.66592727  0.24527920
   0.83276789  0.83331058  0.24600742
   0.66580945  0.66591751  0.24583782
   0.72140277  0.83319792  0.24590562
   0.88874821  0.66707664  0.24592913
   0.49981399  0.50020857  0.24509103
   0.53204633  0.41249736  0.50246425
grapheneN                               
           1
    12.803425   -0.000101   -0.024182
    -0.000060    7.391889   -0.008069
    -0.028136   -0.016322   14.951470
   C    N    Zn
  35   1   1
Direct configuration=   145
   0.16710826  0.16703303  0.24638868
   0.00000531  0.00021047  0.24565647
   0.05574615  0.16691272  0.24586430
   0.22216751  0.00017860  0.24639851
   0.49969656  0.16793095  0.24496797
   0.33359296  0.00013825  0.24582565
   0.38891583  0.16649977  0.24551527
   0.55561982  0.00018906  0.24500974
   0.83278593  0.16710191  0.24571603
   0.66629758  0.00024000  0.24546889
   0.72145998  0.16729587  0.24573982
   0.88845588  0.00019941  0.24564256
   0.16683670  0.50019088  0.24631307
  -0.00008873  0.33341288  0.24578724
   0.05546739  0.50021195  0.24592537
   0.22285079  0.33422525  0.24646343
   0.33431359  0.33400391  0.24615347
   0.38994286  0.50017880  0.24560698
   0.55512628  0.33439646  0.24514284
   0.83302084  0.50018727  0.24594397
   0.66582446  0.33454707  0.24572837
   0.72237873  0.50022170  0.24595694
   0.88874990  0.33331248  0.24577878
   0.16705683  0.83327906  0.24636065
  -0.00013808  0.66692116  0.24581786
   0.05564002  0.83346716  0.24591832
   0.22284328  0.66613440  0.24648809
   0.49973238  0.83241435  0.24510795
   0.33426835  0.66634237  0.24604244
   0.38894177  0.83375608  0.24554874
   0.55514097  0.66592038  0.24528992
   0.83276936  0.83331357  0.24600149
   0.66580804  0.66591542  0.24583940
   0.72140552  0.83320465  0.24590634
   0.88873905  0.66707842  0.24591771
   0.49981550  0.50020095  0.24510515
   0.53207254  0.41251334  0.50263159
grapheneN                               
           1
    12.803148   -0.000111   -0.024750
    -0.000066    7.391872   -0.008399
    -0.028798   -0.016990   14.951833
   C    N    Zn
  35   1   1
Direct configuration=   146
   0.16710729  0.16703038  0.24632391
   0.00000825  0.00020388  0.24557595
   0.05576220  0.16692781  0.24576618
   0.22218141  0.00017654  0.24638334
   0.49969922  0.16791251  0.24498212
   0.33359248  0.00015286  0.24584009
   0.38891996  0.16648421  0.24553147
   0.55559895  0.00018149  0.24506181
   0.83278701  0.16714611  0.24564440
   0.66629462  0.00026887  0.24547144
   0.72144789  0.16730602  0.24573080
   0.88844528  0.00021002  0.24559253
   0.16682295  0.50020023  0.24628914
  -0.00009679  0.33343169  0.24571795
   0.05547718  0.50018718  0.24587216
   0.22285835  0.33420161  0.24646027
   0.33430572  0.33398360  0.24615711
   0.38995773  0.50015183  0.24564474
   0.55513031  0.33439752  0.24517076
   0.83300676  0.50018159  0.24592946
   0.66581670  0.33452442  0.24574349
   0.72236851  0.50023794  0.24595209
   0.88874343  0.33331367  0.24570251
   0.16704508  0.83327466  0.24632358
  -0.00016587  0.66694116  0.24575805
   0.05565181  0.83344392  0.24585479
   0.22284231  0.66612679  0.24646955
   0.49975437  0.83243417  0.24515622
   0.33426389  0.66634195  0.24605989
   0.38893252  0.83372598  0.24558121
   0.55513643  0.66589970  0.24532210
   0.83277378  0.83332252  0.24598368
   0.66580380  0.66590915  0.24584415
   0.72141378  0.83322482  0.24590851
   0.88871157  0.66708378  0.24588343
   0.49982005  0.50017808  0.24514752
   0.53215119  0.41256131  0.50313362
grapheneN                               
           1
    12.803060   -0.000115   -0.024932
    -0.000068    7.391866   -0.008505
    -0.029010   -0.017204   14.951949
   C    N    Zn
  35   1   1
Direct configuration=   147
   0.16710698  0.16702953  0.24630316
   0.00000919  0.00020176  0.24555015
   0.05576734  0.16693264  0.24573475
   0.22218586  0.00017588  0.24637848
   0.49970006  0.16790661  0.24498665
   0.33359232  0.00015754  0.24584471
   0.38892129  0.16647923  0.24553665
   0.55559227  0.00017907  0.24507849
   0.83278736  0.16716027  0.24562146
   0.66629368  0.00027812  0.24547225
   0.72144402  0.16730928  0.24572791
   0.88844188  0.00021342  0.24557651
   0.16681854  0.50020323  0.24628148
  -0.00009937  0.33343771  0.24569575
   0.05548031  0.50017924  0.24585512
   0.22286077  0.33419404  0.24645925
   0.33430320  0.33397709  0.24615828
   0.38996249  0.50014319  0.24565684
   0.55513160  0.33439786  0.24517970
   0.83300226  0.50017976  0.24592481
   0.66581421  0.33451717  0.24574833
   0.72236523  0.50024315  0.24595053
   0.88874136  0.33331405  0.24567807
   0.16704131  0.83327325  0.24631171
  -0.00017477  0.66694756  0.24573889
   0.05565559  0.83343648  0.24583445
   0.22284200  0.66612435  0.24646361
   0.49976142  0.83244052  0.24517169
   0.33426246  0.66634181  0.24606548
   0.38892956  0.83371634  0.24559161
   0.55513498  0.66589307  0.24533241
   0.83277519  0.83332539  0.24597797
   0.66580244  0.66590714  0.24584567
   0.72141643  0.83323128  0.24590920
   0.88870277  0.66708549  0.24587245
   0.49982150  0.50017076  0.24516109
   0.53217639  0.41257670  0.50329444
grapheneN                               
           1
    12.803006   -0.000061   -0.025100
    -0.000037    7.391941   -0.008643
    -0.029206   -0.017484   14.951861
   C    N    Zn
  35   1   1
Direct configuration=   148
   0.16711050  0.16703286  0.24627717
   0.00001751  0.00021251  0.24552327
   0.05574321  0.16693784  0.24570765
   0.22218662  0.00014699  0.24635908
   0.49970784  0.16788923  0.24499538
   0.33358939  0.00013707  0.24585338
   0.38892770  0.16649791  0.24554127
   0.55560524  0.00019363  0.24509408
   0.83278806  0.16716219  0.24560609
   0.66628868  0.00028433  0.24546998
   0.72144241  0.16730364  0.24572272
   0.88842833  0.00022892  0.24555660
   0.16681920  0.50018383  0.24626819
  -0.00010135  0.33344568  0.24566466
   0.05548030  0.50018699  0.24583043
   0.22286204  0.33420026  0.24645786
   0.33430178  0.33394949  0.24615313
   0.38996185  0.50014614  0.24567714
   0.55512077  0.33441361  0.24520192
   0.83299908  0.50018869  0.24591147
   0.66580909  0.33451951  0.24575015
   0.72236562  0.50023686  0.24594537
   0.88873950  0.33330692  0.24564739
   0.16704619  0.83328239  0.24630175
  -0.00016976  0.66694524  0.24572104
   0.05566268  0.83342988  0.24581183
   0.22283778  0.66612224  0.24645537
   0.49975334  0.83243327  0.24519290
   0.33426816  0.66632961  0.24607473
   0.38893318  0.83373085  0.24560358
   0.55512828  0.66587511  0.24534935
   0.83277062  0.83332609  0.24596589
   0.66580411  0.66592213  0.24584819
   0.72142361  0.83323139  0.24591042
   0.88868997  0.66709537  0.24585765
   0.49982240  0.50015906  0.24517747
   0.53220617  0.41259226  0.50348541
grapheneN                               
           1
    12.802938    0.000008   -0.025313
     0.000002    7.392035   -0.008819
    -0.029455   -0.017840   14.951751
   C    N    Zn
  35   1   1
Direct configuration=   149
   0.16711496  0.16703707  0.24624423
   0.00002805  0.00022612  0.24548919
   0.05571263  0.16694443  0.24567330
   0.22218757  0.00011036  0.24633449
   0.49971771  0.16786722  0.24500645
   0.33358567  0.00011113  0.24586437
   0.38893582  0.16652160  0.24554711
   0.55562168  0.00021208  0.24511385
   0.83278894  0.16716461  0.24558662
   0.66628235  0.00029220  0.24546710
   0.72144037  0.16729649  0.24571614
   0.88841115  0.00024857  0.24553136
   0.16682004  0.50015924  0.24625135
  -0.00010386  0.33345579  0.24562526
   0.05548030  0.50019681  0.24579914
   0.22286367  0.33420815  0.24645610
   0.33429998  0.33391451  0.24614660
   0.38996105  0.50014989  0.24570288
   0.55510705  0.33443357  0.24523008
   0.83299506  0.50020001  0.24589455
   0.66580261  0.33452248  0.24575245
   0.72236612  0.50022889  0.24593881
   0.88873714  0.33329788  0.24560851
   0.16705237  0.83329396  0.24628914
  -0.00016340  0.66694229  0.24569842
   0.05567165  0.83342151  0.24578317
   0.22283242  0.66611957  0.24644492
   0.49974311  0.83242408  0.24521979
   0.33427540  0.66631414  0.24608647
   0.38893777  0.83374924  0.24561876
   0.55511978  0.66585234  0.24537084
   0.83276483  0.83332699  0.24595057
   0.66580622  0.66594113  0.24585139
   0.72143272  0.83323153  0.24591197
   0.88867374  0.66710788  0.24583891
   0.49982354  0.50014424  0.24519823
   0.53224393  0.41261199  0.50372748
grapheneN                               
           1
    12.803030    0.000025   -0.025395
     0.000011    7.392131   -0.008915
    -0.029552   -0.018034   14.951452
   C    N    Zn
  35   1   1
Direct configuration=   150
   0.16710807  0.16702014  0.24622918
   0.00001724  0.00022927  0.24547280
   0.05569777  0.16695168  0.24566289
   0.22218472  0.00011241  0.24630989
   0.49972105  0.16788972  0.24502266
   0.33358932  0.00010375  0.24587109
   0.38893857  0.16650791  0.24554834
   0.55563387  0.00020759  0.24512002
   0.83277917  0.16715060  0.24559147
   0.66629115  0.00028059  0.24546616
   0.72143838  0.16729669  0.24570929
   0.88841261  0.00025287  0.24551449
   0.16682861  0.50015328  0.24623851
  -0.00011297  0.33346582  0.24559523
   0.05547791  0.50020552  0.24577662
   0.22286110  0.33419893  0.24644944
   0.33430374  0.33392030  0.24614013
   0.38995013  0.50014426  0.24572137
   0.55510001  0.33443430  0.24525596
   0.83299697  0.50020589  0.24587238
   0.66579681  0.33453367  0.24574986
   0.72236310  0.50022080  0.24593565
   0.88873651  0.33330688  0.24558524
   0.16706274  0.83327200  0.24628476
  -0.00015660  0.66693822  0.24568958
   0.05567526  0.83343767  0.24577066
   0.22283347  0.66610711  0.24644070
   0.49973605  0.83241694  0.24523624
   0.33428256  0.66630853  0.24609438
   0.38894460  0.83375688  0.24562837
   0.55512403  0.66585762  0.24538746
   0.83275830  0.83333645  0.24593708
   0.66580834  0.66594668  0.24585281
   0.72142680  0.83323016  0.24591117
   0.88868083  0.66711554  0.24582475
   0.49981615  0.50014393  0.24521202
   0.53226374  0.41261941  0.50386134
grapheneN                               
           1
    12.803156    0.000048   -0.025510
     0.000025    7.392264   -0.009048
    -0.029687   -0.018304   14.951037
   C    N    Zn
  35   1   1
Direct configuration=   151
   0.16709849  0.16699661  0.24620827
   0.00000222  0.00023364  0.24545002
   0.05567713  0.16696176  0.24564842
   0.22218076  0.00011526  0.24627569
   0.49972570  0.16792099  0.24504520
   0.33359438  0.00009348  0.24588044
   0.38894238  0.16648888  0.24555004
   0.55565081  0.00020135  0.24512860
   0.83276559  0.16713113  0.24559822
   0.66630338  0.00026446  0.24546486
   0.72143563  0.16729696  0.24569977
   0.88841464  0.00025885  0.24549104
   0.16684051  0.50014500  0.24622066
  -0.00012563  0.33347977  0.24555349
   0.05547460  0.50021763  0.24574532
   0.22285753  0.33418612  0.24644018
   0.33430895  0.33392835  0.24613113
   0.38993495  0.50013643  0.24574705
   0.55509023  0.33443531  0.24529193
   0.83299963  0.50021406  0.24584158
   0.66578876  0.33454921  0.24574626
   0.72235889  0.50020955  0.24593126
   0.88873562  0.33331940  0.24555291
   0.16707716  0.83324147  0.24627868
  -0.00014716  0.66693255  0.24567729
   0.05568028  0.83346013  0.24575328
   0.22283493  0.66608979  0.24643483
   0.49972625  0.83240701  0.24525910
   0.33429252  0.66630072  0.24610538
   0.38895409  0.83376751  0.24564173
   0.55512995  0.66586496  0.24541056
   0.83274922  0.83334959  0.24591832
   0.66581128  0.66595439  0.24585480
   0.72141857  0.83322826  0.24591006
   0.88869069  0.66712618  0.24580509
   0.49980588  0.50014349  0.24523118
   0.53229128  0.41262972  0.50404738
grapheneN                               
           1
    12.803419   -0.000012   -0.025588
    -0.000010    7.392360   -0.009152
    -0.029780   -0.018516   14.950537
   C    N    Zn
  35   1   1
Direct configuration=   152
   0.16707488  0.16697894  0.24619471
  -0.00001940  0.00023540  0.24544304
   0.05567542  0.16696647  0.24564209
   0.22218547  0.00011428  0.24624579
   0.49973526  0.16791502  0.24507181
   0.33359912  0.00011011  0.24588226
   0.38894334  0.16647075  0.24555153
   0.55564204  0.00018654  0.24513133
   0.83275992  0.16713935  0.24561026
   0.66631336  0.00025730  0.24546197
   0.72142867  0.16730568  0.24569167
   0.88841014  0.00024337  0.24547246
   0.16684178  0.50014128  0.24620280
  -0.00013129  0.33349488  0.24551844
   0.05548185  0.50021428  0.24571434
   0.22285697  0.33415416  0.24642251
   0.33430189  0.33392540  0.24612807
   0.38993007  0.50013442  0.24576749
   0.55509032  0.33444900  0.24532509
   0.83300044  0.50021466  0.24580554
   0.66578453  0.33454877  0.24574247
   0.72236008  0.50022000  0.24592848
   0.88871918  0.33331655  0.24553229
   0.16707440  0.83324956  0.24627241
  -0.00013862  0.66695747  0.24566802
   0.05568483  0.83347492  0.24574495
   0.22285615  0.66606481  0.24643322
   0.49974634  0.83241974  0.24527521
   0.33429264  0.66631468  0.24611718
   0.38894746  0.83374245  0.24565620
   0.55513252  0.66587788  0.24543354
   0.83275196  0.83335428  0.24589784
   0.66581022  0.66593768  0.24585849
   0.72141533  0.83321982  0.24590539
   0.88870506  0.66713712  0.24578286
   0.49979781  0.50015855  0.24525275
   0.53230996  0.41263440  0.50418550
grapheneN                               
           1
    12.803595   -0.000051   -0.025641
    -0.000033    7.392423   -0.009222
    -0.029842   -0.018658   14.950203
   C    N    Zn
  35   1   1
Direct configuration=   153
   0.16705913  0.16696715  0.24618567
  -0.00003383  0.00023657  0.24543838
   0.05567427  0.16696962  0.24563787
   0.22218860  0.00011362  0.24622584
   0.49974164  0.16791104  0.24508956
   0.33360228  0.00012121  0.24588348
   0.38894398  0.16645865  0.24555251
   0.55563618  0.00017666  0.24513316
   0.83275614  0.16714484  0.24561829
   0.66632002  0.00025252  0.24546005
   0.72142403  0.16731150  0.24568626
   0.88840714  0.00023304  0.24546007
   0.16684263  0.50013879  0.24619088
  -0.00013506  0.33350495  0.24549506
   0.05548669  0.50021205  0.24569367
   0.22285660  0.33413284  0.24641072
   0.33429719  0.33392343  0.24612603
   0.38992681  0.50013308  0.24578113
   0.55509039  0.33445813  0.24534721
   0.83300098  0.50021506  0.24578149
   0.66578170  0.33454848  0.24573995
   0.72236088  0.50022698  0.24592662
   0.88870821  0.33331466  0.24551854
   0.16707256  0.83325496  0.24626822
  -0.00013293  0.66697410  0.24566183
   0.05568787  0.83348478  0.24573939
   0.22287031  0.66604815  0.24643215
   0.49975974  0.83242822  0.24528596
   0.33429272  0.66632399  0.24612505
   0.38894303  0.83372574  0.24566586
   0.55513424  0.66588650  0.24544887
   0.83275378  0.83335741  0.24588418
   0.66580951  0.66592653  0.24586095
   0.72141316  0.83321419  0.24590227
   0.88871464  0.66714441  0.24576804
   0.49979243  0.50016861  0.24526714
   0.53232243  0.41263753  0.50427764
grapheneN                               
           1
    12.803888   -0.000019   -0.025677
    -0.000014    7.392481   -0.009323
    -0.029886   -0.018863   14.949745
   C    N    Zn
  35   1   1
Direct configuration=   154
   0.16704620  0.16695525  0.24617073
  -0.00003419  0.00024127  0.24543501
   0.05566025  0.16696790  0.24563159
   0.22218980  0.00010198  0.24620080
   0.49974285  0.16788066  0.24512453
   0.33360327  0.00011877  0.24587513
   0.38895302  0.16647177  0.24555729
   0.55564314  0.00018346  0.24513339
   0.83275661  0.16716207  0.24562172
   0.66631046  0.00025701  0.24545734
   0.72141803  0.16731625  0.24567999
   0.88838257  0.00022815  0.24544729
   0.16684832  0.50011355  0.24617054
  -0.00013706  0.33350995  0.24546472
   0.05548992  0.50022442  0.24565675
   0.22284727  0.33409795  0.24638937
   0.33428617  0.33389517  0.24612750
   0.38992910  0.50013789  0.24580040
   0.55509440  0.33447818  0.24537969
   0.83299472  0.50023354  0.24573772
   0.66578104  0.33455297  0.24573885
   0.72237147  0.50022635  0.24592272
   0.88869331  0.33330849  0.24550042
   0.16707969  0.83325964  0.24625938
  -0.00012062  0.66700365  0.24564736
   0.05568490  0.83350378  0.24573666
   0.22287269  0.66606821  0.24643138
   0.49976895  0.83243605  0.24530130
   0.33429068  0.66632343  0.24614179
   0.38895128  0.83372152  0.24568604
   0.55513585  0.66588011  0.24547612
   0.83275959  0.83333472  0.24585646
   0.66580423  0.66590781  0.24586865
   0.72142173  0.83320002  0.24589153
   0.88872506  0.66714807  0.24574046
   0.49978774  0.50019057  0.24529864
   0.53233768  0.41263942  0.50441073
grapheneN                               
           1
    12.804020   -0.000004   -0.025694
    -0.000006    7.392507   -0.009368
    -0.029906   -0.018955   14.949538
   C    N    Zn
  35   1   1
Direct configuration=   155
   0.16704036  0.16694987  0.24616398
  -0.00003436  0.00024340  0.24543348
   0.05565391  0.16696713  0.24562875
   0.22219034  0.00009672  0.24618949
   0.49974340  0.16786694  0.24514033
   0.33360371  0.00011767  0.24587136
   0.38895711  0.16647770  0.24555944
   0.55564629  0.00018653  0.24513350
   0.83275682  0.16716985  0.24562326
   0.66630614  0.00025903  0.24545611
   0.72141533  0.16731840  0.24567715
   0.88837147  0.00022594  0.24544151
   0.16685089  0.50010215  0.24616136
  -0.00013797  0.33351221  0.24545102
   0.05549137  0.50023001  0.24564008
   0.22284306  0.33408219  0.24637973
   0.33428120  0.33388240  0.24612817
   0.38993014  0.50014006  0.24580911
   0.55509622  0.33448723  0.24539437
   0.83299189  0.50024188  0.24571795
   0.66578073  0.33455501  0.24573836
   0.72237625  0.50022607  0.24592096
   0.88868658  0.33330570  0.24549224
   0.16708290  0.83326176  0.24625538
  -0.00011506  0.66701700  0.24564083
   0.05568356  0.83351236  0.24573543
   0.22287377  0.66607727  0.24643103
   0.49977311  0.83243958  0.24530823
   0.33428976  0.66632319  0.24614935
   0.38895500  0.83371961  0.24569516
   0.55513658  0.66587723  0.24548843
   0.83276222  0.83332447  0.24584393
   0.66580185  0.66589935  0.24587213
   0.72142560  0.83319361  0.24588668
   0.88872976  0.66714971  0.24572799
   0.49978562  0.50020049  0.24531287
   0.53234457  0.41264027  0.50447085
grapheneN                               
           1
    12.804044    0.000032   -0.025703
     0.000015    7.392493   -0.009454
    -0.029918   -0.019127   14.949541
   C    N    Zn
  35   1   1
Direct configuration=   156
   0.16704325  0.16694061  0.24615039
  -0.00003851  0.00024920  0.24543379
   0.05564795  0.16697006  0.24562270
   0.22218883  0.00009266  0.24617621
   0.49974528  0.16788006  0.24517479
   0.33360706  0.00009932  0.24585469
   0.38896190  0.16648313  0.24556978
   0.55565914  0.00019638  0.24513689
   0.83274554  0.16716484  0.24561282
   0.66630453  0.00025657  0.24545631
   0.72141256  0.16731539  0.24567532
   0.88836628  0.00024139  0.24543507
   0.16685509  0.50009885  0.24614296
  -0.00014793  0.33351404  0.24543090
   0.05549334  0.50025048  0.24560756
   0.22283093  0.33406357  0.24635927
   0.33428717  0.33387042  0.24612983
   0.38992338  0.50013051  0.24582562
   0.55508713  0.33447532  0.24542162
   0.83299446  0.50025782  0.24567818
   0.66578585  0.33456685  0.24574374
   0.72237206  0.50022844  0.24590527
   0.88869604  0.33332606  0.24547626
   0.16708729  0.83325960  0.24624471
  -0.00010933  0.66702187  0.24561976
   0.05568741  0.83353221  0.24573770
   0.22285329  0.66609745  0.24643032
   0.49976601  0.83242886  0.24532233
   0.33429286  0.66631265  0.24616967
   0.38896911  0.83374365  0.24571601
   0.55513427  0.66586922  0.24551574
   0.83275949  0.83329816  0.24581462
   0.66580637  0.66589817  0.24588317
   0.72142708  0.83317932  0.24587095
   0.88873117  0.66712731  0.24569869
   0.49978887  0.50019897  0.24535003
   0.53235492  0.41264057  0.50457632
grapheneN                               
           1
    12.804051    0.000043   -0.025706
     0.000021    7.392488   -0.009480
    -0.029921   -0.019180   14.949542
   C    N    Zn
  35   1   1
Direct configuration=   157
   0.16704414  0.16693777  0.24614621
  -0.00003979  0.00025099  0.24543389
   0.05564612  0.16697096  0.24562085
   0.22218836  0.00009142  0.24617213
   0.49974585  0.16788409  0.24518537
   0.33360809  0.00009368  0.24584957
   0.38896337  0.16648479  0.24557296
   0.55566309  0.00019941  0.24513793
   0.83274207  0.16716330  0.24560962
   0.66630403  0.00025581  0.24545637
   0.72141171  0.16731447  0.24567476
   0.88836469  0.00024613  0.24543310
   0.16685638  0.50009783  0.24613731
  -0.00015099  0.33351461  0.24542473
   0.05549394  0.50025677  0.24559757
   0.22282721  0.33405785  0.24635298
   0.33428900  0.33386674  0.24613034
   0.38992131  0.50012758  0.24583069
   0.55508433  0.33447167  0.24542999
   0.83299525  0.50026272  0.24566597
   0.66578742  0.33457048  0.24574539
   0.72237078  0.50022917  0.24590046
   0.88869894  0.33333231  0.24547136
   0.16708864  0.83325894  0.24624143
  -0.00010757  0.66702336  0.24561329
   0.05568859  0.83353831  0.24573839
   0.22284700  0.66610365  0.24643010
   0.49976383  0.83242556  0.24532667
   0.33429381  0.66630942  0.24617590
   0.38897345  0.83375103  0.24572241
   0.55513356  0.66586676  0.24552412
   0.83275865  0.83329008  0.24580562
   0.66580775  0.66589781  0.24588656
   0.72142753  0.83317493  0.24586612
   0.88873160  0.66712043  0.24568970
   0.49978986  0.50019850  0.24536144
   0.53235810  0.41264066  0.50460871
grapheneN                               
           1
    12.803855   -0.000014   -0.025689
    -0.000012    7.392421   -0.009563
    -0.029899   -0.019347   14.949906
   C    N    Zn
  35   1   1
Direct configuration=   158
   0.16704725  0.16693771  0.24613273
  -0.00004221  0.00026113  0.24543581
   0.05564774  0.16697764  0.24561291
   0.22219056  0.00010503  0.24616569
   0.49974938  0.16791098  0.24521976
   0.33361145  0.00009484  0.24582940
   0.38896072  0.16646891  0.24558755
   0.55565650  0.00019455  0.24514970
   0.83273132  0.16716228  0.24559152
   0.66631412  0.00024995  0.24545344
   0.72140876  0.16731411  0.24567490
   0.88836866  0.00024927  0.24542781
   0.16685068  0.50012042  0.24611929
  -0.00015210  0.33352859  0.24540816
   0.05549048  0.50024036  0.24557046
   0.22282961  0.33406290  0.24633158
   0.33429238  0.33386668  0.24613163
   0.38991287  0.50011546  0.24584903
   0.55509554  0.33446957  0.24545691
   0.83300056  0.50025720  0.24562623
   0.66578564  0.33457203  0.24575539
   0.72236977  0.50022667  0.24588152
   0.88870511  0.33335193  0.24545146
   0.16707785  0.83326479  0.24623277
  -0.00010686  0.66701959  0.24558418
   0.05569236  0.83354728  0.24574077
   0.22284231  0.66608065  0.24642931
   0.49976574  0.83242196  0.24534286
   0.33429669  0.66632077  0.24619838
   0.38897106  0.83374650  0.24574180
   0.55512964  0.66587367  0.24555494
   0.83275473  0.83328287  0.24577302
   0.66581119  0.66590356  0.24589428
   0.72142273  0.83316178  0.24584900
   0.88873025  0.66710475  0.24565605
   0.49979170  0.50017405  0.24540384
   0.53236595  0.41263958  0.50470590
grapheneN                               
           1
    12.803722   -0.000053   -0.025676
    -0.000034    7.392376   -0.009619
    -0.029884   -0.019460   14.950152
   C    N    Zn
  35   1   1
Direct configuration=   159
   0.16704936  0.16693767  0.24612360
  -0.00004385  0.00026800  0.24543712
   0.05564884  0.16698217  0.24560754
   0.22219205  0.00011425  0.24616133
   0.49975176  0.16792920  0.24524305
   0.33361373  0.00009562  0.24581574
   0.38895892  0.16645815  0.24559743
   0.55565203  0.00019126  0.24515768
   0.83272404  0.16716158  0.24557926
   0.66632096  0.00024599  0.24545146
   0.72140676  0.16731386  0.24567499
   0.88837134  0.00025139  0.24542423
   0.16684683  0.50013572  0.24610708
  -0.00015285  0.33353807  0.24539694
   0.05548814  0.50022924  0.24555210
   0.22283124  0.33406632  0.24631709
   0.33429467  0.33386664  0.24613251
   0.38990715  0.50010725  0.24586145
   0.55510312  0.33446815  0.24547514
   0.83300416  0.50025345  0.24559931
   0.66578443  0.33457308  0.24576217
   0.72236909  0.50022497  0.24586869
   0.88870929  0.33336523  0.24543799
   0.16707054  0.83326875  0.24622689
  -0.00010638  0.66701704  0.24556447
   0.05569492  0.83355337  0.24574238
   0.22283913  0.66606506  0.24642878
   0.49976704  0.83241951  0.24535382
   0.33429864  0.66632846  0.24621360
   0.38896944  0.83374343  0.24575494
   0.55512698  0.66587835  0.24557581
   0.83275207  0.83327799  0.24575095
   0.66581351  0.66590745  0.24589951
   0.72141948  0.83315286  0.24583740
   0.88872933  0.66709413  0.24563326
   0.49979295  0.50015749  0.24543256
   0.53237127  0.41263884  0.50477174
grapheneN                               
           1
    12.803491   -0.000070   -0.025626
    -0.000044    7.392306   -0.009685
    -0.029824   -0.019593   14.950564
   C    N    Zn
  35   1   1
Direct configuration=   160
   0.16705072  0.16695174  0.24611135
  -0.00004082  0.00027833  0.24543898
   0.05565221  0.16699004  0.24559963
   0.22219536  0.00011157  0.24615545
   0.49975427  0.16793216  0.24526875
   0.33361445  0.00010532  0.24580361
   0.38895951  0.16645256  0.24561029
   0.55565130  0.00019280  0.24517197
   0.83272661  0.16717136  0.24556317
   0.66632127  0.00023846  0.24544744
   0.72140514  0.16731445  0.24567446
   0.88836783  0.00024362  0.24541881
   0.16684463  0.50013321  0.24609395
  -0.00014672  0.33354060  0.24538292
   0.05548580  0.50023051  0.24553756
   0.22283676  0.33409562  0.24630070
   0.33428898  0.33386382  0.24613342
   0.38990868  0.50010514  0.24588001
   0.55510967  0.33447357  0.24550066
   0.83300377  0.50023974  0.24556579
   0.66578542  0.33456823  0.24577201
   0.72237190  0.50022198  0.24585182
   0.88870246  0.33335225  0.24541836
   0.16706610  0.83327429  0.24622218
  -0.00010955  0.66700653  0.24553801
   0.05568792  0.83354748  0.24574277
   0.22284555  0.66606364  0.24642745
   0.49976842  0.83242260  0.24537065
   0.33429521  0.66633179  0.24623278
   0.38896130  0.83372923  0.24576850
   0.55512400  0.66587298  0.24560218
   0.83275662  0.83328547  0.24572287
   0.66580879  0.66590380  0.24590211
   0.72141923  0.83315315  0.24582180
   0.88872874  0.66709916  0.24559957
   0.49979171  0.50014588  0.24546856
   0.53237686  0.41263691  0.50484945
grapheneN                               
           1
    12.803160   -0.000094   -0.025554
    -0.000059    7.392205   -0.009779
    -0.029738   -0.019782   14.951155
   C    N    Zn
  35   1   1
Direct configuration=   161
   0.16705267  0.16697192  0.24609378
  -0.00003648  0.00029314  0.24544165
   0.05565705  0.16700134  0.24558830
   0.22220009  0.00010772  0.24614703
   0.49975786  0.16793641  0.24530558
   0.33361548  0.00011924  0.24578622
   0.38896036  0.16644455  0.24562872
   0.55565025  0.00019501  0.24519245
   0.83273029  0.16718538  0.24554012
   0.66632173  0.00022767  0.24544168
   0.72140283  0.16731528  0.24567369
   0.88836279  0.00023247  0.24541105
   0.16684149  0.50012961  0.24607513
  -0.00013793  0.33354423  0.24536284
   0.05548244  0.50023233  0.24551671
   0.22284469  0.33413760  0.24627721
   0.33428082  0.33385977  0.24613473
   0.38991087  0.50010213  0.24590660
   0.55511904  0.33448134  0.24553724
   0.83300320  0.50022007  0.24551774
   0.66578683  0.33456128  0.24578612
   0.72237594  0.50021769  0.24582764
   0.88869268  0.33333366  0.24539023
   0.16705973  0.83328223  0.24621542
  -0.00011408  0.66699147  0.24550010
   0.05567789  0.83353904  0.24574333
   0.22285476  0.66606160  0.24642556
   0.49977040  0.83242702  0.24539477
   0.33429028  0.66633656  0.24626028
   0.38894963  0.83370887  0.24578794
   0.55511974  0.66586529  0.24563999
   0.83276315  0.83329619  0.24568262
   0.66580203  0.66589858  0.24590583
   0.72141888  0.83315355  0.24579943
   0.88872789  0.66710637  0.24555128
   0.49978994  0.50012925  0.24552015
   0.53238487  0.41263414  0.50496083
grapheneN                               
           1
    12.802974   -0.000049   -0.025423
    -0.000033    7.392140   -0.009831
    -0.029584   -0.019887   14.951505
   C    N    Zn
  35   1   1
Direct configuration=   162
   0.16706056  0.16699868  0.24607695
  -0.00003344  0.00028236  0.24544204
   0.05566567  0.16701188  0.24557744
   0.22219325  0.00012248  0.24613788
   0.49975975  0.16791678  0.24533289
   0.33361398  0.00011106  0.24578283
   0.38896694  0.16646731  0.24564115
   0.55565863  0.00020089  0.24521367
   0.83273367  0.16717828  0.24552666
   0.66631277  0.00022578  0.24543662
   0.72140558  0.16730942  0.24566970
   0.88836742  0.00023688  0.24540116
   0.16684553  0.50012808  0.24606121
  -0.00013795  0.33353260  0.24534380
   0.05548595  0.50024449  0.24551249
   0.22284465  0.33415107  0.24626014
   0.33427952  0.33386485  0.24613656
   0.38991857  0.50010596  0.24593282
   0.55510694  0.33448263  0.24557264
   0.83299699  0.50021773  0.24547870
   0.66579265  0.33455776  0.24579296
   0.72238100  0.50021957  0.24581037
   0.88869072  0.33330277  0.24536020
   0.16706646  0.83326420  0.24621326
  -0.00012408  0.66698627  0.24547306
   0.05566602  0.83353138  0.24573532
   0.22285491  0.66608853  0.24642295
   0.49976059  0.83242542  0.24542137
   0.33428555  0.66631432  0.24628167
   0.38894687  0.83371610  0.24579752
   0.55512069  0.66585265  0.24567022
   0.83276307  0.83329767  0.24565108
   0.66579521  0.66588444  0.24590209
   0.72142394  0.83315260  0.24578586
   0.88872395  0.66712415  0.24550508
   0.49978649  0.50014236  0.24556064
   0.53239109  0.41263059  0.50504900
grapheneN                               
           1
    12.802845   -0.000018   -0.025332
    -0.000015    7.392094   -0.009867
    -0.029477   -0.019959   14.951747
   C    N    Zn
  35   1   1
Direct configuration=   163
   0.16706604  0.16701725  0.24606528
  -0.00003133  0.00027487  0.24544231
   0.05567165  0.16701919  0.24556991
   0.22218850  0.00013271  0.24613154
   0.49976106  0.16790316  0.24535184
   0.33361294  0.00010539  0.24578048
   0.38897150  0.16648310  0.24564977
   0.55566445  0.00020497  0.24522840
   0.83273602  0.16717336  0.24551732
   0.66630656  0.00022447  0.24543311
   0.72140748  0.16730535  0.24566693
   0.88837064  0.00023994  0.24539431
   0.16684833  0.50012701  0.24605154
  -0.00013797  0.33352453  0.24533060
   0.05548839  0.50025293  0.24550956
   0.22284462  0.33416042  0.24624829
   0.33427862  0.33386837  0.24613783
   0.38992391  0.50010862  0.24595101
   0.55509854  0.33448353  0.24559720
   0.83299268  0.50021610  0.24545162
   0.66579669  0.33455532  0.24579769
   0.72238451  0.50022087  0.24579838
   0.88868936  0.33328134  0.24533937
   0.16707113  0.83325169  0.24621176
  -0.00013101  0.66698267  0.24545430
   0.05565779  0.83352607  0.24572976
   0.22285501  0.66610722  0.24642115
   0.49975379  0.83242431  0.24543983
   0.33428226  0.66629889  0.24629652
   0.38894495  0.83372111  0.24580417
   0.55512134  0.66584388  0.24569119
   0.83276301  0.83329870  0.24562919
   0.66579047  0.66587463  0.24589949
   0.72142746  0.83315195  0.24577644
   0.88872122  0.66713649  0.24547303
   0.49978410  0.50015145  0.24558873
   0.53239541  0.41262813  0.50511017
grapheneN                               
           1
    12.802871   -0.000062   -0.025132
    -0.000041    7.392066   -0.009875
    -0.029243   -0.019976   14.951771
   C    N    Zn
  35   1   1
Direct configuration=   164
   0.16707212  0.16703534  0.24604630
  -0.00003425  0.00027257  0.24543815
   0.05567608  0.16701496  0.24556049
   0.22218216  0.00013641  0.24611841
   0.49976144  0.16789428  0.24537701
   0.33360717  0.00011006  0.24578967
   0.38896972  0.16649083  0.24565970
   0.55566397  0.00018959  0.24525337
   0.83273495  0.16713935  0.24550854
   0.66630812  0.00022471  0.24543382
   0.72140981  0.16729405  0.24565837
   0.88838095  0.00024674  0.24538201
   0.16685238  0.50015380  0.24604130
  -0.00014298  0.33351422  0.24530932
   0.05549248  0.50025323  0.24551260
   0.22284476  0.33415209  0.24623411
   0.33429080  0.33388894  0.24614187
   0.38992472  0.50011487  0.24598186
   0.55510347  0.33448036  0.24563320
   0.83299154  0.50023050  0.24541916
   0.66579410  0.33455511  0.24579978
   0.72238282  0.50021777  0.24578429
   0.88869509  0.33327402  0.24530301
   0.16706978  0.83326443  0.24621262
  -0.00013930  0.66699067  0.24543618
   0.05565977  0.83351149  0.24571227
   0.22285040  0.66610530  0.24641829
   0.49974810  0.83242074  0.24547322
   0.33428703  0.66628923  0.24631093
   0.38894974  0.83372840  0.24580931
   0.55511664  0.66584502  0.24571343
   0.83275498  0.83330172  0.24560559
   0.66579473  0.66587067  0.24588972
   0.72142355  0.83314243  0.24576586
   0.88871011  0.66713305  0.24542137
   0.49978295  0.50016962  0.24562398
   0.53240021  0.41262342  0.50519089
grapheneN                               
           1
    12.802887   -0.000090   -0.025008
    -0.000057    7.392049   -0.009881
    -0.029098   -0.019986   14.951786
   C    N    Zn
  35   1   1
Direct configuration=   165
   0.16707589  0.16704659  0.24603449
  -0.00003606  0.00027114  0.24543557
   0.05567884  0.16701233  0.24555463
   0.22217822  0.00013872  0.24611024
   0.49976168  0.16788876  0.24539266
   0.33360358  0.00011296  0.24579538
   0.38896862  0.16649564  0.24566587
   0.55566367  0.00018002  0.24526889
   0.83273429  0.16711821  0.24550309
   0.66630908  0.00022486  0.24543427
   0.72141125  0.16728703  0.24565305
   0.88838737  0.00025096  0.24537436
   0.16685489  0.50017046  0.24603494
  -0.00014609  0.33350781  0.24529610
   0.05549502  0.50025341  0.24551449
   0.22284486  0.33414692  0.24622530
   0.33429837  0.33390173  0.24614439
   0.38992523  0.50011876  0.24600104
   0.55510653  0.33447838  0.24565558
   0.83299083  0.50023946  0.24539898
   0.66579250  0.33455498  0.24580108
   0.72238176  0.50021583  0.24577553
   0.88869866  0.33326947  0.24528041
   0.16706895  0.83327235  0.24621316
  -0.00014445  0.66699564  0.24542491
   0.05566100  0.83350243  0.24570139
   0.22284753  0.66610410  0.24641651
   0.49974456  0.83241852  0.24549398
   0.33429000  0.66628323  0.24631989
   0.38895272  0.83373293  0.24581250
   0.55511372  0.66584572  0.24572726
   0.83274998  0.83330360  0.24559092
   0.66579738  0.66586821  0.24588364
   0.72142112  0.83313651  0.24575929
   0.88870320  0.66713092  0.24538925
   0.49978223  0.50018092  0.24564589
   0.53240319  0.41262048  0.50524107
grapheneN                               
           1
    12.803146   -0.000083   -0.024697
    -0.000053    7.392095   -0.009854
    -0.028737   -0.019933   14.951392
   C    N    Zn
  35   1   1
Direct configuration=   166
   0.16707118  0.16703470  0.24601345
  -0.00002879  0.00027343  0.24542223
   0.05567401  0.16699553  0.24554379
   0.22217941  0.00013821  0.24609575
   0.49976092  0.16788449  0.24541511
   0.33359659  0.00012964  0.24581244
   0.38896216  0.16648484  0.24567522
   0.55565577  0.00016055  0.24529427
   0.83273533  0.16710510  0.24549356
   0.66631405  0.00021384  0.24544204
   0.72140990  0.16727545  0.24564426
   0.88838491  0.00022511  0.24536239
   0.16685155  0.50018001  0.24603031
  -0.00013524  0.33351286  0.24528065
   0.05548852  0.50024965  0.24551708
   0.22285495  0.33417546  0.24622196
   0.33430521  0.33391054  0.24615200
   0.38992548  0.50013259  0.24603432
   0.55511942  0.33447614  0.24568368
   0.83300362  0.50022210  0.24537824
   0.66578881  0.33454777  0.24579983
   0.72237369  0.50021504  0.24576611
   0.88869144  0.33329135  0.24524394
   0.16705825  0.83329563  0.24621224
  -0.00014279  0.66698465  0.24541367
   0.05566834  0.83350284  0.24567719
   0.22285252  0.66609848  0.24641458
   0.49974881  0.83241535  0.24552775
   0.33429691  0.66631695  0.24632548
   0.38894977  0.83372952  0.24581985
   0.55511108  0.66586757  0.24573671
   0.83274874  0.83331173  0.24557145
   0.66579818  0.66587460  0.24587352
   0.72141220  0.83313196  0.24574923
   0.88869105  0.66712605  0.24533667
   0.49978827  0.50017708  0.24567520
   0.53240589  0.41261319  0.50531382
grapheneN                               
           1
    12.803173   -0.000082   -0.024664
    -0.000053    7.392099   -0.009851
    -0.028698   -0.019927   14.951350
   C    N    Zn
  35   1   1
Direct configuration=   167
   0.16707068  0.16703343  0.24601121
  -0.00002801  0.00027367  0.24542081
   0.05567350  0.16699374  0.24554264
   0.22217954  0.00013816  0.24609421
   0.49976084  0.16788403  0.24541750
   0.33359584  0.00013142  0.24581426
   0.38896148  0.16648369  0.24567622
   0.55565493  0.00015847  0.24529697
   0.83273544  0.16710370  0.24549254
   0.66631458  0.00021267  0.24544287
   0.72140975  0.16727421  0.24564332
   0.88838464  0.00022236  0.24536111
   0.16685120  0.50018103  0.24602982
  -0.00013409  0.33351340  0.24527900
   0.05548783  0.50024925  0.24551736
   0.22285602  0.33417850  0.24622160
   0.33430594  0.33391148  0.24615281
   0.38992551  0.50013407  0.24603786
   0.55512079  0.33447590  0.24568667
   0.83300499  0.50022025  0.24537603
   0.66578842  0.33454700  0.24579970
   0.72237283  0.50021495  0.24576511
   0.88869067  0.33329368  0.24524006
   0.16705711  0.83329811  0.24621214
  -0.00014262  0.66698348  0.24541248
   0.05566913  0.83350288  0.24567462
   0.22285305  0.66609788  0.24641438
   0.49974926  0.83241501  0.24553134
   0.33429764  0.66632054  0.24632608
   0.38894946  0.83372915  0.24582063
   0.55511080  0.66586990  0.24573772
   0.83274861  0.83331260  0.24556938
   0.66579826  0.66587528  0.24587244
   0.72141125  0.83313148  0.24574816
   0.88868976  0.66712553  0.24533107
   0.49978891  0.50017667  0.24567832
   0.53240618  0.41261241  0.50532157
grapheneN                               
           1
    12.803350   -0.000015   -0.024418
    -0.000014    7.392244   -0.009802
    -0.028412   -0.019830   14.950849
   C    N    Zn
  35   1   1
Direct configuration=   168
   0.16706762  0.16702573  0.24599860
  -0.00003217  0.00026337  0.24540857
   0.05567007  0.16699172  0.24553284
   0.22218055  0.00014485  0.24608705
   0.49975995  0.16788276  0.24542954
   0.33359721  0.00013010  0.24582679
   0.38896199  0.16648062  0.24568355
   0.55565508  0.00016361  0.24531291
   0.83273696  0.16712389  0.24548311
   0.66630821  0.00020528  0.24544967
   0.72141035  0.16727028  0.24563923
   0.88837742  0.00020939  0.24535684
   0.16685057  0.50016600  0.24603655
  -0.00012948  0.33352165  0.24527428
   0.05548247  0.50024779  0.24551578
   0.22286127  0.33418724  0.24622433
   0.33430290  0.33391111  0.24616204
   0.38993314  0.50014032  0.24605343
   0.55512027  0.33447050  0.24569462
   0.83299032  0.50020909  0.24536751
   0.66579477  0.33454118  0.24579739
   0.72237336  0.50021266  0.24576251
   0.88869106  0.33329668  0.24522596
   0.16705994  0.83327916  0.24620569
  -0.00014093  0.66697350  0.24540698
   0.05566739  0.83351505  0.24566360
   0.22285656  0.66611790  0.24641449
   0.49975379  0.83241272  0.24554209
   0.33429458  0.66634137  0.24632442
   0.38894600  0.83374580  0.24583082
   0.55511711  0.66587761  0.24573472
   0.83274718  0.83330275  0.24555826
   0.66579190  0.66588115  0.24586707
   0.72141336  0.83313867  0.24574258
   0.88869605  0.66712516  0.24530915
   0.49979689  0.50016817  0.24568922
   0.53240641  0.41260513  0.50535776
grapheneN                               
           1
    12.803415    0.000009   -0.024329
    -0.000000    7.392297   -0.009784
    -0.028308   -0.019794   14.950666
   C    N    Zn
  35   1   1
Direct configuration=   169
   0.16706651  0.16702294  0.24599402
  -0.00003368  0.00025963  0.24540412
   0.05566883  0.16699098  0.24552928
   0.22218092  0.00014728  0.24608445
   0.49975963  0.16788230  0.24543392
   0.33359771  0.00012961  0.24583135
   0.38896217  0.16647951  0.24568622
   0.55565514  0.00016548  0.24531871
   0.83273752  0.16713124  0.24547967
   0.66630590  0.00020260  0.24545215
   0.72141057  0.16726885  0.24563774
   0.88837479  0.00020468  0.24535528
   0.16685034  0.50016053  0.24603899
  -0.00012781  0.33352466  0.24527256
   0.05548052  0.50024726  0.24551521
   0.22286318  0.33419042  0.24622533
   0.33430179  0.33391098  0.24616540
   0.38993591  0.50014260  0.24605908
   0.55512008  0.33446853  0.24569751
   0.83298498  0.50020503  0.24536441
   0.66579708  0.33453906  0.24579655
   0.72237356  0.50021182  0.24576157
   0.88869120  0.33329778  0.24522083
   0.16706097  0.83327227  0.24620335
  -0.00014032  0.66696988  0.24540499
   0.05566675  0.83351948  0.24565960
   0.22285783  0.66612518  0.24641453
   0.49975543  0.83241188  0.24554600
   0.33429347  0.66634894  0.24632382
   0.38894475  0.83375185  0.24583452
   0.55511940  0.66588041  0.24573364
   0.83274666  0.83329918  0.24555422
   0.66578958  0.66588329  0.24586512
   0.72141412  0.83314128  0.24574055
   0.88869834  0.66712502  0.24530118
   0.49979979  0.50016507  0.24569318
   0.53240649  0.41260248  0.50537092
grapheneN                               
           1
    12.803662   -0.000015   -0.023957
    -0.000014    7.392488   -0.009670
    -0.027876   -0.019564   14.949989
   C    N    Zn
  35   1   1
Direct configuration=   170
   0.16706586  0.16702574  0.24598070
  -0.00004693  0.00025236  0.24538714
   0.05566281  0.16699103  0.24551799
   0.22217928  0.00014230  0.24607812
   0.49975790  0.16788495  0.24544828
   0.33359794  0.00012485  0.24584264
   0.38896691  0.16649107  0.24569724
   0.55565584  0.00017228  0.24533801
   0.83273906  0.16714231  0.24546612
   0.66630188  0.00020577  0.24546134
   0.72141219  0.16726828  0.24563439
   0.88836602  0.00020866  0.24535041
   0.16685269  0.50016554  0.24604999
  -0.00013194  0.33352567  0.24526883
   0.05548527  0.50024293  0.24551216
   0.22285682  0.33417104  0.24622947
   0.33430435  0.33391513  0.24618044
   0.38994199  0.50014927  0.24607279
   0.55512035  0.33445900  0.24570121
   0.83298379  0.50020670  0.24535603
   0.66580214  0.33453186  0.24579387
   0.72236761  0.50021037  0.24575974
   0.88869476  0.33329796  0.24521115
   0.16706538  0.83328011  0.24619205
  -0.00013942  0.66697560  0.24539692
   0.05566388  0.83351383  0.24564944
   0.22285578  0.66612527  0.24641586
   0.49975260  0.83241528  0.24554881
   0.33429415  0.66635934  0.24632158
   0.38894893  0.83376979  0.24585094
   0.55512521  0.66587523  0.24572651
   0.83274696  0.83328379  0.24554083
   0.66579047  0.66589050  0.24585943
   0.72141416  0.83314130  0.24573481
   0.88870324  0.66710976  0.24528507
   0.49980635  0.50016331  0.24570076
   0.53240583  0.41259179  0.50540894
grapheneN                               
           1
    12.803887   -0.000037   -0.023618
    -0.000027    7.392661   -0.009566
    -0.027482   -0.019354   14.949373
   C    N    Zn
  35   1   1
Direct configuration=   171
   0.16706526  0.16702830  0.24596857
  -0.00005900  0.00024575  0.24537167
   0.05565734  0.16699107  0.24550771
   0.22217778  0.00013777  0.24607235
   0.49975633  0.16788736  0.24546135
   0.33359815  0.00012051  0.24585292
   0.38897123  0.16650159  0.24570728
   0.55565648  0.00017847  0.24535558
   0.83274046  0.16715240  0.24545378
   0.66629822  0.00020865  0.24546971
   0.72141366  0.16726777  0.24563134
   0.88835804  0.00021228  0.24534597
   0.16685482  0.50017010  0.24606000
  -0.00013570  0.33352660  0.24526543
   0.05548960  0.50023899  0.24550938
   0.22285104  0.33415341  0.24623323
   0.33430668  0.33391890  0.24619413
   0.38994752  0.50015534  0.24608527
   0.55512061  0.33445033  0.24570457
   0.83298271  0.50020822  0.24534840
   0.66580674  0.33452532  0.24579143
   0.72236219  0.50020905  0.24575807
   0.88869800  0.33329813  0.24520234
   0.16706939  0.83328724  0.24618177
  -0.00013860  0.66698081  0.24538958
   0.05566126  0.83350868  0.24564020
   0.22285392  0.66612534  0.24641708
   0.49975002  0.83241837  0.24555137
   0.33429476  0.66636880  0.24631954
   0.38895273  0.83378612  0.24586588
   0.55513050  0.66587052  0.24572003
   0.83274723  0.83326980  0.24552864
   0.66579128  0.66589707  0.24585424
   0.72141420  0.83314131  0.24572959
   0.88870769  0.66709587  0.24527040
   0.49981232  0.50016171  0.24570766
   0.53240522  0.41258206  0.50544354
grapheneN                               
           1
    12.804040   -0.000050   -0.023293
    -0.000035    7.392724   -0.009464
    -0.027104   -0.019149   14.949066
   C    N    Zn
  35   1   1
Direct configuration=   172
   0.16706142  0.16702478  0.24595924
  -0.00006299  0.00024327  0.24535960
   0.05565205  0.16698754  0.24549795
   0.22217697  0.00014297  0.24606845
   0.49975718  0.16789009  0.24547306
   0.33359855  0.00012951  0.24586071
   0.38896750  0.16650557  0.24571809
   0.55565516  0.00017954  0.24536993
   0.83273829  0.16714340  0.24544455
   0.66630043  0.00021353  0.24547668
   0.72141563  0.16726875  0.24562903
   0.88835206  0.00021482  0.24533995
   0.16685668  0.50017112  0.24606819
  -0.00013665  0.33352433  0.24526201
   0.05549408  0.50024037  0.24550732
   0.22284894  0.33415425  0.24623814
   0.33430644  0.33392715  0.24620555
   0.38994834  0.50016200  0.24609395
   0.55512422  0.33444660  0.24570646
   0.83298613  0.50020826  0.24534175
   0.66580550  0.33452168  0.24578954
   0.72236046  0.50021050  0.24575593
   0.88869732  0.33330100  0.24519804
   0.16706752  0.83328945  0.24617184
  -0.00013534  0.66697946  0.24538189
   0.05566015  0.83350581  0.24563189
   0.22285444  0.66612176  0.24641820
   0.49975139  0.83242136  0.24555215
   0.33429861  0.66637009  0.24631982
   0.38895557  0.83378872  0.24587825
   0.55513027  0.66586983  0.24571415
   0.83274736  0.83326315  0.24551811
   0.66579465  0.66589735  0.24584955
   0.72141384  0.83313969  0.24572532
   0.88870752  0.66708785  0.24526091
   0.49981602  0.50016151  0.24571152
   0.53240441  0.41257291  0.50547228
grapheneN                               
           1
    12.804375   -0.000079   -0.022580
    -0.000051    7.392862   -0.009240
    -0.026273   -0.018698   14.948391
   C    N    Zn
  35   1   1
Direct configuration=   173
   0.16705300  0.16701705  0.24593877
  -0.00007175  0.00023782  0.24533310
   0.05564044  0.16697978  0.24547652
   0.22217519  0.00015439  0.24605988
   0.49975903  0.16789608  0.24549877
   0.33359941  0.00014928  0.24587782
   0.38895932  0.16651431  0.24574183
   0.55565227  0.00018188  0.24540144
   0.83273353  0.16712365  0.24542429
   0.66630529  0.00022424  0.24549199
   0.72141994  0.16727093  0.24562396
   0.88833893  0.00022040  0.24532674
   0.16686077  0.50017336  0.24608619
  -0.00013872  0.33351935  0.24525450
   0.05550392  0.50024341  0.24550280
   0.22284434  0.33415610  0.24624891
   0.33430590  0.33394526  0.24623063
   0.38995012  0.50017663  0.24611299
   0.55513215  0.33443842  0.24571061
   0.83299364  0.50020835  0.24532713
   0.66580276  0.33451370  0.24578537
   0.72235665  0.50021369  0.24575122
   0.88869582  0.33330730  0.24518859
   0.16706343  0.83329429  0.24615005
  -0.00012820  0.66697651  0.24536499
   0.05565770  0.83349952  0.24561364
   0.22285557  0.66611389  0.24642066
   0.49975440  0.83242793  0.24555386
   0.33430706  0.66637292  0.24632044
   0.38896181  0.83379444  0.24590541
   0.55512975  0.66586832  0.24570125
   0.83274765  0.83324855  0.24549500
   0.66580207  0.66589798  0.24583926
   0.72141305  0.83313612  0.24571594
   0.88870714  0.66707023  0.24524007
   0.49982412  0.50016108  0.24571999
   0.53240264  0.41255280  0.50553538
grapheneN                               
           1
    12.804327   -0.000078   -0.022160
    -0.000051    7.392836   -0.009113
    -0.025782   -0.018441   14.948498
   C    N    Zn
  35   1   1
Direct configuration=   174
   0.16704700  0.16701405  0.24593300
  -0.00007003  0.00023869  0.24532105
   0.05563672  0.16697048  0.24546312
   0.22217615  0.00016384  0.24605754
   0.49975577  0.16789509  0.24551118
   0.33359837  0.00016252  0.24588649
   0.38895577  0.16652582  0.24575702
   0.55565243  0.00018023  0.24541337
   0.83273095  0.16712029  0.24541581
   0.66630933  0.00022130  0.24549619
   0.72141748  0.16727264  0.24562386
   0.88834474  0.00020762  0.24531604
   0.16686222  0.50016864  0.24609281
  -0.00013658  0.33352092  0.24524865
   0.05550342  0.50024510  0.24550136
   0.22284881  0.33416464  0.24625500
   0.33430348  0.33395173  0.24624185
   0.38995012  0.50017818  0.24611978
   0.55513460  0.33444269  0.24571307
   0.83299297  0.50020154  0.24531952
   0.66580128  0.33451992  0.24578348
   0.72236362  0.50021249  0.24574599
   0.88869152  0.33330025  0.24518576
   0.16705913  0.83328713  0.24613872
  -0.00012592  0.66696236  0.24535394
   0.05565746  0.83350206  0.24560338
   0.22286083  0.66611859  0.24642150
   0.49975960  0.83242637  0.24555639
   0.33431024  0.66637288  0.24632625
   0.38896015  0.83379186  0.24591320
   0.55512834  0.66586962  0.24569936
   0.83274243  0.83325242  0.24548770
   0.66580119  0.66589452  0.24583505
   0.72141496  0.83313736  0.24571112
   0.88870752  0.66708094  0.24523397
   0.49982298  0.50016323  0.24572086
   0.53240105  0.41254200  0.50556661
grapheneN                               
           1
    12.804252   -0.000077   -0.021510
    -0.000050    7.392797   -0.008918
    -0.025023   -0.018045   14.948661
   C    N    Zn
  35   1   1
Direct configuration=   175
   0.16703773  0.16700941  0.24592408
  -0.00006738  0.00024003  0.24530245
   0.05563096  0.16695611  0.24544243
   0.22217763  0.00017843  0.24605392
   0.49975073  0.16789356  0.24553035
   0.33359675  0.00018297  0.24589987
   0.38895030  0.16654359  0.24578047
   0.55565269  0.00017768  0.24543180
   0.83272697  0.16711511  0.24540271
   0.66631558  0.00021676  0.24550269
   0.72141369  0.16727528  0.24562371
   0.88835372  0.00018789  0.24529951
   0.16686446  0.50016134  0.24610303
  -0.00013327  0.33352335  0.24523961
   0.05550265  0.50024771  0.24549913
   0.22285572  0.33417784  0.24626439
   0.33429975  0.33396171  0.24625916
   0.38995013  0.50018058  0.24613027
   0.55513838  0.33444927  0.24571687
   0.83299193  0.50019103  0.24530776
   0.66579900  0.33452951  0.24578056
   0.72237438  0.50021063  0.24573791
   0.88868487  0.33328937  0.24518139
   0.16705250  0.83327608  0.24612122
  -0.00012240  0.66694052  0.24533689
   0.05565709  0.83350597  0.24558753
   0.22286896  0.66612583  0.24642280
   0.49976764  0.83242395  0.24556030
   0.33431513  0.66637280  0.24633522
   0.38895760  0.83378788  0.24592523
   0.55512617  0.66587161  0.24569645
   0.83273438  0.83325841  0.24547644
   0.66579983  0.66588920  0.24582855
   0.72141790  0.83313927  0.24570368
   0.88870812  0.66709748  0.24522455
   0.49982121  0.50016654  0.24572221
   0.53239859  0.41252533  0.50561483
grapheneN                               
           1
    12.804103   -0.000095   -0.021068
    -0.000061    7.392713   -0.008785
    -0.024506   -0.017776   14.949003
   C    N    Zn
  35   1   1
Direct configuration=   176
   0.16703666  0.16701700  0.24592266
  -0.00006431  0.00023569  0.24529205
   0.05563114  0.16695653  0.24542820
   0.22217673  0.00017354  0.24605130
   0.49974967  0.16789500  0.24554147
   0.33359612  0.00018849  0.24590905
   0.38895252  0.16655296  0.24579596
   0.55565547  0.00017685  0.24544078
   0.83272734  0.16710963  0.24539580
   0.66631622  0.00021387  0.24550468
   0.72141028  0.16727640  0.24562464
   0.88836266  0.00018178  0.24528860
   0.16686703  0.50016138  0.24610609
  -0.00013406  0.33352147  0.24523240
   0.05550275  0.50024076  0.24549762
   0.22285537  0.33417744  0.24626995
   0.33429904  0.33396849  0.24626982
   0.38995102  0.50017922  0.24613581
   0.55512774  0.33444534  0.24571925
   0.83299153  0.50019018  0.24530175
   0.66580064  0.33453791  0.24577900
   0.72237916  0.50021011  0.24573072
   0.88868467  0.33327977  0.24517817
   0.16705350  0.83328135  0.24611124
  -0.00012430  0.66693924  0.24532542
   0.05565565  0.83350199  0.24557707
   0.22286907  0.66613023  0.24642278
   0.49976799  0.83242296  0.24556510
   0.33431649  0.66637476  0.24634417
   0.38895773  0.83379272  0.24592937
   0.55512777  0.66587044  0.24569736
   0.83273402  0.83326436  0.24547116
   0.66579948  0.66588655  0.24582467
   0.72141687  0.83313846  0.24569922
   0.88870575  0.66710306  0.24522032
   0.49981795  0.50016917  0.24572147
   0.53239675  0.41251489  0.50564491
grapheneN                               
           1
    12.803808   -0.000132   -0.020192
    -0.000082    7.392546   -0.008522
    -0.023482   -0.017244   14.949680
   C    N    Zn
  35   1   1
Direct configuration=   177
   0.16703453  0.16703203  0.24591984
  -0.00005822  0.00022711  0.24527145
   0.05563150  0.16695736  0.24540004
   0.22217493  0.00016386  0.24604611
   0.49974756  0.16789786  0.24556348
   0.33359486  0.00019942  0.24592720
   0.38895692  0.16657152  0.24582661
   0.55566099  0.00017520  0.24545855
   0.83272807  0.16709879  0.24538212
   0.66631749  0.00020816  0.24550862
   0.72140353  0.16727861  0.24562648
   0.88838037  0.00016969  0.24526698
   0.16687210  0.50016145  0.24611215
  -0.00013562  0.33351776  0.24521813
   0.05550295  0.50022701  0.24549463
   0.22285468  0.33417666  0.24628095
   0.33429763  0.33398192  0.24629090
   0.38995277  0.50017652  0.24614676
   0.55510668  0.33443757  0.24572396
   0.83299073  0.50018850  0.24528985
   0.66580389  0.33455454  0.24577590
   0.72238862  0.50020908  0.24571647
   0.88868426  0.33326075  0.24517179
   0.16705549  0.83329178  0.24609149
  -0.00012805  0.66693672  0.24530271
   0.05565280  0.83349412  0.24555636
   0.22286928  0.66613894  0.24642274
   0.49976868  0.83242099  0.24557459
   0.33431916  0.66637864  0.24636188
   0.38895799  0.83380231  0.24593758
   0.55513094  0.66586810  0.24569916
   0.83273330  0.83327614  0.24546072
   0.66579879  0.66588130  0.24581699
   0.72141484  0.83313686  0.24569039
   0.88870107  0.66711413  0.24521194
   0.49981150  0.50017438  0.24572001
   0.53239310  0.41249423  0.50570446
grapheneN                               
           1
    12.803628   -0.000105   -0.019655
    -0.000067    7.392422   -0.008362
    -0.022854   -0.016918   14.950138
   C    N    Zn
  35   1   1
Direct configuration=   178
   0.16704277  0.16703797  0.24592316
  -0.00005434  0.00022081  0.24526051
   0.05564187  0.16696654  0.24538652
   0.22217228  0.00015976  0.24604266
   0.49974959  0.16789510  0.24557606
   0.33359613  0.00019709  0.24593861
   0.38895573  0.16657258  0.24584504
   0.55566035  0.00016267  0.24546483
   0.83273198  0.16708603  0.24537530
   0.66631196  0.00020856  0.24550825
   0.72140500  0.16727869  0.24562541
   0.88837888  0.00018088  0.24525690
   0.16687174  0.50016905  0.24611082
  -0.00013962  0.33350647  0.24520704
   0.05550561  0.50022090  0.24549202
   0.22284979  0.33417064  0.24628752
   0.33429980  0.33398605  0.24630143
   0.38995119  0.50018316  0.24615289
   0.55511040  0.33445371  0.24572462
   0.83299341  0.50019232  0.24528572
   0.66580058  0.33455267  0.24577588
   0.72238476  0.50021147  0.24570519
   0.88868521  0.33326086  0.24516853
   0.16705904  0.83330112  0.24608120
  -0.00013399  0.66694567  0.24528956
   0.05565382  0.83348187  0.24554128
   0.22286514  0.66614045  0.24642191
   0.49976494  0.83242378  0.24558353
   0.33431667  0.66638467  0.24637437
   0.38896041  0.83381438  0.24593988
   0.55513308  0.66586323  0.24570281
   0.83273972  0.83327778  0.24545498
   0.66580198  0.66588085  0.24581177
   0.72141224  0.83313296  0.24568761
   0.88869476  0.66710677  0.24520786
   0.49980725  0.50017103  0.24571795
   0.53238997  0.41248147  0.50574038
grapheneN                               
           1
    12.803519   -0.000089   -0.019331
    -0.000058    7.392347   -0.008264
    -0.022474   -0.016721   14.950416
   C    N    Zn
  35   1   1
Direct configuration=   179
   0.16704776  0.16704157  0.24592517
  -0.00005200  0.00021700  0.24525389
   0.05564815  0.16697210  0.24537833
   0.22217068  0.00015728  0.24604057
   0.49975081  0.16789343  0.24558368
   0.33359689  0.00019568  0.24594550
   0.38895501  0.16657321  0.24585619
   0.55565997  0.00015509  0.24546863
   0.83273434  0.16707831  0.24537118
   0.66630861  0.00020880  0.24550803
   0.72140589  0.16727873  0.24562476
   0.88837798  0.00018764  0.24525080
   0.16687153  0.50017365  0.24611002
  -0.00014205  0.33349965  0.24520033
   0.05550722  0.50021721  0.24549045
   0.22284682  0.33416699  0.24629150
   0.33430111  0.33398855  0.24630780
   0.38995024  0.50018718  0.24615660
   0.55511265  0.33446347  0.24572502
   0.83299503  0.50019463  0.24528323
   0.66579857  0.33455153  0.24577587
   0.72238243  0.50021291  0.24569837
   0.88868578  0.33326093  0.24516655
   0.16706119  0.83330678  0.24607498
  -0.00013757  0.66695109  0.24528161
   0.05565444  0.83347447  0.24553216
   0.22286263  0.66614136  0.24642140
   0.49976268  0.83242546  0.24558894
   0.33431517  0.66638831  0.24638193
   0.38896187  0.83382168  0.24594128
   0.55513437  0.66586027  0.24570501
   0.83274361  0.83327878  0.24545150
   0.66580391  0.66588058  0.24580861
   0.72141067  0.83313060  0.24568593
   0.88869095  0.66710232  0.24520539
   0.49980468  0.50016901  0.24571670
   0.53238807  0.41247375  0.50576211
grapheneN                               
           1
    12.803424   -0.000024   -0.018883
    -0.000020    7.392286   -0.008126
    -0.021951   -0.016441   14.950648
   C    N    Zn
  35   1   1
Direct configuration=   180
   0.16705580  0.16703470  0.24592709
  -0.00004689  0.00022121  0.24524513
   0.05565618  0.16697142  0.24537336
   0.22217193  0.00017333  0.24604042
   0.49975450  0.16789424  0.24559096
   0.33359693  0.00019135  0.24595459
   0.38895441  0.16656553  0.24587069
   0.55565396  0.00016636  0.24546642
   0.83273643  0.16708651  0.24536595
   0.66630468  0.00020915  0.24550560
   0.72141016  0.16727275  0.24562182
   0.88837361  0.00019726  0.24524559
   0.16686630  0.50017664  0.24610482
  -0.00014226  0.33349579  0.24519223
   0.05550492  0.50022289  0.24548570
   0.22284855  0.33417030  0.24629715
   0.33429923  0.33397800  0.24631303
   0.38994572  0.50019778  0.24616201
   0.55511997  0.33446589  0.24572595
   0.83299328  0.50019272  0.24528249
   0.66579678  0.33454456  0.24577658
   0.72237676  0.50021273  0.24568819
   0.88868257  0.33326356  0.24516148
   0.16706222  0.83328956  0.24606936
  -0.00013952  0.66694581  0.24527505
   0.05565924  0.83346948  0.24551992
   0.22286482  0.66614101  0.24642177
   0.49976157  0.83242141  0.24559887
   0.33431055  0.66639853  0.24639177
   0.38896188  0.83382609  0.24594339
   0.55513015  0.66586673  0.24570762
   0.83274568  0.83327514  0.24544721
   0.66580584  0.66588151  0.24580405
   0.72141364  0.83313240  0.24568588
   0.88868921  0.66709490  0.24520194
   0.49980614  0.50016916  0.24571523
   0.53238521  0.41246360  0.50579069
