# Supplementary material for: 3D hierarchical graphene matrices enable stable Zn anodes for aqueous Zn batteries
Source: Nat Commun. 2023 Jul 14;14:4205. doi: 10.1038/s41467-023-39947-8 (PMC10349079; doi:10.1038/s41467-023-39947-8)
Supplement: Supplementary file 11 — Source Data [file 41467_2023_39947_MOESM11_ESM.zip › RAW DATA/Supplementary information/Supplementary Fig.13 and 14/CN-Zn/N/b/sub.sh]

#!/bin/bash
EXE=/THL8/home/haibinyu3/tools/vasp-5.4.4-icc16-IMPI5.1/vasp # choose one vasp version to run. e.g. vasp_std / vasp_ncl / vasp_gam / vasp_neb ...
yhrun -n56 -pTH_HPC3 $EXE
