# Supplementary material for: 3D hierarchical graphene matrices enable stable Zn anodes for aqueous Zn batteries
Source: Nat Commun. 2023 Jul 14;14:4205. doi: 10.1038/s41467-023-39947-8 (PMC10349079; doi:10.1038/s41467-023-39947-8)
Supplement: Supplementary file 11 — Source Data [file 41467_2023_39947_MOESM11_ESM.zip › RAW DATA/Supplementary information/Supplementary Fig.13 and 14/CN-Zn/N/b/vasprun.xml]

<?xml version="1.0" encoding="ISO-8859-1"?>
<modeling>
 <generator>
  <i name="program" type="string">vasp </i>
  <i name="version" type="string">5.4.4.18Apr17-6-g9f103f2a35  </i>
  <i name="subversion" type="string">(build Jul 31 2017 11:42:07) complex            parallel </i>
  <i name="platform" type="string">LinuxIFC </i>
  <i name="date" type="string">2023 01 29 </i>
  <i name="time" type="string">21:57:35 </i>
 </generator>
 <incar>
  <i type="string" name="SYSTEM">grapheneN</i>
  <i type="int" name="ISTART">     0</i>
  <i type="string" name="PREC">normal</i>
  <i type="string" name="ALGO">Fast</i>
  <i type="int" name="ISPIN">     1</i>
  <i type="int" name="ICHARG">     1</i>
  <i type="int" name="IBRION">     2</i>
  <i name="EDIFF">      0.00000100</i>
  <i name="EDIFFG">     -0.01000000</i>
  <i type="int" name="NSW">   500</i>
  <i type="int" name="ISIF">     4</i>
  <i type="int" name="ISYM">     0</i>
  <i name="ENCUT">    500.00000000</i>
  <i name="POTIM">      0.50000000</i>
  <i type="string" name="LREAL">A</i>
  <i type="int" name="ISMEAR">     0</i>
  <i name="SIGMA">      0.05000000</i>
  <i type="logical" name="LWAVE"> F  </i>
  <i type="logical" name="LCHARG"> F  </i>
  <v type="int" name="KPOINT_BSE">    -1     0     0     0</v>
 </incar>
 <structure name="primitive_cell" >
  <crystal>
   <varray name="basis" >
    <v>      12.78250027       0.00000000       0.00000000 </v>
    <v>       0.00000000       7.38000011       0.00000000 </v>
    <v>       0.00000000       0.00000000      15.00000000 </v>
   </varray>
   <i name="volume">   1415.02280149 </i>
   <varray name="rec_basis" >
    <v>       0.07823196       0.00000000       0.00000000 </v>
    <v>       0.00000000       0.13550135       0.00000000 </v>
    <v>       0.00000000       0.00000000       0.06666667 </v>
   </varray>
  </crystal>
  <varray name="positions" >
   <v>       0.16667000       0.16667000       0.25000000 </v>
   <v>       0.22222000       0.33333000       0.25000000 </v>
   <v>       0.05556000       0.16667000       0.25000000 </v>
   <v>       0.22222000       0.00000000       0.25000000 </v>
   <v>       0.33333000       0.33333000       0.25000000 </v>
   <v>       0.33333000       0.00000000       0.25000000 </v>
   <v>       0.16667000      -0.50000000       0.25000000 </v>
   <v>       0.00000000       0.33333000       0.25000000 </v>
   <v>       0.00000000       0.00000000       0.25000000 </v>
   <v>       0.16667000      -0.16667002       0.25000000 </v>
   <v>       0.38889000       0.16667000       0.25000000 </v>
   <v>       0.05556000      -0.50000000       0.25000000 </v>
   <v>       0.05556000      -0.16667002       0.25000000 </v>
   <v>       0.38889000      -0.50000000       0.25000000 </v>
   <v>       0.22222000      -0.33332998       0.25000000 </v>
   <v>      -0.11110997       0.33333000       0.25000000 </v>
   <v>       0.38889000      -0.16667002       0.25000000 </v>
   <v>      -0.11110997       0.00000000       0.25000000 </v>
   <v>      -0.50000000       0.16667000       0.25000000 </v>
   <v>       0.33333000      -0.33332998       0.25000000 </v>
   <v>       0.00000000      -0.33332998       0.25000000 </v>
   <v>      -0.16667002       0.16667000       0.25000000 </v>
   <v>      -0.50000000      -0.50000000       0.25000000 </v>
   <v>      -0.50000000      -0.16667002       0.25000000 </v>
   <v>      -0.16667002      -0.50000000       0.25000000 </v>
   <v>      -0.16667002      -0.16667002       0.25000000 </v>
   <v>      -0.44444001       0.33333000       0.25000000 </v>
   <v>      -0.44444001       0.00000000       0.25000000 </v>
   <v>      -0.11110997      -0.33332998       0.25000000 </v>
   <v>      -0.46964997       0.41927999       0.35097000 </v>
   <v>      -0.27778000       0.16667000       0.25000000 </v>
   <v>      -0.44444001      -0.33332998       0.25000000 </v>
   <v>      -0.27778000      -0.50000000       0.25000000 </v>
   <v>      -0.27778000      -0.16667002       0.25000000 </v>
   <v>      -0.33332998       0.33333000       0.25000000 </v>
   <v>      -0.33332998       0.00000000       0.25000000 </v>
   <v>      -0.33332998      -0.33332998       0.25000000 </v>
  </varray>
 </structure>
 <varray name="primitive_index" >
  <v type="int" >        1 </v>
  <v type="int" >       16 </v>
  <v type="int" >        3 </v>
  <v type="int" >        4 </v>
  <v type="int" >       17 </v>
  <v type="int" >        6 </v>
  <v type="int" >       13 </v>
  <v type="int" >       14 </v>
  <v type="int" >        2 </v>
  <v type="int" >       24 </v>
  <v type="int" >        7 </v>
  <v type="int" >       15 </v>
  <v type="int" >       26 </v>
  <v type="int" >       18 </v>
  <v type="int" >       27 </v>
  <v type="int" >       23 </v>
  <v type="int" >       30 </v>
  <v type="int" >       12 </v>
  <v type="int" >        5 </v>
  <v type="int" >       29 </v>
  <v type="int" >       25 </v>
  <v type="int" >        9 </v>
  <v type="int" >       36 </v>
  <v type="int" >       28 </v>
  <v type="int" >       20 </v>
  <v type="int" >       32 </v>
  <v type="int" >       19 </v>
  <v type="int" >        8 </v>
  <v type="int" >       35 </v>
  <v type="int" >       37 </v>
  <v type="int" >       11 </v>
  <v type="int" >       31 </v>
  <v type="int" >       22 </v>
  <v type="int" >       34 </v>
  <v type="int" >       21 </v>
  <v type="int" >       10 </v>
  <v type="int" >       33 </v>
 </varray>
 <kpoints>
  <generation param="Gamma">
   <v type="int" name="divisions">       2        3        1 </v>
   <v name="usershift">      0.00000000       0.00000000       0.00000000 </v>
   <v name="genvec1">      0.50000000       0.00000000       0.00000000 </v>
   <v name="genvec2">      0.00000000       0.33333333       0.00000000 </v>
   <v name="genvec3">      0.00000000       0.00000000       1.00000000 </v>
   <v name="shift">      0.00000000       0.00000000       0.00000000 </v>
  </generation>
  <varray name="kpointlist" >
   <v>       0.00000000       0.00000000       0.00000000 </v>
   <v>       0.50000000       0.00000000       0.00000000 </v>
   <v>       0.00000000       0.33333333       0.00000000 </v>
   <v>       0.50000000       0.33333333       0.00000000 </v>
  </varray>
  <varray name="weights" >
   <v>       0.16666667 </v>
   <v>       0.16666667 </v>
   <v>       0.33333333 </v>
   <v>       0.33333333 </v>
  </varray>
 </kpoints>
 <parameters>
  <separator name="general" >
   <i type="string" name="SYSTEM">grapheneN</i>
   <i type="logical" name="LCOMPAT"> F  </i>
  </separator>
  <separator name="electronic" >
   <i type="string" name="PREC">normal</i>
   <i name="ENMAX">    500.00000000</i>
   <i name="ENAUG">    644.87300000</i>
   <i name="EDIFF">      0.00000100</i>
   <i type="int" name="IALGO">    68</i>
   <i type="int" name="IWAVPR">    11</i>
   <i type="int" name="NBANDS">    98</i>
   <i name="NELECT">    157.00000000</i>
   <i type="int" name="TURBO">     0</i>
   <i type="int" name="IRESTART">     0</i>
   <i type="int" name="NREBOOT">     0</i>
   <i type="int" name="NMIN">     0</i>
   <i name="EREF">      0.00000000</i>
   <separator name="electronic smearing" >
    <i type="int" name="ISMEAR">     0</i>
    <i name="SIGMA">      0.05000000</i>
    <i name="KSPACING">      0.50000000</i>
    <i type="logical" name="KGAMMA"> T  </i>
   </separator>
   <separator name="electronic projectors" >
    <i type="logical" name="LREAL"> T  </i>
    <v name="ROPT">     -0.00050000     -0.00050000     -0.00050000</v>
    <i type="int" name="LMAXPAW">  -100</i>
    <i type="int" name="LMAXMIX">     2</i>
    <i type="logical" name="NLSPLINE"> F  </i>
   </separator>
   <separator name="electronic startup" >
    <i type="int" name="ISTART">     0</i>
    <i type="int" name="ICHARG">     1</i>
    <i type="int" name="INIWAV">     1</i>
   </separator>
   <separator name="electronic spin" >
    <i type="int" name="ISPIN">     1</i>
    <i type="logical" name="LNONCOLLINEAR"> F  </i>
    <v name="MAGMOM">      1.00000000      1.00000000      1.00000000      1.00000000      1.00000000      1.00000000      1.00000000      1.00000000      1.00000000      1.00000000      1.00000000      1.00000000      1.00000000      1.00000000      1.00000000      1.00000000      1.00000000      1.00000000      1.00000000      1.00000000
      1.00000000      1.00000000      1.00000000      1.00000000      1.00000000      1.00000000      1.00000000      1.00000000      1.00000000      1.00000000      1.00000000      1.00000000      1.00000000      1.00000000      1.00000000      1.00000000      1.00000000</v>
    <i name="NUPDOWN">     -1.00000000</i>
    <i type="logical" name="LSORBIT"> F  </i>
    <v name="SAXIS">      0.00000000      0.00000000      1.00000000</v>
    <i type="logical" name="LSPIRAL"> F  </i>
    <v name="QSPIRAL">      0.00000000      0.00000000      0.00000000</v>
    <i type="logical" name="LZEROZ"> F  </i>
   </separator>
   <separator name="electronic exchange-correlation" >
    <i type="logical" name="LASPH"> F  </i>
    <i type="logical" name="LMETAGGA"> F  </i>
   </separator>
   <separator name="electronic convergence" >
    <i type="int" name="NELM">    60</i>
    <i type="int" name="NELMDL">    -5</i>
    <i type="int" name="NELMIN">     2</i>
    <i name="ENINI">    500.00000000</i>
    <separator name="electronic convergence detail" >
     <i type="logical" name="LDIAG"> T  </i>
     <i type="logical" name="LSUBROT"> F  </i>
     <i name="WEIMIN">      0.00100000</i>
     <i name="EBREAK">      0.00000000</i>
     <i name="DEPER">      0.30000000</i>
     <i type="int" name="NRMM">     4</i>
     <i name="TIME">      0.40000000</i>
    </separator>
   </separator>
   <separator name="electronic mixer" >
    <i name="AMIX">      0.40000000</i>
    <i name="BMIX">      1.00000000</i>
    <i name="AMIN">      0.10000000</i>
    <i name="AMIX_MAG">      1.60000000</i>
    <i name="BMIX_MAG">      1.00000000</i>
    <separator name="electronic mixer details" >
     <i type="int" name="IMIX">     4</i>
     <i type="logical" name="MIXFIRST"> F  </i>
     <i type="int" name="MAXMIX">   -45</i>
     <i name="WC">    100.00000000</i>
     <i type="int" name="INIMIX">     1</i>
     <i type="int" name="MIXPRE">     1</i>
     <i type="int" name="MREMOVE">     5</i>
    </separator>
   </separator>
   <separator name="electronic dipolcorrection" >
    <i type="logical" name="LDIPOL"> F  </i>
    <i type="logical" name="LMONO"> F  </i>
    <i type="int" name="IDIPOL">     0</i>
    <i name="EPSILON">      1.00000000</i>
    <v name="DIPOL">   -100.00000000   -100.00000000   -100.00000000</v>
    <i name="EFIELD">      0.00000000</i>
   </separator>
  </separator>
  <separator name="grids" >
   <i type="int" name="NGX">    70</i>
   <i type="int" name="NGY">    40</i>
   <i type="int" name="NGZ">    84</i>
   <i type="int" name="NGXF">   140</i>
   <i type="int" name="NGYF">    80</i>
   <i type="int" name="NGZF">   168</i>
   <i type="logical" name="ADDGRID"> F  </i>
  </separator>
  <separator name="ionic" >
   <i type="int" name="NSW">   500</i>
   <i type="int" name="IBRION">     2</i>
   <i type="int" name="MDALGO">     0</i>
   <i type="int" name="ISIF">     4</i>
   <i name="PSTRESS">      0.00000000</i>
   <i name="EDIFFG">     -0.01000000</i>
   <i type="int" name="NFREE">     1</i>
   <i name="POTIM">      0.50000000</i>
   <i name="SMASS">     -3.00000000</i>
   <i name="SCALEE">      1.00000000</i>
  </separator>
  <separator name="ionic md" >
   <i name="TEBEG">      0.00010000</i>
   <i name="TEEND">      0.00010000</i>
   <i type="int" name="NBLOCK">     1</i>
   <i type="int" name="KBLOCK">   500</i>
   <i type="int" name="NPACO">   256</i>
   <i name="APACO">     16.00000000</i>
  </separator>
  <separator name="symmetry" >
   <i type="int" name="ISYM">     0</i>
   <i name="SYMPREC">      0.00001000</i>
  </separator>
  <separator name="dos" >
   <i type="int" name="LORBIT">     0</i>
   <v name="RWIGS">     -1.00000000     -1.00000000     -1.00000000</v>
   <i type="int" name="NEDOS">   301</i>
   <i name="EMIN">     10.00000000</i>
   <i name="EMAX">    -10.00000000</i>
   <i name="EFERMI">      0.00000000</i>
  </separator>
  <separator name="writing" >
   <i type="int" name="NWRITE">     2</i>
   <i type="logical" name="LWAVE"> F  </i>
   <i type="logical" name="LDOWNSAMPLE"> F  </i>
   <i type="logical" name="LCHARG"> F  </i>
   <i type="logical" name="LPARD"> F  </i>
   <i type="logical" name="LVTOT"> F  </i>
   <i type="logical" name="LVHAR"> F  </i>
   <i type="logical" name="LELF"> F  </i>
   <i type="logical" name="LOPTICS"> F  </i>
   <v name="STM">      0.00000000      0.00000000      0.00000000      0.00000000      0.00000000      0.00000000      0.00000000</v>
  </separator>
  <separator name="performance" >
   <i type="int" name="NPAR">    14</i>
   <i type="int" name="NSIM">     4</i>
   <i type="int" name="NBLK">    -1</i>
   <i type="logical" name="LPLANE"> T  </i>
   <i type="logical" name="LSCALAPACK"> T  </i>
   <i type="logical" name="LSCAAWARE"> F  </i>
   <i type="logical" name="LSCALU"> F  </i>
   <i type="logical" name="LASYNC"> F  </i>
   <i type="logical" name="LORBITALREAL"> F  </i>
  </separator>
  <separator name="miscellaneous" >
   <i type="int" name="IDIOT">     3</i>
   <i type="int" name="ISPECIAL">     0</i>
   <i type="logical" name="LMUSIC"> F  </i>
   <v name="POMASS">     12.01100000     14.00100000     65.39000000</v>
   <v name="DARWINR">      0.00000000      0.00000000      0.00000000</v>
   <v name="DARWINV">      1.00000000      1.00000000      1.00000000</v>
   <i type="logical" name="LCORR"> T  </i>
  </separator>
  <i type="logical" name="GGA_COMPAT"> T  </i>
  <i type="logical" name="LBERRY"> F  </i>
  <i type="int" name="ICORELEVEL">     0</i>
  <i type="logical" name="LDAU"> F  </i>
  <i type="int" name="I_CONSTRAINED_M">     0</i>
  <separator name="electronic exchange-correlation" >
   <i type="string" name="GGA">--</i>
   <i type="int" name="VOSKOWN">     0</i>
   <i type="logical" name="LHFCALC"> F  </i>
   <i type="string" name="PRECFOCK"></i>
   <i type="logical" name="LSYMGRAD"> F  </i>
   <i type="logical" name="LHFONE"> F  </i>
   <i type="logical" name="LRHFCALC"> F  </i>
   <i type="logical" name="LTHOMAS"> F  </i>
   <i type="logical" name="LMODELHF"> F  </i>
   <i name="ENCUT4O">     -1.00000000</i>
   <i type="int" name="EXXOEP">     0</i>
   <i type="int" name="FOURORBIT">     0</i>
   <i name="AEXX">      0.00000000</i>
   <i name="HFALPHA">      0.00000000</i>
   <i name="MCALPHA">      0.00000000</i>
   <i name="ALDAX">      1.00000000</i>
   <i name="AGGAX">      1.00000000</i>
   <i name="ALDAC">      1.00000000</i>
   <i name="AGGAC">      1.00000000</i>
   <i type="int" name="NKREDX">     1</i>
   <i type="int" name="NKREDY">     1</i>
   <i type="int" name="NKREDZ">     1</i>
   <i type="logical" name="SHIFTRED"> F  </i>
   <i type="logical" name="ODDONLY"> F  </i>
   <i type="logical" name="EVENONLY"> F  </i>
   <i type="int" name="LMAXFOCK">     0</i>
   <i type="int" name="NMAXFOCKAE">     0</i>
   <i type="logical" name="LFOCKAEDFT"> F  </i>
   <i name="HFSCREEN">      0.00000000</i>
   <i name="HFSCREENC">      0.00000000</i>
   <i type="int" name="NBANDSGWLOW">     0</i>
  </separator>
  <separator name="vdW DFT" >
   <i type="logical" name="LUSE_VDW"> F  </i>
   <i name="Zab_VDW">     -0.84910000</i>
   <i name="PARAM1">      0.12340000</i>
   <i name="PARAM2">      1.00000000</i>
   <i name="PARAM3">      0.00000000</i>
  </separator>
  <separator name="model GW" >
   <i type="int" name="MODEL_GW">     0</i>
   <i name="MODEL_EPS0">     22.94631570</i>
   <i name="MODEL_ALPHA">      1.00000000</i>
  </separator>
  <separator name="linear response parameters" >
   <i type="logical" name="LEPSILON"> F  </i>
   <i type="logical" name="LRPA"> F  </i>
   <i type="logical" name="LNABLA"> F  </i>
   <i type="logical" name="LVEL"> F  </i>
   <i type="int" name="KINTER">     0</i>
   <i name="CSHIFT">      0.10000000</i>
   <i name="OMEGAMAX">     -1.00000000</i>
   <i name="DEG_THRESHOLD">      0.00200000</i>
   <i name="RTIME">     -0.10000000</i>
   <i name="WPLASMAI">      0.00000000</i>
   <v name="DFIELD">      0.00000000      0.00000000      0.00000000</v>
   <v name="WPLASMA">      0.00000000      0.00000000      0.00000000      0.00000000      0.00000000      0.00000000      0.00000000      0.00000000      0.00000000</v>
  </separator>
  <separator name="orbital magnetization" >
   <i type="logical" name="NUCIND"> F  </i>
   <v name="MAGPOS">      0.00000000      0.00000000      0.00000000</v>
   <i type="logical" name="LNICSALL"> T  </i>
   <i type="logical" name="ORBITALMAG"> F  </i>
   <i type="logical" name="LMAGBLOCH"> F  </i>
   <i type="logical" name="LCHIMAG"> F  </i>
   <i type="logical" name="LGAUGE"> T  </i>
   <i type="int" name="MAGATOM">     0</i>
   <v name="MAGDIPOL">      0.00000000      0.00000000      0.00000000</v>
   <v name="AVECCONST">      0.00000000      0.00000000      0.00000000</v>
  </separator>
  <separator name="response functions" >
   <i type="logical" name="LADDER"> F  </i>
   <i type="logical" name="LRPAFORCE"> F  </i>
   <i type="logical" name="LFXC"> F  </i>
   <i type="logical" name="LHARTREE"> T  </i>
   <i type="int" name="IBSE">     0</i>
   <v type="int" name="KPOINT">    -1     0     0     0</v>
   <i type="logical" name="LTCTE"> F  </i>
   <i type="logical" name="LTETE"> F  </i>
   <i type="logical" name="LTRIPLET"> F  </i>
   <i type="logical" name="LFXCEPS"> F  </i>
   <i type="logical" name="LFXHEG"> F  </i>
   <i type="int" name="NATURALO">     2</i>
   <i type="logical" name="L2ORDER"> F  </i>
   <i type="logical" name="LMP2LT"> F  </i>
   <i type="logical" name="LUSEW"> F  </i>
   <i name="ENCUTGW">     -2.00000000</i>
   <i name="ENCUTGWSOFT">     -2.00000000</i>
   <i name="ENCUTLF">     -1.00000000</i>
   <i type="int" name="LMAXMP2">    -1</i>
   <i name="SCISSOR">      0.00000000</i>
   <i type="int" name="NOMEGA">     0</i>
   <i type="int" name="NOMEGAR">     0</i>
   <i type="int" name="NBANDSGW">    -1</i>
   <i type="int" name="NBANDSO">    -1</i>
   <i type="int" name="NBANDSV">    -1</i>
   <i type="int" name="NELM">     1</i>
   <i type="int" name="NELMHF">     1</i>
   <i type="int" name="DIM">     3</i>
   <i type="int" name="ANTIRES">     0</i>
   <i name="OMEGAMAX">    -30.00000000</i>
   <i name="OMEGAMIN">    -30.00000000</i>
   <i name="OMEGATL">   -200.00000000</i>
   <i type="int" name="OMEGAGRID">   140</i>
   <i name="CSHIFT">     -0.10000000</i>
   <i type="logical" name="SELFENERGY"> F  </i>
   <i type="logical" name="LSPECTRAL"> F  </i>
   <i type="logical" name="LSPECTRALGW"> F  </i>
   <i type="logical" name="LSINGLES"> F  </i>
   <i type="logical" name="LFERMIGW"> F  </i>
   <i type="logical" name="ODDONLYGW"> F  </i>
   <i type="logical" name="EVENONLYGW"> F  </i>
   <i type="int" name="NKREDLFX">     1</i>
   <i type="int" name="NKREDLFY">     1</i>
   <i type="int" name="NKREDLFZ">     1</i>
   <i type="int" name="MAXMEM">  2800</i>
   <i type="int" name="TELESCOPE">     0</i>
   <i type="int" name="TAUPAR">     1</i>
   <i type="int" name="OMEGAPAR">    -1</i>
   <i name="LAMBDA">      1.00000000</i>
  </separator>
  <separator name="External order field" >
   <i name="OFIELD_KAPPA">      0.00000000</i>
   <v name="OFIELD_K">      0.00000000      0.00000000      0.00000000</v>
   <i name="OFIELD_Q6_NEAR">      0.00000000</i>
   <i name="OFIELD_Q6_FAR">      0.00000000</i>
   <i name="OFIELD_A">      0.00000000</i>
  </separator>
 </parameters>
 <atominfo>
  <atoms>      37 </atoms>
  <types>       3 </types>
  <array name="atoms" >
   <dimension dim="1">ion</dimension>
   <field type="string">element</field>
   <field type="int">atomtype</field>
   <set>
    <rc><c>C </c><c>   1</c></rc>
    <rc><c>C </c><c>   1</c></rc>
    <rc><c>C </c><c>   1</c></rc>
    <rc><c>C </c><c>   1</c></rc>
    <rc><c>C </c><c>   1</c></rc>
    <rc><c>C </c><c>   1</c></rc>
    <rc><c>C </c><c>   1</c></rc>
    <rc><c>C </c><c>   1</c></rc>
    <rc><c>C </c><c>   1</c></rc>
    <rc><c>C </c><c>   1</c></rc>
    <rc><c>C </c><c>   1</c></rc>
    <rc><c>C </c><c>   1</c></rc>
    <rc><c>C </c><c>   1</c></rc>
    <rc><c>C </c><c>   1</c></rc>
    <rc><c>C </c><c>   1</c></rc>
    <rc><c>C </c><c>   1</c></rc>
    <rc><c>C </c><c>   1</c></rc>
    <rc><c>C </c><c>   1</c></rc>
    <rc><c>C </c><c>   1</c></rc>
    <rc><c>C </c><c>   1</c></rc>
    <rc><c>C </c><c>   1</c></rc>
    <rc><c>C </c><c>   1</c></rc>
    <rc><c>C </c><c>   1</c></rc>
    <rc><c>C </c><c>   1</c></rc>
    <rc><c>C </c><c>   1</c></rc>
    <rc><c>C </c><c>   1</c></rc>
    <rc><c>C </c><c>   1</c></rc>
    <rc><c>C </c><c>   1</c></rc>
    <rc><c>C </c><c>   1</c></rc>
    <rc><c>C </c><c>   1</c></rc>
    <rc><c>C </c><c>   1</c></rc>
    <rc><c>C </c><c>   1</c></rc>
    <rc><c>C </c><c>   1</c></rc>
    <rc><c>C </c><c>   1</c></rc>
    <rc><c>C </c><c>   1</c></rc>
    <rc><c>N </c><c>   2</c></rc>
    <rc><c>Zn</c><c>   3</c></rc>
   </set>
  </array>
  <array name="atomtypes" >
   <dimension dim="1">type</dimension>
   <field type="int">atomspertype</field>
   <field type="string">element</field>
   <field>mass</field>
   <field>valence</field>
   <field type="string">pseudopotential</field>
   <set>
    <rc><c>  35</c><c>C </c><c>     12.01100000</c><c>      4.00000000</c><c>  PAW_PBE C 08Apr2002                   </c></rc>
    <rc><c>   1</c><c>N </c><c>     14.00100000</c><c>      5.00000000</c><c>  PAW_PBE N 08Apr2002                   </c></rc>
    <rc><c>   1</c><c>Zn</c><c>     65.39000000</c><c>     12.00000000</c><c>  PAW_PBE Zn 06Sep2000                  </c></rc>
   </set>
  </array>
 </atominfo>
 <structure name="initialpos" >
  <crystal>
   <varray name="basis" >
    <v>      12.78250027       0.00000000       0.00000000 </v>
    <v>       0.00000000       7.38000011       0.00000000 </v>
    <v>       0.00000000       0.00000000      15.00000000 </v>
   </varray>
   <i name="volume">   1415.02280149 </i>
   <varray name="rec_basis" >
    <v>       0.07823196       0.00000000       0.00000000 </v>
    <v>       0.00000000       0.13550135       0.00000000 </v>
    <v>       0.00000000       0.00000000       0.06666667 </v>
   </varray>
  </crystal>
  <varray name="positions" >
   <v>       0.16666999       0.16666999       0.25000000 </v>
   <v>       0.00000000       0.00000000       0.25000000 </v>
   <v>       0.05556000       0.16666999       0.25000000 </v>
   <v>       0.22222000       0.00000000       0.25000000 </v>
   <v>       0.50000000       0.16666999       0.25000000 </v>
   <v>       0.33333001       0.00000000       0.25000000 </v>
   <v>       0.38889000       0.16666999       0.25000000 </v>
   <v>       0.55555999       0.00000000       0.25000000 </v>
   <v>       0.83332998       0.16666999       0.25000000 </v>
   <v>       0.66667002       0.00000000       0.25000000 </v>
   <v>       0.72222000       0.16666999       0.25000000 </v>
   <v>       0.88889003       0.00000000       0.25000000 </v>
   <v>       0.16666999       0.50000000       0.25000000 </v>
   <v>       0.00000000       0.33333001       0.25000000 </v>
   <v>       0.05556000       0.50000000       0.25000000 </v>
   <v>       0.22222000       0.33333001       0.25000000 </v>
   <v>       0.33333001       0.33333001       0.25000000 </v>
   <v>       0.38889000       0.50000000       0.25000000 </v>
   <v>       0.55555999       0.33333001       0.25000000 </v>
   <v>       0.83332998       0.50000000       0.25000000 </v>
   <v>       0.66667002       0.33333001       0.25000000 </v>
   <v>       0.72222000       0.50000000       0.25000000 </v>
   <v>       0.88889003       0.33333001       0.25000000 </v>
   <v>       0.16666999       0.83332998       0.25000000 </v>
   <v>       0.00000000       0.66667002       0.25000000 </v>
   <v>       0.05556000       0.83332998       0.25000000 </v>
   <v>       0.22222000       0.66667002       0.25000000 </v>
   <v>       0.50000000       0.83332998       0.25000000 </v>
   <v>       0.33333001       0.66667002       0.25000000 </v>
   <v>       0.38889000       0.83332998       0.25000000 </v>
   <v>       0.55555999       0.66667002       0.25000000 </v>
   <v>       0.83332998       0.83332998       0.25000000 </v>
   <v>       0.66667002       0.66667002       0.25000000 </v>
   <v>       0.72222000       0.83332998       0.25000000 </v>
   <v>       0.88889003       0.66667002       0.25000000 </v>
   <v>       0.50000000       0.50000000       0.25000000 </v>
   <v>       0.53035003       0.41927999       0.35097000 </v>
  </varray>
 </structure>
 <calculation>
  <scstep>
   <time name="dav">    0.89    1.01</time>
   <time name="total">    0.95    1.10</time>
   <energy>
    <i name="alphaZ">     96.77598676 </i>
    <i name="ewald">  17103.02419483 </i>
    <i name="hartreedc"> -22684.80397953 </i>
    <i name="XCdc">    541.02965287 </i>
    <i name="pawpsdc">   5458.43350678 </i>
    <i name="pawaedc">  -5657.11882496 </i>
    <i name="eentropy">     -0.02274076 </i>
    <i name="bandstr">   -523.46309888 </i>
    <i name="atom">   7163.56118773 </i>
    <i name="e_fr_energy">   1497.41588484 </i>
    <i name="e_wo_entrp">   1497.43862560 </i>
    <i name="e_0_energy">   1497.42725522 </i>
   </energy>
  </scstep>
  <scstep>
   <time name="dav">    1.22    1.23</time>
   <time name="total">    1.22    1.23</time>
   <energy>
    <i name="e_fr_energy">    -80.34692620 </i>
    <i name="e_wo_entrp">    -80.33554994 </i>
    <i name="e_0_energy">    -80.34123807 </i>
   </energy>
  </scstep>
  <scstep>
   <time name="dav">    1.06    1.08</time>
   <time name="total">    1.06    1.08</time>
   <energy>
    <i name="e_fr_energy">   -342.55510825 </i>
    <i name="e_wo_entrp">   -342.53793281 </i>
    <i name="e_0_energy">   -342.54652053 </i>
   </energy>
  </scstep>
  <scstep>
   <time name="dav">    0.96    0.98</time>
   <time name="total">    0.96    0.98</time>
   <energy>
    <i name="e_fr_energy">   -350.93360712 </i>
    <i name="e_wo_entrp">   -350.91987341 </i>
    <i name="e_0_energy">   -350.92674027 </i>
   </energy>
  </scstep>
  <scstep>
   <time name="dav">    1.11    1.12</time>
   <time name="total">    1.15    1.17</time>
   <energy>
    <i name="e_fr_energy">   -351.21176670 </i>
    <i name="e_wo_entrp">   -351.19824714 </i>
    <i name="e_0_energy">   -351.20500692 </i>
   </energy>
  </scstep>
  <scstep>
   <time name="diag">    0.20    0.21</time>
   <time name="diis">    0.38    0.38</time>
   <time name="orth">    0.05    0.05</time>
   <time name="total">    0.70    0.72</time>
   <energy>
    <i name="e_fr_energy">   -330.26390792 </i>
    <i name="e_wo_entrp">   -330.25196678 </i>
    <i name="e_0_energy">   -330.25793735 </i>
   </energy>
  </scstep>
  <scstep>
   <time name="diag">    0.20    0.20</time>
   <time name="diis">    0.37    0.37</time>
   <time name="orth">    0.05    0.05</time>
   <time name="total">    0.69    0.70</time>
   <energy>
    <i name="e_fr_energy">   -324.82956447 </i>
    <i name="e_wo_entrp">   -324.81592316 </i>
    <i name="e_0_energy">   -324.82274382 </i>
   </energy>
  </scstep>
  <scstep>
   <time name="diag">    0.20    0.20</time>
   <time name="diis">    0.38    0.38</time>
   <time name="orth">    0.05    0.05</time>
   <time name="total">    0.71    0.71</time>
   <energy>
    <i name="e_fr_energy">   -324.12408362 </i>
    <i name="e_wo_entrp">   -324.11385049 </i>
    <i name="e_0_energy">   -324.11896705 </i>
   </energy>
  </scstep>
  <scstep>
   <time name="diag">    0.20    0.20</time>
   <time name="diis">    0.39    0.40</time>
   <time name="orth">    0.05    0.05</time>
   <time name="total">    0.72    0.72</time>
   <energy>
    <i name="e_fr_energy">   -324.24568050 </i>
    <i name="e_wo_entrp">   -324.22381972 </i>
    <i name="e_0_energy">   -324.23475011 </i>
   </energy>
  </scstep>
  <scstep>
   <time name="diag">    0.29    0.29</time>
   <time name="diis">    0.38    0.38</time>
   <time name="orth">    0.05    0.05</time>
   <time name="total">    0.79    0.80</time>
   <energy>
    <i name="e_fr_energy">   -324.02249253 </i>
    <i name="e_wo_entrp">   -324.00916578 </i>
    <i name="e_0_energy">   -324.01582916 </i>
   </energy>
  </scstep>
  <scstep>
   <time name="diag">    0.28    0.28</time>
   <time name="diis">    0.40    0.40</time>
   <time name="orth">    0.05    0.05</time>
   <time name="total">    0.83    0.83</time>
   <energy>
    <i name="e_fr_energy">   -324.00153042 </i>
    <i name="e_wo_entrp">   -323.98776422 </i>
    <i name="e_0_energy">   -323.99464732 </i>
   </energy>
  </scstep>
  <scstep>
   <time name="diag">    0.20    0.20</time>
   <time name="diis">    0.39    0.39</time>
   <time name="orth">    0.05    0.05</time>
   <time name="total">    0.71    0.72</time>
   <energy>
    <i name="e_fr_energy">   -323.99638938 </i>
    <i name="e_wo_entrp">   -323.98418473 </i>
    <i name="e_0_energy">   -323.99028706 </i>
   </energy>
  </scstep>
  <scstep>
   <time name="diag">    0.20    0.21</time>
   <time name="diis">    0.37    0.37</time>
   <time name="orth">    0.05    0.05</time>
   <time name="total">    0.69    0.70</time>
   <energy>
    <i name="e_fr_energy">   -323.99467492 </i>
    <i name="e_wo_entrp">   -323.98188339 </i>
    <i name="e_0_energy">   -323.98827915 </i>
   </energy>
  </scstep>
  <scstep>
   <time name="diag">    0.20    0.20</time>
   <time name="diis">    0.37    0.38</time>
   <time name="orth">    0.05    0.05</time>
   <time name="total">    0.70    0.71</time>
   <energy>
    <i name="e_fr_energy">   -323.99638872 </i>
    <i name="e_wo_entrp">   -323.98397001 </i>
    <i name="e_0_energy">   -323.99017936 </i>
   </energy>
  </scstep>
  <scstep>
   <time name="diag">    0.20    0.20</time>
   <time name="diis">    0.40    0.40</time>
   <time name="orth">    0.05    0.05</time>
   <time name="total">    0.73    0.73</time>
   <energy>
    <i name="e_fr_energy">   -323.99683635 </i>
    <i name="e_wo_entrp">   -323.98429508 </i>
    <i name="e_0_energy">   -323.99056571 </i>
   </energy>
  </scstep>
  <scstep>
   <time name="diag">    0.22    0.22</time>
   <time name="diis">    0.39    0.40</time>
   <time name="orth">    0.05    0.05</time>
   <time name="total">    0.73    0.74</time>
   <energy>
    <i name="e_fr_energy">   -323.99778295 </i>
    <i name="e_wo_entrp">   -323.98517986 </i>
    <i name="e_0_energy">   -323.99148140 </i>
   </energy>
  </scstep>
  <scstep>
   <time name="diag">    0.20    0.20</time>
   <time name="diis">    0.37    0.37</time>
   <time name="orth">    0.05    0.05</time>
   <time name="total">    0.69    0.70</time>
   <energy>
    <i name="e_fr_energy">   -324.00294067 </i>
    <i name="e_wo_entrp">   -323.99034166 </i>
    <i name="e_0_energy">   -323.99664116 </i>
   </energy>
  </scstep>
  <scstep>
   <time name="diag">    0.20    0.20</time>
   <time name="diis">    0.39    0.40</time>
   <time name="orth">    0.05    0.05</time>
   <time name="total">    0.72    0.72</time>
   <energy>
    <i name="e_fr_energy">   -324.00550018 </i>
    <i name="e_wo_entrp">   -323.99291924 </i>
    <i name="e_0_energy">   -323.99920971 </i>
   </energy>
  </scstep>
  <scstep>
   <time name="diag">    0.20    0.20</time>
   <time name="diis">    0.37    0.37</time>
   <time name="orth">    0.05    0.05</time>
   <time name="total">    0.69    0.70</time>
   <energy>
    <i name="e_fr_energy">   -324.00677905 </i>
    <i name="e_wo_entrp">   -323.99419348 </i>
    <i name="e_0_energy">   -324.00048626 </i>
   </energy>
  </scstep>
  <scstep>
   <time name="diag">    0.20    0.20</time>
   <time name="diis">    0.32    0.32</time>
   <time name="orth">    0.05    0.05</time>
   <time name="total">    0.65    0.65</time>
   <energy>
    <i name="e_fr_energy">   -324.00729864 </i>
    <i name="e_wo_entrp">   -323.99471184 </i>
    <i name="e_0_energy">   -324.00100524 </i>
   </energy>
  </scstep>
  <scstep>
   <time name="diag">    0.20    0.20</time>
   <time name="diis">    0.31    0.32</time>
   <time name="orth">    0.05    0.05</time>
   <time name="total">    0.64    0.65</time>
   <energy>
    <i name="e_fr_energy">   -324.00745242 </i>
    <i name="e_wo_entrp">   -323.99486658 </i>
    <i name="e_0_energy">   -324.00115950 </i>
   </energy>
  </scstep>
  <scstep>
   <time name="diag">    0.20    0.20</time>
   <time name="diis">    0.27    0.27</time>
   <time name="orth">    0.05    0.05</time>
   <time name="total">    0.59    0.60</time>
   <energy>
    <i name="e_fr_energy">   -324.00751022 </i>
    <i name="e_wo_entrp">   -323.99492174 </i>
    <i name="e_0_energy">   -324.00121598 </i>
   </energy>
  </scstep>
  <scstep>
   <time name="diag">    0.20    0.21</time>
   <time name="diis">    0.24    0.25</time>
   <time name="orth">    0.05    0.05</time>
   <time name="total">    0.56    0.59</time>
   <energy>
    <i name="e_fr_energy">   -324.00752227 </i>
    <i name="e_wo_entrp">   -323.99493570 </i>
    <i name="e_0_energy">   -324.00122898 </i>
   </energy>
  </scstep>
  <scstep>
   <time name="diag">    0.20    0.20</time>
   <time name="diis">    0.23    0.24</time>
   <time name="orth">    0.05    0.05</time>
   <time name="total">    0.56    0.59</time>
   <energy>
    <i name="e_fr_energy">   -324.00752558 </i>
    <i name="e_wo_entrp">   -323.99493794 </i>
    <i name="e_0_energy">   -324.00123176 </i>
   </energy>
  </scstep>
  <scstep>
   <time name="diag">    0.20    0.21</time>
   <time name="diis">    0.23    0.23</time>
   <time name="orth">    0.05    0.05</time>
   <time name="total">    0.56    0.57</time>
   <energy>
    <i name="e_fr_energy">   -324.00752795 </i>
    <i name="e_wo_entrp">   -323.99493941 </i>
    <i name="e_0_energy">   -324.00123368 </i>
   </energy>
  </scstep>
  <scstep>
   <time name="diag">    0.20    0.20</time>
   <time name="diis">    0.22    0.22</time>
   <time name="orth">    0.05    0.05</time>
   <time name="total">    0.54    0.55</time>
   <energy>
    <i name="e_fr_energy">   -324.00752960 </i>
    <i name="e_wo_entrp">   -323.99494196 </i>
    <i name="e_0_energy">   -324.00123578 </i>
   </energy>
  </scstep>
  <scstep>
   <time name="diag">    0.22    0.22</time>
   <time name="diis">    0.19    0.19</time>
   <time name="orth">    0.05    0.05</time>
   <time name="total">    0.50    0.51</time>
   <energy>
    <i name="alphaZ">     96.77598676 </i>
    <i name="ewald">  17103.02419483 </i>
    <i name="hartreedc"> -23215.90581191 </i>
    <i name="XCdc">    561.07761130 </i>
    <i name="pawpsdc">  17221.60408350 </i>
    <i name="pawaedc"> -17429.41887304 </i>
    <i name="eentropy">     -0.01258766 </i>
    <i name="bandstr">  -1824.71332201 </i>
    <i name="atom">   7163.56118773 </i>
    <i name="e_fr_energy">   -324.00753050 </i>
    <i name="e_wo_entrp">   -323.99494283 </i>
    <i name="e_0_energy">   -324.00123667 </i>
   </energy>
  </scstep>
  <structure>
   <crystal>
    <varray name="basis" >
     <v>      12.78250027       0.00000000       0.00000000 </v>
     <v>       0.00000000       7.38000011       0.00000000 </v>
     <v>       0.00000000       0.00000000      15.00000000 </v>
    </varray>
    <i name="volume">   1415.02280149 </i>
    <varray name="rec_basis" >
     <v>       0.07823196       0.00000000       0.00000000 </v>
     <v>       0.00000000       0.13550135       0.00000000 </v>
     <v>       0.00000000       0.00000000       0.06666667 </v>
    </varray>
   </crystal>
   <varray name="positions" >
    <v>       0.16666999       0.16666999       0.25000000 </v>
    <v>       0.00000000       0.00000000       0.25000000 </v>
    <v>       0.05556000       0.16666999       0.25000000 </v>
    <v>       0.22222000       0.00000000       0.25000000 </v>
    <v>       0.50000000       0.16666999       0.25000000 </v>
    <v>       0.33333001       0.00000000       0.25000000 </v>
    <v>       0.38889000       0.16666999       0.25000000 </v>
    <v>       0.55555999       0.00000000       0.25000000 </v>
    <v>       0.83332998       0.16666999       0.25000000 </v>
    <v>       0.66667002       0.00000000       0.25000000 </v>
    <v>       0.72222000       0.16666999       0.25000000 </v>
    <v>       0.88889003       0.00000000       0.25000000 </v>
    <v>       0.16666999       0.50000000       0.25000000 </v>
    <v>       0.00000000       0.33333001       0.25000000 </v>
    <v>       0.05556000       0.50000000       0.25000000 </v>
    <v>       0.22222000       0.33333001       0.25000000 </v>
    <v>       0.33333001       0.33333001       0.25000000 </v>
    <v>       0.38889000       0.50000000       0.25000000 </v>
    <v>       0.55555999       0.33333001       0.25000000 </v>
    <v>       0.83332998       0.50000000       0.25000000 </v>
    <v>       0.66667002       0.33333001       0.25000000 </v>
    <v>       0.72222000       0.50000000       0.25000000 </v>
    <v>       0.88889003       0.33333001       0.25000000 </v>
    <v>       0.16666999       0.83332998       0.25000000 </v>
    <v>       0.00000000       0.66667002       0.25000000 </v>
    <v>       0.05556000       0.83332998       0.25000000 </v>
    <v>       0.22222000       0.66667002       0.25000000 </v>
    <v>       0.50000000       0.83332998       0.25000000 </v>
    <v>       0.33333001       0.66667002       0.25000000 </v>
    <v>       0.38889000       0.83332998       0.25000000 </v>
    <v>       0.55555999       0.66667002       0.25000000 </v>
    <v>       0.83332998       0.83332998       0.25000000 </v>
    <v>       0.66667002       0.66667002       0.25000000 </v>
    <v>       0.72222000       0.83332998       0.25000000 </v>
    <v>       0.88889003       0.66667002       0.25000000 </v>
    <v>       0.50000000       0.50000000       0.25000000 </v>
    <v>       0.53035003       0.41927999       0.35097000 </v>
   </varray>
  </structure>
  <varray name="forces" >
   <v>       0.05540142      -0.11057447      -0.00385381 </v>
   <v>       0.10401696      -0.01984152       0.00371972 </v>
   <v>       0.00825754      -0.03202413      -0.00192522 </v>
   <v>      -0.30233225      -0.06112396       0.01060859 </v>
   <v>      -0.94602889      -0.67967196      -0.73314814 </v>
   <v>       0.46038166      -0.03462255       0.00068269 </v>
   <v>       0.15301228      -0.56655062      -0.30882414 </v>
   <v>       0.37614494       0.05903122      -0.02863411 </v>
   <v>      -0.01621159       0.15694936       0.01986791 </v>
   <v>      -0.02123556      -0.15459116       0.02375608 </v>
   <v>      -0.08582609       0.05376486      -0.04951868 </v>
   <v>      -0.16440379      -0.07149814      -0.00729318 </v>
   <v>      -0.05698387      -0.00928129      -0.00908216 </v>
   <v>      -0.04227691       0.08076210      -0.00032099 </v>
   <v>       0.02616313      -0.05171687       0.00014081 </v>
   <v>       0.03435787       0.28015788       0.00893884 </v>
   <v>       0.33561925       0.35597300       0.08431848 </v>
   <v>      -1.00385426       0.10035051      -0.25548909 </v>
   <v>       1.96447099      -3.53904723      -5.86829387 </v>
   <v>      -0.36183309      -0.07911525       0.00340459 </v>
   <v>       0.90061397       0.27591133      -0.83195444 </v>
   <v>       0.68089065      -0.29537405      -0.33190328 </v>
   <v>       0.09434328      -0.09004103       0.01472537 </v>
   <v>       0.14511986       0.17241981      -0.00080104 </v>
   <v>      -0.08118781      -0.01583615      -0.00010975 </v>
   <v>      -0.07166095       0.03426850      -0.00125466 </v>
   <v>       0.04282539      -0.29463163       0.00696244 </v>
   <v>      -0.31385912      -0.46686593       0.02946378 </v>
   <v>       0.43177777      -0.21799128       0.01076641 </v>
   <v>      -0.08867045       0.34960625      -0.05470141 </v>
   <v>       0.58346272       1.01027061      -0.33123276 </v>
   <v>       0.09451059      -0.04372390      -0.00515124 </v>
   <v>      -0.59171255      -0.18041751       0.09424612 </v>
   <v>      -0.22465932       0.21838841       0.01641325 </v>
   <v>       0.12383661       0.12028069       0.00955726 </v>
   <v>      -2.68279832       3.93458199      -9.21423160 </v>
   <v>       0.44032796      -0.18817590      17.70015123 </v>
  </varray>
  <varray name="stress" >
   <v>      10.87833977      -2.41760460       0.77491549 </v>
   <v>      -2.41760458      13.83053520      -0.32246706 </v>
   <v>       0.77491549      -0.32246703      30.34308025 </v>
  </varray>
  <energy>
   <i name="e_fr_energy">   -324.00753050 </i>
   <i name="e_wo_entrp">   -324.00123667 </i>
   <i name="e_0_energy">     -0.01258766 </i>
  </energy>
  <time name="totalsc">   20.82   21.24</time>
 </calculation>
 <calculation>
  <scstep>
   <time name="dav">    0.94    0.94</time>
   <time name="total">    1.01    1.02</time>
   <energy>
    <i name="alphaZ">     96.77598676 </i>
    <i name="ewald">  16520.36354960 </i>
    <i name="hartreedc"> -22599.53752773 </i>
    <i name="XCdc">    558.98769852 </i>
    <i name="pawpsdc">  17221.61501446 </i>
    <i name="pawaedc"> -17429.42971099 </i>
    <i name="eentropy">     -0.01125553 </i>
    <i name="bandstr">  -1832.05934046 </i>
    <i name="atom">   7163.56118773 </i>
    <i name="e_fr_energy">   -299.73439763 </i>
    <i name="e_wo_entrp">   -299.72314210 </i>
    <i name="e_0_energy">   -299.72876987 </i>
   </energy>
  </scstep>
  <scstep>
   <time name="diag">    0.20    0.20</time>
   <time name="diis">    0.38    0.38</time>
   <time name="orth">    0.05    0.05</time>
   <time name="total">    0.70    0.71</time>
   <energy>
    <i name="e_fr_energy">   -325.71849334 </i>
    <i name="e_wo_entrp">   -325.70437851 </i>
    <i name="e_0_energy">   -325.71143593 </i>
   </energy>
  </scstep>
  <scstep>
   <time name="diag">    0.20    0.20</time>
   <time name="diis">    0.44    0.44</time>
   <time name="orth">    0.05    0.05</time>
   <time name="total">    0.76    0.77</time>
   <energy>
    <i name="e_fr_energy">   -325.07909884 </i>
    <i name="e_wo_entrp">   -325.06655839 </i>
    <i name="e_0_energy">   -325.07282862 </i>
   </energy>
  </scstep>
  <scstep>
   <time name="diag">    0.20    0.20</time>
   <time name="diis">    0.43    0.43</time>
   <time name="orth">    0.05    0.05</time>
   <time name="total">    0.75    0.76</time>
   <energy>
    <i name="e_fr_energy">   -325.11541053 </i>
    <i name="e_wo_entrp">   -325.10600224 </i>
    <i name="e_0_energy">   -325.11070638 </i>
   </energy>
  </scstep>
  <scstep>
   <time name="diag">    0.20    0.20</time>
   <time name="diis">    0.41    0.41</time>
   <time name="orth">    0.05    0.05</time>
   <time name="total">    0.73    0.74</time>
   <energy>
    <i name="e_fr_energy">   -326.69260729 </i>
    <i name="e_wo_entrp">   -326.68320143 </i>
    <i name="e_0_energy">   -326.68790436 </i>
   </energy>
  </scstep>
  <scstep>
   <time name="diag">    0.20    0.20</time>
   <time name="diis">    0.38    0.39</time>
   <time name="orth">    0.05    0.05</time>
   <time name="total">    0.71    0.72</time>
   <energy>
    <i name="e_fr_energy">   -326.70246889 </i>
    <i name="e_wo_entrp">   -326.69305900 </i>
    <i name="e_0_energy">   -326.69776395 </i>
   </energy>
  </scstep>
  <scstep>
   <time name="diag">    0.20    0.20</time>
   <time name="diis">    0.38    0.39</time>
   <time name="orth">    0.05    0.05</time>
   <time name="total">    0.71    0.72</time>
   <energy>
    <i name="e_fr_energy">   -326.68862190 </i>
    <i name="e_wo_entrp">   -326.67920478 </i>
    <i name="e_0_energy">   -326.68391334 </i>
   </energy>
  </scstep>
  <scstep>
   <time name="diag">    0.21    0.21</time>
   <time name="diis">    0.38    0.38</time>
   <time name="orth">    0.05    0.05</time>
   <time name="total">    0.71    0.72</time>
   <energy>
    <i name="e_fr_energy">   -326.67784557 </i>
    <i name="e_wo_entrp">   -326.66842639 </i>
    <i name="e_0_energy">   -326.67313598 </i>
   </energy>
  </scstep>
  <scstep>
   <time name="diag">    0.20    0.20</time>
   <time name="diis">    0.40    0.40</time>
   <time name="orth">    0.05    0.05</time>
   <time name="total">    0.72    0.73</time>
   <energy>
    <i name="e_fr_energy">   -326.67497486 </i>
    <i name="e_wo_entrp">   -326.66555974 </i>
    <i name="e_0_energy">   -326.67026730 </i>
   </energy>
  </scstep>
  <scstep>
   <time name="diag">    0.24    0.24</time>
   <time name="diis">    0.40    0.41</time>
   <time name="orth">    0.05    0.05</time>
   <time name="total">    0.76    0.77</time>
   <energy>
    <i name="e_fr_energy">   -326.67535330 </i>
    <i name="e_wo_entrp">   -326.66593853 </i>
    <i name="e_0_energy">   -326.67064591 </i>
   </energy>
  </scstep>
  <scstep>
   <time name="diag">    0.20    0.20</time>
   <time name="diis">    0.37    0.37</time>
   <time name="orth">    0.05    0.05</time>
   <time name="total">    0.69    0.70</time>
   <energy>
    <i name="e_fr_energy">   -326.67549130 </i>
    <i name="e_wo_entrp">   -326.66607587 </i>
    <i name="e_0_energy">   -326.67078359 </i>
   </energy>
  </scstep>
  <scstep>
   <time name="diag">    0.24    0.24</time>
   <time name="diis">    0.37    0.37</time>
   <time name="orth">    0.05    0.05</time>
   <time name="total">    0.73    0.74</time>
   <energy>
    <i name="e_fr_energy">   -326.67631352 </i>
    <i name="e_wo_entrp">   -326.66689815 </i>
    <i name="e_0_energy">   -326.67160584 </i>
   </energy>
  </scstep>
  <scstep>
   <time name="diag">    0.20    0.20</time>
   <time name="diis">    0.37    0.37</time>
   <time name="orth">    0.05    0.05</time>
   <time name="total">    0.69    0.70</time>
   <energy>
    <i name="e_fr_energy">   -326.67663722 </i>
    <i name="e_wo_entrp">   -326.66722209 </i>
    <i name="e_0_energy">   -326.67192966 </i>
   </energy>
  </scstep>
  <scstep>
   <time name="diag">    0.20    0.20</time>
   <time name="diis">    0.37    0.37</time>
   <time name="orth">    0.05    0.05</time>
   <time name="total">    0.70    0.70</time>
   <energy>
    <i name="e_fr_energy">   -326.67702479 </i>
    <i name="e_wo_entrp">   -326.66760976 </i>
    <i name="e_0_energy">   -326.67231728 </i>
   </energy>
  </scstep>
  <scstep>
   <time name="diag">    0.28    0.29</time>
   <time name="diis">    0.32    0.32</time>
   <time name="orth">    0.05    0.05</time>
   <time name="total">    0.73    0.74</time>
   <energy>
    <i name="e_fr_energy">   -326.67730305 </i>
    <i name="e_wo_entrp">   -326.66788803 </i>
    <i name="e_0_energy">   -326.67259554 </i>
   </energy>
  </scstep>
  <scstep>
   <time name="diag">    0.20    0.20</time>
   <time name="diis">    0.27    0.29</time>
   <time name="orth">    0.05    0.05</time>
   <time name="total">    0.61    0.63</time>
   <energy>
    <i name="e_fr_energy">   -326.67756079 </i>
    <i name="e_wo_entrp">   -326.66814579 </i>
    <i name="e_0_energy">   -326.67285329 </i>
   </energy>
  </scstep>
  <scstep>
   <time name="diag">    0.21    0.22</time>
   <time name="diis">    0.29    0.29</time>
   <time name="orth">    0.05    0.05</time>
   <time name="total">    0.63    0.64</time>
   <energy>
    <i name="e_fr_energy">   -326.67766903 </i>
    <i name="e_wo_entrp">   -326.66825402 </i>
    <i name="e_0_energy">   -326.67296153 </i>
   </energy>
  </scstep>
  <scstep>
   <time name="diag">    0.20    0.20</time>
   <time name="diis">    0.27    0.27</time>
   <time name="orth">    0.05    0.05</time>
   <time name="total">    0.59    0.59</time>
   <energy>
    <i name="e_fr_energy">   -326.67771626 </i>
    <i name="e_wo_entrp">   -326.66830126 </i>
    <i name="e_0_energy">   -326.67300876 </i>
   </energy>
  </scstep>
  <scstep>
   <time name="diag">    0.20    0.20</time>
   <time name="diis">    0.23    0.23</time>
   <time name="orth">    0.05    0.05</time>
   <time name="total">    0.56    0.56</time>
   <energy>
    <i name="e_fr_energy">   -326.67772440 </i>
    <i name="e_wo_entrp">   -326.66830940 </i>
    <i name="e_0_energy">   -326.67301690 </i>
   </energy>
  </scstep>
  <scstep>
   <time name="diag">    0.22    0.22</time>
   <time name="diis">    0.22    0.22</time>
   <time name="orth">    0.05    0.05</time>
   <time name="total">    0.56    0.57</time>
   <energy>
    <i name="e_fr_energy">   -326.67772921 </i>
    <i name="e_wo_entrp">   -326.66831420 </i>
    <i name="e_0_energy">   -326.67302171 </i>
   </energy>
  </scstep>
  <scstep>
   <time name="diag">    0.20    0.20</time>
   <time name="diis">    0.21    0.21</time>
   <time name="orth">    0.05    0.05</time>
   <time name="total">    0.53    0.54</time>
   <energy>
    <i name="e_fr_energy">   -326.67773053 </i>
    <i name="e_wo_entrp">   -326.66831551 </i>
    <i name="e_0_energy">   -326.67302302 </i>
   </energy>
  </scstep>
  <scstep>
   <time name="diag">    0.20    0.20</time>
   <time name="diis">    0.19    0.19</time>
   <time name="orth">    0.05    0.05</time>
   <time name="total">    0.48    0.48</time>
   <energy>
    <i name="alphaZ">     96.77598676 </i>
    <i name="ewald">  16520.36354960 </i>
    <i name="hartreedc"> -22703.96727454 </i>
    <i name="XCdc">    561.02084821 </i>
    <i name="pawpsdc">  17273.62751097 </i>
    <i name="pawaedc"> -17476.98845809 </i>
    <i name="eentropy">     -0.00941501 </i>
    <i name="bandstr">  -1761.06166698 </i>
    <i name="atom">   7163.56118773 </i>
    <i name="e_fr_energy">   -326.67773135 </i>
    <i name="e_wo_entrp">   -326.66831634 </i>
    <i name="e_0_energy">   -326.67302384 </i>
   </energy>
  </scstep>
  <structure>
   <crystal>
    <varray name="basis" >
     <v>      12.67316125      -0.03558817       0.01140709 </v>
     <v>      -0.02054690       7.34196335      -0.00274060 </v>
     <v>       0.01338598      -0.00557033      15.20792916 </v>
    </varray>
    <i name="volume">   1415.02280149 </i>
    <varray name="rec_basis" >
     <v>       0.07890759       0.00022080      -0.00006937 </v>
     <v>       0.00038244       0.13620444       0.00004955 </v>
     <v>      -0.00005912       0.00002438       0.06575523 </v>
    </varray>
   </crystal>
   <varray name="positions" >
    <v>       0.16687909       0.16594718       0.24998761 </v>
    <v>       0.00039257      -0.00012970       0.25001196 </v>
    <v>       0.05559116       0.16646066       0.24999381 </v>
    <v>       0.22107897      -0.00039956       0.25003412 </v>
    <v>       0.49642958       0.16222702       0.24764207 </v>
    <v>       0.33506754      -0.00022633       0.25000220 </v>
    <v>       0.38946748       0.16296648       0.24900677 </v>
    <v>       0.55697961       0.00038588       0.24990791 </v>
    <v>       0.83326879       0.16769596       0.25006390 </v>
    <v>       0.66658988      -0.00101055       0.25007640 </v>
    <v>       0.72189609       0.16702145       0.24984074 </v>
    <v>       0.88826955      -0.00046738       0.24997654 </v>
    <v>       0.16645493       0.49993933       0.24997079 </v>
    <v>      -0.00015956       0.33385794       0.24999897 </v>
    <v>       0.05565874       0.49966193       0.25000045 </v>
    <v>       0.22234967       0.33516138       0.25002875 </v>
    <v>       0.33459667       0.33565698       0.25027118 </v>
    <v>       0.38510133       0.50065599       0.24917830 </v>
    <v>       0.56297414       0.31019545       0.23112653 </v>
    <v>       0.83196438       0.49948283       0.25001095 </v>
    <v>       0.67006905       0.33513362       0.24732429 </v>
    <v>       0.72478977       0.49806916       0.24893254 </v>
    <v>       0.88924609       0.33274141       0.25004736 </v>
    <v>       0.16721769       0.83445707       0.24999742 </v>
    <v>      -0.00030641       0.66656650       0.24999965 </v>
    <v>       0.05528954       0.83355399       0.24999596 </v>
    <v>       0.22238163       0.66474403       0.25002239 </v>
    <v>       0.49881546       0.83027810       0.25009476 </v>
    <v>       0.33495958       0.66524503       0.25003463 </v>
    <v>       0.38855535       0.83561533       0.24982407 </v>
    <v>       0.55776205       0.67327411       0.24893470 </v>
    <v>       0.83368667       0.83304416       0.24998343 </v>
    <v>       0.66443683       0.66549064       0.25030311 </v>
    <v>       0.72137211       0.83475757       0.25005279 </v>
    <v>       0.88935740       0.66745629       0.25003074 </v>
    <v>       0.48987480       0.52572015       0.22036540 </v>
    <v>       0.53201188       0.41804990       0.40789682 </v>
   </varray>
  </structure>
  <varray name="forces" >
   <v>      -0.01693658       0.50939608       0.01710136 </v>
   <v>      -0.47377334      -0.08752912      -0.00980946 </v>
   <v>       0.00313727       0.28104922      -0.00991432 </v>
   <v>       1.35462255       0.40734993       0.03197617 </v>
   <v>       4.01800967       0.21654424      -1.09417808 </v>
   <v>      -1.90368966      -0.12600687       0.04266720 </v>
   <v>      -2.01079349       2.07073662      -0.07441379 </v>
   <v>      -1.96041750      -1.75940780       0.48437336 </v>
   <v>       0.00569093      -0.82419514       0.13013579 </v>
   <v>       0.28684137       0.91376645      -0.09747525 </v>
   <v>       1.28290874      -0.55405033       0.18047364 </v>
   <v>       0.37580056       0.48104428       0.00242288 </v>
   <v>       0.02293791      -0.09783038      -0.01446041 </v>
   <v>       0.22788048      -0.43783908      -0.00610437 </v>
   <v>      -0.32609141       0.33611476      -0.03821075 </v>
   <v>       0.43466290      -0.68187084       0.20999105 </v>
   <v>      -0.95480044      -2.27936950      -0.14786941 </v>
   <v>       3.27082838       1.47902402      -1.55228594 </v>
   <v>      -3.03241456       5.03469337       0.72231869 </v>
   <v>       2.27485236       0.17008053       0.07364948 </v>
   <v>      -1.63601296      -1.95929143      -1.03824219 </v>
   <v>      -2.21676486       2.04131812      -0.15984127 </v>
   <v>      -0.33487743       0.48273875      -0.01972250 </v>
   <v>      -0.41918752      -1.11426751      -0.00515880 </v>
   <v>       0.37159878      -0.10733087       0.00540288 </v>
   <v>       0.29731771       0.02026010      -0.01308070 </v>
   <v>       0.46420584       1.15822106       0.23699470 </v>
   <v>       1.49681310       3.22415132       0.52495540 </v>
   <v>      -2.95456135       1.71830047       0.47282726 </v>
   <v>       0.36066037      -1.65441009      -0.21070133 </v>
   <v>      -4.17648997      -2.29228385      -1.59789422 </v>
   <v>      -0.58715856      -0.01007284       0.01744271 </v>
   <v>       3.01183690      -0.06028509      -0.22478084 </v>
   <v>       0.29682606      -1.27681082       0.24933359 </v>
   <v>      -0.62144835      -0.36603697       0.03643412 </v>
   <v>       3.81686404      -4.91535991       2.18142903 </v>
   <v>      -0.04887793       0.05945913       0.69421432 </v>
  </varray>
  <varray name="stress" >
   <v>      34.48412142       3.19504434      -1.03185524 </v>
   <v>       3.19504433      27.87632944       1.07916956 </v>
   <v>      -1.03185524       1.07916954       0.78793778 </v>
  </varray>
  <energy>
   <i name="e_fr_energy">   -326.67773135 </i>
   <i name="e_wo_entrp">   -326.67302384 </i>
   <i name="e_0_energy">     -0.00941501 </i>
  </energy>
  <time name="totalsc">   15.88   16.04</time>
 </calculation>
 <calculation>
  <scstep>
   <time name="dav">    0.84    0.84</time>
   <time name="total">    0.92    0.92</time>
   <energy>
    <i name="alphaZ">     96.77598676 </i>
    <i name="ewald">  16781.03105172 </i>
    <i name="hartreedc"> -22998.19222178 </i>
    <i name="XCdc">    561.83863501 </i>
    <i name="pawpsdc">  17273.60651326 </i>
    <i name="pawaedc"> -17476.96748282 </i>
    <i name="eentropy">     -0.01060130 </i>
    <i name="bandstr">  -1721.87020325 </i>
    <i name="atom">   7163.56118773 </i>
    <i name="e_fr_energy">   -320.22713468 </i>
    <i name="e_wo_entrp">   -320.21653338 </i>
    <i name="e_0_energy">   -320.22183403 </i>
   </energy>
  </scstep>
  <scstep>
   <time name="diag">    0.20    0.20</time>
   <time name="diis">    0.38    0.38</time>
   <time name="orth">    0.05    0.05</time>
   <time name="total">    0.71    0.71</time>
   <energy>
    <i name="e_fr_energy">   -328.79559855 </i>
    <i name="e_wo_entrp">   -328.78576007 </i>
    <i name="e_0_energy">   -328.79067931 </i>
   </energy>
  </scstep>
  <scstep>
   <time name="diag">    0.20    0.20</time>
   <time name="diis">    0.39    0.39</time>
   <time name="orth">    0.05    0.05</time>
   <time name="total">    0.71    0.72</time>
   <energy>
    <i name="e_fr_energy">   -328.21940318 </i>
    <i name="e_wo_entrp">   -328.20963370 </i>
    <i name="e_0_energy">   -328.21451844 </i>
   </energy>
  </scstep>
  <scstep>
   <time name="diag">    0.20    0.20</time>
   <time name="diis">    0.38    0.38</time>
   <time name="orth">    0.05    0.05</time>
   <time name="total">    0.70    0.70</time>
   <energy>
    <i name="e_fr_energy">   -328.07347121 </i>
    <i name="e_wo_entrp">   -328.06361014 </i>
    <i name="e_0_energy">   -328.06854067 </i>
   </energy>
  </scstep>
  <scstep>
   <time name="diag">    0.20    0.20</time>
   <time name="diis">    0.39    0.39</time>
   <time name="orth">    0.05    0.05</time>
   <time name="total">    0.71    0.71</time>
   <energy>
    <i name="e_fr_energy">   -328.06928533 </i>
    <i name="e_wo_entrp">   -328.05932793 </i>
    <i name="e_0_energy">   -328.06430663 </i>
   </energy>
  </scstep>
  <scstep>
   <time name="diag">    0.20    0.20</time>
   <time name="diis">    0.37    0.37</time>
   <time name="orth">    0.05    0.05</time>
   <time name="total">    0.69    0.70</time>
   <energy>
    <i name="e_fr_energy">   -328.05017399 </i>
    <i name="e_wo_entrp">   -328.04005541 </i>
    <i name="e_0_energy">   -328.04511470 </i>
   </energy>
  </scstep>
  <scstep>
   <time name="diag">    0.20    0.20</time>
   <time name="diis">    0.40    0.40</time>
   <time name="orth">    0.05    0.05</time>
   <time name="total">    0.72    0.73</time>
   <energy>
    <i name="e_fr_energy">   -328.05176108 </i>
    <i name="e_wo_entrp">   -328.04167080 </i>
    <i name="e_0_energy">   -328.04671594 </i>
   </energy>
  </scstep>
  <scstep>
   <time name="diag">    0.31    0.31</time>
   <time name="diis">    0.39    0.39</time>
   <time name="orth">    0.08    0.08</time>
   <time name="total">    0.86    0.86</time>
   <energy>
    <i name="e_fr_energy">   -328.05223458 </i>
    <i name="e_wo_entrp">   -328.04216740 </i>
    <i name="e_0_energy">   -328.04720099 </i>
   </energy>
  </scstep>
  <scstep>
   <time name="diag">    0.20    0.20</time>
   <time name="diis">    0.38    0.38</time>
   <time name="orth">    0.05    0.05</time>
   <time name="total">    0.71    0.71</time>
   <energy>
    <i name="e_fr_energy">   -328.05310033 </i>
    <i name="e_wo_entrp">   -328.04301830 </i>
    <i name="e_0_energy">   -328.04805931 </i>
   </energy>
  </scstep>
  <scstep>
   <time name="diag">    0.20    0.20</time>
   <time name="diis">    0.37    0.38</time>
   <time name="orth">    0.07    0.07</time>
   <time name="total">    0.73    0.74</time>
   <energy>
    <i name="e_fr_energy">   -328.05393604 </i>
    <i name="e_wo_entrp">   -328.04383871 </i>
    <i name="e_0_energy">   -328.04888738 </i>
   </energy>
  </scstep>
  <scstep>
   <time name="diag">    0.20    0.20</time>
   <time name="diis">    0.37    0.37</time>
   <time name="orth">    0.05    0.05</time>
   <time name="total">    0.69    0.70</time>
   <energy>
    <i name="e_fr_energy">   -328.05464356 </i>
    <i name="e_wo_entrp">   -328.04454491 </i>
    <i name="e_0_energy">   -328.04959424 </i>
   </energy>
  </scstep>
  <scstep>
   <time name="diag">    0.21    0.22</time>
   <time name="diis">    0.35    0.35</time>
   <time name="orth">    0.05    0.05</time>
   <time name="total">    0.69    0.69</time>
   <energy>
    <i name="e_fr_energy">   -328.05488110 </i>
    <i name="e_wo_entrp">   -328.04477968 </i>
    <i name="e_0_energy">   -328.04983039 </i>
   </energy>
  </scstep>
  <scstep>
   <time name="diag">    0.20    0.20</time>
   <time name="diis">    0.30    0.30</time>
   <time name="orth">    0.05    0.05</time>
   <time name="total">    0.62    0.63</time>
   <energy>
    <i name="e_fr_energy">   -328.05500078 </i>
    <i name="e_wo_entrp">   -328.04489611 </i>
    <i name="e_0_energy">   -328.04994845 </i>
   </energy>
  </scstep>
  <scstep>
   <time name="diag">    0.29    0.29</time>
   <time name="diis">    0.29    0.29</time>
   <time name="orth">    0.05    0.05</time>
   <time name="total">    0.70    0.70</time>
   <energy>
    <i name="e_fr_energy">   -328.05504799 </i>
    <i name="e_wo_entrp">   -328.04494612 </i>
    <i name="e_0_energy">   -328.04999706 </i>
   </energy>
  </scstep>
  <scstep>
   <time name="diag">    0.20    0.20</time>
   <time name="diis">    0.28    0.28</time>
   <time name="orth">    0.05    0.05</time>
   <time name="total">    0.60    0.61</time>
   <energy>
    <i name="e_fr_energy">   -328.05508308 </i>
    <i name="e_wo_entrp">   -328.04498158 </i>
    <i name="e_0_energy">   -328.05003233 </i>
   </energy>
  </scstep>
  <scstep>
   <time name="diag">    0.22    0.22</time>
   <time name="diis">    0.26    0.26</time>
   <time name="orth">    0.05    0.05</time>
   <time name="total">    0.60    0.61</time>
   <energy>
    <i name="e_fr_energy">   -328.05509463 </i>
    <i name="e_wo_entrp">   -328.04499280 </i>
    <i name="e_0_energy">   -328.05004372 </i>
   </energy>
  </scstep>
  <scstep>
   <time name="diag">    0.20    0.20</time>
   <time name="diis">    0.24    0.24</time>
   <time name="orth">    0.05    0.05</time>
   <time name="total">    0.56    0.57</time>
   <energy>
    <i name="e_fr_energy">   -328.05510100 </i>
    <i name="e_wo_entrp">   -328.04499921 </i>
    <i name="e_0_energy">   -328.05005011 </i>
   </energy>
  </scstep>
  <scstep>
   <time name="diag">    0.20    0.20</time>
   <time name="diis">    0.22    0.22</time>
   <time name="orth">    0.05    0.05</time>
   <time name="total">    0.54    0.55</time>
   <energy>
    <i name="e_fr_energy">   -328.05510364 </i>
    <i name="e_wo_entrp">   -328.04500179 </i>
    <i name="e_0_energy">   -328.05005272 </i>
   </energy>
  </scstep>
  <scstep>
   <time name="diag">    0.22    0.22</time>
   <time name="diis">    0.21    0.21</time>
   <time name="orth">    0.05    0.05</time>
   <time name="total">    0.52    0.53</time>
   <energy>
    <i name="alphaZ">     96.77598676 </i>
    <i name="ewald">  16781.03105172 </i>
    <i name="hartreedc"> -22938.26740236 </i>
    <i name="XCdc">    560.61989442 </i>
    <i name="pawpsdc">  17064.88806957 </i>
    <i name="pawaedc"> -17268.76794637 </i>
    <i name="eentropy">     -0.01010200 </i>
    <i name="bandstr">  -1787.88584396 </i>
    <i name="atom">   7163.56118773 </i>
    <i name="e_fr_energy">   -328.05510447 </i>
    <i name="e_wo_entrp">   -328.04500248 </i>
    <i name="e_0_energy">   -328.05005348 </i>
   </energy>
  </scstep>
  <structure>
   <crystal>
    <varray name="basis" >
     <v>      12.73008962      -0.01700562       0.00545082 </v>
     <v>      -0.00981823       7.36173001      -0.00130958 </v>
     <v>       0.00639642      -0.00266175      15.09916592 </v>
    </varray>
    <i name="volume">   1415.02280149 </i>
    <varray name="rec_basis" >
     <v>       0.07855420       0.00010476      -0.00003326 </v>
     <v>       0.00018145       0.13583788       0.00002387 </v>
     <v>      -0.00002834       0.00001174       0.06622884 </v>
    </varray>
   </crystal>
   <varray name="positions" >
    <v>       0.16676958       0.16632602       0.24999414 </v>
    <v>       0.00018594      -0.00006264       0.25000597 </v>
    <v>       0.05557493       0.16657045       0.24999703 </v>
    <v>       0.22168025      -0.00018696       0.25001614 </v>
    <v>       0.49831242       0.16456892       0.24885541 </v>
    <v>       0.33415267      -0.00011198       0.25000177 </v>
    <v>       0.38916597       0.16490917       0.24951886 </v>
    <v>       0.55623160       0.00017977       0.24995586 </v>
    <v>       0.83330018       0.16715762       0.25003087 </v>
    <v>       0.66663299      -0.00047999       0.25003712 </v>
    <v>       0.72206629       0.16683788       0.24992260 </v>
    <v>       0.88859671      -0.00022048       0.24998842 </v>
    <v>       0.16656823       0.49997173       0.24998575 </v>
    <v>      -0.00007598       0.33358126       0.24999939 </v>
    <v>       0.05560703       0.49983911       0.25000029 </v>
    <v>       0.22227984       0.33419985       0.25001382 </v>
    <v>       0.33392775       0.33443234       0.25013181 </v>
    <v>       0.38709561       0.50032168       0.24959992 </v>
    <v>       0.55907894       0.32232592       0.24085143 </v>
    <v>       0.83268401       0.49975774       0.25000482 </v>
    <v>       0.66827598       0.33417936       0.24870345 </v>
    <v>       0.72343747       0.49907641       0.24948348 </v>
    <v>       0.88905910       0.33304941       0.25002317 </v>
    <v>       0.16692829       0.83386413       0.24999886 </v>
    <v>      -0.00014495       0.66662162       0.24999972 </v>
    <v>       0.05543179       0.83343711       0.24999792 </v>
    <v>       0.22229816       0.66575446       0.25001111 </v>
    <v>       0.49944194       0.83188285       0.25004578 </v>
    <v>       0.33410261       0.66598876       0.25001757 </v>
    <v>       0.38872955       0.83441680       0.24991433 </v>
    <v>       0.55659615       0.66980278       0.24948357 </v>
    <v>       0.83349905       0.83319326       0.24999213 </v>
    <v>       0.66561410       0.66611522       0.25014624 </v>
    <v>       0.72181747       0.83401045       0.25002513 </v>
    <v>       0.88911061       0.66704242       0.25001502 </v>
    <v>       0.49516921       0.51225839       0.23562075 </v>
    <v>       0.53116865       0.41866917       0.37858040 </v>
   </varray>
  </structure>
  <varray name="forces" >
   <v>       0.02087367       0.19265466       0.00820722 </v>
   <v>      -0.16723291      -0.05382433      -0.00181086 </v>
   <v>       0.01779329       0.11876151      -0.00511473 </v>
   <v>       0.54854501       0.16158719       0.01746771 </v>
   <v>       1.26843666      -0.33813507      -0.88915816 </v>
   <v>      -0.72527321      -0.05229537       0.02026737 </v>
   <v>      -0.81373341       0.78464865      -0.13871039 </v>
   <v>      -0.77728474      -0.85010333       0.16901243 </v>
   <v>      -0.01626066      -0.32073271       0.07054238 </v>
   <v>       0.11415241       0.38486233      -0.03222954 </v>
   <v>       0.57799055      -0.22128988       0.02313070 </v>
   <v>       0.10017339       0.18780557      -0.00063596 </v>
   <v>      -0.03669376      -0.05710260      -0.00502352 </v>
   <v>       0.07075556      -0.18698434      -0.00402928 </v>
   <v>      -0.08502816       0.14228489      -0.01492813 </v>
   <v>       0.26353081      -0.17879293       0.09757019 </v>
   <v>      -0.30651766      -1.02955616      -0.02916515 </v>
   <v>       1.25380712       0.86851752      -0.72138360 </v>
   <v>      -2.19730916       3.80286476       0.30056118 </v>
   <v>       0.83066687       0.03005610       0.03217421 </v>
   <v>      -0.23222695      -0.76725119      -0.90275413 </v>
   <v>      -0.75033505       0.88554805      -0.19954200 </v>
   <v>      -0.10261970       0.20136878      -0.00655445 </v>
   <v>      -0.12398290      -0.46355387       0.00262845 </v>
   <v>       0.13901747      -0.05839023       0.00201226 </v>
   <v>       0.12764858       0.01896158      -0.00659236 </v>
   <v>       0.26622034       0.41717329       0.10944305 </v>
   <v>       0.56110403       1.37741890       0.17261311 </v>
   <v>      -1.22661742       0.69215163       0.13045134 </v>
   <v>       0.17801664      -0.65746252      -0.11815372 </v>
   <v>      -1.85303095      -0.83894954      -0.72517627 </v>
   <v>      -0.23450525      -0.03233205       0.00474677 </v>
   <v>       1.17952935      -0.16559368      -0.06243402 </v>
   <v>       0.00305333      -0.50896011       0.11525269 </v>
   <v>      -0.23639954      -0.12542791       0.02140476 </v>
   <v>       2.35839372      -3.35064939      -0.58070673 </v>
   <v>       0.00534265      -0.00927824       3.14661719 </v>
  </varray>
  <varray name="stress" >
   <v>      19.51696532       2.68065944      -0.19723962 </v>
   <v>       2.68065945      15.43234660       0.21549789 </v>
   <v>      -0.19723963       0.21549788       7.07207284 </v>
  </varray>
  <energy>
   <i name="e_fr_energy">   -328.05510447 </i>
   <i name="e_wo_entrp">   -328.05005348 </i>
   <i name="e_0_energy">     -0.01010200 </i>
  </energy>
  <time name="totalsc">   13.77   13.86</time>
 </calculation>
 <calculation>
  <scstep>
   <time name="dav">    0.86    0.86</time>
   <time name="total">    0.94    0.94</time>
   <energy>
    <i name="alphaZ">     96.77598676 </i>
    <i name="ewald">  16216.24116522 </i>
    <i name="hartreedc"> -22409.84865717 </i>
    <i name="XCdc">    560.13102408 </i>
    <i name="pawpsdc">  17064.90964445 </i>
    <i name="pawaedc"> -17268.78996475 </i>
    <i name="eentropy">     -0.01443004 </i>
    <i name="bandstr">  -1749.30825741 </i>
    <i name="atom">   7163.56118773 </i>
    <i name="e_fr_energy">   -326.34230114 </i>
    <i name="e_wo_entrp">   -326.32787110 </i>
    <i name="e_0_energy">   -326.33508612 </i>
   </energy>
  </scstep>
  <scstep>
   <time name="diag">    0.20    0.20</time>
   <time name="diis">    0.37    0.37</time>
   <time name="orth">    0.05    0.05</time>
   <time name="total">    0.69    0.70</time>
   <energy>
    <i name="e_fr_energy">   -327.74548108 </i>
    <i name="e_wo_entrp">   -327.73080912 </i>
    <i name="e_0_energy">   -327.73814510 </i>
   </energy>
  </scstep>
  <scstep>
   <time name="diag">    0.20    0.20</time>
   <time name="diis">    0.40    0.40</time>
   <time name="orth">    0.05    0.05</time>
   <time name="total">    0.79    0.79</time>
   <energy>
    <i name="e_fr_energy">   -327.71093819 </i>
    <i name="e_wo_entrp">   -327.69618509 </i>
    <i name="e_0_energy">   -327.70356164 </i>
   </energy>
  </scstep>
  <scstep>
   <time name="diag">    0.20    0.20</time>
   <time name="diis">    0.40    0.40</time>
   <time name="orth">    0.13    0.13</time>
   <time name="total">    0.80    0.81</time>
   <energy>
    <i name="e_fr_energy">   -327.67671806 </i>
    <i name="e_wo_entrp">   -327.66193300 </i>
    <i name="e_0_energy">   -327.66932553 </i>
   </energy>
  </scstep>
  <scstep>
   <time name="diag">    0.20    0.20</time>
   <time name="diis">    0.39    0.39</time>
   <time name="orth">    0.05    0.05</time>
   <time name="total">    0.71    0.72</time>
   <energy>
    <i name="e_fr_energy">   -327.67315238 </i>
    <i name="e_wo_entrp">   -327.65836431 </i>
    <i name="e_0_energy">   -327.66575835 </i>
   </energy>
  </scstep>
  <scstep>
   <time name="diag">    0.20    0.20</time>
   <time name="diis">    0.47    0.47</time>
   <time name="orth">    0.05    0.05</time>
   <time name="total">    0.79    0.80</time>
   <energy>
    <i name="e_fr_energy">   -327.67379866 </i>
    <i name="e_wo_entrp">   -327.65901829 </i>
    <i name="e_0_energy">   -327.66640847 </i>
   </energy>
  </scstep>
  <scstep>
   <time name="diag">    0.20    0.20</time>
   <time name="diis">    0.37    0.38</time>
   <time name="orth">    0.05    0.05</time>
   <time name="total">    0.70    0.71</time>
   <energy>
    <i name="e_fr_energy">   -327.67413799 </i>
    <i name="e_wo_entrp">   -327.65936565 </i>
    <i name="e_0_energy">   -327.66675182 </i>
   </energy>
  </scstep>
  <scstep>
   <time name="diag">    0.21    0.21</time>
   <time name="diis">    0.39    0.39</time>
   <time name="orth">    0.05    0.05</time>
   <time name="total">    0.73    0.74</time>
   <energy>
    <i name="e_fr_energy">   -327.67441672 </i>
    <i name="e_wo_entrp">   -327.65964350 </i>
    <i name="e_0_energy">   -327.66703011 </i>
   </energy>
  </scstep>
  <scstep>
   <time name="diag">    0.20    0.20</time>
   <time name="diis">    0.41    0.41</time>
   <time name="orth">    0.05    0.05</time>
   <time name="total">    0.73    0.74</time>
   <energy>
    <i name="e_fr_energy">   -327.67475734 </i>
    <i name="e_wo_entrp">   -327.65998415 </i>
    <i name="e_0_energy">   -327.66737075 </i>
   </energy>
  </scstep>
  <scstep>
   <time name="diag">    0.23    0.23</time>
   <time name="diis">    0.36    0.36</time>
   <time name="orth">    0.05    0.05</time>
   <time name="total">    0.71    0.72</time>
   <energy>
    <i name="e_fr_energy">   -327.67506340 </i>
    <i name="e_wo_entrp">   -327.66029241 </i>
    <i name="e_0_energy">   -327.66767791 </i>
   </energy>
  </scstep>
  <scstep>
   <time name="diag">    0.20    0.20</time>
   <time name="diis">    0.30    0.30</time>
   <time name="orth">    0.05    0.05</time>
   <time name="total">    0.62    0.63</time>
   <energy>
    <i name="e_fr_energy">   -327.67525576 </i>
    <i name="e_wo_entrp">   -327.66048620 </i>
    <i name="e_0_energy">   -327.66787098 </i>
   </energy>
  </scstep>
  <scstep>
   <time name="diag">    0.20    0.20</time>
   <time name="diis">    0.29    0.29</time>
   <time name="orth">    0.05    0.05</time>
   <time name="total">    0.62    0.62</time>
   <energy>
    <i name="e_fr_energy">   -327.67534488 </i>
    <i name="e_wo_entrp">   -327.66057573 </i>
    <i name="e_0_energy">   -327.66796031 </i>
   </energy>
  </scstep>
  <scstep>
   <time name="diag">    0.20    0.20</time>
   <time name="diis">    0.27    0.27</time>
   <time name="orth">    0.05    0.05</time>
   <time name="total">    0.59    0.60</time>
   <energy>
    <i name="e_fr_energy">   -327.67537344 </i>
    <i name="e_wo_entrp">   -327.66060408 </i>
    <i name="e_0_energy">   -327.66798876 </i>
   </energy>
  </scstep>
  <scstep>
   <time name="diag">    0.20    0.20</time>
   <time name="diis">    0.25    0.25</time>
   <time name="orth">    0.05    0.05</time>
   <time name="total">    0.58    0.58</time>
   <energy>
    <i name="e_fr_energy">   -327.67538837 </i>
    <i name="e_wo_entrp">   -327.66061898 </i>
    <i name="e_0_energy">   -327.66800367 </i>
   </energy>
  </scstep>
  <scstep>
   <time name="diag">    0.20    0.20</time>
   <time name="diis">    0.22    0.22</time>
   <time name="orth">    0.05    0.05</time>
   <time name="total">    0.55    0.55</time>
   <energy>
    <i name="e_fr_energy">   -327.67539302 </i>
    <i name="e_wo_entrp">   -327.66062364 </i>
    <i name="e_0_energy">   -327.66800833 </i>
   </energy>
  </scstep>
  <scstep>
   <time name="diag">    0.28    0.29</time>
   <time name="diis">    0.23    0.23</time>
   <time name="orth">    0.05    0.05</time>
   <time name="total">    0.64    0.64</time>
   <energy>
    <i name="e_fr_energy">   -327.67539564 </i>
    <i name="e_wo_entrp">   -327.66062632 </i>
    <i name="e_0_energy">   -327.66801098 </i>
   </energy>
  </scstep>
  <scstep>
   <time name="diag">    0.20    0.20</time>
   <time name="diis">    0.20    0.21</time>
   <time name="orth">    0.05    0.05</time>
   <time name="total">    0.53    0.54</time>
   <energy>
    <i name="e_fr_energy">   -327.67539680 </i>
    <i name="e_wo_entrp">   -327.66062742 </i>
    <i name="e_0_energy">   -327.66801211 </i>
   </energy>
  </scstep>
  <scstep>
   <time name="diag">    0.20    0.20</time>
   <time name="diis">    0.20    0.20</time>
   <time name="orth">    0.05    0.05</time>
   <time name="total">    0.49    0.50</time>
   <energy>
    <i name="alphaZ">     96.77598676 </i>
    <i name="ewald">  16216.24116522 </i>
    <i name="hartreedc"> -22390.95517165 </i>
    <i name="XCdc">    559.42738733 </i>
    <i name="pawpsdc">  16843.84081158 </i>
    <i name="pawaedc"> -17047.33322369 </i>
    <i name="eentropy">     -0.01476940 </i>
    <i name="bandstr">  -1769.21877138 </i>
    <i name="atom">   7163.56118773 </i>
    <i name="e_fr_energy">   -327.67539750 </i>
    <i name="e_wo_entrp">   -327.66062810 </i>
    <i name="e_0_energy">   -327.66801280 </i>
   </energy>
  </scstep>
  <structure>
   <crystal>
    <varray name="basis" >
     <v>      12.78952675       0.01396964       0.00417595 </v>
     <v>       0.00805675       7.36806001       0.00001038 </v>
     <v>       0.00494688       0.00004206      15.01607313 </v>
    </varray>
    <i name="volume">   1415.02280149 </i>
    <varray name="rec_basis" >
     <v>       0.07818908      -0.00008550      -0.00002576 </v>
     <v>      -0.00014824       0.13572110      -0.00000033 </v>
     <v>      -0.00002174      -0.00000007       0.06659531 </v>
    </varray>
   </crystal>
   <varray name="positions" >
    <v>       0.16686612       0.16737094       0.25001622 </v>
    <v>      -0.00033512      -0.00039515       0.25000236 </v>
    <v>       0.05563955       0.16724269       0.24998170 </v>
    <v>       0.22340671       0.00071786       0.25006959 </v>
    <v>       0.50219156       0.16206401       0.24603166 </v>
    <v>       0.33189784      -0.00045099       0.25006081 </v>
    <v>       0.38647648       0.16906730       0.24900623 </v>
    <v>       0.55375861      -0.00476900       0.25042908 </v>
    <v>       0.83323624       0.16539723       0.25024012 </v>
    <v>       0.66701256       0.00165937       0.24995395 </v>
    <v>       0.72398837       0.16558542       0.24996921 </v>
    <v>       0.88886358       0.00082675       0.24998383 </v>
    <v>       0.16641782       0.49962904       0.24996796 </v>
    <v>       0.00014436       0.33254717       0.24998757 </v>
    <v>       0.05533085       0.50063330       0.24995780 </v>
    <v>       0.22318891       0.33337054       0.25029600 </v>
    <v>       0.33303392       0.32866470       0.25008013 </v>
    <v>       0.39090470       0.50550490       0.24743798 </v>
    <v>       0.55252040       0.34187737       0.23949122 </v>
    <v>       0.83534060       0.49987880       0.25009723 </v>
    <v>       0.66789086       0.32988905       0.24580473 </v>
    <v>       0.72120119       0.50403850       0.24878794 </v>
    <v>       0.88875409       0.33416050       0.25001020 </v>
    <v>       0.16657075       0.83127682       0.25000598 </v>
    <v>       0.00029008       0.66626763       0.25000525 </v>
    <v>       0.05583291       0.83357595       0.24997844 </v>
    <v>       0.22322250       0.66797598       0.25032676 </v>
    <v>       0.50121088       0.83960802       0.25055089 </v>
    <v>       0.33013649       0.66987239       0.25039669 </v>
    <v>       0.38929127       0.83083121       0.24955499 </v>
    <v>       0.55056734       0.66564980       0.24728482 </v>
    <v>       0.83274547       0.83296778       0.25000401 </v>
    <v>       0.66935052       0.66501170       0.25000187 </v>
    <v>       0.72172449       0.83119313       0.25036093 </v>
    <v>       0.88836343       0.66639811       0.25008010 </v>
    <v>       0.50195707       0.49566659       0.23046270 </v>
    <v>       0.53137670       0.41847459       0.39429303 </v>
   </varray>
  </structure>
  <varray name="forces" >
   <v>       0.19308865      -0.23171426       0.03784994 </v>
   <v>       0.42414674       0.37966493      -0.01447229 </v>
   <v>      -0.00515898      -0.51903472      -0.00490873 </v>
   <v>      -1.85850757      -0.63737760       0.02747452 </v>
   <v>      -3.02128119       2.95177787      -0.25248849 </v>
   <v>       1.64932405      -0.14914843      -0.02787384 </v>
   <v>       2.55037664      -2.84823252      -0.27982206 </v>
   <v>       3.72221192       3.89312978      -0.13449676 </v>
   <v>       0.90425266       0.86622589       0.04785021 </v>
   <v>      -0.40029877      -1.65634602       0.09541011 </v>
   <v>      -1.56123335      -0.09771307      -0.24677658 </v>
   <v>      -0.14994808      -0.78769169       0.03593879 </v>
   <v>       0.62364644       0.33684766       0.04110978 </v>
   <v>      -0.20613931       0.50571623      -0.00189260 </v>
   <v>       0.30377729      -0.50376346      -0.02001471 </v>
   <v>      -1.07244625       0.07685935       0.10033631 </v>
   <v>       1.05103353       4.00013688      -0.29642722 </v>
   <v>      -1.82556333      -2.74602257      -0.47820635 </v>
   <v>       3.68569036      -5.95377706       0.47921653 </v>
   <v>      -1.98873200       0.46177014      -0.01932374 </v>
   <v>      -1.37125516       2.88467848      -0.31415517 </v>
   <v>       2.36443441      -3.27885749      -0.24373376 </v>
   <v>       0.42437821      -0.94891255       0.01835929 </v>
   <v>       0.32442186       1.43932937       0.05401579 </v>
   <v>      -0.36133194       0.48141712       0.00346732 </v>
   <v>      -0.22643432      -0.37789157      -0.01045731 </v>
   <v>      -2.47235357      -1.04415448       0.08539135 </v>
   <v>      -3.15480515      -5.79178495      -0.27828080 </v>
   <v>       4.33953578      -1.21132951      -0.33765670 </v>
   <v>      -0.92016882       2.56083568       0.03731684 </v>
   <v>       4.18930783       0.45995359      -0.31520345 </v>
   <v>       0.25565752       0.08353251       0.04295733 </v>
   <v>      -4.25297641       0.85682191      -0.32289762 </v>
   <v>       0.41485973       1.49049029       0.12194066 </v>
   <v>       0.89678110       0.32744058       0.02315492 </v>
   <v>      -3.43635689       4.68975741       0.51554003 </v>
   <v>      -0.03193364       0.03736628       1.83175844 </v>
  </varray>
  <varray name="stress" >
   <v>       5.36543367      -4.79366344       0.52854420 </v>
   <v>      -4.79366340      12.90583057      -0.66255073 </v>
   <v>       0.52854420      -0.66255074       4.26842566 </v>
  </varray>
  <energy>
   <i name="e_fr_energy">   -327.67539750 </i>
   <i name="e_wo_entrp">   -327.66801280 </i>
   <i name="e_0_energy">     -0.01476940 </i>
  </energy>
  <time name="totalsc">   12.98   13.07</time>
 </calculation>
 <calculation>
  <scstep>
   <time name="dav">    0.88    0.88</time>
   <time name="total">    0.96    0.96</time>
   <energy>
    <i name="alphaZ">     96.77598676 </i>
    <i name="ewald">  16511.73031913 </i>
    <i name="hartreedc"> -22669.14349572 </i>
    <i name="XCdc">    559.58307372 </i>
    <i name="pawpsdc">  16843.84893148 </i>
    <i name="pawaedc"> -17047.34126566 </i>
    <i name="eentropy">     -0.01146441 </i>
    <i name="bandstr">  -1787.58455584 </i>
    <i name="atom">   7163.56118773 </i>
    <i name="e_fr_energy">   -328.58128280 </i>
    <i name="e_wo_entrp">   -328.56981839 </i>
    <i name="e_0_energy">   -328.57555059 </i>
   </energy>
  </scstep>
  <scstep>
   <time name="diag">    0.20    0.20</time>
   <time name="diis">    0.37    0.38</time>
   <time name="orth">    0.05    0.05</time>
   <time name="total">    0.70    0.70</time>
   <energy>
    <i name="e_fr_energy">   -328.87299657 </i>
    <i name="e_wo_entrp">   -328.86170386 </i>
    <i name="e_0_energy">   -328.86735022 </i>
   </energy>
  </scstep>
  <scstep>
   <time name="diag">    0.20    0.20</time>
   <time name="diis">    0.39    0.40</time>
   <time name="orth">    0.05    0.05</time>
   <time name="total">    0.72    0.73</time>
   <energy>
    <i name="e_fr_energy">   -328.84982817 </i>
    <i name="e_wo_entrp">   -328.83837291 </i>
    <i name="e_0_energy">   -328.84410054 </i>
   </energy>
  </scstep>
  <scstep>
   <time name="diag">    0.20    0.20</time>
   <time name="diis">    0.38    0.39</time>
   <time name="orth">    0.05    0.05</time>
   <time name="total">    0.71    0.71</time>
   <energy>
    <i name="e_fr_energy">   -328.83873442 </i>
    <i name="e_wo_entrp">   -328.82711800 </i>
    <i name="e_0_energy">   -328.83292621 </i>
   </energy>
  </scstep>
  <scstep>
   <time name="diag">    0.20    0.20</time>
   <time name="diis">    0.38    0.38</time>
   <time name="orth">    0.05    0.05</time>
   <time name="total">    0.71    0.71</time>
   <energy>
    <i name="e_fr_energy">   -328.83826960 </i>
    <i name="e_wo_entrp">   -328.82669121 </i>
    <i name="e_0_energy">   -328.83248041 </i>
   </energy>
  </scstep>
  <scstep>
   <time name="diag">    0.20    0.20</time>
   <time name="diis">    0.47    0.47</time>
   <time name="orth">    0.05    0.05</time>
   <time name="total">    0.79    0.80</time>
   <energy>
    <i name="e_fr_energy">   -328.83843305 </i>
    <i name="e_wo_entrp">   -328.82685021 </i>
    <i name="e_0_energy">   -328.83264163 </i>
   </energy>
  </scstep>
  <scstep>
   <time name="diag">    0.20    0.20</time>
   <time name="diis">    0.39    0.39</time>
   <time name="orth">    0.05    0.05</time>
   <time name="total">    0.72    0.72</time>
   <energy>
    <i name="e_fr_energy">   -328.83865723 </i>
    <i name="e_wo_entrp">   -328.82706667 </i>
    <i name="e_0_energy">   -328.83286195 </i>
   </energy>
  </scstep>
  <scstep>
   <time name="diag">    0.20    0.20</time>
   <time name="diis">    0.37    0.37</time>
   <time name="orth">    0.05    0.05</time>
   <time name="total">    0.69    0.70</time>
   <energy>
    <i name="e_fr_energy">   -328.83874511 </i>
    <i name="e_wo_entrp">   -328.82715597 </i>
    <i name="e_0_energy">   -328.83295054 </i>
   </energy>
  </scstep>
  <scstep>
   <time name="diag">    0.20    0.20</time>
   <time name="diis">    0.37    0.37</time>
   <time name="orth">    0.05    0.05</time>
   <time name="total">    0.69    0.70</time>
   <energy>
    <i name="e_fr_energy">   -328.83902718 </i>
    <i name="e_wo_entrp">   -328.82743355 </i>
    <i name="e_0_energy">   -328.83323036 </i>
   </energy>
  </scstep>
  <scstep>
   <time name="diag">    0.20    0.20</time>
   <time name="diis">    0.30    0.30</time>
   <time name="orth">    0.05    0.05</time>
   <time name="total">    0.63    0.63</time>
   <energy>
    <i name="e_fr_energy">   -328.83912799 </i>
    <i name="e_wo_entrp">   -328.82753424 </i>
    <i name="e_0_energy">   -328.83333112 </i>
   </energy>
  </scstep>
  <scstep>
   <time name="diag">    0.20    0.20</time>
   <time name="diis">    0.27    0.27</time>
   <time name="orth">    0.05    0.05</time>
   <time name="total">    0.60    0.60</time>
   <energy>
    <i name="e_fr_energy">   -328.83921545 </i>
    <i name="e_wo_entrp">   -328.82762028 </i>
    <i name="e_0_energy">   -328.83341786 </i>
   </energy>
  </scstep>
  <scstep>
   <time name="diag">    0.20    0.20</time>
   <time name="diis">    0.29    0.30</time>
   <time name="orth">    0.05    0.05</time>
   <time name="total">    0.62    0.63</time>
   <energy>
    <i name="e_fr_energy">   -328.83925389 </i>
    <i name="e_wo_entrp">   -328.82765858 </i>
    <i name="e_0_energy">   -328.83345623 </i>
   </energy>
  </scstep>
  <scstep>
   <time name="diag">    0.23    0.23</time>
   <time name="diis">    0.26    0.26</time>
   <time name="orth">    0.05    0.05</time>
   <time name="total">    0.62    0.62</time>
   <energy>
    <i name="e_fr_energy">   -328.83927152 </i>
    <i name="e_wo_entrp">   -328.82767634 </i>
    <i name="e_0_energy">   -328.83347393 </i>
   </energy>
  </scstep>
  <scstep>
   <time name="diag">    0.20    0.20</time>
   <time name="diis">    0.23    0.23</time>
   <time name="orth">    0.05    0.05</time>
   <time name="total">    0.55    0.56</time>
   <energy>
    <i name="e_fr_energy">   -328.83927975 </i>
    <i name="e_wo_entrp">   -328.82768454 </i>
    <i name="e_0_energy">   -328.83348214 </i>
   </energy>
  </scstep>
  <scstep>
   <time name="diag">    0.20    0.20</time>
   <time name="diis">    0.20    0.20</time>
   <time name="orth">    0.05    0.05</time>
   <time name="total">    0.52    0.53</time>
   <energy>
    <i name="e_fr_energy">   -328.83928167 </i>
    <i name="e_wo_entrp">   -328.82768649 </i>
    <i name="e_0_energy">   -328.83348408 </i>
   </energy>
  </scstep>
  <scstep>
   <time name="diag">    0.23    0.23</time>
   <time name="diis">    0.19    0.19</time>
   <time name="orth">    0.05    0.05</time>
   <time name="total">    0.55    0.55</time>
   <energy>
    <i name="e_fr_energy">   -328.83928312 </i>
    <i name="e_wo_entrp">   -328.82768800 </i>
    <i name="e_0_energy">   -328.83348556 </i>
   </energy>
  </scstep>
  <scstep>
   <time name="diag">    0.20    0.20</time>
   <time name="diis">    0.19    0.19</time>
   <time name="orth">    0.05    0.05</time>
   <time name="total">    0.48    0.48</time>
   <energy>
    <i name="alphaZ">     96.77598676 </i>
    <i name="ewald">  16511.73031913 </i>
    <i name="hartreedc"> -22677.92150097 </i>
    <i name="XCdc">    559.93801135 </i>
    <i name="pawpsdc">  16913.00946271 </i>
    <i name="pawaedc"> -17116.67735414 </i>
    <i name="eentropy">     -0.01159513 </i>
    <i name="bandstr">  -1779.24380127 </i>
    <i name="atom">   7163.56118773 </i>
    <i name="e_fr_energy">   -328.83928384 </i>
    <i name="e_wo_entrp">   -328.82768871 </i>
    <i name="e_0_energy">   -328.83348627 </i>
   </energy>
  </scstep>
  <structure>
   <crystal>
    <varray name="basis" >
     <v>      12.75788698      -0.00250134       0.00485384 </v>
     <v>      -0.00144820       7.36467426      -0.00069150 </v>
     <v>       0.00571765      -0.00139568      15.06021695 </v>
    </varray>
    <i name="volume">   1415.02280149 </i>
    <varray name="rec_basis" >
     <v>       0.07838290       0.00001541      -0.00002976 </v>
     <v>       0.00002662       0.13578334       0.00001257 </v>
     <v>      -0.00002526       0.00000623       0.06640012 </v>
    </varray>
   </crystal>
   <varray name="positions" >
    <v>       0.16681580       0.16681600       0.25000446 </v>
    <v>      -0.00005958      -0.00021965       0.25000430 </v>
    <v>       0.05560585       0.16688568       0.24998992 </v>
    <v>       0.22249361       0.00024101       0.25004097 </v>
    <v>       0.50013674       0.16340295       0.24754118 </v>
    <v>       0.33309101      -0.00027589       0.25002933 </v>
    <v>       0.38790307       0.16685203       0.24928064 </v>
    <v>       0.55506379      -0.00214520       0.25017594 </v>
    <v>       0.83326876       0.16633241       0.25012816 </v>
    <v>       0.66681325       0.00052358       0.24999850 </v>
    <v>       0.72297013       0.16625513       0.24994414 </v>
    <v>       0.88872311       0.00027096       0.24998632 </v>
    <v>       0.16649717       0.49981077       0.24997747 </v>
    <v>       0.00002698       0.33309706       0.24999383 </v>
    <v>       0.05547761       0.50021073       0.24998057 </v>
    <v>       0.22270713       0.33381323       0.25014504 </v>
    <v>       0.33350272       0.33172697       0.25010753 </v>
    <v>       0.38889263       0.50275920       0.24859401 </v>
    <v>       0.55600627       0.33147501       0.24021971 </v>
    <v>       0.83393462       0.49982043       0.25004770 </v>
    <v>       0.66809168       0.33216702       0.24735445 </v>
    <v>       0.72238852       0.50139707       0.24916017 </v>
    <v>       0.88891635       0.33356950       0.25001720 </v>
    <v>       0.16675806       0.83265063       0.25000207 </v>
    <v>       0.00005957       0.66645667       0.25000225 </v>
    <v>       0.05562071       0.83350308       0.24998884 </v>
    <v>       0.22273490       0.66679784       0.25015805 </v>
    <v>       0.50028034       0.83550777       0.25028109 </v>
    <v>       0.33223852       0.66780029       0.25019434 </v>
    <v>       0.38899132       0.83273737       0.24974693 </v>
    <v>       0.55375527       0.66784235       0.24846055 </v>
    <v>       0.83314415       0.83308590       0.24999769 </v>
    <v>       0.66737212       0.66560629       0.25007884 </v>
    <v>       0.72177158       0.83268979       0.25018126 </v>
    <v>       0.88875841       0.66673877       0.25004531 </v>
    <v>       0.49835241       0.50449575       0.23321955 </v>
    <v>       0.53126551       0.41858150       0.38589169 </v>
   </varray>
  </structure>
  <varray name="forces" >
   <v>       0.09086058      -0.02384719       0.02552435 </v>
   <v>       0.11623679       0.15047503      -0.00569907 </v>
   <v>       0.00709852      -0.21170406      -0.00361450 </v>
   <v>      -0.59929561      -0.26876427       0.02822348 </v>
   <v>      -0.88952223       1.32457270      -0.60778707 </v>
   <v>       0.40407181      -0.10831367       0.00329309 </v>
   <v>       0.95048745      -0.87319481      -0.19769982 </v>
   <v>       1.29337385       1.13353316       0.03109203 </v>
   <v>       0.38547302       0.25179758       0.05202931 </v>
   <v>      -0.22784801      -0.55103503       0.02284636 </v>
   <v>      -0.39989703      -0.16692799      -0.09591491 </v>
   <v>      -0.02466335      -0.27741240       0.01797538 </v>
   <v>       0.25407372       0.16246996       0.01770867 </v>
   <v>      -0.07576481       0.14853993      -0.00511769 </v>
   <v>       0.10740315      -0.16537825      -0.01574962 </v>
   <v>      -0.32131553      -0.05294661       0.10554161 </v>
   <v>       0.47563112       1.51702986      -0.16814575 </v>
   <v>      -0.14799100      -1.04151058      -0.63753121 </v>
   <v>      -0.16716022       0.59734219       0.29100778 </v>
   <v>      -0.64943996       0.22302508       0.01438211 </v>
   <v>      -0.96053469       0.99512868      -0.65732927 </v>
   <v>       0.78603358      -1.01994717      -0.21996955 </v>
   <v>       0.15641723      -0.32873989       0.00404679 </v>
   <v>       0.11859002       0.46337666       0.02616516 </v>
   <v>      -0.12827310       0.20275880       0.00400028 </v>
   <v>      -0.03871995      -0.16045320      -0.00520220 </v>
   <v>      -0.94005824      -0.29502935       0.10971216 </v>
   <v>      -1.03414344      -1.74556159      -0.01618519 </v>
   <v>       1.35750490      -0.31059756      -0.07420202 </v>
   <v>      -0.29142625       0.87224557      -0.05114225 </v>
   <v>       1.41970183      -0.32482727      -0.55943273 </v>
   <v>      -0.01314245       0.03684488       0.02306626 </v>
   <v>      -1.74469144       0.26215373      -0.19200451 </v>
   <v>       0.17484886       0.38908506       0.10937696 </v>
   <v>       0.31580990       0.06812825       0.02381791 </v>
   <v>       0.25402743      -0.88114643       0.07625297 </v>
   <v>      -0.01375646       0.00883017       2.52666468 </v>
  </varray>
  <varray name="stress" >
   <v>      10.10831738      -0.15203585      -0.02307091 </v>
   <v>      -0.15203585      11.28905040       0.13663877 </v>
   <v>      -0.02307093       0.13663876       5.82516905 </v>
  </varray>
  <energy>
   <i name="e_fr_energy">   -328.83928384 </i>
   <i name="e_wo_entrp">   -328.83348627 </i>
   <i name="e_0_energy">     -0.01159513 </i>
  </energy>
  <time name="totalsc">   12.02   12.13</time>
 </calculation>
 <calculation>
  <scstep>
   <time name="dav">    0.94    0.95</time>
   <time name="total">    1.02    1.02</time>
   <energy>
    <i name="alphaZ">     96.77598676 </i>
    <i name="ewald">  15958.11887901 </i>
    <i name="hartreedc"> -22161.06700494 </i>
    <i name="XCdc">    559.62327598 </i>
    <i name="pawpsdc">  16913.01319326 </i>
    <i name="pawaedc"> -17116.68101967 </i>
    <i name="eentropy">     -0.01275493 </i>
    <i name="bandstr">  -1741.20727419 </i>
    <i name="atom">   7163.56118773 </i>
    <i name="e_fr_energy">   -327.87553098 </i>
    <i name="e_wo_entrp">   -327.86277605 </i>
    <i name="e_0_energy">   -327.86915351 </i>
   </energy>
  </scstep>
  <scstep>
   <time name="diag">    0.20    0.20</time>
   <time name="diis">    0.37    0.37</time>
   <time name="orth">    0.05    0.05</time>
   <time name="total">    0.69    0.70</time>
   <energy>
    <i name="e_fr_energy">   -328.72035261 </i>
    <i name="e_wo_entrp">   -328.70787133 </i>
    <i name="e_0_energy">   -328.71411197 </i>
   </energy>
  </scstep>
  <scstep>
   <time name="diag">    0.22    0.22</time>
   <time name="diis">    0.39    0.39</time>
   <time name="orth">    0.05    0.05</time>
   <time name="total">    0.73    0.74</time>
   <energy>
    <i name="e_fr_energy">   -328.67368446 </i>
    <i name="e_wo_entrp">   -328.66154905 </i>
    <i name="e_0_energy">   -328.66761675 </i>
   </energy>
  </scstep>
  <scstep>
   <time name="diag">    0.20    0.20</time>
   <time name="diis">    0.38    0.38</time>
   <time name="orth">    0.05    0.05</time>
   <time name="total">    0.70    0.70</time>
   <energy>
    <i name="e_fr_energy">   -328.64883791 </i>
    <i name="e_wo_entrp">   -328.63652009 </i>
    <i name="e_0_energy">   -328.64267900 </i>
   </energy>
  </scstep>
  <scstep>
   <time name="diag">    0.20    0.20</time>
   <time name="diis">    0.39    0.39</time>
   <time name="orth">    0.05    0.05</time>
   <time name="total">    0.72    0.72</time>
   <energy>
    <i name="e_fr_energy">   -328.64827071 </i>
    <i name="e_wo_entrp">   -328.63588867 </i>
    <i name="e_0_energy">   -328.64207969 </i>
   </energy>
  </scstep>
  <scstep>
   <time name="diag">    0.20    0.20</time>
   <time name="diis">    0.43    0.44</time>
   <time name="orth">    0.05    0.05</time>
   <time name="total">    0.75    0.76</time>
   <energy>
    <i name="e_fr_energy">   -328.64878146 </i>
    <i name="e_wo_entrp">   -328.63639627 </i>
    <i name="e_0_energy">   -328.64258887 </i>
   </energy>
  </scstep>
  <scstep>
   <time name="diag">    0.20    0.20</time>
   <time name="diis">    0.37    0.38</time>
   <time name="orth">    0.05    0.05</time>
   <time name="total">    0.70    0.70</time>
   <energy>
    <i name="e_fr_energy">   -328.64932036 </i>
    <i name="e_wo_entrp">   -328.63691853 </i>
    <i name="e_0_energy">   -328.64311944 </i>
   </energy>
  </scstep>
  <scstep>
   <time name="diag">    0.20    0.20</time>
   <time name="diis">    0.38    0.39</time>
   <time name="orth">    0.05    0.05</time>
   <time name="total">    0.70    0.71</time>
   <energy>
    <i name="e_fr_energy">   -328.64962543 </i>
    <i name="e_wo_entrp">   -328.63722284 </i>
    <i name="e_0_energy">   -328.64342413 </i>
   </energy>
  </scstep>
  <scstep>
   <time name="diag">    0.20    0.20</time>
   <time name="diis">    0.38    0.38</time>
   <time name="orth">    0.05    0.05</time>
   <time name="total">    0.70    0.71</time>
   <energy>
    <i name="e_fr_energy">   -328.65015424 </i>
    <i name="e_wo_entrp">   -328.63774843 </i>
    <i name="e_0_energy">   -328.64395133 </i>
   </energy>
  </scstep>
  <scstep>
   <time name="diag">    0.20    0.20</time>
   <time name="diis">    0.35    0.35</time>
   <time name="orth">    0.05    0.05</time>
   <time name="total">    0.67    0.68</time>
   <energy>
    <i name="e_fr_energy">   -328.65036438 </i>
    <i name="e_wo_entrp">   -328.63795155 </i>
    <i name="e_0_energy">   -328.64415796 </i>
   </energy>
  </scstep>
  <scstep>
   <time name="diag">    0.20    0.20</time>
   <time name="diis">    0.33    0.33</time>
   <time name="orth">    0.05    0.05</time>
   <time name="total">    0.65    0.66</time>
   <energy>
    <i name="e_fr_energy">   -328.65047901 </i>
    <i name="e_wo_entrp">   -328.63806593 </i>
    <i name="e_0_energy">   -328.64427247 </i>
   </energy>
  </scstep>
  <scstep>
   <time name="diag">    0.20    0.20</time>
   <time name="diis">    0.27    0.27</time>
   <time name="orth">    0.05    0.05</time>
   <time name="total">    0.59    0.60</time>
   <energy>
    <i name="e_fr_energy">   -328.65052703 </i>
    <i name="e_wo_entrp">   -328.63811450 </i>
    <i name="e_0_energy">   -328.64432077 </i>
   </energy>
  </scstep>
  <scstep>
   <time name="diag">    0.20    0.20</time>
   <time name="diis">    0.24    0.24</time>
   <time name="orth">    0.05    0.05</time>
   <time name="total">    0.57    0.57</time>
   <energy>
    <i name="e_fr_energy">   -328.65053820 </i>
    <i name="e_wo_entrp">   -328.63812490 </i>
    <i name="e_0_energy">   -328.64433155 </i>
   </energy>
  </scstep>
  <scstep>
   <time name="diag">    0.20    0.20</time>
   <time name="diis">    0.25    0.25</time>
   <time name="orth">    0.05    0.05</time>
   <time name="total">    0.57    0.58</time>
   <energy>
    <i name="e_fr_energy">   -328.65054893 </i>
    <i name="e_wo_entrp">   -328.63813579 </i>
    <i name="e_0_energy">   -328.64434236 </i>
   </energy>
  </scstep>
  <scstep>
   <time name="diag">    0.20    0.20</time>
   <time name="diis">    0.23    0.23</time>
   <time name="orth">    0.05    0.05</time>
   <time name="total">    0.55    0.56</time>
   <energy>
    <i name="e_fr_energy">   -328.65055147 </i>
    <i name="e_wo_entrp">   -328.63813888 </i>
    <i name="e_0_energy">   -328.64434518 </i>
   </energy>
  </scstep>
  <scstep>
   <time name="diag">    0.21    0.21</time>
   <time name="diis">    0.22    0.22</time>
   <time name="orth">    0.05    0.05</time>
   <time name="total">    0.57    0.57</time>
   <energy>
    <i name="e_fr_energy">   -328.65055365 </i>
    <i name="e_wo_entrp">   -328.63814121 </i>
    <i name="e_0_energy">   -328.64434743 </i>
   </energy>
  </scstep>
  <scstep>
   <time name="diag">    0.20    0.20</time>
   <time name="diis">    0.23    0.23</time>
   <time name="orth">    0.05    0.05</time>
   <time name="total">    0.52    0.53</time>
   <energy>
    <i name="alphaZ">     96.77598676 </i>
    <i name="ewald">  15958.11887901 </i>
    <i name="hartreedc"> -22137.39762503 </i>
    <i name="XCdc">    558.84677385 </i>
    <i name="pawpsdc">  16722.58469860 </i>
    <i name="pawaedc"> -16925.96947007 </i>
    <i name="eentropy">     -0.01241262 </i>
    <i name="bandstr">  -1765.15857266 </i>
    <i name="atom">   7163.56118773 </i>
    <i name="e_fr_energy">   -328.65055442 </i>
    <i name="e_wo_entrp">   -328.63814180 </i>
    <i name="e_0_energy">   -328.64434811 </i>
   </energy>
  </scstep>
  <structure>
   <crystal>
    <varray name="basis" >
     <v>      12.80293990       0.01282035       0.00386693 </v>
     <v>       0.00739442       7.38323640       0.00096339 </v>
     <v>       0.00460633       0.00198307      14.96950502 </v>
    </varray>
    <i name="volume">   1415.02280149 </i>
    <varray name="rec_basis" >
     <v>       0.07810715      -0.00007822      -0.00002402 </v>
     <v>      -0.00013562       0.13544210      -0.00001790 </v>
     <v>      -0.00002017      -0.00000870       0.06680248 </v>
    </varray>
   </crystal>
   <varray name="positions" >
    <v>       0.16714344       0.16726659       0.25008198 </v>
    <v>       0.00000589       0.00038674       0.24998761 </v>
    <v>       0.05566250       0.16614604       0.24997212 </v>
    <v>       0.22162874      -0.00067208       0.25014340 </v>
    <v>       0.49958008       0.16896215       0.24442420 </v>
    <v>       0.33307406      -0.00102763       0.25006993 </v>
    <v>       0.38929890       0.16456860       0.24848927 </v>
    <v>       0.55762062       0.00107538       0.25051617 </v>
    <v>       0.83440092       0.16668323       0.25037688 </v>
    <v>       0.66633129      -0.00118742       0.25001117 </v>
    <v>       0.72281726       0.16468752       0.24972442 </v>
    <v>       0.88879466      -0.00060683       0.25002981 </v>
    <v>       0.16718359       0.50047419       0.25001283 </v>
    <v>      -0.00008069       0.33330585       0.24997432 </v>
    <v>       0.05565042       0.49978161       0.24991654 </v>
    <v>       0.22223474       0.33307753       0.25057186 </v>
    <v>       0.33445384       0.33650440       0.24964792 </v>
    <v>       0.39053745       0.50014979       0.24576495 </v>
    <v>       0.55188692       0.34538389       0.24021398 </v>
    <v>       0.83343004       0.50105279       0.25013637 </v>
    <v>       0.66497580       0.33502012       0.24406897 </v>
    <v>       0.72353550       0.49878649       0.24821077 </v>
    <v>       0.88922141       0.33245860       0.25002014 </v>
    <v>       0.16692154       0.83365522       0.25007313 </v>
    <v>      -0.00008917       0.66732406       0.25001576 </v>
    <v>       0.05572396       0.83273789       0.24996475 </v>
    <v>       0.22039712       0.66647291       0.25061453 </v>
    <v>       0.49811954       0.83060891       0.25051913 </v>
    <v>       0.33416446       0.66831690       0.25021200 </v>
    <v>       0.38842010       0.83533417       0.24941787 </v>
    <v>       0.55473860       0.66385966       0.24581000 </v>
    <v>       0.83269008       0.83315567       0.25006340 </v>
    <v>       0.66414738       0.66636685       0.24950870 </v>
    <v>       0.72225075       0.83317798       0.25064718 </v>
    <v>       0.88930356       0.66674216       0.25014203 </v>
    <v>       0.50285891       0.49072998       0.23056528 </v>
    <v>       0.53133590       0.41852011       0.40105060 </v>
   </varray>
  </structure>
  <varray name="forces" >
   <v>      -0.22888734      -0.48544589       0.05345472 </v>
   <v>       0.07768543      -0.42750651      -0.01032038 </v>
   <v>       0.02955316       0.30094834       0.00031405 </v>
   <v>       0.33969117       0.42635633       0.04110954 </v>
   <v>       0.25123938      -0.00276821       0.25309411 </v>
   <v>      -0.08853016       0.74971640      -0.00314459 </v>
   <v>      -0.30041880       0.82664429      -0.29409000 </v>
   <v>      -1.85294093      -0.38365817      -0.29867037 </v>
   <v>      -0.75179552      -0.09570620      -0.01565140 </v>
   <v>       1.00064096       0.29823111       0.10788582 </v>
   <v>      -1.06983064       1.19174373      -0.39410925 </v>
   <v>       0.11239146       0.05611969       0.05154573 </v>
   <v>      -0.77198318      -0.45127868       0.07679030 </v>
   <v>       0.23449170      -0.07371669       0.00012018 </v>
   <v>      -0.03240228       0.14939760      -0.01804853 </v>
   <v>       0.71942911       0.69577399       0.05050686 </v>
   <v>      -0.12920694      -1.24794128      -0.29055515 </v>
   <v>      -0.27288940       0.15750076      -0.39188451 </v>
   <v>       4.36513219      -8.22768087       0.33920078 </v>
   <v>       0.24525403      -0.63782729      -0.04281272 </v>
   <v>       0.89786885      -0.30606238       0.25000989 </v>
   <v>      -1.13906618       0.55361834      -0.31382839 </v>
   <v>      -0.01901977       0.51205417       0.03149850 </v>
   <v>      -0.59862985      -0.08052627       0.06546395 </v>
   <v>       0.26806604      -0.40255947       0.00026552 </v>
   <v>      -0.11960498       0.46627664      -0.00347358 </v>
   <v>       1.94148818      -0.03414896       0.03319696 </v>
   <v>       1.24150852       0.61845909      -0.36051199 </v>
   <v>      -0.16017241      -0.84079504      -0.41056570 </v>
   <v>      -0.07110332      -0.64184509       0.06161023 </v>
   <v>      -0.15267371       0.11461326      -0.37246318 </v>
   <v>       0.46445183      -0.20183711       0.06994849 </v>
   <v>       1.43651809      -0.40083942      -0.27580717 </v>
   <v>      -0.85338847      -0.52644754       0.08933411 </v>
   <v>      -0.35112572       0.31060572       0.03079627 </v>
   <v>      -4.65919167       8.04384111       0.34297988 </v>
   <v>      -0.00254883      -0.00330952       1.54681101 </v>
  </varray>
  <varray name="stress" >
   <v>       1.50036167      -3.86850356       0.75672217 </v>
   <v>      -3.86850357       5.58318709      -1.34530457 </v>
   <v>       0.75672216      -1.34530456       3.83404480 </v>
  </varray>
  <energy>
   <i name="e_fr_energy">   -328.65055442 </i>
   <i name="e_wo_entrp">   -328.64434811 </i>
   <i name="e_0_energy">     -0.01241262 </i>
  </energy>
  <time name="totalsc">   12.22   12.32</time>
 </calculation>
 <calculation>
  <scstep>
   <time name="dav">    0.84    0.84</time>
   <time name="total">    0.92    0.92</time>
   <energy>
    <i name="alphaZ">     96.77598676 </i>
    <i name="ewald">  16244.70050533 </i>
    <i name="hartreedc"> -22405.79268438 </i>
    <i name="XCdc">    558.94122242 </i>
    <i name="pawpsdc">  16722.57629424 </i>
    <i name="pawaedc"> -16925.96114634 </i>
    <i name="eentropy">     -0.01258947 </i>
    <i name="bandstr">  -1783.87477693 </i>
    <i name="atom">   7163.56118773 </i>
    <i name="e_fr_energy">   -329.08600064 </i>
    <i name="e_wo_entrp">   -329.07341117 </i>
    <i name="e_0_energy">   -329.07970590 </i>
   </energy>
  </scstep>
  <scstep>
   <time name="diag">    0.24    0.24</time>
   <time name="diis">    0.36    0.36</time>
   <time name="orth">    0.05    0.05</time>
   <time name="total">    0.72    0.73</time>
   <energy>
    <i name="e_fr_energy">   -329.24677521 </i>
    <i name="e_wo_entrp">   -329.23423785 </i>
    <i name="e_0_energy">   -329.24050653 </i>
   </energy>
  </scstep>
  <scstep>
   <time name="diag">    0.20    0.20</time>
   <time name="diis">    0.38    0.38</time>
   <time name="orth">    0.05    0.05</time>
   <time name="total">    0.70    0.71</time>
   <energy>
    <i name="e_fr_energy">   -329.22637591 </i>
    <i name="e_wo_entrp">   -329.21389697 </i>
    <i name="e_0_energy">   -329.22013644 </i>
   </energy>
  </scstep>
  <scstep>
   <time name="diag">    0.20    0.20</time>
   <time name="diis">    0.37    0.38</time>
   <time name="orth">    0.05    0.05</time>
   <time name="total">    0.70    0.71</time>
   <energy>
    <i name="e_fr_energy">   -329.21936347 </i>
    <i name="e_wo_entrp">   -329.20680107 </i>
    <i name="e_0_energy">   -329.21308227 </i>
   </energy>
  </scstep>
  <scstep>
   <time name="diag">    0.27    0.27</time>
   <time name="diis">    0.38    0.38</time>
   <time name="orth">    0.05    0.05</time>
   <time name="total">    0.78    0.78</time>
   <energy>
    <i name="e_fr_energy">   -329.21914594 </i>
    <i name="e_wo_entrp">   -329.20657123 </i>
    <i name="e_0_energy">   -329.21285859 </i>
   </energy>
  </scstep>
  <scstep>
   <time name="diag">    0.20    0.20</time>
   <time name="diis">    0.41    0.41</time>
   <time name="orth">    0.05    0.05</time>
   <time name="total">    0.74    0.74</time>
   <energy>
    <i name="e_fr_energy">   -329.21925437 </i>
    <i name="e_wo_entrp">   -329.20667812 </i>
    <i name="e_0_energy">   -329.21296625 </i>
   </energy>
  </scstep>
  <scstep>
   <time name="diag">    0.20    0.20</time>
   <time name="diis">    0.38    0.38</time>
   <time name="orth">    0.05    0.05</time>
   <time name="total">    0.73    0.73</time>
   <energy>
    <i name="e_fr_energy">   -329.21940095 </i>
    <i name="e_wo_entrp">   -329.20682301 </i>
    <i name="e_0_energy">   -329.21311198 </i>
   </energy>
  </scstep>
  <scstep>
   <time name="diag">    0.20    0.20</time>
   <time name="diis">    0.36    0.36</time>
   <time name="orth">    0.05    0.05</time>
   <time name="total">    0.68    0.69</time>
   <energy>
    <i name="e_fr_energy">   -329.21952570 </i>
    <i name="e_wo_entrp">   -329.20694565 </i>
    <i name="e_0_energy">   -329.21323568 </i>
   </energy>
  </scstep>
  <scstep>
   <time name="diag">    0.20    0.20</time>
   <time name="diis">    0.34    0.34</time>
   <time name="orth">    0.05    0.05</time>
   <time name="total">    0.67    0.67</time>
   <energy>
    <i name="e_fr_energy">   -329.21974560 </i>
    <i name="e_wo_entrp">   -329.20716381 </i>
    <i name="e_0_energy">   -329.21345470 </i>
   </energy>
  </scstep>
  <scstep>
   <time name="diag">    0.20    0.20</time>
   <time name="diis">    0.28    0.28</time>
   <time name="orth">    0.05    0.05</time>
   <time name="total">    0.60    0.60</time>
   <energy>
    <i name="e_fr_energy">   -329.21983283 </i>
    <i name="e_wo_entrp">   -329.20725013 </i>
    <i name="e_0_energy">   -329.21354148 </i>
   </energy>
  </scstep>
  <scstep>
   <time name="diag">    0.20    0.20</time>
   <time name="diis">    0.28    0.28</time>
   <time name="orth">    0.05    0.05</time>
   <time name="total">    0.60    0.61</time>
   <energy>
    <i name="e_fr_energy">   -329.21991863 </i>
    <i name="e_wo_entrp">   -329.20733505 </i>
    <i name="e_0_energy">   -329.21362684 </i>
   </energy>
  </scstep>
  <scstep>
   <time name="diag">    0.20    0.20</time>
   <time name="diis">    0.25    0.25</time>
   <time name="orth">    0.05    0.05</time>
   <time name="total">    0.57    0.58</time>
   <energy>
    <i name="e_fr_energy">   -329.21994342 </i>
    <i name="e_wo_entrp">   -329.20736012 </i>
    <i name="e_0_energy">   -329.21365177 </i>
   </energy>
  </scstep>
  <scstep>
   <time name="diag">    0.20    0.20</time>
   <time name="diis">    0.24    0.24</time>
   <time name="orth">    0.05    0.05</time>
   <time name="total">    0.57    0.57</time>
   <energy>
    <i name="e_fr_energy">   -329.21995942 </i>
    <i name="e_wo_entrp">   -329.20737602 </i>
    <i name="e_0_energy">   -329.21366772 </i>
   </energy>
  </scstep>
  <scstep>
   <time name="diag">    0.20    0.20</time>
   <time name="diis">    0.21    0.21</time>
   <time name="orth">    0.05    0.05</time>
   <time name="total">    0.53    0.54</time>
   <energy>
    <i name="e_fr_energy">   -329.21996759 </i>
    <i name="e_wo_entrp">   -329.20738426 </i>
    <i name="e_0_energy">   -329.21367593 </i>
   </energy>
  </scstep>
  <scstep>
   <time name="diag">    0.20    0.20</time>
   <time name="diis">    0.24    0.24</time>
   <time name="orth">    0.05    0.05</time>
   <time name="total">    0.56    0.57</time>
   <energy>
    <i name="e_fr_energy">   -329.21997052 </i>
    <i name="e_wo_entrp">   -329.20738728 </i>
    <i name="e_0_energy">   -329.21367890 </i>
   </energy>
  </scstep>
  <scstep>
   <time name="diag">    0.20    0.20</time>
   <time name="diis">    0.19    0.19</time>
   <time name="orth">    0.13    0.13</time>
   <time name="total">    0.59    0.59</time>
   <energy>
    <i name="e_fr_energy">   -329.21997198 </i>
    <i name="e_wo_entrp">   -329.20738872 </i>
    <i name="e_0_energy">   -329.21368035 </i>
   </energy>
  </scstep>
  <scstep>
   <time name="diag">    0.20    0.20</time>
   <time name="diis">    0.18    0.18</time>
   <time name="orth">    0.05    0.05</time>
   <time name="total">    0.47    0.47</time>
   <energy>
    <i name="alphaZ">     96.77598676 </i>
    <i name="ewald">  16244.70050533 </i>
    <i name="hartreedc"> -22418.13075020 </i>
    <i name="XCdc">    559.34809245 </i>
    <i name="pawpsdc">  16792.94181952 </i>
    <i name="pawaedc"> -16996.44884579 </i>
    <i name="eentropy">     -0.01258327 </i>
    <i name="bandstr">  -1771.95538487 </i>
    <i name="atom">   7163.56118773 </i>
    <i name="e_fr_energy">   -329.21997234 </i>
    <i name="e_wo_entrp">   -329.20738907 </i>
    <i name="e_0_energy">   -329.21368070 </i>
   </energy>
  </scstep>
  <structure>
   <crystal>
    <varray name="basis" >
     <v>      12.77932702       0.00480055       0.00438350 </v>
     <v>       0.00276594       7.37350261       0.00009717 </v>
     <v>       0.00518801       0.00021454      15.01694978 </v>
    </varray>
    <i name="volume">   1415.02280149 </i>
    <varray name="rec_basis" >
     <v>       0.07825140      -0.00002935      -0.00002703 </v>
     <v>      -0.00005095       0.13562078      -0.00000192 </v>
     <v>      -0.00002284      -0.00000087       0.06659143 </v>
    </varray>
   </crystal>
   <varray name="positions" >
    <v>       0.16697271       0.16703171       0.25004117 </v>
    <v>      -0.00002804       0.00007020       0.24999643 </v>
    <v>       0.05563269       0.16653227       0.24998145 </v>
    <v>       0.22207951      -0.00019626       0.25008944 </v>
    <v>       0.49987257       0.16605828       0.24606593 </v>
    <v>       0.33308262      -0.00063515       0.25004851 </v>
    <v>       0.38857007       0.16576213       0.24890582 </v>
    <v>       0.55628817      -0.00060327       0.25033710 </v>
    <v>       0.83381052       0.16650135       0.25024589 </v>
    <v>       0.66658206      -0.00029461       0.25000442 </v>
    <v>       0.72289644       0.16550577       0.24984004 </v>
    <v>       0.88875702      -0.00014844       0.25000686 </v>
    <v>       0.16682580       0.50012856       0.24999422 </v>
    <v>      -0.00002446       0.33319672       0.24998461 </v>
    <v>       0.05556014       0.50000583       0.24995023 </v>
    <v>       0.22248085       0.33346124       0.25034707 </v>
    <v>       0.33395950       0.33401098       0.24989019 </v>
    <v>       0.38967872       0.50151329       0.24725452 </v>
    <v>       0.55404052       0.33811746       0.24021795 </v>
    <v>       0.83369366       0.50040884       0.25008977 </v>
    <v>       0.66660217       0.33352632       0.24579937 </v>
    <v>       0.72293636       0.50015052       0.24871053 </v>
    <v>       0.88906190       0.33303894       0.25001852 </v>
    <v>       0.16683663       0.83313091       0.25003576 </v>
    <v>      -0.00001128       0.66687103       0.25000870 </v>
    <v>       0.05566983       0.83313751       0.24997739 </v>
    <v>       0.22161633       0.66664013       0.25037421 </v>
    <v>       0.49924480       0.83316437       0.25039357 </v>
    <v>       0.33316011       0.66804926       0.25020267 </v>
    <v>       0.38871899       0.83397766       0.24959132 </v>
    <v>       0.55422440       0.66593949       0.24720551 </v>
    <v>       0.83292694       0.83311877       0.25002881 </v>
    <v>       0.66582965       0.66596612       0.24980909 </v>
    <v>       0.72200098       0.83292372       0.25040184 </v>
    <v>       0.88901922       0.66674100       0.25009108 </v>
    <v>       0.50050354       0.49792147       0.23196206 </v>
    <v>       0.53129849       0.41855589       0.39306796 </v>
   </varray>
  </structure>
  <varray name="forces" >
   <v>      -0.06657110      -0.24133310       0.04076326 </v>
   <v>       0.10372096      -0.12373307      -0.00847392 </v>
   <v>       0.03994216       0.03796133       0.00022905 </v>
   <v>      -0.14963758       0.04820114       0.03478274 </v>
   <v>      -0.29112171       0.72394403      -0.21669613 </v>
   <v>       0.17345659       0.29551908      -0.00046554 </v>
   <v>       0.28271658      -0.00722849      -0.23593627 </v>
   <v>      -0.27236718       0.27460676      -0.11522254 </v>
   <v>      -0.19062510       0.09559516       0.01954199 </v>
   <v>       0.32629031      -0.11732869       0.06296731 </v>
   <v>      -0.72961935       0.52997197      -0.23330742 </v>
   <v>       0.04258282      -0.12280603       0.03542267 </v>
   <v>      -0.24923810      -0.11957839       0.04658160 </v>
   <v>       0.07182009       0.05198333      -0.00604619 </v>
   <v>       0.04152582      -0.02135710      -0.01689171 </v>
   <v>       0.19184892       0.30727518       0.08126610 </v>
   <v>       0.19723384       0.14227842      -0.23485497 </v>
   <v>      -0.13537338      -0.49685967      -0.51727906 </v>
   <v>       1.25463295      -2.35167521       0.14287061 </v>
   <v>      -0.24282638      -0.20360233      -0.01362499 </v>
   <v>      -0.09905704       0.29557955      -0.21077305 </v>
   <v>      -0.13142479      -0.17861428      -0.26110539 </v>
   <v>       0.06600725       0.08016241       0.01829687 </v>
   <v>      -0.22285536       0.21364379       0.04489623 </v>
   <v>       0.05232174      -0.08761730       0.00333737 </v>
   <v>      -0.07865385       0.15390161      -0.00511750 </v>
   <v>       0.53691297      -0.18611140       0.07241028 </v>
   <v>       0.12727125      -0.45363644      -0.17850566 </v>
   <v>       0.54954728      -0.57834823      -0.23184843 </v>
   <v>      -0.19237288       0.15479519       0.00829429 </v>
   <v>       0.68095750      -0.18214113      -0.47326956 </v>
   <v>       0.21134215      -0.06758688       0.04637112 </v>
   <v>      -0.22571809      -0.08608702      -0.24630630 </v>
   <v>      -0.31708175      -0.07523123       0.10249165 </v>
   <v>       0.01356334       0.17463036       0.02762034 </v>
   <v>      -1.36528063       2.11804490       0.40412714 </v>
   <v>      -0.00387023       0.00278178       2.01345404 </v>
  </varray>
  <varray name="stress" >
   <v>       4.95562124      -1.16632704       0.18519356 </v>
   <v>      -1.16632702       6.46935098      -0.29067342 </v>
   <v>       0.18519358      -0.29067339       4.86032544 </v>
  </varray>
  <energy>
   <i name="e_fr_energy">   -329.21997234 </i>
   <i name="e_wo_entrp">   -329.21368070 </i>
   <i name="e_0_energy">     -0.01258327 </i>
  </energy>
  <time name="totalsc">   11.91   12.00</time>
 </calculation>
 <calculation>
  <scstep>
   <time name="dav">    0.85    0.85</time>
   <time name="total">    0.92    0.93</time>
   <energy>
    <i name="alphaZ">     96.77598676 </i>
    <i name="ewald">  15947.90180413 </i>
    <i name="hartreedc"> -22138.50172593 </i>
    <i name="XCdc">    559.13859989 </i>
    <i name="pawpsdc">  16792.94187910 </i>
    <i name="pawaedc"> -16996.44887191 </i>
    <i name="eentropy">     -0.01088232 </i>
    <i name="bandstr">  -1754.51219391 </i>
    <i name="atom">   7163.56118773 </i>
    <i name="e_fr_energy">   -329.15421646 </i>
    <i name="e_wo_entrp">   -329.14333415 </i>
    <i name="e_0_energy">   -329.14877530 </i>
   </energy>
  </scstep>
  <scstep>
   <time name="diag">    0.20    0.20</time>
   <time name="diis">    0.36    0.36</time>
   <time name="orth">    0.05    0.05</time>
   <time name="total">    0.69    0.69</time>
   <energy>
    <i name="e_fr_energy">   -329.36073935 </i>
    <i name="e_wo_entrp">   -329.34928864 </i>
    <i name="e_0_energy">   -329.35501399 </i>
   </energy>
  </scstep>
  <scstep>
   <time name="diag">    0.20    0.20</time>
   <time name="diis">    0.41    0.41</time>
   <time name="orth">    0.06    0.06</time>
   <time name="total">    0.75    0.76</time>
   <energy>
    <i name="e_fr_energy">   -329.34963208 </i>
    <i name="e_wo_entrp">   -329.33797107 </i>
    <i name="e_0_energy">   -329.34380157 </i>
   </energy>
  </scstep>
  <scstep>
   <time name="diag">    0.24    0.24</time>
   <time name="diis">    0.39    0.39</time>
   <time name="orth">    0.05    0.05</time>
   <time name="total">    0.75    0.75</time>
   <energy>
    <i name="e_fr_energy">   -329.34504318 </i>
    <i name="e_wo_entrp">   -329.33335105 </i>
    <i name="e_0_energy">   -329.33919711 </i>
   </energy>
  </scstep>
  <scstep>
   <time name="diag">    0.20    0.20</time>
   <time name="diis">    0.39    0.40</time>
   <time name="orth">    0.05    0.05</time>
   <time name="total">    0.71    0.72</time>
   <energy>
    <i name="e_fr_energy">   -329.34498011 </i>
    <i name="e_wo_entrp">   -329.33331078 </i>
    <i name="e_0_energy">   -329.33914544 </i>
   </energy>
  </scstep>
  <scstep>
   <time name="diag">    0.24    0.24</time>
   <time name="diis">    0.44    0.44</time>
   <time name="orth">    0.05    0.05</time>
   <time name="total">    0.80    0.81</time>
   <energy>
    <i name="e_fr_energy">   -329.34514635 </i>
    <i name="e_wo_entrp">   -329.33347832 </i>
    <i name="e_0_energy">   -329.33931234 </i>
   </energy>
  </scstep>
  <scstep>
   <time name="diag">    0.20    0.20</time>
   <time name="diis">    0.38    0.38</time>
   <time name="orth">    0.05    0.05</time>
   <time name="total">    0.70    0.71</time>
   <energy>
    <i name="e_fr_energy">   -329.34529535 </i>
    <i name="e_wo_entrp">   -329.33363446 </i>
    <i name="e_0_energy">   -329.33946491 </i>
   </energy>
  </scstep>
  <scstep>
   <time name="diag">    0.20    0.20</time>
   <time name="diis">    0.38    0.38</time>
   <time name="orth">    0.05    0.05</time>
   <time name="total">    0.70    0.71</time>
   <energy>
    <i name="e_fr_energy">   -329.34535445 </i>
    <i name="e_wo_entrp">   -329.33369477 </i>
    <i name="e_0_energy">   -329.33952461 </i>
   </energy>
  </scstep>
  <scstep>
   <time name="diag">    0.30    0.30</time>
   <time name="diis">    0.33    0.33</time>
   <time name="orth">    0.05    0.05</time>
   <time name="total">    0.75    0.76</time>
   <energy>
    <i name="e_fr_energy">   -329.34547089 </i>
    <i name="e_wo_entrp">   -329.33381253 </i>
    <i name="e_0_energy">   -329.33964171 </i>
   </energy>
  </scstep>
  <scstep>
   <time name="diag">    0.20    0.20</time>
   <time name="diis">    0.28    0.28</time>
   <time name="orth">    0.05    0.05</time>
   <time name="total">    0.60    0.61</time>
   <energy>
    <i name="e_fr_energy">   -329.34550740 </i>
    <i name="e_wo_entrp">   -329.33384974 </i>
    <i name="e_0_energy">   -329.33967857 </i>
   </energy>
  </scstep>
  <scstep>
   <time name="diag">    0.21    0.22</time>
   <time name="diis">    0.27    0.27</time>
   <time name="orth">    0.05    0.05</time>
   <time name="total">    0.60    0.61</time>
   <energy>
    <i name="e_fr_energy">   -329.34555304 </i>
    <i name="e_wo_entrp">   -329.33389673 </i>
    <i name="e_0_energy">   -329.33972488 </i>
   </energy>
  </scstep>
  <scstep>
   <time name="diag">    0.20    0.20</time>
   <time name="diis">    0.25    0.25</time>
   <time name="orth">    0.05    0.05</time>
   <time name="total">    0.57    0.58</time>
   <energy>
    <i name="e_fr_energy">   -329.34556628 </i>
    <i name="e_wo_entrp">   -329.33390995 </i>
    <i name="e_0_energy">   -329.33973812 </i>
   </energy>
  </scstep>
  <scstep>
   <time name="diag">    0.20    0.20</time>
   <time name="diis">    0.22    0.22</time>
   <time name="orth">    0.05    0.05</time>
   <time name="total">    0.54    0.55</time>
   <energy>
    <i name="e_fr_energy">   -329.34557134 </i>
    <i name="e_wo_entrp">   -329.33391506 </i>
    <i name="e_0_energy">   -329.33974320 </i>
   </energy>
  </scstep>
  <scstep>
   <time name="diag">    0.22    0.22</time>
   <time name="diis">    0.23    0.23</time>
   <time name="orth">    0.05    0.05</time>
   <time name="total">    0.57    0.58</time>
   <energy>
    <i name="e_fr_energy">   -329.34557437 </i>
    <i name="e_wo_entrp">   -329.33391788 </i>
    <i name="e_0_energy">   -329.33974613 </i>
   </energy>
  </scstep>
  <scstep>
   <time name="diag">    0.20    0.20</time>
   <time name="diis">    0.21    0.21</time>
   <time name="orth">    0.05    0.05</time>
   <time name="total">    0.50    0.50</time>
   <energy>
    <i name="alphaZ">     96.77598676 </i>
    <i name="ewald">  15947.90180413 </i>
    <i name="hartreedc"> -22127.63517480 </i>
    <i name="XCdc">    558.79970677 </i>
    <i name="pawpsdc">  16708.66312459 </i>
    <i name="pawaedc"> -16912.00625086 </i>
    <i name="eentropy">     -0.01165652 </i>
    <i name="bandstr">  -1765.39430274 </i>
    <i name="atom">   7163.56118773 </i>
    <i name="e_fr_energy">   -329.34557494 </i>
    <i name="e_wo_entrp">   -329.33391842 </i>
    <i name="e_0_energy">   -329.33974668 </i>
   </energy>
  </scstep>
  <structure>
   <crystal>
    <varray name="basis" >
     <v>      12.78995221      -0.00217269       0.00599225 </v>
     <v>      -0.00125959       7.38626069      -0.00109881 </v>
     <v>       0.00709674      -0.00222388      14.97855793 </v>
    </varray>
    <i name="volume">   1415.02280149 </i>
    <varray name="rec_basis" >
     <v>       0.07818639       0.00001333      -0.00003704 </v>
     <v>       0.00002299       0.13538651       0.00002009 </v>
     <v>      -0.00003128       0.00000993       0.06676212 </v>
    </varray>
   </crystal>
   <varray name="positions" >
    <v>       0.16690609       0.16605618       0.25016199 </v>
    <v>       0.00027523      -0.00030029       0.24997104 </v>
    <v>       0.05576037       0.16645426       0.24997577 </v>
    <v>       0.22137569      -0.00028563       0.25020522 </v>
    <v>       0.49889138       0.17137648       0.24448444 </v>
    <v>       0.33354575       0.00048991       0.25006140 </v>
    <v>       0.38981798       0.16493735       0.24808764 </v>
    <v>       0.55643502       0.00179792       0.25019023 </v>
    <v>       0.83368622       0.16707081       0.25037742 </v>
    <v>       0.66729827      -0.00143703       0.25015354 </v>
    <v>       0.72086981       0.16744940       0.24922724 </v>
    <v>       0.88889714      -0.00102797       0.25010349 </v>
    <v>       0.16638898       0.49979768       0.25011393 </v>
    <v>       0.00013252       0.33351257       0.24996385 </v>
    <v>       0.05573231       0.49975712       0.24988908 </v>
    <v>       0.22283615       0.33464705       0.25068226 </v>
    <v>       0.33482143       0.33633019       0.24918968 </v>
    <v>       0.38988256       0.49828109       0.24508121 </v>
    <v>       0.55601052       0.33190360       0.24054362 </v>
    <v>       0.83286241       0.49988127       0.25008937 </v>
    <v>       0.66525628       0.33590062       0.24417286 </v>
    <v>       0.72297819       0.49840990       0.24777985 </v>
    <v>       0.88934596       0.33303020       0.25006163 </v>
    <v>       0.16628996       0.83448038       0.25016395 </v>
    <v>       0.00007880       0.66676031       0.25002102 </v>
    <v>       0.05549271       0.83359440       0.24995731 </v>
    <v>       0.22226045       0.66565502       0.25069903 </v>
    <v>       0.49884306       0.82934333       0.25006533 </v>
    <v>       0.33531337       0.66551499       0.24967470 </v>
    <v>       0.38800063       0.83560232       0.24949620 </v>
    <v>       0.55640747       0.66370641       0.24519488 </v>
    <v>       0.83334162       0.83282582       0.25015821 </v>
    <v>       0.66410420       0.66582722       0.24904419 </v>
    <v>       0.72130890       0.83274027       0.25079987 </v>
    <v>       0.88924422       0.66756065       0.25018825 </v>
    <v>       0.49836779       0.50308977       0.23197162 </v>
    <v>       0.53131069       0.41854639       0.40296866 </v>
   </varray>
  </structure>
  <varray name="forces" >
   <v>       0.11961057       0.50018792       0.05053096 </v>
   <v>      -0.16218886       0.06765011      -0.00139311 </v>
   <v>      -0.04656438       0.09213883       0.00973013 </v>
   <v>       0.53779317       0.29453585       0.03919919 </v>
   <v>       0.96298240      -2.19417768       0.15336626 </v>
   <v>      -0.29361577       0.10011063      -0.01383009 </v>
   <v>      -1.06859772       1.20546913      -0.19371606 </v>
   <v>      -0.91832581      -0.95885937      -0.23590535 </v>
   <v>      -0.71373651      -0.14602067      -0.06475335 </v>
   <v>      -0.63960568       0.82114866       0.02718364 </v>
   <v>       0.84664102       0.02869100      -0.16812186 </v>
   <v>      -0.15832610       0.43925269       0.03871924 </v>
   <v>       0.26864419       0.05923673       0.07272739 </v>
   <v>       0.08979188      -0.13958429       0.00459517 </v>
   <v>      -0.22284153       0.12578034       0.00068338 </v>
   <v>       0.16377873      -0.22704127      -0.01899851 </v>
   <v>      -0.54500958      -1.75640547      -0.21394425 </v>
   <v>       0.36248982       1.52216912      -0.26357514 </v>
   <v>      -1.11436670       2.06870163      -0.36651599 </v>
   <v>       0.44105848      -0.03038925      -0.06338135 </v>
   <v>       0.94248734      -1.07269704       0.04786652 </v>
   <v>      -0.66765299       1.02979908      -0.20352236 </v>
   <v>      -0.19081715       0.14439083       0.01589290 </v>
   <v>       0.41231941      -0.76702062       0.06959646 </v>
   <v>       0.02965505      -0.07947394      -0.00226058 </v>
   <v>      -0.01706230      -0.06829216       0.00915906 </v>
   <v>       0.61331154       0.31201988      -0.01753464 </v>
   <v>       0.95127026       1.68537137      -0.23526004 </v>
   <v>      -1.29857950       0.32759641      -0.18742989 </v>
   <v>       0.64819977      -1.19863353      -0.01404394 </v>
   <v>      -2.16782385       0.68662715      -0.24889903 </v>
   <v>      -0.36608973      -0.05543261       0.07087807 </v>
   <v>       2.08195290      -0.50638352      -0.18643145 </v>
   <v>       0.19981561      -0.42552462       0.01440775 </v>
   <v>      -0.22965188      -0.40648205       0.02780859 </v>
   <v>       1.15803226      -1.48157374       0.64355064 </v>
   <v>      -0.00897837       0.00311444       1.40362164 </v>
  </varray>
  <varray name="stress" >
   <v>       3.90832605       1.67627142      -0.20614377 </v>
   <v>       1.67627143       1.52880971       0.23263859 </v>
   <v>      -0.20614376       0.23263859       3.54241222 </v>
  </varray>
  <energy>
   <i name="e_fr_energy">   -329.34557494 </i>
   <i name="e_wo_entrp">   -329.33974668 </i>
   <i name="e_0_energy">     -0.01165652 </i>
  </energy>
  <time name="totalsc">   10.93   11.05</time>
 </calculation>
 <calculation>
  <scstep>
   <time name="dav">    0.87    0.87</time>
   <time name="total">    0.95    0.95</time>
   <energy>
    <i name="alphaZ">     96.77598676 </i>
    <i name="ewald">  16069.09947087 </i>
    <i name="hartreedc"> -22242.10828815 </i>
    <i name="XCdc">    558.87076066 </i>
    <i name="pawpsdc">  16708.67931481 </i>
    <i name="pawaedc"> -16912.02230621 </i>
    <i name="eentropy">     -0.01236922 </i>
    <i name="bandstr">  -1772.28255247 </i>
    <i name="atom">   7163.56118773 </i>
    <i name="e_fr_energy">   -329.43879522 </i>
    <i name="e_wo_entrp">   -329.42642600 </i>
    <i name="e_0_energy">   -329.43261061 </i>
   </energy>
  </scstep>
  <scstep>
   <time name="diag">    0.20    0.20</time>
   <time name="diis">    0.38    0.38</time>
   <time name="orth">    0.05    0.05</time>
   <time name="total">    0.71    0.71</time>
   <energy>
    <i name="e_fr_energy">   -329.46154179 </i>
    <i name="e_wo_entrp">   -329.44939327 </i>
    <i name="e_0_energy">   -329.45546753 </i>
   </energy>
  </scstep>
  <scstep>
   <time name="diag">    0.27    0.27</time>
   <time name="diis">    0.39    0.39</time>
   <time name="orth">    0.05    0.05</time>
   <time name="total">    0.78    0.79</time>
   <energy>
    <i name="e_fr_energy">   -329.45915343 </i>
    <i name="e_wo_entrp">   -329.44705701 </i>
    <i name="e_0_energy">   -329.45310522 </i>
   </energy>
  </scstep>
  <scstep>
   <time name="diag">    0.29    0.29</time>
   <time name="diis">    0.39    0.39</time>
   <time name="orth">    0.05    0.05</time>
   <time name="total">    0.80    0.81</time>
   <energy>
    <i name="e_fr_energy">   -329.45856247 </i>
    <i name="e_wo_entrp">   -329.44645601 </i>
    <i name="e_0_energy">   -329.45250924 </i>
   </energy>
  </scstep>
  <scstep>
   <time name="diag">    0.20    0.20</time>
   <time name="diis">    0.39    0.39</time>
   <time name="orth">    0.05    0.05</time>
   <time name="total">    0.71    0.72</time>
   <energy>
    <i name="e_fr_energy">   -329.45851867 </i>
    <i name="e_wo_entrp">   -329.44640997 </i>
    <i name="e_0_energy">   -329.45246432 </i>
   </energy>
  </scstep>
  <scstep>
   <time name="diag">    0.20    0.20</time>
   <time name="diis">    0.46    0.46</time>
   <time name="orth">    0.05    0.05</time>
   <time name="total">    0.78    0.79</time>
   <energy>
    <i name="e_fr_energy">   -329.45853529 </i>
    <i name="e_wo_entrp">   -329.44642478 </i>
    <i name="e_0_energy">   -329.45248004 </i>
   </energy>
  </scstep>
  <scstep>
   <time name="diag">    0.21    0.21</time>
   <time name="diis">    0.36    0.36</time>
   <time name="orth">    0.05    0.05</time>
   <time name="total">    0.69    0.70</time>
   <energy>
    <i name="e_fr_energy">   -329.45856253 </i>
    <i name="e_wo_entrp">   -329.44644924 </i>
    <i name="e_0_energy">   -329.45250589 </i>
   </energy>
  </scstep>
  <scstep>
   <time name="diag">    0.20    0.20</time>
   <time name="diis">    0.31    0.31</time>
   <time name="orth">    0.04    0.04</time>
   <time name="total">    0.63    0.64</time>
   <energy>
    <i name="e_fr_energy">   -329.45857293 </i>
    <i name="e_wo_entrp">   -329.44646008 </i>
    <i name="e_0_energy">   -329.45251651 </i>
   </energy>
  </scstep>
  <scstep>
   <time name="diag">    0.23    0.23</time>
   <time name="diis">    0.28    0.28</time>
   <time name="orth">    0.05    0.05</time>
   <time name="total">    0.63    0.64</time>
   <energy>
    <i name="e_fr_energy">   -329.45860225 </i>
    <i name="e_wo_entrp">   -329.44648861 </i>
    <i name="e_0_energy">   -329.45254543 </i>
   </energy>
  </scstep>
  <scstep>
   <time name="diag">    0.20    0.20</time>
   <time name="diis">    0.24    0.24</time>
   <time name="orth">    0.05    0.05</time>
   <time name="total">    0.56    0.58</time>
   <energy>
    <i name="e_fr_energy">   -329.45861655 </i>
    <i name="e_wo_entrp">   -329.44650268 </i>
    <i name="e_0_energy">   -329.45255961 </i>
   </energy>
  </scstep>
  <scstep>
   <time name="diag">    0.20    0.20</time>
   <time name="diis">    0.24    0.25</time>
   <time name="orth">    0.05    0.05</time>
   <time name="total">    0.56    0.57</time>
   <energy>
    <i name="e_fr_energy">   -329.45862945 </i>
    <i name="e_wo_entrp">   -329.44651539 </i>
    <i name="e_0_energy">   -329.45257242 </i>
   </energy>
  </scstep>
  <scstep>
   <time name="diag">    0.24    0.24</time>
   <time name="diis">    0.21    0.21</time>
   <time name="orth">    0.05    0.05</time>
   <time name="total">    0.56    0.57</time>
   <energy>
    <i name="e_fr_energy">   -329.45863412 </i>
    <i name="e_wo_entrp">   -329.44651995 </i>
    <i name="e_0_energy">   -329.45257704 </i>
   </energy>
  </scstep>
  <scstep>
   <time name="diag">    0.20    0.20</time>
   <time name="diis">    0.21    0.21</time>
   <time name="orth">    0.05    0.05</time>
   <time name="total">    0.53    0.54</time>
   <energy>
    <i name="e_fr_energy">   -329.45863770 </i>
    <i name="e_wo_entrp">   -329.44652345 </i>
    <i name="e_0_energy">   -329.45258057 </i>
   </energy>
  </scstep>
  <scstep>
   <time name="diag">    0.20    0.20</time>
   <time name="diis">    0.19    0.19</time>
   <time name="orth">    0.05    0.05</time>
   <time name="total">    0.52    0.52</time>
   <energy>
    <i name="e_fr_energy">   -329.45863936 </i>
    <i name="e_wo_entrp">   -329.44652519 </i>
    <i name="e_0_energy">   -329.45258228 </i>
   </energy>
  </scstep>
  <scstep>
   <time name="diag">    0.20    0.20</time>
   <time name="diis">    0.18    0.18</time>
   <time name="orth">    0.05    0.05</time>
   <time name="total">    0.48    0.48</time>
   <energy>
    <i name="alphaZ">     96.77598676 </i>
    <i name="ewald">  16069.09947087 </i>
    <i name="hartreedc"> -22246.43872918 </i>
    <i name="XCdc">    559.00693799 </i>
    <i name="pawpsdc">  16736.15596273 </i>
    <i name="pawaedc"> -16939.55778666 </i>
    <i name="eentropy">     -0.01211415 </i>
    <i name="bandstr">  -1768.04955629 </i>
    <i name="atom">   7163.56118773 </i>
    <i name="e_fr_energy">   -329.45864020 </i>
    <i name="e_wo_entrp">   -329.44652605 </i>
    <i name="e_0_energy">   -329.45258312 </i>
   </energy>
  </scstep>
  <structure>
   <crystal>
    <varray name="basis" >
     <v>      12.78556855       0.00070058       0.00532938 </v>
     <v>       0.00039909       7.38100057      -0.00060602 </v>
     <v>       0.00631026      -0.00121915      14.99437038 </v>
    </varray>
    <i name="volume">   1415.02280149 </i>
    <varray name="rec_basis" >
     <v>       0.07821320      -0.00000423      -0.00003292 </v>
     <v>      -0.00000743       0.13548299       0.00001102 </v>
     <v>      -0.00002780       0.00000548       0.06669171 </v>
    </varray>
   </crystal>
   <varray name="positions" >
    <v>       0.16693365       0.16645745       0.25011211 </v>
    <v>       0.00015042      -0.00014801       0.24998155 </v>
    <v>       0.05570781       0.16648630       0.24997813 </v>
    <v>       0.22166547      -0.00024861       0.25015736 </v>
    <v>       0.49929455       0.16918955       0.24513754 </v>
    <v>       0.33335494       0.00002696       0.25005606 </v>
    <v>       0.38930427       0.16527623       0.24842571 </v>
    <v>       0.55637424       0.00081021       0.25025083 </v>
    <v>       0.83373733       0.16683661       0.25032306 </v>
    <v>       0.66700356      -0.00096742       0.25009201 </v>
    <v>       0.72170388       0.16665080       0.24948023 </v>
    <v>       0.88883957      -0.00066626       0.25006361 </v>
    <v>       0.16656887       0.49993394       0.25006447 </v>
    <v>       0.00006785       0.33338259       0.24997242 </v>
    <v>       0.05566145       0.49985936       0.24991436 </v>
    <v>       0.22268974       0.33415911       0.25054377 </v>
    <v>       0.33446623       0.33537599       0.24947902 </v>
    <v>       0.38979893       0.49961081       0.24597911 </v>
    <v>       0.55520030       0.33445874       0.24040938 </v>
    <v>       0.83320471       0.50009860       0.25008952 </v>
    <v>       0.66580997       0.33492475       0.24484463 </v>
    <v>       0.72296113       0.49912598       0.24816437 </v>
    <v>       0.88922902       0.33303368       0.25004383 </v>
    <v>       0.16651486       0.83392550       0.25011093 </v>
    <v>       0.00004173       0.66680581       0.25001594 </v>
    <v>       0.05556557       0.83340654       0.24996559 </v>
    <v>       0.22199541       0.66605993       0.25056491 </v>
    <v>       0.49900893       0.83091524       0.25020104 </v>
    <v>       0.33442717       0.66655665       0.24989298 </v>
    <v>       0.38829617       0.83493434       0.24953541 </v>
    <v>       0.55550886       0.66462437       0.24602564 </v>
    <v>       0.83317095       0.83294614       0.25010479 </v>
    <v>       0.66481454       0.66588513       0.24936010 </v>
    <v>       0.72159387       0.83281595       0.25063542 </v>
    <v>       0.88915148       0.66722340       0.25014809 </v>
    <v>       0.49924641       0.50096472       0.23196741 </v>
    <v>       0.53130628       0.41854894       0.39887870 </v>
   </varray>
  </structure>
  <varray name="forces" >
   <v>       0.04885745       0.19749144       0.04391280 </v>
   <v>      -0.04971954      -0.01159822      -0.00456206 </v>
   <v>      -0.00693824       0.07323440       0.00632370 </v>
   <v>       0.26281016       0.20081858       0.03913077 </v>
   <v>       0.48288554      -0.98280583      -0.00159094 </v>
   <v>      -0.08681375       0.18974690      -0.00415419 </v>
   <v>      -0.50268887       0.71801004      -0.22526412 </v>
   <v>      -0.69110225      -0.46596605      -0.18530698 </v>
   <v>      -0.50942802      -0.05569922      -0.03006446 </v>
   <v>      -0.25468653       0.44009128       0.04525735 </v>
   <v>       0.21057713       0.24667898      -0.20642018 </v>
   <v>      -0.08193933       0.20520500       0.03642289 </v>
   <v>       0.03694114      -0.01543644       0.06199163 </v>
   <v>       0.08440854      -0.05848307      -0.00098813 </v>
   <v>      -0.11548257       0.06006500      -0.00695838 </v>
   <v>       0.17467072      -0.01685715       0.02263879 </v>
   <v>      -0.20841360      -0.94748214      -0.22994673 </v>
   <v>       0.16167704       0.63807814      -0.38095286 </v>
   <v>      -0.23374251       0.39744800      -0.16286016 </v>
   <v>       0.18957717      -0.08984440      -0.03971343 </v>
   <v>       0.48483059      -0.50704134      -0.06342120 </v>
   <v>      -0.46605375       0.53149971      -0.22144614 </v>
   <v>      -0.08085161       0.12319659       0.01790690 </v>
   <v>       0.16138016      -0.37201210       0.06164749 </v>
   <v>       0.03703397      -0.08184113       0.00276008 </v>
   <v>      -0.04079528       0.01712640       0.00596128 </v>
   <v>       0.58238627       0.10751946       0.02586746 </v>
   <v>       0.63555567       0.82737883      -0.21417511 </v>
   <v>      -0.55138197      -0.04576044      -0.20513470 </v>
   <v>       0.30460728      -0.64720559      -0.00949130 </v>
   <v>      -0.94343715       0.33514220      -0.33588161 </v>
   <v>      -0.14373625      -0.05612367       0.06036824 </v>
   <v>       1.06615857      -0.34784356      -0.22225365 </v>
   <v>      -0.01255325      -0.27634093       0.06192358 </v>
   <v>      -0.12946884      -0.17441297       0.02986583 </v>
   <v>       0.19339900      -0.15814645       0.59533801 </v>
   <v>      -0.00852310       0.00216977       1.63326954 </v>
  </varray>
  <varray name="stress" >
   <v>       3.86275995       0.49669191      -0.04938223 </v>
   <v>       0.49669190       3.13114917       0.03622599 </v>
   <v>      -0.04938221       0.03622597       4.04972507 </v>
  </varray>
  <energy>
   <i name="e_fr_energy">   -329.45864020 </i>
   <i name="e_wo_entrp">   -329.45258312 </i>
   <i name="e_0_energy">     -0.01211415 </i>
  </energy>
  <time name="totalsc">   10.72   10.82</time>
 </calculation>
 <calculation>
  <scstep>
   <time name="dav">    0.89    0.89</time>
   <time name="total">    0.96    0.97</time>
   <energy>
    <i name="alphaZ">     96.77598676 </i>
    <i name="ewald">  15843.75466021 </i>
    <i name="hartreedc"> -22030.09421249 </i>
    <i name="XCdc">    558.85019163 </i>
    <i name="pawpsdc">  16736.15169563 </i>
    <i name="pawaedc"> -16939.55360413 </i>
    <i name="eentropy">     -0.01271293 </i>
    <i name="bandstr">  -1758.95865627 </i>
    <i name="atom">   7163.56118773 </i>
    <i name="e_fr_energy">   -329.52546386 </i>
    <i name="e_wo_entrp">   -329.51275093 </i>
    <i name="e_0_energy">   -329.51910739 </i>
   </energy>
  </scstep>
  <scstep>
   <time name="diag">    0.20    0.20</time>
   <time name="diis">    0.37    0.37</time>
   <time name="orth">    0.05    0.05</time>
   <time name="total">    0.69    0.70</time>
   <energy>
    <i name="e_fr_energy">   -329.66472062 </i>
    <i name="e_wo_entrp">   -329.65231140 </i>
    <i name="e_0_energy">   -329.65851601 </i>
   </energy>
  </scstep>
  <scstep>
   <time name="diag">    0.20    0.20</time>
   <time name="diis">    0.40    0.40</time>
   <time name="orth">    0.05    0.05</time>
   <time name="total">    0.72    0.73</time>
   <energy>
    <i name="e_fr_energy">   -329.66038447 </i>
    <i name="e_wo_entrp">   -329.64798429 </i>
    <i name="e_0_energy">   -329.65418438 </i>
   </energy>
  </scstep>
  <scstep>
   <time name="diag">    0.22    0.22</time>
   <time name="diis">    0.38    0.39</time>
   <time name="orth">    0.05    0.05</time>
   <time name="total">    0.73    0.73</time>
   <energy>
    <i name="e_fr_energy">   -329.65772783 </i>
    <i name="e_wo_entrp">   -329.64528943 </i>
    <i name="e_0_energy">   -329.65150863 </i>
   </energy>
  </scstep>
  <scstep>
   <time name="diag">    0.20    0.20</time>
   <time name="diis">    0.38    0.39</time>
   <time name="orth">    0.05    0.05</time>
   <time name="total">    0.71    0.71</time>
   <energy>
    <i name="e_fr_energy">   -329.65768463 </i>
    <i name="e_wo_entrp">   -329.64528518 </i>
    <i name="e_0_energy">   -329.65148490 </i>
   </energy>
  </scstep>
  <scstep>
   <time name="diag">    0.20    0.20</time>
   <time name="diis">    0.40    0.40</time>
   <time name="orth">    0.05    0.05</time>
   <time name="total">    0.72    0.72</time>
   <energy>
    <i name="e_fr_energy">   -329.65774755 </i>
    <i name="e_wo_entrp">   -329.64534582 </i>
    <i name="e_0_energy">   -329.65154669 </i>
   </energy>
  </scstep>
  <scstep>
   <time name="diag">    0.20    0.20</time>
   <time name="diis">    0.38    0.38</time>
   <time name="orth">    0.05    0.05</time>
   <time name="total">    0.71    0.71</time>
   <energy>
    <i name="e_fr_energy">   -329.65778960 </i>
    <i name="e_wo_entrp">   -329.64538788 </i>
    <i name="e_0_energy">   -329.65158874 </i>
   </energy>
  </scstep>
  <scstep>
   <time name="diag">    0.20    0.20</time>
   <time name="diis">    0.37    0.37</time>
   <time name="orth">    0.05    0.05</time>
   <time name="total">    0.77    0.78</time>
   <energy>
    <i name="e_fr_energy">   -329.65783773 </i>
    <i name="e_wo_entrp">   -329.64544106 </i>
    <i name="e_0_energy">   -329.65163940 </i>
   </energy>
  </scstep>
  <scstep>
   <time name="diag">    0.20    0.20</time>
   <time name="diis">    0.28    0.28</time>
   <time name="orth">    0.05    0.05</time>
   <time name="total">    0.60    0.61</time>
   <energy>
    <i name="e_fr_energy">   -329.65788369 </i>
    <i name="e_wo_entrp">   -329.64548667 </i>
    <i name="e_0_energy">   -329.65168518 </i>
   </energy>
  </scstep>
  <scstep>
   <time name="diag">    0.27    0.27</time>
   <time name="diis">    0.28    0.28</time>
   <time name="orth">    0.05    0.05</time>
   <time name="total">    0.66    0.67</time>
   <energy>
    <i name="e_fr_energy">   -329.65792019 </i>
    <i name="e_wo_entrp">   -329.64552520 </i>
    <i name="e_0_energy">   -329.65172270 </i>
   </energy>
  </scstep>
  <scstep>
   <time name="diag">    0.20    0.20</time>
   <time name="diis">    0.26    0.26</time>
   <time name="orth">    0.05    0.05</time>
   <time name="total">    0.58    0.58</time>
   <energy>
    <i name="e_fr_energy">   -329.65793973 </i>
    <i name="e_wo_entrp">   -329.64554568 </i>
    <i name="e_0_energy">   -329.65174270 </i>
   </energy>
  </scstep>
  <scstep>
   <time name="diag">    0.20    0.20</time>
   <time name="diis">    0.24    0.24</time>
   <time name="orth">    0.05    0.05</time>
   <time name="total">    0.56    0.57</time>
   <energy>
    <i name="e_fr_energy">   -329.65795207 </i>
    <i name="e_wo_entrp">   -329.64555780 </i>
    <i name="e_0_energy">   -329.65175493 </i>
   </energy>
  </scstep>
  <scstep>
   <time name="diag">    0.20    0.20</time>
   <time name="diis">    0.23    0.23</time>
   <time name="orth">    0.05    0.05</time>
   <time name="total">    0.56    0.57</time>
   <energy>
    <i name="e_fr_energy">   -329.65795702 </i>
    <i name="e_wo_entrp">   -329.64556270 </i>
    <i name="e_0_energy">   -329.65175986 </i>
   </energy>
  </scstep>
  <scstep>
   <time name="diag">    0.20    0.20</time>
   <time name="diis">    0.21    0.21</time>
   <time name="orth">    0.05    0.05</time>
   <time name="total">    0.53    0.54</time>
   <energy>
    <i name="e_fr_energy">   -329.65795997 </i>
    <i name="e_wo_entrp">   -329.64556560 </i>
    <i name="e_0_energy">   -329.65176279 </i>
   </energy>
  </scstep>
  <scstep>
   <time name="diag">    0.20    0.20</time>
   <time name="diis">    0.20    0.20</time>
   <time name="orth">    0.05    0.05</time>
   <time name="total">    0.50    0.50</time>
   <energy>
    <i name="alphaZ">     96.77598676 </i>
    <i name="ewald">  15843.75466021 </i>
    <i name="hartreedc"> -22025.94354110 </i>
    <i name="XCdc">    558.69659453 </i>
    <i name="pawpsdc">  16693.14576172 </i>
    <i name="pawaedc"> -16896.43336810 </i>
    <i name="eentropy">     -0.01239436 </i>
    <i name="bandstr">  -1763.20284829 </i>
    <i name="atom">   7163.56118773 </i>
    <i name="e_fr_energy">   -329.65796091 </i>
    <i name="e_wo_entrp">   -329.64556655 </i>
    <i name="e_0_energy">   -329.65176373 </i>
   </energy>
  </scstep>
  <structure>
   <crystal>
    <varray name="basis" >
     <v>      12.79378661       0.00125936       0.00583108 </v>
     <v>       0.00072187       7.38569288      -0.00113127 </v>
     <v>       0.00691069      -0.00228830      14.97521950 </v>
    </varray>
    <i name="volume">   1415.02280149 </i>
    <varray name="rec_basis" >
     <v>       0.07816296      -0.00000765      -0.00003607 </v>
     <v>      -0.00001334       0.13539692       0.00002070 </v>
     <v>      -0.00003044       0.00001023       0.06677700 </v>
    </varray>
   </crystal>
   <varray name="positions" >
    <v>       0.16701416       0.16671321       0.25027859 </v>
    <v>       0.00021147      -0.00042294       0.24995645 </v>
    <v>       0.05576822       0.16675365       0.24998805 </v>
    <v>       0.22188937       0.00055980       0.25031051 </v>
    <v>       0.49989664       0.16819789       0.24417007 </v>
    <v>       0.33342132       0.00152641       0.25005526 </v>
    <v>       0.38881616       0.16786089       0.24745112 </v>
    <v>       0.55474955       0.00026738       0.24976993 </v>
    <v>       0.83239800       0.16694346       0.25034008 </v>
    <v>       0.66680703       0.00022980       0.25027885 </v>
    <v>       0.72099424       0.16889139       0.24867014 </v>
    <v>       0.88872133      -0.00031891       0.25019962 </v>
    <v>       0.16639475       0.49966636       0.25026853 </v>
    <v>       0.00037276       0.33332327       0.24995760 </v>
    <v>       0.05547963       0.49996639       0.24986247 </v>
    <v>       0.22333925       0.33480756       0.25079577 </v>
    <v>       0.33447403       0.33271409       0.24856577 </v>
    <v>       0.39032405       0.50038795       0.24384878 </v>
    <v>       0.55581785       0.33239051       0.24026333 </v>
    <v>       0.83316950       0.49939149       0.25000510 </v>
    <v>       0.66619477       0.33418814       0.24371895 </v>
    <v>       0.72183036       0.50035202       0.24712925 </v>
    <v>       0.88920115       0.33355793       0.25010806 </v>
    <v>       0.16658290       0.83314685       0.25031930 </v>
    <v>       0.00018839       0.66638683       0.25002923 </v>
    <v>       0.05535669       0.83375780       0.24996602 </v>
    <v>       0.22383179       0.66592334       0.25081702 </v>
    <v>       0.50034105       0.83214793       0.24954744 </v>
    <v>       0.33436871       0.66482032       0.24913763 </v>
    <v>       0.38861528       0.83314019       0.24945707 </v>
    <v>       0.55449610       0.66470791       0.24409066 </v>
    <v>       0.83306645       0.83252710       0.25031143 </v>
    <v>       0.66641053       0.66430486       0.24842290 </v>
    <v>       0.72114177       0.83151672       0.25100894 </v>
    <v>       0.88896720       0.66697220       0.25027058 </v>
    <v>       0.49842734       0.50342597       0.23323265 </v>
    <v>       0.53129032       0.41855424       0.40836685 </v>
   </varray>
  </structure>
  <varray name="forces" >
   <v>       0.06668742       0.36060469       0.04160306 </v>
   <v>      -0.18832417       0.33787637       0.01076471 </v>
   <v>       0.03834078      -0.09203042       0.01784673 </v>
   <v>       0.05895467      -0.22068627       0.03532997 </v>
   <v>      -0.35427895      -0.32720668       0.09808339 </v>
   <v>       0.18346291      -0.60603737      -0.03029242 </v>
   <v>       0.27702020      -0.66751589      -0.13600394 </v>
   <v>       0.94413973      -0.00219694      -0.18958537 </v>
   <v>       0.42347161       0.12127368      -0.07981449 </v>
   <v>      -0.70804984      -0.07340290      -0.04532840 </v>
   <v>       0.49576851      -0.91085406      -0.04104517 </v>
   <v>      -0.37261363       0.11770963       0.03945149 </v>
   <v>       0.61490971       0.32025788       0.05545130 </v>
   <v>      -0.23518845      -0.02454755       0.01778831 </v>
   <v>       0.14389978      -0.01267107       0.03486213 </v>
   <v>      -0.40998602      -0.39139317      -0.07221977 </v>
   <v>       0.03053577       0.96436574      -0.27978976 </v>
   <v>      -0.49333127      -0.34002839      -0.01679214 </v>
   <v>      -0.51652940       1.09146950      -0.21220806 </v>
   <v>      -0.13016497       0.32282511      -0.08429772 </v>
   <v>      -0.26539488       0.36547683      -0.02094761 </v>
   <v>       0.80940363      -0.47779913      -0.12640262 </v>
   <v>      -0.21648522      -0.34340268       0.00467645 </v>
   <v>       0.53756127      -0.02782567       0.05241427 </v>
   <v>      -0.22080088       0.16395987       0.00244262 </v>
   <v>       0.24519503      -0.38552376       0.02918095 </v>
   <v>      -1.03233312      -0.11515594      -0.06832781 </v>
   <v>      -0.71606175      -0.04183126      -0.26907151 </v>
   <v>       0.13205177       0.56000040      -0.18069250 </v>
   <v>       0.27186580       0.36041459      -0.04639516 </v>
   <v>       0.57459046       0.55405275       0.00054028 </v>
   <v>      -0.18424762       0.12554816       0.08518388 </v>
   <v>      -0.96909119       0.34022672      -0.24755827 </v>
   <v>       0.34005222       0.54142900      -0.04547156 </v>
   <v>      -0.00027358      -0.30234137       0.00807526 </v>
   <v>       0.83072321      -1.28282822       0.48299005 </v>
   <v>      -0.00547955      -0.00221221       1.17555946 </v>
  </varray>
  <varray name="stress" >
   <v>       1.23684992      -0.79266993      -0.13942660 </v>
   <v>      -0.79266995       2.00008089       0.17257928 </v>
   <v>      -0.13942659       0.17257927       3.02296163 </v>
  </varray>
  <energy>
   <i name="e_fr_energy">   -329.65796091 </i>
   <i name="e_wo_entrp">   -329.65176373 </i>
   <i name="e_0_energy">     -0.01239436 </i>
  </energy>
  <time name="totalsc">   10.89   10.97</time>
 </calculation>
 <calculation>
  <scstep>
   <time name="dav">    0.89    0.89</time>
   <time name="total">    0.96    0.96</time>
   <energy>
    <i name="alphaZ">     96.77598676 </i>
    <i name="ewald">  15872.81560919 </i>
    <i name="hartreedc"> -22053.91490358 </i>
    <i name="XCdc">    558.71363616 </i>
    <i name="pawpsdc">  16693.15807390 </i>
    <i name="pawaedc"> -16896.44556006 </i>
    <i name="eentropy">     -0.01228723 </i>
    <i name="bandstr">  -1764.31344979 </i>
    <i name="atom">   7163.56118773 </i>
    <i name="e_fr_energy">   -329.66170692 </i>
    <i name="e_wo_entrp">   -329.64941969 </i>
    <i name="e_0_energy">   -329.65556330 </i>
   </energy>
  </scstep>
  <scstep>
   <time name="diag">    0.23    0.23</time>
   <time name="diis">    0.37    0.37</time>
   <time name="orth">    0.05    0.05</time>
   <time name="total">    0.72    0.73</time>
   <energy>
    <i name="e_fr_energy">   -329.66264215 </i>
    <i name="e_wo_entrp">   -329.65030264 </i>
    <i name="e_0_energy">   -329.65647240 </i>
   </energy>
  </scstep>
  <scstep>
   <time name="diag">    0.20    0.20</time>
   <time name="diis">    0.39    0.39</time>
   <time name="orth">    0.05    0.05</time>
   <time name="total">    0.71    0.71</time>
   <energy>
    <i name="e_fr_energy">   -329.66251088 </i>
    <i name="e_wo_entrp">   -329.65016845 </i>
    <i name="e_0_energy">   -329.65633967 </i>
   </energy>
  </scstep>
  <scstep>
   <time name="diag">    0.20    0.20</time>
   <time name="diis">    0.40    0.40</time>
   <time name="orth">    0.05    0.05</time>
   <time name="total">    0.72    0.72</time>
   <energy>
    <i name="e_fr_energy">   -329.66249330 </i>
    <i name="e_wo_entrp">   -329.65015359 </i>
    <i name="e_0_energy">   -329.65632345 </i>
   </energy>
  </scstep>
  <scstep>
   <time name="diag">    0.29    0.30</time>
   <time name="diis">    0.41    0.41</time>
   <time name="orth">    0.05    0.05</time>
   <time name="total">    0.82    0.83</time>
   <energy>
    <i name="e_fr_energy">   -329.66249171 </i>
    <i name="e_wo_entrp">   -329.65015034 </i>
    <i name="e_0_energy">   -329.65632102 </i>
   </energy>
  </scstep>
  <scstep>
   <time name="diag">    0.20    0.20</time>
   <time name="diis">    0.27    0.28</time>
   <time name="orth">    0.05    0.05</time>
   <time name="total">    0.56    0.57</time>
   <energy>
    <i name="alphaZ">     96.77598676 </i>
    <i name="ewald">  15872.81560919 </i>
    <i name="hartreedc"> -22054.40300590 </i>
    <i name="XCdc">    558.73232657 </i>
    <i name="pawpsdc">  16697.40837493 </i>
    <i name="pawaedc"> -16900.70984745 </i>
    <i name="eentropy">     -0.01234180 </i>
    <i name="bandstr">  -1763.83078233 </i>
    <i name="atom">   7163.56118773 </i>
    <i name="e_fr_energy">   -329.66249229 </i>
    <i name="e_wo_entrp">   -329.65015049 </i>
    <i name="e_0_energy">   -329.65632139 </i>
   </energy>
  </scstep>
  <structure>
   <crystal>
    <varray name="basis" >
     <v>      12.79271437       0.00118649       0.00576566 </v>
     <v>       0.00067978       7.38508065      -0.00106277 </v>
     <v>       0.00683239      -0.00214888      14.97771611 </v>
    </varray>
    <i name="volume">   1415.02280149 </i>
    <varray name="rec_basis" >
     <v>       0.07816951      -0.00000720      -0.00003566 </v>
     <v>      -0.00001257       0.13540814       0.00001943 </v>
     <v>      -0.00003009       0.00000961       0.06676587 </v>
    </varray>
   </crystal>
   <varray name="positions" >
    <v>       0.16700367       0.16667988       0.25025685 </v>
    <v>       0.00020351      -0.00038711       0.24995973 </v>
    <v>       0.05576035       0.16671881       0.24998676 </v>
    <v>       0.22186019       0.00045445       0.25029051 </v>
    <v>       0.49981817       0.16832715       0.24429640 </v>
    <v>       0.33341267       0.00133100       0.25005535 </v>
    <v>       0.38887977       0.16752407       0.24757836 </v>
    <v>       0.55496127       0.00033811       0.24983271 </v>
    <v>       0.83257254       0.16692952       0.25033785 </v>
    <v>       0.66683265       0.00007377       0.25025445 </v>
    <v>       0.72108672       0.16859941       0.24877590 </v>
    <v>       0.88873674      -0.00036418       0.25018186 </v>
    <v>       0.16641744       0.49970122       0.25024188 </v>
    <v>       0.00033303       0.33333101       0.24995953 </v>
    <v>       0.05550333       0.49995244       0.24986925 </v>
    <v>       0.22325461       0.33472305       0.25076287 </v>
    <v>       0.33447300       0.33306100       0.24868503 </v>
    <v>       0.39025561       0.50028672       0.24412693 </v>
    <v>       0.55573737       0.33266004       0.24028241 </v>
    <v>       0.83317408       0.49948364       0.25001613 </v>
    <v>       0.66614461       0.33428416       0.24386593 </v>
    <v>       0.72197772       0.50019225       0.24726440 </v>
    <v>       0.88920478       0.33348961       0.25009968 </v>
    <v>       0.16657403       0.83324832       0.25029210 </v>
    <v>       0.00016927       0.66644143       0.25002749 </v>
    <v>       0.05538391       0.83371202       0.24996596 </v>
    <v>       0.22359248       0.66594115       0.25078411 </v>
    <v>       0.50016745       0.83198732       0.24963278 </v>
    <v>       0.33437632       0.66504661       0.24923626 </v>
    <v>       0.38857368       0.83337400       0.24946730 </v>
    <v>       0.55462807       0.66469705       0.24434330 </v>
    <v>       0.83308006       0.83258171       0.25028445 </v>
    <v>       0.66620253       0.66451083       0.24854528 </v>
    <v>       0.72120069       0.83168602       0.25096017 </v>
    <v>       0.88899121       0.66700493       0.25025459 </v>
    <v>       0.49853410       0.50310519       0.23306744 </v>
    <v>       0.53129246       0.41855337       0.40712800 </v>
   </varray>
  </structure>
  <varray name="forces" >
   <v>       0.06155077       0.33852462       0.04034047 </v>
   <v>      -0.17094205       0.29331375       0.00897857 </v>
   <v>       0.03008446      -0.07250199       0.01628408 </v>
   <v>       0.08069281      -0.17571996       0.03474116 </v>
   <v>      -0.24470782      -0.43224008       0.09061198 </v>
   <v>       0.14653459      -0.51321038      -0.02953622 </v>
   <v>       0.17063737      -0.47906239      -0.14687827 </v>
   <v>       0.73671612      -0.06849746      -0.19298372 </v>
   <v>       0.29714978       0.10404750      -0.07621836 </v>
   <v>      -0.65456999      -0.00747768      -0.02906512 </v>
   <v>       0.45305700      -0.75620679      -0.05903057 </v>
   <v>      -0.33478906       0.13168232       0.03655181 </v>
   <v>       0.54196282       0.28072318       0.05453735 </v>
   <v>      -0.19432487      -0.03185359       0.01281842 </v>
   <v>       0.11129454      -0.00306305       0.03038488 </v>
   <v>      -0.33667676      -0.34404571      -0.06149707 </v>
   <v>       0.00624641       0.71581522      -0.26740699 </v>
   <v>      -0.40186711      -0.20400599      -0.06412686 </v>
   <v>      -0.48997979       1.00903521      -0.20721690 </v>
   <v>      -0.09204877       0.27154946      -0.07771601 </v>
   <v>      -0.16475375       0.25343985      -0.02996995 </v>
   <v>       0.65271046      -0.33528206      -0.13518724 </v>
   <v>      -0.20043917      -0.28648042       0.00698091 </v>
   <v>       0.48877153      -0.07242080       0.05290663 </v>
   <v>      -0.18806712       0.13319114       0.00554078 </v>
   <v>       0.19803320      -0.32447355       0.02604696 </v>
   <v>      -0.80290459      -0.08634166      -0.05407203 </v>
   <v>      -0.53960320       0.07711311      -0.26000543 </v>
   <v>       0.04000174       0.47904085      -0.18377476 </v>
   <v>       0.27236583       0.23926850      -0.04017810 </v>
   <v>       0.38668069       0.51306401      -0.05531281 </v>
   <v>      -0.17822696       0.10393454       0.08124606 </v>
   <v>      -0.69995423       0.24299763      -0.24066254 </v>
   <v>       0.29217472       0.43780221      -0.03280852 </v>
   <v>      -0.01717848      -0.28554834       0.01035312 </v>
   <v>       0.75049127      -1.14391297       0.50676257 </v>
   <v>      -0.00612238      -0.00219820       1.22856171 </v>
  </varray>
  <varray name="stress" >
   <v>       1.50889273      -0.59749149      -0.12515458 </v>
   <v>      -0.59749146       2.06726761       0.16258343 </v>
   <v>      -0.12515458       0.16258344       3.16727986 </v>
  </varray>
  <energy>
   <i name="e_fr_energy">   -329.66249229 </i>
   <i name="e_wo_entrp">   -329.65632139 </i>
   <i name="e_0_energy">     -0.01234180 </i>
  </energy>
  <time name="totalsc">    5.27    5.31</time>
 </calculation>
 <calculation>
  <scstep>
   <time name="dav">    0.84    0.84</time>
   <time name="total">    0.91    0.92</time>
   <energy>
    <i name="alphaZ">     96.77598676 </i>
    <i name="ewald">  15715.26139531 </i>
    <i name="hartreedc"> -21900.10635419 </i>
    <i name="XCdc">    558.62050525 </i>
    <i name="pawpsdc">  16697.37166688 </i>
    <i name="pawaedc"> -16900.67258381 </i>
    <i name="eentropy">     -0.01267647 </i>
    <i name="bandstr">  -1760.57342836 </i>
    <i name="atom">   7163.56118773 </i>
    <i name="e_fr_energy">   -329.77430089 </i>
    <i name="e_wo_entrp">   -329.76162442 </i>
    <i name="e_0_energy">   -329.76796265 </i>
   </energy>
  </scstep>
  <scstep>
   <time name="diag">    0.20    0.20</time>
   <time name="diis">    0.37    0.37</time>
   <time name="orth">    0.05    0.05</time>
   <time name="total">    0.70    0.71</time>
   <energy>
    <i name="e_fr_energy">   -329.86222293 </i>
    <i name="e_wo_entrp">   -329.84958995 </i>
    <i name="e_0_energy">   -329.85590644 </i>
   </energy>
  </scstep>
  <scstep>
   <time name="diag">    0.20    0.21</time>
   <time name="diis">    0.41    0.41</time>
   <time name="orth">    0.05    0.05</time>
   <time name="total">    0.73    0.74</time>
   <energy>
    <i name="e_fr_energy">   -329.86142963 </i>
    <i name="e_wo_entrp">   -329.84876563 </i>
    <i name="e_0_energy">   -329.85509763 </i>
   </energy>
  </scstep>
  <scstep>
   <time name="diag">    0.20    0.20</time>
   <time name="diis">    0.39    0.39</time>
   <time name="orth">    0.05    0.05</time>
   <time name="total">    0.72    0.72</time>
   <energy>
    <i name="e_fr_energy">   -329.86021636 </i>
    <i name="e_wo_entrp">   -329.84753710 </i>
    <i name="e_0_energy">   -329.85387673 </i>
   </energy>
  </scstep>
  <scstep>
   <time name="diag">    0.20    0.20</time>
   <time name="diis">    0.38    0.39</time>
   <time name="orth">    0.05    0.05</time>
   <time name="total">    0.71    0.71</time>
   <energy>
    <i name="e_fr_energy">   -329.86013755 </i>
    <i name="e_wo_entrp">   -329.84747878 </i>
    <i name="e_0_energy">   -329.85380816 </i>
   </energy>
  </scstep>
  <scstep>
   <time name="diag">    0.20    0.20</time>
   <time name="diis">    0.39    0.39</time>
   <time name="orth">    0.05    0.05</time>
   <time name="total">    0.71    0.72</time>
   <energy>
    <i name="e_fr_energy">   -329.86014236 </i>
    <i name="e_wo_entrp">   -329.84748634 </i>
    <i name="e_0_energy">   -329.85381435 </i>
   </energy>
  </scstep>
  <scstep>
   <time name="diag">    0.28    0.29</time>
   <time name="diis">    0.39    0.39</time>
   <time name="orth">    0.05    0.05</time>
   <time name="total">    0.80    0.80</time>
   <energy>
    <i name="e_fr_energy">   -329.86014611 </i>
    <i name="e_wo_entrp">   -329.84748978 </i>
    <i name="e_0_energy">   -329.85381795 </i>
   </energy>
  </scstep>
  <scstep>
   <time name="diag">    0.30    0.30</time>
   <time name="diis">    0.35    0.35</time>
   <time name="orth">    0.05    0.05</time>
   <time name="total">    0.77    0.78</time>
   <energy>
    <i name="e_fr_energy">   -329.86015571 </i>
    <i name="e_wo_entrp">   -329.84750258 </i>
    <i name="e_0_energy">   -329.85382915 </i>
   </energy>
  </scstep>
  <scstep>
   <time name="diag">    0.20    0.20</time>
   <time name="diis">    0.25    0.25</time>
   <time name="orth">    0.05    0.05</time>
   <time name="total">    0.57    0.58</time>
   <energy>
    <i name="e_fr_energy">   -329.86016939 </i>
    <i name="e_wo_entrp">   -329.84751610 </i>
    <i name="e_0_energy">   -329.85384275 </i>
   </energy>
  </scstep>
  <scstep>
   <time name="diag">    0.20    0.20</time>
   <time name="diis">    0.27    0.27</time>
   <time name="orth">    0.05    0.05</time>
   <time name="total">    0.60    0.60</time>
   <energy>
    <i name="e_fr_energy">   -329.86018600 </i>
    <i name="e_wo_entrp">   -329.84753438 </i>
    <i name="e_0_energy">   -329.85386019 </i>
   </energy>
  </scstep>
  <scstep>
   <time name="diag">    0.20    0.20</time>
   <time name="diis">    0.24    0.24</time>
   <time name="orth">    0.05    0.05</time>
   <time name="total">    0.57    0.58</time>
   <energy>
    <i name="e_fr_energy">   -329.86019379 </i>
    <i name="e_wo_entrp">   -329.84754225 </i>
    <i name="e_0_energy">   -329.85386802 </i>
   </energy>
  </scstep>
  <scstep>
   <time name="diag">    0.21    0.22</time>
   <time name="diis">    0.24    0.24</time>
   <time name="orth">    0.05    0.05</time>
   <time name="total">    0.58    0.58</time>
   <energy>
    <i name="e_fr_energy">   -329.86020248 </i>
    <i name="e_wo_entrp">   -329.84755082 </i>
    <i name="e_0_energy">   -329.85387665 </i>
   </energy>
  </scstep>
  <scstep>
   <time name="diag">    0.20    0.20</time>
   <time name="diis">    0.31    0.31</time>
   <time name="orth">    0.05    0.05</time>
   <time name="total">    0.63    0.64</time>
   <energy>
    <i name="e_fr_energy">   -329.86020607 </i>
    <i name="e_wo_entrp">   -329.84755438 </i>
    <i name="e_0_energy">   -329.85388022 </i>
   </energy>
  </scstep>
  <scstep>
   <time name="diag">    0.22    0.22</time>
   <time name="diis">    0.22    0.23</time>
   <time name="orth">    0.05    0.05</time>
   <time name="total">    0.57    0.58</time>
   <energy>
    <i name="e_fr_energy">   -329.86020940 </i>
    <i name="e_wo_entrp">   -329.84755769 </i>
    <i name="e_0_energy">   -329.85388354 </i>
   </energy>
  </scstep>
  <scstep>
   <time name="diag">    0.20    0.20</time>
   <time name="diis">    0.18    0.18</time>
   <time name="orth">    0.05    0.05</time>
   <time name="total">    0.46    0.47</time>
   <energy>
    <i name="alphaZ">     96.77598676 </i>
    <i name="ewald">  15715.26139531 </i>
    <i name="hartreedc"> -21900.57439263 </i>
    <i name="XCdc">    558.59643074 </i>
    <i name="pawpsdc">  16684.28286556 </i>
    <i name="pawaedc"> -16887.51327288 </i>
    <i name="eentropy">     -0.01265170 </i>
    <i name="bandstr">  -1760.23775919 </i>
    <i name="atom">   7163.56118773 </i>
    <i name="e_fr_energy">   -329.86021029 </i>
    <i name="e_wo_entrp">   -329.84755859 </i>
    <i name="e_0_energy">   -329.85388444 </i>
   </energy>
  </scstep>
  <structure>
   <crystal>
    <varray name="basis" >
     <v>      12.79327926      -0.00246695       0.00526274 </v>
     <v>      -0.00142959       7.38754687      -0.00078461 </v>
     <v>       0.00624699      -0.00158816      14.97205467 </v>
    </varray>
    <i name="volume">   1415.02280149 </i>
    <varray name="rec_basis" >
     <v>       0.07816606       0.00001512      -0.00003261 </v>
     <v>       0.00002610       0.13536294       0.00001435 </v>
     <v>      -0.00002747       0.00000709       0.06679111 </v>
    </varray>
   </crystal>
   <varray name="positions" >
    <v>       0.16716424       0.16786547       0.25042898 </v>
    <v>      -0.00005060       0.00030497       0.24995617 </v>
    <v>       0.05585309       0.16668236       0.25001747 </v>
    <v>       0.22215071       0.00047443       0.25044526 </v>
    <v>       0.49980199       0.16636435       0.24377589 </v>
    <v>       0.33371068       0.00080763       0.25001106 </v>
    <v>       0.38884517       0.16783540       0.24670245 </v>
    <v>       0.55513717      -0.00023357       0.24922231 </v>
    <v>       0.83218168       0.16731293       0.25023676 </v>
    <v>       0.66556931       0.00085984       0.25033838 </v>
    <v>       0.72139038       0.16784918       0.24814060 </v>
    <v>       0.88807857       0.00026446       0.25032802 </v>
    <v>       0.16723596       0.50036044       0.25046003 </v>
    <v>       0.00020321       0.33319570       0.24996854 </v>
    <v>       0.05557280       0.50001552       0.24987892 </v>
    <v>       0.22311163       0.33413145       0.25084270 </v>
    <v>       0.33448922       0.33340556       0.24767303 </v>
    <v>       0.38991610       0.50020083       0.24259195 </v>
    <v>       0.55530796       0.33428295       0.23987842 </v>
    <v>       0.83299135       0.49981876       0.24984449 </v>
    <v>       0.66611983       0.33454512       0.24306063 </v>
    <v>       0.72234195       0.50001647       0.24636451 </v>
    <v>       0.88883977       0.33298640       0.25015349 </v>
    <v>       0.16746421       0.83250586       0.25051071 </v>
    <v>      -0.00005659       0.66655715       0.25004480 </v>
    <v>       0.05558499       0.83297825       0.25000450 </v>
    <v>       0.22344539       0.66559073       0.25087529 </v>
    <v>       0.50013489       0.83305017       0.24880757 </v>
    <v>       0.33440607       0.66530762       0.24845438 </v>
    <v>       0.38925960       0.83287857       0.24935487 </v>
    <v>       0.55461229       0.66628836       0.24295307 </v>
    <v>       0.83270158       0.83260991       0.25054419 </v>
    <v>       0.66607114       0.66417101       0.24755691 </v>
    <v>       0.72140012       0.83211883       0.25116424 </v>
    <v>       0.88883717       0.66598097       0.25035264 </v>
    <v>       0.49927720       0.50134419       0.23467001 </v>
    <v>       0.53126988       0.41855171       0.41535675 </v>
   </varray>
  </structure>
  <varray name="forces" >
   <v>      -0.03207229      -0.35366838       0.03596146 </v>
   <v>      -0.05947547      -0.15308853       0.02641258 </v>
   <v>      -0.03523068       0.06248290       0.02871238 </v>
   <v>       0.08756370      -0.11346672       0.03165258 </v>
   <v>      -0.17591676       0.67641180       0.05336905 </v>
   <v>       0.04009841      -0.31559722      -0.04471569 </v>
   <v>       0.26462221      -0.75418514      -0.04263296 </v>
   <v>       0.35128343       0.24222492      -0.18121532 </v>
   <v>       0.44488005      -0.12017747      -0.07561963 </v>
   <v>       0.50329384      -0.43308705      -0.10324449 </v>
   <v>      -0.28526665      -0.28687986      -0.00907568 </v>
   <v>       0.02031286      -0.07189828       0.03887465 </v>
   <v>      -0.16607769      -0.17632240       0.03815455 </v>
   <v>      -0.16679698       0.02786544       0.02693465 </v>
   <v>       0.23786420       0.00380122       0.06038228 </v>
   <v>      -0.05399711       0.15134772      -0.13384128 </v>
   <v>      -0.07002477       0.50874394      -0.24151858 </v>
   <v>      -0.07432589      -0.17672522       0.17441319 </v>
   <v>      -0.15946108      -0.04116440      -0.09572042 </v>
   <v>       0.10209698      -0.10295339      -0.09017873 </v>
   <v>      -0.17169504       0.04280310       0.02805316 </v>
   <v>       0.20546838      -0.22099433      -0.08531974 </v>
   <v>      -0.05312460       0.03754490      -0.03602827 </v>
   <v>      -0.19170518       0.25983783       0.04407417 </v>
   <v>      -0.02324905      -0.07880240       0.00919547 </v>
   <v>       0.16724841       0.13376259       0.04681173 </v>
   <v>      -0.26312130       0.08511029      -0.10897161 </v>
   <v>      -0.40144909      -0.47604268      -0.29288698 </v>
   <v>       0.20654596       0.29017731      -0.15149426 </v>
   <v>      -0.18608479       0.46878530      -0.09834487 </v>
   <v>       0.49228592      -0.12253265       0.14673403 </v>
   <v>       0.08580673       0.05919716       0.06824775 </v>
   <v>      -0.47668889       0.57532428      -0.17231362 </v>
   <v>      -0.25109601       0.36144815      -0.10918477 </v>
   <v>      -0.07835531       0.27615460      -0.00568917 </v>
   <v>       0.16371298      -0.25600725       0.29228010 </v>
   <v>       0.00213055      -0.00943007       0.92773230 </v>
  </varray>
  <varray name="stress" >
   <v>       1.14224131       0.33140498      -0.00889510 </v>
   <v>       0.33140498       0.82324684       0.03334143 </v>
   <v>      -0.00889509       0.03334141       2.45876688 </v>
  </varray>
  <energy>
   <i name="e_fr_energy">   -329.86021029 </i>
   <i name="e_wo_entrp">   -329.85388444 </i>
   <i name="e_0_energy">     -0.01265170 </i>
  </energy>
  <time name="totalsc">   10.85   10.95</time>
 </calculation>
 <calculation>
  <scstep>
   <time name="dav">    0.86    0.86</time>
   <time name="total">    0.94    0.94</time>
   <energy>
    <i name="alphaZ">     96.77598676 </i>
    <i name="ewald">  15644.27342856 </i>
    <i name="hartreedc"> -21830.91575653 </i>
    <i name="XCdc">    558.55114277 </i>
    <i name="pawpsdc">  16684.28621340 </i>
    <i name="pawaedc"> -16887.51663232 </i>
    <i name="eentropy">     -0.01274312 </i>
    <i name="bandstr">  -1758.87512931 </i>
    <i name="atom">   7163.56118773 </i>
    <i name="e_fr_energy">   -329.87230206 </i>
    <i name="e_wo_entrp">   -329.85955894 </i>
    <i name="e_0_energy">   -329.86593050 </i>
   </energy>
  </scstep>
  <scstep>
   <time name="diag">    0.20    0.20</time>
   <time name="diis">    0.37    0.37</time>
   <time name="orth">    0.05    0.05</time>
   <time name="total">    0.70    0.70</time>
   <energy>
    <i name="e_fr_energy">   -329.88180271 </i>
    <i name="e_wo_entrp">   -329.86906804 </i>
    <i name="e_0_energy">   -329.87543537 </i>
   </energy>
  </scstep>
  <scstep>
   <time name="diag">    0.20    0.20</time>
   <time name="diis">    0.45    0.45</time>
   <time name="orth">    0.05    0.05</time>
   <time name="total">    0.77    0.78</time>
   <energy>
    <i name="e_fr_energy">   -329.88143089 </i>
    <i name="e_wo_entrp">   -329.86868595 </i>
    <i name="e_0_energy">   -329.87505842 </i>
   </energy>
  </scstep>
  <scstep>
   <time name="diag">    0.20    0.20</time>
   <time name="diis">    0.38    0.38</time>
   <time name="orth">    0.05    0.05</time>
   <time name="total">    0.70    0.71</time>
   <energy>
    <i name="e_fr_energy">   -329.88118134 </i>
    <i name="e_wo_entrp">   -329.86843099 </i>
    <i name="e_0_energy">   -329.87480617 </i>
   </energy>
  </scstep>
  <scstep>
   <time name="diag">    0.20    0.20</time>
   <time name="diis">    0.39    0.39</time>
   <time name="orth">    0.05    0.05</time>
   <time name="total">    0.72    0.72</time>
   <energy>
    <i name="e_fr_energy">   -329.88115582 </i>
    <i name="e_wo_entrp">   -329.86841292 </i>
    <i name="e_0_energy">   -329.87478437 </i>
   </energy>
  </scstep>
  <scstep>
   <time name="diag">    0.20    0.20</time>
   <time name="diis">    0.37    0.38</time>
   <time name="orth">    0.05    0.05</time>
   <time name="total">    0.69    0.71</time>
   <energy>
    <i name="e_fr_energy">   -329.88115702 </i>
    <i name="e_wo_entrp">   -329.86841500 </i>
    <i name="e_0_energy">   -329.87478601 </i>
   </energy>
  </scstep>
  <scstep>
   <time name="diag">    0.20    0.20</time>
   <time name="diis">    0.35    0.35</time>
   <time name="orth">    0.05    0.05</time>
   <time name="total">    0.64    0.65</time>
   <energy>
    <i name="alphaZ">     96.77598676 </i>
    <i name="ewald">  15644.27342856 </i>
    <i name="hartreedc"> -21830.94461437 </i>
    <i name="XCdc">    558.53971285 </i>
    <i name="pawpsdc">  16679.99619000 </i>
    <i name="pawaedc"> -16883.19772028 </i>
    <i name="eentropy">     -0.01274198 </i>
    <i name="bandstr">  -1758.87258717 </i>
    <i name="atom">   7163.56118773 </i>
    <i name="e_fr_energy">   -329.88115790 </i>
    <i name="e_wo_entrp">   -329.86841592 </i>
    <i name="e_0_energy">   -329.87478691 </i>
   </energy>
  </scstep>
  <structure>
   <crystal>
    <varray name="basis" >
     <v>      12.79353791      -0.00413582       0.00503302 </v>
     <v>      -0.00239314       7.38867378      -0.00065755 </v>
     <v>       0.00597959      -0.00133203      14.96946925 </v>
    </varray>
    <i name="volume">   1415.02280149 </i>
    <varray name="rec_basis" >
     <v>       0.07816448       0.00002531      -0.00003122 </v>
     <v>       0.00004375       0.13534230       0.00001203 </v>
     <v>      -0.00002628       0.00000594       0.06680265 </v>
    </varray>
   </crystal>
   <varray name="positions" >
    <v>       0.16723768       0.16840689       0.25050763 </v>
    <v>      -0.00016661       0.00062095       0.24995453 </v>
    <v>       0.05589545       0.16666574       0.25003150 </v>
    <v>       0.22228342       0.00048362       0.25051598 </v>
    <v>       0.49979444       0.16546806       0.24353805 </v>
    <v>       0.33384676       0.00056871       0.24999082 </v>
    <v>       0.38882937       0.16797758       0.24630219 </v>
    <v>       0.55521746      -0.00049456       0.24894338 </v>
    <v>       0.83200316       0.16748793       0.25019056 </v>
    <v>       0.66499231       0.00121851       0.25037671 </v>
    <v>       0.72152902       0.16750668       0.24785030 </v>
    <v>       0.88777798       0.00055137       0.25039480 </v>
    <v>       0.16760989       0.50066165       0.25055973 </v>
    <v>       0.00014390       0.33313388       0.24997265 </v>
    <v>       0.05560454       0.50004434       0.24988334 </v>
    <v>       0.22304627       0.33386127       0.25087919 </v>
    <v>       0.33449663       0.33356295       0.24721058 </v>
    <v>       0.38976098       0.50016159       0.24189051 </v>
    <v>       0.55511193       0.33502396       0.23969379 </v>
    <v>       0.83290790       0.49997176       0.24976605 </v>
    <v>       0.66610852       0.33466430       0.24269263 </v>
    <v>       0.72250829       0.49993632       0.24595330 </v>
    <v>       0.88867301       0.33275653       0.25017809 </v>
    <v>       0.16787077       0.83216702       0.25061062 </v>
    <v>      -0.00015975       0.66660994       0.25005270 </v>
    <v>       0.05567679       0.83264323       0.25002211 </v>
    <v>       0.22337818       0.66543068       0.25091696 </v>
    <v>       0.50012008       0.83353554       0.24843047 </v>
    <v>       0.33441966       0.66542683       0.24809709 </v>
    <v>       0.38957288       0.83265249       0.24930351 </v>
    <v>       0.55460517       0.66701506       0.24231777 </v>
    <v>       0.83252870       0.83262269       0.25066288 </v>
    <v>       0.66601107       0.66401583       0.24710526 </v>
    <v>       0.72149126       0.83231650       0.25125749 </v>
    <v>       0.88876673       0.66551335       0.25039746 </v>
    <v>       0.49961653       0.50054015       0.23540236 </v>
    <v>       0.53125973       0.41855066       0.41911702 </v>
   </varray>
  </structure>
  <varray name="forces" >
   <v>      -0.08659016      -0.68393407       0.03719381 </v>
   <v>      -0.01523409      -0.34061040       0.03738424 </v>
   <v>      -0.06656439       0.12485970       0.03533052 </v>
   <v>       0.08748475      -0.08491882       0.02939068 </v>
   <v>      -0.16748367       1.16489872       0.05011799 </v>
   <v>       0.00633907      -0.23458375      -0.05179563 </v>
   <v>       0.31693530      -0.89382356      -0.00424861 </v>
   <v>       0.15959971       0.39108514      -0.17962105 </v>
   <v>       0.50289925      -0.22288064      -0.07535281 </v>
   <v>       1.05020781      -0.60907505      -0.12881745 </v>
   <v>      -0.63302109      -0.05871796       0.01175963 </v>
   <v>       0.18238814      -0.16686113       0.04180675 </v>
   <v>      -0.47883671      -0.39162811       0.01855439 </v>
   <v>      -0.15810587       0.05136834       0.03408717 </v>
   <v>       0.28558106       0.00624933       0.07227260 </v>
   <v>       0.09007802       0.37962081      -0.17045460 </v>
   <v>      -0.10880408       0.41526129      -0.24206945 </v>
   <v>       0.06821910      -0.16632175       0.28049757 </v>
   <v>       0.03128141      -0.55710430      -0.04476147 </v>
   <v>       0.18926721      -0.26285145      -0.09424834 </v>
   <v>      -0.13760103      -0.04884391       0.05744215 </v>
   <v>      -0.00246005      -0.16236369      -0.06721975 </v>
   <v>       0.02538705       0.18497366      -0.04447984 </v>
   <v>      -0.50115540       0.42152303       0.03655759 </v>
   <v>       0.04678981      -0.17213330       0.01320812 </v>
   <v>       0.15453210       0.33953222       0.05728441 </v>
   <v>      -0.00532331       0.18065060      -0.13019945 </v>
   <v>      -0.33561370      -0.74199135      -0.29162975 </v>
   <v>       0.27717253       0.20375613      -0.12973375 </v>
   <v>      -0.40361794       0.56379926      -0.11681134 </v>
   <v>       0.54575241      -0.41029241       0.22942913 </v>
   <v>       0.19296660       0.03961792       0.06323608 </v>
   <v>      -0.38683022       0.72052087      -0.15676089 </v>
   <v>      -0.49801645       0.31039179      -0.14864221 </v>
   <v>      -0.09497378       0.53413304      -0.01057775 </v>
   <v>      -0.13305052       0.18837721       0.16618078 </v>
   <v>       0.00040114      -0.01168342       0.81569052 </v>
  </varray>
  <varray name="stress" >
   <v>       1.14560769       0.78604053       0.01633781 </v>
   <v>       0.78604051       0.44017842      -0.00389049 </v>
   <v>       0.01633780      -0.00389050       2.21899832 </v>
  </varray>
  <energy>
   <i name="e_fr_energy">   -329.88115790 </i>
   <i name="e_wo_entrp">   -329.87478691 </i>
   <i name="e_0_energy">     -0.01274198 </i>
  </energy>
  <time name="totalsc">    5.96    6.00</time>
 </calculation>
 <calculation>
  <scstep>
   <time name="dav">    0.84    0.84</time>
   <time name="total">    0.91    0.92</time>
   <energy>
    <i name="alphaZ">     96.77598676 </i>
    <i name="ewald">  15509.75121211 </i>
    <i name="hartreedc"> -21696.13468363 </i>
    <i name="XCdc">    558.45002069 </i>
    <i name="pawpsdc">  16680.03575808 </i>
    <i name="pawaedc"> -16883.23925499 </i>
    <i name="eentropy">     -0.01243857 </i>
    <i name="bandstr">  -1759.09654083 </i>
    <i name="atom">   7163.56118773 </i>
    <i name="e_fr_energy">   -329.90875266 </i>
    <i name="e_wo_entrp">   -329.89631409 </i>
    <i name="e_0_energy">   -329.90253338 </i>
   </energy>
  </scstep>
  <scstep>
   <time name="diag">    0.20    0.20</time>
   <time name="diis">    0.37    0.37</time>
   <time name="orth">    0.05    0.05</time>
   <time name="total">    0.70    0.70</time>
   <energy>
    <i name="e_fr_energy">   -330.01252695 </i>
    <i name="e_wo_entrp">   -329.99989782 </i>
    <i name="e_0_energy">   -330.00621238 </i>
   </energy>
  </scstep>
  <scstep>
   <time name="diag">    0.20    0.20</time>
   <time name="diis">    0.40    0.40</time>
   <time name="orth">    0.05    0.05</time>
   <time name="total">    0.72    0.73</time>
   <energy>
    <i name="e_fr_energy">   -330.01082530 </i>
    <i name="e_wo_entrp">   -329.99814549 </i>
    <i name="e_0_energy">   -330.00448539 </i>
   </energy>
  </scstep>
  <scstep>
   <time name="diag">    0.20    0.20</time>
   <time name="diis">    0.40    0.40</time>
   <time name="orth">    0.05    0.05</time>
   <time name="total">    0.72    0.72</time>
   <energy>
    <i name="e_fr_energy">   -330.00936011 </i>
    <i name="e_wo_entrp">   -329.99667462 </i>
    <i name="e_0_energy">   -330.00301736 </i>
   </energy>
  </scstep>
  <scstep>
   <time name="diag">    0.20    0.20</time>
   <time name="diis">    0.42    0.42</time>
   <time name="orth">    0.05    0.05</time>
   <time name="total">    0.75    0.75</time>
   <energy>
    <i name="e_fr_energy">   -330.00932934 </i>
    <i name="e_wo_entrp">   -329.99665515 </i>
    <i name="e_0_energy">   -330.00299225 </i>
   </energy>
  </scstep>
  <scstep>
   <time name="diag">    0.20    0.20</time>
   <time name="diis">    0.39    0.39</time>
   <time name="orth">    0.05    0.05</time>
   <time name="total">    0.72    0.72</time>
   <energy>
    <i name="e_fr_energy">   -330.00932019 </i>
    <i name="e_wo_entrp">   -329.99665026 </i>
    <i name="e_0_energy">   -330.00298522 </i>
   </energy>
  </scstep>
  <scstep>
   <time name="diag">    0.20    0.20</time>
   <time name="diis">    0.38    0.38</time>
   <time name="orth">    0.05    0.05</time>
   <time name="total">    0.70    0.70</time>
   <energy>
    <i name="e_fr_energy">   -330.00931944 </i>
    <i name="e_wo_entrp">   -329.99664925 </i>
    <i name="e_0_energy">   -330.00298434 </i>
   </energy>
  </scstep>
  <scstep>
   <time name="diag">    0.20    0.20</time>
   <time name="diis">    0.35    0.35</time>
   <time name="orth">    0.05    0.05</time>
   <time name="total">    0.68    0.68</time>
   <energy>
    <i name="e_fr_energy">   -330.00932528 </i>
    <i name="e_wo_entrp">   -329.99665749 </i>
    <i name="e_0_energy">   -330.00299138 </i>
   </energy>
  </scstep>
  <scstep>
   <time name="diag">    0.20    0.20</time>
   <time name="diis">    0.28    0.28</time>
   <time name="orth">    0.05    0.05</time>
   <time name="total">    0.60    0.60</time>
   <energy>
    <i name="e_fr_energy">   -330.00934091 </i>
    <i name="e_wo_entrp">   -329.99667346 </i>
    <i name="e_0_energy">   -330.00300719 </i>
   </energy>
  </scstep>
  <scstep>
   <time name="diag">    0.20    0.20</time>
   <time name="diis">    0.32    0.32</time>
   <time name="orth">    0.05    0.05</time>
   <time name="total">    0.64    0.65</time>
   <energy>
    <i name="e_fr_energy">   -330.00935542 </i>
    <i name="e_wo_entrp">   -329.99668909 </i>
    <i name="e_0_energy">   -330.00302226 </i>
   </energy>
  </scstep>
  <scstep>
   <time name="diag">    0.20    0.20</time>
   <time name="diis">    0.26    0.26</time>
   <time name="orth">    0.05    0.05</time>
   <time name="total">    0.60    0.60</time>
   <energy>
    <i name="e_fr_energy">   -330.00936700 </i>
    <i name="e_wo_entrp">   -329.99670067 </i>
    <i name="e_0_energy">   -330.00303383 </i>
   </energy>
  </scstep>
  <scstep>
   <time name="diag">    0.20    0.20</time>
   <time name="diis">    0.24    0.24</time>
   <time name="orth">    0.05    0.05</time>
   <time name="total">    0.56    0.57</time>
   <energy>
    <i name="e_fr_energy">   -330.00937495 </i>
    <i name="e_wo_entrp">   -329.99670864 </i>
    <i name="e_0_energy">   -330.00304180 </i>
   </energy>
  </scstep>
  <scstep>
   <time name="diag">    0.20    0.20</time>
   <time name="diis">    0.21    0.21</time>
   <time name="orth">    0.05    0.05</time>
   <time name="total">    0.53    0.54</time>
   <energy>
    <i name="e_fr_energy">   -330.00938077 </i>
    <i name="e_wo_entrp">   -329.99671439 </i>
    <i name="e_0_energy">   -330.00304758 </i>
   </energy>
  </scstep>
  <scstep>
   <time name="diag">    0.21    0.21</time>
   <time name="diis">    0.20    0.20</time>
   <time name="orth">    0.05    0.05</time>
   <time name="total">    0.56    0.57</time>
   <energy>
    <i name="e_fr_energy">   -330.00938418 </i>
    <i name="e_wo_entrp">   -329.99671778 </i>
    <i name="e_0_energy">   -330.00305098 </i>
   </energy>
  </scstep>
  <scstep>
   <time name="diag">    0.20    0.20</time>
   <time name="diis">    0.18    0.18</time>
   <time name="orth">    0.05    0.05</time>
   <time name="total">    0.48    0.48</time>
   <energy>
    <i name="alphaZ">     96.77598676 </i>
    <i name="ewald">  15509.75121211 </i>
    <i name="hartreedc"> -21699.78822226 </i>
    <i name="XCdc">    558.50817648 </i>
    <i name="pawpsdc">  16687.07945745 </i>
    <i name="pawaedc"> -16890.23847568 </i>
    <i name="eentropy">     -0.01266641 </i>
    <i name="bandstr">  -1755.64604123 </i>
    <i name="atom">   7163.56118773 </i>
    <i name="e_fr_energy">   -330.00938505 </i>
    <i name="e_wo_entrp">   -329.99671864 </i>
    <i name="e_0_energy">   -330.00305185 </i>
   </energy>
  </scstep>
  <structure>
   <crystal>
    <varray name="basis" >
     <v>      12.79321866      -0.00212539       0.00469187 </v>
     <v>      -0.00123240       7.38767086      -0.00042184 </v>
     <v>       0.00557927      -0.00085328      14.97187352 </v>
    </varray>
    <i name="volume">   1415.02280149 </i>
    <varray name="rec_basis" >
     <v>       0.07816642       0.00001304      -0.00002913 </v>
     <v>       0.00002249       0.13536066       0.00000771 </v>
     <v>      -0.00002450       0.00000381       0.06679192 </v>
    </varray>
   </crystal>
   <varray name="positions" >
    <v>       0.16723281       0.16742953       0.25071802 </v>
    <v>      -0.00042243       0.00022575       0.25000648 </v>
    <v>       0.05586415       0.16700660       0.25011150 </v>
    <v>       0.22269689       0.00024772       0.25069914 </v>
    <v>       0.49949045       0.16718366       0.24314218 </v>
    <v>       0.33412656      -0.00060560       0.24987427 </v>
    <v>       0.38934556       0.16558335       0.24550435 </v>
    <v>       0.55565235       0.00016049       0.24812655 </v>
    <v>       0.83251969       0.16716698       0.24998756 </v>
    <v>       0.66566726       0.00010484       0.25026144 </v>
    <v>       0.72070857       0.16665354       0.24729416 </v>
    <v>       0.88749911       0.00061894       0.25058843 </v>
    <v>       0.16752097       0.50008431       0.25078445 </v>
    <v>      -0.00024665       0.33316531       0.25003124 </v>
    <v>       0.05616093       0.50012031       0.24999870 </v>
    <v>       0.22307312       0.33446368       0.25069947 </v>
    <v>       0.33432359       0.33511686       0.24593884 </v>
    <v>       0.38957201       0.49958629       0.24091823 </v>
    <v>       0.55477839       0.33482067       0.23926255 </v>
    <v>       0.83307010       0.49948743       0.24947159 </v>
    <v>       0.66584821       0.33475354       0.24205009 </v>
    <v>       0.72283273       0.49929198       0.24504106 </v>
    <v>       0.88838740       0.33285589       0.25016099 </v>
    <v>       0.16780811       0.83275886       0.25086252 </v>
    <v>      -0.00028286       0.66619901       0.25008778 </v>
    <v>       0.05612547       0.83299770       0.25014154 </v>
    <v>       0.22323631       0.66565506       0.25080699 </v>
    <v>       0.49951045       0.83227329       0.24725420 </v>
    <v>       0.33492590       0.66627262       0.24719895 </v>
    <v>       0.38949465       0.83389310       0.24902971 </v>
    <v>       0.55553428       0.66722366       0.24140045 </v>
    <v>       0.83252060       0.83276666       0.25099083 </v>
    <v>       0.66522409       0.66586555       0.24598111 </v>
    <v>       0.72081073       0.83363579       0.25122254 </v>
    <v>       0.88846356       0.66618796       0.25047055 </v>
    <v>       0.50005710       0.49951510       0.23709578 </v>
    <v>       0.53123996       0.41851358       0.42775572 </v>
   </varray>
  </structure>
  <varray name="forces" >
   <v>       0.10967916      -0.19893364      -0.00407412 </v>
   <v>       0.20421435      -0.12977895       0.06115947 </v>
   <v>      -0.20554217      -0.15035503       0.05500719 </v>
   <v>      -0.12617486      -0.04860708       0.01900932 </v>
   <v>       0.26486768       0.17292234       0.05589360 </v>
   <v>      -0.11421319       0.30623317      -0.07048549 </v>
   <v>      -0.39537678       0.43889420       0.05090733 </v>
   <v>      -0.29446806      -0.06918647      -0.18079153 </v>
   <v>      -0.35168337      -0.07381015      -0.08376375 </v>
   <v>       0.20758758       0.02768395      -0.21243800 </v>
   <v>       0.25343067       0.29322226       0.08042275 </v>
   <v>       0.44565063      -0.32263854       0.02750235 </v>
   <v>      -0.28726619       0.01801217      -0.02694008 </v>
   <v>       0.17283583       0.15527503       0.04749944 </v>
   <v>      -0.32308974      -0.14534995       0.09392818 </v>
   <v>       0.07392065      -0.07422864      -0.20919163 </v>
   <v>       0.05968687      -0.82853328      -0.11309195 </v>
   <v>       0.45688155       0.38403632       0.39978817 </v>
   <v>       0.22495413      -0.22469226       0.05542019 </v>
   <v>      -0.06269527       0.05019514      -0.10170363 </v>
   <v>      -0.07661324      -0.29817415       0.08646126 </v>
   <v>      -0.40676724       0.41586364      -0.01300701 </v>
   <v>       0.28223623       0.02852508      -0.07817174 </v>
   <v>      -0.28288155       0.20348854       0.01923223 </v>
   <v>       0.25961760       0.11426052       0.03231232 </v>
   <v>      -0.32055387       0.14282037       0.07469463 </v>
   <v>       0.28631208       0.13134262      -0.17035183 </v>
   <v>       0.39368765       0.21738787      -0.22258812 </v>
   <v>      -0.22691853      -0.03157850      -0.03809190 </v>
   <v>      -0.26710872      -0.28519119      -0.19992845 </v>
   <v>      -0.47762639      -0.59938910       0.30748382 </v>
   <v>      -0.16289043       0.09466378       0.02859726 </v>
   <v>       0.62284507      -0.02424372      -0.05057450 </v>
   <v>       0.19839376      -0.36774831      -0.20371085 </v>
   <v>       0.12885375       0.21669499      -0.01591050 </v>
   <v>      -0.27147627       0.47251086      -0.09583910 </v>
   <v>       0.00769065      -0.01159388       0.59533471 </v>
  </varray>
  <varray name="stress" >
   <v>       1.45149778       0.23994045       0.01186689 </v>
   <v>       0.23994047       0.63078547      -0.05665707 </v>
   <v>       0.01186689      -0.05665708       1.61972896 </v>
  </varray>
  <energy>
   <i name="e_fr_energy">   -330.00938505 </i>
   <i name="e_wo_entrp">   -330.00305185 </i>
   <i name="e_0_energy">     -0.01266641 </i>
  </energy>
  <time name="totalsc">   10.64   10.70</time>
 </calculation>
 <calculation>
  <scstep>
   <time name="dav">    0.94    0.95</time>
   <time name="total">    1.02    1.02</time>
   <energy>
    <i name="alphaZ">     96.77598676 </i>
    <i name="ewald">  15509.79635000 </i>
    <i name="hartreedc"> -21699.83582048 </i>
    <i name="XCdc">    558.50820358 </i>
    <i name="pawpsdc">  16687.07005461 </i>
    <i name="pawaedc"> -16890.22900981 </i>
    <i name="eentropy">     -0.01266649 </i>
    <i name="bandstr">  -1755.64367125 </i>
    <i name="atom">   7163.56118773 </i>
    <i name="e_fr_energy">   -330.00938534 </i>
    <i name="e_wo_entrp">   -329.99671885 </i>
    <i name="e_0_energy">   -330.00305209 </i>
   </energy>
  </scstep>
  <scstep>
   <time name="diag">    0.20    0.20</time>
   <time name="diis">    0.18    0.20</time>
   <time name="orth">    0.05    0.05</time>
   <time name="total">    0.47    0.49</time>
   <energy>
    <i name="alphaZ">     96.77598676 </i>
    <i name="ewald">  15509.79635000 </i>
    <i name="hartreedc"> -21699.83618756 </i>
    <i name="XCdc">    558.50821183 </i>
    <i name="pawpsdc">  16687.06591781 </i>
    <i name="pawaedc"> -16890.22490079 </i>
    <i name="eentropy">     -0.01266647 </i>
    <i name="bandstr">  -1755.64328469 </i>
    <i name="atom">   7163.56118773 </i>
    <i name="e_fr_energy">   -330.00938538 </i>
    <i name="e_wo_entrp">   -329.99671892 </i>
    <i name="e_0_energy">   -330.00305215 </i>
   </energy>
  </scstep>
  <structure>
   <crystal>
    <varray name="basis" >
     <v>      12.79321877      -0.00212608       0.00469199 </v>
     <v>      -0.00123279       7.38767121      -0.00042192 </v>
     <v>       0.00557941      -0.00085344      14.97187270 </v>
    </varray>
    <i name="volume">   1415.02280149 </i>
    <varray name="rec_basis" >
     <v>       0.07816642       0.00001304      -0.00002913 </v>
     <v>       0.00002249       0.13536066       0.00000771 </v>
     <v>      -0.00002450       0.00000381       0.06679192 </v>
    </varray>
   </crystal>
   <varray name="positions" >
    <v>       0.16723281       0.16742986       0.25071795 </v>
    <v>      -0.00042234       0.00022588       0.25000647 </v>
    <v>       0.05586416       0.16700649       0.25011147 </v>
    <v>       0.22269675       0.00024780       0.25069908 </v>
    <v>       0.49949056       0.16718307       0.24314232 </v>
    <v>       0.33412646      -0.00060520       0.24987431 </v>
    <v>       0.38934539       0.16558416       0.24550462 </v>
    <v>       0.55565221       0.00016027       0.24812683 </v>
    <v>       0.83251952       0.16716709       0.24998763 </v>
    <v>       0.66566703       0.00010521       0.25026148 </v>
    <v>       0.72070885       0.16665383       0.24729434 </v>
    <v>       0.88749921       0.00061891       0.25058837 </v>
    <v>       0.16752100       0.50008450       0.25078438 </v>
    <v>      -0.00024652       0.33316529       0.25003122 </v>
    <v>       0.05616074       0.50012028       0.24999866 </v>
    <v>       0.22307311       0.33446348       0.25069953 </v>
    <v>       0.33432365       0.33511633       0.24593927 </v>
    <v>       0.38957207       0.49958649       0.24091856 </v>
    <v>       0.55477850       0.33482074       0.23926270 </v>
    <v>       0.83307005       0.49948759       0.24947169 </v>
    <v>       0.66584830       0.33475351       0.24205031 </v>
    <v>       0.72283262       0.49929220       0.24504137 </v>
    <v>       0.88838749       0.33285586       0.25016100 </v>
    <v>       0.16780813       0.83275866       0.25086244 </v>
    <v>      -0.00028282       0.66619915       0.25008777 </v>
    <v>       0.05612532       0.83299758       0.25014150 </v>
    <v>       0.22323636       0.66565498       0.25080703 </v>
    <v>       0.49951065       0.83227372       0.24725460 </v>
    <v>       0.33492573       0.66627233       0.24719925 </v>
    <v>       0.38949467       0.83389268       0.24902980 </v>
    <v>       0.55553396       0.66722359       0.24140077 </v>
    <v>       0.83252060       0.83276661       0.25099072 </v>
    <v>       0.66522435       0.66586492       0.24598149 </v>
    <v>       0.72081096       0.83363534       0.25122256 </v>
    <v>       0.88846366       0.66618773       0.25047053 </v>
    <v>       0.50005695       0.49951545       0.23709520 </v>
    <v>       0.53123997       0.41851359       0.42775279 </v>
   </varray>
  </structure>
  <varray name="forces" >
   <v>       0.10964242      -0.19910720      -0.00407075 </v>
   <v>       0.20412668      -0.12985038       0.06112752 </v>
   <v>      -0.20551150      -0.15026040       0.05497967 </v>
   <v>      -0.12604590      -0.04863952       0.01901302 </v>
   <v>       0.26476415       0.17330314       0.05588907 </v>
   <v>      -0.11414715       0.30601020      -0.07046705 </v>
   <v>      -0.39513380       0.43840073       0.05087073 </v>
   <v>      -0.29425566      -0.06895825      -0.18081519 </v>
   <v>      -0.35134929      -0.07390859      -0.08377630 </v>
   <v>       0.20792511       0.02744679      -0.21241173 </v>
   <v>       0.25305917       0.29303053       0.08038155 </v>
   <v>       0.44554347      -0.32256554       0.02749543 </v>
   <v>      -0.28737205       0.01786565      -0.02693859 </v>
   <v>       0.17270182       0.15524560       0.04747741 </v>
   <v>      -0.32284077      -0.14530095       0.09390156 </v>
   <v>       0.07392607      -0.07406626      -0.20919590 </v>
   <v>       0.05963101      -0.82809791      -0.11318238 </v>
   <v>       0.45675460       0.38382932       0.39966939 </v>
   <v>       0.22486630      -0.22484184       0.05534777 </v>
   <v>      -0.06258853       0.05008531      -0.10171969 </v>
   <v>      -0.07670085      -0.29812415       0.08643532 </v>
   <v>      -0.40663260       0.41569508      -0.01305745 </v>
   <v>       0.28216370       0.02858112      -0.07816944 </v>
   <v>      -0.28294213       0.20356325       0.01923264 </v>
   <v>       0.25956839       0.11415102       0.03228653 </v>
   <v>      -0.32035923       0.14288722       0.07467023 </v>
   <v>       0.28616811       0.13139408      -0.17035460 </v>
   <v>       0.39338134       0.21698217      -0.22266570 </v>
   <v>      -0.22667626      -0.03143500      -0.03816351 </v>
   <v>      -0.26716940      -0.28488164      -0.19990502 </v>
   <v>      -0.47722293      -0.59930240       0.30739056 </v>
   <v>      -0.16281354       0.09466477       0.02860779 </v>
   <v>       0.62247453      -0.02392350      -0.05065153 </v>
   <v>       0.19812339      -0.36746199      -0.20369221 </v>
   <v>       0.12875810       0.21680152      -0.01592102 </v>
   <v>      -0.27129073       0.47225566      -0.09554434 </v>
   <v>       0.00747395      -0.01146766       0.59592621 </v>
  </varray>
  <varray name="stress" >
   <v>       1.45216520       0.24007592       0.01158086 </v>
   <v>       0.24007594       0.63134276      -0.05645299 </v>
   <v>       0.01158085      -0.05645302       1.62172820 </v>
  </varray>
  <energy>
   <i name="e_fr_energy">   -330.00938538 </i>
   <i name="e_wo_entrp">   -330.00305215 </i>
   <i name="e_0_energy">     -0.01266647 </i>
  </energy>
  <time name="totalsc">    2.23    2.30</time>
 </calculation>
 <calculation>
  <scstep>
   <time name="dav">    0.84    0.84</time>
   <time name="total">    0.91    0.92</time>
   <energy>
    <i name="alphaZ">     96.77598676 </i>
    <i name="ewald">  15428.26258627 </i>
    <i name="hartreedc"> -21616.74803098 </i>
    <i name="XCdc">    558.46124296 </i>
    <i name="pawpsdc">  16687.05989489 </i>
    <i name="pawaedc"> -16890.21895981 </i>
    <i name="eentropy">     -0.01279105 </i>
    <i name="bandstr">  -1757.19299514 </i>
    <i name="atom">   7163.56118773 </i>
    <i name="e_fr_energy">   -330.05187838 </i>
    <i name="e_wo_entrp">   -330.03908733 </i>
    <i name="e_0_energy">   -330.04548285 </i>
   </energy>
  </scstep>
  <scstep>
   <time name="diag">    0.20    0.20</time>
   <time name="diis">    0.37    0.37</time>
   <time name="orth">    0.05    0.05</time>
   <time name="total">    0.69    0.70</time>
   <energy>
    <i name="e_fr_energy">   -330.08566645 </i>
    <i name="e_wo_entrp">   -330.07289831 </i>
    <i name="e_0_energy">   -330.07928238 </i>
   </energy>
  </scstep>
  <scstep>
   <time name="diag">    0.20    0.20</time>
   <time name="diis">    0.39    0.39</time>
   <time name="orth">    0.05    0.05</time>
   <time name="total">    0.71    0.72</time>
   <energy>
    <i name="e_fr_energy">   -330.08397296 </i>
    <i name="e_wo_entrp">   -330.07120734 </i>
    <i name="e_0_energy">   -330.07759015 </i>
   </energy>
  </scstep>
  <scstep>
   <time name="diag">    0.20    0.20</time>
   <time name="diis">    0.37    0.37</time>
   <time name="orth">    0.05    0.05</time>
   <time name="total">    0.70    0.70</time>
   <energy>
    <i name="e_fr_energy">   -330.08310829 </i>
    <i name="e_wo_entrp">   -330.07035134 </i>
    <i name="e_0_energy">   -330.07672982 </i>
   </energy>
  </scstep>
  <scstep>
   <time name="diag">    0.20    0.20</time>
   <time name="diis">    0.38    0.38</time>
   <time name="orth">    0.05    0.05</time>
   <time name="total">    0.70    0.71</time>
   <energy>
    <i name="e_fr_energy">   -330.08302452 </i>
    <i name="e_wo_entrp">   -330.07026855 </i>
    <i name="e_0_energy">   -330.07664653 </i>
   </energy>
  </scstep>
  <scstep>
   <time name="diag">    0.20    0.20</time>
   <time name="diis">    0.39    0.39</time>
   <time name="orth">    0.05    0.05</time>
   <time name="total">    0.71    0.72</time>
   <energy>
    <i name="e_fr_energy">   -330.08301830 </i>
    <i name="e_wo_entrp">   -330.07026274 </i>
    <i name="e_0_energy">   -330.07664052 </i>
   </energy>
  </scstep>
  <scstep>
   <time name="diag">    0.20    0.20</time>
   <time name="diis">    0.38    0.38</time>
   <time name="orth">    0.05    0.05</time>
   <time name="total">    0.70    0.71</time>
   <energy>
    <i name="e_fr_energy">   -330.08301701 </i>
    <i name="e_wo_entrp">   -330.07026166 </i>
    <i name="e_0_energy">   -330.07663933 </i>
   </energy>
  </scstep>
  <scstep>
   <time name="diag">    0.20    0.20</time>
   <time name="diis">    0.38    0.38</time>
   <time name="orth">    0.05    0.05</time>
   <time name="total">    0.70    0.70</time>
   <energy>
    <i name="e_fr_energy">   -330.08301568 </i>
    <i name="e_wo_entrp">   -330.07026109 </i>
    <i name="e_0_energy">   -330.07663839 </i>
   </energy>
  </scstep>
  <scstep>
   <time name="diag">    0.20    0.20</time>
   <time name="diis">    0.25    0.25</time>
   <time name="orth">    0.05    0.05</time>
   <time name="total">    0.57    0.58</time>
   <energy>
    <i name="e_fr_energy">   -330.08302195 </i>
    <i name="e_wo_entrp">   -330.07026761 </i>
    <i name="e_0_energy">   -330.07664478 </i>
   </energy>
  </scstep>
  <scstep>
   <time name="diag">    0.20    0.20</time>
   <time name="diis">    0.24    0.24</time>
   <time name="orth">    0.05    0.05</time>
   <time name="total">    0.57    0.57</time>
   <energy>
    <i name="e_fr_energy">   -330.08302795 </i>
    <i name="e_wo_entrp">   -330.07027413 </i>
    <i name="e_0_energy">   -330.07665104 </i>
   </energy>
  </scstep>
  <scstep>
   <time name="diag">    0.20    0.20</time>
   <time name="diis">    0.24    0.24</time>
   <time name="orth">    0.05    0.05</time>
   <time name="total">    0.57    0.57</time>
   <energy>
    <i name="e_fr_energy">   -330.08303360 </i>
    <i name="e_wo_entrp">   -330.07027986 </i>
    <i name="e_0_energy">   -330.07665673 </i>
   </energy>
  </scstep>
  <scstep>
   <time name="diag">    0.20    0.20</time>
   <time name="diis">    0.22    0.22</time>
   <time name="orth">    0.05    0.05</time>
   <time name="total">    0.54    0.55</time>
   <energy>
    <i name="e_fr_energy">   -330.08303848 </i>
    <i name="e_wo_entrp">   -330.07028478 </i>
    <i name="e_0_energy">   -330.07666163 </i>
   </energy>
  </scstep>
  <scstep>
   <time name="diag">    0.20    0.20</time>
   <time name="diis">    0.22    0.22</time>
   <time name="orth">    0.05    0.05</time>
   <time name="total">    0.54    0.55</time>
   <energy>
    <i name="e_fr_energy">   -330.08304261 </i>
    <i name="e_wo_entrp">   -330.07028885 </i>
    <i name="e_0_energy">   -330.07666573 </i>
   </energy>
  </scstep>
  <scstep>
   <time name="diag">    0.29    0.29</time>
   <time name="diis">    0.22    0.22</time>
   <time name="orth">    0.05    0.05</time>
   <time name="total">    0.63    0.63</time>
   <energy>
    <i name="e_fr_energy">   -330.08304488 </i>
    <i name="e_wo_entrp">   -330.07029110 </i>
    <i name="e_0_energy">   -330.07666799 </i>
   </energy>
  </scstep>
  <scstep>
   <time name="diag">    0.24    0.24</time>
   <time name="diis">    0.18    0.18</time>
   <time name="orth">    0.05    0.05</time>
   <time name="total">    0.50    0.51</time>
   <energy>
    <i name="alphaZ">     96.77598676 </i>
    <i name="ewald">  15428.26258627 </i>
    <i name="hartreedc"> -21620.13573501 </i>
    <i name="XCdc">    558.52585573 </i>
    <i name="pawpsdc">  16696.11270242 </i>
    <i name="pawaedc"> -16899.24923233 </i>
    <i name="eentropy">     -0.01275377 </i>
    <i name="bandstr">  -1753.92364340 </i>
    <i name="atom">   7163.56118773 </i>
    <i name="e_fr_energy">   -330.08304561 </i>
    <i name="e_wo_entrp">   -330.07029183 </i>
    <i name="e_0_energy">   -330.07666872 </i>
   </energy>
  </scstep>
  <structure>
   <crystal>
    <varray name="basis" >
     <v>      12.79449811       0.00067540       0.00457104 </v>
     <v>       0.00038440       7.38472854      -0.00050387 </v>
     <v>       0.00543657      -0.00101773      14.97634057 </v>
    </varray>
    <i name="volume">   1415.02280149 </i>
    <varray name="rec_basis" >
     <v>       0.07815861      -0.00000407      -0.00002837 </v>
     <v>      -0.00000715       0.13541459       0.00000920 </v>
     <v>      -0.00002386       0.00000456       0.06677199 </v>
    </varray>
   </crystal>
   <varray name="positions" >
    <v>       0.16741950       0.16626025       0.25083531 </v>
    <v>      -0.00021964      -0.00039463       0.25012712 </v>
    <v>       0.05549043       0.16675664       0.25023972 </v>
    <v>       0.22272149      -0.00003639       0.25083470 </v>
    <v>       0.49976978       0.16870898       0.24299246 </v>
    <v>       0.33409352      -0.00037846       0.24970194 </v>
    <v>       0.38896545       0.16549111       0.24511192 </v>
    <v>       0.55539879       0.00033807       0.24738063 </v>
    <v>       0.83221531       0.16675721       0.24974496 </v>
    <v>       0.66642276      -0.00046628       0.24988000 </v>
    <v>       0.72066490       0.16703062       0.24708666 </v>
    <v>       0.88810565      -0.00030680       0.25074232 </v>
    <v>       0.16697210       0.49979899       0.25087660 </v>
    <v>      -0.00017715       0.33364863       0.25013565 </v>
    <v>       0.05592906       0.49972966       0.25020522 </v>
    <v>       0.22321674       0.33459532       0.25028502 </v>
    <v>       0.33432491       0.33354945       0.24502579 </v>
    <v>       0.39025063       0.50039823       0.24093824 </v>
    <v>       0.55497139       0.33402854       0.23909129 </v>
    <v>       0.83305714       0.49935320       0.24914871 </v>
    <v>       0.66556278       0.33391346       0.24180100 </v>
    <v>       0.72232022       0.50015822       0.24448711 </v>
    <v>       0.88870771       0.33299991       0.25003535 </v>
    <v>       0.16728226       0.83371527       0.25103881 </v>
    <v>       0.00009369       0.66629984       0.25015592 </v>
    <v>       0.05583480       0.83363314       0.25032206 </v>
    <v>       0.22364793       0.66618015       0.25049072 </v>
    <v>       0.49983318       0.83218274       0.24623534 </v>
    <v>       0.33483092       0.66667447       0.24661603 </v>
    <v>       0.38898689       0.83376785       0.24857397 </v>
    <v>       0.55525383       0.66555166       0.24131682 </v>
    <v>       0.83223440       0.83313441       0.25122549 </v>
    <v>       0.66583849       0.66687940       0.24524673 </v>
    <v>       0.72075405       0.83330979       0.25090101 </v>
    <v>       0.88850837       0.66723278       0.25048984 </v>
    <v>       0.49984680       0.50032729       0.23794786 </v>
    <v>       0.53124106       0.41845727       0.43370169 </v>
   </varray>
  </structure>
  <varray name="forces" >
   <v>      -0.15902548       0.32488339      -0.03249871 </v>
   <v>      -0.01761874       0.19529562       0.08170709 </v>
   <v>       0.18677501      -0.11115755       0.06446729 </v>
   <v>      -0.15081934       0.01824003       0.01059516 </v>
   <v>      -0.14809073      -0.55224652       0.03948859 </v>
   <v>      -0.13515848       0.08970845      -0.08226451 </v>
   <v>       0.04132146       0.38948490       0.02970049 </v>
   <v>       0.21674004      -0.03933652      -0.16057770 </v>
   <v>       0.16851222       0.03208525      -0.03785917 </v>
   <v>      -0.55936369       0.34618261      -0.22531595 </v>
   <v>       0.38329645      -0.04871069       0.07606405 </v>
   <v>      -0.11817831       0.07789240       0.00813595 </v>
   <v>       0.25715397       0.25523079      -0.08434269 </v>
   <v>       0.09763207      -0.17969237       0.04861168 </v>
   <v>      -0.17402390       0.10394080       0.09031370 </v>
   <v>      -0.13173973      -0.35380445      -0.19754550 </v>
   <v>       0.15123828       0.12381492      -0.01508996 </v>
   <v>      -0.14914504      -0.15092929       0.35497289 </v>
   <v>       0.06127245       0.28636933       0.10904913 </v>
   <v>      -0.13594381       0.30242277      -0.09745360 </v>
   <v>       0.07439484       0.26614470       0.07331042 </v>
   <v>       0.02865464      -0.04597215       0.03782143 </v>
   <v>      -0.07215867      -0.10586589      -0.09817203 </v>
   <v>       0.12516309      -0.23553929      -0.01440270 </v>
   <v>      -0.09514112       0.20328218       0.05381416 </v>
   <v>      -0.03411149      -0.20837231       0.06776631 </v>
   <v>      -0.41926761      -0.03799337      -0.13735235 </v>
   <v>      -0.04679454       0.05873951      -0.10960030 </v>
   <v>      -0.13657479      -0.20210660       0.04054505 </v>
   <v>       0.29873640      -0.06559166      -0.23348450 </v>
   <v>      -0.04683626       0.20225948       0.27040575 </v>
   <v>       0.14958973      -0.03204591      -0.01419237 </v>
   <v>      -0.08712255      -0.53676651      -0.00495447 </v>
   <v>       0.40798501      -0.10897191      -0.19782448 </v>
   <v>       0.12760068      -0.22355469      -0.02467279 </v>
   <v>       0.03970024      -0.02830037      -0.16043554 </v>
   <v>       0.00134771      -0.00901909       0.47127019 </v>
  </varray>
  <varray name="stress" >
   <v>       0.87363742      -0.24215262      -0.02207876 </v>
   <v>      -0.24215263       1.72417039      -0.00284575 </v>
   <v>      -0.02207872      -0.00284576       1.25182021 </v>
  </varray>
  <energy>
   <i name="e_fr_energy">   -330.08304561 </i>
   <i name="e_wo_entrp">   -330.07666872 </i>
   <i name="e_0_energy">     -0.01275377 </i>
  </energy>
  <time name="totalsc">   10.53   10.62</time>
 </calculation>
 <calculation>
  <scstep>
   <time name="dav">    0.96    0.96</time>
   <time name="total">    1.04    1.04</time>
   <energy>
    <i name="alphaZ">     96.77598676 </i>
    <i name="ewald">  15429.86987386 </i>
    <i name="hartreedc"> -21621.77940703 </i>
    <i name="XCdc">    558.52665531 </i>
    <i name="pawpsdc">  16696.10592579 </i>
    <i name="pawaedc"> -16899.24234835 </i>
    <i name="eentropy">     -0.01275145 </i>
    <i name="bandstr">  -1753.88819501 </i>
    <i name="atom">   7163.56118773 </i>
    <i name="e_fr_energy">   -330.08307238 </i>
    <i name="e_wo_entrp">   -330.07032094 </i>
    <i name="e_0_energy">   -330.07669666 </i>
   </energy>
  </scstep>
  <scstep>
   <time name="diag">    0.20    0.20</time>
   <time name="diis">    0.36    0.36</time>
   <time name="orth">    0.05    0.05</time>
   <time name="total">    0.68    0.69</time>
   <energy>
    <i name="e_fr_energy">   -330.08307938 </i>
    <i name="e_wo_entrp">   -330.07032737 </i>
    <i name="e_0_energy">   -330.07670338 </i>
   </energy>
  </scstep>
  <scstep>
   <time name="diag">    0.20    0.20</time>
   <time name="diis">    0.33    0.33</time>
   <time name="orth">    0.05    0.05</time>
   <time name="total">    0.62    0.62</time>
   <energy>
    <i name="alphaZ">     96.77598676 </i>
    <i name="ewald">  15429.86987386 </i>
    <i name="hartreedc"> -21621.74966141 </i>
    <i name="XCdc">    558.52582673 </i>
    <i name="pawpsdc">  16695.99147868 </i>
    <i name="pawaedc"> -16899.12899193 </i>
    <i name="eentropy">     -0.01275203 </i>
    <i name="bandstr">  -1753.91602689 </i>
    <i name="atom">   7163.56118773 </i>
    <i name="e_fr_energy">   -330.08307848 </i>
    <i name="e_wo_entrp">   -330.07032645 </i>
    <i name="e_0_energy">   -330.07670247 </i>
   </energy>
  </scstep>
  <structure>
   <crystal>
    <varray name="basis" >
     <v>      12.79447259       0.00061954       0.00457345 </v>
     <v>       0.00035215       7.38478721      -0.00050223 </v>
     <v>       0.00543941      -0.00101445      14.97625147 </v>
    </varray>
    <i name="volume">   1415.02280149 </i>
    <varray name="rec_basis" >
     <v>       0.07815876      -0.00000373      -0.00002839 </v>
     <v>      -0.00000656       0.13541352       0.00000917 </v>
     <v>      -0.00002387       0.00000454       0.06677239 </v>
    </varray>
   </crystal>
   <varray name="positions" >
    <v>       0.16741577       0.16628358       0.25083297 </v>
    <v>      -0.00022369      -0.00038225       0.25012472 </v>
    <v>       0.05549788       0.16676162       0.25023716 </v>
    <v>       0.22272099      -0.00003072       0.25083200 </v>
    <v>       0.49976421       0.16867854       0.24299545 </v>
    <v>       0.33409418      -0.00038299       0.24970538 </v>
    <v>       0.38897302       0.16549296       0.24511974 </v>
    <v>       0.55540384       0.00033453       0.24739551 </v>
    <v>       0.83222137       0.16676538       0.24974980 </v>
    <v>       0.66640769      -0.00045488       0.24988760 </v>
    <v>       0.72066578       0.16702310       0.24709080 </v>
    <v>       0.88809356      -0.00028833       0.25073925 </v>
    <v>       0.16698304       0.49980468       0.25087476 </v>
    <v>      -0.00017853       0.33363899       0.25013357 </v>
    <v>       0.05593367       0.49973745       0.25020111 </v>
    <v>       0.22321388       0.33459269       0.25029328 </v>
    <v>       0.33432488       0.33358071       0.24504400 </v>
    <v>       0.39023710       0.50038204       0.24093785 </v>
    <v>       0.55496754       0.33404434       0.23909471 </v>
    <v>       0.83305740       0.49935588       0.24915514 </v>
    <v>       0.66556847       0.33393022       0.24180597 </v>
    <v>       0.72233043       0.50014095       0.24449815 </v>
    <v>       0.88870133       0.33299704       0.25003785 </v>
    <v>       0.16729275       0.83369618       0.25103529 </v>
    <v>       0.00008618       0.66629783       0.25015456 </v>
    <v>       0.05584059       0.83362046       0.25031846 </v>
    <v>       0.22363973       0.66616968       0.25049703 </v>
    <v>       0.49982675       0.83218456       0.24625565 </v>
    <v>       0.33483281       0.66666645       0.24662765 </v>
    <v>       0.38899701       0.83377033       0.24858306 </v>
    <v>       0.55525941       0.66558500       0.24131850 </v>
    <v>       0.83224011       0.83312707       0.25122081 </v>
    <v>       0.66582625       0.66685917       0.24526137 </v>
    <v>       0.72075518       0.83331628       0.25090742 </v>
    <v>       0.88850748       0.66721194       0.25048945 </v>
    <v>       0.49985099       0.50031110       0.23793086 </v>
    <v>       0.53124103       0.41845839       0.43358312 </v>
   </varray>
  </structure>
  <varray name="forces" >
   <v>      -0.15412384       0.31529985      -0.03198729 </v>
   <v>      -0.01393398       0.18934555       0.08125329 </v>
   <v>       0.17939197      -0.11147309       0.06412965 </v>
   <v>      -0.15043209       0.01702983       0.01068563 </v>
   <v>      -0.14052392      -0.53869147       0.04029552 </v>
   <v>      -0.13481281       0.09399532      -0.08175314 </v>
   <v>       0.03284355       0.39044287       0.03035333 </v>
   <v>       0.20672109      -0.03987186      -0.16039273 </v>
   <v>       0.15838376       0.03023999      -0.03846015 </v>
   <v>      -0.54247267       0.34156284      -0.22752612 </v>
   <v>       0.38054760      -0.04174735       0.07630300 </v>
   <v>      -0.10761870       0.07084603       0.00827404 </v>
   <v>       0.24669557       0.25121796      -0.08318888 </v>
   <v>       0.09899478      -0.17297348       0.04848234 </v>
   <v>      -0.17666452       0.09937075       0.09022562 </v>
   <v>      -0.12788663      -0.34814432      -0.19752462 </v>
   <v>       0.14953072       0.10631475      -0.01626898 </v>
   <v>      -0.13828553      -0.14090283       0.35598158 </v>
   <v>       0.06761410       0.27381172       0.10886378 </v>
   <v>      -0.13484539       0.29759691      -0.09723960 </v>
   <v>       0.07160482       0.25579275       0.07382181 </v>
   <v>       0.02225480      -0.03632727       0.03469236 </v>
   <v>      -0.06557107      -0.10315585      -0.09767995 </v>
   <v>       0.11750562      -0.22765939      -0.01390824 </v>
   <v>      -0.08859264       0.20156253       0.05326580 </v>
   <v>      -0.03964499      -0.20158195       0.06757139 </v>
   <v>      -0.40606734      -0.03519127      -0.13794775 </v>
   <v>      -0.04024108       0.05835197      -0.11278245 </v>
   <v>      -0.13873265      -0.19899835       0.03986095 </v>
   <v>       0.28843118      -0.06974838      -0.23227899 </v>
   <v>      -0.05491984       0.18664665       0.27117005 </v>
   <v>       0.14320882      -0.02936679      -0.01341394 </v>
   <v>      -0.07371481      -0.52682694      -0.00498954 </v>
   <v>       0.40359993      -0.11409428      -0.19754482 </v>
   <v>       0.12725128      -0.21540204      -0.02457057 </v>
   <v>       0.03352909      -0.01817390      -0.15858752 </v>
   <v>       0.00097582      -0.00909745       0.47281513 </v>
  </varray>
  <varray name="stress" >
   <v>       0.87530369      -0.23361494      -0.02451311 </v>
   <v>      -0.23361496       1.69625326      -0.00345316 </v>
   <v>      -0.02451312      -0.00345315       1.24064979 </v>
  </varray>
  <energy>
   <i name="e_fr_energy">   -330.08307848 </i>
   <i name="e_wo_entrp">   -330.07670247 </i>
   <i name="e_0_energy">     -0.01275203 </i>
  </energy>
  <time name="totalsc">    3.14    3.16</time>
 </calculation>
 <calculation>
  <scstep>
   <time name="dav">    0.86    0.89</time>
   <time name="total">    0.94    0.97</time>
   <energy>
    <i name="alphaZ">     96.77598676 </i>
    <i name="ewald">  15371.77557515 </i>
    <i name="hartreedc"> -21562.74933855 </i>
    <i name="XCdc">    558.50317083 </i>
    <i name="pawpsdc">  16695.89337220 </i>
    <i name="pawaedc"> -16899.03053794 </i>
    <i name="eentropy">     -0.01285496 </i>
    <i name="bandstr">  -1754.83769137 </i>
    <i name="atom">   7163.56118773 </i>
    <i name="e_fr_energy">   -330.12113014 </i>
    <i name="e_wo_entrp">   -330.10827518 </i>
    <i name="e_0_energy">   -330.11470266 </i>
   </energy>
  </scstep>
  <scstep>
   <time name="diag">    0.20    0.20</time>
   <time name="diis">    0.37    0.37</time>
   <time name="orth">    0.05    0.05</time>
   <time name="total">    0.69    0.70</time>
   <energy>
    <i name="e_fr_energy">   -330.13365176 </i>
    <i name="e_wo_entrp">   -330.12081060 </i>
    <i name="e_0_energy">   -330.12723118 </i>
   </energy>
  </scstep>
  <scstep>
   <time name="diag">    0.20    0.20</time>
   <time name="diis">    0.39    0.39</time>
   <time name="orth">    0.05    0.05</time>
   <time name="total">    0.72    0.72</time>
   <energy>
    <i name="e_fr_energy">   -330.13266603 </i>
    <i name="e_wo_entrp">   -330.11983489 </i>
    <i name="e_0_energy">   -330.12625046 </i>
   </energy>
  </scstep>
  <scstep>
   <time name="diag">    0.22    0.22</time>
   <time name="diis">    0.37    0.37</time>
   <time name="orth">    0.05    0.05</time>
   <time name="total">    0.71    0.71</time>
   <energy>
    <i name="e_fr_energy">   -330.13235021 </i>
    <i name="e_wo_entrp">   -330.11952324 </i>
    <i name="e_0_energy">   -330.12593672 </i>
   </energy>
  </scstep>
  <scstep>
   <time name="diag">    0.20    0.20</time>
   <time name="diis">    0.38    0.38</time>
   <time name="orth">    0.05    0.05</time>
   <time name="total">    0.70    0.70</time>
   <energy>
    <i name="e_fr_energy">   -330.13230565 </i>
    <i name="e_wo_entrp">   -330.11947519 </i>
    <i name="e_0_energy">   -330.12589042 </i>
   </energy>
  </scstep>
  <scstep>
   <time name="diag">    0.20    0.20</time>
   <time name="diis">    0.39    0.39</time>
   <time name="orth">    0.05    0.05</time>
   <time name="total">    0.72    0.72</time>
   <energy>
    <i name="e_fr_energy">   -330.13230531 </i>
    <i name="e_wo_entrp">   -330.11947546 </i>
    <i name="e_0_energy">   -330.12589038 </i>
   </energy>
  </scstep>
  <scstep>
   <time name="diag">    0.20    0.20</time>
   <time name="diis">    0.38    0.38</time>
   <time name="orth">    0.05    0.05</time>
   <time name="total">    0.70    0.71</time>
   <energy>
    <i name="e_fr_energy">   -330.13230458 </i>
    <i name="e_wo_entrp">   -330.11947512 </i>
    <i name="e_0_energy">   -330.12588985 </i>
   </energy>
  </scstep>
  <scstep>
   <time name="diag">    0.20    0.20</time>
   <time name="diis">    0.26    0.26</time>
   <time name="orth">    0.05    0.05</time>
   <time name="total">    0.55    0.55</time>
   <energy>
    <i name="alphaZ">     96.77598676 </i>
    <i name="ewald">  15371.77557515 </i>
    <i name="hartreedc"> -21564.53666265 </i>
    <i name="XCdc">    558.54133128 </i>
    <i name="pawpsdc">  16703.56649734 </i>
    <i name="pawaedc"> -16906.68934836 </i>
    <i name="eentropy">     -0.01282951 </i>
    <i name="bandstr">  -1753.11404197 </i>
    <i name="atom">   7163.56118773 </i>
    <i name="e_fr_energy">   -330.13230422 </i>
    <i name="e_wo_entrp">   -330.11947472 </i>
    <i name="e_0_energy">   -330.12588947 </i>
   </energy>
  </scstep>
  <structure>
   <crystal>
    <varray name="basis" >
     <v>      12.79255798       0.00068033       0.00433794 </v>
     <v>       0.00038722       7.38472507      -0.00056340 </v>
     <v>       0.00516208      -0.00113829      14.97861877 </v>
    </varray>
    <i name="volume">   1415.02280149 </i>
    <varray name="rec_basis" >
     <v>       0.07817046      -0.00000410      -0.00002694 </v>
     <v>      -0.00000721       0.13541466       0.00001029 </v>
     <v>      -0.00002264       0.00000509       0.06676184 </v>
    </varray>
   </crystal>
   <varray name="positions" >
    <v>       0.16725929       0.16654211       0.25085442 </v>
    <v>      -0.00012958      -0.00017927       0.25031455 </v>
    <v>       0.05558892       0.16628351       0.25040610 </v>
    <v>       0.22247643      -0.00014559       0.25092682 </v>
    <v>       0.49968491       0.16796135       0.24296743 </v>
    <v>       0.33384291       0.00002959       0.24948478 </v>
    <v>       0.38880811       0.16660340       0.24493560 </v>
    <v>       0.55561215       0.00031925       0.24672472 </v>
    <v>       0.83231682       0.16661664       0.24955176 </v>
    <v>       0.66591431       0.00023060       0.24933100 </v>
    <v>       0.72129526       0.16711823       0.24708181 </v>
    <v>       0.88826174      -0.00061684       0.25084118 </v>
    <v>       0.16708794       0.50038763       0.25080603 </v>
    <v>       0.00003227       0.33340483       0.25026565 </v>
    <v>       0.05549448       0.49980620       0.25045426 </v>
    <v>       0.22307754       0.33363106       0.24976128 </v>
    <v>       0.33458316       0.33298424       0.24448777 </v>
    <v>       0.39039418       0.50043497       0.24147296 </v>
    <v>       0.55519632       0.33439916       0.23915495 </v>
    <v>       0.83281776       0.50016520       0.24882404 </v>
    <v>       0.66552536       0.33420349       0.24176927 </v>
    <v>       0.72207006       0.50053762       0.24422623 </v>
    <v>       0.88877510       0.33277325       0.24982100 </v>
    <v>       0.16718856       0.83357495       0.25111751 </v>
    <v>       0.00015301       0.66695770       0.25027268 </v>
    <v>       0.05560296       0.83338982       0.25052305 </v>
    <v>       0.22318052       0.66637084       0.25011005 </v>
    <v>       0.49994549       0.83230547       0.24549594 </v>
    <v>       0.33453867       0.66630737       0.24634652 </v>
    <v>       0.38919783       0.83348952       0.24797567 </v>
    <v>       0.55500155       0.66516706       0.24166847 </v>
    <v>       0.83231986       0.83325395       0.25133779 </v>
    <v>       0.66605720       0.66587908       0.24482593 </v>
    <v>       0.72141702       0.83278606       0.25042930 </v>
    <v>       0.88875257       0.66717871       0.25046448 </v>
    <v>       0.49978630       0.50073024       0.23819438 </v>
    <v>       0.53124310       0.41839859       0.43774460 </v>
   </varray>
  </structure>
  <varray name="forces" >
   <v>      -0.12266948       0.05226157      -0.04999886 </v>
   <v>      -0.08143850       0.00495936       0.09342840 </v>
   <v>       0.12884446       0.10268132       0.06195219 </v>
   <v>      -0.04296140       0.06127114      -0.01217853 </v>
   <v>      -0.01909664      -0.03093134      -0.02304600 </v>
   <v>       0.00586843      -0.05158110      -0.11012563 </v>
   <v>       0.22052761      -0.26735276       0.02852967 </v>
   <v>      -0.06761104      -0.03717481      -0.13572137 </v>
   <v>       0.35233970       0.01776743       0.00460413 </v>
   <v>       0.21602670      -0.07816793      -0.18811449 </v>
   <v>      -0.15645782       0.00320808       0.02149671 </v>
   <v>      -0.12887867       0.25281200       0.00677507 </v>
   <v>      -0.01970008      -0.18844163      -0.11880528 </v>
   <v>      -0.09936697      -0.15164028       0.04059642 </v>
   <v>       0.22161114       0.15181161       0.06305830 </v>
   <v>      -0.01294226       0.17703645      -0.14917412 </v>
   <v>      -0.14194630       0.51903443       0.07528124 </v>
   <v>      -0.34483605      -0.22186809       0.21562343 </v>
   <v>      -0.17550276      -0.00624400       0.14028315 </v>
   <v>       0.12671240      -0.07749702      -0.07608289 </v>
   <v>       0.24894294       0.12942293       0.08302788 </v>
   <v>       0.22035509      -0.25714384       0.03184625 </v>
   <v>      -0.15558212       0.12019480      -0.08947491 </v>
   <v>      -0.01713382      -0.14092007      -0.03489159 </v>
   <v>      -0.20224107      -0.12392475       0.07050266 </v>
   <v>       0.17479357       0.02079546       0.06795543 </v>
   <v>      -0.12220910      -0.06963899      -0.08350044 </v>
   <v>      -0.04288760      -0.10291846      -0.02462376 </v>
   <v>       0.01828300      -0.04697594       0.06237923 </v>
   <v>       0.02133099       0.13622241      -0.20039891 </v>
   <v>       0.20857436       0.38118569       0.14697825 </v>
   <v>       0.31469632      -0.13670398      -0.06283266 </v>
   <v>      -0.28497953       0.00301030       0.05415207 </v>
   <v>      -0.26167606       0.16750134      -0.19592050 </v>
   <v>      -0.05814863      -0.09443107      -0.02415748 </v>
   <v>       0.07895707      -0.20577644      -0.08676067 </v>
   <v>       0.00040212      -0.01184381       0.39733762 </v>
  </varray>
  <varray name="stress" >
   <v>       1.41396562       0.04112298       0.02295713 </v>
   <v>       0.04112296       1.59739708       0.01905248 </v>
   <v>       0.02295711       0.01905247       1.08000599 </v>
  </varray>
  <energy>
   <i name="e_fr_energy">   -330.13230422 </i>
   <i name="e_wo_entrp">   -330.12588947 </i>
   <i name="e_0_energy">     -0.01282951 </i>
  </energy>
  <time name="totalsc">    6.57    6.63</time>
 </calculation>
 <calculation>
  <scstep>
   <time name="dav">    1.02    1.02</time>
   <time name="total">    1.09    1.09</time>
   <energy>
    <i name="alphaZ">     96.77598676 </i>
    <i name="ewald">  15362.01785833 </i>
    <i name="hartreedc"> -21554.69489629 </i>
    <i name="XCdc">    558.53846062 </i>
    <i name="pawpsdc">  16703.47200275 </i>
    <i name="pawaedc"> -16906.59447681 </i>
    <i name="eentropy">     -0.01284364 </i>
    <i name="bandstr">  -1753.19646563 </i>
    <i name="atom">   7163.56118773 </i>
    <i name="e_fr_energy">   -330.13318618 </i>
    <i name="e_wo_entrp">   -330.12034254 </i>
    <i name="e_0_energy">   -330.12676436 </i>
   </energy>
  </scstep>
  <scstep>
   <time name="diag">    0.20    0.20</time>
   <time name="diis">    0.37    0.37</time>
   <time name="orth">    0.05    0.05</time>
   <time name="total">    0.69    0.69</time>
   <energy>
    <i name="e_fr_energy">   -330.13341202 </i>
    <i name="e_wo_entrp">   -330.12057262 </i>
    <i name="e_0_energy">   -330.12699232 </i>
   </energy>
  </scstep>
  <scstep>
   <time name="diag">    0.20    0.20</time>
   <time name="diis">    0.38    0.39</time>
   <time name="orth">    0.05    0.05</time>
   <time name="total">    0.70    0.71</time>
   <energy>
    <i name="e_fr_energy">   -330.13337908 </i>
    <i name="e_wo_entrp">   -330.12054184 </i>
    <i name="e_0_energy">   -330.12696046 </i>
   </energy>
  </scstep>
  <scstep>
   <time name="diag">    0.20    0.20</time>
   <time name="diis">    0.38    0.39</time>
   <time name="orth">    0.05    0.05</time>
   <time name="total">    0.70    0.71</time>
   <energy>
    <i name="e_fr_energy">   -330.13337677 </i>
    <i name="e_wo_entrp">   -330.12053937 </i>
    <i name="e_0_energy">   -330.12695807 </i>
   </energy>
  </scstep>
  <scstep>
   <time name="diag">    0.22    0.22</time>
   <time name="diis">    0.36    0.37</time>
   <time name="orth">    0.05    0.05</time>
   <time name="total">    0.68    0.68</time>
   <energy>
    <i name="alphaZ">     96.77598676 </i>
    <i name="ewald">  15362.01785833 </i>
    <i name="hartreedc"> -21555.05526900 </i>
    <i name="XCdc">    558.54536201 </i>
    <i name="pawpsdc">  16704.85269503 </i>
    <i name="pawaedc"> -16907.97495148 </i>
    <i name="eentropy">     -0.01283772 </i>
    <i name="bandstr">  -1752.84340846 </i>
    <i name="atom">   7163.56118773 </i>
    <i name="e_fr_energy">   -330.13337679 </i>
    <i name="e_wo_entrp">   -330.12053907 </i>
    <i name="e_0_energy">   -330.12695793 </i>
   </energy>
  </scstep>
  <structure>
   <crystal>
    <varray name="basis" >
     <v>      12.79223378       0.00069063       0.00429805 </v>
     <v>       0.00039316       7.38471456      -0.00057376 </v>
     <v>       0.00511512      -0.00115926      14.97901967 </v>
    </varray>
    <i name="volume">   1415.02280149 </i>
    <varray name="rec_basis" >
     <v>       0.07817244      -0.00000416      -0.00002670 </v>
     <v>      -0.00000731       0.13541485       0.00001048 </v>
     <v>      -0.00002243       0.00000519       0.06676005 </v>
    </varray>
   </crystal>
   <varray name="positions" >
    <v>       0.16723279       0.16658589       0.25085805 </v>
    <v>      -0.00011364      -0.00014490       0.25034669 </v>
    <v>       0.05560434       0.16620255       0.25043470 </v>
    <v>       0.22243501      -0.00016504       0.25094287 </v>
    <v>       0.49967147       0.16783990       0.24296268 </v>
    <v>       0.33380036       0.00009946       0.24944743 </v>
    <v>       0.38878018       0.16679145       0.24490443 </v>
    <v>       0.55564743       0.00031666       0.24661115 </v>
    <v>       0.83233299       0.16659145       0.24951823 </v>
    <v>       0.66583074       0.00034668       0.24923676 </v>
    <v>       0.72140188       0.16713433       0.24708029 </v>
    <v>       0.88829022      -0.00067247       0.25085844 </v>
    <v>       0.16710571       0.50048634       0.25079440 </v>
    <v>       0.00006798       0.33336518       0.25028801 </v>
    <v>       0.05542009       0.49981785       0.25049712 </v>
    <v>       0.22305445       0.33346821       0.24967121 </v>
    <v>       0.33462690       0.33288323       0.24439360 </v>
    <v>       0.39042079       0.50044394       0.24156357 </v>
    <v>       0.55523507       0.33445924       0.23916515 </v>
    <v>       0.83277718       0.50030226       0.24876798 </v>
    <v>       0.66551806       0.33424976       0.24176306 </v>
    <v>       0.72202596       0.50060479       0.24418019 </v>
    <v>       0.88878760       0.33273535       0.24978428 </v>
    <v>       0.16717091       0.83355442       0.25113143 </v>
    <v>       0.00016433       0.66706945       0.25029268 </v>
    <v>       0.05556272       0.83335076       0.25055769 </v>
    <v>       0.22310275       0.66640491       0.25004453 </v>
    <v>       0.49996560       0.83232595       0.24536731 </v>
    <v>       0.33448885       0.66624656       0.24629892 </v>
    <v>       0.38923184       0.83344197       0.24787283 </v>
    <v>       0.55495788       0.66509629       0.24172773 </v>
    <v>       0.83233337       0.83327544       0.25135759 </v>
    <v>       0.66609631       0.66571311       0.24475220 </v>
    <v>       0.72152911       0.83269627       0.25034835 </v>
    <v>       0.88879408       0.66717308       0.25046025 </v>
    <v>       0.49977535       0.50080122       0.23823899 </v>
    <v>       0.53124346       0.41838848       0.43844919 </v>
   </varray>
  </structure>
  <varray name="forces" >
   <v>      -0.11722649       0.00282235      -0.05160221 </v>
   <v>      -0.09269381      -0.02550703       0.09641966 </v>
   <v>       0.11674331       0.14142584       0.05804117 </v>
   <v>      -0.02540253       0.06972707      -0.01765786 </v>
   <v>      -0.00139096       0.04642942      -0.03186256 </v>
   <v>       0.02918593      -0.07912733      -0.11860114 </v>
   <v>       0.25283450      -0.37397318       0.02677872 </v>
   <v>      -0.10985643      -0.03105071      -0.12992136 </v>
   <v>       0.38734840       0.01383736       0.01008516 </v>
   <v>       0.34450213      -0.15093558      -0.18092703 </v>
   <v>      -0.25195340       0.00788147       0.01059755 </v>
   <v>      -0.13138568       0.28249385       0.00774852 </v>
   <v>      -0.06305119      -0.25845998      -0.12461453 </v>
   <v>      -0.13130643      -0.15001736       0.03739745 </v>
   <v>       0.28547416       0.16161777       0.06103536 </v>
   <v>       0.00715021       0.26675490      -0.13926220 </v>
   <v>      -0.19030865       0.58897945       0.09273627 </v>
   <v>      -0.38316855      -0.23499938       0.18532953 </v>
   <v>      -0.21249100      -0.05163884       0.14605382 </v>
   <v>       0.16883689      -0.13396598      -0.07411322 </v>
   <v>       0.27941326       0.11125614       0.08563156 </v>
   <v>       0.25407018      -0.30082144       0.03182195 </v>
   <v>      -0.16771999       0.15677140      -0.08884362 </v>
   <v>      -0.04046296      -0.12606684      -0.03683086 </v>
   <v>      -0.21966704      -0.17982020       0.07181983 </v>
   <v>       0.21014185       0.05864491       0.06939806 </v>
   <v>      -0.07303583      -0.07451697      -0.07361009 </v>
   <v>      -0.05109586      -0.13145873      -0.01037472 </v>
   <v>       0.04436160      -0.02253903       0.06926841 </v>
   <v>      -0.02170826       0.16802971      -0.19794952 </v>
   <v>       0.25503826       0.41523765       0.12520787 </v>
   <v>       0.34561010      -0.15473478      -0.06965809 </v>
   <v>      -0.32278512       0.08836146       0.06391169 </v>
   <v>      -0.37489754       0.22214007      -0.19309991 </v>
   <v>      -0.08708684      -0.07450595      -0.02286847 </v>
   <v>       0.08709359      -0.23661726      -0.07371927 </v>
   <v>       0.00089020      -0.01165425       0.38623408 </v>
  </varray>
  <varray name="stress" >
   <v>       1.52677223       0.08414489       0.02185377 </v>
   <v>       0.08414492       1.60870078       0.02594170 </v>
   <v>       0.02185379       0.02594173       1.05534856 </v>
  </varray>
  <energy>
   <i name="e_fr_energy">   -330.13337679 </i>
   <i name="e_wo_entrp">   -330.12695793 </i>
   <i name="e_0_energy">     -0.01283772 </i>
  </energy>
  <time name="totalsc">    4.66    4.69</time>
 </calculation>
 <calculation>
  <scstep>
   <time name="dav">    0.87    0.88</time>
   <time name="total">    0.95    0.96</time>
   <energy>
    <i name="alphaZ">     96.77598676 </i>
    <i name="ewald">  15297.11653016 </i>
    <i name="hartreedc"> -21490.59919446 </i>
    <i name="XCdc">    558.52111738 </i>
    <i name="pawpsdc">  16704.92172663 </i>
    <i name="pawaedc"> -16908.04271500 </i>
    <i name="eentropy">     -0.01280845 </i>
    <i name="bandstr">  -1752.40380293 </i>
    <i name="atom">   7163.56118773 </i>
    <i name="e_fr_energy">   -330.16197216 </i>
    <i name="e_wo_entrp">   -330.14916371 </i>
    <i name="e_0_energy">   -330.15556794 </i>
   </energy>
  </scstep>
  <scstep>
   <time name="diag">    0.20    0.20</time>
   <time name="diis">    0.37    0.37</time>
   <time name="orth">    0.05    0.05</time>
   <time name="total">    0.69    0.70</time>
   <energy>
    <i name="e_fr_energy">   -330.17448302 </i>
    <i name="e_wo_entrp">   -330.16167711 </i>
    <i name="e_0_energy">   -330.16808006 </i>
   </energy>
  </scstep>
  <scstep>
   <time name="diag">    0.20    0.20</time>
   <time name="diis">    0.40    0.40</time>
   <time name="orth">    0.05    0.05</time>
   <time name="total">    0.72    0.72</time>
   <energy>
    <i name="e_fr_energy">   -330.17372646 </i>
    <i name="e_wo_entrp">   -330.16093947 </i>
    <i name="e_0_energy">   -330.16733296 </i>
   </energy>
  </scstep>
  <scstep>
   <time name="diag">    0.20    0.20</time>
   <time name="diis">    0.43    0.43</time>
   <time name="orth">    0.05    0.05</time>
   <time name="total">    0.75    0.75</time>
   <energy>
    <i name="e_fr_energy">   -330.17344221 </i>
    <i name="e_wo_entrp">   -330.16066024 </i>
    <i name="e_0_energy">   -330.16705123 </i>
   </energy>
  </scstep>
  <scstep>
   <time name="diag">    0.20    0.20</time>
   <time name="diis">    0.38    0.38</time>
   <time name="orth">    0.05    0.05</time>
   <time name="total">    0.70    0.70</time>
   <energy>
    <i name="e_fr_energy">   -330.17340958 </i>
    <i name="e_wo_entrp">   -330.16061899 </i>
    <i name="e_0_energy">   -330.16701429 </i>
   </energy>
  </scstep>
  <scstep>
   <time name="diag">    0.21    0.22</time>
   <time name="diis">    0.38    0.40</time>
   <time name="orth">    0.05    0.05</time>
   <time name="total">    0.71    0.75</time>
   <energy>
    <i name="e_fr_energy">   -330.17341459 </i>
    <i name="e_wo_entrp">   -330.16062506 </i>
    <i name="e_0_energy">   -330.16701983 </i>
   </energy>
  </scstep>
  <scstep>
   <time name="diag">    0.20    0.20</time>
   <time name="diis">    0.36    0.36</time>
   <time name="orth">    0.05    0.05</time>
   <time name="total">    0.69    0.69</time>
   <energy>
    <i name="e_fr_energy">   -330.17341587 </i>
    <i name="e_wo_entrp">   -330.16062722 </i>
    <i name="e_0_energy">   -330.16702154 </i>
   </energy>
  </scstep>
  <scstep>
   <time name="diag">    0.20    0.20</time>
   <time name="diis">    0.25    0.25</time>
   <time name="orth">    0.05    0.05</time>
   <time name="total">    0.58    0.58</time>
   <energy>
    <i name="e_fr_energy">   -330.17341880 </i>
    <i name="e_wo_entrp">   -330.16062994 </i>
    <i name="e_0_energy">   -330.16702437 </i>
   </energy>
  </scstep>
  <scstep>
   <time name="diag">    0.20    0.20</time>
   <time name="diis">    0.25    0.25</time>
   <time name="orth">    0.05    0.05</time>
   <time name="total">    0.57    0.58</time>
   <energy>
    <i name="e_fr_energy">   -330.17342278 </i>
    <i name="e_wo_entrp">   -330.16063386 </i>
    <i name="e_0_energy">   -330.16702832 </i>
   </energy>
  </scstep>
  <scstep>
   <time name="diag">    0.20    0.20</time>
   <time name="diis">    0.24    0.25</time>
   <time name="orth">    0.05    0.05</time>
   <time name="total">    0.57    0.58</time>
   <energy>
    <i name="e_fr_energy">   -330.17342783 </i>
    <i name="e_wo_entrp">   -330.16063899 </i>
    <i name="e_0_energy">   -330.16703341 </i>
   </energy>
  </scstep>
  <scstep>
   <time name="diag">    0.20    0.20</time>
   <time name="diis">    0.21    0.22</time>
   <time name="orth">    0.05    0.05</time>
   <time name="total">    0.54    0.55</time>
   <energy>
    <i name="e_fr_energy">   -330.17343016 </i>
    <i name="e_wo_entrp">   -330.16064139 </i>
    <i name="e_0_energy">   -330.16703577 </i>
   </energy>
  </scstep>
  <scstep>
   <time name="diag">    0.20    0.20</time>
   <time name="diis">    0.21    0.21</time>
   <time name="orth">    0.05    0.05</time>
   <time name="total">    0.53    0.53</time>
   <energy>
    <i name="e_fr_energy">   -330.17343190 </i>
    <i name="e_wo_entrp">   -330.16064315 </i>
    <i name="e_0_energy">   -330.16703752 </i>
   </energy>
  </scstep>
  <scstep>
   <time name="diag">    0.20    0.20</time>
   <time name="diis">    0.19    0.19</time>
   <time name="orth">    0.05    0.05</time>
   <time name="total">    0.48    0.48</time>
   <energy>
    <i name="alphaZ">     96.77598676 </i>
    <i name="ewald">  15297.11653016 </i>
    <i name="hartreedc"> -21491.55463042 </i>
    <i name="XCdc">    558.52909745 </i>
    <i name="pawpsdc">  16705.32774156 </i>
    <i name="pawaedc"> -16908.43466486 </i>
    <i name="eentropy">     -0.01278873 </i>
    <i name="bandstr">  -1751.48189231 </i>
    <i name="atom">   7163.56118773 </i>
    <i name="e_fr_energy">   -330.17343266 </i>
    <i name="e_wo_entrp">   -330.16064393 </i>
    <i name="e_0_energy">   -330.16703830 </i>
   </energy>
  </scstep>
  <structure>
   <crystal>
    <varray name="basis" >
     <v>      12.79144534       0.00127507       0.00423759 </v>
     <v>       0.00073047       7.38543682      -0.00053026 </v>
     <v>       0.00504412      -0.00107095      14.97847802 </v>
    </varray>
    <i name="volume">   1415.02280149 </i>
    <varray name="rec_basis" >
     <v>       0.07817726      -0.00000773      -0.00002633 </v>
     <v>      -0.00001350       0.13540161       0.00000969 </v>
     <v>      -0.00002212       0.00000480       0.06676247 </v>
    </varray>
   </crystal>
   <varray name="positions" >
    <v>       0.16691094       0.16681141       0.25080466 </v>
    <v>      -0.00018483      -0.00004570       0.25064005 </v>
    <v>       0.05587031       0.16619755       0.25065723 </v>
    <v>       0.22218794      -0.00006579       0.25099821 </v>
    <v>       0.49960247       0.16736673       0.24289496 </v>
    <v>       0.33363625       0.00022432       0.24909748 </v>
    <v>       0.38905151       0.16667516       0.24478642 </v>
    <v>       0.55564464       0.00021652       0.24586677 </v>
    <v>       0.83304166       0.16650508       0.24936538 </v>
    <v>       0.66597435       0.00049939       0.24851757 </v>
    <v>       0.72152305       0.16723657       0.24708755 </v>
    <v>       0.88821864      -0.00015514       0.25095504 </v>
    <v>       0.16709182       0.50025069       0.25056394 </v>
    <v>       0.00003243       0.33274658       0.25045101 </v>
    <v>       0.05551342       0.50032983       0.25079458 </v>
    <v>       0.22295133       0.33340839       0.24903063 </v>
    <v>       0.33453550       0.33403627       0.24405416 </v>
    <v>       0.38993140       0.49982825       0.24227075 </v>
    <v>       0.55508288       0.33461283       0.23941827 </v>
    <v>       0.83284938       0.50060693       0.24838660 </v>
    <v>       0.66593496       0.33479236       0.24185069 </v>
    <v>       0.72221892       0.50009332       0.24399530 </v>
    <v>       0.88857767       0.33298752       0.24947882 </v>
    <v>       0.16701760       0.83309814       0.25114960 </v>
    <v>      -0.00013577       0.66711959       0.25049166 </v>
    <v>       0.05570353       0.83332142       0.25082589 </v>
    <v>       0.22259776       0.66636482       0.24961694 </v>
    <v>       0.49998267       0.83205831       0.24471367 </v>
    <v>       0.33431316       0.66588102       0.24615829 </v>
    <v>       0.38936575       0.83367773       0.24708754 </v>
    <v>       0.55515442       0.66591133       0.24219560 </v>
    <v>       0.83296118       0.83294737       0.25135935 </v>
    <v>       0.66576707       0.66513657       0.24447448 </v>
    <v>       0.72147818       0.83287422       0.24967872 </v>
    <v>       0.88885914       0.66693575       0.25040759 </v>
    <v>       0.49986223       0.50048907       0.23835855 </v>
    <v>       0.53124652       0.41830555       0.44248605 </v>
   </varray>
  </structure>
  <varray name="forces" >
   <v>       0.20248796      -0.09831330      -0.05961125 </v>
   <v>       0.07861345      -0.05552258       0.09734435 </v>
   <v>      -0.22286960       0.10419628       0.05151418 </v>
   <v>       0.02778278       0.00610664      -0.04773473 </v>
   <v>       0.13452078       0.23392829      -0.05922079 </v>
   <v>       0.11391155      -0.05694328      -0.14858836 </v>
   <v>      -0.10488504      -0.14810148       0.00640797 </v>
   <v>      -0.07203433      -0.08323271      -0.10396376 </v>
   <v>      -0.25885813       0.16964647       0.01530112 </v>
   <v>       0.28026053      -0.14683341      -0.13872673 </v>
   <v>      -0.04614301       0.03298950      -0.04803101 </v>
   <v>       0.16567083      -0.02364352       0.01195421 </v>
   <v>      -0.16782559      -0.17573004      -0.13159998 </v>
   <v>      -0.08092504       0.24882371       0.02138293 </v>
   <v>       0.09112007      -0.17675034       0.01526721 </v>
   <v>       0.01289576       0.33180027      -0.06883694 </v>
   <v>      -0.20212453      -0.16659780       0.17251671 </v>
   <v>       0.02741531       0.17998059       0.01187076 </v>
   <v>       0.03170011      -0.10071914       0.12989526 </v>
   <v>       0.10799435      -0.26114215      -0.05811899 </v>
   <v>      -0.04501679      -0.24475262       0.09666084 </v>
   <v>       0.20169649       0.02457765       0.03020568 </v>
   <v>       0.14928936       0.09993480      -0.04538959 </v>
   <v>      -0.00923943       0.10819542      -0.04154401 </v>
   <v>       0.07656386      -0.17468333       0.08501884 </v>
   <v>      -0.08116913       0.07572274       0.05270650 </v>
   <v>       0.28615425      -0.15990105      -0.01638661 </v>
   <v>      -0.04005301       0.14277122       0.04458756 </v>
   <v>      -0.00546954       0.21521983       0.07279204 </v>
   <v>      -0.25673183      -0.07000332      -0.11215500 </v>
   <v>       0.03051626      -0.10044638      -0.03504656 </v>
   <v>      -0.19543483       0.02448097      -0.11902627 </v>
   <v>       0.04837603       0.35133261       0.10331009 </v>
   <v>      -0.12120645      -0.01758125      -0.15262481 </v>
   <v>      -0.07840671       0.00756159      -0.01384284 </v>
   <v>      -0.07937710      -0.08625604       0.05517579 </v>
   <v>       0.00080040      -0.01011482       0.32653622 </v>
  </varray>
  <varray name="stress" >
   <v>       1.54958276      -0.22271511      -0.00468151 </v>
   <v>      -0.22271511       1.60444864       0.00983113 </v>
   <v>      -0.00468151       0.00983117       0.88534733 </v>
  </varray>
  <energy>
   <i name="e_fr_energy">   -330.17343266 </i>
   <i name="e_wo_entrp">   -330.16703830 </i>
   <i name="e_0_energy">     -0.01278873 </i>
  </energy>
  <time name="totalsc">    9.26    9.36</time>
 </calculation>
 <calculation>
  <scstep>
   <time name="dav">    1.07    1.07</time>
   <time name="total">    1.14    1.15</time>
   <energy>
    <i name="alphaZ">     96.77598676 </i>
    <i name="ewald">  15287.99872057 </i>
    <i name="hartreedc"> -21482.49211938 </i>
    <i name="XCdc">    558.52589013 </i>
    <i name="pawpsdc">  16705.33228069 </i>
    <i name="pawaedc"> -16908.43937471 </i>
    <i name="eentropy">     -0.01278420 </i>
    <i name="bandstr">  -1751.42367726 </i>
    <i name="atom">   7163.56118773 </i>
    <i name="e_fr_energy">   -330.17388967 </i>
    <i name="e_wo_entrp">   -330.16110547 </i>
    <i name="e_0_energy">   -330.16749757 </i>
   </energy>
  </scstep>
  <scstep>
   <time name="diag">    0.20    0.20</time>
   <time name="diis">    0.37    0.37</time>
   <time name="orth">    0.05    0.05</time>
   <time name="total">    0.69    0.70</time>
   <energy>
    <i name="e_fr_energy">   -330.17405550 </i>
    <i name="e_wo_entrp">   -330.16127211 </i>
    <i name="e_0_energy">   -330.16766381 </i>
   </energy>
  </scstep>
  <scstep>
   <time name="diag">    0.20    0.20</time>
   <time name="diis">    0.38    0.38</time>
   <time name="orth">    0.05    0.05</time>
   <time name="total">    0.71    0.71</time>
   <energy>
    <i name="e_fr_energy">   -330.17403799 </i>
    <i name="e_wo_entrp">   -330.16125849 </i>
    <i name="e_0_energy">   -330.16764824 </i>
   </energy>
  </scstep>
  <scstep>
   <time name="diag">    0.20    0.20</time>
   <time name="diis">    0.38    0.38</time>
   <time name="orth">    0.05    0.05</time>
   <time name="total">    0.70    0.71</time>
   <energy>
    <i name="e_fr_energy">   -330.17403632 </i>
    <i name="e_wo_entrp">   -330.16125599 </i>
    <i name="e_0_energy">   -330.16764615 </i>
   </energy>
  </scstep>
  <scstep>
   <time name="diag">    0.21    0.21</time>
   <time name="diis">    0.26    0.26</time>
   <time name="orth">    0.05    0.05</time>
   <time name="total">    0.55    0.56</time>
   <energy>
    <i name="alphaZ">     96.77598676 </i>
    <i name="ewald">  15287.99872057 </i>
    <i name="hartreedc"> -21482.55828072 </i>
    <i name="XCdc">    558.52664453 </i>
    <i name="pawpsdc">  16705.47947286 </i>
    <i name="pawaedc"> -16908.58484185 </i>
    <i name="eentropy">     -0.01278112 </i>
    <i name="bandstr">  -1751.36014465 </i>
    <i name="atom">   7163.56118773 </i>
    <i name="e_fr_energy">   -330.17403588 </i>
    <i name="e_wo_entrp">   -330.16125476 </i>
    <i name="e_0_energy">   -330.16764532 </i>
   </energy>
  </scstep>
  <structure>
   <crystal>
    <varray name="basis" >
     <v>      12.79133391       0.00135767       0.00422904 </v>
     <v>       0.00077814       7.38553890      -0.00052411 </v>
     <v>       0.00503409      -0.00105847      14.97840148 </v>
    </varray>
    <i name="volume">   1415.02280149 </i>
    <varray name="rec_basis" >
     <v>       0.07817794      -0.00000824      -0.00002628 </v>
     <v>      -0.00001437       0.13539974       0.00000957 </v>
     <v>      -0.00002207       0.00000474       0.06676281 </v>
    </varray>
   </crystal>
   <varray name="positions" >
    <v>       0.16686545       0.16684329       0.25079711 </v>
    <v>      -0.00019489      -0.00003168       0.25068151 </v>
    <v>       0.05590790       0.16619684       0.25068868 </v>
    <v>       0.22215302      -0.00005176       0.25100603 </v>
    <v>       0.49959272       0.16729987       0.24288539 </v>
    <v>       0.33361306       0.00024197       0.24904802 </v>
    <v>       0.38908986       0.16665872       0.24476974 </v>
    <v>       0.55564424       0.00020237       0.24576156 </v>
    <v>       0.83314182       0.16649287       0.24934378 </v>
    <v>       0.66599464       0.00052097       0.24841593 </v>
    <v>       0.72154018       0.16725102       0.24708857 </v>
    <v>       0.88820852      -0.00008203       0.25096870 </v>
    <v>       0.16708986       0.50021739       0.25053136 </v>
    <v>       0.00002741       0.33265917       0.25047405 </v>
    <v>       0.05552661       0.50040218       0.25083662 </v>
    <v>       0.22293675       0.33339993       0.24894010 </v>
    <v>       0.33452258       0.33419921       0.24400619 </v>
    <v>       0.38986223       0.49974125       0.24237070 </v>
    <v>       0.55506137       0.33463454       0.23945405 </v>
    <v>       0.83285958       0.50064999       0.24833270 </v>
    <v>       0.66599388       0.33486903       0.24186308 </v>
    <v>       0.72224620       0.50002104       0.24396917 </v>
    <v>       0.88854799       0.33302316       0.24943565 </v>
    <v>       0.16699593       0.83303366       0.25115217 </v>
    <v>      -0.00017818       0.66712668       0.25051978 </v>
    <v>       0.05572343       0.83331728       0.25086379 </v>
    <v>       0.22252639       0.66635916       0.24955651 </v>
    <v>       0.49998508       0.83202049       0.24462128 </v>
    <v>       0.33428833       0.66582936       0.24613842 </v>
    <v>       0.38938468       0.83371104       0.24697655 </v>
    <v>       0.55518220       0.66602651       0.24226173 </v>
    <v>       0.83304992       0.83290100       0.25135960 </v>
    <v>       0.66572053       0.66505510       0.24443522 </v>
    <v>       0.72147098       0.83289937       0.24958407 </v>
    <v>       0.88886834       0.66690222       0.25040015 </v>
    <v>       0.49987451       0.50044496       0.23837545 </v>
    <v>       0.53124695       0.41829383       0.44305660 </v>
   </varray>
  </structure>
  <varray name="forces" >
   <v>       0.25405019      -0.11361705      -0.06264951 </v>
   <v>       0.10088925      -0.05996244       0.09887906 </v>
   <v>      -0.27062990       0.10077969       0.04954178 </v>
   <v>       0.03257042      -0.00223965      -0.05132432 </v>
   <v>       0.15358027       0.25824337      -0.06204782 </v>
   <v>       0.12191593      -0.05384893      -0.15365647 </v>
   <v>      -0.15935877      -0.11320885       0.00230150 </v>
   <v>      -0.06051168      -0.09377972      -0.09992529 </v>
   <v>      -0.35227454       0.19001142       0.01428651 </v>
   <v>       0.27560226      -0.14996158      -0.13036615 </v>
   <v>      -0.01980464       0.03849980      -0.05850891 </v>
   <v>       0.20772100      -0.06598550       0.01375743 </v>
   <v>      -0.18322940      -0.16479871      -0.13327714 </v>
   <v>      -0.07429701       0.30439399       0.02052488 </v>
   <v>       0.06205857      -0.22678778       0.00645834 </v>
   <v>       0.01295992       0.33887632      -0.06201389 </v>
   <v>      -0.20630549      -0.27023654       0.18608529 </v>
   <v>       0.08268576       0.23940707      -0.00746568 </v>
   <v>       0.06994029      -0.11211256       0.12544444 </v>
   <v>       0.09678221      -0.28016283      -0.05124851 </v>
   <v>      -0.09235634      -0.29397335       0.09780202 </v>
   <v>       0.19444215       0.07011220       0.03022672 </v>
   <v>       0.19946047       0.08968876      -0.03948065 </v>
   <v>      -0.00685178       0.14484051      -0.04153297 </v>
   <v>       0.11906466      -0.17440260       0.08800935 </v>
   <v>      -0.12201811       0.07866617       0.05316318 </v>
   <v>       0.33476329      -0.17135917      -0.01065164 </v>
   <v>      -0.03901454       0.18178487       0.04889333 </v>
   <v>      -0.01311077       0.24711237       0.07252796 </v>
   <v>      -0.28834673      -0.09953895      -0.10186757 </v>
   <v>       0.00360430      -0.17678284      -0.05694899 </v>
   <v>      -0.27197147       0.04998544      -0.12867073 </v>
   <v>       0.10519926       0.39012148       0.10641350 </v>
   <v>      -0.08734697      -0.04222104      -0.14347211 </v>
   <v>      -0.07791229       0.01884440      -0.01235444 </v>
   <v>      -0.10241345      -0.06580450       0.07358849 </v>
   <v>       0.00046367      -0.01058327       0.31955903 </v>
  </varray>
  <varray name="stress" >
   <v>       1.52582970      -0.25150712      -0.01534922 </v>
   <v>      -0.25150715       1.59756868       0.00638187 </v>
   <v>      -0.01534920       0.00638188       0.83765632 </v>
  </varray>
  <energy>
   <i name="e_fr_energy">   -330.17403588 </i>
   <i name="e_wo_entrp">   -330.16764532 </i>
   <i name="e_0_energy">     -0.01278112 </i>
  </energy>
  <time name="totalsc">    4.66    4.69</time>
 </calculation>
 <calculation>
  <scstep>
   <time name="dav">    0.88    0.88</time>
   <time name="total">    0.97    0.98</time>
   <energy>
    <i name="alphaZ">     96.77598676 </i>
    <i name="ewald">  15220.22199280 </i>
    <i name="hartreedc"> -21416.57684187 </i>
    <i name="XCdc">    558.50655389 </i>
    <i name="pawpsdc">  16705.48550806 </i>
    <i name="pawaedc"> -16908.59019800 </i>
    <i name="eentropy">     -0.01251075 </i>
    <i name="bandstr">  -1749.56949178 </i>
    <i name="atom">   7163.56118773 </i>
    <i name="e_fr_energy">   -330.19781315 </i>
    <i name="e_wo_entrp">   -330.18530240 </i>
    <i name="e_0_energy">   -330.19155777 </i>
   </energy>
  </scstep>
  <scstep>
   <time name="diag">    0.20    0.20</time>
   <time name="diis">    0.37    0.38</time>
   <time name="orth">    0.05    0.05</time>
   <time name="total">    0.70    0.70</time>
   <energy>
    <i name="e_fr_energy">   -330.20690151 </i>
    <i name="e_wo_entrp">   -330.19427249 </i>
    <i name="e_0_energy">   -330.20058700 </i>
   </energy>
  </scstep>
  <scstep>
   <time name="diag">    0.24    0.24</time>
   <time name="diis">    0.39    0.39</time>
   <time name="orth">    0.05    0.05</time>
   <time name="total">    0.75    0.76</time>
   <energy>
    <i name="e_fr_energy">   -330.20616669 </i>
    <i name="e_wo_entrp">   -330.19353886 </i>
    <i name="e_0_energy">   -330.19985278 </i>
   </energy>
  </scstep>
  <scstep>
   <time name="diag">    0.20    0.20</time>
   <time name="diis">    0.37    0.37</time>
   <time name="orth">    0.05    0.05</time>
   <time name="total">    0.70    0.70</time>
   <energy>
    <i name="e_fr_energy">   -330.20597645 </i>
    <i name="e_wo_entrp">   -330.19335779 </i>
    <i name="e_0_energy">   -330.19966712 </i>
   </energy>
  </scstep>
  <scstep>
   <time name="diag">    0.20    0.20</time>
   <time name="diis">    0.38    0.38</time>
   <time name="orth">    0.05    0.05</time>
   <time name="total">    0.70    0.71</time>
   <energy>
    <i name="e_fr_energy">   -330.20594740 </i>
    <i name="e_wo_entrp">   -330.19332100 </i>
    <i name="e_0_energy">   -330.19963420 </i>
   </energy>
  </scstep>
  <scstep>
   <time name="diag">    0.29    0.29</time>
   <time name="diis">    0.40    0.40</time>
   <time name="orth">    0.05    0.05</time>
   <time name="total">    0.81    0.82</time>
   <energy>
    <i name="e_fr_energy">   -330.20595528 </i>
    <i name="e_wo_entrp">   -330.19333235 </i>
    <i name="e_0_energy">   -330.19964382 </i>
   </energy>
  </scstep>
  <scstep>
   <time name="diag">    0.19    0.23</time>
   <time name="diis">    0.36    0.36</time>
   <time name="orth">    0.04    0.06</time>
   <time name="total">    0.68    0.74</time>
   <energy>
    <i name="e_fr_energy">   -330.20595788 </i>
    <i name="e_wo_entrp">   -330.19333450 </i>
    <i name="e_0_energy">   -330.19964619 </i>
   </energy>
  </scstep>
  <scstep>
   <time name="diag">    0.20    0.20</time>
   <time name="diis">    0.24    0.24</time>
   <time name="orth">    0.05    0.05</time>
   <time name="total">    0.57    0.57</time>
   <energy>
    <i name="e_fr_energy">   -330.20596185 </i>
    <i name="e_wo_entrp">   -330.19333854 </i>
    <i name="e_0_energy">   -330.19965020 </i>
   </energy>
  </scstep>
  <scstep>
   <time name="diag">    0.20    0.20</time>
   <time name="diis">    0.24    0.25</time>
   <time name="orth">    0.05    0.05</time>
   <time name="total">    0.57    0.57</time>
   <energy>
    <i name="e_fr_energy">   -330.20596494 </i>
    <i name="e_wo_entrp">   -330.19334184 </i>
    <i name="e_0_energy">   -330.19965339 </i>
   </energy>
  </scstep>
  <scstep>
   <time name="diag">    0.20    0.20</time>
   <time name="diis">    0.24    0.24</time>
   <time name="orth">    0.05    0.05</time>
   <time name="total">    0.58    0.59</time>
   <energy>
    <i name="e_fr_energy">   -330.20596916 </i>
    <i name="e_wo_entrp">   -330.19334601 </i>
    <i name="e_0_energy">   -330.19965759 </i>
   </energy>
  </scstep>
  <scstep>
   <time name="diag">    0.20    0.20</time>
   <time name="diis">    0.22    0.22</time>
   <time name="orth">    0.05    0.05</time>
   <time name="total">    0.54    0.55</time>
   <energy>
    <i name="e_fr_energy">   -330.20597120 </i>
    <i name="e_wo_entrp">   -330.19334811 </i>
    <i name="e_0_energy">   -330.19965966 </i>
   </energy>
  </scstep>
  <scstep>
   <time name="diag">    0.20    0.20</time>
   <time name="diis">    0.21    0.21</time>
   <time name="orth">    0.05    0.05</time>
   <time name="total">    0.53    0.53</time>
   <energy>
    <i name="e_fr_energy">   -330.20597257 </i>
    <i name="e_wo_entrp">   -330.19334948 </i>
    <i name="e_0_energy">   -330.19966103 </i>
   </energy>
  </scstep>
  <scstep>
   <time name="diag">    0.20    0.20</time>
   <time name="diis">    0.19    0.19</time>
   <time name="orth">    0.05    0.05</time>
   <time name="total">    0.48    0.49</time>
   <energy>
    <i name="alphaZ">     96.77598676 </i>
    <i name="ewald">  15220.22199280 </i>
    <i name="hartreedc"> -21415.77403760 </i>
    <i name="XCdc">    558.47309060 </i>
    <i name="pawpsdc">  16696.32984550 </i>
    <i name="pawaedc"> -16899.42047180 </i>
    <i name="eentropy">     -0.01262305 </i>
    <i name="bandstr">  -1750.36094387 </i>
    <i name="atom">   7163.56118773 </i>
    <i name="e_fr_energy">   -330.20597292 </i>
    <i name="e_wo_entrp">   -330.19334986 </i>
    <i name="e_0_energy">   -330.19966139 </i>
   </energy>
  </scstep>
  <structure>
   <crystal>
    <varray name="basis" >
     <v>      12.79206287       0.00017141       0.00408125 </v>
     <v>       0.00009307       7.38714047      -0.00046634 </v>
     <v>       0.00486275      -0.00094227      14.97430044 </v>
    </varray>
    <i name="volume">   1415.02280149 </i>
    <varray name="rec_basis" >
     <v>       0.07817348      -0.00000099      -0.00002539 </v>
     <v>      -0.00000182       0.13537038       0.00000852 </v>
     <v>      -0.00002131       0.00000422       0.06678109 </v>
    </varray>
   </crystal>
   <varray name="positions" >
    <v>       0.16704033       0.16668940       0.25066643 </v>
    <v>      -0.00008171      -0.00012821       0.25104923 </v>
    <v>       0.05566216       0.16648421       0.25093152 </v>
    <v>       0.22201627       0.00001852       0.25097571 </v>
    <v>       0.49979554       0.16767996       0.24274458 </v>
    <v>       0.33368958       0.00018292       0.24855838 </v>
    <v>       0.38903393       0.16624175       0.24468181 </v>
    <v>       0.55554121      -0.00014600       0.24504344 </v>
    <v>       0.83310233       0.16697510       0.24924609 </v>
    <v>       0.66656555       0.00020571       0.24767377 </v>
    <v>       0.72160090       0.16744131       0.24701084 </v>
    <v>       0.88849965       0.00012737       0.25106291 </v>
    <v>       0.16677358       0.49955905       0.25016331 </v>
    <v>      -0.00012407       0.33306019       0.25062944 </v>
    <v>       0.05570234       0.50014291       0.25107586 </v>
    <v>       0.22287858       0.33433270       0.24835630 </v>
    <v>       0.33410765       0.33431034       0.24400879 </v>
    <v>       0.38962157       0.49995675       0.24290707 </v>
    <v>       0.55506027       0.33442943       0.23982850 </v>
    <v>       0.83307694       0.50007617       0.24796462 </v>
    <v>       0.66616229       0.33443938       0.24207020 </v>
    <v>       0.72271979       0.49982796       0.24386914 </v>
    <v>       0.88871833       0.33347726       0.24914304 </v>
    <v>       0.16686592       0.83309924       0.25110707 </v>
    <v>      -0.00021173       0.66666159       0.25079898 </v>
    <v>       0.05562877       0.83352189       0.25114705 </v>
    <v>       0.22269422       0.66583302       0.24921042 </v>
    <v>       0.49993315       0.83233872       0.24418537 </v>
    <v>       0.33413049       0.66626061       0.24613299 </v>
    <v>       0.38900734       0.83360587       0.24622412 </v>
    <v>       0.55534030       0.66614608       0.24254248 </v>
    <v>       0.83308195       0.83279169       0.25117780 </v>
    <v>       0.66564122       0.66573632       0.24437198 </v>
    <v>       0.72128596       0.83291502       0.24886176 </v>
    <v>       0.88878871       0.66677313       0.25034185 </v>
    <v>       0.49977086       0.50001348       0.23857279 </v>
    <v>       0.53124994       0.41819914       0.44663437 </v>
   </varray>
  </structure>
  <varray name="forces" >
   <v>       0.02365842       0.11438261      -0.05621950 </v>
   <v>       0.04706248       0.06957580       0.06191801 </v>
   <v>      -0.02220989       0.04414908       0.03988378 </v>
   <v>       0.13249608      -0.03566497      -0.09117061 </v>
   <v>      -0.02933017      -0.00668174      -0.04301633 </v>
   <v>      -0.03751322      -0.08222891      -0.14767726 </v>
   <v>      -0.12370978       0.14640976      -0.02558319 </v>
   <v>       0.21774474       0.10793761      -0.04749164 </v>
   <v>      -0.16947627       0.07187094       0.01327225 </v>
   <v>      -0.21466792      -0.01500158      -0.11015314 </v>
   <v>       0.07107210      -0.11948924      -0.08113032 </v>
   <v>      -0.04878262      -0.10747970       0.01053763 </v>
   <v>       0.03757958       0.21609974      -0.11105645 </v>
   <v>       0.06016927       0.15760191       0.01129488 </v>
   <v>      -0.16235306      -0.13856176      -0.03859457 </v>
   <v>      -0.06627268      -0.21572967       0.00947073 </v>
   <v>       0.07142745      -0.26235465       0.18199068 </v>
   <v>       0.19271010       0.13441803      -0.09830251 </v>
   <v>       0.15798155       0.00710870       0.08366542 </v>
   <v>       0.02786622       0.00667477      -0.02684815 </v>
   <v>      -0.14485238      -0.02906701       0.08484619 </v>
   <v>      -0.16818084       0.14999821       0.03681154 </v>
   <v>       0.11946139      -0.13289364       0.00187131 </v>
   <v>       0.08741835      -0.01182183      -0.03743088 </v>
   <v>       0.15234397       0.00992963       0.08244176 </v>
   <v>      -0.08339289      -0.12745492       0.04671097 </v>
   <v>       0.00722289       0.02958195       0.03818148 </v>
   <v>      -0.14686603       0.00693257       0.04870760 </v>
   <v>       0.01630666       0.02508977       0.02500204 </v>
   <v>      -0.01679281       0.02368755      -0.02772331 </v>
   <v>      -0.17063266      -0.22504905      -0.12175886 </v>
   <v>      -0.23798929       0.12106538      -0.14854966 </v>
   <v>       0.25081996      -0.04570962       0.08348377 </v>
   <v>       0.22088234       0.00228820      -0.07157173 </v>
   <v>       0.01764841       0.00146651      -0.01257567 </v>
   <v>      -0.07075425       0.11626885       0.16427135 </v>
   <v>       0.00190481      -0.00734929       0.27249239 </v>
  </varray>
  <varray name="stress" >
   <v>       1.39187019      -0.14777378      -0.01076891 </v>
   <v>      -0.14777379       1.21464671       0.01711158 </v>
   <v>      -0.01076892       0.01711162       0.70040199 </v>
  </varray>
  <energy>
   <i name="e_fr_energy">   -330.20597292 </i>
   <i name="e_wo_entrp">   -330.19966139 </i>
   <i name="e_0_energy">     -0.01262305 </i>
  </energy>
  <time name="totalsc">    9.36    9.48</time>
 </calculation>
 <calculation>
  <scstep>
   <time name="dav">    0.82    0.84</time>
   <time name="total">    0.90    0.92</time>
   <energy>
    <i name="alphaZ">     96.77598676 </i>
    <i name="ewald">  15203.99038023 </i>
    <i name="hartreedc"> -21399.96545141 </i>
    <i name="XCdc">    558.46855345 </i>
    <i name="pawpsdc">  16696.32781071 </i>
    <i name="pawaedc"> -16899.41855618 </i>
    <i name="eentropy">     -0.01254801 </i>
    <i name="bandstr">  -1749.93420497 </i>
    <i name="atom">   7163.56118773 </i>
    <i name="e_fr_energy">   -330.20684169 </i>
    <i name="e_wo_entrp">   -330.19429368 </i>
    <i name="e_0_energy">   -330.20056768 </i>
   </energy>
  </scstep>
  <scstep>
   <time name="diag">    0.28    0.28</time>
   <time name="diis">    0.37    0.37</time>
   <time name="orth">    0.05    0.05</time>
   <time name="total">    0.77    0.78</time>
   <energy>
    <i name="e_fr_energy">   -330.20721850 </i>
    <i name="e_wo_entrp">   -330.19464263 </i>
    <i name="e_0_energy">   -330.20093056 </i>
   </energy>
  </scstep>
  <scstep>
   <time name="diag">    0.29    0.29</time>
   <time name="diis">    0.39    0.39</time>
   <time name="orth">    0.05    0.05</time>
   <time name="total">    0.80    0.81</time>
   <energy>
    <i name="e_fr_energy">   -330.20717089 </i>
    <i name="e_wo_entrp">   -330.19459509 </i>
    <i name="e_0_energy">   -330.20088299 </i>
   </energy>
  </scstep>
  <scstep>
   <time name="diag">    0.20    0.20</time>
   <time name="diis">    0.38    0.38</time>
   <time name="orth">    0.05    0.05</time>
   <time name="total">    0.71    0.71</time>
   <energy>
    <i name="e_fr_energy">   -330.20716783 </i>
    <i name="e_wo_entrp">   -330.19459340 </i>
    <i name="e_0_energy">   -330.20088061 </i>
   </energy>
  </scstep>
  <scstep>
   <time name="diag">    0.20    0.20</time>
   <time name="diis">    0.36    0.37</time>
   <time name="orth">    0.05    0.05</time>
   <time name="total">    0.69    0.69</time>
   <energy>
    <i name="e_fr_energy">   -330.20716660 </i>
    <i name="e_wo_entrp">   -330.19459139 </i>
    <i name="e_0_energy">   -330.20087900 </i>
   </energy>
  </scstep>
  <scstep>
   <time name="diag">    0.20    0.20</time>
   <time name="diis">    0.24    0.24</time>
   <time name="orth">    0.05    0.05</time>
   <time name="total">    0.54    0.54</time>
   <energy>
    <i name="alphaZ">     96.77598676 </i>
    <i name="ewald">  15203.99038023 </i>
    <i name="hartreedc"> -21399.75663488 </i>
    <i name="XCdc">    558.46049348 </i>
    <i name="pawpsdc">  16694.26625124 </i>
    <i name="pawaedc"> -16897.35341671 </i>
    <i name="eentropy">     -0.01257458 </i>
    <i name="bandstr">  -1750.13884009 </i>
    <i name="atom">   7163.56118773 </i>
    <i name="e_fr_energy">   -330.20716683 </i>
    <i name="e_wo_entrp">   -330.19459225 </i>
    <i name="e_0_energy">   -330.20087954 </i>
   </energy>
  </scstep>
  <structure>
   <crystal>
    <varray name="basis" >
     <v>      12.79223840      -0.00011409       0.00404568 </v>
     <v>      -0.00007180       7.38752597      -0.00045243 </v>
     <v>       0.00482151      -0.00091430      14.97331355 </v>
    </varray>
    <i name="volume">   1415.02280149 </i>
    <varray name="rec_basis" >
     <v>       0.07817241       0.00000076      -0.00002517 </v>
     <v>       0.00000120       0.13536331       0.00000827 </v>
     <v>      -0.00002112       0.00000409       0.06678549 </v>
    </varray>
   </crystal>
   <varray name="positions" >
    <v>       0.16708241       0.16665237       0.25063498 </v>
    <v>      -0.00005447      -0.00015143       0.25113775 </v>
    <v>       0.05560302       0.16655335       0.25098997 </v>
    <v>       0.22198336       0.00003543       0.25096841 </v>
    <v>       0.49984435       0.16777142       0.24271068 </v>
    <v>       0.33370799       0.00016871       0.24844050 </v>
    <v>       0.38902046       0.16614142       0.24466064 </v>
    <v>       0.55551641      -0.00022983       0.24487057 </v>
    <v>       0.83309283       0.16709112       0.24922257 </v>
    <v>       0.66670294       0.00012988       0.24749511 </v>
    <v>       0.72161552       0.16748710       0.24699213 </v>
    <v>       0.88856971       0.00017777       0.25108559 </v>
    <v>       0.16669746       0.49940064       0.25007471 </v>
    <v>      -0.00016052       0.33315668       0.25066684 </v>
    <v>       0.05574463       0.50008054       0.25113345 </v>
    <v>       0.22286459       0.33455714       0.24821576 </v>
    <v>       0.33400780       0.33433706       0.24400941 </v>
    <v>       0.38956367       0.50000859       0.24303619 </v>
    <v>       0.55506000       0.33438008       0.23991864 </v>
    <v>       0.83312925       0.49993811       0.24787601 </v>
    <v>       0.66620281       0.33433601       0.24212006 </v>
    <v>       0.72283376       0.49978152       0.24384505 </v>
    <v>       0.88875932       0.33358653       0.24907260 </v>
    <v>       0.16683464       0.83311501       0.25109622 </v>
    <v>      -0.00021980       0.66654969       0.25086620 </v>
    <v>       0.05560600       0.83357112       0.25121524 </v>
    <v>       0.22273460       0.66570643       0.24912710 </v>
    <v>       0.49992066       0.83241529       0.24408043 </v>
    <v>       0.33409251       0.66636437       0.24613168 </v>
    <v>       0.38891652       0.83358055       0.24604299 </v>
    <v>       0.55537834       0.66617486       0.24261007 </v>
    <v>       0.83308966       0.83276539       0.25113404 </v>
    <v>       0.66562214       0.66590023       0.24435676 </v>
    <v>       0.72124143       0.83291879       0.24868788 </v>
    <v>       0.88876955       0.66674207       0.25032782 </v>
    <v>       0.49974592       0.49990965       0.23862030 </v>
    <v>       0.53125066       0.41817634       0.44749566 </v>
   </varray>
  </structure>
  <varray name="forces" >
   <v>      -0.03050280       0.16830246      -0.05592091 </v>
   <v>       0.03777290       0.11085799       0.05784794 </v>
   <v>       0.03445289       0.02906340       0.03529336 </v>
   <v>       0.15605680      -0.04376732      -0.10078557 </v>
   <v>      -0.07350172      -0.06761426      -0.04083325 </v>
   <v>      -0.07649041      -0.08868949      -0.14715698 </v>
   <v>      -0.12142402       0.21974721      -0.03289330 </v>
   <v>       0.28183025       0.15418978      -0.03783587 </v>
   <v>      -0.11507353       0.03607170       0.01708500 </v>
   <v>      -0.32876216       0.02429396      -0.10137508 </v>
   <v>       0.09394941      -0.15851198      -0.08710180 </v>
   <v>      -0.11139257      -0.12079920       0.00806304 </v>
   <v>       0.09758080       0.31806259      -0.10403413 </v>
   <v>       0.09685311       0.12054879       0.00490025 </v>
   <v>      -0.21665591      -0.11992359      -0.05338828 </v>
   <v>      -0.08515908      -0.34324883       0.02770492 </v>
   <v>       0.13361204      -0.25986143       0.18124951 </v>
   <v>       0.21651164       0.10123076      -0.11569548 </v>
   <v>       0.17882050       0.02901184       0.07535760 </v>
   <v>       0.00280824       0.07378617      -0.02346851 </v>
   <v>      -0.15677743       0.03757834       0.08022319 </v>
   <v>      -0.26413141       0.17745145       0.03522375 </v>
   <v>       0.09353785      -0.19452290       0.01227622 </v>
   <v>       0.11199058      -0.04581027      -0.03423246 </v>
   <v>       0.16223176       0.05639952       0.08291887 </v>
   <v>      -0.06664439      -0.18570916       0.04031045 </v>
   <v>      -0.07176522       0.07290965       0.04598615 </v>
   <v>      -0.17551880      -0.04142197       0.04896586 </v>
   <v>       0.02997494      -0.02754064       0.01536314 </v>
   <v>       0.05351226       0.05520743      -0.00590763 </v>
   <v>      -0.21449602      -0.23312981      -0.13939900 </v>
   <v>      -0.23164168       0.13802308      -0.15395938 </v>
   <v>       0.28300936      -0.14538435       0.07575177 </v>
   <v>       0.29939044       0.00573732      -0.04621369 </v>
   <v>       0.03966220      -0.00367199      -0.01258667 </v>
   <v>      -0.06377346       0.16028087       0.18555772 </v>
   <v>       0.00015265      -0.00914716       0.26270924 </v>
  </varray>
  <varray name="stress" >
   <v>       1.33804025      -0.11291345      -0.01488076 </v>
   <v>      -0.11291346       1.10540419       0.01756384 </v>
   <v>      -0.01488077       0.01756384       0.66893340 </v>
  </varray>
  <energy>
   <i name="e_fr_energy">   -330.20716683 </i>
   <i name="e_wo_entrp">   -330.20087954 </i>
   <i name="e_0_energy">     -0.01257458 </i>
  </energy>
  <time name="totalsc">    5.18    5.23</time>
 </calculation>
 <calculation>
  <scstep>
   <time name="dav">    0.91    0.91</time>
   <time name="total">    1.06    1.06</time>
   <energy>
    <i name="alphaZ">     96.77598676 </i>
    <i name="ewald">  15135.48983593 </i>
    <i name="hartreedc"> -21333.79269848 </i>
    <i name="XCdc">    558.44634738 </i>
    <i name="pawpsdc">  16694.27407705 </i>
    <i name="pawaedc"> -16897.36168380 </i>
    <i name="eentropy">     -0.01260320 </i>
    <i name="bandstr">  -1747.60191131 </i>
    <i name="atom">   7163.56118773 </i>
    <i name="e_fr_energy">   -330.22146194 </i>
    <i name="e_wo_entrp">   -330.20885873 </i>
    <i name="e_0_energy">   -330.21516033 </i>
   </energy>
  </scstep>
  <scstep>
   <time name="diag">    0.20    0.20</time>
   <time name="diis">    0.37    0.37</time>
   <time name="orth">    0.05    0.05</time>
   <time name="total">    0.70    0.70</time>
   <energy>
    <i name="e_fr_energy">   -330.22980338 </i>
    <i name="e_wo_entrp">   -330.21717263 </i>
    <i name="e_0_energy">   -330.22348801 </i>
   </energy>
  </scstep>
  <scstep>
   <time name="diag">    0.20    0.20</time>
   <time name="diis">    0.40    0.40</time>
   <time name="orth">    0.05    0.05</time>
   <time name="total">    0.72    0.72</time>
   <energy>
    <i name="e_fr_energy">   -330.22904399 </i>
    <i name="e_wo_entrp">   -330.21640912 </i>
    <i name="e_0_energy">   -330.22272655 </i>
   </energy>
  </scstep>
  <scstep>
   <time name="diag">    0.20    0.20</time>
   <time name="diis">    0.38    0.38</time>
   <time name="orth">    0.05    0.05</time>
   <time name="total">    0.70    0.70</time>
   <energy>
    <i name="e_fr_energy">   -330.22881740 </i>
    <i name="e_wo_entrp">   -330.21618964 </i>
    <i name="e_0_energy">   -330.22250352 </i>
   </energy>
  </scstep>
  <scstep>
   <time name="diag">    0.20    0.20</time>
   <time name="diis">    0.37    0.37</time>
   <time name="orth">    0.05    0.05</time>
   <time name="total">    0.69    0.70</time>
   <energy>
    <i name="e_fr_energy">   -330.22879148 </i>
    <i name="e_wo_entrp">   -330.21616405 </i>
    <i name="e_0_energy">   -330.22247776 </i>
   </energy>
  </scstep>
  <scstep>
   <time name="diag">    0.20    0.20</time>
   <time name="diis">    0.40    0.40</time>
   <time name="orth">    0.05    0.05</time>
   <time name="total">    0.72    0.73</time>
   <energy>
    <i name="e_fr_energy">   -330.22880247 </i>
    <i name="e_wo_entrp">   -330.21617639 </i>
    <i name="e_0_energy">   -330.22248943 </i>
   </energy>
  </scstep>
  <scstep>
   <time name="diag">    0.20    0.20</time>
   <time name="diis">    0.33    0.37</time>
   <time name="orth">    0.05    0.05</time>
   <time name="total">    0.65    0.70</time>
   <energy>
    <i name="e_fr_energy">   -330.22880803 </i>
    <i name="e_wo_entrp">   -330.21618062 </i>
    <i name="e_0_energy">   -330.22249432 </i>
   </energy>
  </scstep>
  <scstep>
   <time name="diag">    0.20    0.20</time>
   <time name="diis">    0.23    0.25</time>
   <time name="orth">    0.05    0.05</time>
   <time name="total">    0.55    0.57</time>
   <energy>
    <i name="e_fr_energy">   -330.22881395 </i>
    <i name="e_wo_entrp">   -330.21618710 </i>
    <i name="e_0_energy">   -330.22250052 </i>
   </energy>
  </scstep>
  <scstep>
   <time name="diag">    0.20    0.20</time>
   <time name="diis">    0.24    0.24</time>
   <time name="orth">    0.05    0.05</time>
   <time name="total">    0.56    0.57</time>
   <energy>
    <i name="e_fr_energy">   -330.22881843 </i>
    <i name="e_wo_entrp">   -330.21619187 </i>
    <i name="e_0_energy">   -330.22250515 </i>
   </energy>
  </scstep>
  <scstep>
   <time name="diag">    0.20    0.20</time>
   <time name="diis">    0.24    0.24</time>
   <time name="orth">    0.05    0.05</time>
   <time name="total">    0.56    0.57</time>
   <energy>
    <i name="e_fr_energy">   -330.22882523 </i>
    <i name="e_wo_entrp">   -330.21619870 </i>
    <i name="e_0_energy">   -330.22251197 </i>
   </energy>
  </scstep>
  <scstep>
   <time name="diag">    0.20    0.20</time>
   <time name="diis">    0.24    0.24</time>
   <time name="orth">    0.05    0.05</time>
   <time name="total">    0.56    0.56</time>
   <energy>
    <i name="e_fr_energy">   -330.22882689 </i>
    <i name="e_wo_entrp">   -330.21620037 </i>
    <i name="e_0_energy">   -330.22251363 </i>
   </energy>
  </scstep>
  <scstep>
   <time name="diag">    0.20    0.20</time>
   <time name="diis">    0.21    0.21</time>
   <time name="orth">    0.05    0.05</time>
   <time name="total">    0.53    0.54</time>
   <energy>
    <i name="e_fr_energy">   -330.22882861 </i>
    <i name="e_wo_entrp">   -330.21620211 </i>
    <i name="e_0_energy">   -330.22251536 </i>
   </energy>
  </scstep>
  <scstep>
   <time name="diag">    0.20    0.20</time>
   <time name="diis">    0.19    0.19</time>
   <time name="orth">    0.05    0.05</time>
   <time name="total">    0.49    0.49</time>
   <energy>
    <i name="alphaZ">     96.77598676 </i>
    <i name="ewald">  15135.48983593 </i>
    <i name="hartreedc"> -21331.94053119 </i>
    <i name="XCdc">    558.38747209 </i>
    <i name="pawpsdc">  16680.29597419 </i>
    <i name="pawaedc"> -16883.37086248 </i>
    <i name="eentropy">     -0.01262650 </i>
    <i name="bandstr">  -1749.41526542 </i>
    <i name="atom">   7163.56118773 </i>
    <i name="e_fr_energy">   -330.22882889 </i>
    <i name="e_wo_entrp">   -330.21620240 </i>
    <i name="e_0_energy">   -330.22251565 </i>
   </energy>
  </scstep>
  <structure>
   <crystal>
    <varray name="basis" >
     <v>      12.79488669      -0.00185390       0.00382262 </v>
     <v>      -0.00107658       7.38910206      -0.00033591 </v>
     <v>       0.00456355      -0.00067936      14.96702137 </v>
    </varray>
    <i name="volume">   1415.02280149 </i>
    <varray name="rec_basis" >
     <v>       0.07815623       0.00001139      -0.00002383 </v>
     <v>       0.00001961       0.13533444       0.00000614 </v>
     <v>      -0.00001996       0.00000303       0.06681357 </v>
    </varray>
   </crystal>
   <varray name="positions" >
    <v>       0.16717186       0.16703630       0.25044476 </v>
    <v>       0.00010393       0.00010542       0.25152444 </v>
    <v>       0.05546264       0.16687583       0.25124098 </v>
    <v>       0.22214461      -0.00003974       0.25079303 </v>
    <v>       0.49988145       0.16787697       0.24253472 </v>
    <v>       0.33363681      -0.00014799       0.24782086 </v>
    <v>       0.38876252       0.16646633       0.24453977 </v>
    <v>       0.55592502      -0.00004738       0.24422748 </v>
    <v>       0.83285943       0.16759389       0.24916837 </v>
    <v>       0.66659425      -0.00005380       0.24673777 </v>
    <v>       0.72182939       0.16716253       0.24679850 </v>
    <v>       0.88861262      -0.00001698       0.25117462 </v>
    <v>       0.16660989       0.49982615       0.24961873 </v>
    <v>      -0.00011483       0.33384890       0.25080102 </v>
    <v>       0.05550933       0.49950589       0.25124917 </v>
    <v>       0.22266824       0.33427931       0.24778038 </v>
    <v>       0.33390258       0.33364105       0.24428216 </v>
    <v>       0.38974582       0.50049087       0.24330132 </v>
    <v>       0.55537168       0.33430052       0.24033691 </v>
    <v>       0.83331157       0.49969319       0.24754037 </v>
    <v>       0.66606613       0.33409914       0.24240911 </v>
    <v>       0.72275856       0.50016122       0.24381612 </v>
    <v>       0.88906191       0.33336829       0.24885192 </v>
    <v>       0.16692432       0.83302983       0.25100820 </v>
    <v>       0.00003637       0.66634085       0.25121799 </v>
    <v>       0.05541220       0.83317591       0.25150678 </v>
    <v>       0.22274608       0.66549777       0.24891319 </v>
    <v>       0.49957139       0.83254962       0.24379766 </v>
    <v>       0.33401608       0.66663295       0.24615017 </v>
    <v>       0.38870204       0.83366180       0.24541967 </v>
    <v>       0.55513249       0.66556669       0.24263122 </v>
    <v>       0.83271091       0.83309400       0.25075574 </v>
    <v>       0.66605216       0.66601609       0.24441811 </v>
    <v>       0.72161383       0.83294891       0.24802883 </v>
    <v>       0.88877389       0.66662559       0.25026140 </v>
    <v>       0.49954969       0.50004272       0.23905867 </v>
    <v>       0.53125326       0.41807136       0.45080985 </v>
   </varray>
  </structure>
  <varray name="forces" >
   <v>      -0.19713649      -0.05389795      -0.03275891 </v>
   <v>      -0.13111935      -0.04013516       0.04051802 </v>
   <v>       0.20787881       0.03163556       0.01455158 </v>
   <v>       0.00403689      -0.00174379      -0.12542137 </v>
   <v>      -0.07812342      -0.07126451      -0.02224484 </v>
   <v>      -0.06343302       0.10621852      -0.10954549 </v>
   <v>       0.12537036      -0.04620225      -0.03860777 </v>
   <v>      -0.11999937       0.06987704       0.00250612 </v>
   <v>       0.21263788      -0.25865775       0.00667656 </v>
   <v>      -0.02921429       0.04334572      -0.07835035 </v>
   <v>      -0.15160874      -0.01187406      -0.11062458 </v>
   <v>      -0.19055498       0.11430611      -0.00544398 </v>
   <v>       0.08301773       0.01415139      -0.04076425 </v>
   <v>       0.04604471      -0.28378078      -0.00711226 </v>
   <v>       0.07839841       0.25865310      -0.07015089 </v>
   <v>       0.02904122      -0.10328683       0.07817082 </v>
   <v>       0.16609654       0.18452221       0.11858791 </v>
   <v>      -0.06636766      -0.19206489      -0.10761507 </v>
   <v>      -0.14111675       0.03102177       0.05326854 </v>
   <v>      -0.06046227       0.14241827      -0.01051202 </v>
   <v>       0.06169629       0.14754158       0.05312734 </v>
   <v>      -0.10693095      -0.07966614       0.06125708 </v>
   <v>      -0.14307503      -0.03481737       0.05548996 </v>
   <v>       0.00225308      -0.03650963      -0.01636993 </v>
   <v>      -0.15080219       0.04636368       0.04343389 </v>
   <v>       0.19347207      -0.00861423       0.03858037 </v>
   <v>      -0.12002584       0.19457039       0.04873715 </v>
   <v>       0.12405009      -0.15197784       0.00517043 </v>
   <v>       0.07665796      -0.17726491      -0.03950121 </v>
   <v>       0.11526398       0.07230980       0.04485402 </v>
   <v>      -0.02891141       0.13327974      -0.10714881 </v>
   <v>       0.22092186      -0.02741899      -0.12572638 </v>
   <v>      -0.08855068      -0.17131978       0.00989213 </v>
   <v>      -0.06294965       0.04571385      -0.03026373 </v>
   <v>       0.05054739       0.06764755      -0.01474090 </v>
   <v>       0.13342371       0.05529854       0.18937159 </v>
   <v>      -0.00042690      -0.00837794       0.22870923 </v>
  </varray>
  <varray name="stress" >
   <v>       0.97268673       0.42505143       0.00057456 </v>
   <v>       0.42505144       0.45851294       0.00929136 </v>
   <v>       0.00057458       0.00929136       0.56143224 </v>
  </varray>
  <energy>
   <i name="e_fr_energy">   -330.22882889 </i>
   <i name="e_wo_entrp">   -330.22251565 </i>
   <i name="e_0_energy">     -0.01262650 </i>
  </energy>
  <time name="totalsc">    9.27    9.40</time>
 </calculation>
 <calculation>
  <scstep>
   <time name="dav">    0.93    0.93</time>
   <time name="total">    1.01    1.01</time>
   <energy>
    <i name="alphaZ">     96.77598676 </i>
    <i name="ewald">  15136.09124476 </i>
    <i name="hartreedc"> -21332.51861601 </i>
    <i name="XCdc">    558.38760611 </i>
    <i name="pawpsdc">  16680.29124163 </i>
    <i name="pawaedc"> -16883.36621255 </i>
    <i name="eentropy">     -0.01262611 </i>
    <i name="bandstr">  -1749.43864298 </i>
    <i name="atom">   7163.56118773 </i>
    <i name="e_fr_energy">   -330.22883065 </i>
    <i name="e_wo_entrp">   -330.21620454 </i>
    <i name="e_0_energy">   -330.22251759 </i>
   </energy>
  </scstep>
  <scstep>
   <time name="diag">    0.20    0.20</time>
   <time name="diis">    0.37    0.37</time>
   <time name="orth">    0.05    0.05</time>
   <time name="total">    0.66    0.66</time>
   <energy>
    <i name="alphaZ">     96.77598676 </i>
    <i name="ewald">  15136.09124476 </i>
    <i name="hartreedc"> -21332.52358624 </i>
    <i name="XCdc">    558.38779913 </i>
    <i name="pawpsdc">  16680.35403920 </i>
    <i name="pawaedc"> -16883.42892361 </i>
    <i name="eentropy">     -0.01262590 </i>
    <i name="bandstr">  -1749.43395298 </i>
    <i name="atom">   7163.56118773 </i>
    <i name="e_fr_energy">   -330.22883114 </i>
    <i name="e_wo_entrp">   -330.21620524 </i>
    <i name="e_0_energy">   -330.22251819 </i>
   </energy>
  </scstep>
  <structure>
   <crystal>
    <varray name="basis" >
     <v>      12.79486336      -0.00183858       0.00382459 </v>
     <v>      -0.00106773       7.38908817      -0.00033693 </v>
     <v>       0.00456582      -0.00068143      14.96707678 </v>
    </varray>
    <i name="volume">   1415.02280149 </i>
    <varray name="rec_basis" >
     <v>       0.07815637       0.00001129      -0.00002384 </v>
     <v>       0.00001945       0.13533470       0.00000616 </v>
     <v>      -0.00001997       0.00000304       0.06681332 </v>
    </varray>
   </crystal>
   <varray name="positions" >
    <v>       0.16717107       0.16703292       0.25044644 </v>
    <v>       0.00010254       0.00010316       0.25152104 </v>
    <v>       0.05546388       0.16687299       0.25123877 </v>
    <v>       0.22214319      -0.00003908       0.25079457 </v>
    <v>       0.49988112       0.16787604       0.24253627 </v>
    <v>       0.33363743      -0.00014520       0.24782632 </v>
    <v>       0.38876479       0.16646347       0.24454084 </v>
    <v>       0.55592142      -0.00004898       0.24423315 </v>
    <v>       0.83286148       0.16758946       0.24916884 </v>
    <v>       0.66659520      -0.00005219       0.24674445 </v>
    <v>       0.72182751       0.16716539       0.24680021 </v>
    <v>       0.88861225      -0.00001526       0.25117383 </v>
    <v>       0.16661067       0.49982240       0.24962275 </v>
    <v>      -0.00011524       0.33384280       0.25079984 </v>
    <v>       0.05551140       0.49951095       0.25124815 </v>
    <v>       0.22266997       0.33428175       0.24778421 </v>
    <v>       0.33390350       0.33364718       0.24427976 </v>
    <v>       0.38974422       0.50048662       0.24329898 </v>
    <v>       0.55536894       0.33430122       0.24033322 </v>
    <v>       0.83330997       0.49969535       0.24754333 </v>
    <v>       0.66606733       0.33410123       0.24240656 </v>
    <v>       0.72275922       0.50015788       0.24381637 </v>
    <v>       0.88905924       0.33337021       0.24885387 </v>
    <v>       0.16692353       0.83303058       0.25100898 </v>
    <v>       0.00003412       0.66634269       0.25121489 </v>
    <v>       0.05541391       0.83317939       0.25150421 </v>
    <v>       0.22274598       0.66549961       0.24891508 </v>
    <v>       0.49957446       0.83254843       0.24380015 </v>
    <v>       0.33401675       0.66663058       0.24615001 </v>
    <v>       0.38870392       0.83366108       0.24542516 </v>
    <v>       0.55513465       0.66557204       0.24263104 </v>
    <v>       0.83271425       0.83309110       0.25075907 </v>
    <v>       0.66604838       0.66601507       0.24441757 </v>
    <v>       0.72161055       0.83294865       0.24803464 </v>
    <v>       0.88877385       0.66662661       0.25026198 </v>
    <v>       0.49955142       0.50004155       0.23905480 </v>
    <v>       0.53125324       0.41807229       0.45078065 </v>
   </varray>
  </structure>
  <varray name="forces" >
   <v>      -0.19595250      -0.05187444      -0.03306496 </v>
   <v>      -0.12980066      -0.03887083       0.04031586 </v>
   <v>       0.20621807       0.03181231       0.01444143 </v>
   <v>       0.00505606      -0.00183148      -0.12523999 </v>
   <v>      -0.07834838      -0.07107412      -0.02243548 </v>
   <v>      -0.06358234       0.10487753      -0.10972345 </v>
   <v>       0.12336344      -0.04375071      -0.03859566 </v>
   <v>      -0.11658637       0.07077060       0.00242700 </v>
   <v>       0.20968272      -0.25593779       0.00660722 </v>
   <v>      -0.03189197       0.04333697      -0.07853059 </v>
   <v>      -0.14956450      -0.01283905      -0.11052859 </v>
   <v>      -0.18991989       0.11261908      -0.00549446 </v>
   <v>       0.08303923       0.01694073      -0.04122631 </v>
   <v>       0.04641890      -0.28013036      -0.00724420 </v>
   <v>       0.07587478       0.25567412      -0.07017304 </v>
   <v>       0.02803560      -0.10495784       0.07777677 </v>
   <v>       0.16577284       0.18104881       0.11898635 </v>
   <v>      -0.06422859      -0.18945520      -0.10795699 </v>
   <v>      -0.13860296       0.03123710       0.05336287 </v>
   <v>      -0.06001271       0.14195012      -0.01075411 </v>
   <v>       0.05967361       0.14669318       0.05312443 </v>
   <v>      -0.10825199      -0.07749442       0.06094137 </v>
   <v>      -0.14119153      -0.03605026       0.05511182 </v>
   <v>       0.00305607      -0.03630127      -0.01668205 </v>
   <v>      -0.14835858       0.04669134       0.04341407 </v>
   <v>       0.19104541      -0.00988853       0.03828114 </v>
   <v>      -0.11975844       0.19359762       0.04864462 </v>
   <v>       0.12140487      -0.15079309       0.00563522 </v>
   <v>       0.07606830      -0.17591468      -0.03913825 </v>
   <v>       0.11454688       0.07233079       0.04447681 </v>
   <v>      -0.02608399       0.12329465      -0.10535758 </v>
   <v>       0.21698636      -0.02581253      -0.12607083 </v>
   <v>      -0.08570273      -0.17083295       0.01036229 </v>
   <v>      -0.06006413       0.04554370      -0.03035267 </v>
   <v>       0.05034581       0.06734039      -0.01482123 </v>
   <v>       0.13121737       0.05647033       0.18971931 </v>
   <v>       0.00009590      -0.00841983       0.22976188 </v>
  </varray>
  <varray name="stress" >
   <v>       0.97918677       0.41721393       0.00235198 </v>
   <v>       0.41721394       0.46945004       0.00712597 </v>
   <v>       0.00235195       0.00712594       0.57364001 </v>
  </varray>
  <energy>
   <i name="e_fr_energy">   -330.22883114 </i>
   <i name="e_wo_entrp">   -330.22251819 </i>
   <i name="e_0_energy">     -0.01262590 </i>
  </energy>
  <time name="totalsc">    2.51    2.52</time>
 </calculation>
 <calculation>
  <scstep>
   <time name="dav">    0.84    0.84</time>
   <time name="total">    0.91    0.92</time>
   <energy>
    <i name="alphaZ">     96.77598676 </i>
    <i name="ewald">  15083.70161604 </i>
    <i name="hartreedc"> -21282.12989274 </i>
    <i name="XCdc">    558.37908107 </i>
    <i name="pawpsdc">  16680.40359344 </i>
    <i name="pawaedc"> -16883.47874244 </i>
    <i name="eentropy">     -0.01277344 </i>
    <i name="bandstr">  -1747.44115711 </i>
    <i name="atom">   7163.56118773 </i>
    <i name="e_fr_energy">   -330.24110069 </i>
    <i name="e_wo_entrp">   -330.22832725 </i>
    <i name="e_0_energy">   -330.23471397 </i>
   </energy>
  </scstep>
  <scstep>
   <time name="diag">    0.20    0.20</time>
   <time name="diis">    0.37    0.37</time>
   <time name="orth">    0.05    0.05</time>
   <time name="total">    0.69    0.69</time>
   <energy>
    <i name="e_fr_energy">   -330.24555721 </i>
    <i name="e_wo_entrp">   -330.23282942 </i>
    <i name="e_0_energy">   -330.23919331 </i>
   </energy>
  </scstep>
  <scstep>
   <time name="diag">    0.20    0.20</time>
   <time name="diis">    0.39    0.39</time>
   <time name="orth">    0.05    0.05</time>
   <time name="total">    0.71    0.72</time>
   <energy>
    <i name="e_fr_energy">   -330.24511692 </i>
    <i name="e_wo_entrp">   -330.23239663 </i>
    <i name="e_0_energy">   -330.23875678 </i>
   </energy>
  </scstep>
  <scstep>
   <time name="diag">    0.20    0.20</time>
   <time name="diis">    0.37    0.37</time>
   <time name="orth">    0.05    0.05</time>
   <time name="total">    0.70    0.70</time>
   <energy>
    <i name="e_fr_energy">   -330.24502830 </i>
    <i name="e_wo_entrp">   -330.23230587 </i>
    <i name="e_0_energy">   -330.23866709 </i>
   </energy>
  </scstep>
  <scstep>
   <time name="diag">    0.28    0.28</time>
   <time name="diis">    0.39    0.39</time>
   <time name="orth">    0.05    0.05</time>
   <time name="total">    0.79    0.80</time>
   <energy>
    <i name="e_fr_energy">   -330.24501709 </i>
    <i name="e_wo_entrp">   -330.23229427 </i>
    <i name="e_0_energy">   -330.23865568 </i>
   </energy>
  </scstep>
  <scstep>
   <time name="diag">    0.20    0.20</time>
   <time name="diis">    0.38    0.39</time>
   <time name="orth">    0.04    0.05</time>
   <time name="total">    0.70    0.72</time>
   <energy>
    <i name="e_fr_energy">   -330.24502276 </i>
    <i name="e_wo_entrp">   -330.23229949 </i>
    <i name="e_0_energy">   -330.23866112 </i>
   </energy>
  </scstep>
  <scstep>
   <time name="diag">    0.20    0.20</time>
   <time name="diis">    0.32    0.32</time>
   <time name="orth">    0.07    0.07</time>
   <time name="total">    0.67    0.68</time>
   <energy>
    <i name="e_fr_energy">   -330.24502604 </i>
    <i name="e_wo_entrp">   -330.23230357 </i>
    <i name="e_0_energy">   -330.23866480 </i>
   </energy>
  </scstep>
  <scstep>
   <time name="diag">    0.20    0.20</time>
   <time name="diis">    0.24    0.24</time>
   <time name="orth">    0.05    0.05</time>
   <time name="total">    0.57    0.57</time>
   <energy>
    <i name="e_fr_energy">   -330.24502879 </i>
    <i name="e_wo_entrp">   -330.23230609 </i>
    <i name="e_0_energy">   -330.23866744 </i>
   </energy>
  </scstep>
  <scstep>
   <time name="diag">    0.20    0.20</time>
   <time name="diis">    0.24    0.24</time>
   <time name="orth">    0.05    0.05</time>
   <time name="total">    0.56    0.57</time>
   <energy>
    <i name="e_fr_energy">   -330.24503140 </i>
    <i name="e_wo_entrp">   -330.23230859 </i>
    <i name="e_0_energy">   -330.23866999 </i>
   </energy>
  </scstep>
  <scstep>
   <time name="diag">    0.20    0.20</time>
   <time name="diis">    0.23    0.24</time>
   <time name="orth">    0.05    0.05</time>
   <time name="total">    0.56    0.56</time>
   <energy>
    <i name="e_fr_energy">   -330.24503448 </i>
    <i name="e_wo_entrp">   -330.23231178 </i>
    <i name="e_0_energy">   -330.23867313 </i>
   </energy>
  </scstep>
  <scstep>
   <time name="diag">    0.20    0.20</time>
   <time name="diis">    0.28    0.28</time>
   <time name="orth">    0.05    0.05</time>
   <time name="total">    0.60    0.61</time>
   <energy>
    <i name="e_fr_energy">   -330.24503588 </i>
    <i name="e_wo_entrp">   -330.23231323 </i>
    <i name="e_0_energy">   -330.23867456 </i>
   </energy>
  </scstep>
  <scstep>
   <time name="diag">    0.20    0.20</time>
   <time name="diis">    0.20    0.20</time>
   <time name="orth">    0.05    0.05</time>
   <time name="total">    0.53    0.53</time>
   <energy>
    <i name="e_fr_energy">   -330.24503690 </i>
    <i name="e_wo_entrp">   -330.23231425 </i>
    <i name="e_0_energy">   -330.23867557 </i>
   </energy>
  </scstep>
  <scstep>
   <time name="diag">    0.20    0.22</time>
   <time name="diis">    0.18    0.19</time>
   <time name="orth">    0.05    0.05</time>
   <time name="total">    0.47    0.50</time>
   <energy>
    <i name="alphaZ">     96.77598676 </i>
    <i name="ewald">  15083.70161604 </i>
    <i name="hartreedc"> -21280.61449405 </i>
    <i name="XCdc">    558.33245693 </i>
    <i name="pawpsdc">  16670.49698301 </i>
    <i name="pawaedc"> -16873.56316480 </i>
    <i name="eentropy">     -0.01272264 </i>
    <i name="bandstr">  -1748.92288603 </i>
    <i name="atom">   7163.56118773 </i>
    <i name="e_fr_energy">   -330.24503706 </i>
    <i name="e_wo_entrp">   -330.23231442 </i>
    <i name="e_0_energy">   -330.23867574 </i>
   </energy>
  </scstep>
  <structure>
   <crystal>
    <varray name="basis" >
     <v>      12.79872425      -0.00016384       0.00369047 </v>
     <v>      -0.00010087       7.38934210      -0.00023052 </v>
     <v>       0.00441175      -0.00046556      14.96204717 </v>
    </varray>
    <i name="volume">   1415.02280149 </i>
    <varray name="rec_basis" >
     <v>       0.07813279       0.00000107      -0.00002304 </v>
     <v>       0.00000173       0.13533005       0.00000421 </v>
     <v>      -0.00001927       0.00000208       0.06683578 </v>
    </varray>
   </crystal>
   <varray name="positions" >
    <v>       0.16688931       0.16713417       0.25026927 </v>
    <v>      -0.00001749       0.00015832       0.25184131 </v>
    <v>       0.05572936       0.16718593       0.25142905 </v>
    <v>       0.22226046      -0.00009513       0.25048981 </v>
    <v>       0.49976935       0.16773222       0.24238449 </v>
    <v>       0.33347870      -0.00004124       0.24724594 </v>
    <v>       0.38880669       0.16654969       0.24440191 </v>
    <v>       0.55599267       0.00028750       0.24380430 </v>
    <v>       0.83307042       0.16715419       0.24914212 </v>
    <v>       0.66646653      -0.00004474       0.24611795 </v>
    <v>       0.72171034       0.16690839       0.24650518 </v>
    <v>       0.88830973       0.00019402       0.25122561 </v>
    <v>       0.16669674       0.50015962       0.24925453 </v>
    <v>      -0.00000356       0.33346174       0.25087924 </v>
    <v>       0.05548570       0.49989716       0.25122130 </v>
    <v>       0.22258682       0.33377789       0.24760737 </v>
    <v>       0.33412197       0.33372642       0.24464062 </v>
    <v>       0.38975463       0.50023836       0.24331629 </v>
    <v>       0.55533658       0.33434211       0.24069421 </v>
    <v>       0.83332783       0.49995961       0.24730158 </v>
    <v>       0.66607958       0.33438523       0.24268019 </v>
    <v>       0.72251976       0.50017891       0.24388785 </v>
    <v>       0.88901622       0.33311460       0.24878771 </v>
    <v>       0.16698914       0.83286366       0.25092489 </v>
    <v>      -0.00005257       0.66634337       0.25151634 </v>
    <v>       0.05561695       0.83288392       0.25175731 </v>
    <v>       0.22254475       0.66594425       0.24884383 </v>
    <v>       0.49955149       0.83218313       0.24361829 </v>
    <v>       0.33409809       0.66627962       0.24610402 </v>
    <v>       0.38875961       0.83393426       0.24507222 </v>
    <v>       0.55492394       0.66553570       0.24248813 </v>
    <v>       0.83283834       0.83323402       0.25031648 </v>
    <v>       0.66618785       0.66557684       0.24447431 </v>
    <v>       0.72175609       0.83310654       0.24754613 </v>
    <v>       0.88886463       0.66675180       0.25019518 </v>
    <v>       0.49964840       0.50030166       0.23963257 </v>
    <v>       0.53125506       0.41797625       0.45335244 </v>
   </varray>
  </structure>
  <varray name="forces" >
   <v>       0.11653591      -0.17883232      -0.01136759 </v>
   <v>       0.00274584      -0.06791316       0.01444119 </v>
   <v>      -0.09324993      -0.19598157       0.00010212 </v>
   <v>      -0.17823425       0.03546823      -0.13080344 </v>
   <v>       0.01634526       0.03127168      -0.00535970 </v>
   <v>       0.05506324       0.11292071      -0.08741089 </v>
   <v>       0.06229076      -0.08315219      -0.03073685 </v>
   <v>      -0.24188015      -0.15529100       0.01798330 </v>
   <v>      -0.10648838      -0.04533976      -0.01946261 </v>
   <v>       0.08066411       0.05115974      -0.02991752 </v>
   <v>      -0.02006197       0.12810168      -0.08159830 </v>
   <v>       0.14003568      -0.03204276      -0.02113691 </v>
   <v>       0.00869464      -0.13317520       0.01262543 </v>
   <v>      -0.01469207      -0.00761695      -0.01154061 </v>
   <v>       0.08681687       0.03389773      -0.08057882 </v>
   <v>       0.10620471       0.18079969       0.09605348 </v>
   <v>      -0.02201937       0.06157190       0.04803781 </v>
   <v>      -0.02690664      -0.06702901      -0.04445608 </v>
   <v>      -0.10289093       0.03086005       0.03867906 </v>
   <v>      -0.09799371       0.01348772       0.02059640 </v>
   <v>      -0.01975951      -0.05831253       0.02299070 </v>
   <v>       0.16420650      -0.07783804       0.07772381 </v>
   <v>      -0.05965367       0.05791493       0.07274496 </v>
   <v>      -0.00936108       0.12391083      -0.00514552 </v>
   <v>      -0.04553404       0.08243546      -0.00460710 </v>
   <v>      -0.02632638       0.18036273       0.04000389 </v>
   <v>       0.14120803      -0.03728843       0.01854630 </v>
   <v>       0.14823032       0.10443009      -0.02793393 </v>
   <v>      -0.00656790       0.04291950      -0.06264745 </v>
   <v>       0.02342583      -0.13306688       0.05002279 </v>
   <v>       0.20777314       0.10435915      -0.04001042 </v>
   <v>       0.09898705      -0.05097377      -0.07456621 </v>
   <v>      -0.25544067       0.11368852      -0.03845876 </v>
   <v>      -0.13560057      -0.10987277      -0.03004916 </v>
   <v>      -0.04018783       0.04875966      -0.02854506 </v>
   <v>       0.04257153      -0.09551997       0.12785712 </v>
   <v>       0.00104963      -0.00907370       0.20792459 </v>
  </varray>
  <varray name="stress" >
   <v>       0.13447688      -0.01031669       0.00827787 </v>
   <v>      -0.01031670       0.35914099      -0.00035730 </v>
   <v>       0.00827787      -0.00035733       0.44956188 </v>
  </varray>
  <energy>
   <i name="e_fr_energy">   -330.24503706 </i>
   <i name="e_wo_entrp">   -330.23867574 </i>
   <i name="e_0_energy">     -0.01272264 </i>
  </energy>
  <time name="totalsc">    9.28    9.37</time>
 </calculation>
 <calculation>
  <scstep>
   <time name="dav">    0.86    0.86</time>
   <time name="total">    0.93    0.94</time>
   <energy>
    <i name="alphaZ">     96.77598676 </i>
    <i name="ewald">  15076.57099484 </i>
    <i name="hartreedc"> -21273.75303428 </i>
    <i name="XCdc">    558.33130134 </i>
    <i name="pawpsdc">  16670.49169328 </i>
    <i name="pawaedc"> -16873.55798586 </i>
    <i name="eentropy">     -0.01274127 </i>
    <i name="bandstr">  -1748.65260287 </i>
    <i name="atom">   7163.56118773 </i>
    <i name="e_fr_energy">   -330.24520032 </i>
    <i name="e_wo_entrp">   -330.23245905 </i>
    <i name="e_0_energy">   -330.23882969 </i>
   </energy>
  </scstep>
  <scstep>
   <time name="diag">    0.22    0.22</time>
   <time name="diis">    0.37    0.37</time>
   <time name="orth">    0.05    0.05</time>
   <time name="total">    0.70    0.71</time>
   <energy>
    <i name="e_fr_energy">   -330.24526771 </i>
    <i name="e_wo_entrp">   -330.23253323 </i>
    <i name="e_0_energy">   -330.23890047 </i>
   </energy>
  </scstep>
  <scstep>
   <time name="diag">    0.20    0.20</time>
   <time name="diis">    0.38    0.38</time>
   <time name="orth">    0.05    0.05</time>
   <time name="total">    0.70    0.71</time>
   <energy>
    <i name="e_fr_energy">   -330.24525829 </i>
    <i name="e_wo_entrp">   -330.23252511 </i>
    <i name="e_0_energy">   -330.23889170 </i>
   </energy>
  </scstep>
  <scstep>
   <time name="diag">    0.20    0.20</time>
   <time name="diis">    0.36    0.36</time>
   <time name="orth">    0.05    0.05</time>
   <time name="total">    0.65    0.66</time>
   <energy>
    <i name="alphaZ">     96.77598676 </i>
    <i name="ewald">  15076.57099484 </i>
    <i name="hartreedc"> -21273.58298286 </i>
    <i name="XCdc">    558.32538987 </i>
    <i name="pawpsdc">  16669.28094494 </i>
    <i name="pawaedc"> -16872.34549721 </i>
    <i name="eentropy">     -0.01273386 </i>
    <i name="bandstr">  -1748.81854805 </i>
    <i name="atom">   7163.56118773 </i>
    <i name="e_fr_energy">   -330.24525783 </i>
    <i name="e_wo_entrp">   -330.23252397 </i>
    <i name="e_0_energy">   -330.23889090 </i>
   </energy>
  </scstep>
  <structure>
   <crystal>
    <varray name="basis" >
     <v>      12.79925087       0.00006455       0.00367218 </v>
     <v>       0.00003099       7.38937678      -0.00021601 </v>
     <v>       0.00439074      -0.00043612      14.96136133 </v>
    </varray>
    <i name="volume">   1415.02280149 </i>
    <varray name="rec_basis" >
     <v>       0.07812958      -0.00000033      -0.00002293 </v>
     <v>      -0.00000068       0.13532941       0.00000394 </v>
     <v>      -0.00001918       0.00000195       0.06683884 </v>
    </varray>
   </crystal>
   <varray name="positions" >
    <v>       0.16685089       0.16714799       0.25024510 </v>
    <v>      -0.00003385       0.00016585       0.25188501 </v>
    <v>       0.05576555       0.16722860       0.25145501 </v>
    <v>       0.22227645      -0.00010277       0.25044823 </v>
    <v>       0.49975411       0.16771261       0.24236379 </v>
    <v>       0.33345706      -0.00002706       0.24716676 </v>
    <v>       0.38881240       0.16656145       0.24438296 </v>
    <v>       0.55600238       0.00033339       0.24374579 </v>
    <v>       0.83309891       0.16709482       0.24913848 </v>
    <v>       0.66644899      -0.00004372       0.24603248 </v>
    <v>       0.72169437       0.16687335       0.24646493 </v>
    <v>       0.88826849       0.00022257       0.25123267 </v>
    <v>       0.16670847       0.50020561       0.24920430 </v>
    <v>       0.00001167       0.33340977       0.25089007 </v>
    <v>       0.05548220       0.49994983       0.25121764 </v>
    <v>       0.22257549       0.33370918       0.24758325 </v>
    <v>       0.33415176       0.33373721       0.24468985 </v>
    <v>       0.38975605       0.50020450       0.24331865 </v>
    <v>       0.55533217       0.33434768       0.24074346 </v>
    <v>       0.83333026       0.49999565       0.24726860 </v>
    <v>       0.66608125       0.33442396       0.24271752 </v>
    <v>       0.72248711       0.50018179       0.24389760 </v>
    <v>       0.88901036       0.33307975       0.24877868 </v>
    <v>       0.16699808       0.83284089       0.25091342 </v>
    <v>      -0.00006438       0.66634346       0.25155746 </v>
    <v>       0.05564463       0.83284361       0.25179184 </v>
    <v>       0.22251731       0.66600489       0.24883411 </v>
    <v>       0.49954836       0.83213332       0.24359349 </v>
    <v>       0.33410918       0.66623176       0.24609775 </v>
    <v>       0.38876720       0.83397152       0.24502407 </v>
    <v>       0.55489521       0.66553075       0.24246864 </v>
    <v>       0.83285526       0.83325350       0.25025610 </v>
    <v>       0.66620687       0.66551707       0.24448206 </v>
    <v>       0.72177593       0.83312807       0.24747949 </v>
    <v>       0.88887700       0.66676887       0.25018607 </v>
    <v>       0.49966162       0.50033713       0.23971139 </v>
    <v>       0.53125532       0.41796314       0.45370330 </v>
   </varray>
  </structure>
  <varray name="forces" >
   <v>       0.15831374      -0.19426356      -0.01015932 </v>
   <v>       0.02341161      -0.06848360       0.00529084 </v>
   <v>      -0.13264276      -0.23155180      -0.00147819 </v>
   <v>      -0.20126278       0.04083946      -0.13207401 </v>
   <v>       0.03169549       0.04829520      -0.00546791 </v>
   <v>       0.07114062       0.11535936      -0.08514518 </v>
   <v>       0.05736606      -0.08912857      -0.02692831 </v>
   <v>      -0.26581034      -0.19438489       0.02200839 </v>
   <v>      -0.15784505      -0.01768384      -0.02447085 </v>
   <v>       0.09240199       0.04937591      -0.02114921 </v>
   <v>      -0.00281984       0.14532004      -0.07998355 </v>
   <v>       0.18902391      -0.04886556      -0.02482765 </v>
   <v>      -0.00432309      -0.15151352       0.02532815 </v>
   <v>      -0.02913131       0.03002343      -0.01484150 </v>
   <v>       0.08934438       0.00667961      -0.08066897 </v>
   <v>       0.11544753       0.21971712       0.10016263 </v>
   <v>      -0.04894022       0.04295890       0.03671993 </v>
   <v>      -0.02132680      -0.05086815      -0.03432753 </v>
   <v>      -0.09539022       0.03451054       0.03701940 </v>
   <v>      -0.10131832      -0.00347157       0.02399938 </v>
   <v>      -0.03216999      -0.08457124       0.01415041 </v>
   <v>       0.20289270      -0.08031311       0.07761496 </v>
   <v>      -0.04910072       0.06898384       0.07479368 </v>
   <v>      -0.01078922       0.14675251      -0.00326464 </v>
   <v>      -0.03134590       0.08645945      -0.00807594 </v>
   <v>      -0.05365259       0.20497272       0.04146902 </v>
   <v>       0.18922493      -0.06474662       0.01699550 </v>
   <v>       0.15257149       0.13812471      -0.03363623 </v>
   <v>      -0.02614090       0.07026315      -0.06515871 </v>
   <v>       0.01289053      -0.15912371       0.04997079 </v>
   <v>       0.23736772       0.10192657      -0.03093197 </v>
   <v>       0.08248010      -0.05345346      -0.06308110 </v>
   <v>      -0.27658219       0.15161493      -0.04428606 </v>
   <v>      -0.14497357      -0.13057515      -0.03238169 </v>
   <v>      -0.05138950       0.04681134      -0.03050745 </v>
   <v>       0.03113659      -0.11594315       0.11992880 </v>
   <v>       0.00024591      -0.01004728       0.20739407 </v>
  </varray>
  <varray name="stress" >
   <v>      -0.00541397      -0.07680073       0.00203497 </v>
   <v>      -0.07680070       0.35124724       0.00699790 </v>
   <v>       0.00203499       0.00699790       0.42799584 </v>
  </varray>
  <energy>
   <i name="e_fr_energy">   -330.24525783 </i>
   <i name="e_wo_entrp">   -330.23889090 </i>
   <i name="e_0_energy">     -0.01273386 </i>
  </energy>
  <time name="totalsc">    3.77    3.79</time>
 </calculation>
 <calculation>
  <scstep>
   <time name="dav">    0.97    0.97</time>
   <time name="total">    1.04    1.05</time>
   <energy>
    <i name="alphaZ">     96.77598676 </i>
    <i name="ewald">  15030.58311961 </i>
    <i name="hartreedc"> -21228.83958745 </i>
    <i name="XCdc">    558.31479782 </i>
    <i name="pawpsdc">  16669.18165550 </i>
    <i name="pawaedc"> -16872.24692045 </i>
    <i name="eentropy">     -0.01270385 </i>
    <i name="bandstr">  -1747.57312733 </i>
    <i name="atom">   7163.56118773 </i>
    <i name="e_fr_energy">   -330.25559165 </i>
    <i name="e_wo_entrp">   -330.24288780 </i>
    <i name="e_0_energy">   -330.24923972 </i>
   </energy>
  </scstep>
  <scstep>
   <time name="diag">    0.20    0.20</time>
   <time name="diis">    0.41    0.41</time>
   <time name="orth">    0.05    0.05</time>
   <time name="total">    0.73    0.73</time>
   <energy>
    <i name="e_fr_energy">   -330.26031306 </i>
    <i name="e_wo_entrp">   -330.24761041 </i>
    <i name="e_0_energy">   -330.25396173 </i>
   </energy>
  </scstep>
  <scstep>
   <time name="diag">    0.20    0.20</time>
   <time name="diis">    0.39    0.39</time>
   <time name="orth">    0.05    0.05</time>
   <time name="total">    0.71    0.72</time>
   <energy>
    <i name="e_fr_energy">   -330.25993202 </i>
    <i name="e_wo_entrp">   -330.24722701 </i>
    <i name="e_0_energy">   -330.25357951 </i>
   </energy>
  </scstep>
  <scstep>
   <time name="diag">    0.20    0.20</time>
   <time name="diis">    0.37    0.37</time>
   <time name="orth">    0.05    0.05</time>
   <time name="total">    0.69    0.70</time>
   <energy>
    <i name="e_fr_energy">   -330.25985590 </i>
    <i name="e_wo_entrp">   -330.24714853 </i>
    <i name="e_0_energy">   -330.25350221 </i>
   </energy>
  </scstep>
  <scstep>
   <time name="diag">    0.20    0.20</time>
   <time name="diis">    0.38    0.38</time>
   <time name="orth">    0.05    0.05</time>
   <time name="total">    0.71    0.71</time>
   <energy>
    <i name="e_fr_energy">   -330.25984089 </i>
    <i name="e_wo_entrp">   -330.24713420 </i>
    <i name="e_0_energy">   -330.25348755 </i>
   </energy>
  </scstep>
  <scstep>
   <time name="diag">    0.20    0.20</time>
   <time name="diis">    0.38    0.39</time>
   <time name="orth">    0.05    0.05</time>
   <time name="total">    0.71    0.71</time>
   <energy>
    <i name="e_fr_energy">   -330.25984522 </i>
    <i name="e_wo_entrp">   -330.24713802 </i>
    <i name="e_0_energy">   -330.25349162 </i>
   </energy>
  </scstep>
  <scstep>
   <time name="diag">    0.20    0.20</time>
   <time name="diis">    0.32    0.32</time>
   <time name="orth">    0.06    0.06</time>
   <time name="total">    0.66    0.67</time>
   <energy>
    <i name="e_fr_energy">   -330.25984686 </i>
    <i name="e_wo_entrp">   -330.24714067 </i>
    <i name="e_0_energy">   -330.25349377 </i>
   </energy>
  </scstep>
  <scstep>
   <time name="diag">    0.23    0.23</time>
   <time name="diis">    0.24    0.24</time>
   <time name="orth">    0.05    0.05</time>
   <time name="total">    0.60    0.60</time>
   <energy>
    <i name="e_fr_energy">   -330.25984870 </i>
    <i name="e_wo_entrp">   -330.24714241 </i>
    <i name="e_0_energy">   -330.25349555 </i>
   </energy>
  </scstep>
  <scstep>
   <time name="diag">    0.20    0.20</time>
   <time name="diis">    0.24    0.24</time>
   <time name="orth">    0.05    0.05</time>
   <time name="total">    0.56    0.56</time>
   <energy>
    <i name="e_fr_energy">   -330.25985011 </i>
    <i name="e_wo_entrp">   -330.24714369 </i>
    <i name="e_0_energy">   -330.25349690 </i>
   </energy>
  </scstep>
  <scstep>
   <time name="diag">    0.20    0.20</time>
   <time name="diis">    0.23    0.23</time>
   <time name="orth">    0.05    0.05</time>
   <time name="total">    0.58    0.59</time>
   <energy>
    <i name="e_fr_energy">   -330.25985224 </i>
    <i name="e_wo_entrp">   -330.24714591 </i>
    <i name="e_0_energy">   -330.25349908 </i>
   </energy>
  </scstep>
  <scstep>
   <time name="diag">    0.20    0.20</time>
   <time name="diis">    0.21    0.21</time>
   <time name="orth">    0.05    0.05</time>
   <time name="total">    0.51    0.51</time>
   <energy>
    <i name="alphaZ">     96.77598676 </i>
    <i name="ewald">  15030.58311961 </i>
    <i name="hartreedc"> -21227.99566566 </i>
    <i name="XCdc">    558.28708926 </i>
    <i name="pawpsdc">  16662.65531109 </i>
    <i name="pawaedc"> -16865.71379418 </i>
    <i name="eentropy">     -0.01270624 </i>
    <i name="bandstr">  -1748.40038148 </i>
    <i name="atom">   7163.56118773 </i>
    <i name="e_fr_energy">   -330.25985311 </i>
    <i name="e_wo_entrp">   -330.24714686 </i>
    <i name="e_0_energy">   -330.25349998 </i>
   </energy>
  </scstep>
  <structure>
   <crystal>
    <varray name="basis" >
     <v>      12.80089953       0.00102811       0.00356811 </v>
     <v>       0.00058724       7.38995733      -0.00009571 </v>
     <v>       0.00427052      -0.00019234      14.95825924 </v>
    </varray>
    <i name="volume">   1415.02280149 </i>
    <varray name="rec_basis" >
     <v>       0.07811952      -0.00000621      -0.00002230 </v>
     <v>      -0.00001087       0.13531878       0.00000174 </v>
     <v>      -0.00001863       0.00000087       0.06685270 </v>
    </varray>
   </crystal>
   <varray name="positions" >
    <v>       0.16687181       0.16666628       0.25007445 </v>
    <v>      -0.00009963       0.00001315       0.25217436 </v>
    <v>       0.05577386       0.16682331       0.25162026 </v>
    <v>       0.22203817      -0.00003208       0.24998860 </v>
    <v>       0.49970966       0.16772810       0.24222234 </v>
    <v>       0.33343826       0.00040334       0.24653270 </v>
    <v>       0.38894654       0.16637535       0.24422166 </v>
    <v>       0.55561405       0.00005806       0.24340064 </v>
    <v>       0.83301482       0.16666013       0.24907954 </v>
    <v>       0.66649265       0.00010795       0.24545073 </v>
    <v>       0.72158666       0.16707443       0.24608938 </v>
    <v>       0.88832326       0.00026304       0.25124210 </v>
    <v>       0.16677675       0.50005689       0.24891719 </v>
    <v>       0.00006044       0.33316294       0.25093839 </v>
    <v>       0.05561118       0.50030900       0.25107691 </v>
    <v>       0.22269823       0.33391182       0.24757303 </v>
    <v>       0.33426073       0.33393305       0.24506056 </v>
    <v>       0.38972906       0.49983677       0.24328406 </v>
    <v>       0.55514189       0.33448503       0.24111472 </v>
    <v>       0.83317406       0.50021779       0.24709084 </v>
    <v>       0.66603741       0.33442514       0.24297874 </v>
    <v>       0.72262079       0.49996436       0.24407301 </v>
    <v>       0.88888924       0.33305774       0.24882906 </v>
    <v>       0.16703745       0.83312532       0.25083474 </v>
    <v>      -0.00019374       0.66659811       0.25181089 </v>
    <v>       0.05573207       0.83318606       0.25207467 </v>
    <v>       0.22266139       0.66620560       0.24879603 </v>
    <v>       0.49978703       0.83221801       0.24338467 </v>
    <v>       0.33413639       0.66612964       0.24596276 </v>
    <v>       0.38883795       0.83374414       0.24478615 </v>
    <v>       0.55511268       0.66579833       0.24229796 </v>
    <v>       0.83310426       0.83322206       0.24977524 </v>
    <v>       0.66586032       0.66557724       0.24446783 </v>
    <v>       0.72165791       0.83288320       0.24700289 </v>
    <v>       0.88886962       0.66701645       0.25008307 </v>
    <v>       0.49979960       0.50022510       0.24039358 </v>
    <v>       0.53125728       0.41784913       0.45626626 </v>
   </varray>
  </structure>
  <varray name="forces" >
   <v>       0.13740777       0.07572258       0.00485162 </v>
   <v>       0.08757335       0.00903646      -0.02223512 </v>
   <v>      -0.14037642      -0.11515261      -0.01903370 </v>
   <v>       0.04699954       0.02940270      -0.10816191 </v>
   <v>       0.03715463       0.02698843       0.02487874 </v>
   <v>       0.05049883      -0.14579367      -0.03454091 </v>
   <v>      -0.04795680       0.04851344      -0.01503221 </v>
   <v>       0.09612811      -0.01964351       0.01337808 </v>
   <v>      -0.13328596       0.19592273      -0.03622214 </v>
   <v>      -0.07220517      -0.05454869      -0.01894795 </v>
   <v>       0.03477280       0.01325054      -0.04802875 </v>
   <v>       0.14230373      -0.12802972      -0.04320445 </v>
   <v>       0.02038309       0.01176461       0.06847281 </v>
   <v>      -0.04768582       0.15157452      -0.02683082 </v>
   <v>      -0.02699832      -0.15755442      -0.04719817 </v>
   <v>       0.05178361       0.03943207       0.09234607 </v>
   <v>      -0.08883383      -0.10521181      -0.03749408 </v>
   <v>       0.09787179       0.12419172       0.05506251 </v>
   <v>       0.05967660      -0.01653528       0.02909086 </v>
   <v>       0.03271671      -0.07894237       0.05783668 </v>
   <v>      -0.06286236      -0.04695943      -0.01772340 </v>
   <v>      -0.02679478       0.04251700       0.06395325 </v>
   <v>       0.01202643       0.02961920       0.06839631 </v>
   <v>      -0.02768294       0.02973208      -0.00197684 </v>
   <v>       0.12196861       0.06761514      -0.05798409 </v>
   <v>      -0.13634499       0.06097013       0.03440234 </v>
   <v>       0.10173266      -0.12138502      -0.02335348 </v>
   <v>      -0.09598949       0.06739224      -0.04701471 </v>
   <v>       0.00492155       0.07320876      -0.07066262 </v>
   <v>      -0.01573601      -0.01259135       0.03633394 </v>
   <v>       0.05453609      -0.02789591       0.03679596 </v>
   <v>      -0.18212497      -0.02932233       0.00509668 </v>
   <v>       0.05025712       0.04584226      -0.06732999 </v>
   <v>      -0.02616369       0.00870037      -0.02689476 </v>
   <v>      -0.03745199      -0.04029290      -0.04156585 </v>
   <v>      -0.07331763      -0.04088879       0.03609414 </v>
   <v>       0.00109814      -0.01064916       0.18444594 </v>
  </varray>
  <varray name="stress" >
   <v>      -0.38996583      -0.18168179       0.00272600 </v>
   <v>      -0.18168181       0.21947914      -0.00465355 </v>
   <v>       0.00272600      -0.00465353       0.37319026 </v>
  </varray>
  <energy>
   <i name="e_fr_energy">   -330.25985311 </i>
   <i name="e_wo_entrp">   -330.25349998 </i>
   <i name="e_0_energy">     -0.01270624 </i>
  </energy>
  <time name="totalsc">    8.29    8.34</time>
 </calculation>
 <calculation>
  <scstep>
   <time name="dav">    0.92    0.92</time>
   <time name="total">    1.00    1.00</time>
   <energy>
    <i name="alphaZ">     96.77598676 </i>
    <i name="ewald">  15022.13684508 </i>
    <i name="hartreedc"> -21219.77396008 </i>
    <i name="XCdc">    558.28513782 </i>
    <i name="pawpsdc">  16662.64774908 </i>
    <i name="pawaedc"> -16865.70634436 </i>
    <i name="eentropy">     -0.01270139 </i>
    <i name="bandstr">  -1748.17399917 </i>
    <i name="atom">   7163.56118773 </i>
    <i name="e_fr_energy">   -330.26009853 </i>
    <i name="e_wo_entrp">   -330.24739714 </i>
    <i name="e_0_energy">   -330.25374784 </i>
   </energy>
  </scstep>
  <scstep>
   <time name="diag">    0.20    0.20</time>
   <time name="diis">    0.37    0.38</time>
   <time name="orth">    0.05    0.05</time>
   <time name="total">    0.70    0.70</time>
   <energy>
    <i name="e_fr_energy">   -330.26022964 </i>
    <i name="e_wo_entrp">   -330.24752885 </i>
    <i name="e_0_energy">   -330.25387924 </i>
   </energy>
  </scstep>
  <scstep>
   <time name="diag">    0.20    0.20</time>
   <time name="diis">    0.38    0.39</time>
   <time name="orth">    0.05    0.05</time>
   <time name="total">    0.71    0.75</time>
   <energy>
    <i name="e_fr_energy">   -330.26021492 </i>
    <i name="e_wo_entrp">   -330.24751340 </i>
    <i name="e_0_energy">   -330.25386416 </i>
   </energy>
  </scstep>
  <scstep>
   <time name="diag">    0.20    0.20</time>
   <time name="diis">    0.38    0.38</time>
   <time name="orth">    0.05    0.05</time>
   <time name="total">    0.70    0.71</time>
   <energy>
    <i name="e_fr_energy">   -330.26021468 </i>
    <i name="e_wo_entrp">   -330.24751294 </i>
    <i name="e_0_energy">   -330.25386381 </i>
   </energy>
  </scstep>
  <scstep>
   <time name="diag">    0.20    0.20</time>
   <time name="diis">    0.25    0.25</time>
   <time name="orth">    0.05    0.05</time>
   <time name="total">    0.54    0.55</time>
   <energy>
    <i name="alphaZ">     96.77598676 </i>
    <i name="ewald">  15022.13684508 </i>
    <i name="hartreedc"> -21219.63288428 </i>
    <i name="XCdc">    558.28025571 </i>
    <i name="pawpsdc">  16661.52321191 </i>
    <i name="pawaedc"> -16864.58056100 </i>
    <i name="eentropy">     -0.01270174 </i>
    <i name="bandstr">  -1748.31155465 </i>
    <i name="atom">   7163.56118773 </i>
    <i name="e_fr_energy">   -330.26021448 </i>
    <i name="e_wo_entrp">   -330.24751275 </i>
    <i name="e_0_energy">   -330.25386361 </i>
   </energy>
  </scstep>
  <structure>
   <crystal>
    <varray name="basis" >
     <v>      12.80120288       0.00120539       0.00354896 </v>
     <v>       0.00068958       7.39006417      -0.00007358 </v>
     <v>       0.00424840      -0.00014749      14.95768855 </v>
    </varray>
    <i name="volume">   1415.02280149 </i>
    <varray name="rec_basis" >
     <v>       0.07811767      -0.00000729      -0.00002219 </v>
     <v>      -0.00001274       0.13531682       0.00000134 </v>
     <v>      -0.00001853       0.00000067       0.06685525 </v>
    </varray>
   </crystal>
   <varray name="positions" >
    <v>       0.16687566       0.16657766       0.25004305 </v>
    <v>      -0.00011173      -0.00001495       0.25222761 </v>
    <v>       0.05577539       0.16674874       0.25165067 </v>
    <v>       0.22199434      -0.00001906       0.24990401 </v>
    <v>       0.49970148       0.16773095       0.24219631 </v>
    <v>       0.33343479       0.00048252       0.24641601 </v>
    <v>       0.38897122       0.16634112       0.24419198 </v>
    <v>       0.55554261       0.00000742       0.24333713 </v>
    <v>       0.83299936       0.16658017       0.24906869 </v>
    <v>       0.66650068       0.00013586       0.24534367 </v>
    <v>       0.72156684       0.16711143       0.24602027 </v>
    <v>       0.88833333       0.00027049       0.25124383 </v>
    <v>       0.16678931       0.50002953       0.24886436 </v>
    <v>       0.00006942       0.33311753       0.25094728 </v>
    <v>       0.05563490       0.50037507       0.25105101 </v>
    <v>       0.22272081       0.33394910       0.24757115 </v>
    <v>       0.33428077       0.33396907       0.24512878 </v>
    <v>       0.38972410       0.49976912       0.24327770 </v>
    <v>       0.55510689       0.33451031       0.24118304 </v>
    <v>       0.83314532       0.50025866       0.24705813 </v>
    <v>       0.66602935       0.33442536       0.24302681 </v>
    <v>       0.72264538       0.49992435       0.24410529 </v>
    <v>       0.88886696       0.33305369       0.24883833 </v>
    <v>       0.16704469       0.83317765       0.25082026 </v>
    <v>      -0.00021754       0.66664495       0.25185752 </v>
    <v>       0.05574816       0.83324905       0.25212671 </v>
    <v>       0.22268790       0.66624253       0.24878902 </v>
    <v>       0.49983093       0.83223359       0.24334624 </v>
    <v>       0.33414139       0.66611085       0.24593791 </v>
    <v>       0.38885097       0.83370231       0.24474237 </v>
    <v>       0.55515269       0.66584756       0.24226656 </v>
    <v>       0.83315006       0.83321628       0.24968675 </v>
    <v>       0.66579657       0.66558832       0.24446521 </v>
    <v>       0.72163620       0.83283816       0.24691519 </v>
    <v>       0.88886826       0.66706200       0.25006411 </v>
    <v>       0.49982499       0.50020449       0.24051912 </v>
    <v>       0.53125764       0.41782813       0.45673790 </v>
   </varray>
  </structure>
  <varray name="forces" >
   <v>       0.13143359       0.12310683       0.00496526 </v>
   <v>       0.09750156       0.02027940      -0.02264218 </v>
   <v>      -0.14048001      -0.09607977      -0.02152677 </v>
   <v>       0.09176251       0.02678580      -0.10499690 </v>
   <v>       0.03674153       0.02151995       0.02780930 </v>
   <v>       0.05324531      -0.19844981      -0.02367055 </v>
   <v>      -0.07720771       0.07792709      -0.01091694 </v>
   <v>       0.16046529       0.01330809       0.01135133 </v>
   <v>      -0.12706636       0.24149493      -0.04225962 </v>
   <v>      -0.10121100      -0.07131357      -0.01735998 </v>
   <v>       0.04016143      -0.01426250      -0.03999055 </v>
   <v>       0.13405819      -0.14238092      -0.04730529 </v>
   <v>       0.02443331       0.04055590       0.07581837 </v>
   <v>      -0.05140025       0.17250677      -0.02762189 </v>
   <v>      -0.04815495      -0.19028761      -0.04234003 </v>
   <v>       0.04100233       0.00596924       0.09042569 </v>
   <v>      -0.09465586      -0.13225805      -0.04927403 </v>
   <v>       0.11521070       0.16104991       0.07122777 </v>
   <v>       0.08548676      -0.02256983       0.02785346 </v>
   <v>       0.05748291      -0.09309663       0.06379568 </v>
   <v>      -0.06808384      -0.04105246      -0.02144752 </v>
   <v>      -0.06679162       0.06428040       0.06168164 </v>
   <v>       0.02265508       0.02196928       0.06728639 </v>
   <v>      -0.02838372       0.00420612      -0.00246125 </v>
   <v>       0.14960413       0.06436147      -0.06423016 </v>
   <v>      -0.14376543       0.03377596       0.02803965 </v>
   <v>       0.08765211      -0.13147260      -0.03043316 </v>
   <v>      -0.14018840       0.05385660      -0.05178685 </v>
   <v>       0.01142779       0.07436543      -0.07218860 </v>
   <v>      -0.01751118       0.01873855       0.03041699 </v>
   <v>       0.01227468      -0.06160260       0.05267449 </v>
   <v>      -0.22551473      -0.02513648       0.01923585 </v>
   <v>       0.10905149       0.02821542      -0.07208697 </v>
   <v>      -0.00426090       0.04207452      -0.02549739 </v>
   <v>      -0.03502632      -0.05533985      -0.04436547 </v>
   <v>      -0.09289294      -0.02681120       0.02006906 </v>
   <v>       0.00094453      -0.00823378       0.18175117 </v>
  </varray>
  <varray name="stress" >
   <v>      -0.45883934      -0.21420317      -0.00168236 </v>
   <v>      -0.21420320       0.17419976      -0.01200337 </v>
   <v>      -0.00168237      -0.01200339       0.35348330 </v>
  </varray>
  <energy>
   <i name="e_fr_energy">   -330.26021448 </i>
   <i name="e_wo_entrp">   -330.25386361 </i>
   <i name="e_0_energy">     -0.01270174 </i>
  </energy>
  <time name="totalsc">    4.45    4.51</time>
 </calculation>
 <calculation>
  <scstep>
   <time name="dav">    0.87    0.87</time>
   <time name="total">    0.94    0.95</time>
   <energy>
    <i name="alphaZ">     96.77598676 </i>
    <i name="ewald">  14995.73901727 </i>
    <i name="hartreedc"> -21192.98248362 </i>
    <i name="XCdc">    558.27401958 </i>
    <i name="pawpsdc">  16661.45455510 </i>
    <i name="pawaedc"> -16864.51115359 </i>
    <i name="eentropy">     -0.01256370 </i>
    <i name="bandstr">  -1748.56411934 </i>
    <i name="atom">   7163.56118773 </i>
    <i name="e_fr_energy">   -330.26555380 </i>
    <i name="e_wo_entrp">   -330.25299010 </i>
    <i name="e_0_energy">   -330.25927195 </i>
   </energy>
  </scstep>
  <scstep>
   <time name="diag">    0.20    0.20</time>
   <time name="diis">    0.37    0.37</time>
   <time name="orth">    0.05    0.05</time>
   <time name="total">    0.69    0.70</time>
   <energy>
    <i name="e_fr_energy">   -330.26832022 </i>
    <i name="e_wo_entrp">   -330.25568347 </i>
    <i name="e_0_energy">   -330.26200185 </i>
   </energy>
  </scstep>
  <scstep>
   <time name="diag">    0.20    0.20</time>
   <time name="diis">    0.39    0.39</time>
   <time name="orth">    0.05    0.05</time>
   <time name="total">    0.71    0.72</time>
   <energy>
    <i name="e_fr_energy">   -330.26804693 </i>
    <i name="e_wo_entrp">   -330.25538063 </i>
    <i name="e_0_energy">   -330.26171378 </i>
   </energy>
  </scstep>
  <scstep>
   <time name="diag">    0.20    0.20</time>
   <time name="diis">    0.43    0.43</time>
   <time name="orth">    0.05    0.05</time>
   <time name="total">    0.75    0.76</time>
   <energy>
    <i name="e_fr_energy">   -330.26800505 </i>
    <i name="e_wo_entrp">   -330.25534025 </i>
    <i name="e_0_energy">   -330.26167265 </i>
   </energy>
  </scstep>
  <scstep>
   <time name="diag">    0.20    0.20</time>
   <time name="diis">    0.42    0.43</time>
   <time name="orth">    0.05    0.05</time>
   <time name="total">    0.75    0.76</time>
   <energy>
    <i name="e_fr_energy">   -330.26799750 </i>
    <i name="e_wo_entrp">   -330.25534028 </i>
    <i name="e_0_energy">   -330.26166889 </i>
   </energy>
  </scstep>
  <scstep>
   <time name="diag">    0.20    0.20</time>
   <time name="diis">    0.36    0.37</time>
   <time name="orth">    0.05    0.05</time>
   <time name="total">    0.69    0.70</time>
   <energy>
    <i name="e_fr_energy">   -330.26799853 </i>
    <i name="e_wo_entrp">   -330.25534012 </i>
    <i name="e_0_energy">   -330.26166932 </i>
   </energy>
  </scstep>
  <scstep>
   <time name="diag">    0.20    0.20</time>
   <time name="diis">    0.25    0.25</time>
   <time name="orth">    0.05    0.05</time>
   <time name="total">    0.54    0.54</time>
   <energy>
    <i name="alphaZ">     96.77598676 </i>
    <i name="ewald">  14995.73901727 </i>
    <i name="hartreedc"> -21193.37910432 </i>
    <i name="XCdc">    558.28302501 </i>
    <i name="pawpsdc">  16663.41618018 </i>
    <i name="pawaedc"> -16866.47018037 </i>
    <i name="eentropy">     -0.01265855 </i>
    <i name="bandstr">  -1748.18145203 </i>
    <i name="atom">   7163.56118773 </i>
    <i name="e_fr_energy">   -330.26799831 </i>
    <i name="e_wo_entrp">   -330.25533976 </i>
    <i name="e_0_energy">   -330.26166903 </i>
   </energy>
  </scstep>
  <structure>
   <crystal>
    <varray name="basis" >
     <v>      12.79899692       0.00037974       0.00346810 </v>
     <v>       0.00021272       7.39105492      -0.00004043 </v>
     <v>       0.00415302      -0.00008068      14.95826102 </v>
    </varray>
    <i name="volume">   1415.02280149 </i>
    <varray name="rec_basis" >
     <v>       0.07813113      -0.00000225      -0.00002169 </v>
     <v>      -0.00000401       0.13529868       0.00000073 </v>
     <v>      -0.00001811       0.00000037       0.06685270 </v>
    </varray>
   </crystal>
   <varray name="positions" >
    <v>       0.16712083       0.16662893       0.24993577 </v>
    <v>       0.00001555      -0.00005581       0.25238800 </v>
    <v>       0.05553398       0.16618376       0.25172942 </v>
    <v>       0.22199564       0.00011004       0.24943700 </v>
    <v>       0.49973620       0.16780691       0.24214307 </v>
    <v>       0.33351582       0.00016723       0.24595416 </v>
    <v>       0.38892558       0.16645346       0.24406717 </v>
    <v>       0.55556386      -0.00013705       0.24312214 </v>
    <v>       0.83271941       0.16702374       0.24896553 </v>
    <v>       0.66635204       0.00002059       0.24492654 </v>
    <v>       0.72156510       0.16720311       0.24570762 </v>
    <v>       0.88860592      -0.00013607       0.25117891 </v>
    <v>       0.16687811       0.50005313       0.24878546 </v>
    <v>       0.00001180       0.33347715       0.25093821 </v>
    <v>       0.05563693       0.50003678       0.25089272 </v>
    <v>       0.22287533       0.33410343       0.24770036 </v>
    <v>       0.33418758       0.33369779       0.24530385 </v>
    <v>       0.38990851       0.50001257       0.24336160 </v>
    <v>       0.55512936       0.33453384       0.24147448 </v>
    <v>       0.83314142       0.50012436       0.24703463 </v>
    <v>       0.66588019       0.33430112       0.24317014 </v>
    <v>       0.72261772       0.49997405       0.24431606 </v>
    <v>       0.88882538       0.33310583       0.24897345 </v>
    <v>       0.16702123       0.83338160       0.25076368 </v>
    <v>      -0.00004136       0.66701208       0.25193114 </v>
    <v>       0.05555407       0.83358207       0.25235908 </v>
    <v>       0.22293888       0.66597688       0.24871758 </v>
    <v>       0.49974479       0.83245457       0.24312800 </v>
    <v>       0.33417980       0.66626875       0.24573853 </v>
    <v>       0.38886771       0.83360661       0.24462823 </v>
    <v>       0.55532037       0.66583969       0.24223110 </v>
    <v>       0.83292080       0.83311863       0.24939258 </v>
    <v>       0.66575552       0.66571470       0.24434711 </v>
    <v>       0.72154942       0.83280181       0.24655646 </v>
    <v>       0.88880172       0.66705980       0.24992812 </v>
    <v>       0.49975435       0.50004753       0.24100792 </v>
    <v>       0.53126055       0.41772638       0.45873421 </v>
   </varray>
  </structure>
  <varray name="forces" >
   <v>      -0.13872483       0.13366599       0.01177821 </v>
   <v>      -0.07679884       0.01415322      -0.03090220 </v>
   <v>       0.14815559       0.25213323      -0.04061215 </v>
   <v>       0.15807237      -0.04091790      -0.05940088 </v>
   <v>       0.00535358      -0.00539464       0.04050914 </v>
   <v>       0.00517434      -0.05844268       0.01985026 </v>
   <v>      -0.02284838      -0.05776078      -0.00656750 </v>
   <v>       0.07217247       0.10898124      -0.00562809 </v>
   <v>       0.16601666      -0.06997200      -0.03177115 </v>
   <v>       0.02883041      -0.03843154       0.01531737 </v>
   <v>      -0.08804708      -0.06985109      -0.01611416 </v>
   <v>      -0.19702571       0.10702562      -0.06236802 </v>
   <v>       0.00774183      -0.00025540       0.09655377 </v>
   <v>      -0.04126699      -0.12360724      -0.00995969 </v>
   <v>       0.01715504       0.06722371      -0.01689734 </v>
   <v>      -0.06739948      -0.06282987       0.05340539 </v>
   <v>       0.05863917       0.07839774      -0.07082317 </v>
   <v>      -0.04889203       0.00455699       0.07414683 </v>
   <v>       0.00958193      -0.06683247       0.01657065 </v>
   <v>       0.03639371      -0.01919134       0.07956144 </v>
   <v>       0.04997420       0.06703146      -0.02833912 </v>
   <v>      -0.09132092       0.01226436       0.03376404 </v>
   <v>      -0.00365697       0.05472892       0.03299761 </v>
   <v>      -0.01532202      -0.11087300      -0.01704163 </v>
   <v>      -0.01709227      -0.11061224      -0.07339599 </v>
   <v>       0.13914945      -0.11641440      -0.00274520 </v>
   <v>      -0.12809903       0.05860342      -0.04937186 </v>
   <v>      -0.03590260      -0.10481436      -0.03269621 </v>
   <v>       0.08019151      -0.03323222      -0.04077408 </v>
   <v>      -0.00349530       0.07764602      -0.01274020 </v>
   <v>      -0.17435820      -0.00576373       0.06345669 </v>
   <v>      -0.02622994       0.00649839       0.04068449 </v>
   <v>       0.16386025      -0.05559175      -0.05485923 </v>
   <v>      -0.03893617       0.11392891      -0.03196126 </v>
   <v>       0.04049456      -0.06443311      -0.02617539 </v>
   <v>       0.02658174       0.06763043      -0.02488504 </v>
   <v>       0.00187795      -0.00924788       0.16743365 </v>
  </varray>
  <varray name="stress" >
   <v>       0.01704276       0.06608391      -0.03913462 </v>
   <v>       0.06608388      -0.20351342      -0.00503539 </v>
   <v>      -0.03913463      -0.00503539       0.28605024 </v>
  </varray>
  <energy>
   <i name="e_fr_energy">   -330.26799831 </i>
   <i name="e_wo_entrp">   -330.26166903 </i>
   <i name="e_0_energy">     -0.01265855 </i>
  </energy>
  <time name="totalsc">    5.86    5.90</time>
 </calculation>
 <calculation>
  <scstep>
   <time name="dav">    0.95    0.95</time>
   <time name="total">    1.03    1.03</time>
   <energy>
    <i name="alphaZ">     96.77598676 </i>
    <i name="ewald">  14998.41746082 </i>
    <i name="hartreedc"> -21196.10521252 </i>
    <i name="XCdc">    558.28376050 </i>
    <i name="pawpsdc">  16663.38363501 </i>
    <i name="pawaedc"> -16866.43824494 </i>
    <i name="eentropy">     -0.01267120 </i>
    <i name="bandstr">  -1748.13398395 </i>
    <i name="atom">   7163.56118773 </i>
    <i name="e_fr_energy">   -330.26808178 </i>
    <i name="e_wo_entrp">   -330.25541058 </i>
    <i name="e_0_energy">   -330.26174618 </i>
   </energy>
  </scstep>
  <scstep>
   <time name="diag">    0.28    0.28</time>
   <time name="diis">    0.37    0.37</time>
   <time name="orth">    0.07    0.07</time>
   <time name="total">    0.81    0.81</time>
   <energy>
    <i name="e_fr_energy">   -330.26810539 </i>
    <i name="e_wo_entrp">   -330.25544074 </i>
    <i name="e_0_energy">   -330.26177306 </i>
   </energy>
  </scstep>
  <scstep>
   <time name="diag">    0.20    0.20</time>
   <time name="diis">    0.38    0.38</time>
   <time name="orth">    0.05    0.05</time>
   <time name="total">    0.72    0.72</time>
   <energy>
    <i name="e_fr_energy">   -330.26810308 </i>
    <i name="e_wo_entrp">   -330.25544244 </i>
    <i name="e_0_energy">   -330.26177276 </i>
   </energy>
  </scstep>
  <scstep>
   <time name="diag">    0.20    0.20</time>
   <time name="diis">    0.24    0.24</time>
   <time name="orth">    0.05    0.05</time>
   <time name="total">    0.53    0.54</time>
   <energy>
    <i name="alphaZ">     96.77598676 </i>
    <i name="ewald">  14998.41746082 </i>
    <i name="hartreedc"> -21196.09817798 </i>
    <i name="XCdc">    558.28304665 </i>
    <i name="pawpsdc">  16663.16482501 </i>
    <i name="pawaedc"> -16866.21988947 </i>
    <i name="eentropy">     -0.01266225 </i>
    <i name="bandstr">  -1748.13988042 </i>
    <i name="atom">   7163.56118773 </i>
    <i name="e_fr_energy">   -330.26810315 </i>
    <i name="e_wo_entrp">   -330.25544089 </i>
    <i name="e_0_energy">   -330.26177202 </i>
   </energy>
  </scstep>
  <structure>
   <crystal>
    <varray name="basis" >
     <v>      12.79922116       0.00046368       0.00347632 </v>
     <v>       0.00026120       7.39095420      -0.00004380 </v>
     <v>       0.00416272      -0.00008747      14.95820281 </v>
    </varray>
    <i name="volume">   1415.02280149 </i>
    <varray name="rec_basis" >
     <v>       0.07812976      -0.00000276      -0.00002174 </v>
     <v>      -0.00000490       0.13530053       0.00000079 </v>
     <v>      -0.00001816       0.00000040       0.06685296 </v>
    </varray>
   </crystal>
   <varray name="positions" >
    <v>       0.16709590       0.16662372       0.24994667 </v>
    <v>       0.00000261      -0.00005166       0.25237170 </v>
    <v>       0.05555853       0.16624119       0.25172141 </v>
    <v>       0.22199551       0.00009692       0.24948447 </v>
    <v>       0.49973267       0.16779919       0.24214849 </v>
    <v>       0.33350758       0.00019928       0.24600110 </v>
    <v>       0.38893022       0.16644204       0.24407986 </v>
    <v>       0.55556170      -0.00012236       0.24314399 </v>
    <v>       0.83274787       0.16697866       0.24897602 </v>
    <v>       0.66636716       0.00003231       0.24496894 </v>
    <v>       0.72156528       0.16719379       0.24573940 </v>
    <v>       0.88857821      -0.00009475       0.25118551 </v>
    <v>       0.16686908       0.50005073       0.24879348 </v>
    <v>       0.00001765       0.33344060       0.25093913 </v>
    <v>       0.05563672       0.50007117       0.25090881 </v>
    <v>       0.22285962       0.33408774       0.24768723 </v>
    <v>       0.33419706       0.33372537       0.24528605 </v>
    <v>       0.38988976       0.49998782       0.24335307 </v>
    <v>       0.55512707       0.33453144       0.24144485 </v>
    <v>       0.83314182       0.50013801       0.24703702 </v>
    <v>       0.66589536       0.33431375       0.24315557 </v>
    <v>       0.72262053       0.49996900       0.24429464 </v>
    <v>       0.88882961       0.33310053       0.24895971 </v>
    <v>       0.16702361       0.83336087       0.25076944 </v>
    <v>      -0.00005927       0.66697476       0.25192366 </v>
    <v>       0.05557380       0.83354823       0.25233546 </v>
    <v>       0.22291336       0.66600387       0.24872484 </v>
    <v>       0.49975355       0.83243211       0.24315019 </v>
    <v>       0.33417589       0.66625270       0.24575880 </v>
    <v>       0.38886601       0.83361634       0.24463983 </v>
    <v>       0.55530333       0.66584049       0.24223470 </v>
    <v>       0.83294411       0.83312856       0.24942248 </v>
    <v>       0.66575969       0.66570186       0.24435911 </v>
    <v>       0.72155824       0.83280550       0.24659292 </v>
    <v>       0.88880849       0.66706003       0.24994194 </v>
    <v>       0.49976154       0.50006349       0.24095823 </v>
    <v>       0.53126025       0.41773672       0.45853128 </v>
   </varray>
  </structure>
  <varray name="forces" >
   <v>      -0.11128091       0.13558154       0.00943637 </v>
   <v>      -0.05864128       0.01926098      -0.03100900 </v>
   <v>       0.12086456       0.21720866      -0.03950152 </v>
   <v>       0.15147543      -0.03451978      -0.06178193 </v>
   <v>       0.00821080      -0.00315815       0.03947993 </v>
   <v>       0.00930782      -0.07528235       0.01551224 </v>
   <v>      -0.02776453      -0.04571151      -0.00626168 </v>
   <v>       0.08105637       0.09862908      -0.00293937 </v>
   <v>       0.13710937      -0.04121504      -0.03272053 </v>
   <v>       0.01616193      -0.04229619       0.01556418 </v>
   <v>      -0.07488776      -0.06458130      -0.01737748 </v>
   <v>      -0.16332547       0.07921538      -0.05910235 </v>
   <v>       0.00888972       0.00340135       0.09495281 </v>
   <v>      -0.04139727      -0.09325081      -0.01411805 </v>
   <v>       0.00643433       0.03922467      -0.02097815 </v>
   <v>      -0.05811336      -0.05442441       0.06173076 </v>
   <v>       0.04340586       0.05726584      -0.06910292 </v>
   <v>      -0.03435715       0.01874608       0.07137126 </v>
   <v>       0.01754151      -0.06358965       0.01645887 </v>
   <v>       0.03862863      -0.02731304       0.07773282 </v>
   <v>       0.03926654       0.05576171      -0.02865450 </v>
   <v>      -0.08795778       0.01696045       0.03606263 </v>
   <v>      -0.00078037       0.05068513       0.03524160 </v>
   <v>      -0.01598447      -0.09564754      -0.01538418 </v>
   <v>       0.00255398      -0.08728956      -0.07600621 </v>
   <v>       0.10466995      -0.10221845      -0.00200068 </v>
   <v>      -0.10788579       0.03965328      -0.04814636 </v>
   <v>      -0.04602755      -0.08994133      -0.03356658 </v>
   <v>       0.07433640      -0.01942279      -0.04398803 </v>
   <v>      -0.00424195       0.07125204      -0.00774771 </v>
   <v>      -0.15624326      -0.01126717       0.06225827 </v>
   <v>      -0.04422615       0.00320380       0.03987300 </v>
   <v>       0.15828449      -0.04817594      -0.05577728 </v>
   <v>      -0.03506081       0.10725447      -0.03015956 </v>
   <v>       0.03482079      -0.06192926      -0.02945403 </v>
   <v>       0.01439222       0.05757819      -0.01973221 </v>
   <v>       0.00076520      -0.00964839       0.16983557 </v>
  </varray>
  <varray name="stress" >
   <v>      -0.03343493       0.03994264      -0.04282595 </v>
   <v>       0.03994263      -0.16381787      -0.00667934 </v>
   <v>      -0.04282593      -0.00667933       0.27599096 </v>
  </varray>
  <energy>
   <i name="e_fr_energy">   -330.26810315 </i>
   <i name="e_wo_entrp">   -330.26177202 </i>
   <i name="e_0_energy">     -0.01266225 </i>
  </energy>
  <time name="totalsc">    3.89    3.90</time>
 </calculation>
 <calculation>
  <scstep>
   <time name="dav">    0.84    0.84</time>
   <time name="total">    0.92    0.92</time>
   <energy>
    <i name="alphaZ">     96.77598676 </i>
    <i name="ewald">  14984.33000279 </i>
    <i name="hartreedc"> -21181.07430557 </i>
    <i name="XCdc">    558.27901549 </i>
    <i name="pawpsdc">  16663.11870340 </i>
    <i name="pawaedc"> -16866.17377981 </i>
    <i name="eentropy">     -0.01267482 </i>
    <i name="bandstr">  -1749.07714345 </i>
    <i name="atom">   7163.56118773 </i>
    <i name="e_fr_energy">   -330.27300749 </i>
    <i name="e_wo_entrp">   -330.26033266 </i>
    <i name="e_0_energy">   -330.26667007 </i>
   </energy>
  </scstep>
  <scstep>
   <time name="diag">    0.20    0.20</time>
   <time name="diis">    0.43    0.43</time>
   <time name="orth">    0.05    0.05</time>
   <time name="total">    0.75    0.76</time>
   <energy>
    <i name="e_fr_energy">   -330.27440811 </i>
    <i name="e_wo_entrp">   -330.26172244 </i>
    <i name="e_0_energy">   -330.26806527 </i>
   </energy>
  </scstep>
  <scstep>
   <time name="diag">    0.20    0.20</time>
   <time name="diis">    0.39    0.39</time>
   <time name="orth">    0.05    0.05</time>
   <time name="total">    0.71    0.72</time>
   <energy>
    <i name="e_fr_energy">   -330.27423253 </i>
    <i name="e_wo_entrp">   -330.26153151 </i>
    <i name="e_0_energy">   -330.26788202 </i>
   </energy>
  </scstep>
  <scstep>
   <time name="diag">    0.20    0.20</time>
   <time name="diis">    0.36    0.38</time>
   <time name="orth">    0.05    0.05</time>
   <time name="total">    0.69    0.72</time>
   <energy>
    <i name="e_fr_energy">   -330.27421217 </i>
    <i name="e_wo_entrp">   -330.26151171 </i>
    <i name="e_0_energy">   -330.26786194 </i>
   </energy>
  </scstep>
  <scstep>
   <time name="diag">    0.20    0.20</time>
   <time name="diis">    0.38    0.38</time>
   <time name="orth">    0.05    0.05</time>
   <time name="total">    0.70    0.71</time>
   <energy>
    <i name="e_fr_energy">   -330.27420570 </i>
    <i name="e_wo_entrp">   -330.26151052 </i>
    <i name="e_0_energy">   -330.26785811 </i>
   </energy>
  </scstep>
  <scstep>
   <time name="diag">    0.20    0.20</time>
   <time name="diis">    0.32    0.32</time>
   <time name="orth">    0.05    0.05</time>
   <time name="total">    0.61    0.61</time>
   <energy>
    <i name="alphaZ">     96.77598676 </i>
    <i name="ewald">  14984.33000279 </i>
    <i name="hartreedc"> -21182.02045563 </i>
    <i name="XCdc">    558.30512501 </i>
    <i name="pawpsdc">  16669.43287202 </i>
    <i name="pawaedc"> -16872.48725718 </i>
    <i name="eentropy">     -0.01269609 </i>
    <i name="bandstr">  -1748.15897154 </i>
    <i name="atom">   7163.56118773 </i>
    <i name="e_fr_energy">   -330.27420612 </i>
    <i name="e_wo_entrp">   -330.26151002 </i>
    <i name="e_0_energy">   -330.26785807 </i>
   </energy>
  </scstep>
  <structure>
   <crystal>
    <varray name="basis" >
     <v>      12.79743576       0.00021495       0.00313752 </v>
     <v>       0.00011754       7.39083619      -0.00004900 </v>
     <v>       0.00376556      -0.00009806      14.96052830 </v>
    </varray>
    <i name="volume">   1415.02280149 </i>
    <varray name="rec_basis" >
     <v>       0.07814066      -0.00000124      -0.00001967 </v>
     <v>      -0.00000227       0.13530269       0.00000089 </v>
     <v>      -0.00001639       0.00000044       0.06684256 </v>
    </varray>
   </crystal>
   <varray name="positions" >
    <v>       0.16705794       0.16706045       0.24989335 </v>
    <v>      -0.00001858      -0.00001981       0.25242659 </v>
    <v>       0.05561534       0.16653499       0.25171251 </v>
    <v>       0.22225736       0.00007487       0.24910044 </v>
    <v>       0.49976858       0.16783740       0.24217330 </v>
    <v>       0.33357443      -0.00022306       0.24573432 </v>
    <v>       0.38885376       0.16637609       0.24399236 </v>
    <v>       0.55571469       0.00008133       0.24300480 </v>
    <v>       0.83280854       0.16713380       0.24886302 </v>
    <v>       0.66630176      -0.00016619       0.24473029 </v>
    <v>       0.72143517       0.16705859       0.24551774 </v>
    <v>       0.88846779      -0.00011329       0.25105773 </v>
    <v>       0.16694005       0.50007568       0.24888399 </v>
    <v>      -0.00008980       0.33338787       0.25091264 </v>
    <v>       0.05564908       0.49997607       0.25077860 </v>
    <v>       0.22285639       0.33402214       0.24785929 </v>
    <v>       0.33421342       0.33372611       0.24529394 </v>
    <v>       0.38994620       0.50019643       0.24351093 </v>
    <v>       0.55517139       0.33435646       0.24165188 </v>
    <v>       0.83320589       0.49997228       0.24713686 </v>
    <v>       0.66586947       0.33440221       0.24320320 </v>
    <v>       0.72245161       0.50005078       0.24448002 </v>
    <v>       0.88880216       0.33328445       0.24909641 </v>
    <v>       0.16698137       0.83320336       0.25071128 </v>
    <v>       0.00005569       0.66694453       0.25185777 </v>
    <v>       0.05563242       0.83345203       0.25247820 </v>
    <v>       0.22288492       0.66595564       0.24860910 </v>
    <v>       0.49962023       0.83230231       0.24296385 </v>
    <v>       0.33432809       0.66629376       0.24556888 </v>
    <v>       0.38886920       0.83376893       0.24455683 </v>
    <v>       0.55513927       0.66580197       0.24230432 </v>
    <v>       0.83272407       0.83307688       0.24929679 </v>
    <v>       0.66600670       0.66563734       0.24420275 </v>
    <v>       0.72144340       0.83310273       0.24632350 </v>
    <v>       0.88882677       0.66687386       0.24981322 </v>
    <v>       0.49974203       0.50013686       0.24123568 </v>
    <v>       0.53126332       0.41764412       0.46003363 </v>
   </varray>
  </structure>
  <varray name="forces" >
   <v>      -0.00328082      -0.09900747       0.00961194 </v>
   <v>      -0.03425673       0.01153992      -0.03447680 </v>
   <v>       0.03933902       0.09803645      -0.03169275 </v>
   <v>      -0.08501475      -0.01677843      -0.01748077 </v>
   <v>      -0.02970685      -0.03013985       0.03426647 </v>
   <v>      -0.01171685       0.12748225       0.01412252 </v>
   <v>       0.04523800      -0.03957873      -0.00140254 </v>
   <v>      -0.09033400      -0.03070227      -0.01261216 </v>
   <v>       0.01336480      -0.09301630      -0.03054147 </v>
   <v>       0.03726811       0.10704590       0.00814336 </v>
   <v>       0.03944132       0.00813508       0.00474684 </v>
   <v>      -0.10956860       0.08388759      -0.05402767 </v>
   <v>      -0.02878185      -0.02653516       0.08323287 </v>
   <v>       0.04009280      -0.02282561      -0.00426017 </v>
   <v>       0.01701521       0.05550835       0.00202907 </v>
   <v>      -0.01281365       0.05091742       0.02300645 </v>
   <v>       0.04916183       0.05582453      -0.04663376 </v>
   <v>      -0.05619958      -0.07766551       0.05601891 </v>
   <v>      -0.03719384       0.02916364       0.00740749 </v>
   <v>      -0.06339596       0.05480883       0.07456646 </v>
   <v>       0.01937606      -0.01325757      -0.01523639 </v>
   <v>       0.08837833      -0.02682825       0.01040901 </v>
   <v>      -0.00088886      -0.03856157       0.01111747 </v>
   <v>       0.08646888       0.00400328      -0.03960907 </v>
   <v>      -0.07826625      -0.11672182      -0.06888555 </v>
   <v>       0.05305422      -0.03410281      -0.02469918 </v>
   <v>      -0.01770618       0.04757701      -0.03710634 </v>
   <v>       0.09712784       0.03189042       0.00102633 </v>
   <v>      -0.04661845       0.00379220      -0.00360829 </v>
   <v>       0.00967543      -0.07338891      -0.04287788 </v>
   <v>       0.01961719       0.00346546       0.03635334 </v>
   <v>       0.08787490       0.00477584       0.02045692 </v>
   <v>      -0.11057862       0.03933690      -0.03432604 </v>
   <v>       0.02639993      -0.08913460      -0.02192590 </v>
   <v>       0.00301579       0.01638470      -0.00944068 </v>
   <v>       0.04508789       0.00450925      -0.02505865 </v>
   <v>      -0.00067571      -0.00984017       0.15938658 </v>
  </varray>
  <varray name="stress" >
   <v>       0.25632508      -0.03554472      -0.03170411 </v>
   <v>      -0.03554475      -0.05058137       0.01072010 </v>
   <v>      -0.03170408       0.01072013       0.26441961 </v>
  </varray>
  <energy>
   <i name="e_fr_energy">   -330.27420612 </i>
   <i name="e_wo_entrp">   -330.26785807 </i>
   <i name="e_0_energy">     -0.01269609 </i>
  </energy>
  <time name="totalsc">    5.16    5.22</time>
 </calculation>
 <calculation>
  <scstep>
   <time name="dav">    0.93    0.93</time>
   <time name="total">    1.01    1.01</time>
   <energy>
    <i name="alphaZ">     96.77598676 </i>
    <i name="ewald">  14982.72144995 </i>
    <i name="hartreedc"> -21180.33693486 </i>
    <i name="XCdc">    558.30487449 </i>
    <i name="pawpsdc">  16669.39143518 </i>
    <i name="pawaedc"> -16872.44572113 </i>
    <i name="eentropy">     -0.01269757 </i>
    <i name="bandstr">  -1748.23383541 </i>
    <i name="atom">   7163.56118773 </i>
    <i name="e_fr_energy">   -330.27425487 </i>
    <i name="e_wo_entrp">   -330.26155730 </i>
    <i name="e_0_energy">   -330.26790608 </i>
   </energy>
  </scstep>
  <scstep>
   <time name="diag">    0.20    0.20</time>
   <time name="diis">    0.37    0.37</time>
   <time name="orth">    0.05    0.05</time>
   <time name="total">    0.69    0.69</time>
   <energy>
    <i name="e_fr_energy">   -330.27427298 </i>
    <i name="e_wo_entrp">   -330.26157456 </i>
    <i name="e_0_energy">   -330.26792377 </i>
   </energy>
  </scstep>
  <scstep>
   <time name="diag">    0.20    0.20</time>
   <time name="diis">    0.38    0.38</time>
   <time name="orth">    0.05    0.05</time>
   <time name="total">    0.71    0.71</time>
   <energy>
    <i name="e_fr_energy">   -330.27427128 </i>
    <i name="e_wo_entrp">   -330.26157074 </i>
    <i name="e_0_energy">   -330.26792101 </i>
   </energy>
  </scstep>
  <scstep>
   <time name="diag">    0.20    0.20</time>
   <time name="diis">    0.27    0.27</time>
   <time name="orth">    0.08    0.08</time>
   <time name="total">    0.60    0.60</time>
   <energy>
    <i name="alphaZ">     96.77598676 </i>
    <i name="ewald">  14982.72144995 </i>
    <i name="hartreedc"> -21180.49422583 </i>
    <i name="XCdc">    558.30813457 </i>
    <i name="pawpsdc">  16669.94611754 </i>
    <i name="pawaedc"> -16873.00062164 </i>
    <i name="eentropy">     -0.01269983 </i>
    <i name="bandstr">  -1748.07960084 </i>
    <i name="atom">   7163.56118773 </i>
    <i name="e_fr_energy">   -330.27427159 </i>
    <i name="e_wo_entrp">   -330.26157176 </i>
    <i name="e_0_energy">   -330.26792168 </i>
   </energy>
  </scstep>
  <structure>
   <crystal>
    <varray name="basis" >
     <v>      12.79723139       0.00018648       0.00309873 </v>
     <v>       0.00010110       7.39082269      -0.00004960 </v>
     <v>       0.00372009      -0.00009927      14.96079453 </v>
    </varray>
    <i name="volume">   1415.02280149 </i>
    <varray name="rec_basis" >
     <v>       0.07814191      -0.00000107      -0.00001943 </v>
     <v>      -0.00000197       0.13530293       0.00000090 </v>
     <v>      -0.00001619       0.00000045       0.06684137 </v>
    </varray>
   </crystal>
   <varray name="positions" >
    <v>       0.16705359       0.16711044       0.24988725 </v>
    <v>      -0.00002101      -0.00001616       0.25243287 </v>
    <v>       0.05562185       0.16656862       0.25171149 </v>
    <v>       0.22228733       0.00007234       0.24905649 </v>
    <v>       0.49977269       0.16784177       0.24217614 </v>
    <v>       0.33358208      -0.00027141       0.24570379 </v>
    <v>       0.38884500       0.16636854       0.24398235 </v>
    <v>       0.55573220       0.00010465       0.24298887 </v>
    <v>       0.83281549       0.16715156       0.24885009 </v>
    <v>       0.66629427      -0.00018892       0.24470297 </v>
    <v>       0.72142028       0.16704311       0.24549237 </v>
    <v>       0.88845515      -0.00011542       0.25104311 </v>
    <v>       0.16694818       0.50007854       0.24889435 </v>
    <v>      -0.00010210       0.33338183       0.25090961 </v>
    <v>       0.05565049       0.49996519       0.25076370 </v>
    <v>       0.22285602       0.33401463       0.24787898 </v>
    <v>       0.33421529       0.33372620       0.24529485 </v>
    <v>       0.38995267       0.50022031       0.24352900 </v>
    <v>       0.55517646       0.33433643       0.24167558 </v>
    <v>       0.83321323       0.49995331       0.24714829 </v>
    <v>       0.66586650       0.33441234       0.24320865 </v>
    <v>       0.72243227       0.50006014       0.24450124 </v>
    <v>       0.88879902       0.33330551       0.24911205 </v>
    <v>       0.16697653       0.83318533       0.25070462 </v>
    <v>       0.00006885       0.66694107       0.25185023 </v>
    <v>       0.05563914       0.83344102       0.25249453 </v>
    <v>       0.22288166       0.66595011       0.24859585 </v>
    <v>       0.49960497       0.83228745       0.24294252 </v>
    <v>       0.33434551       0.66629846       0.24554714 </v>
    <v>       0.38886956       0.83378640       0.24454733 </v>
    <v>       0.55512048       0.66579756       0.24231229 </v>
    <v>       0.83269888       0.83307097       0.24928241 </v>
    <v>       0.66603498       0.66562996       0.24418485 </v>
    <v>       0.72143026       0.83313676       0.24629266 </v>
    <v>       0.88882886       0.66685254       0.24979848 </v>
    <v>       0.49973980       0.50014526       0.24126743 </v>
    <v>       0.53126368       0.41763352       0.46020558 </v>
   </varray>
  </structure>
  <varray name="forces" >
   <v>       0.01334162      -0.12315608       0.00751176 </v>
   <v>      -0.03161789       0.01204573      -0.03473564 </v>
   <v>       0.03001340       0.08552539      -0.03127922 </v>
   <v>      -0.10960868      -0.01516192      -0.01064921 </v>
   <v>      -0.03342752      -0.03266654       0.03410418 </v>
   <v>      -0.01385811       0.15032092       0.01290405 </v>
   <v>       0.05292343      -0.03915344      -0.00196252 </v>
   <v>      -0.10961180      -0.04518176      -0.01430229 </v>
   <v>      -0.00055962      -0.09889301      -0.03076317 </v>
   <v>       0.03840577       0.12401109       0.00940920 </v>
   <v>       0.05254493       0.01595861       0.00606070 </v>
   <v>      -0.10326552       0.08447959      -0.05355699 </v>
   <v>      -0.03309507      -0.02971752       0.08202338 </v>
   <v>       0.04864800      -0.01446801      -0.00359489 </v>
   <v>       0.01795128       0.05705175       0.00439920 </v>
   <v>      -0.00818472       0.06188290       0.02037405 </v>
   <v>       0.05008907       0.05521247      -0.04393435 </v>
   <v>      -0.05831505      -0.08754566       0.05421278 </v>
   <v>      -0.04232243       0.03962424       0.00727869 </v>
   <v>      -0.07443394       0.06437838       0.07440137 </v>
   <v>       0.01711649      -0.02144434      -0.01353770 </v>
   <v>       0.10834784      -0.03156906       0.00849287 </v>
   <v>      -0.00056459      -0.05120746       0.00603685 </v>
   <v>       0.09858528       0.01522295      -0.04253505 </v>
   <v>      -0.08576732      -0.11942824      -0.06884837 </v>
   <v>       0.04745397      -0.02662451      -0.02684227 </v>
   <v>      -0.00829967       0.04697140      -0.03369536 </v>
   <v>       0.11271515       0.04394388       0.00329064 </v>
   <v>      -0.06408898       0.00589314       0.00550184 </v>
   <v>       0.01268427      -0.08919253      -0.04719195 </v>
   <v>       0.03789390       0.00451131       0.03412807 </v>
   <v>       0.10157241       0.00528907       0.01788615 </v>
   <v>      -0.14493383       0.04952763      -0.03229224 </v>
   <v>       0.03383311      -0.10953820      -0.02238068 </v>
   <v>      -0.00042896       0.02428671      -0.00788546 </v>
   <v>       0.04859375      -0.00108273      -0.02519725 </v>
   <v>      -0.00032994      -0.01010618       0.15716884 </v>
  </varray>
  <varray name="stress" >
   <v>       0.29034732      -0.04157720      -0.02669927 </v>
   <v>      -0.04157719      -0.03213581       0.01257382 </v>
   <v>      -0.02669926       0.01257382       0.25234737 </v>
  </varray>
  <energy>
   <i name="e_fr_energy">   -330.27427159 </i>
   <i name="e_wo_entrp">   -330.26792168 </i>
   <i name="e_0_energy">     -0.01269983 </i>
  </energy>
  <time name="totalsc">    3.85    3.87</time>
 </calculation>
 <calculation>
  <scstep>
   <time name="dav">    0.84    0.84</time>
   <time name="total">    0.92    0.92</time>
   <energy>
    <i name="alphaZ">     96.77598676 </i>
    <i name="ewald">  14970.56047511 </i>
    <i name="hartreedc"> -21167.38153747 </i>
    <i name="XCdc">    558.30441004 </i>
    <i name="pawpsdc">  16669.99488170 </i>
    <i name="pawaedc"> -16873.04952026 </i>
    <i name="eentropy">     -0.01275442 </i>
    <i name="bandstr">  -1749.03128099 </i>
    <i name="atom">   7163.56118773 </i>
    <i name="e_fr_energy">   -330.27815180 </i>
    <i name="e_wo_entrp">   -330.26539737 </i>
    <i name="e_0_energy">   -330.27177458 </i>
   </energy>
  </scstep>
  <scstep>
   <time name="diag">    0.20    0.20</time>
   <time name="diis">    0.37    0.37</time>
   <time name="orth">    0.05    0.05</time>
   <time name="total">    0.69    0.70</time>
   <energy>
    <i name="e_fr_energy">   -330.27922067 </i>
    <i name="e_wo_entrp">   -330.26648835 </i>
    <i name="e_0_energy">   -330.27285451 </i>
   </energy>
  </scstep>
  <scstep>
   <time name="diag">    0.20    0.20</time>
   <time name="diis">    0.38    0.38</time>
   <time name="orth">    0.05    0.05</time>
   <time name="total">    0.71    0.71</time>
   <energy>
    <i name="e_fr_energy">   -330.27909817 </i>
    <i name="e_wo_entrp">   -330.26636848 </i>
    <i name="e_0_energy">   -330.27273333 </i>
   </energy>
  </scstep>
  <scstep>
   <time name="diag">    0.20    0.20</time>
   <time name="diis">    0.37    0.37</time>
   <time name="orth">    0.05    0.05</time>
   <time name="total">    0.70    0.70</time>
   <energy>
    <i name="e_fr_energy">   -330.27908186 </i>
    <i name="e_wo_entrp">   -330.26635083 </i>
    <i name="e_0_energy">   -330.27271635 </i>
   </energy>
  </scstep>
  <scstep>
   <time name="diag">    0.29    0.29</time>
   <time name="diis">    0.39    0.39</time>
   <time name="orth">    0.08    0.08</time>
   <time name="total">    0.84    0.84</time>
   <energy>
    <i name="e_fr_energy">   -330.27907666 </i>
    <i name="e_wo_entrp">   -330.26634586 </i>
    <i name="e_0_energy">   -330.27271126 </i>
   </energy>
  </scstep>
  <scstep>
   <time name="diag">    0.20    0.20</time>
   <time name="diis">    0.28    0.28</time>
   <time name="orth">    0.05    0.05</time>
   <time name="total">    0.57    0.57</time>
   <energy>
    <i name="alphaZ">     96.77598676 </i>
    <i name="ewald">  14970.56047511 </i>
    <i name="hartreedc"> -21168.41141819 </i>
    <i name="XCdc">    558.33206474 </i>
    <i name="pawpsdc">  16676.31474132 </i>
    <i name="pawaedc"> -16879.36951899 </i>
    <i name="eentropy">     -0.01273084 </i>
    <i name="bandstr">  -1748.02986492 </i>
    <i name="atom">   7163.56118773 </i>
    <i name="e_fr_energy">   -330.27907728 </i>
    <i name="e_wo_entrp">   -330.26634644 </i>
    <i name="e_0_energy">   -330.27271186 </i>
   </energy>
  </scstep>
  <structure>
   <crystal>
    <varray name="basis" >
     <v>      12.79668706      -0.00029121       0.00265443 </v>
     <v>      -0.00017478       7.38992680      -0.00000356 </v>
     <v>       0.00319992      -0.00000618      14.96324447 </v>
    </varray>
    <i name="volume">   1415.02280149 </i>
    <varray name="rec_basis" >
     <v>       0.07814523       0.00000185      -0.00001671 </v>
     <v>       0.00000308       0.13531934       0.00000006 </v>
     <v>      -0.00001386       0.00000003       0.06683043 </v>
    </varray>
   </crystal>
   <varray name="positions" >
    <v>       0.16704792       0.16707030       0.24985758 </v>
    <v>      -0.00009302       0.00004510       0.25242270 </v>
    <v>       0.05571846       0.16705553       0.25165748 </v>
    <v>       0.22229545       0.00000912       0.24874530 </v>
    <v>       0.49974136       0.16777145       0.24224665 </v>
    <v>       0.33360903      -0.00013728       0.24551820 </v>
    <v>       0.38887950       0.16619833       0.24391211 </v>
    <v>       0.55565662       0.00012335       0.24286036 </v>
    <v>       0.83286116       0.16696900       0.24871686 </v>
    <v>       0.66631168       0.00003698       0.24453370 </v>
    <v>       0.72141285       0.16698787       0.24533111 </v>
    <v>       0.88818824       0.00012818       0.25086417 </v>
    <v>       0.16694438       0.50000703       0.24908761 </v>
    <v>      -0.00009896       0.33329713       0.25088381 </v>
    <v>       0.05569163       0.50006621       0.25067025 </v>
    <v>       0.22283911       0.33415308       0.24804196 </v>
    <v>       0.33431618       0.33389529       0.24523465 </v>
    <v>       0.38989326       0.50011349       0.24373210 </v>
    <v>       0.55513593       0.33432284       0.24184570 </v>
    <v>       0.83313125       0.50002241       0.24733725 </v>
    <v>       0.66587677       0.33441489       0.24322484 </v>
    <v>       0.72249338       0.50002665       0.24465650 </v>
    <v>       0.88877693       0.33329061       0.24922622 </v>
    <v>       0.16711785       0.83311070       0.25059574 </v>
    <v>       0.00000608       0.66655332       0.25169580 </v>
    <v>       0.05576787       0.83328580       0.25256375 </v>
    <v>       0.22284517       0.66605639       0.24845608 </v>
    <v>       0.49970114       0.83232179       0.24280422 </v>
    <v>       0.33434955       0.66634802       0.24540948 </v>
    <v>       0.38889439       0.83363147       0.24441237 </v>
    <v>       0.55506113       0.66578171       0.24241724 </v>
    <v>       0.83270873       0.83304737       0.24921273 </v>
    <v>       0.66596943       0.66573154       0.24401603 </v>
    <v>       0.72140161       0.83303093       0.24605181 </v>
    <v>       0.88884216       0.66678355       0.24968765 </v>
    <v>       0.49981048       0.50019836       0.24144267 </v>
    <v>       0.53126543       0.41753148       0.46159732 </v>
   </varray>
  </structure>
  <varray name="forces" >
   <v>       0.06108270      -0.06899614      -0.00271621 </v>
   <v>       0.02989989       0.02132778      -0.03719754 </v>
   <v>      -0.06326103      -0.15721682      -0.01987065 </v>
   <v>      -0.10059171       0.02917516       0.02455525 </v>
   <v>      -0.02277708      -0.01191220       0.02105788 </v>
   <v>      -0.02056517       0.04739692       0.00030784 </v>
   <v>       0.03072985       0.07347560      -0.00166511 </v>
   <v>      -0.02365643      -0.03141344      -0.00331825 </v>
   <v>      -0.09698972       0.04365157      -0.02912420 </v>
   <v>       0.00645145       0.00270379       0.00453302 </v>
   <v>       0.06835321       0.06794358       0.01962162 </v>
   <v>       0.10691150      -0.05806544      -0.03672256 </v>
   <v>      -0.02890596       0.04161828       0.04417110 </v>
   <v>       0.03507081       0.10926126      -0.00116149 </v>
   <v>      -0.01954904      -0.05939612       0.03124675 </v>
   <v>       0.05301609      -0.01616080      -0.01049037 </v>
   <v>      -0.02880987      -0.05506970      -0.00573957 </v>
   <v>       0.02225578      -0.00407359       0.01296331 </v>
   <v>      -0.00144370       0.04689534       0.00430444 </v>
   <v>      -0.00561011       0.01257542       0.05549902 </v>
   <v>       0.00500145      -0.03195173       0.00490593 </v>
   <v>       0.01789661       0.00723668      -0.03059063 </v>
   <v>       0.00706088      -0.05889696      -0.01018665 </v>
   <v>       0.01544370       0.04846776      -0.05617557 </v>
   <v>      -0.00552202       0.05672914      -0.05481484 </v>
   <v>      -0.09968414       0.02610888      -0.05917909 </v>
   <v>       0.05806388      -0.03428532      -0.00708674 </v>
   <v>       0.02717937       0.01967326       0.02139595 </v>
   <v>      -0.08770878      -0.03329132       0.03026557 </v>
   <v>       0.03690560       0.01123234      -0.05109485 </v>
   <v>       0.09682492       0.00596796      -0.00005485 </v>
   <v>       0.05506661      -0.00117163      -0.00861440 </v>
   <v>      -0.10807700      -0.01847609       0.00274600 </v>
   <v>       0.04078532      -0.03533476      -0.00509598 </v>
   <v>      -0.02985814       0.05194257       0.01754407 </v>
   <v>      -0.02900280      -0.03309113      -0.00937806 </v>
   <v>      -0.00198694      -0.01458010       0.14515986 </v>
  </varray>
  <varray name="stress" >
   <v>       0.40310046       0.01952811      -0.03880574 </v>
   <v>       0.01952811       0.35823789       0.01067968 </v>
   <v>      -0.03880574       0.01067967       0.22121109 </v>
  </varray>
  <energy>
   <i name="e_fr_energy">   -330.27907728 </i>
   <i name="e_wo_entrp">   -330.27271186 </i>
   <i name="e_0_energy">     -0.01273084 </i>
  </energy>
  <time name="totalsc">    5.19    5.22</time>
 </calculation>
 <calculation>
  <scstep>
   <time name="dav">    0.87    0.87</time>
   <time name="total">    0.97    0.98</time>
   <energy>
    <i name="alphaZ">     96.77598676 </i>
    <i name="ewald">  14968.07250818 </i>
    <i name="hartreedc"> -21165.76148255 </i>
    <i name="XCdc">    558.33144471 </i>
    <i name="pawpsdc">  16676.26971529 </i>
    <i name="pawaedc"> -16879.32441517 </i>
    <i name="eentropy">     -0.01274136 </i>
    <i name="bandstr">  -1748.19139183 </i>
    <i name="atom">   7163.56118773 </i>
    <i name="e_fr_energy">   -330.27918825 </i>
    <i name="e_wo_entrp">   -330.26644688 </i>
    <i name="e_0_energy">   -330.27281756 </i>
   </energy>
  </scstep>
  <scstep>
   <time name="diag">    0.21    0.21</time>
   <time name="diis">    0.38    0.38</time>
   <time name="orth">    0.05    0.05</time>
   <time name="total">    0.70    0.71</time>
   <energy>
    <i name="e_fr_energy">   -330.27923094 </i>
    <i name="e_wo_entrp">   -330.26649419 </i>
    <i name="e_0_energy">   -330.27286256 </i>
   </energy>
  </scstep>
  <scstep>
   <time name="diag">    0.20    0.20</time>
   <time name="diis">    0.42    0.42</time>
   <time name="orth">    0.05    0.05</time>
   <time name="total">    0.74    0.75</time>
   <energy>
    <i name="e_fr_energy">   -330.27922634 </i>
    <i name="e_wo_entrp">   -330.26649022 </i>
    <i name="e_0_energy">   -330.27285828 </i>
   </energy>
  </scstep>
  <scstep>
   <time name="diag">    0.20    0.20</time>
   <time name="diis">    0.29    0.29</time>
   <time name="orth">    0.05    0.05</time>
   <time name="total">    0.58    0.58</time>
   <energy>
    <i name="alphaZ">     96.77598676 </i>
    <i name="ewald">  14968.07250818 </i>
    <i name="hartreedc"> -21166.00952302 </i>
    <i name="XCdc">    558.33725303 </i>
    <i name="pawpsdc">  16677.31812465 </i>
    <i name="pawaedc"> -16880.37289713 </i>
    <i name="eentropy">     -0.01273648 </i>
    <i name="bandstr">  -1747.94913037 </i>
    <i name="atom">   7163.56118773 </i>
    <i name="e_fr_energy">   -330.27922664 </i>
    <i name="e_wo_entrp">   -330.26649016 </i>
    <i name="e_0_energy">   -330.27285840 </i>
   </energy>
  </scstep>
  <structure>
   <crystal>
    <varray name="basis" >
     <v>      12.79657546      -0.00038916       0.00256331 </v>
     <v>      -0.00023136       7.38974310       0.00000588 </v>
     <v>       0.00309325       0.00001291      14.96374690 </v>
    </varray>
    <i name="volume">   1415.02280149 </i>
    <varray name="rec_basis" >
     <v>       0.07814591       0.00000245      -0.00001615 </v>
     <v>       0.00000412       0.13532270      -0.00000012 </v>
     <v>      -0.00001339      -0.00000005       0.06682818 </v>
    </varray>
   </crystal>
   <varray name="positions" >
    <v>       0.16704676       0.16706206       0.24985150 </v>
    <v>      -0.00010779       0.00005766       0.25242061 </v>
    <v>       0.05573827       0.16715539       0.25164640 </v>
    <v>       0.22229711      -0.00000385       0.24868150 </v>
    <v>       0.49973494       0.16775703       0.24226111 </v>
    <v>       0.33361455      -0.00010977       0.24548014 </v>
    <v>       0.38888658       0.16616342       0.24389771 </v>
    <v>       0.55564112       0.00012718       0.24283401 </v>
    <v>       0.83287053       0.16693156       0.24868954 </v>
    <v>       0.66631525       0.00008332       0.24449900 </v>
    <v>       0.72141133       0.16697654       0.24529805 </v>
    <v>       0.88813350       0.00017813       0.25082748 </v>
    <v>       0.16694360       0.49999236       0.24912724 </v>
    <v>      -0.00009832       0.33327976       0.25087852 </v>
    <v>       0.05570007       0.50008693       0.25065109 </v>
    <v>       0.22283564       0.33418147       0.24807537 </v>
    <v>       0.33433687       0.33392997       0.24522231 </v>
    <v>       0.38988108       0.50009158       0.24377374 </v>
    <v>       0.55512762       0.33432006       0.24188058 </v>
    <v>       0.83311445       0.50003658       0.24737600 </v>
    <v>       0.66587888       0.33441541       0.24322816 </v>
    <v>       0.72250591       0.50001978       0.24468833 </v>
    <v>       0.88877240       0.33328756       0.24924963 </v>
    <v>       0.16714682       0.83309540       0.25057342 </v>
    <v>      -0.00000679       0.66647379       0.25166414 </v>
    <v>       0.05579427       0.83325397       0.25257795 </v>
    <v>       0.22283768       0.66607819       0.24842743 </v>
    <v>       0.49972086       0.83232883       0.24277586 </v>
    <v>       0.33435038       0.66635818       0.24538125 </v>
    <v>       0.38889948       0.83359970       0.24438470 </v>
    <v>       0.55504895       0.66577846       0.24243876 </v>
    <v>       0.83271075       0.83304253       0.24919844 </v>
    <v>       0.66595598       0.66575237       0.24398142 </v>
    <v>       0.72139573       0.83300922       0.24600243 </v>
    <v>       0.88884488       0.66676940       0.24966493 </v>
    <v>       0.49982498       0.50020925       0.24147861 </v>
    <v>       0.53126580       0.41751055       0.46188268 </v>
   </varray>
  </structure>
  <varray name="forces" >
   <v>       0.07223497      -0.05767052      -0.00526701 </v>
   <v>       0.04213753       0.01941130      -0.04014447 </v>
   <v>      -0.08115384      -0.21401081      -0.01644029 </v>
   <v>      -0.09637868       0.03857871       0.02883950 </v>
   <v>      -0.02062821      -0.00761725       0.01896361 </v>
   <v>      -0.02230485       0.02830734      -0.00022980 </v>
   <v>       0.02196086       0.10214033      -0.00024207 </v>
   <v>      -0.00597164      -0.02842819      -0.00283250 </v>
   <v>      -0.11644009       0.07356006      -0.02921412 </v>
   <v>      -0.00102532      -0.01888616       0.00414488 </v>
   <v>       0.07159572       0.07819635       0.02059537 </v>
   <v>       0.15029210      -0.09196304      -0.03173373 </v>
   <v>      -0.02662674       0.05630661       0.03849108 </v>
   <v>       0.03228642       0.13488005      -0.00089659 </v>
   <v>      -0.02703804      -0.08112858       0.03511729 </v>
   <v>       0.06526251      -0.02881807      -0.01341478 </v>
   <v>      -0.04685337      -0.07733783      -0.00039258 </v>
   <v>       0.03845168       0.01235750       0.00299251 </v>
   <v>       0.00749702       0.04955367       0.00060447 </v>
   <v>       0.00714980       0.00195681       0.05290073 </v>
   <v>       0.00280587      -0.03399519       0.00858412 </v>
   <v>      -0.00272777       0.02023008      -0.03491869 </v>
   <v>       0.00814291      -0.06104861      -0.01247291 </v>
   <v>      -0.00068916       0.05451008      -0.05940696 </v>
   <v>       0.01163763       0.08942010      -0.04830458 </v>
   <v>      -0.12526426       0.03659371      -0.06471227 </v>
   <v>       0.06889480      -0.04953446      -0.00093979 </v>
   <v>       0.00966772       0.01520708       0.02402199 </v>
   <v>      -0.09283176      -0.03955799       0.03720078 </v>
   <v>       0.04020006       0.02897930      -0.05380211 </v>
   <v>       0.11297187       0.00345222      -0.01174595 </v>
   <v>       0.04511910      -0.00300336      -0.01572108 </v>
   <v>      -0.10148074      -0.03235200       0.01215736 </v>
   <v>       0.04034844      -0.02185613      -0.00089544 </v>
   <v>      -0.03539812       0.05714296       0.02106782 </v>
   <v>      -0.04430924      -0.03936486      -0.00604902 </v>
   <v>      -0.00153519      -0.01421121       0.14409525 </v>
  </varray>
  <varray name="stress" >
   <v>       0.41340958       0.02918994      -0.03286248 </v>
   <v>       0.02918995       0.45040931       0.01189729 </v>
   <v>      -0.03286249       0.01189731       0.21482360 </v>
  </varray>
  <energy>
   <i name="e_fr_energy">   -330.27922664 </i>
   <i name="e_wo_entrp">   -330.27285840 </i>
   <i name="e_0_energy">     -0.01273648 </i>
  </energy>
  <time name="totalsc">    3.77    3.83</time>
 </calculation>
 <calculation>
  <scstep>
   <time name="dav">    0.84    0.84</time>
   <time name="total">    0.92    0.92</time>
   <energy>
    <i name="alphaZ">     96.77598676 </i>
    <i name="ewald">  14950.74531203 </i>
    <i name="hartreedc"> -21148.31801554 </i>
    <i name="XCdc">    558.33308044 </i>
    <i name="pawpsdc">  16677.41727069 </i>
    <i name="pawaedc"> -16880.47237114 </i>
    <i name="eentropy">     -0.01271360 </i>
    <i name="bandstr">  -1748.31168979 </i>
    <i name="atom">   7163.56118773 </i>
    <i name="e_fr_energy">   -330.28195240 </i>
    <i name="e_wo_entrp">   -330.26923881 </i>
    <i name="e_0_energy">   -330.27559560 </i>
   </energy>
  </scstep>
  <scstep>
   <time name="diag">    0.20    0.20</time>
   <time name="diis">    0.39    0.39</time>
   <time name="orth">    0.05    0.05</time>
   <time name="total">    0.72    0.72</time>
   <energy>
    <i name="e_fr_energy">   -330.28305546 </i>
    <i name="e_wo_entrp">   -330.27034395 </i>
    <i name="e_0_energy">   -330.27669971 </i>
   </energy>
  </scstep>
  <scstep>
   <time name="diag">    0.20    0.20</time>
   <time name="diis">    0.39    0.39</time>
   <time name="orth">    0.05    0.05</time>
   <time name="total">    0.72    0.72</time>
   <energy>
    <i name="e_fr_energy">   -330.28294280 </i>
    <i name="e_wo_entrp">   -330.27023604 </i>
    <i name="e_0_energy">   -330.27658942 </i>
   </energy>
  </scstep>
  <scstep>
   <time name="diag">    0.20    0.20</time>
   <time name="diis">    0.37    0.37</time>
   <time name="orth">    0.05    0.05</time>
   <time name="total">    0.70    0.70</time>
   <energy>
    <i name="e_fr_energy">   -330.28293151 </i>
    <i name="e_wo_entrp">   -330.27022451 </i>
    <i name="e_0_energy">   -330.27657801 </i>
   </energy>
  </scstep>
  <scstep>
   <time name="diag">    0.20    0.20</time>
   <time name="diis">    0.38    0.38</time>
   <time name="orth">    0.05    0.05</time>
   <time name="total">    0.70    0.70</time>
   <energy>
    <i name="e_fr_energy">   -330.28292747 </i>
    <i name="e_wo_entrp">   -330.27021872 </i>
    <i name="e_0_energy">   -330.27657310 </i>
   </energy>
  </scstep>
  <scstep>
   <time name="diag">    0.20    0.20</time>
   <time name="diis">    0.27    0.27</time>
   <time name="orth">    0.05    0.05</time>
   <time name="total">    0.56    0.56</time>
   <energy>
    <i name="alphaZ">     96.77598676 </i>
    <i name="ewald">  14950.74531203 </i>
    <i name="hartreedc"> -21148.87576607 </i>
    <i name="XCdc">    558.34598042 </i>
    <i name="pawpsdc">  16680.02436835 </i>
    <i name="pawaedc"> -16883.07767346 </i>
    <i name="eentropy">     -0.01270814 </i>
    <i name="bandstr">  -1747.76961569 </i>
    <i name="atom">   7163.56118773 </i>
    <i name="e_fr_energy">   -330.28292806 </i>
    <i name="e_wo_entrp">   -330.27021992 </i>
    <i name="e_0_energy">   -330.27657399 </i>
   </energy>
  </scstep>
  <structure>
   <crystal>
    <varray name="basis" >
     <v>      12.79646368      -0.00061184       0.00194183 </v>
     <v>      -0.00035997       7.38930973       0.00009417 </v>
     <v>       0.00236629       0.00019162      14.96475499 </v>
    </varray>
    <i name="volume">   1415.02280149 </i>
    <varray name="rec_basis" >
     <v>       0.07814659       0.00000381      -0.00001236 </v>
     <v>       0.00000647       0.13533064      -0.00000173 </v>
     <v>      -0.00001014      -0.00000085       0.06682368 </v>
    </varray>
   </crystal>
   <varray name="positions" >
    <v>       0.16716921       0.16685015       0.24981719 </v>
    <v>      -0.00009734       0.00017139       0.25235097 </v>
    <v>       0.05568082       0.16693367       0.25157366 </v>
    <v>       0.22213418       0.00005792       0.24844880 </v>
    <v>       0.49967070       0.16767129       0.24235233 </v>
    <v>       0.33359911       0.00009587       0.24531505 </v>
    <v>       0.38895597       0.16632446       0.24383499 </v>
    <v>       0.55556346       0.00005690       0.24271565 </v>
    <v>       0.83270557       0.16699426       0.24852720 </v>
    <v>       0.66632889       0.00022620       0.24435499 </v>
    <v>       0.72153109       0.16716650       0.24518596 </v>
    <v>       0.88816177       0.00011337       0.25062069 </v>
    <v>       0.16689322       0.50010094       0.24935691 </v>
    <v>      -0.00003855       0.33361680       0.25085426 </v>
    <v>       0.05568885       0.49992869       0.25062114 </v>
    <v>       0.22293582       0.33421634       0.24819979 </v>
    <v>       0.33434376       0.33384376       0.24516829 </v>
    <v>       0.38989620       0.50003448       0.24395854 </v>
    <v>       0.55510488       0.33445945       0.24203251 </v>
    <v>       0.83305427       0.50010392       0.24762358 </v>
    <v>       0.66589295       0.33431378       0.24325549 </v>
    <v>       0.72255538       0.50005187       0.24477345 </v>
    <v>       0.88876716       0.33308773       0.24933215 </v>
    <v>       0.16727111       0.83319574       0.25038710 </v>
    <v>      -0.00004197       0.66640276       0.25145414 </v>
    <v>       0.05568752       0.83322797       0.25254176 </v>
    <v>       0.22292687       0.66602118       0.24830191 </v>
    <v>       0.49982331       0.83240581       0.24268934 </v>
    <v>       0.33419010       0.66628128       0.24531523 </v>
    <v>       0.38899250       0.83355070       0.24418367 </v>
    <v>       0.55519565       0.66577494       0.24251416 </v>
    <v>       0.83279914       0.83301241       0.24911284 </v>
    <v>       0.66571865       0.66574369       0.24384993 </v>
    <v>       0.72144149       0.83284844       0.24578726 </v>
    <v>       0.88879420       0.66688278       0.24959835 </v>
    <v>       0.49980954       0.50013609       0.24162506 </v>
    <v>       0.53126465       0.41737649       0.46333566 </v>
   </varray>
  </structure>
  <varray name="forces" >
   <v>      -0.07557566       0.06700814      -0.00754632 </v>
   <v>      -0.00855435      -0.06293932      -0.05266498 </v>
   <v>       0.01212313      -0.04875156      -0.01204922 </v>
   <v>       0.08686535       0.00273869       0.03881266 </v>
   <v>       0.05039279       0.05618542      -0.00214353 </v>
   <v>       0.00472788      -0.05804406      -0.01457060 </v>
   <v>      -0.04346352       0.01484775       0.00590677 </v>
   <v>       0.08972013       0.03025141       0.01402845 </v>
   <v>       0.06400776       0.00616001      -0.01292330 </v>
   <v>       0.02921864      -0.09263001       0.00297508 </v>
   <v>      -0.07244956       0.00334228       0.01786390 </v>
   <v>       0.10242886      -0.03146850      -0.02167042 </v>
   <v>       0.03537611      -0.02204876      -0.00354564 </v>
   <v>      -0.02776504      -0.09791433       0.00439091 </v>
   <v>      -0.00039225       0.05725838       0.04591620 </v>
   <v>      -0.01512275      -0.04898222      -0.01681920 </v>
   <v>      -0.02296772      -0.00522291       0.03833987 </v>
   <v>       0.00591584       0.02598170      -0.03390191 </v>
   <v>       0.01585416      -0.04760204      -0.01269289 </v>
   <v>       0.04637746      -0.03955397       0.01819608 </v>
   <v>       0.00195601       0.05995223       0.01790098 </v>
   <v>      -0.09284884       0.00343148      -0.03358891 </v>
   <v>       0.00474243       0.07098959      -0.02234083 </v>
   <v>      -0.15863955      -0.00785219      -0.05180731 </v>
   <v>       0.00371940       0.10783872      -0.01392296 </v>
   <v>       0.01130685       0.02868786      -0.09275338 </v>
   <v>      -0.04573418      -0.00153250       0.02313829 </v>
   <v>      -0.04754859      -0.05546990       0.02136739 </v>
   <v>       0.08893030      -0.02959581       0.04090815 </v>
   <v>      -0.05010839       0.07669360      -0.02699693 </v>
   <v>      -0.06572021       0.00662780      -0.03284662 </v>
   <v>      -0.02491684       0.01599213      -0.04322669 </v>
   <v>       0.12441453      -0.05347599       0.03164454 </v>
   <v>      -0.02084340       0.08662056       0.01085499 </v>
   <v>       0.01991793      -0.01400916       0.03422323 </v>
   <v>      -0.02788714       0.00889855       0.00562535 </v>
   <v>       0.00254243      -0.01241305       0.13591878 </v>
  </varray>
  <varray name="stress" >
   <v>       0.59088558       0.15100947      -0.01809071 </v>
   <v>       0.15100947       0.56237979       0.00428692 </v>
   <v>      -0.01809073       0.00428693       0.18208314 </v>
  </varray>
  <energy>
   <i name="e_fr_energy">   -330.28292806 </i>
   <i name="e_wo_entrp">   -330.27657399 </i>
   <i name="e_0_energy">     -0.01270814 </i>
  </energy>
  <time name="totalsc">    5.16    5.18</time>
 </calculation>
 <calculation>
  <scstep>
   <time name="dav">    1.04    1.04</time>
   <time name="total">    1.11    1.12</time>
   <energy>
    <i name="alphaZ">     96.77598676 </i>
[truncated: 1,195,749 more chars]
