# Supplementary material for: 3D hierarchical graphene matrices enable stable Zn anodes for aqueous Zn batteries
Source: Nat Commun. 2023 Jul 14;14:4205. doi: 10.1038/s41467-023-39947-8 (PMC10349079; doi:10.1038/s41467-023-39947-8)
Supplement: Supplementary file 11 — Source Data [file 41467_2023_39947_MOESM11_ESM.zip › RAW DATA/Supplementary information/Supplementary Fig.13 and 14/CN-Zn/N/h/CONTCAR]

graphite                                
   1.00000000000000     
    12.8033373205418606    0.0001573295564000   -0.0754160561715041
     0.0000040160722213    7.3926657213151765    0.0045715881417032
    -0.0881025419017297    0.0094017426074734   14.9504555378985327
   C    N    Zn
    35     1     1
Direct
  0.1670126621708220  0.1667341372055823  0.2462096821281418
 -0.0001086751658505 -0.0002235722381298  0.2454557206169029
  0.0556057631064498  0.1665277121195672  0.2456462259971594
  0.2221525281939231 -0.0001392685958735  0.2462719166407637
  0.4997147559362348  0.1676171852927535  0.2455582145747283
  0.3335789429212054 -0.0001264766398485  0.2460011704789796
  0.3889144956394148  0.1662361347757676  0.2459473043195250
  0.5555944239023114 -0.0001618358525375  0.2453790642476492
  0.8326839718843313  0.1667242231796090  0.2456340086085700
  0.6662564408702759 -0.0002174139105097  0.2455074804462068
  0.7213625993021313  0.1668419972983634  0.2457326056371841
  0.8882798860006597 -0.0001990294798767  0.2454748324023508
  0.1668039721938087  0.4998500707989029  0.2460422796401114
 -0.0001721112511552  0.3330406086290071  0.2453701129170945
  0.0554491642102167  0.4997900516562389  0.2454884296654882
  0.2227946980269224  0.3338872106058915  0.2463811370544433
  0.3342287569028500  0.3336424496400207  0.2463188504269259
  0.3898655159171071  0.4998255309773358  0.2460137589419488
  0.5550814004948698  0.3341480369562815  0.2456277197741737
  0.8329722170654804  0.4997865634605913  0.2453649161460920
  0.6657581166254332  0.3341086230494476  0.2457032654716514
  0.7223474445877387  0.4997432678058278  0.2455988335613244
  0.8886705222989566  0.3328901202189871  0.2453572348241662
  0.1670047248270929  0.8329933174368004  0.2461405975883144
 -0.0001815549822950  0.6665348310558253  0.2454021161378880
  0.0555941640638726  0.8330759343130910  0.2456371441159126
  0.2227859373319332  0.6658411214245694  0.2463057649556534
  0.4997305154901626  0.8320896508316602  0.2454961155589093
  0.3342338452438718  0.6660510464152531  0.2462122731588467
  0.3889193395198976  0.8334824317524945  0.2458097875473015
  0.5550795638042452  0.6655017769924233  0.2456130748049369
  0.8326582650401340  0.8328851029263749  0.2455935021787891
  0.6657582110738280  0.6654058883068802  0.2456841299749947
  0.7213439763925842  0.8327045599689974  0.2456574390116220
  0.8886437422675132  0.6667271699146951  0.2453985542359006
  0.4997487163229004  0.4998280562271767  0.2456645067731002
  0.6138731247701358  0.4999927874803583  0.5046502384362502
 
  0.00000000E+00  0.00000000E+00  0.00000000E+00
  0.00000000E+00  0.00000000E+00  0.00000000E+00
  0.00000000E+00  0.00000000E+00  0.00000000E+00
  0.00000000E+00  0.00000000E+00  0.00000000E+00
  0.00000000E+00  0.00000000E+00  0.00000000E+00
  0.00000000E+00  0.00000000E+00  0.00000000E+00
  0.00000000E+00  0.00000000E+00  0.00000000E+00
  0.00000000E+00  0.00000000E+00  0.00000000E+00
  0.00000000E+00  0.00000000E+00  0.00000000E+00
  0.00000000E+00  0.00000000E+00  0.00000000E+00
  0.00000000E+00  0.00000000E+00  0.00000000E+00
  0.00000000E+00  0.00000000E+00  0.00000000E+00
  0.00000000E+00  0.00000000E+00  0.00000000E+00
  0.00000000E+00  0.00000000E+00  0.00000000E+00
  0.00000000E+00  0.00000000E+00  0.00000000E+00
  0.00000000E+00  0.00000000E+00  0.00000000E+00
  0.00000000E+00  0.00000000E+00  0.00000000E+00
  0.00000000E+00  0.00000000E+00  0.00000000E+00
  0.00000000E+00  0.00000000E+00  0.00000000E+00
  0.00000000E+00  0.00000000E+00  0.00000000E+00
  0.00000000E+00  0.00000000E+00  0.00000000E+00
  0.00000000E+00  0.00000000E+00  0.00000000E+00
  0.00000000E+00  0.00000000E+00  0.00000000E+00
  0.00000000E+00  0.00000000E+00  0.00000000E+00
  0.00000000E+00  0.00000000E+00  0.00000000E+00
  0.00000000E+00  0.00000000E+00  0.00000000E+00
  0.00000000E+00  0.00000000E+00  0.00000000E+00
  0.00000000E+00  0.00000000E+00  0.00000000E+00
  0.00000000E+00  0.00000000E+00  0.00000000E+00
  0.00000000E+00  0.00000000E+00  0.00000000E+00
  0.00000000E+00  0.00000000E+00  0.00000000E+00
  0.00000000E+00  0.00000000E+00  0.00000000E+00
  0.00000000E+00  0.00000000E+00  0.00000000E+00
  0.00000000E+00  0.00000000E+00  0.00000000E+00
  0.00000000E+00  0.00000000E+00  0.00000000E+00
  0.00000000E+00  0.00000000E+00  0.00000000E+00
  0.00000000E+00  0.00000000E+00  0.00000000E+00
