# Supplementary material for: 3D hierarchical graphene matrices enable stable Zn anodes for aqueous Zn batteries
Source: Nat Commun. 2023 Jul 14;14:4205. doi: 10.1038/s41467-023-39947-8 (PMC10349079; doi:10.1038/s41467-023-39947-8)
Supplement: Supplementary file 11 — Source Data [file 41467_2023_39947_MOESM11_ESM.zip › RAW DATA/Supplementary information/Supplementary Fig.13 and 14/CN-Zn/N/h/DOSCAR]

  37  37   0   0
  0.3824386E+02  0.1278250E-08  0.7380000E-09  0.1500000E-08  0.5000000E-15
  1.000000000000000E-004
  CAR 
 grapheneN                               
      4.47640430    -25.19300007  301     -1.37965401      1.00000000
    -25.193  0.0000E+00  0.0000E+00
    -25.094  0.0000E+00  0.0000E+00
    -24.995  0.0000E+00  0.0000E+00
    -24.896  0.0000E+00  0.0000E+00
    -24.797  0.0000E+00  0.0000E+00
    -24.699  0.0000E+00  0.0000E+00
    -24.600  0.0000E+00  0.0000E+00
    -24.501  0.0000E+00  0.0000E+00
    -24.402  0.0000E+00  0.0000E+00
    -24.303  0.0000E+00  0.0000E+00
    -24.204  0.0000E+00  0.0000E+00
    -24.105  0.1165E-14  0.1152E-15
    -24.006  0.3823E-07  0.3781E-08
    -23.907  0.8528E-03  0.8434E-04
    -23.808  0.2983E-01  0.3034E-02
    -23.710  0.9752E-02  0.3999E-02
    -23.611  0.1119E-04  0.4000E-02
    -23.512  0.9832E-11  0.4000E-02
    -23.413  0.0000E+00  0.4000E-02
    -23.314  0.0000E+00  0.4000E-02
    -23.215  0.0000E+00  0.4000E-02
    -23.116  0.0000E+00  0.4000E-02
    -23.017  0.0000E+00  0.4000E-02
    -22.918  0.0000E+00  0.4000E-02
    -22.819  0.0000E+00  0.4000E-02
    -22.721  0.0000E+00  0.4000E-02
    -22.622  0.0000E+00  0.4000E-02
    -22.523  0.0000E+00  0.4000E-02
    -22.424  0.0000E+00  0.4000E-02
    -22.325  0.0000E+00  0.4000E-02
    -22.226  0.0000E+00  0.4000E-02
    -22.127  0.0000E+00  0.4000E-02
    -22.028  0.0000E+00  0.4000E-02
    -21.929  0.0000E+00  0.4000E-02
    -21.830  0.0000E+00  0.4000E-02
    -21.732  0.0000E+00  0.4000E-02
    -21.633  0.4757E-13  0.4000E-02
    -21.534  0.2534E-06  0.4000E-02
    -21.435  0.8545E-03  0.4085E-02
    -21.336  0.9429E-02  0.5017E-02
    -21.237  0.1197E-01  0.6201E-02
    -21.138  0.2045E-01  0.8223E-02
    -21.039  0.1616E-01  0.9822E-02
    -20.940  0.8192E-02  0.1063E-01
    -20.841  0.1056E-01  0.1168E-01
    -20.743  0.1650E-01  0.1331E-01
    -20.644  0.2644E-03  0.1333E-01
    -20.545  0.5488E-02  0.1388E-01
    -20.446  0.1444E-01  0.1530E-01
    -20.347  0.4232E-02  0.1572E-01
    -20.248  0.2788E-01  0.1848E-01
    -20.149  0.1254E-01  0.1972E-01
    -20.050  0.1353E-01  0.2106E-01
    -19.951  0.1546E-01  0.2259E-01
    -19.853  0.7473E-02  0.2333E-01
    -19.754  0.7768E-04  0.2333E-01
    -19.655  0.4929E-04  0.2334E-01
    -19.556  0.7363E-02  0.2407E-01
    -19.457  0.2019E-01  0.2606E-01
    -19.358  0.3185E-01  0.2921E-01
    -19.259  0.6721E-02  0.2988E-01
    -19.160  0.3176E-02  0.3019E-01
    -19.061  0.1409E-01  0.3159E-01
    -18.962  0.2277E-01  0.3384E-01
    -18.864  0.3507E-02  0.3418E-01
    -18.765  0.1341E-01  0.3551E-01
    -18.666  0.5759E-02  0.3608E-01
    -18.567  0.1131E-01  0.3720E-01
    -18.468  0.3967E-02  0.3759E-01
    -18.369  0.2309E-01  0.3987E-01
    -18.270  0.1960E-01  0.4181E-01
    -18.171  0.1903E-02  0.4200E-01
    -18.072  0.8664E-04  0.4201E-01
    -17.973  0.8304E-02  0.4283E-01
    -17.875  0.1270E-01  0.4409E-01
    -17.776  0.1747E-01  0.4581E-01
    -17.677  0.2748E-01  0.4853E-01
    -17.578  0.2105E-01  0.5061E-01
    -17.479  0.6620E-03  0.5068E-01
    -17.380  0.6415E-02  0.5131E-01
    -17.281  0.1035E-01  0.5234E-01
    -17.182  0.1618E-01  0.5394E-01
    -17.083  0.5380E-02  0.5447E-01
    -16.984  0.2972E-01  0.5741E-01
    -16.886  0.1511E-01  0.5890E-01
    -16.787  0.4395E-02  0.5934E-01
    -16.688  0.7033E-02  0.6003E-01
    -16.589  0.7607E-02  0.6078E-01
    -16.490  0.1465E-01  0.6223E-01
    -16.391  0.1032E-01  0.6325E-01
    -16.292  0.3038E-02  0.6355E-01
    -16.193  0.2760E-01  0.6628E-01
    -16.094  0.2215E-01  0.6847E-01
    -15.995  0.3047E-02  0.6878E-01
    -15.897  0.5660E-02  0.6934E-01
    -15.798  0.1047E-01  0.7037E-01
    -15.699  0.8521E-02  0.7121E-01
    -15.600  0.1249E-02  0.7134E-01
    -15.501  0.6980E-02  0.7203E-01
    -15.402  0.1281E-01  0.7329E-01
    -15.303  0.1934E-01  0.7521E-01
    -15.204  0.4227E-02  0.7563E-01
    -15.105  0.1415E-01  0.7702E-01
    -15.007  0.1787E-01  0.7879E-01
    -14.908  0.7905E-02  0.7957E-01
    -14.809  0.1677E-01  0.8123E-01
    -14.710  0.1167E-01  0.8239E-01
    -14.611  0.1588E-01  0.8396E-01
    -14.512  0.7723E-02  0.8472E-01
    -14.413  0.1106E-01  0.8581E-01
    -14.314  0.5373E-02  0.8634E-01
    -14.215  0.3292E-02  0.8667E-01
    -14.116  0.9982E-02  0.8766E-01
    -14.018  0.2895E-01  0.9052E-01
    -13.919  0.1663E-01  0.9216E-01
    -13.820  0.2136E-01  0.9428E-01
    -13.721  0.1075E-01  0.9534E-01
    -13.622  0.1267E-01  0.9659E-01
    -13.523  0.2299E-01  0.9887E-01
    -13.424  0.1123E-01  0.9998E-01
    -13.325  0.6918E-02  0.1007E+00
    -13.226  0.4411E-04  0.1007E+00
    -13.127  0.2359E-02  0.1009E+00
    -13.029  0.8546E-02  0.1017E+00
    -12.930  0.1823E-01  0.1035E+00
    -12.831  0.1747E-01  0.1053E+00
    -12.732  0.9594E-02  0.1062E+00
    -12.633  0.1211E-01  0.1074E+00
    -12.534  0.1169E-01  0.1086E+00
    -12.435  0.8959E-03  0.1087E+00
    -12.336  0.2598E-02  0.1089E+00
    -12.237  0.8668E-02  0.1098E+00
    -12.138  0.1329E-01  0.1111E+00
    -12.040  0.3282E-01  0.1143E+00
    -11.941  0.1541E-01  0.1159E+00
    -11.842  0.1954E-01  0.1178E+00
    -11.743  0.4301E-01  0.1221E+00
    -11.644  0.1277E-01  0.1233E+00
    -11.545  0.6729E-02  0.1240E+00
    -11.446  0.1125E-01  0.1251E+00
    -11.347  0.9032E-02  0.1260E+00
    -11.248  0.1304E-03  0.1260E+00
    -11.149  0.3771E-04  0.1260E+00
    -11.051  0.7411E-02  0.1267E+00
    -10.952  0.1441E-01  0.1282E+00
    -10.853  0.1694E-01  0.1298E+00
    -10.754  0.1806E-01  0.1316E+00
    -10.655  0.3561E-01  0.1351E+00
    -10.556  0.9977E-02  0.1361E+00
    -10.457  0.7591E-02  0.1369E+00
    -10.358  0.1400E-01  0.1383E+00
    -10.259  0.1934E-01  0.1402E+00
    -10.161  0.3061E-01  0.1432E+00
    -10.062  0.2636E-01  0.1458E+00
     -9.963  0.3964E-01  0.1497E+00
     -9.864  0.9552E-02  0.1507E+00
     -9.765  0.9988E-02  0.1517E+00
     -9.666  0.2844E-01  0.1545E+00
     -9.567  0.2683E-01  0.1571E+00
     -9.468  0.3210E-01  0.1603E+00
     -9.369  0.1027E-01  0.1613E+00
     -9.270  0.7349E-03  0.1614E+00
     -9.172  0.2830E-01  0.1642E+00
     -9.073  0.3137E-01  0.1673E+00
     -8.974  0.3404E-01  0.1707E+00
     -8.875  0.3932E-01  0.1746E+00
     -8.776  0.2766E-01  0.1773E+00
     -8.677  0.5434E-01  0.1827E+00
     -8.578  0.4587E-01  0.1872E+00
     -8.479  0.1988E-01  0.1892E+00
     -8.380  0.2015E-01  0.1912E+00
     -8.281  0.5664E-02  0.1917E+00
     -8.183  0.2012E-01  0.1937E+00
     -8.084  0.2045E+00  0.2139E+00
     -7.985  0.1093E+00  0.2247E+00
     -7.886  0.5019E-01  0.2297E+00
     -7.787  0.2080E-01  0.2318E+00
     -7.688  0.8467E-02  0.2326E+00
     -7.589  0.1382E-01  0.2340E+00
     -7.490  0.2450E-01  0.2364E+00
     -7.391  0.1520E-01  0.2379E+00
     -7.292  0.7937E-02  0.2387E+00
     -7.194  0.1697E-01  0.2404E+00
     -7.095  0.4133E-01  0.2444E+00
     -6.996  0.2503E-01  0.2469E+00
     -6.897  0.2195E-01  0.2491E+00
     -6.798  0.3929E-01  0.2530E+00
     -6.699  0.3102E-01  0.2560E+00
     -6.600  0.2340E-01  0.2584E+00
     -6.501  0.1613E-01  0.2599E+00
     -6.402  0.5348E-03  0.2600E+00
     -6.303  0.4682E-02  0.2605E+00
     -6.205  0.1690E-01  0.2621E+00
     -6.106  0.2445E-01  0.2646E+00
     -6.007  0.1979E-01  0.2665E+00
     -5.908  0.4369E-01  0.2708E+00
     -5.809  0.2596E-01  0.2734E+00
     -5.710  0.2228E-01  0.2756E+00
     -5.611  0.5783E-02  0.2762E+00
     -5.512  0.1534E-01  0.2777E+00
     -5.413  0.9796E-02  0.2787E+00
     -5.314  0.3260E-01  0.2819E+00
     -5.216  0.2548E-01  0.2844E+00
     -5.117  0.1204E-01  0.2856E+00
     -5.018  0.1058E-01  0.2866E+00
     -4.919  0.3027E-02  0.2869E+00
     -4.820  0.2394E-01  0.2893E+00
     -4.721  0.1913E-01  0.2912E+00
     -4.622  0.1949E-02  0.2914E+00
     -4.523  0.2397E-01  0.2938E+00
     -4.424  0.9558E-02  0.2947E+00
     -4.326  0.1891E-01  0.2966E+00
     -4.227  0.1245E-01  0.2978E+00
     -4.128  0.2042E-01  0.2998E+00
     -4.029  0.2329E-02  0.3001E+00
     -3.930  0.2846E-01  0.3029E+00
     -3.831  0.3608E-01  0.3064E+00
     -3.732  0.8971E-02  0.3073E+00
     -3.633  0.3140E-03  0.3074E+00
     -3.534  0.1453E-01  0.3088E+00
     -3.435  0.1818E-01  0.3106E+00
     -3.337  0.7166E-03  0.3107E+00
     -3.238  0.9104E-07  0.3107E+00
     -3.139  0.8445E-14  0.3107E+00
     -3.040  0.0000E+00  0.3107E+00
     -2.941  0.0000E+00  0.3107E+00
     -2.842  0.2171E-14  0.3107E+00
     -2.743  0.3759E-07  0.3107E+00
     -2.644  0.3722E-03  0.3107E+00
     -2.545  0.5594E-02  0.3113E+00
     -2.446  0.7742E-03  0.3113E+00
     -2.348  0.4080E-06  0.3113E+00
     -2.249  0.1111E-02  0.3114E+00
     -2.150  0.1420E-01  0.3128E+00
     -2.051  0.4883E-02  0.3133E+00
     -1.952  0.2891E-04  0.3133E+00
     -1.853  0.1922E-09  0.3133E+00
     -1.754  0.7484E-18  0.3133E+00
     -1.655  0.2994E-17  0.3133E+00
     -1.556  0.6853E-09  0.3133E+00
     -1.457  0.9000E-04  0.3133E+00
     -1.359  0.1131E-01  0.3145E+00
     -1.260  0.8814E-02  0.3153E+00
     -1.161  0.6290E-02  0.3160E+00
     -1.062  0.7156E-02  0.3167E+00
     -0.963  0.1997E-02  0.3169E+00
     -0.864  0.1934E-01  0.3188E+00
     -0.765  0.1188E-01  0.3199E+00
     -0.666  0.4709E-02  0.3204E+00
     -0.567  0.2335E-01  0.3227E+00
     -0.468  0.1722E-01  0.3244E+00
     -0.370  0.3686E-02  0.3248E+00
     -0.271  0.2207E-01  0.3270E+00
     -0.172  0.8868E-02  0.3279E+00
     -0.073  0.2143E-01  0.3300E+00
      0.026  0.6373E-02  0.3306E+00
      0.125  0.7446E-02  0.3313E+00
      0.224  0.6863E-02  0.3320E+00
      0.323  0.1547E-01  0.3335E+00
      0.422  0.3479E-01  0.3370E+00
      0.520  0.3648E-02  0.3373E+00
      0.619  0.1514E-01  0.3388E+00
      0.718  0.3282E-01  0.3421E+00
      0.817  0.3039E-01  0.3451E+00
      0.916  0.3752E-01  0.3488E+00
      1.015  0.2443E-01  0.3512E+00
      1.114  0.1857E-02  0.3514E+00
      1.213  0.2502E-01  0.3539E+00
      1.312  0.1432E-01  0.3553E+00
      1.411  0.6503E-03  0.3554E+00
      1.509  0.2087E-01  0.3574E+00
      1.608  0.4048E-01  0.3614E+00
      1.707  0.1474E-01  0.3629E+00
      1.806  0.2200E-01  0.3651E+00
      1.905  0.2513E-01  0.3675E+00
      2.004  0.1094E-01  0.3686E+00
      2.103  0.1395E-02  0.3688E+00
      2.202  0.9485E-02  0.3697E+00
      2.301  0.2403E-01  0.3721E+00
      2.400  0.1625E-01  0.3737E+00
      2.498  0.4197E-01  0.3778E+00
      2.597  0.2049E-01  0.3799E+00
      2.696  0.3993E-01  0.3838E+00
      2.795  0.4187E-01  0.3880E+00
      2.894  0.1631E-01  0.3896E+00
      2.993  0.1659E-01  0.3912E+00
      3.092  0.2279E-02  0.3914E+00
      3.191  0.5446E-02  0.3920E+00
      3.290  0.2530E-03  0.3920E+00
      3.389  0.1587E-07  0.3920E+00
      3.487  0.5553E-15  0.3920E+00
      3.586  0.0000E+00  0.3920E+00
      3.685  0.0000E+00  0.3920E+00
      3.784  0.0000E+00  0.3920E+00
      3.883  0.0000E+00  0.3920E+00
      3.982  0.0000E+00  0.3920E+00
      4.081  0.0000E+00  0.3920E+00
      4.180  0.0000E+00  0.3920E+00
      4.279  0.0000E+00  0.3920E+00
      4.378  0.0000E+00  0.3920E+00
      4.476  0.0000E+00  0.3920E+00
