# Supplementary material for: 3D hierarchical graphene matrices enable stable Zn anodes for aqueous Zn batteries
Source: Nat Commun. 2023 Jul 14;14:4205. doi: 10.1038/s41467-023-39947-8 (PMC10349079; doi:10.1038/s41467-023-39947-8)
Supplement: Supplementary file 11 — Source Data [file 41467_2023_39947_MOESM11_ESM.zip › RAW DATA/Supplementary information/Supplementary Fig.13 and 14/CN-Zn/N/h/OUTCAR]

 vasp.5.4.4.18Apr17-6-g9f103f2a35 (build Jul 31 2017 11:42:07) complex          
  
 executed on             LinuxIFC date 2023.01.30  16:12:38
 running on   56 total cores
 distrk:  each k-point on   56 cores,    1 groups
 distr:  one band on NCORES_PER_BAND=   4 cores,   14 groups


--------------------------------------------------------------------------------------------------------


 INCAR:
 POTCAR:    PAW_PBE C 08Apr2002                   
 POTCAR:    PAW_PBE N 08Apr2002                   
 POTCAR:    PAW_PBE Zn 06Sep2000                  
 POTCAR:    PAW_PBE C 08Apr2002                   
   VRHFIN =C: s2p2                                                              
   LEXCH  = PE                                                                  
   EATOM  =   147.1560 eV,   10.8157 Ry                                         
                                                                                
   TITEL  = PAW_PBE C 08Apr2002                                                 
   LULTRA =        F    use ultrasoft PP ?                                      
   IUNSCR =        1    unscreen: 0-lin 1-nonlin 2-no                           
   RPACOR =    1.200    partial core radius                                     
   POMASS =   12.011; ZVAL   =    4.000    mass and valenz                      
   RCORE  =    1.500    outmost cutoff radius                                   
   RWIGS  =    1.630; RWIGS  =    0.863    wigner-seitz radius (au A)           
   ENMAX  =  400.000; ENMIN  =  300.000 eV                                      
   ICORE  =        2    local potential                                         
   LCOR   =        T    correct aug charges                                     
   LPAW   =        T    paw PP                                                  
   EAUG   =  644.873                                                            
   DEXC   =    0.000                                                            
   RMAX   =    1.529    core radius for proj-oper                               
   RAUG   =    1.300    factor for augmentation sphere                          
   RDEP   =    1.501    radius for radial grids                                 
   RDEPT  =    1.300    core radius for aug-charge                              
                                                                                
   Atomic configuration                                                         
    4 entries                                                                   
     n  l   j            E        occ.                                          
     1  0  0.50      -273.3789   2.0000                                         
     2  0  0.50       -13.7508   2.0000                                         
     2  1  0.50        -5.2854   2.0000                                         
     3  2  1.50        -5.4423   0.0000                                         
   Description                                                                  
     l       E           TYP  RCUT    TYP  RCUT                                 
     0    -13.7508458     23  1.200                                             
     0     -8.2022199     23  1.200                                             
     1     -5.2854383     23  1.500                                             
     1     34.0145650     23  1.500                                             
     2     -5.4423304      7  1.500                                             
  local pseudopotential read in
  partial core-charges read in
  partial kinetic energy density read in
  atomic valenz-charges read in
  non local Contribution for L=           0  read in
    real space projection operators read in
  non local Contribution for L=           0  read in
    real space projection operators read in
  non local Contribution for L=           1  read in
    real space projection operators read in
  non local Contribution for L=           1  read in
    real space projection operators read in
    PAW grid and wavefunctions read in
 
   number of l-projection  operators is LMAX  =           4
   number of lm-projection operators is LMMAX =           8
 
 POTCAR:    PAW_PBE N 08Apr2002                   
   VRHFIN =N: s2p3                                                              
   LEXCH  = PE                                                                  
   EATOM  =   264.5486 eV,   19.4438 Ry                                         
                                                                                
   TITEL  = PAW_PBE N 08Apr2002                                                 
   LULTRA =        F    use ultrasoft PP ?                                      
   IUNSCR =        1    unscreen: 0-lin 1-nonlin 2-no                           
   RPACOR =    1.200    partial core radius                                     
   POMASS =   14.001; ZVAL   =    5.000    mass and valenz                      
   RCORE  =    1.500    outmost cutoff radius                                   
   RWIGS  =    1.400; RWIGS  =    0.741    wigner-seitz radius (au A)           
   ENMAX  =  400.000; ENMIN  =  300.000 eV                                      
   ICORE  =        2    local potential                                         
   LCOR   =        T    correct aug charges                                     
   LPAW   =        T    paw PP                                                  
   EAUG   =  627.112                                                            
   DEXC   =    0.000                                                            
   RMAX   =    1.529    core radius for proj-oper                               
   RAUG   =    1.300    factor for augmentation sphere                          
   RDEP   =    1.514    radius for radial grids                                 
   RDEPT  =    1.338    core radius for aug-charge                              
                                                                                
   Atomic configuration                                                         
    4 entries                                                                   
     n  l   j            E        occ.                                          
     1  0  0.50      -384.7179   2.0000                                         
     2  0  0.50       -18.5828   2.0000                                         
     2  1  0.50        -7.0898   3.0000                                         
     3  2  1.50        -6.8029   0.0000                                         
   Description                                                                  
     l       E           TYP  RCUT    TYP  RCUT                                 
     0    -18.5828119     23  1.200                                             
     0    -13.5018863     23  1.200                                             
     1     -7.0897853     23  1.500                                             
     1      9.5240782     23  1.500                                             
     2     -6.8029130      7  1.500                                             
  local pseudopotential read in
  partial core-charges read in
  partial kinetic energy density read in
  atomic valenz-charges read in
  non local Contribution for L=           0  read in
    real space projection operators read in
  non local Contribution for L=           0  read in
    real space projection operators read in
  non local Contribution for L=           1  read in
    real space projection operators read in
  non local Contribution for L=           1  read in
    real space projection operators read in
    PAW grid and wavefunctions read in
 
   number of l-projection  operators is LMAX  =           4
   number of lm-projection operators is LMMAX =           8
 
 POTCAR:    PAW_PBE Zn 06Sep2000                  
   VRHFIN =Zn: d10 p2                                                           
   LEXCH  = PE                                                                  
   EATOM  =  1748.8345 eV,  128.5357 Ry                                         
                                                                                
   TITEL  = PAW_PBE Zn 06Sep2000                                                
   LULTRA =        F    use ultrasoft PP ?                                      
   IUNSCR =        1    unscreen: 0-lin 1-nonlin 2-no                           
   RPACOR =    2.000    partial core radius                                     
   POMASS =   65.390; ZVAL   =   12.000    mass and valenz                      
   RCORE  =    2.300    outmost cutoff radius                                   
   RWIGS  =    2.400; RWIGS  =    1.270    wigner-seitz radius (au A)           
   ENMAX  =  276.723; ENMIN  =  207.542 eV                                      
   RCLOC  =    1.828    cutoff for local pot                                    
   LCOR   =        T    correct aug charges                                     
   LPAW   =        T    paw PP                                                  
   EAUG   =  575.892                                                            
   DEXC   =    0.000                                                            
   RMAX   =    2.347    core radius for proj-oper                               
   RAUG   =    1.300    factor for augmentation sphere                          
   RDEP   =    2.324    radius for radial grids                                 
   RDEPT  =    1.788    core radius for aug-charge                              
                                                                                
   Atomic configuration                                                         
    9 entries                                                                   
     n  l   j            E        occ.                                          
     1  0  0.50     -9524.6913   2.0000                                         
     2  0  0.50     -1158.1882   2.0000                                         
     2  1  1.50     -1003.8506   6.0000                                         
     3  0  0.50      -129.2194   2.0000                                         
     3  1  1.50       -83.3890   6.0000                                         
     3  2  2.50       -10.1410  10.0000                                         
     4  0  0.50        -5.9785   2.0000                                         
     4  1  0.50        -4.0817   0.0000                                         
     4  3  2.50        -1.3606   0.0000                                         
   Description                                                                  
     l       E           TYP  RCUT    TYP  RCUT                                 
     2    -10.1410010     23  2.300                                             
     2    -11.5015836     23  2.300                                             
     0     -5.9785163     23  2.300                                             
     0      1.1858015     23  2.300                                             
     1     -2.7211652     23  2.300                                             
     1     13.2444212     23  2.300                                             
  local pseudopotential read in
  partial core-charges read in
  partial kinetic energy density read in
  atomic valenz-charges read in
  non local Contribution for L=           2  read in
    real space projection operators read in
  non local Contribution for L=           2  read in
    real space projection operators read in
  non local Contribution for L=           0  read in
    real space projection operators read in
  non local Contribution for L=           0  read in
    real space projection operators read in
  non local Contribution for L=           1  read in
    real space projection operators read in
  non local Contribution for L=           1  read in
    real space projection operators read in
    PAW grid and wavefunctions read in
 
   number of l-projection  operators is LMAX  =           6
   number of lm-projection operators is LMMAX =          18
 
 Optimization of the real space projectors (new method)

 maximal supplied QI-value         = 25.13
 optimisation between [QCUT,QGAM] = [ 11.31, 22.87] = [ 35.82,146.48] Ry 
 Optimized for a Real-space Cutoff    1.00 Angstroem

   l    n(q)    QCUT    max X(q) W(low)/X(q) W(high)/X(q)  e(spline) 
   0      7    11.310   115.676    0.43E-03    0.13E-02    0.19E-06
   0      7    11.310    87.132    0.43E-03    0.13E-02    0.18E-06
   1      6    11.310     4.429    0.42E-03    0.74E-03    0.11E-06
   1      6    11.310     2.733    0.34E-03    0.55E-03    0.92E-07
 Optimization of the real space projectors (new method)

 maximal supplied QI-value         = 25.13
 optimisation between [QCUT,QGAM] = [ 11.31, 22.87] = [ 35.82,146.48] Ry 
 Optimized for a Real-space Cutoff    1.27 Angstroem

   l    n(q)    QCUT    max X(q) W(low)/X(q) W(high)/X(q)  e(spline) 
   0      9    11.310    79.467    0.75E-04    0.16E-03    0.36E-06
   0      9    11.310    66.151    0.74E-04    0.16E-03    0.36E-06
   1      8    11.310    17.416    0.35E-03    0.12E-03    0.95E-06
   1      8    11.310    12.382    0.37E-03    0.13E-03    0.98E-06
 Optimization of the real space projectors (new method)

 maximal supplied QI-value         = 16.25
 optimisation between [QCUT,QGAM] = [ 11.38, 22.75] = [ 36.24,144.96] Ry 
 Optimized for a Real-space Cutoff    1.39 Angstroem

   l    n(q)    QCUT    max X(q) W(low)/X(q) W(high)/X(q)  e(spline) 
   2      8    11.376    46.356    0.27E-03    0.53E-04    0.10E-06
   2      8    11.376    41.843    0.28E-03    0.56E-04    0.10E-06
   0      9    11.376    48.958    0.76E-04    0.12E-03    0.19E-06
   0      9    11.376    32.776    0.72E-04    0.11E-03    0.18E-06
   1      9    11.376    17.787    0.48E-03    0.13E-03    0.16E-06
   1      9    11.376    14.435    0.43E-03    0.12E-03    0.15E-06
  PAW_PBE C 08Apr2002                   :
 energy of atom  1       EATOM= -147.1560
 kinetic energy error for atom=    0.0076 (will be added to EATOM!!)
  PAW_PBE N 08Apr2002                   :
 energy of atom  2       EATOM= -264.5486
 kinetic energy error for atom=    0.0138 (will be added to EATOM!!)
  PAW_PBE Zn 06Sep2000                  :
 energy of atom  3       EATOM=-1748.8345
 kinetic energy error for atom=    0.0029 (will be added to EATOM!!)
 
 
 POSCAR: graphite                                
  positions in direct lattice
  No initial velocities read in
 exchange correlation table for  LEXCH =        8
   RHO(1)=    0.500       N(1)  =     2000
   RHO(2)=  100.500       N(2)  =     4000
 


--------------------------------------------------------------------------------------------------------


 ion  position               nearest neighbor table
   1  0.167  0.167  0.250-  16 1.42   3 1.42   4 1.42
   2  0.000  0.000  0.250-  12 1.42   3 1.42  26 1.42
   3  0.056  0.167  0.250-   1 1.42  14 1.42   2 1.42
   4  0.222  0.000  0.250-   6 1.42   1 1.42  24 1.42
   5  0.500  0.167  0.250-   7 1.42  19 1.42   8 1.42
   6  0.333  0.000  0.250-   4 1.42   7 1.42  30 1.42
   7  0.389  0.167  0.250-   5 1.42  17 1.42   6 1.42
   8  0.556  0.000  0.250-  10 1.42   5 1.42  28 1.42
   9  0.833  0.167  0.250-  11 1.42  23 1.42  12 1.42
  10  0.667  0.000  0.250-   8 1.42  11 1.42  34 1.42
  11  0.722  0.167  0.250-  21 1.42   9 1.42  10 1.42
  12  0.889  0.000  0.250-   2 1.42   9 1.42  32 1.42
  13  0.167  0.500  0.250-  15 1.42  16 1.42  27 1.42
  14  0.000  0.333  0.250-  23 1.42   3 1.42  15 1.42
  15  0.056  0.500  0.250-  13 1.42  14 1.42  25 1.42
  16  0.222  0.333  0.250-   1 1.42  17 1.42  13 1.42
  17  0.333  0.333  0.250-  16 1.42   7 1.42  18 1.42
  18  0.389  0.500  0.250-  36 1.42  17 1.42  29 1.42
  19  0.556  0.333  0.250-  21 1.42   5 1.42  36 1.42  37 2.05
  20  0.833  0.500  0.250-  22 1.42  23 1.42  35 1.42
  21  0.667  0.333  0.250-  11 1.42  19 1.42  22 1.42  37 2.06
  22  0.722  0.500  0.250-  20 1.42  21 1.42  33 1.42  37 2.09
  23  0.889  0.333  0.250-  14 1.42   9 1.42  20 1.42
  24  0.167  0.833  0.250-  27 1.42  26 1.42   4 1.42
  25  0.000  0.667  0.250-  35 1.42  26 1.42  15 1.42
  26  0.056  0.833  0.250-  24 1.42  25 1.42   2 1.42
  27  0.222  0.667  0.250-  24 1.42  29 1.42  13 1.42
  28  0.500  0.833  0.250-  30 1.42  31 1.42   8 1.42
  29  0.333  0.667  0.250-  27 1.42  30 1.42  18 1.42
  30  0.389  0.833  0.250-  28 1.42  29 1.42   6 1.42
  31  0.556  0.667  0.250-  33 1.42  28 1.42  36 1.42  37 2.10
  32  0.833  0.833  0.250-  34 1.42  35 1.42  12 1.42
  33  0.667  0.667  0.250-  34 1.42  31 1.42  22 1.42  37 2.11
  34  0.722  0.833  0.250-  33 1.42  32 1.42  10 1.42
  35  0.889  0.667  0.250-  25 1.42  32 1.42  20 1.42
  36  0.500  0.500  0.250-  18 1.42  19 1.42  31 1.42  37 2.07
  37  0.610  0.493  0.351-  19 2.05  21 2.06  36 2.07  22 2.09  31 2.10  33 2.11
 

IMPORTANT INFORMATION: All symmetrisations will be switched off!
NOSYMM: (Re-)initialisation of all symmetry stuff for point group C_1.

 
 
 KPOINTS: K-Spacing Value to Generate K-Mesh: 0.05

Automatic generation of k-mesh.
Space group operators:
 irot       det(A)        alpha          n_x          n_y          n_z        tau_x        tau_y        tau_z
    1     1.000000     0.000001     1.000000     0.000000     0.000000     0.000000     0.000000     0.000000
 
 Subroutine IBZKPT returns following result:
 ===========================================
 
 Found      4 irreducible k-points:
 
 Following reciprocal coordinates:
            Coordinates               Weight
  0.000000  0.000000  0.000000      1.000000
  0.500000  0.000000  0.000000      1.000000
  0.000000  0.333333  0.000000      2.000000
  0.500000  0.333333  0.000000      2.000000
 
 Following cartesian coordinates:
            Coordinates               Weight
  0.000000  0.000000  0.000000      1.000000
  0.039116  0.000000  0.000000      1.000000
  0.000000  0.045167  0.000000      2.000000
  0.039116  0.045167  0.000000      2.000000
 


--------------------------------------------------------------------------------------------------------


 Dimension of arrays:
   k-points           NKPTS =      4   k-points in BZ     NKDIM =      4   number of bands    NBANDS=     98
   number of dos      NEDOS =    301   number of ions     NIONS =     37
   non local maximal  LDIM  =      6   non local SUM 2l+1 LMDIM =     18
   total plane-waves  NPLWV = 235200
   max r-space proj   IRMAX =   1918   max aug-charges    IRDMAX=   5153
   dimension x,y,z NGX =    70 NGY =   40 NGZ =   84
   dimension x,y,z NGXF=   140 NGYF=   80 NGZF=  168
   support grid    NGXF=   140 NGYF=   80 NGZF=  168
   ions per type =              35   1   1
   NGX,Y,Z   is equivalent  to a cutoff of   9.10,  9.01,  9.31 a.u.
   NGXF,Y,Z  is equivalent  to a cutoff of  18.21, 18.02, 18.62 a.u.

 SYSTEM =  grapheneN                               
 POSCAR =  graphite                                

 Startparameter for this run:
   NWRITE =      2    write-flag & timer
   PREC   = normal    normal or accurate (medium, high low for compatibility)
   ISTART =      0    job   : 0-new  1-cont  2-samecut
   ICHARG =      1    charge: 1-file 2-atom 10-const
   ISPIN  =      1    spin polarized calculation?
   LNONCOLLINEAR =      F non collinear calculations
   LSORBIT =      F    spin-orbit coupling
   INIWAV =      1    electr: 0-lowe 1-rand  2-diag
   LASPH  =      F    aspherical Exc in radial PAW
   METAGGA=      F    non-selfconsistent MetaGGA calc.

 Electronic Relaxation 1
   ENCUT  =  500.0 eV  36.75 Ry    6.06 a.u.  23.31 13.46 27.35*2*pi/ulx,y,z
   ENINI  =  500.0     initial cutoff
   ENAUG  =  644.9 eV  augmentation charge cutoff
   NELM   =     60;   NELMIN=  2; NELMDL= -5     # of ELM steps 
   EDIFF  = 0.1E-05   stopping-criterion for ELM
   LREAL  =      T    real-space projection
   NLSPLINE    = F    spline interpolate recip. space projectors
   LCOMPAT=      F    compatible to vasp.4.4
   GGA_COMPAT  = T    GGA compatible to vasp.4.4-vasp.4.6
   LMAXPAW     = -100 max onsite density
   LMAXMIX     =    2 max onsite mixed and CHGCAR
   VOSKOWN=      0    Vosko Wilk Nusair interpolation
   ROPT   =   -0.00050  -0.00050  -0.00050
 Ionic relaxation
   EDIFFG = -.1E-01   stopping-criterion for IOM
   NSW    =    500    number of steps for IOM
   NBLOCK =      1;   KBLOCK =    500    inner block; outer block 
   IBRION =      2    ionic relax: 0-MD 1-quasi-New 2-CG
   NFREE  =      1    steps in history (QN), initial steepest desc. (CG)
   ISIF   =      4    stress and relaxation
   IWAVPR =     11    prediction:  0-non 1-charg 2-wave 3-comb
   ISYM   =      0    0-nonsym 1-usesym 2-fastsym
   LCORR  =      T    Harris-Foulkes like correction to forces

   POTIM  = 0.5000    time-step for ionic-motion
   TEIN   =    0.0    initial temperature
   TEBEG  =    0.0;   TEEND  =   0.0 temperature during run
   SMASS  =  -3.00    Nose mass-parameter (am)
   estimated Nose-frequenzy (Omega)   =  0.10E-29 period in steps =****** mass=  -0.373E-26a.u.
   SCALEE = 1.0000    scale energy and forces
   NPACO  =    256;   APACO  = 16.0  distance and # of slots for P.C.
   PSTRESS=    0.0 pullay stress

  Mass of Ions in am
   POMASS =  12.01 14.00 65.39
  Ionic Valenz
   ZVAL   =   4.00  5.00 12.00
  Atomic Wigner-Seitz radii
   RWIGS  =  -1.00 -1.00 -1.00
  virtual crystal weights 
   VCA    =   1.00  1.00  1.00
   NELECT =     157.0000    total number of electrons
   NUPDOWN=      -1.0000    fix difference up-down

 DOS related values:
   EMIN   =  10.00;   EMAX   =-10.00  energy-range for DOS
   EFERMI =   0.00
   ISMEAR =     0;   SIGMA  =   0.05  broadening in eV -4-tet -1-fermi 0-gaus

 Electronic relaxation 2 (details)
   IALGO  =     68    algorithm
   LDIAG  =      T    sub-space diagonalisation (order eigenvalues)
   LSUBROT=      F    optimize rotation matrix (better conditioning)
   TURBO    =      0    0=normal 1=particle mesh
   IRESTART =      0    0=no restart 2=restart with 2 vectors
   NREBOOT  =      0    no. of reboots
   NMIN     =      0    reboot dimension
   EREF     =   0.00    reference energy to select bands
   IMIX   =      4    mixing-type and parameters
     AMIX     =   0.40;   BMIX     =  1.00
     AMIX_MAG =   1.60;   BMIX_MAG =  1.00
     AMIN     =   0.10
     WC   =   100.;   INIMIX=   1;  MIXPRE=   1;  MAXMIX= -45

 Intra band minimization:
   WEIMIN = 0.0010     energy-eigenvalue tresh-hold
   EBREAK =  0.26E-08  absolut break condition
   DEPER  =   0.30     relativ break condition  

   TIME   =   0.40     timestep for ELM

  volume/ion in A,a.u.               =      38.24       258.08
  Fermi-wavevector in a.u.,A,eV,Ry     =   0.786660  1.486571  8.419741  0.618833
  Thomas-Fermi vector in A             =   1.891243
 
 Write flags
   LWAVE        =      F    write WAVECAR
   LDOWNSAMPLE  =      F    k-point downsampling of WAVECAR
   LCHARG       =      F    write CHGCAR
   LVTOT        =      F    write LOCPOT, total local potential
   LVHAR        =      F    write LOCPOT, Hartree potential only
   LELF         =      F    write electronic localiz. function (ELF)
   LORBIT       =      0    0 simple, 1 ext, 2 COOP (PROOUT), +10 PAW based schemes


 Dipole corrections
   LMONO  =      F    monopole corrections only (constant potential shift)
   LDIPOL =      F    correct potential (dipole corrections)
   IDIPOL =      0    1-x, 2-y, 3-z, 4-all directions 
   EPSILON=  1.0000000 bulk dielectric constant

 Exchange correlation treatment:
   GGA     =    --    GGA type
   LEXCH   =     8    internal setting for exchange type
   VOSKOWN=      0    Vosko Wilk Nusair interpolation
   LHFCALC =     F    Hartree Fock is set to
   LHFONE  =     F    Hartree Fock one center treatment
   AEXX    =    0.0000 exact exchange contribution

 Linear response parameters
   LEPSILON=     F    determine dielectric tensor
   LRPA    =     F    only Hartree local field effects (RPA)
   LNABLA  =     F    use nabla operator in PAW spheres
   LVEL    =     F    velocity operator in full k-point grid
   LINTERFAST=   F  fast interpolation
   KINTER  =     0    interpolate to denser k-point grid
   CSHIFT  =0.1000    complex shift for real part using Kramers Kronig
   OMEGAMAX=  -1.0    maximum frequency
   DEG_THRESHOLD= 0.2000000E-02 threshold for treating states as degnerate
   RTIME   =   -0.100 relaxation time in fs
  (WPLASMAI=    0.000 imaginary part of plasma frequency in eV, 0.658/RTIME)
   DFIELD  = 0.0000000 0.0000000 0.0000000 field for delta impulse in time
 
 Orbital magnetization related:
   ORBITALMAG=     F  switch on orbital magnetization
   LCHIMAG   =     F  perturbation theory with respect to B field
   DQ        =  0.001000  dq finite difference perturbation B field
   LLRAUG    =     F  two centre corrections for induced B field


--------------------------------------------------------------------------------------------------------


 conjugate gradient relaxation of ions
 charge density and potential will be updated during run
 non-spin polarized calculation
 RMM-DIIS sequential band-by-band and
  variant of blocked Davidson during initial phase
 perform sub-space diagonalisation
    before iterative eigenvector-optimisation
 modified Broyden-mixing scheme, WC =      100.0
 initial mixing is a Kerker type mixing with AMIX =  0.4000 and BMIX =      1.0000
 Hartree-type preconditioning will be used
 using additional bands           19
 real space projection scheme for non local part
 use partial core corrections
 calculate Harris-corrections to forces 
   (improved forces if not selfconsistent)
 use gradient corrections 
 use of overlap-Matrix (Vanderbilt PP)
 Gauss-broadening in eV      SIGMA  =   0.05


--------------------------------------------------------------------------------------------------------


  energy-cutoff  :      500.00
  volume of cell :     1415.02
      direct lattice vectors                 reciprocal lattice vectors
    12.782500267  0.000000000  0.000000000     0.078231956  0.000000000  0.000000000
     0.000000000  7.380000114  0.000000000     0.000000000  0.135501353  0.000000000
     0.000000000  0.000000000 15.000000000     0.000000000  0.000000000  0.066666667

  length of vectors
    12.782500267  7.380000114 15.000000000     0.078231956  0.135501353  0.066666667


 
 k-points in units of 2pi/SCALE and weight: K-Spacing Value to Generate K-Mesh: 0.05
   0.00000000  0.00000000  0.00000000       0.167
   0.03911598  0.00000000  0.00000000       0.167
   0.00000000  0.04516712  0.00000000       0.333
   0.03911598  0.04516712  0.00000000       0.333
 
 k-points in reciprocal lattice and weights: K-Spacing Value to Generate K-Mesh: 0.05
   0.00000000  0.00000000  0.00000000       0.167
   0.50000000  0.00000000  0.00000000       0.167
   0.00000000  0.33333333  0.00000000       0.333
   0.50000000  0.33333333  0.00000000       0.333
 
 position of ions in fractional coordinates (direct lattice) 
   0.16666999  0.16666999  0.25000000
   0.00000000  0.00000000  0.25000000
   0.05556000  0.16666999  0.25000000
   0.22222000  0.00000000  0.25000000
   0.50000000  0.16666999  0.25000000
   0.33333001  0.00000000  0.25000000
   0.38889000  0.16666999  0.25000000
   0.55555999  0.00000000  0.25000000
   0.83332998  0.16666999  0.25000000
   0.66667002  0.00000000  0.25000000
   0.72222000  0.16666999  0.25000000
   0.88889003  0.00000000  0.25000000
   0.16666999  0.50000000  0.25000000
   0.00000000  0.33333001  0.25000000
   0.05556000  0.50000000  0.25000000
   0.22222000  0.33333001  0.25000000
   0.33333001  0.33333001  0.25000000
   0.38889000  0.50000000  0.25000000
   0.55555999  0.33333001  0.25000000
   0.83332998  0.50000000  0.25000000
   0.66667002  0.33333001  0.25000000
   0.72222000  0.50000000  0.25000000
   0.88889003  0.33333001  0.25000000
   0.16666999  0.83332998  0.25000000
   0.00000000  0.66667002  0.25000000
   0.05556000  0.83332998  0.25000000
   0.22222000  0.66667002  0.25000000
   0.50000000  0.83332998  0.25000000
   0.33333001  0.66667002  0.25000000
   0.38889000  0.83332998  0.25000000
   0.55555999  0.66667002  0.25000000
   0.83332998  0.83332998  0.25000000
   0.66667002  0.66667002  0.25000000
   0.72222000  0.83332998  0.25000000
   0.88889003  0.66667002  0.25000000
   0.50000000  0.50000000  0.25000000
   0.61001998  0.49344000  0.35135001
 
 position of ions in cartesian coordinates  (Angst):
   2.13045926  1.23002458  3.75000000
   0.00000000  0.00000000  3.75000000
   0.71019571  1.23002458  3.75000000
   2.84052726  0.00000000  3.75000000
   6.39125013  1.23002458  3.75000000
   4.26079088  0.00000000  3.75000000
   4.97098650  1.23002458  3.75000000
   7.10144576  0.00000000  3.75000000
  10.65204064  1.23002458  3.75000000
   8.52170976  0.00000000  3.75000000
   9.23177739  1.23002458  3.75000000
  11.36223702  0.00000000  3.75000000
   2.13045926  3.69000006  3.75000000
   0.00000000  2.45997548  3.75000000
   0.71019571  3.69000006  3.75000000
   2.84052726  2.45997548  3.75000000
   4.26079088  2.45997548  3.75000000
   4.97098650  3.69000006  3.75000000
   7.10144576  2.45997548  3.75000000
  10.65204064  3.69000006  3.75000000
   8.52170976  2.45997548  3.75000000
   9.23177739  3.69000006  3.75000000
  11.36223702  2.45997548  3.75000000
   2.13045926  6.14997532  3.75000000
   0.00000000  4.92002485  3.75000000
   0.71019571  6.14997532  3.75000000
   2.84052726  4.92002485  3.75000000
   6.39125013  6.14997532  3.75000000
   4.26079088  4.92002485  3.75000000
   4.97098650  6.14997532  3.75000000
   7.10144576  4.92002485  3.75000000
  10.65204064  6.14997532  3.75000000
   8.52170976  4.92002485  3.75000000
   9.23177739  6.14997532  3.75000000
  11.36223702  4.92002485  3.75000000
   6.39125013  3.69000006  3.75000000
   7.79758058  3.64158727  5.27025014
 


--------------------------------------------------------------------------------------------------------


 k-point  1 :   0.0000 0.0000 0.0000  plane waves:   35983
 k-point  2 :   0.5000 0.0000 0.0000  plane waves:   35990
 k-point  3 :   0.0000 0.3333 0.0000  plane waves:   35849
 k-point  4 :   0.5000 0.3333 0.0000  plane waves:   35916

 maximum and minimum number of plane-waves per node :      9030     8942

 maximum number of plane-waves:     35990
 maximum index in each direction: 
   IXMAX=   23   IYMAX=   13   IZMAX=   27
   IXMIN=  -23   IYMIN=  -13   IZMIN=  -27


 real space projection operators:
  total allocation   :       1839.41 KBytes
  max/ min on nodes  :        469.61        450.67


 parallel 3D FFT for wavefunctions:
    minimum data exchange during FFTs selected (reduces bandwidth)
 parallel 3D FFT for charge:
    minimum data exchange during FFTs selected (reduces bandwidth)


 total amount of memory used by VASP MPI-rank0    44230. kBytes
=======================================================================

   base      :      30000. kBytes
   nonlr-proj:       1755. kBytes
   fftplans  :       3197. kBytes
   grid      :       5034. kBytes
   one-center:        155. kBytes
   wavefun   :       4089. kBytes
 
     INWAV:  cpu time    0.0000: real time    0.0000
 Broyden mixing: mesh for mixing (old mesh)
   NGX = 47   NGY = 27   NGZ = 55
  (NGX  =140   NGY  = 80   NGZ  =168)
  gives a total of  69795 points

 initial charge density was supplied:
 charge density of overlapping atoms calculated
 number of electron     157.0000000 magnetization 
 keeping initial charge density in first step


--------------------------------------------------------------------------------------------------------


 Maximum index for non-local projection operator          459
 Maximum index for augmentation-charges          185 (set IRDMAX)


--------------------------------------------------------------------------------------------------------


 First call to EWALD:  gamma=   0.158
 Maximum number of real-space cells 2x 4x 2
 Maximum number of reciprocal cells 3x 2x 4

    FEWALD:  cpu time    0.0036: real time    0.0036


--------------------------------------- Iteration      1(   1)  ---------------------------------------


    POTLOK:  cpu time    0.0456: real time    0.0525
    SETDIJ:  cpu time    0.0060: real time    0.0060
     EDDAV:  cpu time    1.0043: real time    1.0385
       DOS:  cpu time    0.0026: real time    0.0026
    --------------------------------------------
      LOOP:  cpu time    1.0585: real time    1.0997

 eigenvalue-minimisations  :   784
 total energy-change (2. order) : 0.1493042E+04  (-0.5992030E+04)
 number of electron     157.0000000 magnetization 
 augmentation part      157.0000000 magnetization 

 Free energy of the ion-electron system (eV)
  ---------------------------------------------------
  alpha Z        PSCENC =        96.77598676
  Ewald energy   TEWEN  =     17051.02517763
  -Hartree energ DENC   =    -22641.52339983
  -exchange      EXHF   =         0.00000000
  -V(xc)+E(xc)   XCENC  =       540.66770474
  PAW double counting   =      5458.43350678    -5657.11882496
  entropy T*S    EENTRO =        -0.02636930
  eigenvalues    EBANDS =      -518.75274047
  atomic energy  EATOM  =      7163.56118773
  Solvation  Ediel_sol  =         0.00000000
  ---------------------------------------------------
  free energy    TOTEN  =      1493.04222907 eV

  energy without entropy =     1493.06859837  energy(sigma->0) =     1493.05541372


--------------------------------------------------------------------------------------------------------


--------------------------------------- Iteration      1(   2)  ---------------------------------------


     EDDAV:  cpu time    1.1547: real time    1.1568
       DOS:  cpu time    0.0006: real time    0.0006
    --------------------------------------------
      LOOP:  cpu time    1.1554: real time    1.1574

 eigenvalue-minimisations  :  1190
 total energy-change (2. order) :-0.1577501E+04  (-0.1531058E+04)
 number of electron     157.0000000 magnetization 
 augmentation part      157.0000000 magnetization 

 Free energy of the ion-electron system (eV)
  ---------------------------------------------------
  alpha Z        PSCENC =        96.77598676
  Ewald energy   TEWEN  =     17051.02517763
  -Hartree energ DENC   =    -22641.52339983
  -exchange      EXHF   =         0.00000000
  -V(xc)+E(xc)   XCENC  =       540.66770474
  PAW double counting   =      5458.43350678    -5657.11882496
  entropy T*S    EENTRO =        -0.01302456
  eigenvalues    EBANDS =     -2096.26663359
  atomic energy  EATOM  =      7163.56118773
  Solvation  Ediel_sol  =         0.00000000
  ---------------------------------------------------
  free energy    TOTEN  =       -84.45831930 eV

  energy without entropy =      -84.44529474  energy(sigma->0) =      -84.45180702


--------------------------------------------------------------------------------------------------------


--------------------------------------- Iteration      1(   3)  ---------------------------------------


     EDDAV:  cpu time    1.0167: real time    1.0197
       DOS:  cpu time    0.0008: real time    0.0007
    --------------------------------------------
      LOOP:  cpu time    1.0174: real time    1.0204

 eigenvalue-minimisations  :   980
 total energy-change (2. order) :-0.2595917E+03  (-0.2587339E+03)
 number of electron     157.0000000 magnetization 
 augmentation part      157.0000000 magnetization 

 Free energy of the ion-electron system (eV)
  ---------------------------------------------------
  alpha Z        PSCENC =        96.77598676
  Ewald energy   TEWEN  =     17051.02517763
  -Hartree energ DENC   =    -22641.52339983
  -exchange      EXHF   =         0.00000000
  -V(xc)+E(xc)   XCENC  =       540.66770474
  PAW double counting   =      5458.43350678    -5657.11882496
  entropy T*S    EENTRO =        -0.02138768
  eigenvalues    EBANDS =     -2355.84992121
  atomic energy  EATOM  =      7163.56118773
  Solvation  Ediel_sol  =         0.00000000
  ---------------------------------------------------
  free energy    TOTEN  =      -344.04997004 eV

  energy without entropy =     -344.02858236  energy(sigma->0) =     -344.03927620


--------------------------------------------------------------------------------------------------------


--------------------------------------- Iteration      1(   4)  ---------------------------------------


     EDDAV:  cpu time    0.9860: real time    0.9897
       DOS:  cpu time    0.0007: real time    0.0007
    --------------------------------------------
      LOOP:  cpu time    0.9867: real time    0.9904

 eigenvalue-minimisations  :   952
 total energy-change (2. order) :-0.8275235E+01  (-0.8180682E+01)
 number of electron     157.0000000 magnetization 
 augmentation part      157.0000000 magnetization 

 Free energy of the ion-electron system (eV)
  ---------------------------------------------------
  alpha Z        PSCENC =        96.77598676
  Ewald energy   TEWEN  =     17051.02517763
  -Hartree energ DENC   =    -22641.52339983
  -exchange      EXHF   =         0.00000000
  -V(xc)+E(xc)   XCENC  =       540.66770474
  PAW double counting   =      5458.43350678    -5657.11882496
  entropy T*S    EENTRO =        -0.01184502
  eigenvalues    EBANDS =     -2364.13469920
  atomic energy  EATOM  =      7163.56118773
  Solvation  Ediel_sol  =         0.00000000
  ---------------------------------------------------
  free energy    TOTEN  =      -352.32520538 eV

  energy without entropy =     -352.31336036  energy(sigma->0) =     -352.31928287


--------------------------------------------------------------------------------------------------------


--------------------------------------- Iteration      1(   5)  ---------------------------------------


     EDDAV:  cpu time    1.1764: real time    1.1863
       DOS:  cpu time    0.0005: real time    0.0005
    CHARGE:  cpu time    0.0349: real time    0.0358
    MIXING:  cpu time    0.0050: real time    0.0052
    --------------------------------------------
      LOOP:  cpu time    1.2168: real time    1.2278

 eigenvalue-minimisations  :  1148
 total energy-change (2. order) :-0.2839719E+00  (-0.2834567E+00)
 number of electron     156.9999834 magnetization 
 augmentation part       12.0746932 magnetization 

 Broyden mixing:
  rms(total) = 0.28065E+01    rms(broyden)= 0.28061E+01
  rms(prec ) = 0.32362E+01
  weight for this iteration     100.00

 Free energy of the ion-electron system (eV)
  ---------------------------------------------------
  alpha Z        PSCENC =        96.77598676
  Ewald energy   TEWEN  =     17051.02517763
  -Hartree energ DENC   =    -22641.52339983
  -exchange      EXHF   =         0.00000000
  -V(xc)+E(xc)   XCENC  =       540.66770474
  PAW double counting   =      5458.43350678    -5657.11882496
  entropy T*S    EENTRO =        -0.01139943
  eigenvalues    EBANDS =     -2364.41911667
  atomic energy  EATOM  =      7163.56118773
  Solvation  Ediel_sol  =         0.00000000
  ---------------------------------------------------
  free energy    TOTEN  =      -352.60917726 eV

  energy without entropy =     -352.59777783  energy(sigma->0) =     -352.60347755


--------------------------------------------------------------------------------------------------------


--------------------------------------- Iteration      1(   6)  ---------------------------------------


    POTLOK:  cpu time    0.0379: real time    0.0422
    SETDIJ:  cpu time    0.0022: real time    0.0023
    EDDIAG:  cpu time    0.2006: real time    0.2060
  RMM-DIIS:  cpu time    0.3750: real time    0.3846
    ORTHCH:  cpu time    0.0502: real time    0.0503
       DOS:  cpu time    0.0018: real time    0.0018
    CHARGE:  cpu time    0.0331: real time    0.0331
    MIXING:  cpu time    0.0019: real time    0.0046
    --------------------------------------------
      LOOP:  cpu time    0.7027: real time    0.7248

 eigenvalue-minimisations  :   793
 total energy-change (2. order) : 0.2056217E+02  (-0.2764340E+01)
 number of electron     156.9999852 magnetization 
 augmentation part       11.9175301 magnetization 

 Broyden mixing:
  rms(total) = 0.17572E+01    rms(broyden)= 0.17571E+01
  rms(prec ) = 0.19009E+01
  weight for this iteration     100.00

 eigenvalues of (default mixing * dielectric matrix)
  average eigenvalue GAMMA=   1.7390
  1.7390

 Free energy of the ion-electron system (eV)
  ---------------------------------------------------
  alpha Z        PSCENC =        96.77598676
  Ewald energy   TEWEN  =     17051.02517763
  -Hartree energ DENC   =    -22828.52569952
  -exchange      EXHF   =         0.00000000
  -V(xc)+E(xc)   XCENC  =       549.24588185
  PAW double counting   =      8836.80887767    -9031.43868795
  entropy T*S    EENTRO =        -0.00042043
  eigenvalues    EBANDS =     -2169.49930650
  atomic energy  EATOM  =      7163.56118773
  Solvation  Ediel_sol  =         0.00000000
  ---------------------------------------------------
  free energy    TOTEN  =      -332.04700276 eV

  energy without entropy =     -332.04658233  energy(sigma->0) =     -332.04679255


--------------------------------------------------------------------------------------------------------


--------------------------------------- Iteration      1(   7)  ---------------------------------------


    POTLOK:  cpu time    0.0388: real time    0.0418
    SETDIJ:  cpu time    0.0022: real time    0.0023
    EDDIAG:  cpu time    0.2042: real time    0.2044
  RMM-DIIS:  cpu time    0.3658: real time    0.3656
    ORTHCH:  cpu time    0.0487: real time    0.0487
       DOS:  cpu time    0.0005: real time    0.0006
    CHARGE:  cpu time    0.0325: real time    0.0325
    MIXING:  cpu time    0.0012: real time    0.0024
    --------------------------------------------
      LOOP:  cpu time    0.6939: real time    0.6982

 eigenvalue-minimisations  :   784
 total energy-change (2. order) : 0.5324728E+01  (-0.1441915E+01)
 number of electron     156.9999858 magnetization 
 augmentation part       11.6288870 magnetization 

 Broyden mixing:
  rms(total) = 0.70139E+00    rms(broyden)= 0.70134E+00
  rms(prec ) = 0.75233E+00
  weight for this iteration     100.00

 eigenvalues of (default mixing * dielectric matrix)
  average eigenvalue GAMMA=   1.5054
  0.8080  2.2028

 Free energy of the ion-electron system (eV)
  ---------------------------------------------------
  alpha Z        PSCENC =        96.77598676
  Ewald energy   TEWEN  =     17051.02517763
  -Hartree energ DENC   =    -23013.90038070
  -exchange      EXHF   =         0.00000000
  -V(xc)+E(xc)   XCENC  =       557.08448594
  PAW double counting   =     13153.46052453   -13362.05043543
  entropy T*S    EENTRO =        -0.01837419
  eigenvalues    EBANDS =     -1972.66044749
  atomic energy  EATOM  =      7163.56118773
  Solvation  Ediel_sol  =         0.00000000
  ---------------------------------------------------
  free energy    TOTEN  =      -326.72227522 eV

  energy without entropy =     -326.70390103  energy(sigma->0) =     -326.71308812


--------------------------------------------------------------------------------------------------------


--------------------------------------- Iteration      1(   8)  ---------------------------------------


    POTLOK:  cpu time    0.0389: real time    0.0420
    SETDIJ:  cpu time    0.0023: real time    0.0023
    EDDIAG:  cpu time    0.1989: real time    0.1990
  RMM-DIIS:  cpu time    0.3841: real time    0.3840
    ORTHCH:  cpu time    0.0480: real time    0.0480
       DOS:  cpu time    0.0006: real time    0.0006
    CHARGE:  cpu time    0.0378: real time    0.0378
    MIXING:  cpu time    0.0013: real time    0.0019
    --------------------------------------------
      LOOP:  cpu time    0.7119: real time    0.7156

 eigenvalue-minimisations  :   796
 total energy-change (2. order) : 0.4347759E+00  (-0.3507314E+00)
 number of electron     156.9999863 magnetization 
 augmentation part       11.5154047 magnetization 

 Broyden mixing:
  rms(total) = 0.31727E+00    rms(broyden)= 0.31715E+00
  rms(prec ) = 0.35979E+00
  weight for this iteration     100.00

 eigenvalues of (default mixing * dielectric matrix)
  average eigenvalue GAMMA=   1.6500
  2.0690  2.0690  0.8118

 Free energy of the ion-electron system (eV)
  ---------------------------------------------------
  alpha Z        PSCENC =        96.77598676
  Ewald energy   TEWEN  =     17051.02517763
  -Hartree energ DENC   =    -23098.52876052
  -exchange      EXHF   =         0.00000000
  -V(xc)+E(xc)   XCENC  =       560.39250371
  PAW double counting   =     15924.12119689   -16131.56271753
  entropy T*S    EENTRO =        -0.01104286
  eigenvalues    EBANDS =     -1892.06103112
  atomic energy  EATOM  =      7163.56118773
  Solvation  Ediel_sol  =         0.00000000
  ---------------------------------------------------
  free energy    TOTEN  =      -326.28749931 eV

  energy without entropy =     -326.27645645  energy(sigma->0) =     -326.28197788


--------------------------------------------------------------------------------------------------------


--------------------------------------- Iteration      1(   9)  ---------------------------------------


    POTLOK:  cpu time    0.0385: real time    0.0422
    SETDIJ:  cpu time    0.0022: real time    0.0023
    EDDIAG:  cpu time    0.2153: real time    0.2157
  RMM-DIIS:  cpu time    0.4338: real time    0.4350
    ORTHCH:  cpu time    0.0500: real time    0.0501
       DOS:  cpu time    0.0006: real time    0.0006
    CHARGE:  cpu time    0.0374: real time    0.0375
    MIXING:  cpu time    0.0012: real time    0.0012
    --------------------------------------------
      LOOP:  cpu time    0.7791: real time    0.7846

 eigenvalue-minimisations  :   812
 total energy-change (2. order) :-0.3229827E-01  (-0.4993506E-01)
 number of electron     156.9999857 magnetization 
 augmentation part       11.7388670 magnetization 

 Broyden mixing:
  rms(total) = 0.28327E+00    rms(broyden)= 0.28308E+00
  rms(prec ) = 0.40462E+00
  weight for this iteration     100.00

 eigenvalues of (default mixing * dielectric matrix)
  average eigenvalue GAMMA=   1.3697
  2.3125  1.9585  0.8016  0.4064

 Free energy of the ion-electron system (eV)
  ---------------------------------------------------
  alpha Z        PSCENC =        96.77598676
  Ewald energy   TEWEN  =     17051.02517763
  -Hartree energ DENC   =    -23104.42074792
  -exchange      EXHF   =         0.00000000
  -V(xc)+E(xc)   XCENC  =       559.95673242
  PAW double counting   =     16719.41107378   -16925.00343903
  entropy T*S    EENTRO =        -0.02140895
  eigenvalues    EBANDS =     -1887.60436000
  atomic energy  EATOM  =      7163.56118773
  Solvation  Ediel_sol  =         0.00000000
  ---------------------------------------------------
  free energy    TOTEN  =      -326.31979758 eV

  energy without entropy =     -326.29838863  energy(sigma->0) =     -326.30909310


--------------------------------------------------------------------------------------------------------


--------------------------------------- Iteration      1(  10)  ---------------------------------------


    POTLOK:  cpu time    0.0391: real time    0.0427
    SETDIJ:  cpu time    0.0023: real time    0.0023
    EDDIAG:  cpu time    0.2089: real time    0.2092
  RMM-DIIS:  cpu time    0.3775: real time    0.3788
    ORTHCH:  cpu time    0.0473: real time    0.0473
       DOS:  cpu time    0.0009: real time    0.0009
    CHARGE:  cpu time    0.0322: real time    0.0322
    MIXING:  cpu time    0.0011: real time    0.0011
    --------------------------------------------
      LOOP:  cpu time    0.7093: real time    0.7147

 eigenvalue-minimisations  :   798
 total energy-change (2. order) : 0.1402496E+00  (-0.7976904E-02)
 number of electron     156.9999861 magnetization 
 augmentation part       11.6068113 magnetization 

 Broyden mixing:
  rms(total) = 0.99083E-01    rms(broyden)= 0.98880E-01
  rms(prec ) = 0.12498E+00
  weight for this iteration     100.00

 eigenvalues of (default mixing * dielectric matrix)
  average eigenvalue GAMMA=   1.2707
  2.3140  1.9726  0.8264  0.8264  0.4139

 Free energy of the ion-electron system (eV)
  ---------------------------------------------------
  alpha Z        PSCENC =        96.77598676
  Ewald energy   TEWEN  =     17051.02517763
  -Hartree energ DENC   =    -23119.36483984
  -exchange      EXHF   =         0.00000000
  -V(xc)+E(xc)   XCENC  =       560.35774210
  PAW double counting   =     17008.59389981   -17213.83100076
  entropy T*S    EENTRO =        -0.00683583
  eigenvalues    EBANDS =     -1873.29086552
  atomic energy  EATOM  =      7163.56118773
  Solvation  Ediel_sol  =         0.00000000
  ---------------------------------------------------
  free energy    TOTEN  =      -326.17954793 eV

  energy without entropy =     -326.17271210  energy(sigma->0) =     -326.17613001


--------------------------------------------------------------------------------------------------------


--------------------------------------- Iteration      1(  11)  ---------------------------------------


    POTLOK:  cpu time    0.0383: real time    0.0418
    SETDIJ:  cpu time    0.0022: real time    0.0022
    EDDIAG:  cpu time    0.1994: real time    0.1997
  RMM-DIIS:  cpu time    0.3824: real time    0.3835
    ORTHCH:  cpu time    0.0471: real time    0.0474
       DOS:  cpu time    0.0010: real time    0.0010
    CHARGE:  cpu time    0.0321: real time    0.0322
    MIXING:  cpu time    0.0011: real time    0.0011
    --------------------------------------------
      LOOP:  cpu time    0.7036: real time    0.7090

 eigenvalue-minimisations  :   826
 total energy-change (2. order) : 0.1580687E-01  (-0.3834074E-02)
 number of electron     156.9999861 magnetization 
 augmentation part       11.5991354 magnetization 

 Broyden mixing:
  rms(total) = 0.48213E-01    rms(broyden)= 0.48195E-01
  rms(prec ) = 0.74457E-01
  weight for this iteration     100.00

 eigenvalues of (default mixing * dielectric matrix)
  average eigenvalue GAMMA=   1.3369
  2.2452  2.2452  1.4731  0.8319  0.8319  0.3940

 Free energy of the ion-electron system (eV)
  ---------------------------------------------------
  alpha Z        PSCENC =        96.77598676
  Ewald energy   TEWEN  =     17051.02517763
  -Hartree energ DENC   =    -23127.41769430
  -exchange      EXHF   =         0.00000000
  -V(xc)+E(xc)   XCENC  =       560.46374710
  PAW double counting   =     17046.49727157   -17252.20143445
  entropy T*S    EENTRO =        -0.01100648
  eigenvalues    EBANDS =     -1864.85697663
  atomic energy  EATOM  =      7163.56118773
  Solvation  Ediel_sol  =         0.00000000
  ---------------------------------------------------
  free energy    TOTEN  =      -326.16374106 eV

  energy without entropy =     -326.15273459  energy(sigma->0) =     -326.15823782


--------------------------------------------------------------------------------------------------------


--------------------------------------- Iteration      1(  12)  ---------------------------------------


    POTLOK:  cpu time    0.0382: real time    0.0421
    SETDIJ:  cpu time    0.0022: real time    0.0022
    EDDIAG:  cpu time    0.1995: real time    0.1999
  RMM-DIIS:  cpu time    0.3861: real time    0.3871
    ORTHCH:  cpu time    0.0484: real time    0.0485
       DOS:  cpu time    0.0005: real time    0.0005
    CHARGE:  cpu time    0.0322: real time    0.0322
    MIXING:  cpu time    0.0012: real time    0.0012
    --------------------------------------------
      LOOP:  cpu time    0.7083: real time    0.7137

 eigenvalue-minimisations  :   840
 total energy-change (2. order) : 0.2516474E-02  (-0.3704202E-02)
 number of electron     156.9999862 magnetization 
 augmentation part       11.5772119 magnetization 

 Broyden mixing:
  rms(total) = 0.28045E-01    rms(broyden)= 0.28014E-01
  rms(prec ) = 0.48421E-01
  weight for this iteration     100.00

 eigenvalues of (default mixing * dielectric matrix)
  average eigenvalue GAMMA=   1.3293
  2.2946  2.2946  1.2085  1.2085  0.9526  0.9526  0.3942

 Free energy of the ion-electron system (eV)
  ---------------------------------------------------
  alpha Z        PSCENC =        96.77598676
  Ewald energy   TEWEN  =     17051.02517763
  -Hartree energ DENC   =    -23142.03484261
  -exchange      EXHF   =         0.00000000
  -V(xc)+E(xc)   XCENC  =       560.59744784
  PAW double counting   =     17062.60064484   -17268.45968520
  entropy T*S    EENTRO =        -0.01099065
  eigenvalues    EBANDS =     -1850.21615093
  atomic energy  EATOM  =      7163.56118773
  Solvation  Ediel_sol  =         0.00000000
  ---------------------------------------------------
  free energy    TOTEN  =      -326.16122459 eV

  energy without entropy =     -326.15023394  energy(sigma->0) =     -326.15572927


--------------------------------------------------------------------------------------------------------


--------------------------------------- Iteration      1(  13)  ---------------------------------------


    POTLOK:  cpu time    0.0383: real time    0.0421
    SETDIJ:  cpu time    0.0022: real time    0.0022
    EDDIAG:  cpu time    0.1988: real time    0.1998
  RMM-DIIS:  cpu time    0.3761: real time    0.3785
    ORTHCH:  cpu time    0.0494: real time    0.0496
       DOS:  cpu time    0.0005: real time    0.0006
    CHARGE:  cpu time    0.0348: real time    0.0349
    MIXING:  cpu time    0.0014: real time    0.0014
    --------------------------------------------
      LOOP:  cpu time    0.7016: real time    0.7090

 eigenvalue-minimisations  :   801
 total energy-change (2. order) : 0.1789257E-02  (-0.1107092E-02)
 number of electron     156.9999862 magnetization 
 augmentation part       11.5862912 magnetization 

 Broyden mixing:
  rms(total) = 0.16557E-01    rms(broyden)= 0.16550E-01
  rms(prec ) = 0.33404E-01
  weight for this iteration     100.00

 eigenvalues of (default mixing * dielectric matrix)
  average eigenvalue GAMMA=   1.4729
  2.7302  2.7302  2.0118  0.9537  0.9537  1.0050  1.0050  0.3938

 Free energy of the ion-electron system (eV)
  ---------------------------------------------------
  alpha Z        PSCENC =        96.77598676
  Ewald energy   TEWEN  =     17051.02517763
  -Hartree energ DENC   =    -23149.22896069
  -exchange      EXHF   =         0.00000000
  -V(xc)+E(xc)   XCENC  =       560.63760259
  PAW double counting   =     17067.81262744   -17273.40963150
  entropy T*S    EENTRO =        -0.00875368
  eigenvalues    EBANDS =     -1843.32467161
  atomic energy  EATOM  =      7163.56118773
  Solvation  Ediel_sol  =         0.00000000
  ---------------------------------------------------
  free energy    TOTEN  =      -326.15943533 eV

  energy without entropy =     -326.15068166  energy(sigma->0) =     -326.15505849


--------------------------------------------------------------------------------------------------------


--------------------------------------- Iteration      1(  14)  ---------------------------------------


    POTLOK:  cpu time    0.0436: real time    0.0483
    SETDIJ:  cpu time    0.0024: real time    0.0025
    EDDIAG:  cpu time    0.1988: real time    0.2022
  RMM-DIIS:  cpu time    0.3741: real time    0.3762
    ORTHCH:  cpu time    0.0715: real time    0.0718
       DOS:  cpu time    0.0020: real time    0.0020
    CHARGE:  cpu time    0.0445: real time    0.0445
    MIXING:  cpu time    0.0013: real time    0.0013
    --------------------------------------------
      LOOP:  cpu time    0.7392: real time    0.7488

 eigenvalue-minimisations  :   786
 total energy-change (2. order) :-0.1771565E-02  (-0.1066747E-02)
 number of electron     156.9999862 magnetization 
 augmentation part       11.5766785 magnetization 

 Broyden mixing:
  rms(total) = 0.16929E-01    rms(broyden)= 0.16919E-01
  rms(prec ) = 0.26871E-01
  weight for this iteration     100.00

 eigenvalues of (default mixing * dielectric matrix)
  average eigenvalue GAMMA=   1.4832
  3.3756  2.5580  1.9106  1.2135  1.2135  0.3937  0.9293  0.9293  0.8250

 Free energy of the ion-electron system (eV)
  ---------------------------------------------------
  alpha Z        PSCENC =        96.77598676
  Ewald energy   TEWEN  =     17051.02517763
  -Hartree energ DENC   =    -23169.17231062
  -exchange      EXHF   =         0.00000000
  -V(xc)+E(xc)   XCENC  =       560.83761766
  PAW double counting   =     17016.66724026   -17222.18025077
  entropy T*S    EENTRO =        -0.00684462
  eigenvalues    EBANDS =     -1823.66901092
  atomic energy  EATOM  =      7163.56118773
  Solvation  Ediel_sol  =         0.00000000
  ---------------------------------------------------
  free energy    TOTEN  =      -326.16120690 eV

  energy without entropy =     -326.15436227  energy(sigma->0) =     -326.15778458


--------------------------------------------------------------------------------------------------------


--------------------------------------- Iteration      1(  15)  ---------------------------------------


    POTLOK:  cpu time    0.0400: real time    0.0459
    SETDIJ:  cpu time    0.0030: real time    0.0031
    EDDIAG:  cpu time    0.2005: real time    0.2009
  RMM-DIIS:  cpu time    0.3753: real time    0.3764
    ORTHCH:  cpu time    0.0475: real time    0.0476
       DOS:  cpu time    0.0006: real time    0.0006
    CHARGE:  cpu time    0.0322: real time    0.0324
    MIXING:  cpu time    0.0015: real time    0.0014
    --------------------------------------------
      LOOP:  cpu time    0.6998: real time    0.7083

 eigenvalue-minimisations  :   798
 total energy-change (2. order) :-0.2218195E-03  (-0.4239216E-03)
 number of electron     156.9999862 magnetization 
 augmentation part       11.5791137 magnetization 

 Broyden mixing:
  rms(total) = 0.78124E-02    rms(broyden)= 0.78080E-02
  rms(prec ) = 0.12369E-01
  weight for this iteration     100.00

 eigenvalues of (default mixing * dielectric matrix)
  average eigenvalue GAMMA=   1.6185
  4.7138  2.3495  2.1330  1.6540  1.0507  1.0507  1.0992  0.8703  0.8703  0.3937

 Free energy of the ion-electron system (eV)
  ---------------------------------------------------
  alpha Z        PSCENC =        96.77598676
  Ewald energy   TEWEN  =     17051.02517763
  -Hartree energ DENC   =    -23173.12232988
  -exchange      EXHF   =         0.00000000
  -V(xc)+E(xc)   XCENC  =       560.85553932
  PAW double counting   =     17017.73711849   -17223.36374422
  entropy T*S    EENTRO =        -0.00914707
  eigenvalues    EBANDS =     -1819.62121748
  atomic energy  EATOM  =      7163.56118773
  Solvation  Ediel_sol  =         0.00000000
  ---------------------------------------------------
  free energy    TOTEN  =      -326.16142872 eV

  energy without entropy =     -326.15228165  energy(sigma->0) =     -326.15685518


--------------------------------------------------------------------------------------------------------


--------------------------------------- Iteration      1(  16)  ---------------------------------------


    POTLOK:  cpu time    0.0381: real time    0.0415
    SETDIJ:  cpu time    0.0023: real time    0.0023
    EDDIAG:  cpu time    0.2394: real time    0.2396
  RMM-DIIS:  cpu time    0.3689: real time    0.3703
    ORTHCH:  cpu time    0.0478: real time    0.0478
       DOS:  cpu time    0.0007: real time    0.0007
    CHARGE:  cpu time    0.0322: real time    0.0323
    MIXING:  cpu time    0.0017: real time    0.0024
    --------------------------------------------
      LOOP:  cpu time    0.7310: real time    0.7369

 eigenvalue-minimisations  :   787
 total energy-change (2. order) :-0.1967092E-02  (-0.1100024E-03)
 number of electron     156.9999862 magnetization 
 augmentation part       11.5819116 magnetization 

 Broyden mixing:
  rms(total) = 0.38249E-02    rms(broyden)= 0.38231E-02
  rms(prec ) = 0.74876E-02
  weight for this iteration     100.00

 eigenvalues of (default mixing * dielectric matrix)
  average eigenvalue GAMMA=   1.7035
  5.4532  2.4042  2.4042  1.8693  0.3937  1.1025  1.1025  1.2792  0.8715  0.8715
  0.9863

 Free energy of the ion-electron system (eV)
  ---------------------------------------------------
  alpha Z        PSCENC =        96.77598676
  Ewald energy   TEWEN  =     17051.02517763
  -Hartree energ DENC   =    -23177.05022643
  -exchange      EXHF   =         0.00000000
  -V(xc)+E(xc)   XCENC  =       560.86629895
  PAW double counting   =     17021.57404019   -17227.17411191
  entropy T*S    EENTRO =        -0.00930625
  eigenvalues    EBANDS =     -1815.73244247
  atomic energy  EATOM  =      7163.56118773
  Solvation  Ediel_sol  =         0.00000000
  ---------------------------------------------------
  free energy    TOTEN  =      -326.16339581 eV

  energy without entropy =     -326.15408955  energy(sigma->0) =     -326.15874268


--------------------------------------------------------------------------------------------------------


--------------------------------------- Iteration      1(  17)  ---------------------------------------


    POTLOK:  cpu time    0.0374: real time    0.0411
    SETDIJ:  cpu time    0.0022: real time    0.0022
    EDDIAG:  cpu time    0.1990: real time    0.1997
  RMM-DIIS:  cpu time    0.3697: real time    0.3717
    ORTHCH:  cpu time    0.0479: real time    0.0480
       DOS:  cpu time    0.0005: real time    0.0005
    CHARGE:  cpu time    0.0323: real time    0.0323
    MIXING:  cpu time    0.0016: real time    0.0015
    --------------------------------------------
      LOOP:  cpu time    0.6905: real time    0.6971

 eigenvalue-minimisations  :   792
 total energy-change (2. order) :-0.3398150E-02  (-0.6209220E-04)
 number of electron     156.9999862 magnetization 
 augmentation part       11.5811412 magnetization 

 Broyden mixing:
  rms(total) = 0.20018E-02    rms(broyden)= 0.20007E-02
  rms(prec ) = 0.38525E-02
  weight for this iteration     100.00

 eigenvalues of (default mixing * dielectric matrix)
  average eigenvalue GAMMA=   1.8086
  6.4886  2.8884  2.2673  2.2673  0.3937  1.3782  1.0968  1.0968  1.1026  0.9751
  0.8741  0.8741

 Free energy of the ion-electron system (eV)
  ---------------------------------------------------
  alpha Z        PSCENC =        96.77598676
  Ewald energy   TEWEN  =     17051.02517763
  -Hartree energ DENC   =    -23178.97753462
  -exchange      EXHF   =         0.00000000
  -V(xc)+E(xc)   XCENC  =       560.85971005
  PAW double counting   =     17023.85573577   -17229.44863153
  entropy T*S    EENTRO =        -0.00881360
  eigenvalues    EBANDS =     -1813.80961215
  atomic energy  EATOM  =      7163.56118773
  Solvation  Ediel_sol  =         0.00000000
  ---------------------------------------------------
  free energy    TOTEN  =      -326.16679396 eV

  energy without entropy =     -326.15798036  energy(sigma->0) =     -326.16238716


--------------------------------------------------------------------------------------------------------


--------------------------------------- Iteration      1(  18)  ---------------------------------------


    POTLOK:  cpu time    0.0375: real time    0.0414
    SETDIJ:  cpu time    0.0023: real time    0.0023
    EDDIAG:  cpu time    0.2008: real time    0.2020
  RMM-DIIS:  cpu time    0.3693: real time    0.3734
    ORTHCH:  cpu time    0.0485: real time    0.0486
       DOS:  cpu time    0.0010: real time    0.0005
    CHARGE:  cpu time    0.0316: real time    0.0321
    MIXING:  cpu time    0.0016: real time    0.0016
    --------------------------------------------
      LOOP:  cpu time    0.6926: real time    0.7020

 eigenvalue-minimisations  :   786
 total energy-change (2. order) :-0.2612466E-02  (-0.3949727E-04)
 number of electron     156.9999862 magnetization 
 augmentation part       11.5807987 magnetization 

 Broyden mixing:
  rms(total) = 0.11371E-02    rms(broyden)= 0.11367E-02
  rms(prec ) = 0.20284E-02
  weight for this iteration     100.00

 eigenvalues of (default mixing * dielectric matrix)
  average eigenvalue GAMMA=   1.9566
  7.1900  4.0197  2.2712  2.2712  2.0477  0.3937  1.0944  1.0944  1.2366  1.0340
  1.0340  0.8745  0.8745

 Free energy of the ion-electron system (eV)
  ---------------------------------------------------
  alpha Z        PSCENC =        96.77598676
  Ewald energy   TEWEN  =     17051.02517763
  -Hartree energ DENC   =    -23179.45033213
  -exchange      EXHF   =         0.00000000
  -V(xc)+E(xc)   XCENC  =       560.84534745
  PAW double counting   =     17023.26401986   -17228.86436038
  entropy T*S    EENTRO =        -0.00887003
  eigenvalues    EBANDS =     -1813.31756331
  atomic energy  EATOM  =      7163.56118773
  Solvation  Ediel_sol  =         0.00000000
  ---------------------------------------------------
  free energy    TOTEN  =      -326.16940642 eV

  energy without entropy =     -326.16053639  energy(sigma->0) =     -326.16497141


--------------------------------------------------------------------------------------------------------


--------------------------------------- Iteration      1(  19)  ---------------------------------------


    POTLOK:  cpu time    0.0375: real time    0.0412
    SETDIJ:  cpu time    0.0023: real time    0.0023
    EDDIAG:  cpu time    0.1995: real time    0.2003
  RMM-DIIS:  cpu time    0.4002: real time    0.4036
    ORTHCH:  cpu time    0.0481: real time    0.0482
       DOS:  cpu time    0.0007: real time    0.0007
    CHARGE:  cpu time    0.0322: real time    0.0324
    MIXING:  cpu time    0.0017: real time    0.0017
    --------------------------------------------
      LOOP:  cpu time    0.7222: real time    0.7302

 eigenvalue-minimisations  :   752
 total energy-change (2. order) :-0.1644044E-02  (-0.2847346E-04)
 number of electron     156.9999862 magnetization 
 augmentation part       11.5808592 magnetization 

 Broyden mixing:
  rms(total) = 0.51719E-03    rms(broyden)= 0.51706E-03
  rms(prec ) = 0.83635E-03
  weight for this iteration     100.00

 eigenvalues of (default mixing * dielectric matrix)
  average eigenvalue GAMMA=   2.1056
  8.2321  4.9756  2.6576  2.3820  2.2221  0.3937  1.3487  1.3487  1.0973  1.0973
  0.9858  0.9858  0.8756  0.8756

 Free energy of the ion-electron system (eV)
  ---------------------------------------------------
  alpha Z        PSCENC =        96.77598676
  Ewald energy   TEWEN  =     17051.02517763
  -Hartree energ DENC   =    -23179.70694255
  -exchange      EXHF   =         0.00000000
  -V(xc)+E(xc)   XCENC  =       560.84115695
  PAW double counting   =     17024.20949253   -17229.80555003
  entropy T*S    EENTRO =        -0.00879883
  eigenvalues    EBANDS =     -1813.06276065
  atomic energy  EATOM  =      7163.56118773
  Solvation  Ediel_sol  =         0.00000000
  ---------------------------------------------------
  free energy    TOTEN  =      -326.17105047 eV

  energy without entropy =     -326.16225163  energy(sigma->0) =     -326.16665105


--------------------------------------------------------------------------------------------------------


--------------------------------------- Iteration      1(  20)  ---------------------------------------


    POTLOK:  cpu time    0.0372: real time    0.0415
    SETDIJ:  cpu time    0.0022: real time    0.0023
    EDDIAG:  cpu time    0.1990: real time    0.1997
  RMM-DIIS:  cpu time    0.2999: real time    0.3017
    ORTHCH:  cpu time    0.0477: real time    0.0478
       DOS:  cpu time    0.0008: real time    0.0008
    CHARGE:  cpu time    0.0321: real time    0.0323
    MIXING:  cpu time    0.0018: real time    0.0019
    --------------------------------------------
      LOOP:  cpu time    0.6207: real time    0.6279

 eigenvalue-minimisations  :   625
 total energy-change (2. order) :-0.4887716E-03  (-0.8924561E-05)
 number of electron     156.9999862 magnetization 
 augmentation part       11.5808984 magnetization 

 Broyden mixing:
  rms(total) = 0.36307E-03    rms(broyden)= 0.36302E-03
  rms(prec ) = 0.50715E-03
  weight for this iteration     100.00

 eigenvalues of (default mixing * dielectric matrix)
  average eigenvalue GAMMA=   2.1205
  8.7003  5.3377  2.7778  2.3861  2.1661  1.7302  0.3937  1.3397  1.0941  1.0941
  1.0408  1.0408  0.8775  0.8775  0.9505

 Free energy of the ion-electron system (eV)
  ---------------------------------------------------
  alpha Z        PSCENC =        96.77598676
  Ewald energy   TEWEN  =     17051.02517763
  -Hartree energ DENC   =    -23179.74278939
  -exchange      EXHF   =         0.00000000
  -V(xc)+E(xc)   XCENC  =       560.84160262
  PAW double counting   =     17023.19457691   -17228.78882639
  entropy T*S    EENTRO =        -0.00877350
  eigenvalues    EBANDS =     -1813.02968161
  atomic energy  EATOM  =      7163.56118773
  Solvation  Ediel_sol  =         0.00000000
  ---------------------------------------------------
  free energy    TOTEN  =      -326.17153924 eV

  energy without entropy =     -326.16276574  energy(sigma->0) =     -326.16715249


--------------------------------------------------------------------------------------------------------


--------------------------------------- Iteration      1(  21)  ---------------------------------------


    POTLOK:  cpu time    0.0374: real time    0.0413
    SETDIJ:  cpu time    0.0022: real time    0.0022
    EDDIAG:  cpu time    0.2020: real time    0.2029
  RMM-DIIS:  cpu time    0.2658: real time    0.2671
    ORTHCH:  cpu time    0.0472: real time    0.0472
       DOS:  cpu time    0.0009: real time    0.0009
    CHARGE:  cpu time    0.0325: real time    0.0326
    MIXING:  cpu time    0.0018: real time    0.0018
    --------------------------------------------
      LOOP:  cpu time    0.5899: real time    0.5961

 eigenvalue-minimisations  :   559
 total energy-change (2. order) :-0.9372090E-04  (-0.1372995E-05)
 number of electron     156.9999862 magnetization 
 augmentation part       11.5809744 magnetization 

 Broyden mixing:
  rms(total) = 0.13387E-03    rms(broyden)= 0.13377E-03
  rms(prec ) = 0.21585E-03
  weight for this iteration     100.00

 eigenvalues of (default mixing * dielectric matrix)
  average eigenvalue GAMMA=   2.1897
  8.9650  5.7966  3.1039  2.4975  2.4975  2.0487  1.5723  0.3937  1.0971  1.0971
  1.1497  1.1497  0.8775  0.8775  0.9558  0.9558

 Free energy of the ion-electron system (eV)
  ---------------------------------------------------
  alpha Z        PSCENC =        96.77598676
  Ewald energy   TEWEN  =     17051.02517763
  -Hartree energ DENC   =    -23179.71629764
  -exchange      EXHF   =         0.00000000
  -V(xc)+E(xc)   XCENC  =       560.84107691
  PAW double counting   =     17023.22749001   -17228.82169378
  entropy T*S    EENTRO =        -0.00880735
  eigenvalues    EBANDS =     -1813.05575324
  atomic energy  EATOM  =      7163.56118773
  Solvation  Ediel_sol  =         0.00000000
  ---------------------------------------------------
  free energy    TOTEN  =      -326.17163296 eV

  energy without entropy =     -326.16282561  energy(sigma->0) =     -326.16722929


--------------------------------------------------------------------------------------------------------


--------------------------------------- Iteration      1(  22)  ---------------------------------------


    POTLOK:  cpu time    0.0412: real time    0.0416
    SETDIJ:  cpu time    0.0022: real time    0.0022
    EDDIAG:  cpu time    0.1990: real time    0.2005
  RMM-DIIS:  cpu time    0.2411: real time    0.2423
    ORTHCH:  cpu time    0.0473: real time    0.0475
       DOS:  cpu time    0.0007: real time    0.0006
    CHARGE:  cpu time    0.0332: real time    0.0333
    MIXING:  cpu time    0.0020: real time    0.0024
    --------------------------------------------
      LOOP:  cpu time    0.5675: real time    0.5705

 eigenvalue-minimisations  :   487
 total energy-change (2. order) :-0.4851736E-04  (-0.6056473E-06)
 number of electron     156.9999862 magnetization 
 augmentation part       11.5809546 magnetization 

 Broyden mixing:
  rms(total) = 0.80015E-04    rms(broyden)= 0.79983E-04
  rms(prec ) = 0.12964E-03
  weight for this iteration     100.00

 eigenvalues of (default mixing * dielectric matrix)
  average eigenvalue GAMMA=   2.1637
  9.0538  5.9388  3.3942  2.5282  2.2629  2.2629  0.3937  1.4156  1.4156  1.0959
  1.0959  1.1288  1.1288  0.8761  0.8761  0.9579  0.9579

 Free energy of the ion-electron system (eV)
  ---------------------------------------------------
  alpha Z        PSCENC =        96.77598676
  Ewald energy   TEWEN  =     17051.02517763
  -Hartree energ DENC   =    -23179.70140964
  -exchange      EXHF   =         0.00000000
  -V(xc)+E(xc)   XCENC  =       560.84101614
  PAW double counting   =     17023.16323290   -17228.75798676
  entropy T*S    EENTRO =        -0.00880099
  eigenvalues    EBANDS =     -1813.07008526
  atomic energy  EATOM  =      7163.56118773
  Solvation  Ediel_sol  =         0.00000000
  ---------------------------------------------------
  free energy    TOTEN  =      -326.17168148 eV

  energy without entropy =     -326.16288049  energy(sigma->0) =     -326.16728098


--------------------------------------------------------------------------------------------------------


--------------------------------------- Iteration      1(  23)  ---------------------------------------


    POTLOK:  cpu time    0.0381: real time    0.0417
    SETDIJ:  cpu time    0.0024: real time    0.0023
    EDDIAG:  cpu time    0.1989: real time    0.1996
  RMM-DIIS:  cpu time    0.2278: real time    0.2291
    ORTHCH:  cpu time    0.0483: real time    0.0486
       DOS:  cpu time    0.0005: real time    0.0005
    CHARGE:  cpu time    0.0321: real time    0.0323
    MIXING:  cpu time    0.0020: real time    0.0020
    --------------------------------------------
      LOOP:  cpu time    0.5493: real time    0.5561

 eigenvalue-minimisations  :   412
 total energy-change (2. order) :-0.5860275E-05  (-0.1027534E-06)
 number of electron     156.9999862 magnetization 
 augmentation part       11.5810072 magnetization 

 Broyden mixing:
  rms(total) = 0.47820E-04    rms(broyden)= 0.47753E-04
  rms(prec ) = 0.82381E-04
  weight for this iteration     100.00

 eigenvalues of (default mixing * dielectric matrix)
  average eigenvalue GAMMA=   2.1639
  9.0005  6.0757  3.4795  2.5597  2.5597  2.0999  2.0999  0.3937  1.0962  1.0962
  1.2910  1.2910  1.1904  0.8764  0.8764  1.0187  1.0187  0.9263

 Free energy of the ion-electron system (eV)
  ---------------------------------------------------
  alpha Z        PSCENC =        96.77598676
  Ewald energy   TEWEN  =     17051.02517763
  -Hartree energ DENC   =    -23179.69566438
  -exchange      EXHF   =         0.00000000
  -V(xc)+E(xc)   XCENC  =       560.84077897
  PAW double counting   =     17023.14214450   -17228.73639215
  entropy T*S    EENTRO =        -0.00880445
  eigenvalues    EBANDS =     -1813.07610194
  atomic energy  EATOM  =      7163.56118773
  Solvation  Ediel_sol  =         0.00000000
  ---------------------------------------------------
  free energy    TOTEN  =      -326.17168734 eV

  energy without entropy =     -326.16288289  energy(sigma->0) =     -326.16728511


--------------------------------------------------------------------------------------------------------


--------------------------------------- Iteration      1(  24)  ---------------------------------------


    POTLOK:  cpu time    0.0375: real time    0.0412
    SETDIJ:  cpu time    0.0022: real time    0.0022
    EDDIAG:  cpu time    0.1988: real time    0.1994
  RMM-DIIS:  cpu time    0.2147: real time    0.2160
    ORTHCH:  cpu time    0.0481: real time    0.0482
       DOS:  cpu time    0.0006: real time    0.0006
    CHARGE:  cpu time    0.0322: real time    0.0324
    MIXING:  cpu time    0.0021: real time    0.0021
    --------------------------------------------
      LOOP:  cpu time    0.5362: real time    0.5421

 eigenvalue-minimisations  :   364
 total energy-change (2. order) :-0.4773774E-05  (-0.4097687E-07)
 number of electron     156.9999862 magnetization 
 augmentation part       11.5809880 magnetization 

 Broyden mixing:
  rms(total) = 0.44432E-04    rms(broyden)= 0.44416E-04
  rms(prec ) = 0.60984E-04
  weight for this iteration     100.00

 eigenvalues of (default mixing * dielectric matrix)
  average eigenvalue GAMMA=   2.1619
  9.0636  6.1664  3.9712  2.8576  2.3739  2.1511  2.1511  0.3937  1.5438  1.0966
  1.0966  1.3024  1.3024  0.8752  0.8752  0.9856  0.9856  1.0237  0.8594

 Free energy of the ion-electron system (eV)
  ---------------------------------------------------
  alpha Z        PSCENC =        96.77598676
  Ewald energy   TEWEN  =     17051.02517763
  -Hartree energ DENC   =    -23179.69169561
  -exchange      EXHF   =         0.00000000
  -V(xc)+E(xc)   XCENC  =       560.84083530
  PAW double counting   =     17023.21704438   -17228.81188144
  entropy T*S    EENTRO =        -0.00880187
  eigenvalues    EBANDS =     -1813.07954499
  atomic energy  EATOM  =      7163.56118773
  Solvation  Ediel_sol  =         0.00000000
  ---------------------------------------------------
  free energy    TOTEN  =      -326.17169211 eV

  energy without entropy =     -326.16289024  energy(sigma->0) =     -326.16729118


--------------------------------------------------------------------------------------------------------


--------------------------------------- Iteration      1(  25)  ---------------------------------------


    POTLOK:  cpu time    0.0415: real time    0.0417
    SETDIJ:  cpu time    0.0022: real time    0.0022
    EDDIAG:  cpu time    0.2201: real time    0.2207
  RMM-DIIS:  cpu time    0.2030: real time    0.2036
    ORTHCH:  cpu time    0.0483: real time    0.0484
       DOS:  cpu time    0.0007: real time    0.0007
    CHARGE:  cpu time    0.0332: real time    0.0333
    MIXING:  cpu time    0.0024: real time    0.0023
    --------------------------------------------
      LOOP:  cpu time    0.5514: real time    0.5531

 eigenvalue-minimisations  :   294
 total energy-change (2. order) :-0.1443063E-05  (-0.1482138E-07)
 number of electron     156.9999862 magnetization 
 augmentation part       11.5809993 magnetization 

 Broyden mixing:
  rms(total) = 0.27007E-04    rms(broyden)= 0.26998E-04
  rms(prec ) = 0.40431E-04
  weight for this iteration     100.00

 eigenvalues of (default mixing * dielectric matrix)
  average eigenvalue GAMMA=   2.1227
  9.0508  6.1819  4.0485  2.6393  2.6393  2.2700  2.2700  0.3937  1.4965  1.4965
  1.0970  1.0970  1.1586  1.1586  0.8766  0.8766  0.9711  0.9711  0.9509  0.8103

 Free energy of the ion-electron system (eV)
  ---------------------------------------------------
  alpha Z        PSCENC =        96.77598676
  Ewald energy   TEWEN  =     17051.02517763
  -Hartree energ DENC   =    -23179.68634731
  -exchange      EXHF   =         0.00000000
  -V(xc)+E(xc)   XCENC  =       560.84076558
  PAW double counting   =     17023.17544424   -17228.76972486
  entropy T*S    EENTRO =        -0.00880160
  eigenvalues    EBANDS =     -1813.08538172
  atomic energy  EATOM  =      7163.56118773
  Solvation  Ediel_sol  =         0.00000000
  ---------------------------------------------------
  free energy    TOTEN  =      -326.17169355 eV

  energy without entropy =     -326.16289195  energy(sigma->0) =     -326.16729275


--------------------------------------------------------------------------------------------------------


--------------------------------------- Iteration      1(  26)  ---------------------------------------


    POTLOK:  cpu time    0.0386: real time    0.0420
    SETDIJ:  cpu time    0.0022: real time    0.0022
    EDDIAG:  cpu time    0.2035: real time    0.2042
  RMM-DIIS:  cpu time    0.1935: real time    0.1960
    ORTHCH:  cpu time    0.0510: real time    0.0511
       DOS:  cpu time    0.0006: real time    0.0005
    CHARGE:  cpu time    0.0337: real time    0.0338
    MIXING:  cpu time    0.0024: real time    0.0024
    --------------------------------------------
      LOOP:  cpu time    0.5254: real time    0.5324

 eigenvalue-minimisations  :   255
 total energy-change (2. order) :-0.1688488E-05  (-0.1070015E-07)
 number of electron     156.9999862 magnetization 
 augmentation part       11.5809892 magnetization 

 Broyden mixing:
  rms(total) = 0.31304E-04    rms(broyden)= 0.31303E-04
  rms(prec ) = 0.36327E-04
  weight for this iteration     100.00

 eigenvalues of (default mixing * dielectric matrix)
  average eigenvalue GAMMA=   2.1861
  9.0190  6.3157  4.8953  3.4997  2.4976  2.4976  2.0689  2.0689  0.3937  1.4769
  1.0968  1.0968  1.3057  1.3057  0.8768  0.8768  1.0065  1.0065  0.9399  0.9399
  0.7231

 Free energy of the ion-electron system (eV)
  ---------------------------------------------------
  alpha Z        PSCENC =        96.77598676
  Ewald energy   TEWEN  =     17051.02517763
  -Hartree energ DENC   =    -23179.68724658
  -exchange      EXHF   =         0.00000000
  -V(xc)+E(xc)   XCENC  =       560.84084109
  PAW double counting   =     17023.18058132   -17228.77531791
  entropy T*S    EENTRO =        -0.00880264
  eigenvalues    EBANDS =     -1813.08410265
  atomic energy  EATOM  =      7163.56118773
  Solvation  Ediel_sol  =         0.00000000
  ---------------------------------------------------
  free energy    TOTEN  =      -326.17169524 eV

  energy without entropy =     -326.16289260  energy(sigma->0) =     -326.16729392


--------------------------------------------------------------------------------------------------------


--------------------------------------- Iteration      1(  27)  ---------------------------------------


    POTLOK:  cpu time    0.0385: real time    0.0418
    SETDIJ:  cpu time    0.0022: real time    0.0022
    EDDIAG:  cpu time    0.2374: real time    0.2402
  RMM-DIIS:  cpu time    0.1807: real time    0.1814
    ORTHCH:  cpu time    0.0480: real time    0.0481
       DOS:  cpu time    0.0006: real time    0.0006
    --------------------------------------------
      LOOP:  cpu time    0.5074: real time    0.5142

 eigenvalue-minimisations  :   190
 total energy-change (2. order) :-0.9460655E-06  (-0.1059286E-07)
 number of electron     156.9999862 magnetization 
 augmentation part       11.5809892 magnetization 

 Free energy of the ion-electron system (eV)
  ---------------------------------------------------
  alpha Z        PSCENC =        96.77598676
  Ewald energy   TEWEN  =     17051.02517763
  -Hartree energ DENC   =    -23179.68388944
  -exchange      EXHF   =         0.00000000
  -V(xc)+E(xc)   XCENC  =       560.84077429
  PAW double counting   =     17023.18552627   -17228.78008842
  entropy T*S    EENTRO =        -0.00880307
  eigenvalues    EBANDS =     -1813.08756795
  atomic energy  EATOM  =      7163.56118773
  Solvation  Ediel_sol  =         0.00000000
  ---------------------------------------------------
  free energy    TOTEN  =      -326.17169619 eV

  energy without entropy =     -326.16289312  energy(sigma->0) =     -326.16729465


--------------------------------------------------------------------------------------------------------


 average (electrostatic) potential at core
  the test charge radii are     0.6991  0.7089  0.9521
  (the norm of the test charge is              1.0000)
       1 -57.6377       2 -57.5971       3 -57.5735       4 -57.6711       5 -58.1928
       6 -57.8088       7 -58.0227       8 -58.0638       9 -57.7343      10 -57.9634
      11 -57.8940      12 -57.5908      13 -57.6057      14 -57.5530      15 -57.4688
      16 -57.7320      17 -57.9867      18 -59.0852      19 -59.5225      20 -57.7487
      21 -58.6545      22 -58.1568      23 -57.5866      24 -57.6385      25 -57.5539
      26 -57.5740      27 -57.7325      28 -58.1852      29 -57.9906      30 -58.0247
      31 -59.4805      32 -57.7335      33 -58.6118      34 -57.8870      35 -57.5888
      36 -74.8388      37 -41.7537
 
 
 
 E-fermi :  -1.7191     XC(G=0):  -3.1237     alpha+bet : -2.6204


 k-point     1 :       0.0000    0.0000    0.0000
  band No.  band energies     occupation 
      1     -24.7284      2.00000
      2     -21.7744      2.00000
      3     -21.5587      2.00000
      4     -20.9010      2.00000
      5     -20.6202      2.00000
      6     -20.0782      2.00000
      7     -19.7560      2.00000
      8     -19.5375      2.00000
      9     -19.4538      2.00000
     10     -19.3844      2.00000
     11     -19.3670      2.00000
     12     -18.1754      2.00000
     13     -17.8160      2.00000
     14     -17.7811      2.00000
     15     -17.6919      2.00000
     16     -16.9396      2.00000
     17     -16.2322      2.00000
     18     -15.6583      2.00000
     19     -15.5779      2.00000
     20     -15.3349      2.00000
     21     -15.2386      2.00000
     22     -14.3868      2.00000
     23     -14.3726      2.00000
     24     -14.0441      2.00000
     25     -13.9843      2.00000
     26     -13.4858      2.00000
     27     -13.2696      2.00000
     28     -12.6704      2.00000
     29     -12.4968      2.00000
     30     -12.4444      2.00000
     31     -12.2917      2.00000
     32     -12.2648      2.00000
     33     -12.1895      2.00000
     34     -11.3751      2.00000
     35     -11.2191      2.00000
     36     -11.0221      2.00000
     37     -10.6955      2.00000
     38     -10.5402      2.00000
     39     -10.4164      2.00000
     40     -10.3202      2.00000
     41      -9.9689      2.00000
     42      -9.8562      2.00000
     43      -9.6355      2.00000
     44      -9.5312      2.00000
     45      -9.4177      2.00000
     46      -9.2558      2.00000
     47      -9.2045      2.00000
     48      -9.0756      2.00000
     49      -9.0484      2.00000
     50      -8.8700      2.00000
     51      -8.4320      2.00000
     52      -8.4063      2.00000
     53      -8.3120      2.00000
     54      -8.2656      2.00000
     55      -8.2567      2.00000
     56      -8.2033      2.00000
     57      -8.1694      2.00000
     58      -7.9221      2.00000
     59      -7.8333      2.00000
     60      -7.8244      2.00000
     61      -7.4730      2.00000
     62      -7.3287      2.00000
     63      -7.1451      2.00000
     64      -7.0475      2.00000
     65      -7.0339      2.00000
     66      -6.9966      2.00000
     67      -6.9645      2.00000
     68      -6.6247      2.00000
     69      -5.5947      2.00000
     70      -5.5781      2.00000
     71      -5.5162      2.00000
     72      -5.2660      2.00000
     73      -5.1930      2.00000
     74      -5.1174      2.00000
     75      -4.8436      2.00000
     76      -2.9503      2.00000
     77      -2.6150      2.00000
     78      -2.5793      2.00000
     79      -2.5238      2.00000
     80      -1.7904      1.95614
     81      -1.0105      0.00000
     82      -0.4020      0.00000
     83      -0.0897      0.00000
     84      -0.0081      0.00000
     85       0.0312      0.00000
     86       1.1716      0.00000
     87       1.5690      0.00000
     88       1.7322      0.00000
     89       1.7798      0.00000
     90       2.2470      0.00000
     91       2.2477      0.00000
     92       2.3231      0.00000
     93       2.4329      0.00000
     94       2.4473      0.00000
     95       2.5009      0.00000
     96       2.6977      0.00000
     97       2.8789      0.00000
     98       3.8772      0.00000

 k-point     2 :       0.5000    0.0000    0.0000
  band No.  band energies     occupation 
      1     -24.7283      2.00000
      2     -21.8528      2.00000
      3     -21.4166      2.00000
      4     -20.8533      2.00000
      5     -20.6086      2.00000
      6     -20.4058      2.00000
      7     -19.8317      2.00000
      8     -19.7805      2.00000
      9     -19.2511      2.00000
     10     -18.8955      2.00000
     11     -18.8140      2.00000
     12     -18.7288      2.00000
     13     -18.2841      2.00000
     14     -18.1251      2.00000
     15     -16.8491      2.00000
     16     -16.5734      2.00000
     17     -16.5584      2.00000
     18     -16.4426      2.00000
     19     -15.2407      2.00000
     20     -15.2221      2.00000
     21     -14.7861      2.00000
     22     -14.5259      2.00000
     23     -14.4904      2.00000
     24     -14.2284      2.00000
     25     -13.4986      2.00000
     26     -13.4004      2.00000
     27     -13.2990      2.00000
     28     -13.2845      2.00000
     29     -12.7755      2.00000
     30     -12.6099      2.00000
     31     -12.3765      2.00000
     32     -12.1092      2.00000
     33     -11.4569      2.00000
     34     -11.3822      2.00000
     35     -11.3248      2.00000
     36     -11.0967      2.00000
     37     -11.0474      2.00000
     38     -10.5758      2.00000
     39     -10.2856      2.00000
     40      -9.9250      2.00000
     41      -9.8992      2.00000
     42      -9.7153      2.00000
     43      -9.5842      2.00000
     44      -9.3635      2.00000
     45      -9.3124      2.00000
     46      -9.3085      2.00000
     47      -9.1742      2.00000
     48      -9.0717      2.00000
     49      -8.9917      2.00000
     50      -8.9551      2.00000
     51      -8.7683      2.00000
     52      -8.5671      2.00000
     53      -8.5082      2.00000
     54      -8.4717      2.00000
     55      -8.3745      2.00000
     56      -8.3025      2.00000
     57      -8.2350      2.00000
     58      -8.0708      2.00000
     59      -7.8298      2.00000
     60      -7.7232      2.00000
     61      -7.5329      2.00000
     62      -7.4999      2.00000
     63      -7.4474      2.00000
     64      -6.6655      2.00000
     65      -6.5659      2.00000
     66      -6.3672      2.00000
     67      -6.3565      2.00000
     68      -6.2195      2.00000
     69      -6.2067      2.00000
     70      -5.9992      2.00000
     71      -5.9131      2.00000
     72      -5.6517      2.00000
     73      -5.5788      2.00000
     74      -4.2066      2.00000
     75      -3.9553      2.00000
     76      -3.8945      2.00000
     77      -3.8655      2.00000
     78      -1.7906      1.95675
     79      -1.7527      1.65850
     80      -1.3319      0.00000
     81      -1.2435      0.00000
     82      -1.2188      0.00000
     83      -0.1022      0.00000
     84       0.4000      0.00000
     85       0.8324      0.00000
     86       1.1013      0.00000
     87       1.1690      0.00000
     88       1.2091      0.00000
     89       1.2245      0.00000
     90       1.4573      0.00000
     91       2.0715      0.00000
     92       2.2800      0.00000
     93       2.5639      0.00000
     94       2.6968      0.00000
     95       2.8808      0.00000
     96       3.1997      0.00000
     97       3.5659      0.00000
     98       3.6618      0.00000

 k-point     3 :       0.0000    0.3333    0.0000
  band No.  band energies     occupation 
      1     -24.7169      2.00000
      2     -21.6953      2.00000
      3     -21.4655      2.00000
      4     -21.1972      2.00000
      5     -20.6925      2.00000
      6     -20.6027      2.00000
      7     -19.9420      2.00000
      8     -19.4997      2.00000
      9     -19.1561      2.00000
     10     -18.8593      2.00000
     11     -18.7200      2.00000
     12     -18.1377      2.00000
     13     -18.0556      2.00000
     14     -17.5868      2.00000
     15     -17.0285      2.00000
     16     -16.6294      2.00000
     17     -16.5175      2.00000
     18     -16.2201      2.00000
     19     -16.0556      2.00000
     20     -15.8581      2.00000
     21     -15.7711      2.00000
     22     -15.2640      2.00000
     23     -14.4959      2.00000
     24     -14.3174      2.00000
     25     -14.0413      2.00000
     26     -13.0896      2.00000
     27     -12.8895      2.00000
     28     -12.5568      2.00000
     29     -12.3828      2.00000
     30     -12.2163      2.00000
     31     -12.1133      2.00000
     32     -11.9267      2.00000
     33     -11.2946      2.00000
     34     -11.1867      2.00000
     35     -10.9236      2.00000
     36     -10.8682      2.00000
     37     -10.4800      2.00000
     38     -10.3825      2.00000
     39     -10.2052      2.00000
     40     -10.0943      2.00000
     41      -9.9783      2.00000
     42      -9.7284      2.00000
     43      -9.6376      2.00000
     44      -9.4367      2.00000
     45      -9.3662      2.00000
     46      -9.2999      2.00000
     47      -9.1992      2.00000
     48      -9.1319      2.00000
     49      -9.0930      2.00000
     50      -9.0531      2.00000
     51      -8.9371      2.00000
     52      -8.8194      2.00000
     53      -8.7186      2.00000
     54      -8.4460      2.00000
     55      -8.3630      2.00000
     56      -8.3228      2.00000
     57      -8.2677      2.00000
     58      -8.2198      2.00000
     59      -7.9167      2.00000
     60      -7.7070      2.00000
     61      -7.4746      2.00000
     62      -7.2907      2.00000
     63      -7.2079      2.00000
     64      -7.1557      2.00000
     65      -6.9874      2.00000
     66      -6.5571      2.00000
     67      -6.3306      2.00000
     68      -6.3061      2.00000
     69      -6.1985      2.00000
     70      -6.0384      2.00000
     71      -5.7239      2.00000
     72      -5.6152      2.00000
     73      -4.9649      2.00000
     74      -4.7321      2.00000
     75      -4.5200      2.00000
     76      -4.1425      2.00000
     77      -3.8478      2.00000
     78      -2.0201      2.00000
     79      -1.6756      0.21859
     80      -1.2832      0.00000
     81      -1.1148      0.00000
     82      -0.8694      0.00000
     83      -0.5501      0.00000
     84      -0.0048      0.00000
     85       0.2942      0.00000
     86       1.0941      0.00000
     87       1.3385      0.00000
     88       1.3919      0.00000
     89       1.5093      0.00000
     90       1.8246      0.00000
     91       1.8536      0.00000
     92       2.0617      0.00000
     93       2.1174      0.00000
     94       2.2260      0.00000
     95       2.5164      0.00000
     96       2.7189      0.00000
     97       2.8542      0.00000
     98       3.3230      0.00000

 k-point     4 :       0.5000    0.3333    0.0000
  band No.  band energies     occupation 
      1     -24.7168      2.00000
      2     -21.6857      2.00000
      3     -21.5532      2.00000
      4     -21.0458      2.00000
      5     -20.7297      2.00000
      6     -20.5371      2.00000
      7     -19.9400      2.00000
      8     -19.8475      2.00000
      9     -19.3365      2.00000
     10     -18.5663      2.00000
     11     -18.2921      2.00000
     12     -18.0750      2.00000
     13     -17.6924      2.00000
     14     -17.4637      2.00000
     15     -17.3910      2.00000
     16     -17.2989      2.00000
     17     -17.1797      2.00000
     18     -16.5238      2.00000
     19     -15.5466      2.00000
     20     -15.5192      2.00000
     21     -15.0863      2.00000
     22     -14.9110      2.00000
     23     -14.5556      2.00000
     24     -14.2829      2.00000
     25     -13.9792      2.00000
     26     -13.8267      2.00000
     27     -13.3554      2.00000
     28     -13.0720      2.00000
     29     -12.5863      2.00000
     30     -11.9515      2.00000
     31     -11.5753      2.00000
     32     -11.3510      2.00000
     33     -11.2825      2.00000
     34     -11.1861      2.00000
     35     -11.1063      2.00000
     36     -10.7014      2.00000
     37     -10.6455      2.00000
     38     -10.2807      2.00000
     39     -10.1697      2.00000
     40      -9.9270      2.00000
     41      -9.8084      2.00000
     42      -9.6433      2.00000
     43      -9.5707      2.00000
     44      -9.4970      2.00000
     45      -9.4013      2.00000
     46      -9.3509      2.00000
     47      -9.2558      2.00000
     48      -9.1614      2.00000
     49      -9.0720      2.00000
     50      -8.9871      2.00000
     51      -8.9424      2.00000
     52      -8.8885      2.00000
     53      -8.8384      2.00000
     54      -8.6842      2.00000
     55      -8.6222      2.00000
     56      -8.4625      2.00000
     57      -8.3278      2.00000
     58      -8.1992      2.00000
     59      -8.1316      2.00000
     60      -7.4958      2.00000
     61      -7.4613      2.00000
     62      -7.4507      2.00000
     63      -7.1876      2.00000
     64      -7.0184      2.00000
     65      -6.9872      2.00000
     66      -6.6108      2.00000
     67      -6.2893      2.00000
     68      -6.2238      2.00000
     69      -6.0256      2.00000
     70      -5.7954      2.00000
     71      -5.4438      2.00000
     72      -5.2217      2.00000
     73      -5.1353      2.00000
     74      -4.9046      2.00000
     75      -4.6705      2.00000
     76      -4.5714      2.00000
     77      -4.1156      2.00000
     78      -1.8196      1.99553
     79      -1.5871      0.00019
     80      -1.0962      0.00000
     81      -0.6578      0.00000
     82      -0.4860      0.00000
     83      -0.4360      0.00000
     84      -0.1846      0.00000
     85      -0.0400      0.00000
     86       0.3247      0.00000
     87       0.7584      0.00000
     88       1.2924      0.00000
     89       1.4476      0.00000
     90       1.5340      0.00000
     91       1.9951      0.00000
     92       2.2118      0.00000
     93       2.4598      0.00000
     94       2.7847      0.00000
     95       3.0278      0.00000
     96       3.1242      0.00000
     97       3.5258      0.00000
     98       4.0438      0.00000


--------------------------------------------------------------------------------------------------------


 soft charge-density along one line, spin component           1
         0         1         2         3         4         5         6         7         8         9
 total charge-density along one line
 
 pseudopotential strength for first ion, spin component:           1
 10.186  13.545   0.000  -0.000   0.000  -0.001   0.000  -0.001
 13.545  18.011   0.000  -0.000   0.000  -0.001   0.000  -0.001
  0.000   0.000  -4.318   0.000  -0.000   8.446  -0.000   0.000
 -0.000  -0.000   0.000  -4.310   0.000  -0.000   8.435  -0.000
  0.000   0.000  -0.000   0.000  -4.318   0.000  -0.000   8.445
 -0.001  -0.001   8.446  -0.000   0.000 -18.654   0.000  -0.000
  0.000   0.000  -0.000   8.435  -0.000   0.000 -18.642   0.000
 -0.001  -0.001   0.000  -0.000   8.445  -0.000   0.000 -18.653
 total augmentation occupancy for first ion, spin component:           1
  8.178  -3.636  -0.002  -0.001   0.001   0.000  -0.000   0.001
 -3.636   1.673   0.000   0.001  -0.004   0.000   0.000  -0.000
 -0.002   0.000   1.818   0.000  -0.002   0.168  -0.000   0.000
 -0.001   0.001   0.000   1.202   0.000  -0.000   0.071  -0.000
  0.001  -0.004  -0.002   0.000   1.823   0.000  -0.000   0.167
  0.000   0.000   0.168  -0.000   0.000   0.017  -0.000   0.000
 -0.000   0.000  -0.000   0.071  -0.000  -0.000   0.005  -0.000
  0.001  -0.000   0.000  -0.000   0.167   0.000  -0.000   0.017


------------------------ aborting loop because EDIFF is reached ----------------------------------------


    CHARGE:  cpu time    0.0325: real time    0.0324
    FORLOC:  cpu time    0.0053: real time    0.0061
    FORNL :  cpu time    0.1317: real time    0.1317
    STRESS:  cpu time    0.3964: real time    0.3969
    FORCOR:  cpu time    0.0437: real time    0.0437
    FORHAR:  cpu time    0.0150: real time    0.0149
    MIXING:  cpu time    0.0029: real time    0.0029
    OFIELD:  cpu time    0.0001: real time    0.0001

  FORCE on cell =-STRESS in cart. coord.  units (eV):
  Direction    XX          YY          ZZ          XY          YZ          ZX
  --------------------------------------------------------------------------------------
  Alpha Z    96.77599    96.77599    96.77599
  Ewald   22105.99782 22260.91537-27315.90142    -1.27108     4.13688    42.94354
  Hartree 22057.76247 22213.04935-21091.12841    -0.93287     0.88205    30.83378
  E(xc)    -615.06571  -615.05522  -634.51863     0.00064     0.00677    -0.00287
  Local  -45759.44157-46069.51807 46476.15493     2.17856    -4.51679   -72.66905
  n-local  -169.34113  -169.50032  -166.43165    -0.00372     0.04522    -0.02371
  augment    27.91181    27.87291    28.80106     0.00251    -0.12582    -0.18744
  Kinetic  2266.97460  2265.30224  2618.79597    -0.02036    -0.10178    -0.29582
  Fock        0.00000     0.00000     0.00000     0.00000     0.00000     0.00000
  -------------------------------------------------------------------------------------
  Total      11.57428     9.84225    12.54784    -0.04633     0.32653     0.59844
  in kB      13.10512    11.14402    14.20745    -0.05245     0.36972     0.67759
  external pressure =       12.82 kB  Pullay stress =        0.00 kB


 VOLUME and BASIS-vectors are now :
 -----------------------------------------------------------------------------
  energy-cutoff  :      500.00
  volume of cell :     1415.02
      direct lattice vectors                 reciprocal lattice vectors
    12.782500267  0.000000000  0.000000000     0.078231956  0.000000000  0.000000000
     0.000000000  7.380000114  0.000000000     0.000000000  0.135501353  0.000000000
     0.000000000  0.000000000 15.000000000     0.000000000  0.000000000  0.066666667

  length of vectors
    12.782500267  7.380000114 15.000000000     0.078231956  0.135501353  0.066666667


 FORCES acting on ions
    electron-ion (+dipol)            ewald-force                    non-local-force                 convergence-correction
 -----------------------------------------------------------------------------------------------
   0.858E+01 0.149E+01 0.749E+01   -.879E+01 -.172E+01 -.747E+01   0.295E+00 0.867E-01 -.248E-01   0.144E-05 -.148E-04 0.807E-05
   -.120E+02 0.931E-01 0.830E+01   0.122E+02 -.944E-01 -.828E+01   -.268E-01 -.775E-03 -.190E-01   -.156E-04 -.659E-06 0.875E-05
   -.605E+01 0.144E+01 0.746E+01   0.591E+01 -.144E+01 -.744E+01   0.995E-01 -.634E-01 -.205E-01   -.105E-04 -.585E-05 0.779E-05
   0.142E+02 0.923E-01 0.836E+01   -.147E+02 -.964E-01 -.834E+01   0.240E+00 -.200E-02 -.136E-01   -.914E-05 0.502E-06 0.976E-05
   0.323E+02 0.394E+02 0.381E+02   -.334E+02 -.408E+02 -.381E+02   0.681E+00 0.158E+01 -.190E+00   0.221E-05 -.935E-05 0.680E-04
   0.257E+02 0.296E+00 0.131E+02   -.260E+02 -.300E+00 -.130E+02   0.666E+00 -.137E-02 -.247E-01   0.860E-05 -.820E-06 0.232E-04
   0.365E+02 0.160E+02 0.204E+02   -.369E+02 -.166E+02 -.203E+02   0.587E+00 0.329E+00 -.138E+00   0.263E-04 0.813E-05 0.399E-04
   0.123E+02 0.162E+01 0.301E+02   -.116E+02 -.163E+01 -.300E+02   -.333E+00 0.146E-01 0.487E-02   0.709E-05 -.294E-08 0.645E-04
   -.342E+02 0.124E+02 0.201E+02   0.348E+02 -.124E+02 -.200E+02   -.540E+00 0.928E-01 0.699E-02   -.191E-04 -.784E-05 0.346E-04
   -.160E+02 0.160E+01 0.300E+02   0.162E+02 -.162E+01 -.299E+02   -.337E+00 0.110E-01 0.734E-02   0.104E-04 0.375E-06 0.621E-04
   -.361E+02 0.330E+02 0.376E+02   0.371E+02 -.342E+02 -.377E+02   -.100E+01 0.921E+00 -.867E-01   -.630E-05 -.967E-06 0.640E-04
   -.242E+02 0.286E+00 0.129E+02   0.243E+02 -.294E+00 -.129E+02   -.327E+00 0.872E-03 -.897E-02   -.124E-04 -.740E-06 0.196E-04
   0.106E+02 -.654E-01 0.809E+01   -.109E+02 0.631E-01 -.807E+01   0.315E+00 0.398E-03 -.173E-01   0.299E-06 -.281E-06 0.959E-05
   -.154E+02 0.229E+01 0.942E+01   0.154E+02 -.212E+01 -.941E+01   -.116E+00 -.415E-01 -.136E-01   -.140E-04 -.884E-05 0.114E-04
   -.719E+01 -.681E-01 0.804E+01   0.705E+01 0.622E-01 -.803E+01   0.104E+00 -.512E-03 -.179E-01   -.252E-04 0.167E-06 0.837E-05
   0.187E+02 0.312E+01 0.952E+01   -.195E+02 -.290E+01 -.949E+01   0.799E+00 0.844E-01 -.229E-01   0.678E-05 -.182E-04 0.131E-04
   0.429E+02 0.105E+02 0.184E+02   -.439E+02 -.113E+02 -.184E+02   0.136E+01 0.102E+01 0.441E-01   0.330E-04 0.622E-05 0.339E-04
   0.801E+02 -.764E+00 0.336E+02   -.865E+02 0.757E+00 -.337E+02   0.670E+01 -.236E-02 0.218E-01   0.148E-04 0.102E-05 0.553E-04
   0.436E+02 0.103E+03 0.123E+03   -.423E+02 -.110E+03 -.125E+03   -.207E+01 0.623E+01 0.214E+01   0.277E-04 0.158E-04 0.119E-03
   -.592E+02 -.740E+00 0.330E+02   0.598E+02 0.735E+00 -.330E+02   -.101E+01 -.404E-02 -.380E-01   -.361E-04 0.345E-06 0.513E-04
   -.636E+02 0.866E+02 0.120E+03   0.663E+02 -.890E+02 -.124E+03   -.233E+01 0.159E+01 0.193E+01   0.136E-04 0.391E-04 0.123E-03
   -.111E+03 -.322E+01 0.114E+03   0.116E+03 0.333E+01 -.117E+03   -.205E+01 -.738E-01 0.874E+00   -.424E-04 0.256E-06 0.119E-03
   -.362E+02 0.709E+01 0.181E+02   0.366E+02 -.726E+01 -.181E+02   -.297E+00 0.156E-01 0.498E-01   -.154E-04 -.376E-05 0.290E-04
   0.853E+01 -.142E+01 0.746E+01   -.872E+01 0.166E+01 -.744E+01   0.297E+00 -.858E-01 -.243E-01   0.101E-05 0.150E-04 0.817E-05
   -.152E+02 -.238E+01 0.937E+01   0.153E+02 0.222E+01 -.935E+01   -.119E+00 0.435E-01 -.141E-01   -.142E-04 0.946E-05 0.115E-04
   -.600E+01 -.137E+01 0.743E+01   0.585E+01 0.138E+01 -.741E+01   0.975E-01 0.625E-01 -.203E-01   -.115E-04 0.569E-05 0.763E-05
   0.186E+02 -.321E+01 0.947E+01   -.193E+02 0.300E+01 -.944E+01   0.803E+00 -.840E-01 -.232E-01   0.813E-05 0.179E-04 0.131E-04
   0.306E+02 -.370E+02 0.363E+02   -.317E+02 0.383E+02 -.362E+02   0.664E+00 -.156E+01 -.175E+00   0.875E-06 0.919E-05 0.678E-04
   0.422E+02 -.108E+02 0.181E+02   -.432E+02 0.116E+02 -.181E+02   0.136E+01 -.102E+01 0.395E-01   0.338E-04 -.536E-05 0.338E-04
   0.355E+02 -.153E+02 0.199E+02   -.360E+02 0.159E+02 -.198E+02   0.566E+00 -.329E+00 -.132E+00   0.263E-04 -.896E-05 0.394E-04
   0.395E+02 -.102E+03 0.113E+03   -.379E+02 0.109E+03 -.116E+03   -.219E+01 -.617E+01 0.192E+01   0.268E-04 -.156E-04 0.119E-03
   -.333E+02 -.117E+02 0.196E+02   0.339E+02 0.117E+02 -.196E+02   -.523E+00 -.891E-01 0.167E-02   -.186E-04 0.758E-05 0.343E-04
   -.594E+02 -.857E+02 0.111E+03   0.619E+02 0.879E+02 -.114E+03   -.224E+01 -.153E+01 0.177E+01   0.146E-04 -.389E-04 0.122E-03
   -.345E+02 -.307E+02 0.358E+02   0.354E+02 0.318E+02 -.358E+02   -.978E+00 -.882E+00 -.844E-01   -.565E-05 0.347E-06 0.635E-04
   -.355E+02 -.738E+01 0.178E+02   0.360E+02 0.755E+01 -.178E+02   -.296E+00 -.185E-01 0.423E-01   -.153E-04 0.436E-05 0.287E-04
   0.133E+03 -.414E+01 0.148E+03   -.137E+03 0.429E+01 -.150E+03   0.174E+01 -.703E-01 -.171E-01   0.177E-04 0.505E-06 0.125E-03
   -.284E+02 -.253E+01 -.126E+04   0.284E+02 0.272E+01 0.130E+04   0.388E+00 0.245E-01 -.273E+02   0.689E-04 0.362E-04 0.654E-03
 -----------------------------------------------------------------------------------------------
   -.873E+00 -.896E-01 0.195E+02   0.853E-13 0.142E-12 0.000E+00   0.988E+00 0.882E-01 -.195E+02   0.789E-04 0.371E-04 0.231E-02
 
 
 POSITION                                       TOTAL-FORCE (eV/Angst)
 -----------------------------------------------------------------------------------
      2.13046      1.23002      3.75000         0.087788     -0.142569     -0.003391
      0.00000      0.00000      3.75000         0.170607     -0.002076      0.001110
      0.71020      1.23002      3.75000        -0.044956     -0.070560     -0.003201
      2.84053      0.00000      3.75000        -0.335603     -0.006036      0.002916
      6.39125      1.23002      3.75000        -0.491752      0.178694     -0.164297
      4.26079      0.00000      3.75000         0.416895     -0.005736     -0.002408
      4.97099      1.23002      3.75000         0.170386     -0.284875     -0.037544
      7.10145      0.00000      3.75000         0.441984      0.006074      0.030321
     10.65204      1.23002      3.75000         0.059083      0.111651      0.024783
      8.52171      0.00000      3.75000        -0.162535     -0.007554      0.044817
      9.23178      1.23002      3.75000        -0.024961     -0.218285     -0.156109
     11.36224      0.00000      3.75000        -0.247859     -0.006530      0.003479
      2.13046      3.69000      3.75000        -0.026977     -0.001902     -0.004618
      0.00000      2.45998      3.75000        -0.064533      0.120771      0.000187
      0.71020      3.69000      3.75000        -0.036126     -0.006395     -0.004074
      2.84053      2.45998      3.75000         0.034816      0.301402      0.006354
      4.26079      2.45998      3.75000         0.365461      0.247525      0.072025
      4.97099      3.69000      3.75000         0.332640     -0.009293     -0.063925
      7.10145      2.45998      3.75000        -0.711035     -1.126840     -0.570827
     10.65204      3.69000      3.75000        -0.381490     -0.009031     -0.067023
      8.52171      2.45998      3.75000         0.429142     -0.825961     -1.287790
      9.23178      3.69000      3.75000         2.179459      0.038042     -1.773007
     11.36224      2.45998      3.75000         0.120911     -0.152224      0.049140
      2.13046      6.14998      3.75000         0.098271      0.150281     -0.003312
      0.00000      4.92002      3.75000        -0.069232     -0.113565      0.000116
      0.71020      6.14998      3.75000        -0.055069      0.071626     -0.003161
      2.84053      4.92002      3.75000         0.036388     -0.301303      0.006498
      6.39125      6.14998      3.75000        -0.452699     -0.232754     -0.131898
      4.26079      4.92002      3.75000         0.367218     -0.236742      0.068774
      4.97099      6.14998      3.75000         0.144799      0.288019     -0.035610
      7.10145      4.92002      3.75000        -0.536361      0.996482     -0.368389
     10.65204      6.14998      3.75000         0.072307     -0.100425      0.020659
      8.52171      4.92002      3.75000         0.218913      0.695666     -0.993729
      9.23178      6.14998      3.75000        -0.053799      0.203794     -0.128133
     11.36224      4.92002      3.75000         0.121203      0.153412      0.047850
      6.39125      3.69000      3.75000        -2.559679      0.083331     -2.830091
      7.79758      3.64159      5.27025         0.386396      0.213889      8.253512
 -----------------------------------------------------------------------------------
    total drift:                                0.114662     -0.001377      0.000545


--------------------------------------------------------------------------------------------------------


  FREE ENERGIE OF THE ION-ELECTRON SYSTEM (eV)
  ---------------------------------------------------
  free  energy   TOTEN  =      -326.17169619 eV

  energy  without entropy=     -326.16289312  energy(sigma->0) =     -326.16729465
 


--------------------------------------------------------------------------------------------------------


    POTLOK:  cpu time    0.0438: real time    0.0438


--------------------------------------------------------------------------------------------------------


--------------------------------------------------------------------------------------------------------


    WAVPRE:  cpu time    0.0196: real time    0.0227
    FEWALD:  cpu time    0.0006: real time    0.0006
    GENKIN:  cpu time    0.0051: real time    0.0051

 real space projection operators:
  total allocation   :       1843.39 KBytes
  max/ min on nodes  :        471.78        451.28

    ORTHCH:  cpu time    0.0857: real time    0.0887
     LOOP+:  cpu time   20.6657: real time   20.8862


--------------------------------------- Iteration      2(   1)  ---------------------------------------


    POTLOK:  cpu time    0.0383: real time    0.0406
    SETDIJ:  cpu time    0.0022: real time    0.0022
     EDDAV:  cpu time    0.8862: real time    0.8865
       DOS:  cpu time    0.0008: real time    0.0008
    CHARGE:  cpu time    0.0324: real time    0.0324
    MIXING:  cpu time    0.0008: real time    0.0008
    --------------------------------------------
      LOOP:  cpu time    0.9608: real time    0.9634

 eigenvalue-minimisations  :   840
 total energy-change (2. order) : 0.2363868E+01  (-0.2398132E+03)
 number of electron     156.9999894 magnetization 
 augmentation part       11.5105072 magnetization 

 Broyden mixing:
  rms(total) = 0.67701E+00    rms(broyden)= 0.67664E+00
  rms(prec ) = 0.69036E+00
  weight for this iteration     100.00

 Free energy of the ion-electron system (eV)
  ---------------------------------------------------
  alpha Z        PSCENC =        96.77598676
  Ewald energy   TEWEN  =     16556.38943994
  -Hartree energ DENC   =    -22693.89910444
  -exchange      EXHF   =         0.00000000
  -V(xc)+E(xc)   XCENC  =       559.69448276
  PAW double counting   =     17023.18146861   -17228.77575852
  entropy T*S    EENTRO =        -0.01124068
  eigenvalues    EBANDS =     -1800.72428958
  atomic energy  EATOM  =      7163.56118773
  Solvation  Ediel_sol  =         0.00000000
  ---------------------------------------------------
  free energy    TOTEN  =      -323.80782741 eV

  energy without entropy =     -323.79658673  energy(sigma->0) =     -323.80220707


--------------------------------------------------------------------------------------------------------


--------------------------------------- Iteration      2(   2)  ---------------------------------------


    POTLOK:  cpu time    0.0375: real time    0.0409
    SETDIJ:  cpu time    0.0023: real time    0.0023
    EDDIAG:  cpu time    0.1992: real time    0.1991
  RMM-DIIS:  cpu time    0.3787: real time    0.3789
    ORTHCH:  cpu time    0.0530: real time    0.0529
       DOS:  cpu time    0.0008: real time    0.0008
    CHARGE:  cpu time    0.0362: real time    0.0362
    MIXING:  cpu time    0.0009: real time    0.0009
    --------------------------------------------
      LOOP:  cpu time    0.7086: real time    0.7120

 eigenvalue-minimisations  :   792
 total energy-change (2. order) :-0.3837160E+01  (-0.3998301E+01)
 number of electron     156.9999891 magnetization 
 augmentation part       11.5590995 magnetization 

 Broyden mixing:
  rms(total) = 0.47317E+00    rms(broyden)= 0.47306E+00
  rms(prec ) = 0.49280E+00
  weight for this iteration     100.00

 eigenvalues of (default mixing * dielectric matrix)
  average eigenvalue GAMMA=   0.8080
  0.8080

 Free energy of the ion-electron system (eV)
  ---------------------------------------------------
  alpha Z        PSCENC =        96.77598676
  Ewald energy   TEWEN  =     16556.38943994
  -Hartree energ DENC   =    -22690.91039228
  -exchange      EXHF   =         0.00000000
  -V(xc)+E(xc)   XCENC  =       559.39575100
  PAW double counting   =     17380.06870328   -17586.31177477
  entropy T*S    EENTRO =        -0.00809172
  eigenvalues    EBANDS =     -1806.60579693
  atomic energy  EATOM  =      7163.56118773
  Solvation  Ediel_sol  =         0.00000000
  ---------------------------------------------------
  free energy    TOTEN  =      -327.64498700 eV

  energy without entropy =     -327.63689527  energy(sigma->0) =     -327.64094114


--------------------------------------------------------------------------------------------------------


--------------------------------------- Iteration      2(   3)  ---------------------------------------


    POTLOK:  cpu time    0.0406: real time    0.0442
    SETDIJ:  cpu time    0.0022: real time    0.0022
    EDDIAG:  cpu time    0.2010: real time    0.2009
  RMM-DIIS:  cpu time    0.3853: real time    0.3851
    ORTHCH:  cpu time    0.0477: real time    0.0476
       DOS:  cpu time    0.0009: real time    0.0009
    CHARGE:  cpu time    0.0323: real time    0.0325
    MIXING:  cpu time    0.0009: real time    0.0009
    --------------------------------------------
      LOOP:  cpu time    0.7109: real time    0.7144

 eigenvalue-minimisations  :   814
 total energy-change (2. order) : 0.3714286E-01  (-0.1600166E+00)
 number of electron     156.9999891 magnetization 
 augmentation part       11.5676080 magnetization 

 Broyden mixing:
  rms(total) = 0.38001E+00    rms(broyden)= 0.38000E+00
  rms(prec ) = 0.38999E+00
  weight for this iteration     100.00

 eigenvalues of (default mixing * dielectric matrix)
  average eigenvalue GAMMA=   1.7716
  1.1445  2.3987

 Free energy of the ion-electron system (eV)
  ---------------------------------------------------
  alpha Z        PSCENC =        96.77598676
  Ewald energy   TEWEN  =     16556.38943994
  -Hartree energ DENC   =    -22696.11775887
  -exchange      EXHF   =         0.00000000
  -V(xc)+E(xc)   XCENC  =       559.58798852
  PAW double counting   =     17270.00095193   -17474.97472017
  entropy T*S    EENTRO =        -0.01134812
  eigenvalues    EBANDS =     -1802.81957185
  atomic energy  EATOM  =      7163.56118773
  Solvation  Ediel_sol  =         0.00000000
  ---------------------------------------------------
  free energy    TOTEN  =      -327.60784413 eV

  energy without entropy =     -327.59649601  energy(sigma->0) =     -327.60217007


--------------------------------------------------------------------------------------------------------


--------------------------------------- Iteration      2(   4)  ---------------------------------------


    POTLOK:  cpu time    0.0379: real time    0.0417
    SETDIJ:  cpu time    0.0022: real time    0.0023
    EDDIAG:  cpu time    0.2014: real time    0.2017
  RMM-DIIS:  cpu time    0.3682: real time    0.3693
    ORTHCH:  cpu time    0.0478: real time    0.0478
       DOS:  cpu time    0.0009: real time    0.0009
    CHARGE:  cpu time    0.0324: real time    0.0325
    MIXING:  cpu time    0.0010: real time    0.0010
    --------------------------------------------
      LOOP:  cpu time    0.6918: real time    0.6971

 eigenvalue-minimisations  :   787
 total energy-change (2. order) : 0.5252170E-01  (-0.5870716E-01)
 number of electron     156.9999892 magnetization 
 augmentation part       11.5723932 magnetization 

 Broyden mixing:
  rms(total) = 0.53965E-01    rms(broyden)= 0.53936E-01
  rms(prec ) = 0.64204E-01
  weight for this iteration     100.00

 eigenvalues of (default mixing * dielectric matrix)
  average eigenvalue GAMMA=   1.4017
  1.7986  1.0981  1.3085

 Free energy of the ion-electron system (eV)
  ---------------------------------------------------
  alpha Z        PSCENC =        96.77598676
  Ewald energy   TEWEN  =     16556.38943994
  -Hartree energ DENC   =    -22711.35498572
  -exchange      EXHF   =         0.00000000
  -V(xc)+E(xc)   XCENC  =       560.15691197
  PAW double counting   =     16982.08633676   -17185.51934693
  entropy T*S    EENTRO =        -0.01177764
  eigenvalues    EBANDS =     -1789.63907530
  atomic energy  EATOM  =      7163.56118773
  Solvation  Ediel_sol  =         0.00000000
  ---------------------------------------------------
  free energy    TOTEN  =      -327.55532243 eV

  energy without entropy =     -327.54354480  energy(sigma->0) =     -327.54943362


--------------------------------------------------------------------------------------------------------


--------------------------------------- Iteration      2(   5)  ---------------------------------------


    POTLOK:  cpu time    0.0376: real time    0.0414
    SETDIJ:  cpu time    0.0022: real time    0.0022
    EDDIAG:  cpu time    0.1989: real time    0.1993
  RMM-DIIS:  cpu time    0.3830: real time    0.3853
    ORTHCH:  cpu time    0.0480: real time    0.0480
       DOS:  cpu time    0.0009: real time    0.0009
    CHARGE:  cpu time    0.0325: real time    0.0326
    MIXING:  cpu time    0.0010: real time    0.0010
    --------------------------------------------
      LOOP:  cpu time    0.7041: real time    0.7107

 eigenvalue-minimisations  :   828
 total energy-change (2. order) : 0.8081749E-02  (-0.5279559E-02)
 number of electron     156.9999892 magnetization 
 augmentation part       11.5695130 magnetization 

 Broyden mixing:
  rms(total) = 0.44866E-01    rms(broyden)= 0.44859E-01
  rms(prec ) = 0.45759E-01
  weight for this iteration     100.00

 eigenvalues of (default mixing * dielectric matrix)
  average eigenvalue GAMMA=   1.4080
  1.8690  1.8690  0.9082  0.9859

 Free energy of the ion-electron system (eV)
  ---------------------------------------------------
  alpha Z        PSCENC =        96.77598676
  Ewald energy   TEWEN  =     16556.38943994
  -Hartree energ DENC   =    -22711.16629184
  -exchange      EXHF   =         0.00000000
  -V(xc)+E(xc)   XCENC  =       560.11749248
  PAW double counting   =     16999.79658711   -17203.78247331
  entropy T*S    EENTRO =        -0.01174091
  eigenvalues    EBANDS =     -1789.22742865
  atomic energy  EATOM  =      7163.56118773
  Solvation  Ediel_sol  =         0.00000000
  ---------------------------------------------------
  free energy    TOTEN  =      -327.54724069 eV

  energy without entropy =     -327.53549978  energy(sigma->0) =     -327.54137023


--------------------------------------------------------------------------------------------------------


--------------------------------------- Iteration      2(   6)  ---------------------------------------


    POTLOK:  cpu time    0.0381: real time    0.0417
    SETDIJ:  cpu time    0.0022: real time    0.0022
    EDDIAG:  cpu time    0.1986: real time    0.1990
  RMM-DIIS:  cpu time    0.4154: real time    0.4165
    ORTHCH:  cpu time    0.0492: real time    0.0492
       DOS:  cpu time    0.0008: real time    0.0008
    CHARGE:  cpu time    0.0325: real time    0.0325
    MIXING:  cpu time    0.0011: real time    0.0011
    --------------------------------------------
      LOOP:  cpu time    0.7378: real time    0.7431

 eigenvalue-minimisations  :   921
 total energy-change (2. order) :-0.8113527E-03  (-0.1165315E-02)
 number of electron     156.9999892 magnetization 
 augmentation part       11.5703862 magnetization 

 Broyden mixing:
  rms(total) = 0.20906E-01    rms(broyden)= 0.20905E-01
  rms(prec ) = 0.22134E-01
  weight for this iteration     100.00

 eigenvalues of (default mixing * dielectric matrix)
  average eigenvalue GAMMA=   1.4125
  2.2943  1.4469  0.9682  1.1766  1.1766

 Free energy of the ion-electron system (eV)
  ---------------------------------------------------
  alpha Z        PSCENC =        96.77598676
  Ewald energy   TEWEN  =     16556.38943994
  -Hartree energ DENC   =    -22712.38399746
  -exchange      EXHF   =         0.00000000
  -V(xc)+E(xc)   XCENC  =       560.13478435
  PAW double counting   =     16985.98009383   -17189.92181621
  entropy T*S    EENTRO =        -0.01180516
  eigenvalues    EBANDS =     -1788.07192582
  atomic energy  EATOM  =      7163.56118773
  Solvation  Ediel_sol  =         0.00000000
  ---------------------------------------------------
  free energy    TOTEN  =      -327.54805204 eV

  energy without entropy =     -327.53624687  energy(sigma->0) =     -327.54214946


--------------------------------------------------------------------------------------------------------


--------------------------------------- Iteration      2(   7)  ---------------------------------------


    POTLOK:  cpu time    0.0408: real time    0.0411
    SETDIJ:  cpu time    0.0023: real time    0.0023
    EDDIAG:  cpu time    0.2005: real time    0.2004
  RMM-DIIS:  cpu time    0.3867: real time    0.3868
    ORTHCH:  cpu time    0.0479: real time    0.0479
       DOS:  cpu time    0.0010: real time    0.0008
    CHARGE:  cpu time    0.0323: real time    0.0325
    MIXING:  cpu time    0.0011: real time    0.0011
    --------------------------------------------
      LOOP:  cpu time    0.7126: real time    0.7128

 eigenvalue-minimisations  :   811
 total energy-change (2. order) : 0.1369411E-03  (-0.2249915E-03)
 number of electron     156.9999892 magnetization 
 augmentation part       11.5711900 magnetization 

 Broyden mixing:
  rms(total) = 0.66177E-02    rms(broyden)= 0.66150E-02
  rms(prec ) = 0.73415E-02
  weight for this iteration     100.00

 eigenvalues of (default mixing * dielectric matrix)
  average eigenvalue GAMMA=   1.4997
  2.6754  2.1589  1.0746  1.0180  1.0357  1.0357

 Free energy of the ion-electron system (eV)
  ---------------------------------------------------
  alpha Z        PSCENC =        96.77598676
  Ewald energy   TEWEN  =     16556.38943994
  -Hartree energ DENC   =    -22713.19162223
  -exchange      EXHF   =         0.00000000
  -V(xc)+E(xc)   XCENC  =       560.14980736
  PAW double counting   =     16978.26530938   -17182.07645604
  entropy T*S    EENTRO =        -0.01182404
  eigenvalues    EBANDS =     -1787.40974396
  atomic energy  EATOM  =      7163.56118773
  Solvation  Ediel_sol  =         0.00000000
  ---------------------------------------------------
  free energy    TOTEN  =      -327.54791510 eV

  energy without entropy =     -327.53609106  energy(sigma->0) =     -327.54200308


--------------------------------------------------------------------------------------------------------


--------------------------------------- Iteration      2(   8)  ---------------------------------------


    POTLOK:  cpu time    0.0376: real time    0.0408
    SETDIJ:  cpu time    0.0022: real time    0.0022
    EDDIAG:  cpu time    0.1999: real time    0.1998
  RMM-DIIS:  cpu time    0.4286: real time    0.4285
    ORTHCH:  cpu time    0.0543: real time    0.0544
       DOS:  cpu time    0.0005: real time    0.0005
    CHARGE:  cpu time    0.0323: real time    0.0323
    MIXING:  cpu time    0.0012: real time    0.0012
    --------------------------------------------
      LOOP:  cpu time    0.7566: real time    0.7599

 eigenvalue-minimisations  :   807
 total energy-change (2. order) :-0.1419599E-03  (-0.3234358E-04)
 number of electron     156.9999892 magnetization 
 augmentation part       11.5708935 magnetization 

 Broyden mixing:
  rms(total) = 0.15055E-02    rms(broyden)= 0.15052E-02
  rms(prec ) = 0.24380E-02
  weight for this iteration     100.00

 eigenvalues of (default mixing * dielectric matrix)
  average eigenvalue GAMMA=   1.4541
  2.5877  1.7375  1.7375  1.0777  0.9705  1.0337  1.0337

 Free energy of the ion-electron system (eV)
  ---------------------------------------------------
  alpha Z        PSCENC =        96.77598676
  Ewald energy   TEWEN  =     16556.38943994
  -Hartree energ DENC   =    -22713.75417219
  -exchange      EXHF   =         0.00000000
  -V(xc)+E(xc)   XCENC  =       560.14814690
  PAW double counting   =     16978.84942609   -17182.67841974
  entropy T*S    EENTRO =        -0.01182058
  eigenvalues    EBANDS =     -1786.82783198
  atomic energy  EATOM  =      7163.56118773
  Solvation  Ediel_sol  =         0.00000000
  ---------------------------------------------------
  free energy    TOTEN  =      -327.54805706 eV

  energy without entropy =     -327.53623648  energy(sigma->0) =     -327.54214677


--------------------------------------------------------------------------------------------------------


--------------------------------------- Iteration      2(   9)  ---------------------------------------


    POTLOK:  cpu time    0.0675: real time    0.0705
    SETDIJ:  cpu time    0.0025: real time    0.0025
    EDDIAG:  cpu time    0.2078: real time    0.2113
  RMM-DIIS:  cpu time    0.3746: real time    0.3745
    ORTHCH:  cpu time    0.0487: real time    0.0487
       DOS:  cpu time    0.0006: real time    0.0005
    CHARGE:  cpu time    0.0323: real time    0.0323
    MIXING:  cpu time    0.0012: real time    0.0012
    --------------------------------------------
      LOOP:  cpu time    0.7353: real time    0.7416

 eigenvalue-minimisations  :   806
 total energy-change (2. order) :-0.8054348E-04  (-0.7539057E-05)
 number of electron     156.9999892 magnetization 
 augmentation part       11.5712713 magnetization 

 Broyden mixing:
  rms(total) = 0.15503E-02    rms(broyden)= 0.15503E-02
  rms(prec ) = 0.21496E-02
  weight for this iteration     100.00

 eigenvalues of (default mixing * dielectric matrix)
  average eigenvalue GAMMA=   1.3990
  2.5382  1.9160  1.9160  1.0597  1.0597  1.0884  0.9516  0.6621

 Free energy of the ion-electron system (eV)
  ---------------------------------------------------
  alpha Z        PSCENC =        96.77598676
  Ewald energy   TEWEN  =     16556.38943994
  -Hartree energ DENC   =    -22714.04165042
  -exchange      EXHF   =         0.00000000
  -V(xc)+E(xc)   XCENC  =       560.15131380
  PAW double counting   =     16977.93622120   -17181.74255343
  entropy T*S    EENTRO =        -0.01183859
  eigenvalues    EBANDS =     -1786.56624459
  atomic energy  EATOM  =      7163.56118773
  Solvation  Ediel_sol  =         0.00000000
  ---------------------------------------------------
  free energy    TOTEN  =      -327.54813760 eV

  energy without entropy =     -327.53629901  energy(sigma->0) =     -327.54221831


--------------------------------------------------------------------------------------------------------


--------------------------------------- Iteration      2(  10)  ---------------------------------------


    POTLOK:  cpu time    0.0382: real time    0.0417
    SETDIJ:  cpu time    0.0022: real time    0.0022
    EDDIAG:  cpu time    0.1994: real time    0.2000
  RMM-DIIS:  cpu time    0.3633: real time    0.3644
    ORTHCH:  cpu time    0.0479: real time    0.0479
       DOS:  cpu time    0.0010: real time    0.0005
    CHARGE:  cpu time    0.0337: real time    0.0342
    MIXING:  cpu time    0.0013: real time    0.0013
    --------------------------------------------
      LOOP:  cpu time    0.6878: real time    0.6922

 eigenvalue-minimisations  :   760
 total energy-change (2. order) :-0.8626589E-04  (-0.2346640E-05)
 number of electron     156.9999892 magnetization 
 augmentation part       11.5710844 magnetization 

 Broyden mixing:
  rms(total) = 0.50598E-03    rms(broyden)= 0.50587E-03
  rms(prec ) = 0.12563E-02
  weight for this iteration     100.00

 eigenvalues of (default mixing * dielectric matrix)
  average eigenvalue GAMMA=   1.4410
  2.6698  2.2980  1.4545  1.4545  1.0875  1.0875  1.0641  1.0022  0.8512

 Free energy of the ion-electron system (eV)
  ---------------------------------------------------
  alpha Z        PSCENC =        96.77598676
  Ewald energy   TEWEN  =     16556.38943994
  -Hartree energ DENC   =    -22714.35471653
  -exchange      EXHF   =         0.00000000
  -V(xc)+E(xc)   XCENC  =       560.15266452
  PAW double counting   =     16978.38146837   -17182.20104544
  entropy T*S    EENTRO =        -0.01183578
  eigenvalues    EBANDS =     -1786.24137344
  atomic energy  EATOM  =      7163.56118773
  Solvation  Ediel_sol  =         0.00000000
  ---------------------------------------------------
  free energy    TOTEN  =      -327.54822387 eV

  energy without entropy =     -327.53638809  energy(sigma->0) =     -327.54230598


--------------------------------------------------------------------------------------------------------


--------------------------------------- Iteration      2(  11)  ---------------------------------------


    POTLOK:  cpu time    0.0412: real time    0.0415
    SETDIJ:  cpu time    0.0022: real time    0.0022
    EDDIAG:  cpu time    0.1985: real time    0.1989
  RMM-DIIS:  cpu time    0.3022: real time    0.3031
    ORTHCH:  cpu time    0.0478: real time    0.0478
       DOS:  cpu time    0.0011: real time    0.0011
    CHARGE:  cpu time    0.0324: real time    0.0325
    MIXING:  cpu time    0.0013: real time    0.0013
    --------------------------------------------
      LOOP:  cpu time    0.6259: real time    0.6284

 eigenvalue-minimisations  :   636
 total energy-change (2. order) :-0.1031505E-03  (-0.1581666E-05)
 number of electron     156.9999892 magnetization 
 augmentation part       11.5708887 magnetization 

 Broyden mixing:
  rms(total) = 0.72840E-03    rms(broyden)= 0.72836E-03
  rms(prec ) = 0.10454E-02
  weight for this iteration     100.00

 eigenvalues of (default mixing * dielectric matrix)
  average eigenvalue GAMMA=   1.5483
  3.3724  2.6273  1.7580  1.6478  1.0861  1.0861  1.0617  0.9783  0.9328  0.9328

 Free energy of the ion-electron system (eV)
  ---------------------------------------------------
  alpha Z        PSCENC =        96.77598676
  Ewald energy   TEWEN  =     16556.38943994
  -Hartree energ DENC   =    -22714.85298181
  -exchange      EXHF   =         0.00000000
  -V(xc)+E(xc)   XCENC  =       560.15640357
  PAW double counting   =     16978.03570028   -17181.86186277
  entropy T*S    EENTRO =        -0.01183814
  eigenvalues    EBANDS =     -1785.74036258
  atomic energy  EATOM  =      7163.56118773
  Solvation  Ediel_sol  =         0.00000000
  ---------------------------------------------------
  free energy    TOTEN  =      -327.54832702 eV

  energy without entropy =     -327.53648888  energy(sigma->0) =     -327.54240795


--------------------------------------------------------------------------------------------------------


--------------------------------------- Iteration      2(  12)  ---------------------------------------


    POTLOK:  cpu time    0.0380: real time    0.0418
    SETDIJ:  cpu time    0.0023: real time    0.0023
    EDDIAG:  cpu time    0.1998: real time    0.2002
  RMM-DIIS:  cpu time    0.2800: real time    0.2808
    ORTHCH:  cpu time    0.0488: real time    0.0488
       DOS:  cpu time    0.0010: real time    0.0010
    CHARGE:  cpu time    0.0322: real time    0.0324
    MIXING:  cpu time    0.0015: real time    0.0015
    --------------------------------------------
      LOOP:  cpu time    0.6035: real time    0.6088

 eigenvalue-minimisations  :   592
 total energy-change (2. order) :-0.7102590E-04  (-0.1298716E-05)
 number of electron     156.9999892 magnetization 
 augmentation part       11.5709521 magnetization 

 Broyden mixing:
  rms(total) = 0.51844E-03    rms(broyden)= 0.51842E-03
  rms(prec ) = 0.65524E-03
  weight for this iteration     100.00

 eigenvalues of (default mixing * dielectric matrix)
  average eigenvalue GAMMA=   1.6573
  4.2612  2.4236  2.4236  1.8015  1.2957  1.0729  1.0729  0.9779  0.9779  0.9615
  0.9615

 Free energy of the ion-electron system (eV)
  ---------------------------------------------------
  alpha Z        PSCENC =        96.77598676
  Ewald energy   TEWEN  =     16556.38943994
  -Hartree energ DENC   =    -22715.33182538
  -exchange      EXHF   =         0.00000000
  -V(xc)+E(xc)   XCENC  =       560.15969247
  PAW double counting   =     16977.59409159   -17181.41661673
  entropy T*S    EENTRO =        -0.01184168
  eigenvalues    EBANDS =     -1785.26851274
  atomic energy  EATOM  =      7163.56118773
  Solvation  Ediel_sol  =         0.00000000
  ---------------------------------------------------
  free energy    TOTEN  =      -327.54839804 eV

  energy without entropy =     -327.53655636  energy(sigma->0) =     -327.54247720


--------------------------------------------------------------------------------------------------------


--------------------------------------- Iteration      2(  13)  ---------------------------------------


    POTLOK:  cpu time    0.0377: real time    0.0415
    SETDIJ:  cpu time    0.0023: real time    0.0023
    EDDIAG:  cpu time    0.1998: real time    0.2002
  RMM-DIIS:  cpu time    0.2786: real time    0.2801
    ORTHCH:  cpu time    0.0482: real time    0.0483
       DOS:  cpu time    0.0006: real time    0.0005
    CHARGE:  cpu time    0.0320: real time    0.0321
    MIXING:  cpu time    0.0015: real time    0.0015
    --------------------------------------------
      LOOP:  cpu time    0.6008: real time    0.6065

 eigenvalue-minimisations  :   568
 total energy-change (2. order) :-0.3760695E-04  (-0.6076891E-06)
 number of electron     156.9999892 magnetization 
 augmentation part       11.5710365 magnetization 

 Broyden mixing:
  rms(total) = 0.22292E-03    rms(broyden)= 0.22287E-03
  rms(prec ) = 0.30563E-03
  weight for this iteration     100.00

 eigenvalues of (default mixing * dielectric matrix)
  average eigenvalue GAMMA=   1.7496
  5.6229  2.6490  2.3671  1.9441  1.0740  1.0740  1.3077  0.9978  0.9978  0.8632
  1.0569  1.0412

 Free energy of the ion-electron system (eV)
  ---------------------------------------------------
  alpha Z        PSCENC =        96.77598676
  Ewald energy   TEWEN  =     16556.38943994
  -Hartree energ DENC   =    -22715.57844404
  -exchange      EXHF   =         0.00000000
  -V(xc)+E(xc)   XCENC  =       560.16119237
  PAW double counting   =     16977.29069798   -17181.10703450
  entropy T*S    EENTRO =        -0.01184455
  eigenvalues    EBANDS =     -1785.02961733
  atomic energy  EATOM  =      7163.56118773
  Solvation  Ediel_sol  =         0.00000000
  ---------------------------------------------------
  free energy    TOTEN  =      -327.54843565 eV

  energy without entropy =     -327.53659110  energy(sigma->0) =     -327.54251337


--------------------------------------------------------------------------------------------------------


--------------------------------------- Iteration      2(  14)  ---------------------------------------


    POTLOK:  cpu time    0.0382: real time    0.0419
    SETDIJ:  cpu time    0.0022: real time    0.0022
    EDDIAG:  cpu time    0.2866: real time    0.2875
  RMM-DIIS:  cpu time    0.2400: real time    0.2406
    ORTHCH:  cpu time    0.0475: real time    0.0476
       DOS:  cpu time    0.0006: real time    0.0006
    CHARGE:  cpu time    0.0323: real time    0.0324
    MIXING:  cpu time    0.0016: real time    0.0016
    --------------------------------------------
      LOOP:  cpu time    0.6498: real time    0.6543

 eigenvalue-minimisations  :   477
 total energy-change (2. order) :-0.1668282E-04  (-0.1202368E-06)
 number of electron     156.9999892 magnetization 
 augmentation part       11.5709865 magnetization 

 Broyden mixing:
  rms(total) = 0.13012E-03    rms(broyden)= 0.13009E-03
  rms(prec ) = 0.20021E-03
  weight for this iteration     100.00

 eigenvalues of (default mixing * dielectric matrix)
  average eigenvalue GAMMA=   1.8227
  6.5118  2.4890  2.3243  2.3243  1.7682  1.0628  1.0628  1.0126  1.0126  1.1726
  1.1142  0.9199  0.9199

 Free energy of the ion-electron system (eV)
  ---------------------------------------------------
  alpha Z        PSCENC =        96.77598676
  Ewald energy   TEWEN  =     16556.38943994
  -Hartree energ DENC   =    -22715.64266466
  -exchange      EXHF   =         0.00000000
  -V(xc)+E(xc)   XCENC  =       560.16134728
  PAW double counting   =     16977.37997436   -17181.19739273
  entropy T*S    EENTRO =        -0.01184444
  eigenvalues    EBANDS =     -1784.96448658
  atomic energy  EATOM  =      7163.56118773
  Solvation  Ediel_sol  =         0.00000000
  ---------------------------------------------------
  free energy    TOTEN  =      -327.54845233 eV

  energy without entropy =     -327.53660790  energy(sigma->0) =     -327.54253011


--------------------------------------------------------------------------------------------------------


--------------------------------------- Iteration      2(  15)  ---------------------------------------


    POTLOK:  cpu time    0.0605: real time    0.0607
    SETDIJ:  cpu time    0.0023: real time    0.0023
    EDDIAG:  cpu time    0.1965: real time    0.2081
  RMM-DIIS:  cpu time    0.2428: real time    0.2457
    ORTHCH:  cpu time    0.0485: real time    0.0487
       DOS:  cpu time    0.0005: real time    0.0005
    CHARGE:  cpu time    0.0325: real time    0.0326
    MIXING:  cpu time    0.0017: real time    0.0017
    --------------------------------------------
      LOOP:  cpu time    0.5845: real time    0.6003

 eigenvalue-minimisations  :   471
 total energy-change (2. order) :-0.2043632E-04  (-0.6803477E-07)
 number of electron     156.9999892 magnetization 
 augmentation part       11.5710059 magnetization 

 Broyden mixing:
  rms(total) = 0.64968E-04    rms(broyden)= 0.64944E-04
  rms(prec ) = 0.10024E-03
  weight for this iteration     100.00

 eigenvalues of (default mixing * dielectric matrix)
  average eigenvalue GAMMA=   1.8829
  7.0512  3.2843  2.4637  2.0177  2.0177  1.0510  1.0510  1.1993  1.1993  1.2009
  0.9998  0.9998  0.9359  0.8893

 Free energy of the ion-electron system (eV)
  ---------------------------------------------------
  alpha Z        PSCENC =        96.77598676
  Ewald energy   TEWEN  =     16556.38943994
  -Hartree energ DENC   =    -22715.67136564
  -exchange      EXHF   =         0.00000000
  -V(xc)+E(xc)   XCENC  =       560.16099580
  PAW double counting   =     16977.46966955   -17181.28686850
  entropy T*S    EENTRO =        -0.01184391
  eigenvalues    EBANDS =     -1784.93567449
  atomic energy  EATOM  =      7163.56118773
  Solvation  Ediel_sol  =         0.00000000
  ---------------------------------------------------
  free energy    TOTEN  =      -327.54847277 eV

  energy without entropy =     -327.53662886  energy(sigma->0) =     -327.54255081


--------------------------------------------------------------------------------------------------------


--------------------------------------- Iteration      2(  16)  ---------------------------------------


    POTLOK:  cpu time    0.0384: real time    0.0421
    SETDIJ:  cpu time    0.0022: real time    0.0022
    EDDIAG:  cpu time    0.1998: real time    0.2003
  RMM-DIIS:  cpu time    0.2212: real time    0.2217
    ORTHCH:  cpu time    0.0482: real time    0.0482
       DOS:  cpu time    0.0006: real time    0.0005
    CHARGE:  cpu time    0.0322: real time    0.0323
    MIXING:  cpu time    0.0018: real time    0.0018
    --------------------------------------------
      LOOP:  cpu time    0.5444: real time    0.5491

 eigenvalue-minimisations  :   395
 total energy-change (2. order) :-0.9169869E-05  (-0.3819376E-07)
 number of electron     156.9999892 magnetization 
 augmentation part       11.5709795 magnetization 

 Broyden mixing:
  rms(total) = 0.37836E-04    rms(broyden)= 0.37829E-04
  rms(prec ) = 0.52902E-04
  weight for this iteration     100.00

 eigenvalues of (default mixing * dielectric matrix)
  average eigenvalue GAMMA=   2.0106
  7.9548  4.1584  2.5975  2.2746  2.2746  1.7125  1.0605  1.0605  1.2713  0.9752
  0.9752  1.0189  1.0189  0.8554  0.9502

 Free energy of the ion-electron system (eV)
  ---------------------------------------------------
  alpha Z        PSCENC =        96.77598676
  Ewald energy   TEWEN  =     16556.38943994
  -Hartree energ DENC   =    -22715.69470244
  -exchange      EXHF   =         0.00000000
  -V(xc)+E(xc)   XCENC  =       560.16102047
  PAW double counting   =     16977.45879269   -17181.27678539
  entropy T*S    EENTRO =        -0.01184437
  eigenvalues    EBANDS =     -1784.91157733
  atomic energy  EATOM  =      7163.56118773
  Solvation  Ediel_sol  =         0.00000000
  ---------------------------------------------------
  free energy    TOTEN  =      -327.54848194 eV

  energy without entropy =     -327.53663757  energy(sigma->0) =     -327.54255975


--------------------------------------------------------------------------------------------------------


--------------------------------------- Iteration      2(  17)  ---------------------------------------


    POTLOK:  cpu time    0.0379: real time    0.0415
    SETDIJ:  cpu time    0.0023: real time    0.0023
    EDDIAG:  cpu time    0.2011: real time    0.2011
  RMM-DIIS:  cpu time    0.2054: real time    0.2055
    ORTHCH:  cpu time    0.0474: real time    0.0474
       DOS:  cpu time    0.0014: real time    0.0014
    CHARGE:  cpu time    0.0326: real time    0.0326
    MIXING:  cpu time    0.0020: real time    0.0020
    --------------------------------------------
      LOOP:  cpu time    0.5301: real time    0.5338

 eigenvalue-minimisations  :   287
 total energy-change (2. order) :-0.4044286E-05  (-0.2028036E-07)
 number of electron     156.9999892 magnetization 
 augmentation part       11.5709953 magnetization 

 Broyden mixing:
  rms(total) = 0.20694E-04    rms(broyden)= 0.20688E-04
  rms(prec ) = 0.25836E-04
  weight for this iteration     100.00

 eigenvalues of (default mixing * dielectric matrix)
  average eigenvalue GAMMA=   2.0898
  8.8105  5.0900  2.6289  2.6289  1.9001  1.9001  1.0581  1.0581  1.2769  1.2769
  0.9816  0.9816  1.0409  1.0409  0.9308  0.8317

 Free energy of the ion-electron system (eV)
  ---------------------------------------------------
  alpha Z        PSCENC =        96.77598676
  Ewald energy   TEWEN  =     16556.38943994
  -Hartree energ DENC   =    -22715.69571470
  -exchange      EXHF   =         0.00000000
  -V(xc)+E(xc)   XCENC  =       560.16088500
  PAW double counting   =     16977.43574014   -17181.25367401
  entropy T*S    EENTRO =        -0.01184438
  eigenvalues    EBANDS =     -1784.91049245
  atomic energy  EATOM  =      7163.56118773
  Solvation  Ediel_sol  =         0.00000000
  ---------------------------------------------------
  free energy    TOTEN  =      -327.54848598 eV

  energy without entropy =     -327.53664160  energy(sigma->0) =     -327.54256379


--------------------------------------------------------------------------------------------------------


--------------------------------------- Iteration      2(  18)  ---------------------------------------


    POTLOK:  cpu time    0.0401: real time    0.0439
    SETDIJ:  cpu time    0.0023: real time    0.0023
    EDDIAG:  cpu time    0.2049: real time    0.2049
  RMM-DIIS:  cpu time    0.1913: real time    0.1912
    ORTHCH:  cpu time    0.0486: real time    0.0486
       DOS:  cpu time    0.0007: real time    0.0007
    --------------------------------------------
      LOOP:  cpu time    0.4878: real time    0.4915

 eigenvalue-minimisations  :   232
 total energy-change (2. order) :-0.8113057E-06  (-0.5112547E-08)
 number of electron     156.9999892 magnetization 
 augmentation part       11.5709953 magnetization 

 Free energy of the ion-electron system (eV)
  ---------------------------------------------------
  alpha Z        PSCENC =        96.77598676
  Ewald energy   TEWEN  =     16556.38943994
  -Hartree energ DENC   =    -22715.69439671
  -exchange      EXHF   =         0.00000000
  -V(xc)+E(xc)   XCENC  =       560.16082243
  PAW double counting   =     16977.44342893   -17181.26151825
  entropy T*S    EENTRO =        -0.01184415
  eigenvalues    EBANDS =     -1784.91159348
  atomic energy  EATOM  =      7163.56118773
  Solvation  Ediel_sol  =         0.00000000
  ---------------------------------------------------
  free energy    TOTEN  =      -327.54848679 eV

  energy without entropy =     -327.53664265  energy(sigma->0) =     -327.54256472


--------------------------------------------------------------------------------------------------------


 average (electrostatic) potential at core
  the test charge radii are     0.6991  0.7089  0.9521
  (the norm of the test charge is              1.0000)
       1 -57.6168       2 -57.5626       3 -57.5489       4 -57.6799       5 -58.0685
       6 -57.7850       7 -57.9728       8 -57.9812       9 -57.6409      10 -57.8675
      11 -57.7845      12 -57.5408      13 -57.5847      14 -57.5343      15 -57.5010
      16 -57.7178      17 -57.9024      18 -59.0484      19 -59.1723      20 -57.6732
      21 -58.2668      22 -57.9348      23 -57.5753      24 -57.6143      25 -57.5327
      26 -57.5479      27 -57.7133      28 -58.0652      29 -57.8968      30 -57.9718
      31 -59.1676      32 -57.6407      33 -58.2622      34 -57.7887      35 -57.5703
      36 -74.4943      37 -40.5706
 
 
 
 E-fermi :  -1.7778     XC(G=0):  -3.1344     alpha+bet : -2.6204


 k-point     1 :       0.0000    0.0000    0.0000
  band No.  band energies     occupation 
      1     -24.1390      2.00000
      2     -21.7207      2.00000
      3     -21.3355      2.00000
      4     -20.9269      2.00000
      5     -20.3842      2.00000
      6     -19.7718      2.00000
      7     -19.5246      2.00000
      8     -19.4796      2.00000
      9     -19.4731      2.00000
     10     -19.3349      2.00000
     11     -19.3305      2.00000
     12     -17.9495      2.00000
     13     -17.7581      2.00000
     14     -17.6449      2.00000
     15     -17.5473      2.00000
     16     -16.8587      2.00000
     17     -16.2726      2.00000
     18     -15.5250      2.00000
     19     -15.1892      2.00000
     20     -15.1577      2.00000
     21     -15.0585      2.00000
     22     -14.2195      2.00000
     23     -14.1948      2.00000
     24     -13.9410      2.00000
     25     -13.7654      2.00000
     26     -13.3035      2.00000
     27     -13.1759      2.00000
     28     -12.5631      2.00000
     29     -12.3401      2.00000
     30     -12.1655      2.00000
     31     -12.1468      2.00000
     32     -12.1108      2.00000
     33     -12.0954      2.00000
     34     -11.0907      2.00000
     35     -10.7665      2.00000
     36     -10.6404      2.00000
     37     -10.6020      2.00000
     38     -10.5150      2.00000
     39     -10.2452      2.00000
     40     -10.1757      2.00000
     41      -9.6024      2.00000
     42      -9.5459      2.00000
     43      -9.3464      2.00000
     44      -9.1751      2.00000
     45      -9.0447      2.00000
     46      -8.5152      2.00000
     47      -8.4933      2.00000
     48      -8.4735      2.00000
     49      -8.3181      2.00000
     50      -8.3023      2.00000
     51      -8.2453      2.00000
     52      -8.1317      2.00000
     53      -8.1142      2.00000
     54      -8.0953      2.00000
     55      -8.0582      2.00000
     56      -8.0135      2.00000
     57      -7.9759      2.00000
     58      -7.9235      2.00000
     59      -7.7456      2.00000
     60      -7.6380      2.00000
     61      -7.3511      2.00000
     62      -7.1954      2.00000
     63      -7.0943      2.00000
     64      -7.0664      2.00000
     65      -6.9981      2.00000
     66      -6.9546      2.00000
     67      -6.6790      2.00000
     68      -6.4919      2.00000
     69      -5.5867      2.00000
     70      -5.4440      2.00000
     71      -5.3760      2.00000
     72      -5.1849      2.00000
     73      -5.1376      2.00000
     74      -5.0723      2.00000
     75      -4.8073      2.00000
     76      -3.1695      2.00000
     77      -2.5115      2.00000
     78      -2.4591      2.00000
     79      -2.3802      2.00000
     80      -2.3676      2.00000
     81      -0.9332      0.00000
     82      -0.2711      0.00000
     83       0.0008      0.00000
     84       0.0526      0.00000
     85       0.2001      0.00000
     86       1.1644      0.00000
     87       1.2708      0.00000
     88       1.7051      0.00000
     89       1.8344      0.00000
     90       2.1268      0.00000
     91       2.1536      0.00000
     92       2.3187      0.00000
     93       2.4389      0.00000
     94       2.4464      0.00000
     95       2.4535      0.00000
     96       2.5929      0.00000
     97       2.6256      0.00000
     98       2.6753      0.00000

 k-point     2 :       0.5000    0.0000    0.0000
  band No.  band energies     occupation 
      1     -24.1389      2.00000
      2     -21.7478      2.00000
      3     -21.3540      2.00000
      4     -20.5488      2.00000
      5     -20.4385      2.00000
      6     -20.3651      2.00000
      7     -19.7934      2.00000
      8     -19.7143      2.00000
      9     -19.0799      2.00000
     10     -18.7115      2.00000
     11     -18.6778      2.00000
     12     -18.5968      2.00000
     13     -18.2029      2.00000
     14     -18.0613      2.00000
     15     -16.8330      2.00000
     16     -16.5273      2.00000
     17     -16.3948      2.00000
     18     -16.2226      2.00000
     19     -15.0332      2.00000
     20     -14.8316      2.00000
     21     -14.7335      2.00000
     22     -14.4300      2.00000
     23     -14.2591      2.00000
     24     -14.1066      2.00000
     25     -13.3654      2.00000
     26     -13.2745      2.00000
     27     -13.1705      2.00000
     28     -13.0217      2.00000
     29     -12.6462      2.00000
     30     -12.4125      2.00000
     31     -12.1306      2.00000
     32     -12.0895      2.00000
     33     -11.2737      2.00000
     34     -11.0481      2.00000
     35     -11.0315      2.00000
     36     -10.9313      2.00000
     37     -10.7325      2.00000
     38     -10.5115      2.00000
     39      -9.9555      2.00000
     40      -9.7980      2.00000
     41      -9.5156      2.00000
     42      -9.3242      2.00000
     43      -9.1154      2.00000
     44      -9.0894      2.00000
     45      -8.9969      2.00000
     46      -8.9376      2.00000
     47      -8.6583      2.00000
     48      -8.6378      2.00000
     49      -8.5017      2.00000
     50      -8.4438      2.00000
     51      -8.3415      2.00000
     52      -8.2734      2.00000
     53      -8.2270      2.00000
     54      -8.2223      2.00000
     55      -8.0606      2.00000
     56      -8.0103      2.00000
     57      -7.9930      2.00000
     58      -7.9468      2.00000
     59      -7.6174      2.00000
     60      -7.5761      2.00000
     61      -7.5076      2.00000
     62      -7.3873      2.00000
     63      -7.3182      2.00000
     64      -6.6404      2.00000
     65      -6.6022      2.00000
     66      -6.2352      2.00000
     67      -6.2179      2.00000
     68      -6.1788      2.00000
     69      -5.9396      2.00000
     70      -5.9298      2.00000
     71      -5.7559      2.00000
     72      -5.6345      2.00000
     73      -5.5791      2.00000
     74      -4.2856      2.00000
     75      -3.8808      2.00000
     76      -3.8499      2.00000
     77      -3.7338      2.00000
     78      -2.4648      2.00000
     79      -1.7813      1.07814
     80      -1.2346      0.00000
     81      -1.0403      0.00000
     82      -1.0203      0.00000
     83      -0.0899      0.00000
     84       0.4140      0.00000
     85       0.8610      0.00000
     86       1.1077      0.00000
     87       1.2294      0.00000
     88       1.3161      0.00000
     89       1.3995      0.00000
     90       1.4750      0.00000
     91       1.8516      0.00000
     92       2.0563      0.00000
     93       2.1705      0.00000
     94       2.3261      0.00000
     95       2.8329      0.00000
     96       3.0803      0.00000
     97       3.4333      0.00000
     98       3.6211      0.00000

 k-point     3 :       0.0000    0.3333    0.0000
  band No.  band energies     occupation 
      1     -24.1202      2.00000
      2     -21.6522      2.00000
      3     -21.2263      2.00000
      4     -21.1139      2.00000
      5     -20.6477      2.00000
      6     -20.4645      2.00000
      7     -19.7738      2.00000
      8     -19.3611      2.00000
      9     -19.0243      2.00000
     10     -18.7320      2.00000
     11     -18.6158      2.00000
     12     -18.1318      2.00000
     13     -17.9120      2.00000
     14     -17.3684      2.00000
     15     -16.7345      2.00000
     16     -16.6263      2.00000
     17     -16.4199      2.00000
     18     -16.1461      2.00000
     19     -15.8904      2.00000
     20     -15.6748      2.00000
     21     -15.6071      2.00000
     22     -15.1570      2.00000
     23     -14.3346      2.00000
     24     -14.2325      2.00000
     25     -13.8507      2.00000
     26     -13.0605      2.00000
     27     -12.4396      2.00000
     28     -12.3339      2.00000
     29     -12.2605      2.00000
     30     -12.0529      2.00000
     31     -11.9772      2.00000
     32     -11.8154      2.00000
     33     -11.0833      2.00000
     34     -10.7505      2.00000
     35     -10.6390      2.00000
     36     -10.5471      2.00000
     37     -10.3657      2.00000
     38     -10.0761      2.00000
     39      -9.9315      2.00000
     40      -9.8572      2.00000
     41      -9.7327      2.00000
     42      -9.5204      2.00000
     43      -9.2330      2.00000
     44      -9.1846      2.00000
     45      -9.1113      2.00000
     46      -9.0662      2.00000
     47      -9.0129      2.00000
     48      -8.9131      2.00000
     49      -8.5371      2.00000
     50      -8.4961      2.00000
     51      -8.3860      2.00000
     52      -8.2718      2.00000
     53      -8.1514      2.00000
     54      -8.0854      2.00000
     55      -8.0521      2.00000
     56      -8.0213      2.00000
     57      -8.0057      2.00000
     58      -7.9582      2.00000
     59      -7.8971      2.00000
     60      -7.6606      2.00000
     61      -7.2757      2.00000
     62      -7.1729      2.00000
     63      -7.1342      2.00000
     64      -7.0856      2.00000
     65      -6.8969      2.00000
     66      -6.5526      2.00000
     67      -6.2373      2.00000
     68      -6.1994      2.00000
     69      -6.1416      2.00000
     70      -5.9962      2.00000
     71      -5.7309      2.00000
     72      -5.5138      2.00000
     73      -4.8718      2.00000
     74      -4.5726      2.00000
     75      -4.5190      2.00000
     76      -4.1090      2.00000
     77      -3.7709      2.00000
     78      -2.6823      2.00000
     79      -1.7518      0.46093
     80      -1.0474      0.00000
     81      -0.9399      0.00000
     82      -0.7953      0.00000
     83      -0.4994      0.00000
     84       0.1057      0.00000
     85       0.3947      0.00000
     86       1.0719      0.00000
     87       1.2427      0.00000
     88       1.4197      0.00000
     89       1.5527      0.00000
     90       1.6346      0.00000
     91       1.7500      0.00000
     92       2.0119      0.00000
     93       2.1782      0.00000
     94       2.3327      0.00000
     95       2.4913      0.00000
     96       2.5852      0.00000
     97       2.6340      0.00000
     98       2.8245      0.00000

 k-point     4 :       0.5000    0.3333    0.0000
  band No.  band energies     occupation 
      1     -24.1202      2.00000
      2     -21.6009      2.00000
      3     -21.4524      2.00000
      4     -20.8699      2.00000
      5     -20.6439      2.00000
      6     -20.3315      2.00000
      7     -19.9325      2.00000
      8     -19.6838      2.00000
      9     -19.2917      2.00000
     10     -18.2955      2.00000
     11     -18.0876      2.00000
     12     -17.9775      2.00000
     13     -17.6225      2.00000
     14     -17.4329      2.00000
     15     -17.3022      2.00000
     16     -17.1845      2.00000
     17     -16.9158      2.00000
     18     -16.4829      2.00000
     19     -15.3701      2.00000
     20     -15.3022      2.00000
     21     -14.9054      2.00000
     22     -14.7577      2.00000
     23     -14.4174      2.00000
     24     -14.2108      2.00000
     25     -13.9045      2.00000
     26     -13.6663      2.00000
     27     -13.1940      2.00000
     28     -12.9809      2.00000
     29     -12.1227      2.00000
     30     -11.8360      2.00000
     31     -11.3354      2.00000
     32     -11.2261      2.00000
     33     -11.0913      2.00000
     34     -10.9319      2.00000
     35     -10.6098      2.00000
     36     -10.5910      2.00000
     37     -10.1209      2.00000
     38     -10.0682      2.00000
     39      -9.9206      2.00000
     40      -9.7990      2.00000
     41      -9.5659      2.00000
     42      -9.4412      2.00000
     43      -9.3746      2.00000
     44      -9.3129      2.00000
     45      -9.1788      2.00000
     46      -8.9658      2.00000
     47      -8.9395      2.00000
     48      -8.8236      2.00000
     49      -8.8150      2.00000
     50      -8.7039      2.00000
     51      -8.4831      2.00000
     52      -8.3794      2.00000
     53      -8.2601      2.00000
     54      -8.2398      2.00000
     55      -8.0971      2.00000
     56      -8.0591      2.00000
     57      -7.9810      2.00000
     58      -7.9437      2.00000
     59      -7.9075      2.00000
     60      -7.5246      2.00000
     61      -7.4602      2.00000
     62      -7.3078      2.00000
     63      -7.0509      2.00000
     64      -6.9738      2.00000
     65      -6.8616      2.00000
     66      -6.6170      2.00000
     67      -6.2643      2.00000
     68      -6.1001      2.00000
     69      -5.8787      2.00000
     70      -5.5667      2.00000
     71      -5.4669      2.00000
     72      -5.2387      2.00000
     73      -5.0112      2.00000
     74      -4.8432      2.00000
     75      -4.7315      2.00000
     76      -4.4483      2.00000
     77      -4.0758      2.00000
     78      -2.5571      2.00000
     79      -1.4478      0.00000
     80      -0.8884      0.00000
     81      -0.5941      0.00000
     82      -0.4096      0.00000
     83      -0.3082      0.00000
     84      -0.1191      0.00000
     85      -0.0043      0.00000
     86       0.4185      0.00000
     87       0.9433      0.00000
     88       1.2693      0.00000
     89       1.3450      0.00000
     90       1.3589      0.00000
     91       1.8804      0.00000
     92       1.9453      0.00000
     93       2.4456      0.00000
     94       2.4572      0.00000
     95       2.6394      0.00000
     96       2.9326      0.00000
     97       2.9801      0.00000
     98       3.2801      0.00000


--------------------------------------------------------------------------------------------------------


 soft charge-density along one line, spin component           1
         0         1         2         3         4         5         6         7         8         9
 total charge-density along one line
 
 pseudopotential strength for first ion, spin component:           1
 10.185  13.543  -0.000  -0.000   0.000   0.001   0.000  -0.001
 13.543  18.008  -0.000  -0.000   0.000   0.001   0.000  -0.001
 -0.000  -0.000  -4.317   0.000   0.000   8.444  -0.000  -0.001
 -0.000  -0.000   0.000  -4.309   0.000  -0.000   8.433  -0.000
  0.000   0.000   0.000   0.000  -4.316  -0.001  -0.000   8.443
  0.001   0.001   8.444  -0.000  -0.001 -18.651   0.000   0.001
  0.000   0.000  -0.000   8.433  -0.000   0.000 -18.638   0.000
 -0.001  -0.001  -0.001  -0.000   8.443   0.001   0.000 -18.648
 total augmentation occupancy for first ion, spin component:           1
  8.162  -3.627  -0.071  -0.000   0.013  -0.010  -0.000   0.002
 -3.627   1.668   0.038   0.000  -0.008   0.005   0.000  -0.001
 -0.071   0.038   1.824   0.001  -0.022   0.169   0.000  -0.003
 -0.000   0.000   0.001   1.202   0.001   0.000   0.071   0.000
  0.013  -0.008  -0.022   0.001   1.811  -0.002   0.000   0.166
 -0.010   0.005   0.169   0.000  -0.002   0.017   0.000  -0.000
 -0.000   0.000   0.000   0.071   0.000   0.000   0.005   0.000
  0.002  -0.001  -0.003   0.000   0.166  -0.000   0.000   0.017


------------------------ aborting loop because EDIFF is reached ----------------------------------------


    CHARGE:  cpu time    0.0330: real time    0.0330
    FORLOC:  cpu time    0.0057: real time    0.0057
    FORNL :  cpu time    0.1305: real time    0.1307
    STRESS:  cpu time    0.4107: real time    0.4106
    FORCOR:  cpu time    0.0399: real time    0.0398
    FORHAR:  cpu time    0.0139: real time    0.0139
    MIXING:  cpu time    0.0019: real time    0.0019
    OFIELD:  cpu time    0.0001: real time    0.0001

  FORCE on cell =-STRESS in cart. coord.  units (eV):
  Direction    XX          YY          ZZ          XY          YZ          ZX
  --------------------------------------------------------------------------------------
  Alpha Z    96.77599    96.77599    96.77599
  Ewald   21668.50821 21763.90502-26876.03746     0.44902    19.78505    64.68664
  Hartree 21626.52123 21780.20999-20691.03524    -0.14001    17.57461    57.31946
  E(xc)    -614.47363  -614.71553  -634.12407     0.00362     0.00727    -0.00818
  Local  -44880.37423-45144.48381 45636.05393    -0.20242   -37.28293  -121.94369
  n-local  -170.14239  -170.68945  -166.02283    -0.02128     0.00748    -0.00900
  augment    26.99361    27.20324    28.55717    -0.00018    -0.00308    -0.11797
  Kinetic  2260.61233  2272.36755  2611.25798    -0.04323    -0.14483    -0.36685
  Fock        0.00000     0.00000     0.00000     0.00000     0.00000     0.00000
  -------------------------------------------------------------------------------------
  Total      14.42112    10.57301     5.42545     0.04552    -0.05643    -0.43959
  in kB      16.32849    11.97142     6.14303     0.05153    -0.06389    -0.49773
  external pressure =       11.48 kB  Pullay stress =        0.00 kB


 VOLUME and BASIS-vectors are now :
 -----------------------------------------------------------------------------
  energy-cutoff  :      500.00
  volume of cell :     1415.02
      direct lattice vectors                 reciprocal lattice vectors
    12.786730919 -0.000772101  0.009973917     0.078206120  0.000004759 -0.000060927
    -0.000445774  7.365776352  0.003142061     0.000008243  0.135763039 -0.000057716
     0.011704186  0.006386303 15.024005299    -0.000051920 -0.000028396  0.066560199

  length of vectors
    12.786734832  7.365777036 15.024011215     0.078206144  0.135763052  0.066560226


 FORCES acting on ions
    electron-ion (+dipol)            ewald-force                    non-local-force                 convergence-correction
 -----------------------------------------------------------------------------------------------
   0.743E+01 -.346E+01 0.805E+01   -.780E+01 0.393E+01 -.802E+01   0.936E-01 0.291E+00 -.279E-01   -.472E-05 -.110E-04 0.142E-04
   -.693E+01 -.140E-01 0.891E+01   0.637E+01 0.174E-01 -.888E+01   -.273E+00 0.843E-03 -.223E-01   0.505E-05 0.806E-06 0.994E-05
   -.680E+01 -.153E+01 0.810E+01   0.686E+01 0.185E+01 -.808E+01   0.225E+00 0.154E-01 -.243E-01   0.138E-05 -.142E-04 0.155E-04
   0.563E+01 -.153E+00 0.864E+01   -.506E+01 0.173E+00 -.862E+01   0.883E+00 0.822E-02 -.176E-01   -.863E-05 0.815E-06 0.708E-05
   0.232E+02 0.401E+02 0.360E+02   -.234E+02 -.428E+02 -.360E+02   0.119E+01 0.521E+00 -.493E-01   0.344E-04 -.453E-05 -.555E-05
   0.350E+02 0.471E-01 0.132E+02   -.365E+02 -.774E-03 -.131E+02   0.159E+00 0.127E-02 -.599E-01   0.858E-05 0.332E-06 -.714E-05
   0.398E+02 0.118E+02 0.197E+02   -.414E+02 -.116E+02 -.196E+02   0.351E+00 0.834E+00 -.995E-01   0.135E-05 -.130E-05 -.116E-04
   0.156E+02 0.104E+01 0.277E+02   -.161E+02 -.114E+01 -.276E+02   -.112E+01 -.637E-02 0.286E-01   0.130E-04 -.989E-06 -.867E-05
   -.290E+02 0.108E+02 0.187E+02   0.295E+02 -.109E+02 -.187E+02   -.488E+00 -.257E+00 -.225E-01   -.941E-05 0.224E-06 -.100E-04
   -.162E+02 0.908E+00 0.271E+02   0.167E+02 -.950E+00 -.271E+02   -.117E+00 0.186E-01 0.469E-01   -.228E-04 -.206E-05 -.968E-05
   -.332E+02 0.270E+02 0.349E+02   0.341E+02 -.278E+02 -.348E+02   -.629E+00 0.667E+00 -.298E+00   -.147E-04 0.741E-05 -.748E-05
   -.258E+02 0.395E-01 0.136E+02   0.263E+02 -.810E-03 -.136E+02   0.223E+00 0.394E-02 0.342E-01   -.632E-05 0.187E-06 -.366E-05
   0.133E+02 -.836E-01 0.858E+01   -.138E+02 0.896E-01 -.859E+01   0.307E+00 -.296E-02 -.191E-01   0.657E-05 -.170E-05 0.175E-04
   -.159E+02 0.329E+01 0.101E+02   0.162E+02 -.344E+01 -.100E+02   -.617E-01 -.267E+00 0.271E-01   -.727E-05 -.514E-05 0.129E-04
   -.834E+01 -.218E+00 0.865E+01   0.828E+01 0.236E+00 -.865E+01   0.734E-01 0.631E-02 -.176E-01   0.250E-05 -.984E-06 0.185E-04
   0.164E+02 0.784E+01 0.970E+01   -.165E+02 -.820E+01 -.968E+01   0.806E+00 -.336E+00 0.523E-01   0.673E-05 0.263E-05 0.106E-04
   0.460E+02 0.161E+02 0.143E+02   -.476E+02 -.178E+02 -.144E+02   0.698E+00 0.515E+00 0.115E+00   -.118E-04 -.217E-04 -.735E-05
   0.945E+02 -.197E+00 0.185E+02   -.103E+03 0.223E+00 -.173E+02   0.542E+01 0.742E-01 -.146E+01   -.907E-04 -.111E-06 -.725E-05
   0.736E+01 0.360E+02 0.908E+02   -.406E+01 -.387E+02 -.910E+02   -.214E+01 0.630E+01 -.339E+00   0.543E-04 -.742E-04 0.311E-04
   -.677E+02 -.514E+00 0.264E+02   0.721E+02 0.535E+00 -.259E+02   0.839E+00 0.405E-01 -.618E+00   0.859E-05 -.537E-06 -.368E-05
   -.265E+02 0.267E+02 0.111E+03   0.277E+02 -.255E+02 -.113E+03   -.215E+01 0.129E+01 0.102E+01   -.231E-04 -.290E-04 0.328E-04
   -.303E+02 -.151E+01 0.117E+03   0.267E+02 0.148E+01 -.118E+03   -.412E+01 -.117E+00 0.895E+00   -.181E-04 0.179E-05 0.269E-04
   -.327E+02 0.363E+01 0.161E+02   0.330E+02 -.352E+01 -.161E+02   -.473E+00 0.145E+00 0.816E-01   -.545E-05 -.118E-04 -.351E-05
   0.767E+01 0.370E+01 0.803E+01   -.806E+01 -.420E+01 -.801E+01   0.756E-01 -.298E+00 -.285E-01   -.437E-05 0.128E-04 0.142E-04
   -.160E+02 -.314E+01 0.100E+02   0.162E+02 0.327E+01 -.100E+02   -.518E-01 0.253E+00 0.233E-01   -.732E-05 0.394E-05 0.130E-04
   -.699E+01 0.159E+01 0.808E+01   0.708E+01 -.191E+01 -.806E+01   0.236E+00 -.840E-02 -.284E-01   0.810E-06 0.156E-04 0.155E-04
   0.164E+02 -.787E+01 0.966E+01   -.165E+02 0.824E+01 -.963E+01   0.794E+00 0.347E+00 0.508E-01   0.762E-05 -.365E-05 0.105E-04
   0.225E+02 -.384E+02 0.349E+02   -.227E+02 0.409E+02 -.350E+02   0.120E+01 -.454E+00 0.252E-01   0.362E-04 0.395E-05 -.240E-05
   0.455E+02 -.160E+02 0.143E+02   -.472E+02 0.176E+02 -.143E+02   0.650E+00 -.516E+00 0.128E+00   -.104E-04 0.207E-04 -.664E-05
   0.385E+02 -.115E+02 0.195E+02   -.400E+02 0.113E+02 -.194E+02   0.421E+00 -.879E+00 -.958E-01   0.195E-05 0.176E-05 -.102E-04
   0.819E+01 -.385E+02 0.839E+02   -.524E+01 0.414E+02 -.840E+02   -.245E+01 -.618E+01 -.494E+00   0.578E-04 0.760E-04 0.329E-04
   -.278E+02 -.101E+02 0.187E+02   0.283E+02 0.102E+02 -.187E+02   -.541E+00 0.227E+00 -.229E-01   -.110E-04 0.789E-06 -.764E-05
   -.285E+02 -.292E+02 0.103E+03   0.301E+02 0.282E+02 -.104E+03   -.186E+01 -.119E+01 0.855E+00   -.238E-04 0.312E-04 0.350E-04
   -.325E+02 -.245E+02 0.343E+02   0.334E+02 0.252E+02 -.342E+02   -.680E+00 -.675E+00 -.188E+00   -.175E-04 -.949E-05 -.357E-05
   -.320E+02 -.383E+01 0.160E+02   0.323E+02 0.370E+01 -.160E+02   -.448E+00 -.135E+00 0.873E-01   -.644E-05 0.114E-04 -.195E-05
   0.200E+02 -.114E+01 0.171E+03   -.107E+02 0.108E+01 -.177E+03   -.187E+01 -.151E+00 0.613E+01   0.434E-04 -.210E-06 0.254E-04
   -.173E+02 0.122E+01 -.118E+04   0.152E+02 -.124E+01 0.120E+04   0.206E+01 0.220E-01 -.127E+02   0.100E-03 0.208E-04 0.223E-03
 -----------------------------------------------------------------------------------------------
   0.274E+01 -.658E-01 0.688E+01   0.284E-13 -.488E-14 -.455E-12   -.277E+01 0.101E+00 -.701E+01   0.864E-04 0.205E-04 0.448E-03
 
 
 POSITION                                       TOTAL-FORCE (eV/Angst)
 -----------------------------------------------------------------------------------
      2.13825      1.22226      3.75802        -0.270660      0.763367      0.002904
      0.01116      0.00150      3.75606        -0.832425      0.003305      0.011784
      0.71111      1.22581      3.75692         0.285290      0.333592     -0.001304
      2.82820      0.00114      3.75835         1.457449      0.027058      0.006732
      6.37248      1.23747      3.75356         0.986026     -2.143746     -0.057635
      4.28525      0.00106      3.75923        -1.359815      0.046685     -0.009355
      4.98371      1.21523      3.75859        -1.266064      0.988785     -0.019591
      7.12805      0.00146      3.76302        -1.582168     -0.099107      0.058929
     10.66127      1.23398      3.76604         0.049360     -0.412146     -0.020328
      8.51961      0.00072      3.76481         0.402679     -0.024342      0.071354
      9.23647      1.21818      3.75618         0.339752     -0.153774     -0.188151
     11.35696      0.00060      3.76503         0.746791      0.041738      0.044715
      2.13257      3.68426      3.75901        -0.236722      0.002102     -0.016510
     -0.00034      2.46265      3.75706         0.176454     -0.416641      0.052258
      0.71139      3.68413      3.75793         0.023609      0.022663     -0.018457
      2.84592      2.47117      3.75958         0.664388     -0.702881      0.080194
      4.28262      2.46849      3.76387        -0.986327     -1.161609      0.081227
      4.99139      3.68373      3.75837        -3.482925      0.098450     -0.249375
      7.07224      2.40214      3.73496         1.158112      3.666993     -0.558436
     10.63986      3.68341      3.76263         5.292066      0.060555     -0.145936
      8.54797      2.41652      3.70147        -0.947861      2.497541     -0.393714
      9.34265      3.68572      3.67919        -7.759543     -0.148003     -0.427603
     11.37461      2.44882      3.76829        -0.221421      0.256177      0.055119
      2.13846      6.14683      3.76013        -0.318689     -0.801968      0.001916
     -0.00071      4.90667      3.75810         0.176238      0.378325      0.052061
      0.71033      6.14312      3.75902         0.326431     -0.325830     -0.006088
      2.84585      4.89746      3.76062         0.670231      0.714997      0.082095
      6.37407      6.12812      3.75721         1.038197      2.096584     -0.011398
      4.28255      4.90048      3.76475        -1.039966      1.098435      0.090990
      4.98217      6.15329      3.76079        -1.045923     -1.074856     -0.023010
      7.08052      4.95968      3.74584         0.498606     -3.305863     -0.599399
     10.66161      6.13424      3.76793        -0.080858      0.329553     -0.024122
      8.53768      4.94510      3.71675        -0.303609     -2.162714     -0.456480
      9.23479      6.14897      3.75963         0.227062     -0.013052     -0.124272
     11.37448      4.91884      3.76928        -0.199587     -0.271559      0.068205
      6.27244      3.68806      3.62572         7.442846     -0.213325     -0.175950
      7.82301      3.64681      5.68515        -0.027026      0.004509      2.766628
 -----------------------------------------------------------------------------------
    total drift:                               -0.026870      0.034874     -0.136402


--------------------------------------------------------------------------------------------------------


  FREE ENERGIE OF THE ION-ELECTRON SYSTEM (eV)
  ---------------------------------------------------
  free  energy   TOTEN  =      -327.54848679 eV

  energy  without entropy=     -327.53664265  energy(sigma->0) =     -327.54256472
 
 d Force = 0.1635802E+01[-0.160E+01, 0.488E+01]  d Energy = 0.1376791E+01 0.259E+00
 d Force = 0.5750386E+03[ 0.534E+03, 0.616E+03]  d Ewald  = 0.4946357E+03 0.804E+02


--------------------------------------------------------------------------------------------------------


    POTLOK:  cpu time    0.0418: real time    0.0418


--------------------------------------------------------------------------------------------------------


 Steepest descent step on ions:
 trial-energy change:   -1.376791  1 .order   -1.630459   -4.875819    1.614902
  (g-gl).g = 0.488E+01      g.g   = 0.488E+01  gl.gl    = 0.000E+00
 g(Force)  = 0.487E+01   g(Stress)= 0.611E-02 ortho     = 0.000E+00
 gamma     =   0.00000
 trial     =   1.00000
 opt step  =   0.70216  (harmonic =   0.75120) maximal distance =0.27957962
 next E    =  -327.795681   (d E  =  -1.62398)


--------------------------------------------------------------------------------------------------------


    WAVPRE:  cpu time    0.0140: real time    0.0158
    FEWALD:  cpu time    0.0007: real time    0.0006
    GENKIN:  cpu time    0.0049: real time    0.0050

 real space projection operators:
  total allocation   :       1844.50 KBytes
  max/ min on nodes  :        473.25        450.44

    ORTHCH:  cpu time    0.0899: real time    0.0899
     LOOP+:  cpu time   12.8311: real time   12.9211


--------------------------------------- Iteration      3(   1)  ---------------------------------------


    POTLOK:  cpu time    0.0383: real time    0.0413
    SETDIJ:  cpu time    0.0023: real time    0.0023
     EDDAV:  cpu time    0.9428: real time    0.9464
       DOS:  cpu time    0.0010: real time    0.0010
    CHARGE:  cpu time    0.0360: real time    0.0361
    MIXING:  cpu time    0.0008: real time    0.0008
    --------------------------------------------
      LOOP:  cpu time    1.0213: real time    1.0279

 eigenvalue-minimisations  :   868
 total energy-change (2. order) :-0.1538281E+00  (-0.1021150E+02)
 number of electron     156.9999854 magnetization 
 augmentation part       11.5635569 magnetization 

 Broyden mixing:
  rms(total) = 0.15556E+00    rms(broyden)= 0.15536E+00
  rms(prec ) = 0.16270E+00
  weight for this iteration     100.00

 Free energy of the ion-electron system (eV)
  ---------------------------------------------------
  alpha Z        PSCENC =        96.77598676
  Ewald energy   TEWEN  =     16695.17340314
  -Hartree energ DENC   =    -22855.25284986
  -exchange      EXHF   =         0.00000000
  -V(xc)+E(xc)   XCENC  =       560.41237155
  PAW double counting   =     16977.43686064   -17181.25469458
  entropy T*S    EENTRO =        -0.01036381
  eigenvalues    EBANDS =     -1784.54421570
  atomic energy  EATOM  =      7163.56118773
  Solvation  Ediel_sol  =         0.00000000
  ---------------------------------------------------
  free energy    TOTEN  =      -327.70231413 eV

  energy without entropy =     -327.69195032  energy(sigma->0) =     -327.69713223


--------------------------------------------------------------------------------------------------------


--------------------------------------- Iteration      3(   2)  ---------------------------------------


    POTLOK:  cpu time    0.0425: real time    0.0456
    SETDIJ:  cpu time    0.0023: real time    0.0023
    EDDIAG:  cpu time    0.2000: real time    0.2005
  RMM-DIIS:  cpu time    0.3809: real time    0.3821
    ORTHCH:  cpu time    0.0485: real time    0.0485
       DOS:  cpu time    0.0005: real time    0.0006
    CHARGE:  cpu time    0.0323: real time    0.0324
    MIXING:  cpu time    0.0010: real time    0.0008
    --------------------------------------------
      LOOP:  cpu time    0.7080: real time    0.7129

 eigenvalue-minimisations  :   792
 total energy-change (2. order) :-0.9235413E-01  (-0.1117922E+00)
 number of electron     156.9999854 magnetization 
 augmentation part       11.5627279 magnetization 

 Broyden mixing:
  rms(total) = 0.80856E-01    rms(broyden)= 0.80832E-01
  rms(prec ) = 0.86578E-01
  weight for this iteration     100.00

 eigenvalues of (default mixing * dielectric matrix)
  average eigenvalue GAMMA=   1.2518
  1.2518

 Free energy of the ion-electron system (eV)
  ---------------------------------------------------
  alpha Z        PSCENC =        96.77598676
  Ewald energy   TEWEN  =     16695.17340314
  -Hartree energ DENC   =    -22851.84861553
  -exchange      EXHF   =         0.00000000
  -V(xc)+E(xc)   XCENC  =       560.31473009
  PAW double counting   =     16994.39267405   -17198.61326602
  entropy T*S    EENTRO =        -0.00960026
  eigenvalues    EBANDS =     -1787.54116823
  atomic energy  EATOM  =      7163.56118773
  Solvation  Ediel_sol  =         0.00000000
  ---------------------------------------------------
  free energy    TOTEN  =      -327.79466826 eV

  energy without entropy =     -327.78506800  energy(sigma->0) =     -327.78986813


--------------------------------------------------------------------------------------------------------


--------------------------------------- Iteration      3(   3)  ---------------------------------------


    POTLOK:  cpu time    0.0365: real time    0.0410
    SETDIJ:  cpu time    0.0023: real time    0.0023
    EDDIAG:  cpu time    0.1958: real time    0.2015
  RMM-DIIS:  cpu time    0.3797: real time    0.3925
    ORTHCH:  cpu time    0.0475: real time    0.0484
       DOS:  cpu time    0.0007: real time    0.0006
    CHARGE:  cpu time    0.0319: real time    0.0326
    MIXING:  cpu time    0.0010: real time    0.0010
    --------------------------------------------
      LOOP:  cpu time    0.6953: real time    0.7199

 eigenvalue-minimisations  :   844
 total energy-change (2. order) : 0.5054674E-02  (-0.6317331E-02)
 number of electron     156.9999853 magnetization 
 augmentation part       11.5678471 magnetization 

 Broyden mixing:
  rms(total) = 0.45511E-01    rms(broyden)= 0.45507E-01
  rms(prec ) = 0.47302E-01
  weight for this iteration     100.00

 eigenvalues of (default mixing * dielectric matrix)
  average eigenvalue GAMMA=   1.6055
  1.0153  2.1957

 Free energy of the ion-electron system (eV)
  ---------------------------------------------------
  alpha Z        PSCENC =        96.77598676
  Ewald energy   TEWEN  =     16695.17340314
  -Hartree energ DENC   =    -22849.80514197
  -exchange      EXHF   =         0.00000000
  -V(xc)+E(xc)   XCENC  =       560.25589329
  PAW double counting   =     16977.11775072   -17181.14913556
  entropy T*S    EENTRO =        -0.00959300
  eigenvalues    EBANDS =     -1789.70996470
  atomic energy  EATOM  =      7163.56118773
  Solvation  Ediel_sol  =         0.00000000
  ---------------------------------------------------
  free energy    TOTEN  =      -327.78961359 eV

  energy without entropy =     -327.78002058  energy(sigma->0) =     -327.78481708


--------------------------------------------------------------------------------------------------------


--------------------------------------- Iteration      3(   4)  ---------------------------------------


    POTLOK:  cpu time    0.0375: real time    0.0417
    SETDIJ:  cpu time    0.0022: real time    0.0022
    EDDIAG:  cpu time    0.1987: real time    0.2028
  RMM-DIIS:  cpu time    0.3747: real time    0.3804
    ORTHCH:  cpu time    0.0470: real time    0.0471
       DOS:  cpu time    0.0015: real time    0.0015
    CHARGE:  cpu time    0.0325: real time    0.0326
    MIXING:  cpu time    0.0010: real time    0.0010
    --------------------------------------------
      LOOP:  cpu time    0.6951: real time    0.7092

 eigenvalue-minimisations  :   822
 total energy-change (2. order) : 0.6535010E-03  (-0.1101190E-02)
 number of electron     156.9999853 magnetization 
 augmentation part       11.5700795 magnetization 

 Broyden mixing:
  rms(total) = 0.12663E-01    rms(broyden)= 0.12661E-01
  rms(prec ) = 0.13598E-01
  weight for this iteration     100.00

 eigenvalues of (default mixing * dielectric matrix)
  average eigenvalue GAMMA=   1.5486
  2.2886  1.1787  1.1787

 Free energy of the ion-electron system (eV)
  ---------------------------------------------------
  alpha Z        PSCENC =        96.77598676
  Ewald energy   TEWEN  =     16695.17340314
  -Hartree energ DENC   =    -22848.60158494
  -exchange      EXHF   =         0.00000000
  -V(xc)+E(xc)   XCENC  =       560.23412170
  PAW double counting   =     16950.30985398   -17154.33208102
  entropy T*S    EENTRO =        -0.00944234
  eigenvalues    EBANDS =     -1790.90040510
  atomic energy  EATOM  =      7163.56118773
  Solvation  Ediel_sol  =         0.00000000
  ---------------------------------------------------
  free energy    TOTEN  =      -327.78896008 eV

  energy without entropy =     -327.77951775  energy(sigma->0) =     -327.78423892


--------------------------------------------------------------------------------------------------------


--------------------------------------- Iteration      3(   5)  ---------------------------------------


    POTLOK:  cpu time    0.0370: real time    0.0407
    SETDIJ:  cpu time    0.0023: real time    0.0023
    EDDIAG:  cpu time    0.1990: real time    0.1993
  RMM-DIIS:  cpu time    0.3957: real time    0.3968
    ORTHCH:  cpu time    0.0476: real time    0.0478
       DOS:  cpu time    0.0010: real time    0.0007
    CHARGE:  cpu time    0.0321: real time    0.0324
    MIXING:  cpu time    0.0010: real time    0.0010
    --------------------------------------------
      LOOP:  cpu time    0.7158: real time    0.7212

 eigenvalue-minimisations  :   853
 total energy-change (2. order) : 0.2591055E-04  (-0.1302482E-03)
 number of electron     156.9999853 magnetization 
 augmentation part       11.5688593 magnetization 

 Broyden mixing:
  rms(total) = 0.40304E-02    rms(broyden)= 0.40294E-02
  rms(prec ) = 0.44082E-02
  weight for this iteration     100.00

 eigenvalues of (default mixing * dielectric matrix)
  average eigenvalue GAMMA=   1.4959
  2.4476  1.0006  1.0065  1.5287

 Free energy of the ion-electron system (eV)
  ---------------------------------------------------
  alpha Z        PSCENC =        96.77598676
  Ewald energy   TEWEN  =     16695.17340314
  -Hartree energ DENC   =    -22848.36306639
  -exchange      EXHF   =         0.00000000
  -V(xc)+E(xc)   XCENC  =       560.23933661
  PAW double counting   =     16943.37042347   -17147.46486647
  entropy T*S    EENTRO =        -0.00945167
  eigenvalues    EBANDS =     -1791.07188734
  atomic energy  EATOM  =      7163.56118773
  Solvation  Ediel_sol  =         0.00000000
  ---------------------------------------------------
  free energy    TOTEN  =      -327.78893417 eV

  energy without entropy =     -327.77948250  energy(sigma->0) =     -327.78420834


--------------------------------------------------------------------------------------------------------


--------------------------------------- Iteration      3(   6)  ---------------------------------------


    POTLOK:  cpu time    0.0408: real time    0.0411
    SETDIJ:  cpu time    0.0023: real time    0.0023
    EDDIAG:  cpu time    0.1993: real time    0.1996
  RMM-DIIS:  cpu time    0.4273: real time    0.4284
    ORTHCH:  cpu time    0.0474: real time    0.0475
       DOS:  cpu time    0.0006: real time    0.0006
    CHARGE:  cpu time    0.0324: real time    0.0325
    MIXING:  cpu time    0.0011: real time    0.0011
    --------------------------------------------
      LOOP:  cpu time    0.7513: real time    0.7531

 eigenvalue-minimisations  :   943
 total energy-change (2. order) :-0.7016204E-04  (-0.2286204E-04)
 number of electron     156.9999853 magnetization 
 augmentation part       11.5686789 magnetization 

 Broyden mixing:
  rms(total) = 0.16710E-02    rms(broyden)= 0.16708E-02
  rms(prec ) = 0.21379E-02
  weight for this iteration     100.00

 eigenvalues of (default mixing * dielectric matrix)
  average eigenvalue GAMMA=   1.5348
  2.5786  1.0173  1.0173  1.5304  1.5304

 Free energy of the ion-electron system (eV)
  ---------------------------------------------------
  alpha Z        PSCENC =        96.77598676
  Ewald energy   TEWEN  =     16695.17340314
  -Hartree energ DENC   =    -22848.12386099
  -exchange      EXHF   =         0.00000000
  -V(xc)+E(xc)   XCENC  =       560.23820274
  PAW double counting   =     16940.59516032   -17144.69340608
  entropy T*S    EENTRO =        -0.00946419
  eigenvalues    EBANDS =     -1791.30621378
  atomic energy  EATOM  =      7163.56118773
  Solvation  Ediel_sol  =         0.00000000
  ---------------------------------------------------
  free energy    TOTEN  =      -327.78900434 eV

  energy without entropy =     -327.77954015  energy(sigma->0) =     -327.78427224


--------------------------------------------------------------------------------------------------------


--------------------------------------- Iteration      3(   7)  ---------------------------------------


    POTLOK:  cpu time    0.0371: real time    0.0406
    SETDIJ:  cpu time    0.0023: real time    0.0023
    EDDIAG:  cpu time    0.1990: real time    0.1996
  RMM-DIIS:  cpu time    0.3728: real time    0.3746
    ORTHCH:  cpu time    0.0486: real time    0.0486
       DOS:  cpu time    0.0010: real time    0.0005
    CHARGE:  cpu time    0.0318: real time    0.0323
    MIXING:  cpu time    0.0011: real time    0.0011
    --------------------------------------------
      LOOP:  cpu time    0.6936: real time    0.6996

 eigenvalue-minimisations  :   805
 total energy-change (2. order) :-0.5241543E-04  (-0.4599299E-05)
 number of electron     156.9999853 magnetization 
 augmentation part       11.5688709 magnetization 

 Broyden mixing:
  rms(total) = 0.73095E-03    rms(broyden)= 0.73074E-03
  rms(prec ) = 0.11665E-02
  weight for this iteration     100.00

 eigenvalues of (default mixing * dielectric matrix)
  average eigenvalue GAMMA=   1.4860
  2.5529  2.0188  1.3295  1.0576  1.0576  0.8996

 Free energy of the ion-electron system (eV)
  ---------------------------------------------------
  alpha Z        PSCENC =        96.77598676
  Ewald energy   TEWEN  =     16695.17340314
  -Hartree energ DENC   =    -22847.88194395
  -exchange      EXHF   =         0.00000000
  -V(xc)+E(xc)   XCENC  =       560.23518299
  PAW double counting   =     16940.24228055   -17144.33776804
  entropy T*S    EENTRO =        -0.00945555
  eigenvalues    EBANDS =     -1791.54793038
  atomic energy  EATOM  =      7163.56118773
  Solvation  Ediel_sol  =         0.00000000
  ---------------------------------------------------
  free energy    TOTEN  =      -327.78905675 eV

  energy without entropy =     -327.77960120  energy(sigma->0) =     -327.78432898


--------------------------------------------------------------------------------------------------------


--------------------------------------- Iteration      3(   8)  ---------------------------------------


    POTLOK:  cpu time    0.0367: real time    0.0407
    SETDIJ:  cpu time    0.0022: real time    0.0022
    EDDIAG:  cpu time    0.2015: real time    0.2018
  RMM-DIIS:  cpu time    0.3093: real time    0.3103
    ORTHCH:  cpu time    0.0486: real time    0.0486
       DOS:  cpu time    0.0006: real time    0.0005
    CHARGE:  cpu time    0.0323: real time    0.0324
    MIXING:  cpu time    0.0012: real time    0.0012
    --------------------------------------------
      LOOP:  cpu time    0.6324: real time    0.6378

 eigenvalue-minimisations  :   668
 total energy-change (2. order) :-0.3718081E-04  (-0.8820555E-06)
 number of electron     156.9999853 magnetization 
 augmentation part       11.5688465 magnetization 

 Broyden mixing:
  rms(total) = 0.33018E-03    rms(broyden)= 0.33015E-03
  rms(prec ) = 0.76668E-03
  weight for this iteration     100.00

 eigenvalues of (default mixing * dielectric matrix)
  average eigenvalue GAMMA=   1.5182
  2.6680  2.0958  1.3096  1.3096  1.0483  1.0980  1.0980

 Free energy of the ion-electron system (eV)
  ---------------------------------------------------
  alpha Z        PSCENC =        96.77598676
  Ewald energy   TEWEN  =     16695.17340314
  -Hartree energ DENC   =    -22847.73380325
  -exchange      EXHF   =         0.00000000
  -V(xc)+E(xc)   XCENC  =       560.23433039
  PAW double counting   =     16940.34763461   -17144.44667936
  entropy T*S    EENTRO =        -0.00945637
  eigenvalues    EBANDS =     -1791.69169760
  atomic energy  EATOM  =      7163.56118773
  Solvation  Ediel_sol  =         0.00000000
  ---------------------------------------------------
  free energy    TOTEN  =      -327.78909393 eV

  energy without entropy =     -327.77963757  energy(sigma->0) =     -327.78436575


--------------------------------------------------------------------------------------------------------


--------------------------------------- Iteration      3(   9)  ---------------------------------------


    POTLOK:  cpu time    0.0403: real time    0.0406
    SETDIJ:  cpu time    0.0022: real time    0.0022
    EDDIAG:  cpu time    0.1997: real time    0.2001
  RMM-DIIS:  cpu time    0.3007: real time    0.3014
    ORTHCH:  cpu time    0.0479: real time    0.0482
       DOS:  cpu time    0.0006: real time    0.0006
    CHARGE:  cpu time    0.0333: real time    0.0333
    MIXING:  cpu time    0.0012: real time    0.0013
    --------------------------------------------
      LOOP:  cpu time    0.6261: real time    0.6277

 eigenvalue-minimisations  :   643
 total energy-change (2. order) :-0.5175889E-04  (-0.1031391E-05)
 number of electron     156.9999853 magnetization 
 augmentation part       11.5688517 magnetization 

 Broyden mixing:
  rms(total) = 0.27655E-03    rms(broyden)= 0.27649E-03
  rms(prec ) = 0.53608E-03
  weight for this iteration     100.00

 eigenvalues of (default mixing * dielectric matrix)
  average eigenvalue GAMMA=   1.5572
  2.7717  2.4661  1.8659  1.1251  1.1251  1.1858  0.9591  0.9591

 Free energy of the ion-electron system (eV)
  ---------------------------------------------------
  alpha Z        PSCENC =        96.77598676
  Ewald energy   TEWEN  =     16695.17340314
  -Hartree energ DENC   =    -22847.48980021
  -exchange      EXHF   =         0.00000000
  -V(xc)+E(xc)   XCENC  =       560.23258784
  PAW double counting   =     16940.49529514   -17144.59669529
  entropy T*S    EENTRO =        -0.00944843
  eigenvalues    EBANDS =     -1791.93166238
  atomic energy  EATOM  =      7163.56118773
  Solvation  Ediel_sol  =         0.00000000
  ---------------------------------------------------
  free energy    TOTEN  =      -327.78914569 eV

  energy without entropy =     -327.77969726  energy(sigma->0) =     -327.78442148


--------------------------------------------------------------------------------------------------------


--------------------------------------- Iteration      3(  10)  ---------------------------------------


    POTLOK:  cpu time    0.0404: real time    0.0407
    SETDIJ:  cpu time    0.0022: real time    0.0022
    EDDIAG:  cpu time    0.1990: real time    0.1994
  RMM-DIIS:  cpu time    0.2435: real time    0.2453
    ORTHCH:  cpu time    0.0483: real time    0.0483
       DOS:  cpu time    0.0005: real time    0.0005
    CHARGE:  cpu time    0.0549: real time    0.0550
    MIXING:  cpu time    0.0015: real time    0.0015
    --------------------------------------------
      LOOP:  cpu time    0.5904: real time    0.5928

 eigenvalue-minimisations  :   484
 total energy-change (2. order) :-0.3087603E-04  (-0.5904905E-06)
 number of electron     156.9999853 magnetization 
 augmentation part       11.5689306 magnetization 

 Broyden mixing:
  rms(total) = 0.16985E-03    rms(broyden)= 0.16984E-03
  rms(prec ) = 0.31449E-03
  weight for this iteration     100.00

 eigenvalues of (default mixing * dielectric matrix)
  average eigenvalue GAMMA=   1.6960
  3.6208  2.4192  2.0083  2.0083  1.1288  1.1288  1.1110  0.9813  0.8579

 Free energy of the ion-electron system (eV)
  ---------------------------------------------------
  alpha Z        PSCENC =        96.77598676
  Ewald energy   TEWEN  =     16695.17340314
  -Hartree energ DENC   =    -22847.28214807
  -exchange      EXHF   =         0.00000000
  -V(xc)+E(xc)   XCENC  =       560.23103975
  PAW double counting   =     16940.70297129   -17144.80250479
  entropy T*S    EENTRO =        -0.00944656
  eigenvalues    EBANDS =     -1792.13966582
  atomic energy  EATOM  =      7163.56118773
  Solvation  Ediel_sol  =         0.00000000
  ---------------------------------------------------
  free energy    TOTEN  =      -327.78917657 eV

  energy without entropy =     -327.77973001  energy(sigma->0) =     -327.78445329


--------------------------------------------------------------------------------------------------------


--------------------------------------- Iteration      3(  11)  ---------------------------------------


    POTLOK:  cpu time    0.0411: real time    0.0414
    SETDIJ:  cpu time    0.0022: real time    0.0022
    EDDIAG:  cpu time    0.1989: real time    0.1993
  RMM-DIIS:  cpu time    0.2455: real time    0.2470
    ORTHCH:  cpu time    0.1233: real time    0.1233
       DOS:  cpu time    0.0009: real time    0.0009
    CHARGE:  cpu time    0.0325: real time    0.0325
    MIXING:  cpu time    0.0014: real time    0.0013
    --------------------------------------------
      LOOP:  cpu time    0.6458: real time    0.6479

 eigenvalue-minimisations  :   480
 total energy-change (2. order) :-0.1832848E-04  (-0.4775700E-06)
 number of electron     156.9999853 magnetization 
 augmentation part       11.5688778 magnetization 

 Broyden mixing:
  rms(total) = 0.13488E-03    rms(broyden)= 0.13486E-03
  rms(prec ) = 0.19542E-03
  weight for this iteration     100.00

 eigenvalues of (default mixing * dielectric matrix)
  average eigenvalue GAMMA=   1.7221
  4.5898  2.6316  2.0415  1.8176  1.1234  1.1234  1.1036  1.1036  0.9625  0.7237

 Free energy of the ion-electron system (eV)
  ---------------------------------------------------
  alpha Z        PSCENC =        96.77598676
  Ewald energy   TEWEN  =     16695.17340314
  -Hartree energ DENC   =    -22847.12123658
  -exchange      EXHF   =         0.00000000
  -V(xc)+E(xc)   XCENC  =       560.23037727
  PAW double counting   =     16940.73846942   -17144.83989091
  entropy T*S    EENTRO =        -0.00944509
  eigenvalues    EBANDS =     -1792.29804664
  atomic energy  EATOM  =      7163.56118773
  Solvation  Ediel_sol  =         0.00000000
  ---------------------------------------------------
  free energy    TOTEN  =      -327.78919490 eV

  energy without entropy =     -327.77974981  energy(sigma->0) =     -327.78447235


--------------------------------------------------------------------------------------------------------


--------------------------------------- Iteration      3(  12)  ---------------------------------------


    POTLOK:  cpu time    0.0371: real time    0.0406
    SETDIJ:  cpu time    0.0022: real time    0.0022
    EDDIAG:  cpu time    0.1990: real time    0.1993
  RMM-DIIS:  cpu time    0.2388: real time    0.2421
    ORTHCH:  cpu time    0.0444: real time    0.0462
       DOS:  cpu time    0.0017: real time    0.0017
    CHARGE:  cpu time    0.0326: real time    0.0326
    MIXING:  cpu time    0.0015: real time    0.0015
    --------------------------------------------
      LOOP:  cpu time    0.5572: real time    0.5662

 eigenvalue-minimisations  :   452
 total energy-change (2. order) :-0.4168211E-05  (-0.1038046E-06)
 number of electron     156.9999853 magnetization 
 augmentation part       11.5689239 magnetization 

 Broyden mixing:
  rms(total) = 0.67666E-04    rms(broyden)= 0.67659E-04
  rms(prec ) = 0.12165E-03
  weight for this iteration     100.00

 eigenvalues of (default mixing * dielectric matrix)
  average eigenvalue GAMMA=   1.8495
  6.1046  2.5468  2.3679  1.6574  1.6574  1.1621  1.1621  1.0081  1.0081  0.9986
  0.6718

 Free energy of the ion-electron system (eV)
  ---------------------------------------------------
  alpha Z        PSCENC =        96.77598676
  Ewald energy   TEWEN  =     16695.17340314
  -Hartree energ DENC   =    -22847.07594284
  -exchange      EXHF   =         0.00000000
  -V(xc)+E(xc)   XCENC  =       560.23009065
  PAW double counting   =     16940.77687777   -17144.87697557
  entropy T*S    EENTRO =        -0.00944424
  eigenvalues    EBANDS =     -1792.34438247
  atomic energy  EATOM  =      7163.56118773
  Solvation  Ediel_sol  =         0.00000000
  ---------------------------------------------------
  free energy    TOTEN  =      -327.78919906 eV

  energy without entropy =     -327.77975483  energy(sigma->0) =     -327.78447695


--------------------------------------------------------------------------------------------------------


--------------------------------------- Iteration      3(  13)  ---------------------------------------


    POTLOK:  cpu time    0.0377: real time    0.0414
    SETDIJ:  cpu time    0.0022: real time    0.0022
    EDDIAG:  cpu time    0.1987: real time    0.1991
  RMM-DIIS:  cpu time    0.2286: real time    0.2291
    ORTHCH:  cpu time    0.0482: real time    0.0483
       DOS:  cpu time    0.0008: real time    0.0007
    CHARGE:  cpu time    0.0325: real time    0.0326
    MIXING:  cpu time    0.0015: real time    0.0015
    --------------------------------------------
      LOOP:  cpu time    0.5503: real time    0.5550

 eigenvalue-minimisations  :   450
 total energy-change (2. order) :-0.4691530E-05  (-0.6594518E-07)
 number of electron     156.9999853 magnetization 
 augmentation part       11.5689071 magnetization 

 Broyden mixing:
  rms(total) = 0.43637E-04    rms(broyden)= 0.43623E-04
  rms(prec ) = 0.78413E-04
  weight for this iteration     100.00

 eigenvalues of (default mixing * dielectric matrix)
  average eigenvalue GAMMA=   1.9178
  6.8302  2.8524  2.2997  2.2997  1.1449  1.1449  1.4096  1.3055  1.0751  1.0072
  0.9902  0.6543

 Free energy of the ion-electron system (eV)
  ---------------------------------------------------
  alpha Z        PSCENC =        96.77598676
  Ewald energy   TEWEN  =     16695.17340314
  -Hartree energ DENC   =    -22847.04390124
  -exchange      EXHF   =         0.00000000
  -V(xc)+E(xc)   XCENC  =       560.23007135
  PAW double counting   =     16940.75593586   -17144.85652130
  entropy T*S    EENTRO =        -0.00944364
  eigenvalues    EBANDS =     -1792.37592242
  atomic energy  EATOM  =      7163.56118773
  Solvation  Ediel_sol  =         0.00000000
  ---------------------------------------------------
  free energy    TOTEN  =      -327.78920376 eV

  energy without entropy =     -327.77976012  energy(sigma->0) =     -327.78448194


--------------------------------------------------------------------------------------------------------


--------------------------------------- Iteration      3(  14)  ---------------------------------------


    POTLOK:  cpu time    0.0374: real time    0.0412
    SETDIJ:  cpu time    0.0022: real time    0.0022
    EDDIAG:  cpu time    0.2378: real time    0.2383
  RMM-DIIS:  cpu time    0.2080: real time    0.2085
    ORTHCH:  cpu time    0.0487: real time    0.0487
       DOS:  cpu time    0.0005: real time    0.0005
    CHARGE:  cpu time    0.0324: real time    0.0324
    MIXING:  cpu time    0.0016: real time    0.0016
    --------------------------------------------
      LOOP:  cpu time    0.5686: real time    0.5735

 eigenvalue-minimisations  :   324
 total energy-change (2. order) :-0.3086239E-05  (-0.3650209E-07)
 number of electron     156.9999853 magnetization 
 augmentation part       11.5689175 magnetization 

 Broyden mixing:
  rms(total) = 0.29961E-04    rms(broyden)= 0.29955E-04
  rms(prec ) = 0.44940E-04
  weight for this iteration     100.00

 eigenvalues of (default mixing * dielectric matrix)
  average eigenvalue GAMMA=   1.9967
  7.6504  3.3155  2.6773  1.9810  1.8311  1.4009  1.1696  1.1696  1.0828  1.0828
  1.0041  0.9473  0.6444

 Free energy of the ion-electron system (eV)
  ---------------------------------------------------
  alpha Z        PSCENC =        96.77598676
  Ewald energy   TEWEN  =     16695.17340314
  -Hartree energ DENC   =    -22847.02711631
  -exchange      EXHF   =         0.00000000
  -V(xc)+E(xc)   XCENC  =       560.23011830
  PAW double counting   =     16940.75909757   -17144.85957268
  entropy T*S    EENTRO =        -0.00944414
  eigenvalues    EBANDS =     -1792.39286722
  atomic energy  EATOM  =      7163.56118773
  Solvation  Ediel_sol  =         0.00000000
  ---------------------------------------------------
  free energy    TOTEN  =      -327.78920684 eV

  energy without entropy =     -327.77976270  energy(sigma->0) =     -327.78448477


--------------------------------------------------------------------------------------------------------


--------------------------------------- Iteration      3(  15)  ---------------------------------------


    POTLOK:  cpu time    0.0421: real time    0.0423
    SETDIJ:  cpu time    0.0022: real time    0.0022
    EDDIAG:  cpu time    0.2005: real time    0.2008
  RMM-DIIS:  cpu time    0.2027: real time    0.2032
    ORTHCH:  cpu time    0.0476: real time    0.0476
       DOS:  cpu time    0.0008: real time    0.0008
    CHARGE:  cpu time    0.0325: real time    0.0326
    MIXING:  cpu time    0.0017: real time    0.0017
    --------------------------------------------
      LOOP:  cpu time    0.5309: real time    0.5312

 eigenvalue-minimisations  :   304
 total energy-change (2. order) :-0.1405471E-05  (-0.1734120E-07)
 number of electron     156.9999853 magnetization 
 augmentation part       11.5689089 magnetization 

 Broyden mixing:
  rms(total) = 0.21261E-04    rms(broyden)= 0.21254E-04
  rms(prec ) = 0.28250E-04
  weight for this iteration     100.00

 eigenvalues of (default mixing * dielectric matrix)
  average eigenvalue GAMMA=   2.0410
  8.0383  3.9445  2.4193  2.4193  2.1586  1.4739  1.1743  1.1743  1.1455  1.1455
  0.9854  0.9854  0.8722  0.6376

 Free energy of the ion-electron system (eV)
  ---------------------------------------------------
  alpha Z        PSCENC =        96.77598676
  Ewald energy   TEWEN  =     16695.17340314
  -Hartree energ DENC   =    -22847.02041904
  -exchange      EXHF   =         0.00000000
  -V(xc)+E(xc)   XCENC  =       560.23016932
  PAW double counting   =     16940.75490390   -17144.85552384
  entropy T*S    EENTRO =        -0.00944431
  eigenvalues    EBANDS =     -1792.39947191
  atomic energy  EATOM  =      7163.56118773
  Solvation  Ediel_sol  =         0.00000000
  ---------------------------------------------------
  free energy    TOTEN  =      -327.78920825 eV

  energy without entropy =     -327.77976393  energy(sigma->0) =     -327.78448609


--------------------------------------------------------------------------------------------------------


--------------------------------------- Iteration      3(  16)  ---------------------------------------


    POTLOK:  cpu time    0.0372: real time    0.0408
    SETDIJ:  cpu time    0.0023: real time    0.0023
    EDDIAG:  cpu time    0.1986: real time    0.1995
  RMM-DIIS:  cpu time    0.1812: real time    0.1823
    ORTHCH:  cpu time    0.0477: real time    0.0477
       DOS:  cpu time    0.0007: real time    0.0007
    --------------------------------------------
      LOOP:  cpu time    0.4667: real time    0.4732

 eigenvalue-minimisations  :   179
 total energy-change (2. order) :-0.5807924E-06  (-0.5743995E-08)
 number of electron     156.9999853 magnetization 
 augmentation part       11.5689089 magnetization 

 Free energy of the ion-electron system (eV)
  ---------------------------------------------------
  alpha Z        PSCENC =        96.77598676
  Ewald energy   TEWEN  =     16695.17340314
  -Hartree energ DENC   =    -22847.01776129
  -exchange      EXHF   =         0.00000000
  -V(xc)+E(xc)   XCENC  =       560.23019041
  PAW double counting   =     16940.76578844   -17144.86633756
  entropy T*S    EENTRO =        -0.00944427
  eigenvalues    EBANDS =     -1792.40222218
  atomic energy  EATOM  =      7163.56118773
  Solvation  Ediel_sol  =         0.00000000
  ---------------------------------------------------
  free energy    TOTEN  =      -327.78920883 eV

  energy without entropy =     -327.77976456  energy(sigma->0) =     -327.78448669


--------------------------------------------------------------------------------------------------------


 average (electrostatic) potential at core
  the test charge radii are     0.6991  0.7089  0.9521
  (the norm of the test charge is              1.0000)
       1 -57.6370       2 -57.5821       3 -57.5677       4 -57.6893       5 -58.1121
       6 -57.8087       7 -58.0158       8 -58.0100       9 -57.6758      10 -57.9011
      11 -57.8217      12 -57.5590      13 -57.6050      14 -57.5508      15 -57.4987
      16 -57.7394      17 -57.9448      18 -59.0671      19 -59.2769      20 -57.7008
      21 -58.3681      22 -57.9828      23 -57.5877      24 -57.6354      25 -57.5499
      26 -57.5674      27 -57.7359      28 -58.1084      29 -57.9415      30 -58.0160
      31 -59.2640      32 -57.6754      33 -58.3559      34 -57.8231      35 -57.5839
      36 -74.5857      37 -40.7665
 
 
 
 E-fermi :  -1.7669     XC(G=0):  -3.1258     alpha+bet : -2.6204


 k-point     1 :       0.0000    0.0000    0.0000
  band No.  band energies     occupation 
      1     -24.1842      2.00000
      2     -21.7257      2.00000
      3     -21.4024      2.00000
      4     -20.9179      2.00000
      5     -20.4287      2.00000
      6     -19.7959      2.00000
      7     -19.6381      2.00000
      8     -19.4771      2.00000
      9     -19.4574      2.00000
     10     -19.4006      2.00000
     11     -19.3697      2.00000
     12     -18.0010      2.00000
     13     -17.8002      2.00000
     14     -17.6723      2.00000
     15     -17.6063      2.00000
     16     -16.9007      2.00000
     17     -16.2550      2.00000
     18     -15.5518      2.00000
     19     -15.2874      2.00000
     20     -15.2207      2.00000
     21     -15.1097      2.00000
     22     -14.2461      2.00000
     23     -14.1595      2.00000
     24     -14.0581      2.00000
     25     -13.8586      2.00000
     26     -13.3690      2.00000
     27     -13.2050      2.00000
     28     -12.5509      2.00000
     29     -12.4205      2.00000
     30     -12.2411      2.00000
     31     -12.1937      2.00000
     32     -12.1669      2.00000
     33     -12.1539      2.00000
     34     -11.1314      2.00000
     35     -10.8865      2.00000
     36     -10.7286      2.00000
     37     -10.6084      2.00000
     38     -10.5669      2.00000
     39     -10.2797      2.00000
     40     -10.2506      2.00000
     41      -9.6188      2.00000
     42      -9.5423      2.00000
     43      -9.4120      2.00000
     44      -9.2683      2.00000
     45      -9.1768      2.00000
     46      -8.6346      2.00000
     47      -8.6123      2.00000
     48      -8.5175      2.00000
     49      -8.4224      2.00000
     50      -8.3653      2.00000
     51      -8.3131      2.00000
     52      -8.2355      2.00000
     53      -8.2037      2.00000
     54      -8.1880      2.00000
     55      -8.1564      2.00000
     56      -8.1150      2.00000
     57      -8.1010      2.00000
     58      -7.9441      2.00000
     59      -7.7853      2.00000
     60      -7.6731      2.00000
     61      -7.3711      2.00000
     62      -7.2647      2.00000
     63      -7.0820      2.00000
     64      -7.0662      2.00000
     65      -7.0179      2.00000
     66      -7.0046      2.00000
     67      -6.7752      2.00000
     68      -6.5532      2.00000
     69      -5.6031      2.00000
     70      -5.4680      2.00000
     71      -5.4412      2.00000
     72      -5.2144      2.00000
     73      -5.1512      2.00000
     74      -5.1284      2.00000
     75      -4.8352      2.00000
     76      -3.1063      2.00000
     77      -2.5353      2.00000
     78      -2.4602      2.00000
     79      -2.4495      2.00000
     80      -2.2401      2.00000
     81      -0.9622      0.00000
     82      -0.2949      0.00000
     83      -0.0338      0.00000
     84       0.0187      0.00000
     85       0.1245      0.00000
     86       1.1672      0.00000
     87       1.3565      0.00000
     88       1.7340      0.00000
     89       1.8119      0.00000
     90       2.1860      0.00000
     91       2.2691      0.00000
     92       2.3796      0.00000
     93       2.3976      0.00000
     94       2.4010      0.00000
     95       2.4684      0.00000
     96       2.5591      0.00000
     97       2.5793      0.00000
     98       2.6124      0.00000

 k-point     2 :       0.5000    0.0000    0.0000
  band No.  band energies     occupation 
      1     -24.1841      2.00000
      2     -21.7708      2.00000
      3     -21.3676      2.00000
      4     -20.6242      2.00000
      5     -20.4407      2.00000
      6     -20.4106      2.00000
      7     -19.8074      2.00000
      8     -19.7419      2.00000
      9     -19.1077      2.00000
     10     -18.7591      2.00000
     11     -18.7284      2.00000
     12     -18.6603      2.00000
     13     -18.2097      2.00000
     14     -18.1427      2.00000
     15     -16.8196      2.00000
     16     -16.5643      2.00000
     17     -16.4344      2.00000
     18     -16.2843      2.00000
     19     -15.0745      2.00000
     20     -14.9282      2.00000
     21     -14.7434      2.00000
     22     -14.4710      2.00000
     23     -14.3232      2.00000
     24     -14.1535      2.00000
     25     -13.3653      2.00000
     26     -13.3301      2.00000
     27     -13.2478      2.00000
     28     -13.1192      2.00000
     29     -12.6889      2.00000
     30     -12.4658      2.00000
     31     -12.2053      2.00000
     32     -12.0999      2.00000
     33     -11.2992      2.00000
     34     -11.1739      2.00000
     35     -11.0576      2.00000
     36     -10.9730      2.00000
     37     -10.8606      2.00000
     38     -10.5212      2.00000
     39     -10.0336      2.00000
     40      -9.8242      2.00000
     41      -9.5288      2.00000
     42      -9.3650      2.00000
     43      -9.2681      2.00000
     44      -9.1232      2.00000
     45      -9.0395      2.00000
     46      -9.0127      2.00000
     47      -8.7866      2.00000
     48      -8.6878      2.00000
     49      -8.5370      2.00000
     50      -8.5321      2.00000
     51      -8.4073      2.00000
     52      -8.3564      2.00000
     53      -8.3449      2.00000
     54      -8.2730      2.00000
     55      -8.2022      2.00000
     56      -8.1778      2.00000
     57      -8.1009      2.00000
     58      -8.0239      2.00000
     59      -7.6574      2.00000
     60      -7.6160      2.00000
     61      -7.5145      2.00000
     62      -7.4370      2.00000
     63      -7.3828      2.00000
     64      -6.6385      2.00000
     65      -6.5993      2.00000
     66      -6.2833      2.00000
     67      -6.2531      2.00000
     68      -6.2203      2.00000
     69      -6.0304      2.00000
     70      -5.9714      2.00000
     71      -5.8126      2.00000
     72      -5.6386      2.00000
     73      -5.6261      2.00000
     74      -4.2430      2.00000
     75      -3.9012      2.00000
     76      -3.8948      2.00000
     77      -3.8008      2.00000
     78      -2.2415      2.00000
     79      -1.7862      1.41599
     80      -1.2634      0.00000
     81      -1.1150      0.00000
     82      -1.0995      0.00000
     83      -0.1006      0.00000
     84       0.4114      0.00000
     85       0.8563      0.00000
     86       1.1218      0.00000
     87       1.1881      0.00000
     88       1.2678      0.00000
     89       1.3322      0.00000
     90       1.4649      0.00000
     91       1.9226      0.00000
     92       2.1040      0.00000
     93       2.3218      0.00000
     94       2.3520      0.00000
     95       2.7211      0.00000
     96       2.7674      0.00000
     97       2.9971      0.00000
     98       3.3302      0.00000

 k-point     3 :       0.0000    0.3333    0.0000
  band No.  band energies     occupation 
      1     -24.1656      2.00000
      2     -21.6604      2.00000
      3     -21.2595      2.00000
      4     -21.1615      2.00000
      5     -20.6573      2.00000
      6     -20.5181      2.00000
      7     -19.8078      2.00000
      8     -19.3960      2.00000
      9     -19.0483      2.00000
     10     -18.7695      2.00000
     11     -18.6708      2.00000
     12     -18.1294      2.00000
     13     -17.9702      2.00000
     14     -17.4250      2.00000
     15     -16.8022      2.00000
     16     -16.6433      2.00000
     17     -16.4609      2.00000
     18     -16.1728      2.00000
     19     -15.9430      2.00000
     20     -15.7339      2.00000
     21     -15.6736      2.00000
     22     -15.2017      2.00000
     23     -14.3772      2.00000
     24     -14.2689      2.00000
     25     -13.9099      2.00000
     26     -13.0632      2.00000
     27     -12.5261      2.00000
     28     -12.3485      2.00000
     29     -12.3403      2.00000
     30     -12.1207      2.00000
     31     -12.0286      2.00000
     32     -11.8599      2.00000
     33     -11.1168      2.00000
     34     -10.7803      2.00000
     35     -10.7503      2.00000
     36     -10.6456      2.00000
     37     -10.3789      2.00000
     38     -10.1517      2.00000
     39     -10.0025      2.00000
     40      -9.9190      2.00000
     41      -9.8071      2.00000
     42      -9.5614      2.00000
     43      -9.3097      2.00000
     44      -9.2084      2.00000
     45      -9.1655      2.00000
     46      -9.1017      2.00000
     47      -9.0523      2.00000
     48      -8.9609      2.00000
     49      -8.6194      2.00000
     50      -8.5654      2.00000
     51      -8.4755      2.00000
     52      -8.4124      2.00000
     53      -8.2439      2.00000
     54      -8.2281      2.00000
     55      -8.1718      2.00000
     56      -8.1626      2.00000
     57      -8.1222      2.00000
     58      -8.0605      2.00000
     59      -7.9331      2.00000
     60      -7.6891      2.00000
     61      -7.3475      2.00000
     62      -7.2152      2.00000
     63      -7.1697      2.00000
     64      -7.0910      2.00000
     65      -6.9398      2.00000
     66      -6.5470      2.00000
     67      -6.2740      2.00000
     68      -6.2421      2.00000
     69      -6.1815      2.00000
     70      -6.0275      2.00000
     71      -5.7293      2.00000
     72      -5.5603      2.00000
     73      -4.9098      2.00000
     74      -4.6266      2.00000
     75      -4.5316      2.00000
     76      -4.1285      2.00000
     77      -3.8116      2.00000
     78      -2.4757      2.00000
     79      -1.7296      0.29201
     80      -1.1318      0.00000
     81      -0.9992      0.00000
     82      -0.8286      0.00000
     83      -0.5290      0.00000
     84       0.0734      0.00000
     85       0.3504      0.00000
     86       1.0952      0.00000
     87       1.2809      0.00000
     88       1.3958      0.00000
     89       1.5501      0.00000
     90       1.6628      0.00000
     91       1.7649      0.00000
     92       2.0341      0.00000
     93       2.1518      0.00000
     94       2.2846      0.00000
     95       2.4946      0.00000
     96       2.6141      0.00000
     97       2.6502      0.00000
     98       2.8274      0.00000

 k-point     4 :       0.5000    0.3333    0.0000
  band No.  band energies     occupation 
      1     -24.1655      2.00000
      2     -21.6121      2.00000
      3     -21.4827      2.00000
      4     -20.9032      2.00000
      5     -20.6703      2.00000
      6     -20.4075      2.00000
      7     -19.9376      2.00000
      8     -19.7433      2.00000
      9     -19.2811      2.00000
     10     -18.3220      2.00000
     11     -18.1497      2.00000
     12     -18.0668      2.00000
     13     -17.6211      2.00000
     14     -17.4421      2.00000
     15     -17.3041      2.00000
     16     -17.2707      2.00000
     17     -17.0097      2.00000
     18     -16.5058      2.00000
     19     -15.3989      2.00000
     20     -15.3810      2.00000
     21     -14.9607      2.00000
     22     -14.8025      2.00000
     23     -14.4652      2.00000
     24     -14.2507      2.00000
     25     -13.9294      2.00000
     26     -13.7133      2.00000
     27     -13.2451      2.00000
     28     -13.0233      2.00000
     29     -12.2241      2.00000
     30     -11.8701      2.00000
     31     -11.3625      2.00000
     32     -11.2797      2.00000
     33     -11.1200      2.00000
     34     -11.0043      2.00000
     35     -10.7296      2.00000
     36     -10.6314      2.00000
     37     -10.2397      2.00000
     38     -10.0984      2.00000
     39      -9.9802      2.00000
     40      -9.8319      2.00000
     41      -9.6011      2.00000
     42      -9.4972      2.00000
     43      -9.4181      2.00000
     44      -9.3576      2.00000
     45      -9.2523      2.00000
     46      -8.9935      2.00000
     47      -8.9719      2.00000
     48      -8.8846      2.00000
     49      -8.8775      2.00000
     50      -8.7932      2.00000
     51      -8.5723      2.00000
     52      -8.4272      2.00000
     53      -8.3840      2.00000
     54      -8.3606      2.00000
     55      -8.2751      2.00000
     56      -8.2322      2.00000
     57      -8.1083      2.00000
     58      -8.0544      2.00000
     59      -7.9740      2.00000
     60      -7.5196      2.00000
     61      -7.4658      2.00000
     62      -7.3655      2.00000
     63      -7.0780      2.00000
     64      -7.0127      2.00000
     65      -6.9386      2.00000
     66      -6.5960      2.00000
     67      -6.2870      2.00000
     68      -6.1598      2.00000
     69      -5.9032      2.00000
     70      -5.6440      2.00000
     71      -5.4895      2.00000
     72      -5.2355      2.00000
     73      -5.0597      2.00000
     74      -4.8790      2.00000
     75      -4.7173      2.00000
     76      -4.5079      2.00000
     77      -4.0991      2.00000
     78      -2.3302      2.00000
     79      -1.4832      0.00000
     80      -0.9592      0.00000
     81      -0.6150      0.00000
     82      -0.4270      0.00000
     83      -0.3753      0.00000
     84      -0.1568      0.00000
     85      -0.0281      0.00000
     86       0.3792      0.00000
     87       0.8745      0.00000
     88       1.2924      0.00000
     89       1.3581      0.00000
     90       1.4222      0.00000
     91       1.9149      0.00000
     92       2.0091      0.00000
     93       2.4502      0.00000
     94       2.5198      0.00000
     95       2.6507      0.00000
     96       2.8126      0.00000
     97       2.9354      0.00000
     98       3.1916      0.00000


--------------------------------------------------------------------------------------------------------


 soft charge-density along one line, spin component           1
         0         1         2         3         4         5         6         7         8         9
 total charge-density along one line
 
 pseudopotential strength for first ion, spin component:           1
 10.186  13.545  -0.000  -0.000   0.000   0.000   0.000  -0.001
 13.545  18.011  -0.000  -0.000   0.000   0.001   0.000  -0.001
 -0.000  -0.000  -4.318   0.000   0.000   8.446  -0.000  -0.000
 -0.000  -0.000   0.000  -4.310   0.000  -0.000   8.435  -0.000
  0.000   0.000   0.000   0.000  -4.318  -0.000  -0.000   8.445
  0.000   0.001   8.446  -0.000  -0.000 -18.655   0.000   0.000
  0.000   0.000  -0.000   8.435  -0.000   0.000 -18.642   0.000
 -0.001  -0.001  -0.000  -0.000   8.445   0.000   0.000 -18.652
 total augmentation occupancy for first ion, spin component:           1
  8.165  -3.629  -0.050  -0.000   0.009  -0.007  -0.000   0.002
 -3.629   1.669   0.027   0.000  -0.007   0.004   0.000  -0.001
 -0.050   0.027   1.822   0.001  -0.016   0.168   0.000  -0.002
 -0.000   0.000   0.001   1.202   0.001   0.000   0.071   0.000
  0.009  -0.007  -0.016   0.001   1.815  -0.002   0.000   0.166
 -0.007   0.004   0.168   0.000  -0.002   0.017   0.000  -0.000
 -0.000   0.000   0.000   0.071   0.000   0.000   0.005   0.000
  0.002  -0.001  -0.002   0.000   0.166  -0.000   0.000   0.017


------------------------ aborting loop because EDIFF is reached ----------------------------------------


    CHARGE:  cpu time    0.0339: real time    0.0340
    FORLOC:  cpu time    0.0057: real time    0.0057
    FORNL :  cpu time    0.1293: real time    0.1301
    STRESS:  cpu time    0.3830: real time    0.3847
    FORCOR:  cpu time    0.0397: real time    0.0397
    FORHAR:  cpu time    0.0140: real time    0.0140
    MIXING:  cpu time    0.0017: real time    0.0017
    OFIELD:  cpu time    0.0000: real time    0.0000

  FORCE on cell =-STRESS in cart. coord.  units (eV):
  Direction    XX          YY          ZZ          XY          YZ          ZX
  --------------------------------------------------------------------------------------
  Alpha Z    96.77599    96.77599    96.77599
  Ewald   21792.42421 21906.65906-27003.92352     0.06070    14.96970    58.62316
  Hartree 21750.17154 21905.02063-20808.17999    -0.31382    12.70029    49.67981
  E(xc)    -614.51365  -614.67435  -634.08951     0.00295     0.00745    -0.00825
  Local  -45131.67786-45411.09247 45881.40688     0.32358   -27.53206  -107.86111
  n-local  -169.87329  -170.36267  -166.03930    -0.00652     0.01422    -0.05489
  augment    27.22820    27.36453    28.62253     0.00032    -0.01708    -0.14240
  Kinetic  2261.36394  2269.11107  2612.48138    -0.04418    -0.13357    -0.31271
  Fock        0.00000     0.00000     0.00000     0.00000     0.00000     0.00000
  -------------------------------------------------------------------------------------
  Total      11.89908     8.80180     7.05446     0.02303     0.00896    -0.07639
  in kB      13.47289     9.96595     7.98751     0.02607     0.01015    -0.08649
  external pressure =       10.48 kB  Pullay stress =        0.00 kB


 VOLUME and BASIS-vectors are now :
 -----------------------------------------------------------------------------
  energy-cutoff  :      500.00
  volume of cell :     1415.02
      direct lattice vectors                 reciprocal lattice vectors
    12.785467304 -0.000542137  0.007003272     0.078213825  0.000003335 -0.000042805
    -0.000313004  7.370010726  0.002206225     0.000005776  0.135685025 -0.000040520
     0.008218195  0.004484198 15.016851360    -0.000036477 -0.000019936  0.066591882

  length of vectors
    12.785469233  7.370011063 15.016854278     0.078213837  0.135685031  0.066591895


 FORCES acting on ions
    electron-ion (+dipol)            ewald-force                    non-local-force                 convergence-correction
 -----------------------------------------------------------------------------------------------
   0.778E+01 -.198E+01 0.793E+01   -.809E+01 0.224E+01 -.790E+01   0.166E+00 0.243E+00 -.294E-01   0.350E-04 0.529E-05 -.462E-05
   -.846E+01 0.183E-01 0.877E+01   0.812E+01 -.158E-01 -.874E+01   -.182E+00 0.284E-03 -.221E-01   -.179E-04 -.109E-06 -.447E-05
   -.660E+01 -.649E+00 0.795E+01   0.659E+01 0.868E+00 -.793E+01   0.195E+00 -.558E-02 -.244E-01   -.711E-05 0.419E-05 -.108E-04
   0.815E+01 -.793E-01 0.860E+01   -.790E+01 0.917E-01 -.858E+01   0.698E+00 0.515E-02 -.139E-01   0.315E-04 -.817E-06 0.707E-05
   0.259E+02 0.398E+02 0.369E+02   -.263E+02 -.420E+02 -.369E+02   0.103E+01 0.842E+00 -.116E+00   0.265E-04 -.689E-05 0.593E-04
   0.323E+02 0.120E+00 0.132E+02   -.335E+02 -.890E-01 -.132E+02   0.324E+00 -.151E-02 -.491E-01   -.501E-04 -.816E-06 0.369E-04
   0.389E+02 0.131E+02 0.201E+02   -.401E+02 -.131E+02 -.200E+02   0.407E+00 0.685E+00 -.117E+00   -.938E-04 -.852E-05 0.502E-04
   0.146E+02 0.120E+01 0.286E+02   -.147E+02 -.127E+01 -.286E+02   -.912E+00 -.259E-02 0.732E-02   0.206E-04 -.427E-05 0.582E-04
   -.306E+02 0.113E+02 0.192E+02   0.311E+02 -.114E+02 -.192E+02   -.491E+00 -.152E+00 -.162E-01   0.609E-04 -.126E-04 0.355E-04
   -.161E+02 0.110E+01 0.282E+02   0.165E+02 -.113E+01 -.282E+02   -.175E+00 0.117E-01 0.365E-01   -.436E-04 -.410E-05 0.554E-04
   -.340E+02 0.288E+02 0.360E+02   0.350E+02 -.297E+02 -.360E+02   -.743E+00 0.731E+00 -.246E+00   -.152E-04 0.230E-04 0.522E-04
   -.253E+02 0.112E+00 0.135E+02   0.257E+02 -.875E-01 -.135E+02   0.641E-01 0.751E-02 0.219E-01   0.278E-04 -.222E-06 0.203E-04
   0.125E+02 -.769E-01 0.848E+01   -.130E+02 0.816E-01 -.848E+01   0.329E+00 0.569E-04 -.174E-01   0.292E-04 0.927E-06 -.468E-05
   -.158E+02 0.300E+01 0.993E+01   0.160E+02 -.305E+01 -.991E+01   -.713E-01 -.197E+00 0.156E-01   -.112E-04 -.183E-04 -.511E-05
   -.803E+01 -.173E+00 0.851E+01   0.792E+01 0.184E+00 -.851E+01   0.801E-01 0.227E-02 -.156E-01   -.111E-04 0.116E-05 -.114E-04
   0.171E+02 0.642E+01 0.971E+01   -.174E+02 -.662E+01 -.969E+01   0.802E+00 -.222E+00 0.332E-01   0.346E-04 -.282E-04 0.743E-05
   0.451E+02 0.144E+02 0.158E+02   -.465E+02 -.158E+02 -.158E+02   0.897E+00 0.645E+00 0.907E-01   -.799E-04 -.523E-04 0.418E-04
   0.901E+02 -.383E+00 0.242E+02   -.979E+02 0.406E+00 -.235E+02   0.590E+01 0.505E-01 -.102E+01   -.239E-04 -.135E-05 0.566E-04
   0.170E+02 0.539E+02 0.992E+02   -.142E+02 -.576E+02 -.999E+02   -.223E+01 0.629E+01 0.377E+00   0.646E-04 0.792E-04 0.625E-04
   -.650E+02 -.585E+00 0.290E+02   0.680E+02 0.603E+00 -.288E+02   0.195E+00 0.249E-01 -.441E+00   0.251E-04 -.258E-06 0.368E-04
   -.360E+02 0.424E+02 0.114E+03   0.376E+02 -.420E+02 -.115E+03   -.214E+01 0.133E+01 0.123E+01   -.610E-04 0.576E-04 0.521E-04
   -.522E+02 -.183E+01 0.115E+03   0.509E+02 0.183E+01 -.117E+03   -.339E+01 -.101E+00 0.802E+00   -.114E-03 -.105E-05 0.477E-04
   -.338E+02 0.465E+01 0.168E+02   0.341E+02 -.461E+01 -.168E+02   -.421E+00 0.101E+00 0.771E-01   0.555E-04 -.448E-04 0.220E-04
   0.793E+01 0.217E+01 0.790E+01   -.826E+01 -.244E+01 -.788E+01   0.147E+00 -.246E+00 -.260E-01   0.347E-04 -.616E-05 -.441E-05
   -.158E+02 -.293E+01 0.989E+01   0.159E+02 0.296E+01 -.987E+01   -.569E-01 0.185E+00 0.142E-01   -.940E-05 0.184E-04 -.503E-05
   -.672E+01 0.708E+00 0.792E+01   0.673E+01 -.925E+00 -.790E+01   0.203E+00 0.815E-02 -.249E-01   -.619E-05 -.534E-05 -.106E-04
   0.170E+02 -.647E+01 0.967E+01   -.174E+02 0.667E+01 -.964E+01   0.791E+00 0.224E+00 0.318E-01   0.322E-04 0.289E-04 0.759E-05
   0.250E+02 -.379E+02 0.356E+02   -.253E+02 0.401E+02 -.357E+02   0.103E+01 -.789E+00 -.602E-01   0.242E-04 0.950E-05 0.566E-04
   0.446E+02 -.144E+02 0.156E+02   -.460E+02 0.158E+02 -.157E+02   0.864E+00 -.644E+00 0.971E-01   -.797E-04 0.533E-04 0.414E-04
   0.377E+02 -.127E+02 0.198E+02   -.388E+02 0.127E+02 -.197E+02   0.452E+00 -.715E+00 -.111E+00   -.883E-04 0.963E-05 0.492E-04
   0.165E+02 -.557E+02 0.920E+02   -.140E+02 0.596E+02 -.926E+02   -.249E+01 -.620E+01 0.192E+00   0.599E-04 -.746E-04 0.578E-04
   -.295E+02 -.105E+02 0.191E+02   0.300E+02 0.106E+02 -.191E+02   -.538E+00 0.126E+00 -.154E-01   0.557E-04 0.129E-04 0.338E-04
   -.365E+02 -.443E+02 0.105E+03   0.383E+02 0.440E+02 -.107E+03   -.193E+01 -.126E+01 0.109E+01   -.557E-04 -.533E-04 0.476E-04
   -.331E+02 -.263E+02 0.350E+02   0.340E+02 0.271E+02 -.350E+02   -.771E+00 -.729E+00 -.164E+00   -.135E-04 -.214E-04 0.488E-04
   -.331E+02 -.487E+01 0.167E+02   0.334E+02 0.482E+01 -.167E+02   -.402E+00 -.948E-01 0.781E-01   0.550E-04 0.448E-04 0.212E-04
   0.497E+02 -.171E+01 0.162E+03   -.444E+02 0.167E+01 -.167E+03   -.986E+00 -.108E+00 0.408E+01   0.155E-03 -.225E-05 0.818E-04
   -.199E+02 0.510E+00 -.121E+04   0.179E+02 -.491E+00 0.123E+04   0.205E+01 -.109E-02 -.165E+02   -.104E-03 -.175E-04 -.194E-03
 -----------------------------------------------------------------------------------------------
   0.124E+01 -.627E-01 0.107E+02   -.924E-13 -.184E-12 -.455E-12   -.131E+01 0.537E-01 -.107E+02   -.587E-04 -.165E-04 0.893E-03
 
 
 POSITION                                       TOTAL-FORCE (eV/Angst)
 -----------------------------------------------------------------------------------
      2.13593      1.22457      3.75563        -0.144489      0.501484     -0.000353
      0.00784      0.00105      3.75426        -0.523765      0.003094      0.007513
      0.71084      1.22707      3.75486         0.182807      0.213552     -0.002807
      2.83187      0.00080      3.75586         0.939673      0.017844      0.007665
      6.37807      1.23525      3.75250         0.595050     -1.411841     -0.111455
      4.27796      0.00075      3.75648        -0.843628      0.030017     -0.005598
      4.97992      1.21964      3.75603        -0.826325      0.624930     -0.026874
      7.12013      0.00102      3.75915        -0.998061     -0.068861      0.044879
     10.65852      1.23280      3.76126         0.068873     -0.259109     -0.010408
      8.52024      0.00051      3.76040         0.241150     -0.023236      0.063848
      9.23507      1.22171      3.75434         0.202621     -0.152315     -0.201022
     11.35853      0.00042      3.76055         0.451624      0.032419      0.034465
      2.13194      3.68597      3.75633        -0.135849      0.004982     -0.013097
     -0.00024      2.46185      3.75495         0.126897     -0.243902      0.037281
      0.71103      3.68588      3.75557        -0.027943      0.013133     -0.012451
      2.84432      2.46783      3.75673         0.457687     -0.413444      0.058689
      4.27612      2.46595      3.75974        -0.552147     -0.756856      0.069887
      4.98531      3.68560      3.75588        -1.880381      0.073475     -0.295073
      7.08094      2.41937      3.73943         0.541702      2.508048     -0.355812
     10.64348      3.68537      3.75887         3.220842      0.042685     -0.202643
      8.54014      2.42947      3.71592        -0.546866      1.731320     -0.537185
      9.30962      3.68699      3.70027        -4.706865     -0.108555     -0.693446
     11.37092      2.45214      3.76284        -0.147713      0.141854      0.051679
      2.13608      6.14776      3.75711        -0.181890     -0.523296      0.002813
     -0.00050      4.91065      3.75568         0.132282      0.217771      0.038112
      0.71029      6.14516      3.75633         0.210640     -0.208545     -0.003786
      2.84427      4.90418      3.75746         0.458468      0.418037      0.059334
      6.37918      6.13463      3.75506         0.635696      1.380603     -0.069875
      4.27607      4.90630      3.76036        -0.588250      0.715358      0.074241
      4.97884      6.15230      3.75758        -0.683690     -0.681935     -0.026627
      7.08675      4.94786      3.74707         0.094765     -2.268782     -0.388440
     10.65876      6.13893      3.76259        -0.030946      0.198632     -0.010987
      8.53292      4.93762      3.72665        -0.129041     -1.506077     -0.521965
      9.23389      6.14927      3.75676         0.119877      0.039414     -0.141160
     11.37083      4.91919      3.76354        -0.132464     -0.151340      0.059482
      6.30781      3.68863      3.66270         4.357871     -0.148930     -0.787235
      7.81546      3.64527      5.56163         0.041787      0.018372      3.808411
 -----------------------------------------------------------------------------------
    total drift:                               -0.071224     -0.008972     -0.063295


--------------------------------------------------------------------------------------------------------


  FREE ENERGIE OF THE ION-ELECTRON SYSTEM (eV)
  ---------------------------------------------------
  free  energy   TOTEN  =      -327.78920883 eV

  energy  without entropy=     -327.77976456  energy(sigma->0) =     -327.78448669
 
 d Force = 0.2356650E+00[-0.757E-02, 0.479E+00]  d Energy = 0.2407220E+00-0.506E-02
 d Force =-0.1619825E+03[-0.165E+03,-0.159E+03]  d Ewald  =-0.1387840E+03-0.232E+02


--------------------------------------------------------------------------------------------------------


    POTLOK:  cpu time    0.0415: real time    0.0417


--------------------------------------------------------------------------------------------------------


--------------------------------------------------------------------------------------------------------


    WAVPRE:  cpu time    0.0137: real time    0.0159
    FEWALD:  cpu time    0.0006: real time    0.0006
    GENKIN:  cpu time    0.0049: real time    0.0049

 real space projection operators:
  total allocation   :       1840.81 KBytes
  max/ min on nodes  :        469.89        450.19

    ORTHCH:  cpu time    0.0898: real time    0.0900
     LOOP+:  cpu time   11.2186: real time   11.3248


--------------------------------------- Iteration      4(   1)  ---------------------------------------


    POTLOK:  cpu time    0.0377: real time    0.0404
    SETDIJ:  cpu time    0.0023: real time    0.0023
     EDDAV:  cpu time    1.0004: real time    1.0046
       DOS:  cpu time    0.0009: real time    0.0009
    CHARGE:  cpu time    0.0327: real time    0.0327
    MIXING:  cpu time    0.0008: real time    0.0008
    --------------------------------------------
      LOOP:  cpu time    1.0747: real time    1.0817

 eigenvalue-minimisations  :   840
 total energy-change (2. order) :-0.2750246E+00  (-0.6964917E+02)
 number of electron     156.9999893 magnetization 
 augmentation part       11.5768619 magnetization 

 Broyden mixing:
  rms(total) = 0.28587E+00    rms(broyden)= 0.28548E+00
  rms(prec ) = 0.30485E+00
  weight for this iteration     100.00

 Free energy of the ion-electron system (eV)
  ---------------------------------------------------
  alpha Z        PSCENC =        96.77598676
  Ewald energy   TEWEN  =     16311.08467602
  -Hartree energ DENC   =    -22477.38690428
  -exchange      EXHF   =         0.00000000
  -V(xc)+E(xc)   XCENC  =       559.53060602
  PAW double counting   =     16940.76060809   -17144.86112732
  entropy T*S    EENTRO =        -0.01251720
  eigenvalues    EBANDS =     -1777.51674866
  atomic energy  EATOM  =      7163.56118773
  Solvation  Ediel_sol  =         0.00000000
  ---------------------------------------------------
  free energy    TOTEN  =      -328.06423283 eV

  energy without entropy =     -328.05171563  energy(sigma->0) =     -328.05797423


--------------------------------------------------------------------------------------------------------


--------------------------------------- Iteration      4(   2)  ---------------------------------------


    POTLOK:  cpu time    0.0372: real time    0.0407
    SETDIJ:  cpu time    0.0023: real time    0.0023
    EDDIAG:  cpu time    0.2001: real time    0.2010
  RMM-DIIS:  cpu time    0.3764: real time    0.3786
    ORTHCH:  cpu time    0.0476: real time    0.0477
       DOS:  cpu time    0.0010: real time    0.0009
    CHARGE:  cpu time    0.0321: real time    0.0325
    MIXING:  cpu time    0.0009: real time    0.0009
    --------------------------------------------
      LOOP:  cpu time    0.6975: real time    0.7046

 eigenvalue-minimisations  :   790
 total energy-change (2. order) :-0.9791123E+00  (-0.1113817E+01)
 number of electron     156.9999891 magnetization 
 augmentation part       11.5212657 magnetization 

 Broyden mixing:
  rms(total) = 0.22285E+00    rms(broyden)= 0.22280E+00
  rms(prec ) = 0.23512E+00
  weight for this iteration     100.00

 eigenvalues of (default mixing * dielectric matrix)
  average eigenvalue GAMMA=   0.6350
  0.6350

 Free energy of the ion-electron system (eV)
  ---------------------------------------------------
  alpha Z        PSCENC =        96.77598676
  Ewald energy   TEWEN  =     16311.08467602
  -Hartree energ DENC   =    -22475.91326011
  -exchange      EXHF   =         0.00000000
  -V(xc)+E(xc)   XCENC  =       559.40522762
  PAW double counting   =     17044.69016881   -17250.52810354
  entropy T*S    EENTRO =        -0.01205375
  eigenvalues    EBANDS =     -1778.10717471
  atomic energy  EATOM  =      7163.56118773
  Solvation  Ediel_sol  =         0.00000000
  ---------------------------------------------------
  free energy    TOTEN  =      -329.04334517 eV

  energy without entropy =     -329.03129142  energy(sigma->0) =     -329.03731829


--------------------------------------------------------------------------------------------------------


--------------------------------------- Iteration      4(   3)  ---------------------------------------


    POTLOK:  cpu time    0.0371: real time    0.0413
    SETDIJ:  cpu time    0.0022: real time    0.0022
    EDDIAG:  cpu time    0.1991: real time    0.2003
  RMM-DIIS:  cpu time    0.3979: real time    0.4006
    ORTHCH:  cpu time    0.0480: real time    0.0480
       DOS:  cpu time    0.0008: real time    0.0007
    CHARGE:  cpu time    0.0323: real time    0.0324
    MIXING:  cpu time    0.0009: real time    0.0009
    --------------------------------------------
      LOOP:  cpu time    0.7183: real time    0.7266

 eigenvalue-minimisations  :   847
 total energy-change (2. order) : 0.5134837E-02  (-0.4840612E-01)
 number of electron     156.9999891 magnetization 
 augmentation part       11.5348519 magnetization 

 Broyden mixing:
  rms(total) = 0.18330E+00    rms(broyden)= 0.18329E+00
  rms(prec ) = 0.19042E+00
  weight for this iteration     100.00

 eigenvalues of (default mixing * dielectric matrix)
  average eigenvalue GAMMA=   1.1907
  1.1907  1.1907

 Free energy of the ion-electron system (eV)
  ---------------------------------------------------
  alpha Z        PSCENC =        96.77598676
  Ewald energy   TEWEN  =     16311.08467602
  -Hartree energ DENC   =    -22474.80519091
  -exchange      EXHF   =         0.00000000
  -V(xc)+E(xc)   XCENC  =       559.35235330
  PAW double counting   =     16996.85768554   -17201.49579296
  entropy T*S    EENTRO =        -0.01221168
  eigenvalues    EBANDS =     -1780.35690413
  atomic energy  EATOM  =      7163.56118773
  Solvation  Ediel_sol  =         0.00000000
  ---------------------------------------------------
  free energy    TOTEN  =      -329.03821033 eV

  energy without entropy =     -329.02599865  energy(sigma->0) =     -329.03210449


--------------------------------------------------------------------------------------------------------


--------------------------------------- Iteration      4(   4)  ---------------------------------------


    POTLOK:  cpu time    0.0409: real time    0.0412
    SETDIJ:  cpu time    0.0022: real time    0.0022
    EDDIAG:  cpu time    0.2006: real time    0.2009
  RMM-DIIS:  cpu time    0.3774: real time    0.3784
    ORTHCH:  cpu time    0.0479: real time    0.0480
       DOS:  cpu time    0.0006: real time    0.0006
    CHARGE:  cpu time    0.0324: real time    0.0325
    MIXING:  cpu time    0.0010: real time    0.0010
    --------------------------------------------
      LOOP:  cpu time    0.7031: real time    0.7048

 eigenvalue-minimisations  :   808
 total energy-change (2. order) : 0.2223281E-01  (-0.9552135E-02)
 number of electron     156.9999890 magnetization 
 augmentation part       11.5498724 magnetization 

 Broyden mixing:
  rms(total) = 0.70133E-01    rms(broyden)= 0.70130E-01
  rms(prec ) = 0.72637E-01
  weight for this iteration     100.00

 eigenvalues of (default mixing * dielectric matrix)
  average eigenvalue GAMMA=   1.4102
  2.0348  1.0978  1.0978

 Free energy of the ion-electron system (eV)
  ---------------------------------------------------
  alpha Z        PSCENC =        96.77598676
  Ewald energy   TEWEN  =     16311.08467602
  -Hartree energ DENC   =    -22476.08287609
  -exchange      EXHF   =         0.00000000
  -V(xc)+E(xc)   XCENC  =       559.39869556
  PAW double counting   =     16871.90768975   -17075.65036594
  entropy T*S    EENTRO =        -0.01231059
  eigenvalues    EBANDS =     -1779.99866072
  atomic energy  EATOM  =      7163.56118773
  Solvation  Ediel_sol  =         0.00000000
  ---------------------------------------------------
  free energy    TOTEN  =      -329.01597752 eV

  energy without entropy =     -329.00366692  energy(sigma->0) =     -329.00982222


--------------------------------------------------------------------------------------------------------


--------------------------------------- Iteration      4(   5)  ---------------------------------------


    POTLOK:  cpu time    0.0388: real time    0.0426
    SETDIJ:  cpu time    0.0022: real time    0.0022
    EDDIAG:  cpu time    0.2198: real time    0.2203
  RMM-DIIS:  cpu time    0.3719: real time    0.3729
    ORTHCH:  cpu time    0.0485: real time    0.0485
       DOS:  cpu time    0.0005: real time    0.0005
    CHARGE:  cpu time    0.0324: real time    0.0324
    MIXING:  cpu time    0.0010: real time    0.0010
    --------------------------------------------
      LOOP:  cpu time    0.7152: real time    0.7205

 eigenvalue-minimisations  :   802
 total energy-change (2. order) : 0.1453388E-02  (-0.2534621E-02)
 number of electron     156.9999890 magnetization 
 augmentation part       11.5530003 magnetization 

 Broyden mixing:
  rms(total) = 0.12607E-01    rms(broyden)= 0.12604E-01
  rms(prec ) = 0.13603E-01
  weight for this iteration     100.00

 eigenvalues of (default mixing * dielectric matrix)
  average eigenvalue GAMMA=   1.4175
  2.3187  1.1825  1.1825  0.9863

 Free energy of the ion-electron system (eV)
  ---------------------------------------------------
  alpha Z        PSCENC =        96.77598676
  Ewald energy   TEWEN  =     16311.08467602
  -Hartree energ DENC   =    -22477.42544766
  -exchange      EXHF   =         0.00000000
  -V(xc)+E(xc)   XCENC  =       559.44130100
  PAW double counting   =     16790.50567213   -16993.99526376
  entropy T*S    EENTRO =        -0.01233585
  eigenvalues    EBANDS =     -1778.95030050
  atomic energy  EATOM  =      7163.56118773
  Solvation  Ediel_sol  =         0.00000000
  ---------------------------------------------------
  free energy    TOTEN  =      -329.01452413 eV

  energy without entropy =     -329.00218828  energy(sigma->0) =     -329.00835620


--------------------------------------------------------------------------------------------------------


--------------------------------------- Iteration      4(   6)  ---------------------------------------


    POTLOK:  cpu time    0.0371: real time    0.0411
    SETDIJ:  cpu time    0.0023: real time    0.0023
    EDDIAG:  cpu time    0.1982: real time    0.1986
  RMM-DIIS:  cpu time    0.4342: real time    0.4355
    ORTHCH:  cpu time    0.0749: real time    0.0749
       DOS:  cpu time    0.0013: real time    0.0013
    CHARGE:  cpu time    0.0354: real time    0.0355
    MIXING:  cpu time    0.0011: real time    0.0011
    --------------------------------------------
      LOOP:  cpu time    0.7844: real time    0.7903

 eigenvalue-minimisations  :   957
 total energy-change (2. order) :-0.1617181E-03  (-0.2485090E-03)
 number of electron     156.9999890 magnetization 
 augmentation part       11.5531704 magnetization 

 Broyden mixing:
  rms(total) = 0.78713E-02    rms(broyden)= 0.78704E-02
  rms(prec ) = 0.87070E-02
  weight for this iteration     100.00

 eigenvalues of (default mixing * dielectric matrix)
  average eigenvalue GAMMA=   1.6026
  2.3602  2.3602  1.1466  1.1466  0.9996

 Free energy of the ion-electron system (eV)
  ---------------------------------------------------
  alpha Z        PSCENC =        96.77598676
  Ewald energy   TEWEN  =     16311.08467602
  -Hartree energ DENC   =    -22477.46372892
  -exchange      EXHF   =         0.00000000
  -V(xc)+E(xc)   XCENC  =       559.43361244
  PAW double counting   =     16793.48443911   -16997.00407164
  entropy T*S    EENTRO =        -0.01233446
  eigenvalues    EBANDS =     -1778.87445289
  atomic energy  EATOM  =      7163.56118773
  Solvation  Ediel_sol  =         0.00000000
  ---------------------------------------------------
  free energy    TOTEN  =      -329.01468585 eV

  energy without entropy =     -329.00235139  energy(sigma->0) =     -329.00851862


--------------------------------------------------------------------------------------------------------


--------------------------------------- Iteration      4(   7)  ---------------------------------------


    POTLOK:  cpu time    0.0419: real time    0.0421
    SETDIJ:  cpu time    0.0023: real time    0.0023
    EDDIAG:  cpu time    0.2000: real time    0.1999
  RMM-DIIS:  cpu time    0.3702: real time    0.3703
    ORTHCH:  cpu time    0.0474: real time    0.0474
       DOS:  cpu time    0.0008: real time    0.0008
    CHARGE:  cpu time    0.0325: real time    0.0325
    MIXING:  cpu time    0.0011: real time    0.0011
    --------------------------------------------
      LOOP:  cpu time    0.6963: real time    0.6965

 eigenvalue-minimisations  :   788
 total energy-change (2. order) :-0.6429491E-06  (-0.1504468E-03)
 number of electron     156.9999890 magnetization 
 augmentation part       11.5513570 magnetization 

 Broyden mixing:
  rms(total) = 0.53794E-02    rms(broyden)= 0.53791E-02
  rms(prec ) = 0.57786E-02
  weight for this iteration     100.00

 eigenvalues of (default mixing * dielectric matrix)
  average eigenvalue GAMMA=   1.4395
  2.5258  1.5940  1.3124  1.3124  0.9463  0.9463

 Free energy of the ion-electron system (eV)
  ---------------------------------------------------
  alpha Z        PSCENC =        96.77598676
  Ewald energy   TEWEN  =     16311.08467602
  -Hartree energ DENC   =    -22477.48788688
  -exchange      EXHF   =         0.00000000
  -V(xc)+E(xc)   XCENC  =       559.42459481
  PAW double counting   =     16807.29345017   -17010.92598074
  entropy T*S    EENTRO =        -0.01232987
  eigenvalues    EBANDS =     -1778.72838450
  atomic energy  EATOM  =      7163.56118773
  Solvation  Ediel_sol  =         0.00000000
  ---------------------------------------------------
  free energy    TOTEN  =      -329.01468649 eV

  energy without entropy =     -329.00235662  energy(sigma->0) =     -329.00852156


--------------------------------------------------------------------------------------------------------


--------------------------------------- Iteration      4(   8)  ---------------------------------------


    POTLOK:  cpu time    0.0371: real time    0.0410
    SETDIJ:  cpu time    0.0023: real time    0.0023
    EDDIAG:  cpu time    0.1973: real time    0.2007
  RMM-DIIS:  cpu time    0.3709: real time    0.3726
    ORTHCH:  cpu time    0.0480: real time    0.0479
       DOS:  cpu time    0.0007: real time    0.0006
    CHARGE:  cpu time    0.0320: real time    0.0320
    MIXING:  cpu time    0.0012: real time    0.0012
    --------------------------------------------
      LOOP:  cpu time    0.6894: real time    0.6984

 eigenvalue-minimisations  :   805
 total energy-change (2. order) : 0.3054012E-04  (-0.1580574E-04)
 number of electron     156.9999890 magnetization 
 augmentation part       11.5521781 magnetization 

 Broyden mixing:
  rms(total) = 0.81334E-03    rms(broyden)= 0.81326E-03
  rms(prec ) = 0.11949E-02
  weight for this iteration     100.00

 eigenvalues of (default mixing * dielectric matrix)
  average eigenvalue GAMMA=   1.4940
  2.5089  1.7834  1.7834  1.2377  1.2377  0.9533  0.9533

 Free energy of the ion-electron system (eV)
  ---------------------------------------------------
  alpha Z        PSCENC =        96.77598676
  Ewald energy   TEWEN  =     16311.08467602
  -Hartree energ DENC   =    -22477.57428420
  -exchange      EXHF   =         0.00000000
  -V(xc)+E(xc)   XCENC  =       559.42737945
  PAW double counting   =     16801.92414147   -17005.50520830
  entropy T*S    EENTRO =        -0.01233361
  eigenvalues    EBANDS =     -1778.69620127
  atomic energy  EATOM  =      7163.56118773
  Solvation  Ediel_sol  =         0.00000000
  ---------------------------------------------------
  free energy    TOTEN  =      -329.01465595 eV

  energy without entropy =     -329.00232234  energy(sigma->0) =     -329.00848915


--------------------------------------------------------------------------------------------------------


--------------------------------------- Iteration      4(   9)  ---------------------------------------


    POTLOK:  cpu time    0.0371: real time    0.0404
    SETDIJ:  cpu time    0.0023: real time    0.0023
    EDDIAG:  cpu time    0.1989: real time    0.1988
  RMM-DIIS:  cpu time    0.3961: real time    0.3959
    ORTHCH:  cpu time    0.0482: real time    0.0481
       DOS:  cpu time    0.0005: real time    0.0005
    CHARGE:  cpu time    0.0324: real time    0.0324
    MIXING:  cpu time    0.0012: real time    0.0012
    --------------------------------------------
      LOOP:  cpu time    0.7166: real time    0.7197

 eigenvalue-minimisations  :   858
 total energy-change (2. order) :-0.4558693E-04  (-0.4048347E-05)
 number of electron     156.9999890 magnetization 
 augmentation part       11.5522734 magnetization 

 Broyden mixing:
  rms(total) = 0.64138E-03    rms(broyden)= 0.64124E-03
  rms(prec ) = 0.91777E-03
  weight for this iteration     100.00

 eigenvalues of (default mixing * dielectric matrix)
  average eigenvalue GAMMA=   1.3996
  2.6188  1.8037  1.5528  1.3003  1.3003  0.8923  0.8923  0.8363

 Free energy of the ion-electron system (eV)
  ---------------------------------------------------
  alpha Z        PSCENC =        96.77598676
  Ewald energy   TEWEN  =     16311.08467602
  -Hartree energ DENC   =    -22477.68850188
  -exchange      EXHF   =         0.00000000
  -V(xc)+E(xc)   XCENC  =       559.42834316
  PAW double counting   =     16801.70129369   -17005.27592614
  entropy T*S    EENTRO =        -0.01233520
  eigenvalues    EBANDS =     -1778.58942568
  atomic energy  EATOM  =      7163.56118773
  Solvation  Ediel_sol  =         0.00000000
  ---------------------------------------------------
  free energy    TOTEN  =      -329.01470154 eV

  energy without entropy =     -329.00236633  energy(sigma->0) =     -329.00853394


--------------------------------------------------------------------------------------------------------


--------------------------------------- Iteration      4(  10)  ---------------------------------------


    POTLOK:  cpu time    0.0378: real time    0.0412
    SETDIJ:  cpu time    0.0025: real time    0.0025
    EDDIAG:  cpu time    0.1988: real time    0.1990
  RMM-DIIS:  cpu time    0.2896: real time    0.2896
    ORTHCH:  cpu time    0.0533: real time    0.0532
       DOS:  cpu time    0.0008: real time    0.0007
    CHARGE:  cpu time    0.0363: real time    0.0363
    MIXING:  cpu time    0.0013: real time    0.0013
    --------------------------------------------
      LOOP:  cpu time    0.6204: real time    0.6239

 eigenvalue-minimisations  :   540
 total energy-change (2. order) :-0.1802783E-04  (-0.4700554E-06)
 number of electron     156.9999890 magnetization 
 augmentation part       11.5522098 magnetization 

 Broyden mixing:
  rms(total) = 0.28187E-03    rms(broyden)= 0.28186E-03
  rms(prec ) = 0.58231E-03
  weight for this iteration     100.00

 eigenvalues of (default mixing * dielectric matrix)
  average eigenvalue GAMMA=   1.5032
  2.6843  2.3159  1.6417  1.3113  1.3113  1.1301  1.1301  1.0019  1.0019

 Free energy of the ion-electron system (eV)
  ---------------------------------------------------
  alpha Z        PSCENC =        96.77598676
  Ewald energy   TEWEN  =     16311.08467602
  -Hartree energ DENC   =    -22477.73155878
  -exchange      EXHF   =         0.00000000
  -V(xc)+E(xc)   XCENC  =       559.42825087
  PAW double counting   =     16802.19219628   -17005.77096562
  entropy T*S    EENTRO =        -0.01233452
  eigenvalues    EBANDS =     -1778.54215830
  atomic energy  EATOM  =      7163.56118773
  Solvation  Ediel_sol  =         0.00000000
  ---------------------------------------------------
  free energy    TOTEN  =      -329.01471956 eV

  energy without entropy =     -329.00238504  energy(sigma->0) =     -329.00855230


--------------------------------------------------------------------------------------------------------


--------------------------------------- Iteration      4(  11)  ---------------------------------------


    POTLOK:  cpu time    0.0391: real time    0.0433
    SETDIJ:  cpu time    0.0022: real time    0.0022
    EDDIAG:  cpu time    0.2008: real time    0.2007
  RMM-DIIS:  cpu time    0.3363: real time    0.3364
    ORTHCH:  cpu time    0.0491: real time    0.0491
       DOS:  cpu time    0.0009: real time    0.0009
    CHARGE:  cpu time    0.0344: real time    0.0344
    MIXING:  cpu time    0.0015: real time    0.0015
    --------------------------------------------
      LOOP:  cpu time    0.6644: real time    0.6686

 eigenvalue-minimisations  :   736
 total energy-change (2. order) :-0.5212167E-04  (-0.1259779E-05)
 number of electron     156.9999890 magnetization 
 augmentation part       11.5521729 magnetization 

 Broyden mixing:
  rms(total) = 0.39181E-03    rms(broyden)= 0.39176E-03
  rms(prec ) = 0.52706E-03
  weight for this iteration     100.00

 eigenvalues of (default mixing * dielectric matrix)
  average eigenvalue GAMMA=   1.4744
  2.8784  2.4628  1.3823  1.3823  1.3989  1.1298  1.1298  0.9774  1.0010  1.0010

 Free energy of the ion-electron system (eV)
  ---------------------------------------------------
  alpha Z        PSCENC =        96.77598676
  Ewald energy   TEWEN  =     16311.08467602
  -Hartree energ DENC   =    -22477.88136828
  -exchange      EXHF   =         0.00000000
  -V(xc)+E(xc)   XCENC  =       559.42892190
  PAW double counting   =     16802.36511628   -17005.94546871
  entropy T*S    EENTRO =        -0.01233478
  eigenvalues    EBANDS =     -1778.39148861
  atomic energy  EATOM  =      7163.56118773
  Solvation  Ediel_sol  =         0.00000000
  ---------------------------------------------------
  free energy    TOTEN  =      -329.01477169 eV

  energy without entropy =     -329.00243691  energy(sigma->0) =     -329.00860430


--------------------------------------------------------------------------------------------------------


--------------------------------------- Iteration      4(  12)  ---------------------------------------


    POTLOK:  cpu time    0.0377: real time    0.0414
    SETDIJ:  cpu time    0.0022: real time    0.0022
    EDDIAG:  cpu time    0.2063: real time    0.2063
  RMM-DIIS:  cpu time    0.2509: real time    0.2509
    ORTHCH:  cpu time    0.0481: real time    0.0481
       DOS:  cpu time    0.0005: real time    0.0005
    CHARGE:  cpu time    0.0325: real time    0.0326
    MIXING:  cpu time    0.0016: real time    0.0016
    --------------------------------------------
      LOOP:  cpu time    0.5808: real time    0.5836

 eigenvalue-minimisations  :   483
 total energy-change (2. order) :-0.1251359E-04  (-0.3018241E-06)
 number of electron     156.9999890 magnetization 
 augmentation part       11.5521661 magnetization 

 Broyden mixing:
  rms(total) = 0.15649E-03    rms(broyden)= 0.15647E-03
  rms(prec ) = 0.24565E-03
  weight for this iteration     100.00

 eigenvalues of (default mixing * dielectric matrix)
  average eigenvalue GAMMA=   1.6470
  3.7333  2.6566  2.2326  1.6355  1.1790  1.1790  1.2893  1.2893  0.9850  0.9689
  0.9689

 Free energy of the ion-electron system (eV)
  ---------------------------------------------------
  alpha Z        PSCENC =        96.77598676
  Ewald energy   TEWEN  =     16311.08467602
  -Hartree energ DENC   =    -22477.93026752
  -exchange      EXHF   =         0.00000000
  -V(xc)+E(xc)   XCENC  =       559.42924313
  PAW double counting   =     16802.33049181   -17005.91065602
  entropy T*S    EENTRO =        -0.01233549
  eigenvalues    EBANDS =     -1778.34311062
  atomic energy  EATOM  =      7163.56118773
  Solvation  Ediel_sol  =         0.00000000
  ---------------------------------------------------
  free energy    TOTEN  =      -329.01478420 eV

  energy without entropy =     -329.00244870  energy(sigma->0) =     -329.00861645


--------------------------------------------------------------------------------------------------------


--------------------------------------- Iteration      4(  13)  ---------------------------------------


    POTLOK:  cpu time    0.0414: real time    0.0415
    SETDIJ:  cpu time    0.0022: real time    0.0022
    EDDIAG:  cpu time    0.2002: real time    0.2001
  RMM-DIIS:  cpu time    0.2456: real time    0.2455
    ORTHCH:  cpu time    0.0477: real time    0.0477
       DOS:  cpu time    0.0010: real time    0.0007
    CHARGE:  cpu time    0.0350: real time    0.0353
    MIXING:  cpu time    0.0015: real time    0.0015
    --------------------------------------------
      LOOP:  cpu time    0.5738: real time    0.5745

 eigenvalue-minimisations  :   481
 total energy-change (2. order) :-0.1860609E-04  (-0.3622114E-06)
 number of electron     156.9999890 magnetization 
 augmentation part       11.5521832 magnetization 

 Broyden mixing:
  rms(total) = 0.96618E-04    rms(broyden)= 0.96589E-04
  rms(prec ) = 0.12764E-03
  weight for this iteration     100.00

 eigenvalues of (default mixing * dielectric matrix)
  average eigenvalue GAMMA=   1.7460
  5.4939  2.6882  2.2016  1.6492  1.1749  1.1749  1.2913  1.2913  1.0141  1.0141
  0.9791  0.9791

 Free energy of the ion-electron system (eV)
  ---------------------------------------------------
  alpha Z        PSCENC =        96.77598676
  Ewald energy   TEWEN  =     16311.08467602
  -Hartree energ DENC   =    -22478.01783406
  -exchange      EXHF   =         0.00000000
  -V(xc)+E(xc)   XCENC  =       559.42962864
  PAW double counting   =     16802.12790188   -17005.70671614
  entropy T*S    EENTRO =        -0.01233608
  eigenvalues    EBANDS =     -1778.25729755
  atomic energy  EATOM  =      7163.56118773
  Solvation  Ediel_sol  =         0.00000000
  ---------------------------------------------------
  free energy    TOTEN  =      -329.01480281 eV

  energy without entropy =     -329.00246673  energy(sigma->0) =     -329.00863477


--------------------------------------------------------------------------------------------------------


--------------------------------------- Iteration      4(  14)  ---------------------------------------


    POTLOK:  cpu time    0.0415: real time    0.0417
    SETDIJ:  cpu time    0.0022: real time    0.0022
    EDDIAG:  cpu time    0.2005: real time    0.2004
  RMM-DIIS:  cpu time    0.2321: real time    0.2322
    ORTHCH:  cpu time    0.0476: real time    0.0475
       DOS:  cpu time    0.0008: real time    0.0008
    CHARGE:  cpu time    0.0323: real time    0.0323
    MIXING:  cpu time    0.0016: real time    0.0016
    --------------------------------------------
      LOOP:  cpu time    0.5586: real time    0.5588

 eigenvalue-minimisations  :   450
 total energy-change (2. order) :-0.2670953E-05  (-0.5694825E-07)
 number of electron     156.9999890 magnetization 
 augmentation part       11.5521658 magnetization 

 Broyden mixing:
  rms(total) = 0.51872E-04    rms(broyden)= 0.51867E-04
  rms(prec ) = 0.72960E-04
  weight for this iteration     100.00

 eigenvalues of (default mixing * dielectric matrix)
  average eigenvalue GAMMA=   1.7949
  6.3732  2.5661  2.1159  1.9643  1.2120  1.2120  1.3468  1.3468  1.2356  1.0412
  1.0412  0.9394  0.9394

 Free energy of the ion-electron system (eV)
  ---------------------------------------------------
  alpha Z        PSCENC =        96.77598676
  Ewald energy   TEWEN  =     16311.08467602
  -Hartree energ DENC   =    -22478.03600523
  -exchange      EXHF   =         0.00000000
  -V(xc)+E(xc)   XCENC  =       559.42966559
  PAW double counting   =     16802.14763637   -17005.72669306
  entropy T*S    EENTRO =        -0.01233600
  eigenvalues    EBANDS =     -1778.23892366
  atomic energy  EATOM  =      7163.56118773
  Solvation  Ediel_sol  =         0.00000000
  ---------------------------------------------------
  free energy    TOTEN  =      -329.01480548 eV

  energy without entropy =     -329.00246947  energy(sigma->0) =     -329.00863747


--------------------------------------------------------------------------------------------------------


--------------------------------------- Iteration      4(  15)  ---------------------------------------


    POTLOK:  cpu time    0.0377: real time    0.0411
    SETDIJ:  cpu time    0.0023: real time    0.0023
    EDDIAG:  cpu time    0.2007: real time    0.2007
  RMM-DIIS:  cpu time    0.2218: real time    0.2218
    ORTHCH:  cpu time    0.0477: real time    0.0477
       DOS:  cpu time    0.0008: real time    0.0008
    CHARGE:  cpu time    0.0326: real time    0.0326
    MIXING:  cpu time    0.0017: real time    0.0017
    --------------------------------------------
      LOOP:  cpu time    0.5453: real time    0.5486

 eigenvalue-minimisations  :   383
 total energy-change (2. order) :-0.2442059E-05  (-0.2319011E-07)
 number of electron     156.9999890 magnetization 
 augmentation part       11.5521923 magnetization 

 Broyden mixing:
  rms(total) = 0.58101E-04    rms(broyden)= 0.58096E-04
  rms(prec ) = 0.68462E-04
  weight for this iteration     100.00

 eigenvalues of (default mixing * dielectric matrix)
  average eigenvalue GAMMA=   1.8946
  7.5078  3.0185  2.4914  1.8159  1.8159  1.2192  1.2192  1.3265  1.3265  1.0154
  1.0154  1.0075  0.8726  0.8726

 Free energy of the ion-electron system (eV)
  ---------------------------------------------------
  alpha Z        PSCENC =        96.77598676
  Ewald energy   TEWEN  =     16311.08467602
  -Hartree energ DENC   =    -22478.04206297
  -exchange      EXHF   =         0.00000000
  -V(xc)+E(xc)   XCENC  =       559.42961914
  PAW double counting   =     16802.11580233   -17005.69391725
  entropy T*S    EENTRO =        -0.01233595
  eigenvalues    EBANDS =     -1778.23376372
  atomic energy  EATOM  =      7163.56118773
  Solvation  Ediel_sol  =         0.00000000
  ---------------------------------------------------
  free energy    TOTEN  =      -329.01480792 eV

  energy without entropy =     -329.00247197  energy(sigma->0) =     -329.00863995


--------------------------------------------------------------------------------------------------------


--------------------------------------- Iteration      4(  16)  ---------------------------------------


    POTLOK:  cpu time    0.0410: real time    0.0413
    SETDIJ:  cpu time    0.0022: real time    0.0022
    EDDIAG:  cpu time    0.1989: real time    0.1991
  RMM-DIIS:  cpu time    0.2003: real time    0.2003
    ORTHCH:  cpu time    0.0700: real time    0.0701
       DOS:  cpu time    0.0011: real time    0.0011
    CHARGE:  cpu time    0.0328: real time    0.0328
    MIXING:  cpu time    0.0018: real time    0.0018
    --------------------------------------------
      LOOP:  cpu time    0.5481: real time    0.5486

 eigenvalue-minimisations  :   272
 total energy-change (2. order) :-0.1393280E-05  (-0.1080236E-07)
 number of electron     156.9999890 magnetization 
 augmentation part       11.5521722 magnetization 

 Broyden mixing:
  rms(total) = 0.16712E-04    rms(broyden)= 0.16710E-04
  rms(prec ) = 0.26121E-04
  weight for this iteration     100.00

 eigenvalues of (default mixing * dielectric matrix)
  average eigenvalue GAMMA=   1.8458
  7.4799  2.8607  2.6520  2.0315  1.6095  1.2178  1.2178  1.3307  1.3307  1.3148
  0.9850  0.9850  0.9773  0.8474  0.8474

 Free energy of the ion-electron system (eV)
  ---------------------------------------------------
  alpha Z        PSCENC =        96.77598676
  Ewald energy   TEWEN  =     16311.08467602
  -Hartree energ DENC   =    -22478.04921141
  -exchange      EXHF   =         0.00000000
  -V(xc)+E(xc)   XCENC  =       559.42966072
  PAW double counting   =     16802.12182594   -17005.70076183
  entropy T*S    EENTRO =        -0.01233594
  eigenvalues    EBANDS =     -1778.22583733
  atomic energy  EATOM  =      7163.56118773
  Solvation  Ediel_sol  =         0.00000000
  ---------------------------------------------------
  free energy    TOTEN  =      -329.01480931 eV

  energy without entropy =     -329.00247338  energy(sigma->0) =     -329.00864134


--------------------------------------------------------------------------------------------------------


--------------------------------------- Iteration      4(  17)  ---------------------------------------


    POTLOK:  cpu time    0.0412: real time    0.0414
    SETDIJ:  cpu time    0.0023: real time    0.0022
    EDDIAG:  cpu time    0.1991: real time    0.1991
  RMM-DIIS:  cpu time    0.1780: real time    0.1779
    ORTHCH:  cpu time    0.1408: real time    0.1408
       DOS:  cpu time    0.0005: real time    0.0005
    --------------------------------------------
      LOOP:  cpu time    0.5617: real time    0.5619

 eigenvalue-minimisations  :   169
 total energy-change (2. order) :-0.5715519E-06  (-0.2804192E-08)
 number of electron     156.9999890 magnetization 
 augmentation part       11.5521722 magnetization 

 Free energy of the ion-electron system (eV)
  ---------------------------------------------------
  alpha Z        PSCENC =        96.77598676
  Ewald energy   TEWEN  =     16311.08467602
  -Hartree energ DENC   =    -22478.05217884
  -exchange      EXHF   =         0.00000000
  -V(xc)+E(xc)   XCENC  =       559.42964547
  PAW double counting   =     16802.13175377   -17005.71062432
  entropy T*S    EENTRO =        -0.01233598
  eigenvalues    EBANDS =     -1778.22292050
  atomic energy  EATOM  =      7163.56118773
  Solvation  Ediel_sol  =         0.00000000
  ---------------------------------------------------
  free energy    TOTEN  =      -329.01480988 eV

  energy without entropy =     -329.00247390  energy(sigma->0) =     -329.00864189


--------------------------------------------------------------------------------------------------------


 average (electrostatic) potential at core
  the test charge radii are     0.6991  0.7089  0.9521
  (the norm of the test charge is              1.0000)
       1 -57.6081       2 -57.5778       3 -57.5543       4 -57.6473       5 -58.0522
       6 -57.7458       7 -57.9384       8 -57.9327       9 -57.6749      10 -57.8435
      11 -57.7913      12 -57.5803      13 -57.6314      14 -57.5435      15 -57.5440
      16 -57.7126      17 -57.9522      18 -58.9679      19 -59.0947      20 -57.6941
      21 -58.1659      22 -57.8551      23 -57.5931      24 -57.6083      25 -57.5440
      26 -57.5545      27 -57.7126      28 -58.0477      29 -57.9525      30 -57.9403
      31 -59.0856      32 -57.6760      33 -58.1597      34 -57.7885      35 -57.5924
      36 -74.4791      37 -40.3928
 
 
 
 E-fermi :  -1.6283     XC(G=0):  -3.1491     alpha+bet : -2.6204


 k-point     1 :       0.0000    0.0000    0.0000
  band No.  band energies     occupation 
      1     -23.8993      2.00000
      2     -21.6408      2.00000
      3     -21.3434      2.00000
      4     -20.8601      2.00000
      5     -20.1943      2.00000
      6     -19.6980      2.00000
      7     -19.5605      2.00000
      8     -19.4188      2.00000
      9     -19.4136      2.00000
     10     -19.3454      2.00000
     11     -19.3163      2.00000
     12     -17.9815      2.00000
     13     -17.6839      2.00000
     14     -17.6094      2.00000
     15     -17.5239      2.00000
     16     -16.8861      2.00000
     17     -15.9301      2.00000
     18     -15.4454      2.00000
     19     -15.2459      2.00000
     20     -15.1911      2.00000
     21     -15.0537      2.00000
     22     -14.2284      2.00000
     23     -14.0462      2.00000
     24     -13.8864      2.00000
     25     -13.8054      2.00000
     26     -13.2715      2.00000
     27     -13.0996      2.00000
     28     -12.4397      2.00000
     29     -12.3633      2.00000
     30     -12.2816      2.00000
     31     -12.1226      2.00000
     32     -12.0497      2.00000
     33     -12.0430      2.00000
     34     -10.9661      2.00000
     35     -10.7163      2.00000
     36     -10.6665      2.00000
     37     -10.5102      2.00000
     38     -10.4761      2.00000
     39     -10.2943      2.00000
     40     -10.2921      2.00000
     41      -9.5010      2.00000
     42      -9.3878      2.00000
     43      -9.2588      2.00000
     44      -9.2088      2.00000
     45      -8.8960      2.00000
     46      -8.3995      2.00000
     47      -8.3988      2.00000
     48      -8.3179      2.00000
     49      -8.2715      2.00000
     50      -8.2300      2.00000
     51      -8.1829      2.00000
     52      -8.1731      2.00000
     53      -8.0723      2.00000
     54      -7.9940      2.00000
     55      -7.9565      2.00000
     56      -7.8771      2.00000
     57      -7.8194      2.00000
     58      -7.7996      2.00000
     59      -7.7203      2.00000
     60      -7.5818      2.00000
     61      -7.2553      2.00000
     62      -7.2117      2.00000
     63      -7.0478      2.00000
     64      -7.0208      2.00000
     65      -6.9762      2.00000
     66      -6.9560      2.00000
     67      -6.8246      2.00000
     68      -6.5867      2.00000
     69      -5.4942      2.00000
     70      -5.4804      2.00000
     71      -5.4428      2.00000
     72      -5.1295      2.00000
     73      -5.1135      2.00000
     74      -5.0372      2.00000
     75      -4.8372      2.00000
     76      -3.0198      2.00000
     77      -2.5863      2.00000
     78      -2.4787      2.00000
     79      -2.4551      2.00000
     80      -2.4019      2.00000
     81      -0.9122      0.00000
     82      -0.2926      0.00000
     83       0.0045      0.00000
     84       0.1240      0.00000
     85       0.1473      0.00000
     86       1.1422      0.00000
     87       1.2152      0.00000
     88       1.6574      0.00000
     89       1.8919      0.00000
     90       2.0017      0.00000
     91       2.1781      0.00000
     92       2.3571      0.00000
     93       2.3917      0.00000
     94       2.4259      0.00000
     95       2.4402      0.00000
     96       2.5153      0.00000
     97       2.5901      0.00000
     98       2.6119      0.00000

 k-point     2 :       0.5000    0.0000    0.0000
  band No.  band energies     occupation 
      1     -23.8991      2.00000
      2     -21.6956      2.00000
      3     -21.2935      2.00000
      4     -20.5972      2.00000
      5     -20.3362      2.00000
      6     -20.1584      2.00000
      7     -19.7483      2.00000
      8     -19.7169      2.00000
      9     -19.0087      2.00000
     10     -18.7211      2.00000
     11     -18.6524      2.00000
     12     -18.5914      2.00000
     13     -18.2301      2.00000
     14     -18.0040      2.00000
     15     -16.7404      2.00000
     16     -16.3931      2.00000
     17     -16.3881      2.00000
     18     -16.1962      2.00000
     19     -14.9294      2.00000
     20     -14.8835      2.00000
     21     -14.5458      2.00000
     22     -14.3005      2.00000
     23     -14.2870      2.00000
     24     -14.1782      2.00000
     25     -13.3157      2.00000
     26     -13.2427      2.00000
     27     -13.1180      2.00000
     28     -13.1021      2.00000
     29     -12.6061      2.00000
     30     -12.3150      2.00000
     31     -12.1158      2.00000
     32     -12.0664      2.00000
     33     -11.2911      2.00000
     34     -11.2585      2.00000
     35     -10.9616      2.00000
     36     -10.8789      2.00000
     37     -10.6139      2.00000
     38     -10.1973      2.00000
     39      -9.9455      2.00000
     40      -9.7528      2.00000
     41      -9.4202      2.00000
     42      -9.4053      2.00000
     43      -9.0829      2.00000
     44      -9.0584      2.00000
     45      -8.9810      2.00000
     46      -8.8252      2.00000
     47      -8.5352      2.00000
     48      -8.5156      2.00000
     49      -8.4745      2.00000
     50      -8.4539      2.00000
     51      -8.2971      2.00000
     52      -8.2385      2.00000
     53      -8.1865      2.00000
     54      -8.0951      2.00000
     55      -7.8802      2.00000
     56      -7.8640      2.00000
     57      -7.8511      2.00000
     58      -7.7982      2.00000
     59      -7.6334      2.00000
     60      -7.5077      2.00000
     61      -7.4670      2.00000
     62      -7.4332      2.00000
     63      -7.3667      2.00000
     64      -6.5080      2.00000
     65      -6.4131      2.00000
     66      -6.2517      2.00000
     67      -6.2194      2.00000
     68      -6.1413      2.00000
     69      -6.1268      2.00000
     70      -5.9671      2.00000
     71      -5.8466      2.00000
     72      -5.6216      2.00000
     73      -5.5581      2.00000
     74      -4.1784      2.00000
     75      -3.8307      2.00000
     76      -3.7909      2.00000
     77      -3.7436      2.00000
     78      -2.7283      2.00000
     79      -1.6266      0.96144
     80      -1.2091      0.00000
     81      -1.1532      0.00000
     82      -1.0845      0.00000
     83      -0.0052      0.00000
     84       0.4716      0.00000
     85       0.8894      0.00000
     86       1.0816      0.00000
     87       1.1937      0.00000
     88       1.3257      0.00000
     89       1.3640      0.00000
     90       1.4626      0.00000
     91       1.8020      0.00000
     92       1.9962      0.00000
     93       2.0156      0.00000
     94       2.3091      0.00000
     95       2.6365      0.00000
     96       2.7278      0.00000
     97       2.9834      0.00000
     98       3.2069      0.00000

 k-point     3 :       0.0000    0.3333    0.0000
  band No.  band energies     occupation 
      1     -23.8779      2.00000
      2     -21.5569      2.00000
      3     -21.1403      2.00000
      4     -21.1236      2.00000
      5     -20.5932      2.00000
      6     -20.4645      2.00000
      7     -19.7321      2.00000
      8     -19.2867      2.00000
      9     -18.9186      2.00000
     10     -18.6701      2.00000
     11     -18.6142      2.00000
     12     -18.0433      2.00000
     13     -17.9132      2.00000
     14     -17.2721      2.00000
     15     -16.7746      2.00000
     16     -16.5324      2.00000
     17     -16.4446      2.00000
     18     -16.1357      2.00000
     19     -15.7118      2.00000
     20     -15.6791      2.00000
     21     -15.6416      2.00000
     22     -15.0954      2.00000
     23     -14.3464      2.00000
     24     -14.2017      2.00000
     25     -13.9082      2.00000
     26     -12.7937      2.00000
     27     -12.4366      2.00000
     28     -12.2947      2.00000
     29     -12.1017      2.00000
     30     -12.0868      2.00000
     31     -11.9892      2.00000
     32     -11.8144      2.00000
     33     -10.9974      2.00000
     34     -10.6941      2.00000
     35     -10.6369      2.00000
     36     -10.4625      2.00000
     37     -10.2731      2.00000
     38     -10.0357      2.00000
     39      -9.9282      2.00000
     40      -9.8162      2.00000
     41      -9.7739      2.00000
     42      -9.4225      2.00000
     43      -9.1958      2.00000
     44      -9.1552      2.00000
     45      -9.0754      2.00000
     46      -9.0616      2.00000
     47      -8.9902      2.00000
     48      -8.8870      2.00000
     49      -8.4517      2.00000
     50      -8.3964      2.00000
     51      -8.3620      2.00000
     52      -8.2611      2.00000
     53      -8.1162      2.00000
     54      -7.9441      2.00000
     55      -7.9184      2.00000
     56      -7.8776      2.00000
     57      -7.8569      2.00000
     58      -7.8481      2.00000
     59      -7.7865      2.00000
     60      -7.6721      2.00000
     61      -7.3873      2.00000
     62      -7.2374      2.00000
     63      -7.1013      2.00000
     64      -7.0500      2.00000
     65      -6.8907      2.00000
     66      -6.4115      2.00000
     67      -6.3030      2.00000
     68      -6.1585      2.00000
     69      -6.1328      2.00000
     70      -5.9071      2.00000
     71      -5.6066      2.00000
     72      -5.5293      2.00000
     73      -4.8104      2.00000
     74      -4.6135      2.00000
     75      -4.4462      2.00000
     76      -4.0928      2.00000
     77      -3.8189      2.00000
     78      -2.8406      2.00000
     79      -1.6055      0.51928
     80      -1.1378      0.00000
     81      -1.0151      0.00000
     82      -0.7839      0.00000
     83      -0.5371      0.00000
     84       0.0926      0.00000
     85       0.3456      0.00000
     86       1.0637      0.00000
     87       1.2133      0.00000
     88       1.4445      0.00000
     89       1.5397      0.00000
     90       1.5973      0.00000
     91       1.6826      0.00000
     92       1.9580      0.00000
     93       2.1972      0.00000
     94       2.3581      0.00000
     95       2.4756      0.00000
     96       2.5505      0.00000
     97       2.5549      0.00000
     98       2.7906      0.00000

 k-point     4 :       0.5000    0.3333    0.0000
  band No.  band energies     occupation 
      1     -23.8777      2.00000
      2     -21.4820      2.00000
      3     -21.4341      2.00000
      4     -20.8162      2.00000
      5     -20.5905      2.00000
      6     -20.3731      2.00000
      7     -19.8563      2.00000
      8     -19.7084      2.00000
      9     -19.0652      2.00000
     10     -18.2663      2.00000
     11     -18.1742      2.00000
     12     -17.8565      2.00000
     13     -17.5423      2.00000
     14     -17.3159      2.00000
     15     -17.2863      2.00000
     16     -17.1489      2.00000
     17     -16.9567      2.00000
     18     -16.4578      2.00000
     19     -15.3836      2.00000
     20     -15.2721      2.00000
     21     -14.9127      2.00000
     22     -14.6738      2.00000
     23     -14.3770      2.00000
     24     -14.0745      2.00000
     25     -13.8167      2.00000
     26     -13.6846      2.00000
     27     -13.2533      2.00000
     28     -12.9232      2.00000
     29     -12.1757      2.00000
     30     -11.6347      2.00000
     31     -11.3359      2.00000
     32     -11.1905      2.00000
     33     -10.9862      2.00000
     34     -10.9319      2.00000
     35     -10.5132      2.00000
     36     -10.4340      2.00000
     37     -10.1565      2.00000
     38      -9.9565      2.00000
     39      -9.8532      2.00000
     40      -9.7495      2.00000
     41      -9.5051      2.00000
     42      -9.4376      2.00000
     43      -9.3394      2.00000
     44      -9.2640      2.00000
     45      -9.2120      2.00000
     46      -9.0069      2.00000
     47      -8.8888      2.00000
     48      -8.8623      2.00000
     49      -8.7320      2.00000
     50      -8.6923      2.00000
     51      -8.4072      2.00000
     52      -8.3976      2.00000
     53      -8.2819      2.00000
     54      -8.2658      2.00000
     55      -7.9451      2.00000
     56      -7.8899      2.00000
     57      -7.8509      2.00000
     58      -7.8186      2.00000
     59      -7.7932      2.00000
     60      -7.4162      2.00000
     61      -7.3840      2.00000
     62      -7.2695      2.00000
     63      -7.0917      2.00000
     64      -6.9769      2.00000
     65      -6.8621      2.00000
     66      -6.4110      2.00000
     67      -6.2580      2.00000
     68      -6.1443      2.00000
     69      -5.8216      2.00000
     70      -5.7222      2.00000
     71      -5.3679      2.00000
     72      -5.1355      2.00000
     73      -5.0181      2.00000
     74      -4.8606      2.00000
     75      -4.6156      2.00000
     76      -4.4068      2.00000
     77      -4.0722      2.00000
     78      -2.7861      2.00000
     79      -1.4450      0.00000
     80      -0.9504      0.00000
     81      -0.5551      0.00000
     82      -0.4130      0.00000
     83      -0.3810      0.00000
     84      -0.0857      0.00000
     85       0.0986      0.00000
     86       0.3947      0.00000
     87       0.8644      0.00000
     88       1.2328      0.00000
     89       1.2924      0.00000
     90       1.3203      0.00000
     91       1.8501      0.00000
     92       1.8998      0.00000
     93       2.3876      0.00000
     94       2.4484      0.00000
     95       2.6260      0.00000
     96       2.7803      0.00000
     97       2.9674      0.00000
     98       3.2239      0.00000


--------------------------------------------------------------------------------------------------------


 soft charge-density along one line, spin component           1
         0         1         2         3         4         5         6         7         8         9
 total charge-density along one line
 
 pseudopotential strength for first ion, spin component:           1
 10.184  13.542   0.000  -0.000   0.000  -0.000   0.000  -0.000
 13.542  18.007   0.000  -0.000   0.000  -0.000   0.000  -0.000
  0.000   0.000  -4.316   0.000   0.000   8.443  -0.000   0.000
 -0.000  -0.000   0.000  -4.309   0.000  -0.000   8.433  -0.000
  0.000   0.000   0.000   0.000  -4.317   0.000  -0.000   8.443
 -0.000  -0.000   8.443  -0.000   0.000 -18.649   0.000  -0.000
  0.000   0.000  -0.000   8.433  -0.000   0.000 -18.639   0.000
 -0.000  -0.000   0.000  -0.000   8.443  -0.000   0.000 -18.649
 total augmentation occupancy for first ion, spin component:           1
  8.111  -3.598  -0.019   0.001   0.002  -0.003   0.000   0.001
 -3.598   1.653   0.012  -0.000  -0.003   0.001  -0.000  -0.001
 -0.019   0.012   1.809   0.001  -0.004   0.166   0.000  -0.000
  0.001  -0.000   0.001   1.198   0.001   0.000   0.070   0.000
  0.002  -0.003  -0.004   0.001   1.815  -0.000   0.000   0.167
 -0.003   0.001   0.166   0.000  -0.000   0.017   0.000  -0.000
  0.000  -0.000   0.000   0.070   0.000   0.000   0.005   0.000
  0.001  -0.001  -0.000   0.000   0.167  -0.000   0.000   0.017


------------------------ aborting loop because EDIFF is reached ----------------------------------------


    CHARGE:  cpu time    0.0331: real time    0.0331
    FORLOC:  cpu time    0.0057: real time    0.0056
    FORNL :  cpu time    0.1271: real time    0.1271
    STRESS:  cpu time    0.3972: real time    0.3972
    FORCOR:  cpu time    0.0396: real time    0.0396
    FORHAR:  cpu time    0.0142: real time    0.0142
    MIXING:  cpu time    0.0018: real time    0.0018
    OFIELD:  cpu time    0.0000: real time    0.0000

  FORCE on cell =-STRESS in cart. coord.  units (eV):
  Direction    XX          YY          ZZ          XY          YZ          ZX
  --------------------------------------------------------------------------------------
  Alpha Z    96.77599    96.77599    96.77599
  Ewald   21345.54971 21550.55951-26585.03832    -0.12688    23.26092    68.61013
  Hartree 21369.56382 21538.13327-20429.63414    -0.24112    20.26135    59.34228
  E(xc)    -613.92911  -613.84356  -633.41439     0.00084     0.00959     0.00503
  Local  -44314.55850-44681.31845 45086.62007     0.38229   -43.31321  -127.61447
  n-local  -169.78373  -170.55763  -165.18361    -0.03394     0.00992    -0.04223
  augment    27.09293    27.12291    28.56290     0.00205    -0.00222    -0.10890
  Kinetic  2260.64646  2262.84193  2605.78189     0.07441    -0.22858    -0.48848
  Fock        0.00000     0.00000     0.00000     0.00000     0.00000     0.00000
  -------------------------------------------------------------------------------------
  Total       1.35758     9.71395     4.47038     0.05764    -0.00223    -0.29664
  in kB       1.53713    10.99874     5.06165     0.06526    -0.00253    -0.33587
  external pressure =        5.87 kB  Pullay stress =        0.00 kB


 VOLUME and BASIS-vectors are now :
 -----------------------------------------------------------------------------
  energy-cutoff  :      500.00
  volume of cell :     1415.02
      direct lattice vectors                 reciprocal lattice vectors
    12.807630517 -0.000722488  0.011042165     0.078078513  0.000004467 -0.000067534
    -0.000417991  7.361447548  0.003699225     0.000007722  0.135842883 -0.000068105
     0.012980965  0.007523708 15.008312381    -0.000057447 -0.000033486  0.066629810

  length of vectors
    12.807635297  7.361448490 15.008319881     0.078078543  0.135842900  0.066629843


 FORCES acting on ions
    electron-ion (+dipol)            ewald-force                    non-local-force                 convergence-correction
 -----------------------------------------------------------------------------------------------
   0.893E+01 0.731E+00 0.827E+01   -.899E+01 -.791E+00 -.824E+01   0.299E+00 0.709E-03 -.213E-01   -.533E-05 -.855E-05 0.799E-05
   -.104E+02 0.112E+00 0.901E+01   0.106E+02 -.112E+00 -.897E+01   0.869E-01 0.144E-02 -.186E-01   0.153E-04 0.245E-06 0.374E-05
   -.683E+01 0.202E+01 0.834E+01   0.672E+01 -.199E+01 -.832E+01   0.103E+00 -.421E-01 -.231E-01   0.135E-04 -.947E-05 0.115E-04
   0.136E+02 0.107E+00 0.867E+01   -.140E+02 -.116E+00 -.865E+01   0.150E+00 0.193E-02 -.928E-02   -.840E-05 0.475E-06 -.175E-05
   0.218E+02 0.252E+02 0.350E+02   -.223E+02 -.257E+02 -.351E+02   0.626E+00 0.187E+01 0.113E-01   0.822E-05 -.125E-04 -.109E-03
   0.261E+02 0.557E+00 0.130E+02   -.268E+02 -.609E+00 -.129E+02   0.119E+00 -.266E-01 -.482E-01   0.223E-04 0.725E-06 -.436E-04
   0.297E+02 0.116E+02 0.193E+02   -.299E+02 -.123E+02 -.192E+02   0.585E+00 0.244E+00 -.954E-01   0.450E-05 -.109E-04 -.721E-04
   0.547E+01 0.351E+00 0.256E+02   -.465E+01 -.336E+00 -.256E+02   -.654E+00 0.371E-02 -.381E-01   0.486E-05 -.880E-06 -.118E-03
   -.260E+02 0.796E+01 0.179E+02   0.260E+02 -.814E+01 -.179E+02   -.474E+00 -.330E-01 -.416E-01   -.549E-05 -.130E-04 -.602E-04
   -.111E+02 0.428E+00 0.247E+02   0.112E+02 -.423E+00 -.247E+02   -.173E+00 -.634E-03 -.195E-01   -.139E-04 -.956E-06 -.115E-03
   -.282E+02 0.191E+02 0.350E+02   0.289E+02 -.193E+02 -.348E+02   -.640E+00 0.950E+00 -.289E+00   -.702E-05 -.358E-05 -.979E-04
   -.228E+02 0.483E+00 0.132E+02   0.231E+02 -.523E+00 -.131E+02   0.484E-01 -.237E-01 0.438E-01   -.272E-04 0.293E-06 -.345E-04
   0.121E+02 -.293E-01 0.895E+01   -.122E+02 0.320E-01 -.897E+01   0.615E+00 -.200E-03 0.847E-02   0.453E-05 -.540E-06 0.791E-06
   -.143E+02 0.314E+01 0.977E+01   0.144E+02 -.329E+01 -.974E+01   0.111E+00 -.949E-01 0.432E-01   -.795E-05 0.312E-05 -.372E-05
   -.863E+01 -.840E-01 0.899E+01   0.840E+01 0.855E-01 -.900E+01   0.229E+00 0.167E-02 -.685E-02   -.599E-05 -.659E-06 0.506E-05
   0.182E+02 0.385E+01 0.915E+01   -.192E+02 -.390E+01 -.914E+01   0.324E+00 -.208E+00 0.798E-01   0.121E-04 -.309E-05 -.126E-04
   0.377E+02 0.108E+02 0.121E+02   -.388E+02 -.117E+02 -.121E+02   0.714E+00 0.106E+01 -.267E-01   -.583E-05 -.922E-05 -.594E-04
   0.647E+02 -.100E-01 0.203E+02   -.700E+02 -.377E-01 -.193E+02   0.643E+01 -.286E-01 -.158E+01   -.274E-06 0.199E-06 -.869E-04
   0.114E+02 0.533E+02 0.836E+02   -.824E+01 -.583E+02 -.832E+02   -.239E+01 0.539E+01 -.949E+00   0.232E-04 -.135E-04 -.123E-03
   -.346E+02 -.281E+00 0.267E+02   0.336E+02 0.264E+00 -.265E+02   -.177E+01 -.216E-01 -.668E+00   -.287E-04 0.664E-06 -.612E-04
   -.290E+02 0.395E+02 0.110E+03   0.298E+02 -.397E+02 -.111E+03   -.192E+01 0.700E+00 0.857E+00   -.217E-04 -.130E-04 -.104E-03
   -.610E+02 -.115E+01 0.121E+03   0.630E+02 0.116E+01 -.122E+03   -.102E+01 -.221E-01 0.948E+00   0.421E-05 -.700E-07 -.798E-04
   -.286E+02 0.869E+01 0.146E+02   0.291E+02 -.897E+01 -.146E+02   0.116E+00 0.230E+00 0.163E-01   0.499E-05 -.150E-04 -.424E-04
   0.884E+01 -.674E+00 0.821E+01   -.888E+01 0.737E+00 -.818E+01   0.308E+00 -.452E-03 -.213E-01   -.566E-05 0.927E-05 0.800E-05
   -.143E+02 -.324E+01 0.975E+01   0.144E+02 0.340E+01 -.972E+01   0.116E+00 0.101E+00 0.423E-01   -.799E-05 -.328E-05 -.388E-05
   -.672E+01 -.197E+01 0.834E+01   0.659E+01 0.193E+01 -.832E+01   0.103E+00 0.299E-01 -.209E-01   0.134E-04 0.998E-05 0.115E-04
   0.183E+02 -.401E+01 0.911E+01   -.192E+02 0.406E+01 -.910E+01   0.322E+00 0.202E+00 0.824E-01   0.120E-04 0.240E-05 -.124E-04
   0.217E+02 -.248E+02 0.337E+02   -.223E+02 0.254E+02 -.337E+02   0.533E+00 -.182E+01 0.662E-01   0.721E-05 0.146E-04 -.109E-03
   0.377E+02 -.113E+02 0.120E+02   -.388E+02 0.122E+02 -.121E+02   0.742E+00 -.105E+01 -.205E-01   -.518E-05 0.834E-05 -.590E-04
   0.294E+02 -.118E+02 0.192E+02   -.296E+02 0.126E+02 -.192E+02   0.546E+00 -.235E+00 -.883E-01   0.685E-05 0.117E-04 -.715E-04
   0.105E+02 -.539E+02 0.770E+02   -.733E+01 0.588E+02 -.765E+02   -.240E+01 -.537E+01 -.108E+01   0.241E-04 0.124E-04 -.123E-03
   -.254E+02 -.789E+01 0.181E+02   0.255E+02 0.808E+01 -.181E+02   -.449E+00 0.280E-01 -.294E-01   -.797E-05 0.139E-04 -.602E-04
   -.289E+02 -.402E+02 0.101E+03   0.297E+02 0.403E+02 -.102E+03   -.187E+01 -.685E+00 0.671E+00   -.226E-04 0.110E-04 -.104E-03
   -.282E+02 -.184E+02 0.339E+02   0.289E+02 0.186E+02 -.338E+02   -.572E+00 -.912E+00 -.175E+00   -.498E-05 0.689E-05 -.981E-04
   -.283E+02 -.916E+01 0.144E+02   0.288E+02 0.948E+01 -.145E+02   0.952E-01 -.233E+00 0.167E-01   0.406E-05 0.141E-04 -.426E-04
   0.512E+02 -.642E+00 0.182E+03   -.508E+02 0.602E+00 -.189E+03   0.462E+00 -.196E-01 0.763E+01   -.756E-06 0.367E-06 -.128E-03
   -.154E+02 0.161E+01 -.117E+04   0.133E+02 -.161E+01 0.118E+04   0.205E+01 -.506E-03 -.998E+01   0.231E-04 0.142E-04 0.139E-03
 -----------------------------------------------------------------------------------------------
   -.136E+01 -.241E-01 0.469E+01   -.284E-13 0.113E-12 -.227E-12   0.150E+01 0.158E-02 -.473E+01   0.154E-04 0.167E-04 -.185E-02
 
 
 POSITION                                       TOTAL-FORCE (eV/Angst)
 -----------------------------------------------------------------------------------
      2.13958      1.23175      3.75434         0.241068     -0.059025      0.007970
      0.00128      0.00183      3.75231         0.199847      0.001552      0.016558
      0.71628      1.22952      3.75306        -0.017536     -0.019877     -0.001564
      2.85123      0.00178      3.75486        -0.278053     -0.006274      0.011439
      6.39243      1.20734      3.74649         0.058694      1.344535     -0.034987
      4.27725      0.00198      3.75551        -0.535889     -0.077877      0.004850
      4.97526      1.22633      3.75428         0.407461     -0.442732     -0.039535
      7.12149      0.00030      3.76092         0.154471      0.020033      0.019083
     10.68101      1.22876      3.76307        -0.412599     -0.207597     -0.051957
      8.53789      0.00047      3.76336        -0.037931      0.005464     -0.000410
      9.25617      1.21268      3.74744         0.003270      0.721722     -0.168402
     11.38384      0.00159      3.76284         0.283745     -0.063309      0.058625
      2.13316      3.68249      3.75522         0.541953      0.003168     -0.007651
      0.00228      2.45707      3.75414         0.214412     -0.247625      0.071265
      0.71197      3.68250      3.75404        -0.010369      0.003786     -0.018438
      2.86130      2.46330      3.75743        -0.604703     -0.253993      0.095405
      4.28066      2.45263      3.76260        -0.378465      0.247454     -0.050813
      4.96095      3.68342      3.74812         1.056827     -0.075705     -0.580954
      7.09040      2.44734      3.71942         0.738679      0.397553     -0.550144
     10.72575      3.68243      3.75489        -2.710514     -0.038596     -0.506224
      8.55360      2.44699      3.67635        -1.060486      0.490287     -0.164764
      9.27160      3.68177      3.64690         0.937522     -0.006297      0.045580
     11.39123      2.44962      3.76703         0.639596     -0.042702     -0.009250
      2.13906      6.13317      3.75688         0.262113      0.063566      0.009323
      0.00199      4.90797      3.75539         0.240628      0.260949      0.072461
      0.71604      6.13578      3.75551        -0.028676     -0.000388      0.000672
      2.86127      4.90169      3.75867        -0.641709      0.251022      0.099506
      6.39525      6.15342      3.75170        -0.089239     -1.246821      0.005439
      4.27982      4.91179      3.76374        -0.345613     -0.171763     -0.044449
      4.97669      6.13723      3.75687         0.368416      0.494026     -0.038406
      7.09022      4.91500      3.73137         0.757792     -0.426941     -0.599940
     10.67927      6.13454      3.76528        -0.404980      0.227070     -0.047472
      8.55086      4.91484      3.69449        -1.022486     -0.522716     -0.268245
      9.25244      6.14817      3.75281         0.126694     -0.654501     -0.082904
     11.39144      4.91417      3.76837         0.607072      0.087957     -0.000588
      6.35884      3.68356      3.58273         0.821554     -0.058388      0.577074
      7.84038      3.64728      5.83023        -0.082568      0.002983      2.171850
 -----------------------------------------------------------------------------------
    total drift:                                0.135455     -0.022486     -0.045657


--------------------------------------------------------------------------------------------------------


  FREE ENERGIE OF THE ION-ELECTRON SYSTEM (eV)
  ---------------------------------------------------
  free  energy   TOTEN  =      -329.01480988 eV

  energy  without entropy=     -329.00247390  energy(sigma->0) =     -329.00864189
 
 d Force = 0.1275947E+01[ 0.275E+00, 0.228E+01]  d Energy = 0.1225601E+01 0.503E-01
 d Force = 0.3562252E+03[ 0.347E+03, 0.365E+03]  d Ewald  = 0.3840887E+03-0.279E+02


--------------------------------------------------------------------------------------------------------


    POTLOK:  cpu time    0.0420: real time    0.0420


--------------------------------------------------------------------------------------------------------


 Conjugate gradient step on ions:
 trial-energy change:   -1.225601  1 .order   -1.273490   -2.283361   -0.263620
  (g-gl).g = 0.494E+01      g.g   = 0.496E+01  gl.gl    = 0.488E+01
 g(Force)  = 0.495E+01   g(Stress)= 0.157E-01 ortho     = 0.245E-01
 gamma     =   1.01320
 trial     =   0.45764
 opt step  =   0.52913  (harmonic =   0.51737) maximal distance =0.31068003
 next E    =  -329.035218   (d E  =  -1.24601)


--------------------------------------------------------------------------------------------------------


    WAVPRE:  cpu time    0.0141: real time    0.0163
    FEWALD:  cpu time    0.0007: real time    0.0006
    GENKIN:  cpu time    0.0049: real time    0.0049

 real space projection operators:
  total allocation   :       1840.41 KBytes
  max/ min on nodes  :        468.86        449.28

    ORTHCH:  cpu time    0.0900: real time    0.0901
     LOOP+:  cpu time   12.2295: real time   12.2966


--------------------------------------- Iteration      5(   1)  ---------------------------------------


    POTLOK:  cpu time    0.0394: real time    0.0407
    SETDIJ:  cpu time    0.0023: real time    0.0023
     EDDAV:  cpu time    0.9498: real time    0.9517
       DOS:  cpu time    0.0010: real time    0.0010
    CHARGE:  cpu time    0.0325: real time    0.0325
    MIXING:  cpu time    0.0009: real time    0.0009
    --------------------------------------------
      LOOP:  cpu time    1.0259: real time    1.0291

 eigenvalue-minimisations  :   868
 total energy-change (2. order) :-0.1558333E-01  (-0.1127061E+01)
 number of electron     156.9999924 magnetization 
 augmentation part       11.5546041 magnetization 

 Broyden mixing:
  rms(total) = 0.33623E-01    rms(broyden)= 0.33533E-01
  rms(prec ) = 0.36798E-01
  weight for this iteration     100.00

 Free energy of the ion-electron system (eV)
  ---------------------------------------------------
  alpha Z        PSCENC =        96.77598676
  Ewald energy   TEWEN  =     16252.81384062
  -Hartree energ DENC   =    -22421.28560207
  -exchange      EXHF   =         0.00000000
  -V(xc)+E(xc)   XCENC  =       559.34589256
  PAW double counting   =     16802.13681567   -17005.71558295
  entropy T*S    EENTRO =        -0.01261026
  eigenvalues    EBANDS =     -1776.65032072
  atomic energy  EATOM  =      7163.56118773
  Solvation  Ediel_sol  =         0.00000000
  ---------------------------------------------------
  free energy    TOTEN  =      -329.03039264 eV

  energy without entropy =     -329.01778238  energy(sigma->0) =     -329.02408751


--------------------------------------------------------------------------------------------------------


--------------------------------------- Iteration      5(   2)  ---------------------------------------


    POTLOK:  cpu time    0.0378: real time    0.0413
    SETDIJ:  cpu time    0.0022: real time    0.0022
    EDDIAG:  cpu time    0.2001: real time    0.2007
  RMM-DIIS:  cpu time    0.3679: real time    0.3688
    ORTHCH:  cpu time    0.0474: real time    0.0474
       DOS:  cpu time    0.0007: real time    0.0007
    CHARGE:  cpu time    0.0324: real time    0.0324
    MIXING:  cpu time    0.0009: real time    0.0008
    --------------------------------------------
      LOOP:  cpu time    0.6894: real time    0.6945

 eigenvalue-minimisations  :   787
 total energy-change (2. order) :-0.5348837E-02  (-0.7595146E-02)
 number of electron     156.9999924 magnetization 
 augmentation part       11.5492924 magnetization 

 Broyden mixing:
  rms(total) = 0.23834E-01    rms(broyden)= 0.23827E-01
  rms(prec ) = 0.25817E-01
  weight for this iteration     100.00

 eigenvalues of (default mixing * dielectric matrix)
  average eigenvalue GAMMA=   0.9135
  0.9135

 Free energy of the ion-electron system (eV)
  ---------------------------------------------------
  alpha Z        PSCENC =        96.77598676
  Ewald energy   TEWEN  =     16252.81384062
  -Hartree energ DENC   =    -22421.50314205
  -exchange      EXHF   =         0.00000000
  -V(xc)+E(xc)   XCENC  =       559.34574681
  PAW double counting   =     16802.80724260   -17006.47426293
  entropy T*S    EENTRO =        -0.01257692
  eigenvalues    EBANDS =     -1776.34976410
  atomic energy  EATOM  =      7163.56118773
  Solvation  Ediel_sol  =         0.00000000
  ---------------------------------------------------
  free energy    TOTEN  =      -329.03574148 eV

  energy without entropy =     -329.02316456  energy(sigma->0) =     -329.02945302


--------------------------------------------------------------------------------------------------------


--------------------------------------- Iteration      5(   3)  ---------------------------------------


    POTLOK:  cpu time    0.0373: real time    0.0409
    SETDIJ:  cpu time    0.0023: real time    0.0023
    EDDIAG:  cpu time    0.2008: real time    0.2018
  RMM-DIIS:  cpu time    0.4007: real time    0.4037
    ORTHCH:  cpu time    0.0475: real time    0.0477
       DOS:  cpu time    0.0009: real time    0.0009
    CHARGE:  cpu time    0.0332: real time    0.0333
    MIXING:  cpu time    0.0010: real time    0.0010
    --------------------------------------------
      LOOP:  cpu time    0.7238: real time    0.7315

 eigenvalue-minimisations  :   865
 total energy-change (2. order) : 0.4410429E-03  (-0.5857126E-03)
 number of electron     156.9999924 magnetization 
 augmentation part       11.5515635 magnetization 

 Broyden mixing:
  rms(total) = 0.14108E-01    rms(broyden)= 0.14107E-01
  rms(prec ) = 0.15095E-01
  weight for this iteration     100.00

 eigenvalues of (default mixing * dielectric matrix)
  average eigenvalue GAMMA=   1.3663
  1.0651  1.6676

 Free energy of the ion-electron system (eV)
  ---------------------------------------------------
  alpha Z        PSCENC =        96.77598676
  Ewald energy   TEWEN  =     16252.81384062
  -Hartree energ DENC   =    -22421.44883922
  -exchange      EXHF   =         0.00000000
  -V(xc)+E(xc)   XCENC  =       559.33871035
  PAW double counting   =     16799.72460447   -17003.25633039
  entropy T*S    EENTRO =        -0.01258718
  eigenvalues    EBANDS =     -1776.53187358
  atomic energy  EATOM  =      7163.56118773
  Solvation  Ediel_sol  =         0.00000000
  ---------------------------------------------------
  free energy    TOTEN  =      -329.03530044 eV

  energy without entropy =     -329.02271326  energy(sigma->0) =     -329.02900685


--------------------------------------------------------------------------------------------------------


--------------------------------------- Iteration      5(   4)  ---------------------------------------


    POTLOK:  cpu time    0.0387: real time    0.0422
    SETDIJ:  cpu time    0.0023: real time    0.0023
    EDDIAG:  cpu time    0.1997: real time    0.2006
  RMM-DIIS:  cpu time    0.3979: real time    0.4017
    ORTHCH:  cpu time    0.0473: real time    0.0475
       DOS:  cpu time    0.0010: real time    0.0008
    CHARGE:  cpu time    0.0322: real time    0.0324
    MIXING:  cpu time    0.0010: real time    0.0010
    --------------------------------------------
      LOOP:  cpu time    0.7201: real time    0.7284

 eigenvalue-minimisations  :   811
 total energy-change (2. order) : 0.1715816E-03  (-0.1359788E-03)
 number of electron     156.9999924 magnetization 
 augmentation part       11.5514273 magnetization 

 Broyden mixing:
  rms(total) = 0.39919E-02    rms(broyden)= 0.39909E-02
  rms(prec ) = 0.42463E-02
  weight for this iteration     100.00

 eigenvalues of (default mixing * dielectric matrix)
  average eigenvalue GAMMA=   1.4097
  2.0814  1.2570  0.8909

 Free energy of the ion-electron system (eV)
  ---------------------------------------------------
  alpha Z        PSCENC =        96.77598676
  Ewald energy   TEWEN  =     16252.81384062
  -Hartree energ DENC   =    -22421.66007884
  -exchange      EXHF   =         0.00000000
  -V(xc)+E(xc)   XCENC  =       559.34269639
  PAW double counting   =     16794.77011290   -16998.29556127
  entropy T*S    EENTRO =        -0.01258991
  eigenvalues    EBANDS =     -1776.33072325
  atomic energy  EATOM  =      7163.56118773
  Solvation  Ediel_sol  =         0.00000000
  ---------------------------------------------------
  free energy    TOTEN  =      -329.03512886 eV

  energy without entropy =     -329.02253895  energy(sigma->0) =     -329.02883390


--------------------------------------------------------------------------------------------------------


--------------------------------------- Iteration      5(   5)  ---------------------------------------


    POTLOK:  cpu time    0.0405: real time    0.0408
    SETDIJ:  cpu time    0.0023: real time    0.0023
    EDDIAG:  cpu time    0.2244: real time    0.2254
  RMM-DIIS:  cpu time    0.3892: real time    0.3928
    ORTHCH:  cpu time    0.0486: real time    0.0488
       DOS:  cpu time    0.0005: real time    0.0005
    CHARGE:  cpu time    0.0323: real time    0.0324
    MIXING:  cpu time    0.0010: real time    0.0010
    --------------------------------------------
      LOOP:  cpu time    0.7388: real time    0.7440

 eigenvalue-minimisations  :   849
 total energy-change (2. order) :-0.2545752E-05  (-0.1185036E-04)
 number of electron     156.9999924 magnetization 
 augmentation part       11.5512570 magnetization 

 Broyden mixing:
  rms(total) = 0.17002E-02    rms(broyden)= 0.17000E-02
  rms(prec ) = 0.18529E-02
  weight for this iteration     100.00

 eigenvalues of (default mixing * dielectric matrix)
  average eigenvalue GAMMA=   1.5065
  2.3968  1.6703  0.9795  0.9795

 Free energy of the ion-electron system (eV)
  ---------------------------------------------------
  alpha Z        PSCENC =        96.77598676
  Ewald energy   TEWEN  =     16252.81384062
  -Hartree energ DENC   =    -22421.76094234
  -exchange      EXHF   =         0.00000000
  -V(xc)+E(xc)   XCENC  =       559.34377479
  PAW double counting   =     16793.30270078   -16996.83161466
  entropy T*S    EENTRO =        -0.01258979
  eigenvalues    EBANDS =     -1776.22747529
  atomic energy  EATOM  =      7163.56118773
  Solvation  Ediel_sol  =         0.00000000
  ---------------------------------------------------
  free energy    TOTEN  =      -329.03513140 eV

  energy without entropy =     -329.02254161  energy(sigma->0) =     -329.02883651


--------------------------------------------------------------------------------------------------------


--------------------------------------- Iteration      5(   6)  ---------------------------------------


    POTLOK:  cpu time    0.0374: real time    0.0409
    SETDIJ:  cpu time    0.0022: real time    0.0022
    EDDIAG:  cpu time    0.1980: real time    0.1988
  RMM-DIIS:  cpu time    0.3781: real time    0.3810
    ORTHCH:  cpu time    0.0474: real time    0.0477
       DOS:  cpu time    0.0007: real time    0.0007
    CHARGE:  cpu time    0.0323: real time    0.0325
    MIXING:  cpu time    0.0011: real time    0.0011
    --------------------------------------------
      LOOP:  cpu time    0.6981: real time    0.7049

 eigenvalue-minimisations  :   810
 total energy-change (2. order) :-0.2256333E-05  (-0.2366815E-05)
 number of electron     156.9999924 magnetization 
 augmentation part       11.5513106 magnetization 

 Broyden mixing:
  rms(total) = 0.52307E-03    rms(broyden)= 0.52296E-03
  rms(prec ) = 0.69427E-03
  weight for this iteration     100.00

 eigenvalues of (default mixing * dielectric matrix)
  average eigenvalue GAMMA=   1.5067
  2.2877  0.9754  0.9754  1.6476  1.6476

 Free energy of the ion-electron system (eV)
  ---------------------------------------------------
  alpha Z        PSCENC =        96.77598676
  Ewald energy   TEWEN  =     16252.81384062
  -Hartree energ DENC   =    -22421.83479208
  -exchange      EXHF   =         0.00000000
  -V(xc)+E(xc)   XCENC  =       559.34381446
  PAW double counting   =     16792.59288449   -16996.11634752
  entropy T*S    EENTRO =        -0.01259099
  eigenvalues    EBANDS =     -1776.15911713
  atomic energy  EATOM  =      7163.56118773
  Solvation  Ediel_sol  =         0.00000000
  ---------------------------------------------------
  free energy    TOTEN  =      -329.03513366 eV

  energy without entropy =     -329.02254267  energy(sigma->0) =     -329.02883816


--------------------------------------------------------------------------------------------------------


--------------------------------------- Iteration      5(   7)  ---------------------------------------


    POTLOK:  cpu time    0.0379: real time    0.0412
    SETDIJ:  cpu time    0.0023: real time    0.0023
    EDDIAG:  cpu time    0.1978: real time    0.1986
  RMM-DIIS:  cpu time    0.2787: real time    0.2801
    ORTHCH:  cpu time    0.0477: real time    0.0478
       DOS:  cpu time    0.0010: real time    0.0010
    CHARGE:  cpu time    0.0323: real time    0.0324
    MIXING:  cpu time    0.0011: real time    0.0011
    --------------------------------------------
      LOOP:  cpu time    0.5979: real time    0.6045

 eigenvalue-minimisations  :   543
 total energy-change (2. order) :-0.2613644E-05  (-0.4308280E-06)
 number of electron     156.9999924 magnetization 
 augmentation part       11.5513588 magnetization 

 Broyden mixing:
  rms(total) = 0.19743E-03    rms(broyden)= 0.19738E-03
  rms(prec ) = 0.36702E-03
  weight for this iteration     100.00

 eigenvalues of (default mixing * dielectric matrix)
  average eigenvalue GAMMA=   1.5191
  2.6631  1.9642  1.5366  0.9156  1.0176  1.0176

 Free energy of the ion-electron system (eV)
  ---------------------------------------------------
  alpha Z        PSCENC =        96.77598676
  Ewald energy   TEWEN  =     16252.81384062
  -Hartree energ DENC   =    -22421.87764679
  -exchange      EXHF   =         0.00000000
  -V(xc)+E(xc)   XCENC  =       559.34375287
  PAW double counting   =     16792.59950437   -16996.12089699
  entropy T*S    EENTRO =        -0.01259159
  eigenvalues    EBANDS =     -1776.11827326
  atomic energy  EATOM  =      7163.56118773
  Solvation  Ediel_sol  =         0.00000000
  ---------------------------------------------------
  free energy    TOTEN  =      -329.03513627 eV

  energy without entropy =     -329.02254469  energy(sigma->0) =     -329.02884048


--------------------------------------------------------------------------------------------------------


--------------------------------------- Iteration      5(   8)  ---------------------------------------


    POTLOK:  cpu time    0.0377: real time    0.0415
    SETDIJ:  cpu time    0.0023: real time    0.0023
    EDDIAG:  cpu time    0.1991: real time    0.2001
  RMM-DIIS:  cpu time    0.2415: real time    0.2428
    ORTHCH:  cpu time    0.0474: real time    0.0476
       DOS:  cpu time    0.0010: real time    0.0010
    CHARGE:  cpu time    0.0323: real time    0.0324
    MIXING:  cpu time    0.0012: real time    0.0012
    --------------------------------------------
      LOOP:  cpu time    0.5626: real time    0.5689

 eigenvalue-minimisations  :   477
 total energy-change (2. order) :-0.3016417E-05  (-0.1300530E-06)
 number of electron     156.9999924 magnetization 
 augmentation part       11.5513121 magnetization 

 Broyden mixing:
  rms(total) = 0.12258E-03    rms(broyden)= 0.12257E-03
  rms(prec ) = 0.25753E-03
  weight for this iteration     100.00

 eigenvalues of (default mixing * dielectric matrix)
  average eigenvalue GAMMA=   1.4714
  2.6523  1.8735  1.3332  0.9729  0.9729  1.2475  1.2475

 Free energy of the ion-electron system (eV)
  ---------------------------------------------------
  alpha Z        PSCENC =        96.77598676
  Ewald energy   TEWEN  =     16252.81384062
  -Hartree energ DENC   =    -22421.92515483
  -exchange      EXHF   =         0.00000000
  -V(xc)+E(xc)   XCENC  =       559.34395410
  PAW double counting   =     16792.53784617   -16996.06017668
  entropy T*S    EENTRO =        -0.01259175
  eigenvalues    EBANDS =     -1776.07003141
  atomic energy  EATOM  =      7163.56118773
  Solvation  Ediel_sol  =         0.00000000
  ---------------------------------------------------
  free energy    TOTEN  =      -329.03513929 eV

  energy without entropy =     -329.02254754  energy(sigma->0) =     -329.02884341


--------------------------------------------------------------------------------------------------------


--------------------------------------- Iteration      5(   9)  ---------------------------------------


    POTLOK:  cpu time    0.0413: real time    0.0416
    SETDIJ:  cpu time    0.0022: real time    0.0022
    EDDIAG:  cpu time    0.2005: real time    0.2012
  RMM-DIIS:  cpu time    0.2471: real time    0.2484
    ORTHCH:  cpu time    0.0477: real time    0.0479
       DOS:  cpu time    0.0008: real time    0.0008
    CHARGE:  cpu time    0.0324: real time    0.0325
    MIXING:  cpu time    0.0012: real time    0.0012
    --------------------------------------------
      LOOP:  cpu time    0.5732: real time    0.5760

 eigenvalue-minimisations  :   475
 total energy-change (2. order) :-0.4020179E-05  (-0.7263665E-07)
 number of electron     156.9999924 magnetization 
 augmentation part       11.5513477 magnetization 

 Broyden mixing:
  rms(total) = 0.11656E-03    rms(broyden)= 0.11655E-03
  rms(prec ) = 0.20090E-03
  weight for this iteration     100.00

 eigenvalues of (default mixing * dielectric matrix)
  average eigenvalue GAMMA=   1.5533
  2.6606  2.3958  1.9758  1.3740  0.8894  1.1395  0.9956  0.9956

 Free energy of the ion-electron system (eV)
  ---------------------------------------------------
  alpha Z        PSCENC =        96.77598676
  Ewald energy   TEWEN  =     16252.81384062
  -Hartree energ DENC   =    -22421.96171808
  -exchange      EXHF   =         0.00000000
  -V(xc)+E(xc)   XCENC  =       559.34405840
  PAW double counting   =     16792.52078026   -16996.04199078
  entropy T*S    EENTRO =        -0.01259170
  eigenvalues    EBANDS =     -1776.03469651
  atomic energy  EATOM  =      7163.56118773
  Solvation  Ediel_sol  =         0.00000000
  ---------------------------------------------------
  free energy    TOTEN  =      -329.03514331 eV

  energy without entropy =     -329.02255161  energy(sigma->0) =     -329.02884746


--------------------------------------------------------------------------------------------------------


--------------------------------------- Iteration      5(  10)  ---------------------------------------


    POTLOK:  cpu time    0.0378: real time    0.0416
    SETDIJ:  cpu time    0.0022: real time    0.0022
    EDDIAG:  cpu time    0.1995: real time    0.2002
  RMM-DIIS:  cpu time    0.2429: real time    0.2442
    ORTHCH:  cpu time    0.0474: real time    0.0476
       DOS:  cpu time    0.0007: real time    0.0008
    CHARGE:  cpu time    0.0325: real time    0.0325
    MIXING:  cpu time    0.0013: real time    0.0013
    --------------------------------------------
      LOOP:  cpu time    0.5643: real time    0.5705

 eigenvalue-minimisations  :   476
 total energy-change (2. order) :-0.4205860E-05  (-0.8313678E-07)
 number of electron     156.9999924 magnetization 
 augmentation part       11.5512969 magnetization 

 Broyden mixing:
  rms(total) = 0.83204E-04    rms(broyden)= 0.83202E-04
  rms(prec ) = 0.12100E-03
  weight for this iteration     100.00

 eigenvalues of (default mixing * dielectric matrix)
  average eigenvalue GAMMA=   1.5968
  3.5362  2.5430  1.8051  1.3152  1.3152  1.1591  0.9326  0.9326  0.8323

 Free energy of the ion-electron system (eV)
  ---------------------------------------------------
  alpha Z        PSCENC =        96.77598676
  Ewald energy   TEWEN  =     16252.81384062
  -Hartree energ DENC   =    -22422.01741162
  -exchange      EXHF   =         0.00000000
  -V(xc)+E(xc)   XCENC  =       559.34438821
  PAW double counting   =     16792.53004382   -16996.05285880
  entropy T*S    EENTRO =        -0.01259195
  eigenvalues    EBANDS =     -1775.97773228
  atomic energy  EATOM  =      7163.56118773
  Solvation  Ediel_sol  =         0.00000000
  ---------------------------------------------------
  free energy    TOTEN  =      -329.03514752 eV

  energy without entropy =     -329.02255556  energy(sigma->0) =     -329.02885154


--------------------------------------------------------------------------------------------------------


--------------------------------------- Iteration      5(  11)  ---------------------------------------


    POTLOK:  cpu time    0.0380: real time    0.0416
    SETDIJ:  cpu time    0.0022: real time    0.0022
    EDDIAG:  cpu time    0.1996: real time    0.2004
  RMM-DIIS:  cpu time    0.2392: real time    0.2408
    ORTHCH:  cpu time    0.0483: real time    0.0500
       DOS:  cpu time    0.0006: real time    0.0007
    CHARGE:  cpu time    0.0330: real time    0.0332
    MIXING:  cpu time    0.0014: real time    0.0014
    --------------------------------------------
      LOOP:  cpu time    0.5624: real time    0.5702

 eigenvalue-minimisations  :   465
 total energy-change (2. order) :-0.1938133E-05  (-0.3538940E-07)
 number of electron     156.9999924 magnetization 
 augmentation part       11.5513124 magnetization 

 Broyden mixing:
  rms(total) = 0.49743E-04    rms(broyden)= 0.49733E-04
  rms(prec ) = 0.71085E-04
  weight for this iteration     100.00

 eigenvalues of (default mixing * dielectric matrix)
  average eigenvalue GAMMA=   1.8026
  4.9656  2.7182  2.0790  2.0790  1.2364  1.2364  0.9466  0.9466  0.8285  0.9892

 Free energy of the ion-electron system (eV)
  ---------------------------------------------------
  alpha Z        PSCENC =        96.77598676
  Ewald energy   TEWEN  =     16252.81384062
  -Hartree energ DENC   =    -22422.04056727
  -exchange      EXHF   =         0.00000000
  -V(xc)+E(xc)   XCENC  =       559.34447351
  PAW double counting   =     16792.51886133   -16996.04125123
  entropy T*S    EENTRO =        -0.01259215
  eigenvalues    EBANDS =     -1775.95508876
  atomic energy  EATOM  =      7163.56118773
  Solvation  Ediel_sol  =         0.00000000
  ---------------------------------------------------
  free energy    TOTEN  =      -329.03514945 eV

  energy without entropy =     -329.02255731  energy(sigma->0) =     -329.02885338


--------------------------------------------------------------------------------------------------------


--------------------------------------- Iteration      5(  12)  ---------------------------------------


    POTLOK:  cpu time    0.0377: real time    0.0413
    SETDIJ:  cpu time    0.0022: real time    0.0022
    EDDIAG:  cpu time    0.1986: real time    0.1995
  RMM-DIIS:  cpu time    0.2130: real time    0.2145
    ORTHCH:  cpu time    0.0480: real time    0.0482
       DOS:  cpu time    0.0010: real time    0.0010
    CHARGE:  cpu time    0.0321: real time    0.0321
    MIXING:  cpu time    0.0015: real time    0.0015
    --------------------------------------------
      LOOP:  cpu time    0.5341: real time    0.5403

 eigenvalue-minimisations  :   357
 total energy-change (2. order) :-0.2055611E-05  (-0.2510841E-07)
 number of electron     156.9999924 magnetization 
 augmentation part       11.5512953 magnetization 

 Broyden mixing:
  rms(total) = 0.32316E-04    rms(broyden)= 0.32314E-04
  rms(prec ) = 0.41320E-04
  weight for this iteration     100.00

 eigenvalues of (default mixing * dielectric matrix)
  average eigenvalue GAMMA=   1.8536
  6.2359  2.5147  2.5147  1.8903  1.2599  1.2599  1.0807  0.9815  0.9815  0.9244
  0.7462

 Free energy of the ion-electron system (eV)
  ---------------------------------------------------
  alpha Z        PSCENC =        96.77598676
  Ewald energy   TEWEN  =     16252.81384062
  -Hartree energ DENC   =    -22422.05961832
  -exchange      EXHF   =         0.00000000
  -V(xc)+E(xc)   XCENC  =       559.34458403
  PAW double counting   =     16792.49368505   -16996.01628913
  entropy T*S    EENTRO =        -0.01259216
  eigenvalues    EBANDS =     -1775.93593609
  atomic energy  EATOM  =      7163.56118773
  Solvation  Ediel_sol  =         0.00000000
  ---------------------------------------------------
  free energy    TOTEN  =      -329.03515151 eV

  energy without entropy =     -329.02255935  energy(sigma->0) =     -329.02885543


--------------------------------------------------------------------------------------------------------


--------------------------------------- Iteration      5(  13)  ---------------------------------------


    POTLOK:  cpu time    0.0375: real time    0.0412
    SETDIJ:  cpu time    0.0023: real time    0.0023
    EDDIAG:  cpu time    0.1961: real time    0.2003
  RMM-DIIS:  cpu time    0.1917: real time    0.1927
    ORTHCH:  cpu time    0.0480: real time    0.0482
       DOS:  cpu time    0.0010: real time    0.0006
    --------------------------------------------
      LOOP:  cpu time    0.4765: real time    0.4851

 eigenvalue-minimisations  :   254
 total energy-change (2. order) :-0.4481426E-06  (-0.5338437E-08)
 number of electron     156.9999924 magnetization 
 augmentation part       11.5512953 magnetization 

 Free energy of the ion-electron system (eV)
  ---------------------------------------------------
  alpha Z        PSCENC =        96.77598676
  Ewald energy   TEWEN  =     16252.81384062
  -Hartree energ DENC   =    -22422.06324086
  -exchange      EXHF   =         0.00000000
  -V(xc)+E(xc)   XCENC  =       559.34456215
  PAW double counting   =     16792.48902330   -16996.01124084
  entropy T*S    EENTRO =        -0.01259216
  eigenvalues    EBANDS =     -1775.93267867
  atomic energy  EATOM  =      7163.56118773
  Solvation  Ediel_sol  =         0.00000000
  ---------------------------------------------------
  free energy    TOTEN  =      -329.03515196 eV

  energy without entropy =     -329.02255980  energy(sigma->0) =     -329.02885588


--------------------------------------------------------------------------------------------------------


 average (electrostatic) potential at core
  the test charge radii are     0.6991  0.7089  0.9521
  (the norm of the test charge is              1.0000)
       1 -57.5968       2 -57.5714       3 -57.5460       4 -57.6336       5 -58.0387
       6 -57.7293       7 -57.9175       8 -57.9194       9 -57.6707      10 -57.8322
      11 -57.7835      12 -57.5792      13 -57.6274      14 -57.5362      15 -57.5430
      16 -57.7008      17 -57.9450      18 -58.9463      19 -59.0680      20 -57.6898
      21 -58.1370      22 -57.8385      23 -57.5880      24 -57.5973      25 -57.5370
      26 -57.5464      27 -57.7013      28 -58.0339      29 -57.9459      30 -57.9196
      31 -59.0591      32 -57.6720      33 -58.1315      34 -57.7800      35 -57.5877
      36 -74.4632      37 -40.3768
 
 
 
 E-fermi :  -1.6015     XC(G=0):  -3.1496     alpha+bet : -2.6204


 k-point     1 :       0.0000    0.0000    0.0000
  band No.  band energies     occupation 
      1     -23.8679      2.00000
      2     -21.6302      2.00000
      3     -21.3302      2.00000
      4     -20.8485      2.00000
      5     -20.1610      2.00000
      6     -19.6831      2.00000
      7     -19.5472      2.00000
      8     -19.4091      2.00000
      9     -19.4051      2.00000
     10     -19.3292      2.00000
     11     -19.3000      2.00000
     12     -17.9779      2.00000
     13     -17.6636      2.00000
     14     -17.5972      2.00000
     15     -17.5044      2.00000
     16     -16.8814      2.00000
     17     -15.8788      2.00000
     18     -15.4236      2.00000
     19     -15.2391      2.00000
     20     -15.1778      2.00000
     21     -15.0420      2.00000
     22     -14.2240      2.00000
     23     -14.0328      2.00000
     24     -13.8574      2.00000
     25     -13.7971      2.00000
     26     -13.2535      2.00000
     27     -13.0794      2.00000
     28     -12.4350      2.00000
     29     -12.3397      2.00000
     30     -12.2869      2.00000
     31     -12.1154      2.00000
     32     -12.0282      2.00000
     33     -12.0042      2.00000
     34     -10.9393      2.00000
     35     -10.7099      2.00000
     36     -10.6352      2.00000
     37     -10.4938      2.00000
     38     -10.4588      2.00000
     39     -10.2926      2.00000
     40     -10.2869      2.00000
     41      -9.4877      2.00000
     42      -9.3702      2.00000
     43      -9.2584      2.00000
     44      -9.1669      2.00000
     45      -8.8646      2.00000
     46      -8.3918      2.00000
     47      -8.3792      2.00000
     48      -8.3023      2.00000
     49      -8.2669      2.00000
     50      -8.1922      2.00000
     51      -8.1679      2.00000
     52      -8.1501      2.00000
     53      -8.0469      2.00000
     54      -7.9719      2.00000
     55      -7.9288      2.00000
     56      -7.8572      2.00000
     57      -7.8050      2.00000
     58      -7.7824      2.00000
     59      -7.6970      2.00000
     60      -7.5775      2.00000
     61      -7.2514      2.00000
     62      -7.1939      2.00000
     63      -7.0425      2.00000
     64      -7.0107      2.00000
     65      -6.9628      2.00000
     66      -6.9464      2.00000
     67      -6.8228      2.00000
     68      -6.5852      2.00000
     69      -5.4808      2.00000
     70      -5.4723      2.00000
     71      -5.4261      2.00000
     72      -5.1110      2.00000
     73      -5.1034      2.00000
     74      -5.0170      2.00000
     75      -4.8320      2.00000
     76      -3.0433      2.00000
     77      -2.6160      2.00000
     78      -2.4650      2.00000
     79      -2.4388      2.00000
     80      -2.3899      2.00000
     81      -0.9003      0.00000
     82      -0.2894      0.00000
     83       0.0144      0.00000
     84       0.1458      0.00000
     85       0.1555      0.00000
     86       1.1290      0.00000
     87       1.2059      0.00000
     88       1.6388      0.00000
     89       1.9036      0.00000
     90       1.9534      0.00000
     91       2.1728      0.00000
     92       2.3522      0.00000
     93       2.3873      0.00000
     94       2.4167      0.00000
     95       2.4530      0.00000
     96       2.5246      0.00000
     97       2.6023      0.00000
     98       2.6227      0.00000

 k-point     2 :       0.5000    0.0000    0.0000
  band No.  band energies     occupation 
      1     -23.8676      2.00000
      2     -21.6846      2.00000
      3     -21.2809      2.00000
      4     -20.5878      2.00000
      5     -20.3195      2.00000
      6     -20.1217      2.00000
      7     -19.7369      2.00000
      8     -19.7073      2.00000
      9     -18.9956      2.00000
     10     -18.7095      2.00000
     11     -18.6414      2.00000
     12     -18.5701      2.00000
     13     -18.2356      2.00000
     14     -17.9760      2.00000
     15     -16.7353      2.00000
     16     -16.3816      2.00000
     17     -16.3498      2.00000
     18     -16.1792      2.00000
     19     -14.8996      2.00000
     20     -14.8764      2.00000
     21     -14.5186      2.00000
     22     -14.2804      2.00000
     23     -14.2780      2.00000
     24     -14.1703      2.00000
     25     -13.3165      2.00000
     26     -13.2293      2.00000
     27     -13.0940      2.00000
     28     -13.0845      2.00000
     29     -12.5864      2.00000
     30     -12.2876      2.00000
     31     -12.0995      2.00000
     32     -12.0596      2.00000
     33     -11.3065      2.00000
     34     -11.2495      2.00000
     35     -10.9423      2.00000
     36     -10.8593      2.00000
     37     -10.5779      2.00000
     38     -10.1413      2.00000
     39      -9.9321      2.00000
     40      -9.7394      2.00000
     41      -9.4235      2.00000
     42      -9.3968      2.00000
     43      -9.0552      2.00000
     44      -9.0416      2.00000
     45      -8.9678      2.00000
     46      -8.8039      2.00000
     47      -8.5246      2.00000
     48      -8.5042      2.00000
     49      -8.4577      2.00000
     50      -8.4266      2.00000
     51      -8.2919      2.00000
     52      -8.2077      2.00000
     53      -8.1450      2.00000
     54      -8.0746      2.00000
     55      -7.8599      2.00000
     56      -7.8503      2.00000
     57      -7.8352      2.00000
     58      -7.7845      2.00000
     59      -7.6289      2.00000
     60      -7.5015      2.00000
     61      -7.4548      2.00000
     62      -7.4201      2.00000
     63      -7.3616      2.00000
     64      -6.4931      2.00000
     65      -6.3844      2.00000
     66      -6.2331      2.00000
     67      -6.2136      2.00000
     68      -6.1381      2.00000
     69      -6.1190      2.00000
     70      -5.9598      2.00000
     71      -5.8396      2.00000
     72      -5.6078      2.00000
     73      -5.5395      2.00000
     74      -4.1776      2.00000
     75      -3.8154      2.00000
     76      -3.7598      2.00000
     77      -3.7300      2.00000
     78      -2.8086      2.00000
     79      -1.5960      0.87628
     80      -1.1968      0.00000
     81      -1.1572      0.00000
     82      -1.0747      0.00000
     83       0.0106      0.00000
     84       0.4775      0.00000
     85       0.8983      0.00000
     86       1.0769      0.00000
     87       1.1957      0.00000
     88       1.3510      0.00000
     89       1.3757      0.00000
     90       1.4643      0.00000
     91       1.7865      0.00000
     92       1.9644      0.00000
     93       1.9685      0.00000
     94       2.3069      0.00000
     95       2.6262      0.00000
     96       2.7153      0.00000
     97       2.9818      0.00000
     98       3.1717      0.00000

 k-point     3 :       0.0000    0.3333    0.0000
  band No.  band energies     occupation 
      1     -23.8463      2.00000
      2     -21.5414      2.00000
      3     -21.1247      2.00000
      4     -21.1124      2.00000
      5     -20.5808      2.00000
      6     -20.4522      2.00000
      7     -19.7177      2.00000
      8     -19.2701      2.00000
      9     -18.9034      2.00000
     10     -18.6464      2.00000
     11     -18.6001      2.00000
     12     -18.0303      2.00000
     13     -17.8983      2.00000
     14     -17.2503      2.00000
     15     -16.7644      2.00000
     16     -16.5154      2.00000
     17     -16.4376      2.00000
     18     -16.1271      2.00000
     19     -15.6985      2.00000
     20     -15.6420      2.00000
     21     -15.6300      2.00000
     22     -15.0732      2.00000
     23     -14.3387      2.00000
     24     -14.1876      2.00000
     25     -13.9039      2.00000
     26     -12.7547      2.00000
     27     -12.4232      2.00000
     28     -12.2851      2.00000
     29     -12.0862      2.00000
     30     -12.0600      2.00000
     31     -11.9691      2.00000
     32     -11.8015      2.00000
     33     -10.9802      2.00000
     34     -10.6906      2.00000
     35     -10.6153      2.00000
     36     -10.4269      2.00000
     37     -10.2564      2.00000
     38     -10.0269      2.00000
     39      -9.9092      2.00000
     40      -9.8034      2.00000
     41      -9.7530      2.00000
     42      -9.4036      2.00000
     43      -9.1937      2.00000
     44      -9.1365      2.00000
     45      -9.0710      2.00000
     46      -9.0426      2.00000
     47      -8.9725      2.00000
     48      -8.8717      2.00000
     49      -8.4486      2.00000
     50      -8.3809      2.00000
     51      -8.3442      2.00000
     52      -8.2255      2.00000
     53      -8.0925      2.00000
     54      -7.9239      2.00000
     55      -7.8988      2.00000
     56      -7.8592      2.00000
     57      -7.8401      2.00000
     58      -7.8308      2.00000
     59      -7.7758      2.00000
     60      -7.6657      2.00000
     61      -7.3868      2.00000
     62      -7.2323      2.00000
     63      -7.0840      2.00000
     64      -7.0391      2.00000
     65      -6.8766      2.00000
     66      -6.3965      2.00000
     67      -6.2958      2.00000
     68      -6.1459      2.00000
     69      -6.1109      2.00000
     70      -5.8733      2.00000
     71      -5.5879      2.00000
     72      -5.5169      2.00000
     73      -4.8021      2.00000
     74      -4.5982      2.00000
     75      -4.4290      2.00000
     76      -4.0798      2.00000
     77      -3.8139      2.00000
     78      -2.9097      2.00000
     79      -1.5810      0.56185
     80      -1.1325      0.00000
     81      -1.0144      0.00000
     82      -0.7695      0.00000
     83      -0.5303      0.00000
     84       0.0983      0.00000
     85       0.3518      0.00000
     86       1.0544      0.00000
     87       1.1957      0.00000
     88       1.4431      0.00000
     89       1.5321      0.00000
     90       1.6136      0.00000
     91       1.6757      0.00000
     92       1.9440      0.00000
     93       2.2082      0.00000
     94       2.3780      0.00000
     95       2.4764      0.00000
     96       2.5342      0.00000
     97       2.5477      0.00000
     98       2.7852      0.00000

 k-point     4 :       0.5000    0.3333    0.0000
  band No.  band energies     occupation 
      1     -23.8462      2.00000
      2     -21.4678      2.00000
      3     -21.4185      2.00000
      4     -20.8064      2.00000
      5     -20.5764      2.00000
      6     -20.3585      2.00000
      7     -19.8456      2.00000
      8     -19.6949      2.00000
      9     -19.0322      2.00000
     10     -18.2582      2.00000
     11     -18.1749      2.00000
     12     -17.8238      2.00000
     13     -17.5298      2.00000
     14     -17.2917      2.00000
     15     -17.2826      2.00000
     16     -17.1242      2.00000
     17     -16.9411      2.00000
     18     -16.4464      2.00000
     19     -15.3788      2.00000
     20     -15.2544      2.00000
     21     -14.9080      2.00000
     22     -14.6470      2.00000
     23     -14.3551      2.00000
     24     -14.0469      2.00000
     25     -13.7969      2.00000
     26     -13.6729      2.00000
     27     -13.2526      2.00000
     28     -12.9012      2.00000
     29     -12.1662      2.00000
     30     -11.5975      2.00000
     31     -11.3308      2.00000
     32     -11.1824      2.00000
     33     -10.9793      2.00000
     34     -10.8988      2.00000
     35     -10.4902      2.00000
     36     -10.3934      2.00000
     37     -10.1421      2.00000
     38      -9.9492      2.00000
     39      -9.8134      2.00000
     40      -9.7363      2.00000
     41      -9.4915      2.00000
     42      -9.4356      2.00000
     43      -9.3258      2.00000
     44      -9.2419      2.00000
     45      -9.1974      2.00000
     46      -9.0110      2.00000
     47      -8.8747      2.00000
     48      -8.8612      2.00000
     49      -8.7146      2.00000
     50      -8.6582      2.00000
     51      -8.4077      2.00000
     52      -8.3695      2.00000
     53      -8.2699      2.00000
     54      -8.2537      2.00000
     55      -7.9233      2.00000
     56      -7.8696      2.00000
     57      -7.8351      2.00000
     58      -7.8055      2.00000
     59      -7.7821      2.00000
     60      -7.4090      2.00000
     61      -7.3750      2.00000
     62      -7.2486      2.00000
     63      -7.0887      2.00000
     64      -6.9653      2.00000
     65      -6.8242      2.00000
     66      -6.3852      2.00000
     67      -6.2526      2.00000
     68      -6.1155      2.00000
     69      -5.8079      2.00000
     70      -5.7304      2.00000
     71      -5.3454      2.00000
     72      -5.1161      2.00000
     73      -5.0099      2.00000
     74      -4.8504      2.00000
     75      -4.5983      2.00000
     76      -4.3826      2.00000
     77      -4.0604      2.00000
     78      -2.8633      2.00000
     79      -1.4381      0.00000
     80      -0.9481      0.00000
     81      -0.5404      0.00000
     82      -0.4058      0.00000
     83      -0.3736      0.00000
     84      -0.0708      0.00000
     85       0.1222      0.00000
     86       0.4029      0.00000
     87       0.8688      0.00000
     88       1.2172      0.00000
     89       1.2670      0.00000
     90       1.3281      0.00000
     91       1.8397      0.00000
     92       1.8892      0.00000
     93       2.3519      0.00000
     94       2.4509      0.00000
     95       2.6269      0.00000
     96       2.7767      0.00000
     97       2.9701      0.00000
     98       3.1312      0.00000


--------------------------------------------------------------------------------------------------------


 soft charge-density along one line, spin component           1
         0         1         2         3         4         5         6         7         8         9
 total charge-density along one line
 
 pseudopotential strength for first ion, spin component:           1
 10.183  13.541   0.000  -0.000   0.000  -0.000   0.000  -0.000
 13.541  18.006   0.000  -0.000   0.000  -0.000   0.000  -0.000
  0.000   0.000  -4.316   0.000  -0.000   8.442  -0.000   0.000
 -0.000  -0.000   0.000  -4.308   0.000  -0.000   8.432  -0.000
  0.000   0.000  -0.000   0.000  -4.316   0.000  -0.000   8.442
 -0.000  -0.000   8.442  -0.000   0.000 -18.647   0.000  -0.000
  0.000   0.000  -0.000   8.432  -0.000   0.000 -18.637   0.000
 -0.000  -0.000   0.000  -0.000   8.442  -0.000   0.000 -18.647
 total augmentation occupancy for first ion, spin component:           1
  8.103  -3.593  -0.015   0.001   0.001  -0.002   0.000   0.001
 -3.593   1.650   0.009  -0.000  -0.003   0.001  -0.000  -0.001
 -0.015   0.009   1.807   0.001  -0.002   0.165   0.000   0.000
  0.001  -0.000   0.001   1.197   0.001   0.000   0.070   0.000
  0.001  -0.003  -0.002   0.001   1.815   0.000   0.000   0.167
 -0.002   0.001   0.165   0.000   0.000   0.017   0.000   0.000
  0.000  -0.000   0.000   0.070   0.000   0.000   0.005   0.000
  0.001  -0.001   0.000   0.000   0.167   0.000   0.000   0.017


------------------------ aborting loop because EDIFF is reached ----------------------------------------


    CHARGE:  cpu time    0.0330: real time    0.0331
    FORLOC:  cpu time    0.0057: real time    0.0057
    FORNL :  cpu time    0.1275: real time    0.1278
    STRESS:  cpu time    0.3772: real time    0.3782
    FORCOR:  cpu time    0.0397: real time    0.0398
    FORHAR:  cpu time    0.0141: real time    0.0142
    MIXING:  cpu time    0.0014: real time    0.0014
    OFIELD:  cpu time    0.0000: real time    0.0000

  FORCE on cell =-STRESS in cart. coord.  units (eV):
  Direction    XX          YY          ZZ          XY          YZ          ZX
  --------------------------------------------------------------------------------------
  Alpha Z    96.77599    96.77599    96.77599
  Ewald   21278.37655 21497.01399-26522.59053    -0.17462    24.65785    70.33352
  Hartree 21312.34661 21482.70844-20372.98047    -0.24554    21.46083    60.86130
  E(xc)    -613.87797  -613.75359  -633.35299     0.00048     0.01014     0.00786
  Local  -44191.45907-44571.15035 44967.75506     0.42911   -45.88661  -130.84660
  n-local  -169.80068  -170.61413  -165.13370    -0.01840     0.01318    -0.03562
  augment    27.07316    27.08444    28.54616     0.00133    -0.00123    -0.10140
  Kinetic  2260.94136  2262.12562  2605.03281     0.09298    -0.24889    -0.50680
  Fock        0.00000     0.00000     0.00000     0.00000     0.00000     0.00000
  -------------------------------------------------------------------------------------
  Total       0.37594    10.19041     4.05231     0.08533     0.00527    -0.28773
  in kB       0.42566    11.53822     4.58828     0.09661     0.00596    -0.32579
  external pressure =        5.52 kB  Pullay stress =        0.00 kB


 VOLUME and BASIS-vectors are now :
 -----------------------------------------------------------------------------
  energy-cutoff  :      500.00
  volume of cell :     1415.02
      direct lattice vectors                 reciprocal lattice vectors
    12.811094711 -0.000750662  0.011673112     0.078057407  0.000004645 -0.000071392
    -0.000434392  7.360110928  0.003932458     0.000008027  0.135867557 -0.000072423
     0.013724995  0.007998534 15.006980682    -0.000060719 -0.000035607  0.066635730

  length of vectors
    12.811100051  7.360111991 15.006989089     0.078057440  0.135867576  0.066635768


 FORCES acting on ions
    electron-ion (+dipol)            ewald-force                    non-local-force                 convergence-correction
 -----------------------------------------------------------------------------------------------
   0.911E+01 0.115E+01 0.831E+01   -.912E+01 -.125E+01 -.828E+01   0.316E+00 -.345E-01 -.228E-01   -.310E-05 0.953E-07 0.665E-05
   -.108E+02 0.127E+00 0.903E+01   0.109E+02 -.127E+00 -.899E+01   0.124E+00 0.161E-02 -.179E-01   0.110E-04 -.288E-07 0.430E-06
   -.686E+01 0.243E+01 0.838E+01   0.673E+01 -.244E+01 -.836E+01   0.907E-01 -.563E-01 -.219E-01   0.102E-04 0.446E-05 0.636E-05
   0.144E+02 0.136E+00 0.866E+01   -.150E+02 -.148E+00 -.864E+01   0.578E-01 -.129E-02 -.130E-01   0.435E-05 0.829E-06 0.458E-06
   0.212E+02 0.229E+02 0.347E+02   -.218E+02 -.232E+02 -.348E+02   0.582E+00 0.204E+01 0.291E-01   -.252E-04 -.172E-05 -.955E-04
   0.251E+02 0.625E+00 0.129E+02   -.257E+02 -.689E+00 -.128E+02   0.105E+00 -.366E-01 -.479E-01   -.711E-04 0.544E-06 -.317E-04
   0.283E+02 0.114E+02 0.191E+02   -.283E+02 -.122E+02 -.191E+02   0.621E+00 0.177E+00 -.929E-01   -.536E-04 -.920E-06 -.568E-04
   0.402E+01 0.223E+00 0.251E+02   -.306E+01 -.194E+00 -.250E+02   -.608E+00 0.199E-02 -.481E-01   -.291E-04 0.276E-05 -.912E-04
   -.252E+02 0.745E+01 0.177E+02   0.252E+02 -.763E+01 -.177E+02   -.473E+00 -.134E-01 -.496E-01   0.453E-04 0.128E-04 -.421E-04
   -.103E+02 0.328E+00 0.241E+02   0.104E+02 -.317E+00 -.241E+02   -.172E+00 -.309E-02 -.255E-01   0.167E-04 0.270E-05 -.852E-04
   -.273E+02 0.176E+02 0.347E+02   0.280E+02 -.177E+02 -.346E+02   -.631E+00 0.988E+00 -.290E+00   0.101E-04 0.184E-05 -.842E-04
   -.224E+02 0.540E+00 0.131E+02   0.226E+02 -.591E+00 -.131E+02   0.424E-01 -.230E-01 0.494E-01   0.758E-04 0.633E-06 -.266E-04
   0.121E+02 -.217E-01 0.901E+01   -.121E+02 0.243E-01 -.903E+01   0.653E+00 -.884E-03 0.105E-01   -.170E-04 -.664E-06 -.314E-05
   -.141E+02 0.317E+01 0.973E+01   0.141E+02 -.334E+01 -.970E+01   0.136E+00 -.812E-01 0.481E-01   0.463E-04 -.278E-04 -.692E-05
   -.872E+01 -.701E-01 0.904E+01   0.848E+01 0.701E-01 -.906E+01   0.251E+00 0.127E-02 -.445E-02   0.328E-04 -.495E-06 -.212E-05
   0.184E+02 0.346E+01 0.905E+01   -.194E+02 -.348E+01 -.903E+01   0.250E+00 -.199E+00 0.864E-01   -.383E-04 -.211E-04 -.990E-05
   0.366E+02 0.103E+02 0.115E+02   -.376E+02 -.110E+02 -.115E+02   0.684E+00 0.112E+01 -.372E-01   -.264E-04 -.193E-04 -.466E-04
   0.609E+02 0.558E-01 0.198E+02   -.660E+02 -.117E+00 -.188E+02   0.648E+01 -.472E-01 -.165E+01   -.625E-04 -.325E-05 -.802E-04
   0.107E+02 0.537E+02 0.811E+02   -.753E+01 -.589E+02 -.805E+02   -.238E+01 0.526E+01 -.114E+01   -.496E-04 -.735E-05 -.142E-03
   -.303E+02 -.229E+00 0.264E+02   0.289E+02 0.204E+00 -.263E+02   -.201E+01 -.288E-01 -.689E+00   0.766E-04 -.313E-05 -.508E-04
   -.282E+02 0.396E+02 0.109E+03   0.289E+02 -.400E+02 -.110E+03   -.189E+01 0.623E+00 0.832E+00   0.421E-04 -.140E-04 -.134E-03
   -.626E+02 -.108E+01 0.122E+03   0.649E+02 0.111E+01 -.123E+03   -.750E+00 0.907E-03 0.966E+00   0.209E-05 -.278E-06 -.128E-03
   -.277E+02 0.932E+01 0.142E+02   0.283E+02 -.966E+01 -.142E+02   0.197E+00 0.246E+00 0.258E-02   0.212E-04 0.741E-06 -.309E-04
   0.898E+01 -.111E+01 0.825E+01   -.897E+01 0.122E+01 -.822E+01   0.325E+00 0.371E-01 -.192E-01   -.350E-05 0.242E-06 0.688E-05
   -.140E+02 -.330E+01 0.971E+01   0.142E+02 0.347E+01 -.968E+01   0.137E+00 0.849E-01 0.473E-01   0.471E-04 0.275E-04 -.703E-05
   -.671E+01 -.238E+01 0.839E+01   0.657E+01 0.238E+01 -.837E+01   0.847E-01 0.417E-01 -.170E-01   0.986E-05 -.360E-05 0.640E-05
   0.185E+02 -.363E+01 0.901E+01   -.195E+02 0.366E+01 -.900E+01   0.248E+00 0.192E+00 0.892E-01   -.395E-04 0.206E-04 -.976E-05
   0.212E+02 -.228E+02 0.333E+02   -.219E+02 0.231E+02 -.334E+02   0.461E+00 -.197E+01 0.896E-01   -.238E-04 -.417E-06 -.948E-04
   0.366E+02 -.108E+02 0.114E+02   -.376E+02 0.116E+02 -.115E+02   0.722E+00 -.111E+01 -.315E-01   -.275E-04 0.188E-04 -.466E-04
   0.281E+02 -.117E+02 0.191E+02   -.282E+02 0.126E+02 -.190E+02   0.555E+00 -.163E+00 -.880E-01   -.556E-04 0.311E-05 -.567E-04
   0.974E+01 -.541E+02 0.745E+02   -.649E+01 0.592E+02 -.739E+02   -.237E+01 -.524E+01 -.126E+01   -.501E-04 0.845E-05 -.138E-03
   -.248E+02 -.747E+01 0.179E+02   0.248E+02 0.768E+01 -.180E+02   -.441E+00 0.105E-01 -.347E-01   0.484E-04 -.117E-04 -.434E-04
   -.280E+02 -.400E+02 0.100E+03   0.287E+02 0.403E+02 -.101E+03   -.188E+01 -.608E+00 0.645E+00   0.459E-04 0.164E-04 -.131E-03
   -.275E+02 -.171E+02 0.336E+02   0.282E+02 0.173E+02 -.335E+02   -.546E+00 -.945E+00 -.175E+00   0.642E-05 -.693E-05 -.853E-04
   -.275E+02 -.983E+01 0.141E+02   0.280E+02 0.102E+02 -.141E+02   0.173E+00 -.258E+00 0.709E-02   0.229E-04 -.368E-06 -.318E-04
   0.520E+02 -.532E+00 0.185E+03   -.523E+02 0.500E+00 -.193E+03   0.715E+00 -.883E-02 0.820E+01   0.734E-04 -.580E-05 -.299E-03
   -.148E+02 0.171E+01 -.116E+04   0.128E+02 -.171E+01 0.117E+04   0.198E+01 0.812E-02 -.908E+01   0.576E-04 -.241E-04 0.340E-04
 -----------------------------------------------------------------------------------------------
   -.167E+01 -.215E-01 0.371E+01   -.355E-13 0.125E-12 0.227E-12   0.184E+01 0.238E-02 -.376E+01   0.130E-03 -.304E-04 -.203E-02
 
 
 POSITION                                       TOTAL-FORCE (eV/Angst)
 -----------------------------------------------------------------------------------
      2.14014      1.23287      3.75414         0.298647     -0.140489      0.006822
      0.00025      0.00195      3.75201         0.311104      0.001230      0.018066
      0.71713      1.22991      3.75278        -0.044116     -0.063792     -0.000221
      2.85425      0.00193      3.75470        -0.478163     -0.012667      0.007073
      6.39468      1.20298      3.74555        -0.041773      1.767969     -0.031497
      4.27714      0.00217      3.75536        -0.465023     -0.100775      0.005993
      4.97453      1.22737      3.75401         0.599620     -0.614194     -0.042805
      7.12170      0.00019      3.76120         0.350283      0.031561      0.012367
     10.68453      1.22813      3.76335        -0.483863     -0.196036     -0.063116
      8.54064      0.00046      3.76383        -0.076890      0.008613     -0.009851
      9.25947      1.21127      3.74637        -0.020452      0.846587     -0.164044
     11.38780      0.00177      3.76320         0.256311     -0.073084      0.064221
      2.13335      3.68194      3.75504         0.637992      0.002182     -0.009830
      0.00267      2.45632      3.75402         0.225572     -0.250069      0.077476
      0.71212      3.68197      3.75380        -0.001997      0.001807     -0.018922
      2.86396      2.46260      3.75754        -0.772034     -0.221598      0.100259
      4.28137      2.45055      3.76305        -0.358493      0.405325     -0.063342
      4.95714      3.68308      3.74690         1.388664     -0.107508     -0.631932
      7.09188      2.45171      3.71630         0.801580      0.051799     -0.583354
     10.73860      3.68198      3.75427        -3.382722     -0.053366     -0.552482
      8.55570      2.44973      3.67018        -1.149163      0.266931     -0.101783
      9.26566      3.68095      3.63857         1.600213      0.025824      0.140457
     11.39441      2.44923      3.76769         0.768992     -0.096074     -0.022940
      2.13953      6.13089      3.75685         0.324919      0.150362      0.012079
      0.00238      4.90755      3.75534         0.251873      0.264771      0.078725
      0.71694      6.13431      3.75539        -0.065755      0.039084      0.004826
      2.86393      4.90130      3.75886        -0.815645      0.217624      0.104380
      6.39777      6.15635      3.75118        -0.228327     -1.652932      0.014572
      4.28041      4.91265      3.76427        -0.314416     -0.309988     -0.057041
      4.97636      6.13488      3.75676         0.519992      0.680585     -0.044013
      7.09076      4.90987      3.72892         0.873202     -0.114087     -0.635621
     10.68248      6.13386      3.76571        -0.463676      0.226322     -0.056995
      8.55366      4.91129      3.68947        -1.174536     -0.333511     -0.211257
      9.25533      6.14800      3.75220         0.134558     -0.757132     -0.077203
     11.39467      4.91338      3.76913         0.732342      0.142711     -0.009749
      6.36682      3.68277      3.57024         0.349328     -0.040347      0.775403
      7.84428      3.64760      5.87219        -0.088145      0.006361      1.965281
 -----------------------------------------------------------------------------------
    total drift:                                0.166789     -0.019151     -0.044991


--------------------------------------------------------------------------------------------------------


  FREE ENERGIE OF THE ION-ELECTRON SYSTEM (eV)
  ---------------------------------------------------
  free  energy   TOTEN  =      -329.03515196 eV

  energy  without entropy=     -329.02255980  energy(sigma->0) =     -329.02885588
 
 d Force = 0.2230426E-01[ 0.162E-02, 0.430E-01]  d Energy = 0.2034207E-01 0.196E-02
 d Force = 0.5404757E+02[ 0.538E+02, 0.543E+02]  d Ewald  = 0.5827084E+02-0.422E+01


--------------------------------------------------------------------------------------------------------


    POTLOK:  cpu time    0.0417: real time    0.0418


--------------------------------------------------------------------------------------------------------


--------------------------------------------------------------------------------------------------------


    WAVPRE:  cpu time    0.0139: real time    0.0163
    FEWALD:  cpu time    0.0006: real time    0.0006
    GENKIN:  cpu time    0.0049: real time    0.0049

 real space projection operators:
  total allocation   :       1840.41 KBytes
  max/ min on nodes  :        470.06        449.77

    ORTHCH:  cpu time    0.0895: real time    0.0896
     LOOP+:  cpu time    9.2275: real time    9.3140


--------------------------------------- Iteration      6(   1)  ---------------------------------------


    POTLOK:  cpu time    0.0403: real time    0.0416
    SETDIJ:  cpu time    0.0023: real time    0.0023
     EDDAV:  cpu time    0.8842: real time    0.8868
       DOS:  cpu time    0.0009: real time    0.0009
    CHARGE:  cpu time    0.0321: real time    0.0322
    MIXING:  cpu time    0.0008: real time    0.0008
    --------------------------------------------
      LOOP:  cpu time    0.9607: real time    0.9646

 eigenvalue-minimisations  :   784
 total energy-change (2. order) :-0.1373085E+00  (-0.3221390E+02)
 number of electron     156.9999910 magnetization 
 augmentation part       11.5490908 magnetization 

 Broyden mixing:
  rms(total) = 0.17327E+00    rms(broyden)= 0.17307E+00
  rms(prec ) = 0.18604E+00
  weight for this iteration     100.00

 Free energy of the ion-electron system (eV)
  ---------------------------------------------------
  alpha Z        PSCENC =        96.77598676
  Ewald energy   TEWEN  =     15965.12106729
  -Hartree energ DENC   =    -22143.28882900
  -exchange      EXHF   =         0.00000000
  -V(xc)+E(xc)   XCENC  =       559.02948024
  PAW double counting   =     16792.49645200   -16996.01866879
  entropy T*S    EENTRO =        -0.01188761
  eigenvalues    EBANDS =     -1766.83724860
  atomic energy  EATOM  =      7163.56118773
  Solvation  Ediel_sol  =         0.00000000
  ---------------------------------------------------
  free energy    TOTEN  =      -329.17245999 eV

  energy without entropy =     -329.16057239  energy(sigma->0) =     -329.16651619


--------------------------------------------------------------------------------------------------------


--------------------------------------- Iteration      6(   2)  ---------------------------------------


    POTLOK:  cpu time    0.0375: real time    0.0410
    SETDIJ:  cpu time    0.0022: real time    0.0022
    EDDIAG:  cpu time    0.2008: real time    0.2012
  RMM-DIIS:  cpu time    0.3729: real time    0.3738
    ORTHCH:  cpu time    0.0476: real time    0.0477
       DOS:  cpu time    0.0011: real time    0.0011
    CHARGE:  cpu time    0.0325: real time    0.0325
    MIXING:  cpu time    0.0009: real time    0.0008
    --------------------------------------------
      LOOP:  cpu time    0.6954: real time    0.7004

 eigenvalue-minimisations  :   786
 total energy-change (2. order) :-0.3974576E+00  (-0.4408228E+00)
 number of electron     156.9999909 magnetization 
 augmentation part       11.5422697 magnetization 

 Broyden mixing:
  rms(total) = 0.11048E+00    rms(broyden)= 0.11045E+00
  rms(prec ) = 0.11961E+00
  weight for this iteration     100.00

 eigenvalues of (default mixing * dielectric matrix)
  average eigenvalue GAMMA=   0.7928
  0.7928

 Free energy of the ion-electron system (eV)
  ---------------------------------------------------
  alpha Z        PSCENC =        96.77598676
  Ewald energy   TEWEN  =     15965.12106729
  -Hartree energ DENC   =    -22141.54431305
  -exchange      EXHF   =         0.00000000
  -V(xc)+E(xc)   XCENC  =       558.92040417
  PAW double counting   =     16815.61934958   -17019.93361093
  entropy T*S    EENTRO =        -0.01238431
  eigenvalues    EBANDS =     -1768.07760480
  atomic energy  EATOM  =      7163.56118773
  Solvation  Ediel_sol  =         0.00000000
  ---------------------------------------------------
  free energy    TOTEN  =      -329.56991756 eV

  energy without entropy =     -329.55753324  energy(sigma->0) =     -329.56372540


--------------------------------------------------------------------------------------------------------


--------------------------------------- Iteration      6(   3)  ---------------------------------------


    POTLOK:  cpu time    0.0372: real time    0.0410
    SETDIJ:  cpu time    0.0022: real time    0.0023
    EDDIAG:  cpu time    0.2002: real time    0.2005
  RMM-DIIS:  cpu time    0.3869: real time    0.3881
    ORTHCH:  cpu time    0.0480: real time    0.0482
       DOS:  cpu time    0.0005: real time    0.0005
    CHARGE:  cpu time    0.0323: real time    0.0324
    MIXING:  cpu time    0.0009: real time    0.0009
    --------------------------------------------
      LOOP:  cpu time    0.7084: real time    0.7140

 eigenvalue-minimisations  :   827
 total energy-change (2. order) : 0.5398916E-02  (-0.1406432E-01)
 number of electron     156.9999909 magnetization 
 augmentation part       11.5449218 magnetization 

 Broyden mixing:
  rms(total) = 0.79132E-01    rms(broyden)= 0.79127E-01
  rms(prec ) = 0.84329E-01
  weight for this iteration     100.00

 eigenvalues of (default mixing * dielectric matrix)
  average eigenvalue GAMMA=   1.4129
  1.4129  1.4129

 Free energy of the ion-electron system (eV)
  ---------------------------------------------------
  alpha Z        PSCENC =        96.77598676
  Ewald energy   TEWEN  =     15965.12106729
  -Hartree energ DENC   =    -22141.32445129
  -exchange      EXHF   =         0.00000000
  -V(xc)+E(xc)   XCENC  =       558.90274808
  PAW double counting   =     16796.08522115   -16999.86705516
  entropy T*S    EENTRO =        -0.01242683
  eigenvalues    EBANDS =     -1768.80679637
  atomic energy  EATOM  =      7163.56118773
  Solvation  Ediel_sol  =         0.00000000
  ---------------------------------------------------
  free energy    TOTEN  =      -329.56451864 eV

  energy without entropy =     -329.55209181  energy(sigma->0) =     -329.55830522


--------------------------------------------------------------------------------------------------------


--------------------------------------- Iteration      6(   4)  ---------------------------------------


    POTLOK:  cpu time    0.0376: real time    0.0415
    SETDIJ:  cpu time    0.0023: real time    0.0023
    EDDIAG:  cpu time    0.1999: real time    0.2003
  RMM-DIIS:  cpu time    0.3686: real time    0.3696
    ORTHCH:  cpu time    0.0476: real time    0.0476
       DOS:  cpu time    0.0010: real time    0.0007
    CHARGE:  cpu time    0.0321: real time    0.0324
    MIXING:  cpu time    0.0010: real time    0.0010
    --------------------------------------------
      LOOP:  cpu time    0.6900: real time    0.6954

 eigenvalue-minimisations  :   799
 total energy-change (2. order) : 0.6138899E-02  (-0.4389271E-02)
 number of electron     156.9999909 magnetization 
 augmentation part       11.5526265 magnetization 

 Broyden mixing:
  rms(total) = 0.17831E-01    rms(broyden)= 0.17821E-01
  rms(prec ) = 0.20107E-01
  weight for this iteration     100.00

 eigenvalues of (default mixing * dielectric matrix)
  average eigenvalue GAMMA=   1.4466
  2.1202  1.1099  1.1099

 Free energy of the ion-electron system (eV)
  ---------------------------------------------------
  alpha Z        PSCENC =        96.77598676
  Ewald energy   TEWEN  =     15965.12106729
  -Hartree energ DENC   =    -22141.87967638
  -exchange      EXHF   =         0.00000000
  -V(xc)+E(xc)   XCENC  =       558.91783085
  PAW double counting   =     16745.30087249   -16948.47352222
  entropy T*S    EENTRO =        -0.01239409
  eigenvalues    EBANDS =     -1768.86973217
  atomic energy  EATOM  =      7163.56118773
  Solvation  Ediel_sol  =         0.00000000
  ---------------------------------------------------
  free energy    TOTEN  =      -329.55837974 eV

  energy without entropy =     -329.54598565  energy(sigma->0) =     -329.55218270


--------------------------------------------------------------------------------------------------------


--------------------------------------- Iteration      6(   5)  ---------------------------------------


    POTLOK:  cpu time    0.0373: real time    0.0411
    SETDIJ:  cpu time    0.0023: real time    0.0023
    EDDIAG:  cpu time    0.2000: real time    0.2004
  RMM-DIIS:  cpu time    0.3909: real time    0.3932
    ORTHCH:  cpu time    0.0482: real time    0.0482
       DOS:  cpu time    0.0005: real time    0.0005
    CHARGE:  cpu time    0.0321: real time    0.0322
    MIXING:  cpu time    0.0010: real time    0.0010
    --------------------------------------------
      LOOP:  cpu time    0.7133: real time    0.7189

 eigenvalue-minimisations  :   839
 total energy-change (2. order) : 0.3972471E-03  (-0.4573738E-03)
 number of electron     156.9999909 magnetization 
 augmentation part       11.5489279 magnetization 

 Broyden mixing:
  rms(total) = 0.72221E-02    rms(broyden)= 0.72210E-02
  rms(prec ) = 0.83446E-02
  weight for this iteration     100.00

 eigenvalues of (default mixing * dielectric matrix)
  average eigenvalue GAMMA=   1.3871
  2.2988  1.0985  1.0985  1.0527

 Free energy of the ion-electron system (eV)
  ---------------------------------------------------
  alpha Z        PSCENC =        96.77598676
  Ewald energy   TEWEN  =     15965.12106729
  -Hartree energ DENC   =    -22142.59952626
  -exchange      EXHF   =         0.00000000
  -V(xc)+E(xc)   XCENC  =       558.93739112
  PAW double counting   =     16735.69173611   -16939.04010088
  entropy T*S    EENTRO =        -0.01242600
  eigenvalues    EBANDS =     -1767.99329837
  atomic energy  EATOM  =      7163.56118773
  Solvation  Ediel_sol  =         0.00000000
  ---------------------------------------------------
  free energy    TOTEN  =      -329.55798249 eV

  energy without entropy =     -329.54555650  energy(sigma->0) =     -329.55176950


--------------------------------------------------------------------------------------------------------


--------------------------------------- Iteration      6(   6)  ---------------------------------------


    POTLOK:  cpu time    0.0370: real time    0.0413
    SETDIJ:  cpu time    0.0021: real time    0.0022
    EDDIAG:  cpu time    0.1908: real time    0.1983
  RMM-DIIS:  cpu time    0.3881: real time    0.4335
    ORTHCH:  cpu time    0.0472: real time    0.0480
       DOS:  cpu time    0.0008: real time    0.0008
    CHARGE:  cpu time    0.0315: real time    0.0324
    MIXING:  cpu time    0.0011: real time    0.0011
    --------------------------------------------
      LOOP:  cpu time    0.6978: real time    0.7577

 eigenvalue-minimisations  :   935
 total energy-change (2. order) :-0.1063567E-04  (-0.6749313E-04)
 number of electron     156.9999909 magnetization 
 augmentation part       11.5492087 magnetization 

 Broyden mixing:
  rms(total) = 0.35030E-02    rms(broyden)= 0.35025E-02
  rms(prec ) = 0.43945E-02
  weight for this iteration     100.00

 eigenvalues of (default mixing * dielectric matrix)
  average eigenvalue GAMMA=   1.4479
  2.4271  1.2350  1.2350  1.0284  1.3140

 Free energy of the ion-electron system (eV)
  ---------------------------------------------------
  alpha Z        PSCENC =        96.77598676
  Ewald energy   TEWEN  =     15965.12106729
  -Hartree energ DENC   =    -22142.80359284
  -exchange      EXHF   =         0.00000000
  -V(xc)+E(xc)   XCENC  =       558.93696591
  PAW double counting   =     16733.46173465   -16936.78154166
  entropy T*S    EENTRO =        -0.01241136
  eigenvalues    EBANDS =     -1767.81738961
  atomic energy  EATOM  =      7163.56118773
  Solvation  Ediel_sol  =         0.00000000
  ---------------------------------------------------
  free energy    TOTEN  =      -329.55799313 eV

  energy without entropy =     -329.54558177  energy(sigma->0) =     -329.55178745


--------------------------------------------------------------------------------------------------------


--------------------------------------- Iteration      6(   7)  ---------------------------------------


    POTLOK:  cpu time    0.0362: real time    0.0409
    SETDIJ:  cpu time    0.0022: real time    0.0022
    EDDIAG:  cpu time    0.2781: real time    0.2844
  RMM-DIIS:  cpu time    0.3781: real time    0.3821
    ORTHCH:  cpu time    0.0494: real time    0.0497
       DOS:  cpu time    0.0013: real time    0.0013
    CHARGE:  cpu time    0.0319: real time    0.0337
    MIXING:  cpu time    0.0012: real time    0.0012
    --------------------------------------------
      LOOP:  cpu time    0.7784: real time    0.7955

 eigenvalue-minimisations  :   803
 total energy-change (2. order) :-0.2304184E-04  (-0.8658323E-05)
 number of electron     156.9999909 magnetization 
 augmentation part       11.5491589 magnetization 

 Broyden mixing:
  rms(total) = 0.15258E-02    rms(broyden)= 0.15256E-02
  rms(prec ) = 0.23308E-02
  weight for this iteration     100.00

 eigenvalues of (default mixing * dielectric matrix)
  average eigenvalue GAMMA=   1.4683
  2.6561  1.7837  1.3250  1.0464  1.0464  0.9518

 Free energy of the ion-electron system (eV)
  ---------------------------------------------------
  alpha Z        PSCENC =        96.77598676
  Ewald energy   TEWEN  =     15965.12106729
  -Hartree energ DENC   =    -22143.02411703
  -exchange      EXHF   =         0.00000000
  -V(xc)+E(xc)   XCENC  =       558.93653069
  PAW double counting   =     16733.48609220   -16936.79850806
  entropy T*S    EENTRO =        -0.01240036
  eigenvalues    EBANDS =     -1767.60385540
  atomic energy  EATOM  =      7163.56118773
  Solvation  Ediel_sol  =         0.00000000
  ---------------------------------------------------
  free energy    TOTEN  =      -329.55801617 eV

  energy without entropy =     -329.54561581  energy(sigma->0) =     -329.55181599


--------------------------------------------------------------------------------------------------------


--------------------------------------- Iteration      6(   8)  ---------------------------------------


    POTLOK:  cpu time    0.0375: real time    0.0410
    SETDIJ:  cpu time    0.0023: real time    0.0023
    EDDIAG:  cpu time    0.2000: real time    0.1999
  RMM-DIIS:  cpu time    0.3746: real time    0.3745
    ORTHCH:  cpu time    0.0479: real time    0.0480
       DOS:  cpu time    0.0009: real time    0.0009
    CHARGE:  cpu time    0.0324: real time    0.0324
    MIXING:  cpu time    0.0012: real time    0.0012
    --------------------------------------------
      LOOP:  cpu time    0.6968: real time    0.7001

 eigenvalue-minimisations  :   787
 total energy-change (2. order) :-0.3957394E-04  (-0.2733216E-05)
 number of electron     156.9999909 magnetization 
 augmentation part       11.5489675 magnetization 

 Broyden mixing:
  rms(total) = 0.61728E-03    rms(broyden)= 0.61725E-03
  rms(prec ) = 0.13619E-02
  weight for this iteration     100.00

 eigenvalues of (default mixing * dielectric matrix)
  average eigenvalue GAMMA=   1.4983
  2.6939  1.9446  1.6282  1.0930  1.0930  1.0176  1.0176

 Free energy of the ion-electron system (eV)
  ---------------------------------------------------
  alpha Z        PSCENC =        96.77598676
  Ewald energy   TEWEN  =     15965.12106729
  -Hartree energ DENC   =    -22143.21163537
  -exchange      EXHF   =         0.00000000
  -V(xc)+E(xc)   XCENC  =       558.93650150
  PAW double counting   =     16733.89797855   -16937.21930043
  entropy T*S    EENTRO =        -0.01239816
  eigenvalues    EBANDS =     -1767.40744362
  atomic energy  EATOM  =      7163.56118773
  Solvation  Ediel_sol  =         0.00000000
  ---------------------------------------------------
  free energy    TOTEN  =      -329.55805575 eV

  energy without entropy =     -329.54565759  energy(sigma->0) =     -329.55185667


--------------------------------------------------------------------------------------------------------


--------------------------------------- Iteration      6(   9)  ---------------------------------------


    POTLOK:  cpu time    0.0370: real time    0.0410
    SETDIJ:  cpu time    0.0023: real time    0.0023
    EDDIAG:  cpu time    0.2363: real time    0.2367
  RMM-DIIS:  cpu time    0.2931: real time    0.2937
    ORTHCH:  cpu time    0.0464: real time    0.0465
       DOS:  cpu time    0.0016: real time    0.0015
    CHARGE:  cpu time    0.0323: real time    0.0324
    MIXING:  cpu time    0.0012: real time    0.0012
    --------------------------------------------
      LOOP:  cpu time    0.6503: real time    0.6554

 eigenvalue-minimisations  :   622
 total energy-change (2. order) :-0.5518920E-04  (-0.1154296E-05)
 number of electron     156.9999909 magnetization 
 augmentation part       11.5488808 magnetization 

 Broyden mixing:
  rms(total) = 0.35184E-03    rms(broyden)= 0.35178E-03
  rms(prec ) = 0.89221E-03
  weight for this iteration     100.00

 eigenvalues of (default mixing * dielectric matrix)
  average eigenvalue GAMMA=   1.6170
  3.0629  2.5788  1.5701  1.5701  1.0741  1.0741  1.0030  1.0030

 Free energy of the ion-electron system (eV)
  ---------------------------------------------------
  alpha Z        PSCENC =        96.77598676
  Ewald energy   TEWEN  =     15965.12106729
  -Hartree energ DENC   =    -22143.37900180
  -exchange      EXHF   =         0.00000000
  -V(xc)+E(xc)   XCENC  =       558.93680554
  PAW double counting   =     16734.09264613   -16937.41852795
  entropy T*S    EENTRO =        -0.01239675
  eigenvalues    EBANDS =     -1767.23587789
  atomic energy  EATOM  =      7163.56118773
  Solvation  Ediel_sol  =         0.00000000
  ---------------------------------------------------
  free energy    TOTEN  =      -329.55811094 eV

  energy without entropy =     -329.54571418  energy(sigma->0) =     -329.55191256


--------------------------------------------------------------------------------------------------------


--------------------------------------- Iteration      6(  10)  ---------------------------------------


    POTLOK:  cpu time    0.0391: real time    0.0425
    SETDIJ:  cpu time    0.0023: real time    0.0023
    EDDIAG:  cpu time    0.1990: real time    0.1995
  RMM-DIIS:  cpu time    0.2804: real time    0.2811
    ORTHCH:  cpu time    0.0474: real time    0.0474
       DOS:  cpu time    0.0007: real time    0.0007
    CHARGE:  cpu time    0.0322: real time    0.0323
    MIXING:  cpu time    0.0013: real time    0.0013
    --------------------------------------------
      LOOP:  cpu time    0.6024: real time    0.6071

 eigenvalue-minimisations  :   581
 total energy-change (2. order) :-0.7128788E-04  (-0.1241885E-05)
 number of electron     156.9999909 magnetization 
 augmentation part       11.5488203 magnetization 

 Broyden mixing:
  rms(total) = 0.24742E-03    rms(broyden)= 0.24737E-03
  rms(prec ) = 0.44494E-03
  weight for this iteration     100.00

 eigenvalues of (default mixing * dielectric matrix)
  average eigenvalue GAMMA=   1.7282
  4.0209  2.6881  1.9452  1.4584  0.9713  1.1374  1.1374  1.0975  1.0975

 Free energy of the ion-electron system (eV)
  ---------------------------------------------------
  alpha Z        PSCENC =        96.77598676
  Ewald energy   TEWEN  =     15965.12106729
  -Hartree energ DENC   =    -22143.60505857
  -exchange      EXHF   =         0.00000000
  -V(xc)+E(xc)   XCENC  =       558.93756534
  PAW double counting   =     16734.03259109   -16937.35956741
  entropy T*S    EENTRO =        -0.01239287
  eigenvalues    EBANDS =     -1767.00956158
  atomic energy  EATOM  =      7163.56118773
  Solvation  Ediel_sol  =         0.00000000
  ---------------------------------------------------
  free energy    TOTEN  =      -329.55818222 eV

  energy without entropy =     -329.54578935  energy(sigma->0) =     -329.55198579


--------------------------------------------------------------------------------------------------------


--------------------------------------- Iteration      6(  11)  ---------------------------------------


    POTLOK:  cpu time    0.0373: real time    0.0412
    SETDIJ:  cpu time    0.0022: real time    0.0022
    EDDIAG:  cpu time    0.2018: real time    0.2021
  RMM-DIIS:  cpu time    0.2616: real time    0.2623
    ORTHCH:  cpu time    0.0481: real time    0.0482
       DOS:  cpu time    0.0006: real time    0.0006
    CHARGE:  cpu time    0.0323: real time    0.0324
    MIXING:  cpu time    0.0014: real time    0.0014
    --------------------------------------------
      LOOP:  cpu time    0.5854: real time    0.5904

 eigenvalue-minimisations  :   531
 total energy-change (2. order) :-0.3934298E-04  (-0.5339468E-06)
 number of electron     156.9999909 magnetization 
 augmentation part       11.5488407 magnetization 

 Broyden mixing:
  rms(total) = 0.12587E-03    rms(broyden)= 0.12586E-03
  rms(prec ) = 0.23120E-03
  weight for this iteration     100.00

 eigenvalues of (default mixing * dielectric matrix)
  average eigenvalue GAMMA=   1.8735
  5.4421  2.6893  2.2776  1.5652  1.5652  1.0889  1.0889  1.0182  1.0000  1.0000

 Free energy of the ion-electron system (eV)
  ---------------------------------------------------
  alpha Z        PSCENC =        96.77598676
  Ewald energy   TEWEN  =     15965.12106729
  -Hartree energ DENC   =    -22143.71120125
  -exchange      EXHF   =         0.00000000
  -V(xc)+E(xc)   XCENC  =       558.93797277
  PAW double counting   =     16733.81313449   -16937.13831660
  entropy T*S    EENTRO =        -0.01239242
  eigenvalues    EBANDS =     -1766.90566034
  atomic energy  EATOM  =      7163.56118773
  Solvation  Ediel_sol  =         0.00000000
  ---------------------------------------------------
  free energy    TOTEN  =      -329.55822157 eV

  energy without entropy =     -329.54582915  energy(sigma->0) =     -329.55202536


--------------------------------------------------------------------------------------------------------


--------------------------------------- Iteration      6(  12)  ---------------------------------------


    POTLOK:  cpu time    0.0372: real time    0.0410
    SETDIJ:  cpu time    0.0022: real time    0.0022
    EDDIAG:  cpu time    0.1987: real time    0.1991
  RMM-DIIS:  cpu time    0.2414: real time    0.2420
    ORTHCH:  cpu time    0.0486: real time    0.0487
       DOS:  cpu time    0.0006: real time    0.0006
    CHARGE:  cpu time    0.0324: real time    0.0324
    MIXING:  cpu time    0.0014: real time    0.0014
    --------------------------------------------
      LOOP:  cpu time    0.5624: real time    0.5674

 eigenvalue-minimisations  :   477
 total energy-change (2. order) :-0.2038467E-04  (-0.2084116E-06)
 number of electron     156.9999909 magnetization 
 augmentation part       11.5488170 magnetization 

 Broyden mixing:
  rms(total) = 0.65836E-04    rms(broyden)= 0.65827E-04
  rms(prec ) = 0.13099E-03
  weight for this iteration     100.00

 eigenvalues of (default mixing * dielectric matrix)
  average eigenvalue GAMMA=   1.9554
  6.2845  2.6764  2.4520  2.1200  1.3783  1.3783  1.0970  1.0970  1.0011  1.0011
  1.0240

 Free energy of the ion-electron system (eV)
  ---------------------------------------------------
  alpha Z        PSCENC =        96.77598676
  Ewald energy   TEWEN  =     15965.12106729
  -Hartree energ DENC   =    -22143.75806643
  -exchange      EXHF   =         0.00000000
  -V(xc)+E(xc)   XCENC  =       558.93813675
  PAW double counting   =     16733.79108397   -16937.11659028
  entropy T*S    EENTRO =        -0.01239234
  eigenvalues    EBANDS =     -1766.85865540
  atomic energy  EATOM  =      7163.56118773
  Solvation  Ediel_sol  =         0.00000000
  ---------------------------------------------------
  free energy    TOTEN  =      -329.55824195 eV

  energy without entropy =     -329.54584961  energy(sigma->0) =     -329.55204578


--------------------------------------------------------------------------------------------------------


--------------------------------------- Iteration      6(  13)  ---------------------------------------


    POTLOK:  cpu time    0.0373: real time    0.0410
    SETDIJ:  cpu time    0.0022: real time    0.0022
    EDDIAG:  cpu time    0.3075: real time    0.3082
  RMM-DIIS:  cpu time    0.2405: real time    0.2410
    ORTHCH:  cpu time    0.0573: real time    0.0574
       DOS:  cpu time    0.0008: real time    0.0008
    CHARGE:  cpu time    0.0376: real time    0.0376
    MIXING:  cpu time    0.0015: real time    0.0015
    --------------------------------------------
      LOOP:  cpu time    0.6849: real time    0.6898

 eigenvalue-minimisations  :   435
 total energy-change (2. order) :-0.1191308E-04  (-0.1036377E-06)
 number of electron     156.9999909 magnetization 
 augmentation part       11.5488437 magnetization 

 Broyden mixing:
  rms(total) = 0.62850E-04    rms(broyden)= 0.62838E-04
  rms(prec ) = 0.90708E-04
  weight for this iteration     100.00

 eigenvalues of (default mixing * dielectric matrix)
  average eigenvalue GAMMA=   1.9917
  6.7820  3.0610  2.6683  1.8777  1.8777  1.2855  1.2855  1.0757  1.0757  0.9783
  0.9664  0.9664

 Free energy of the ion-electron system (eV)
  ---------------------------------------------------
  alpha Z        PSCENC =        96.77598676
  Ewald energy   TEWEN  =     15965.12106729
  -Hartree energ DENC   =    -22143.78004419
  -exchange      EXHF   =         0.00000000
  -V(xc)+E(xc)   XCENC  =       558.93812153
  PAW double counting   =     16733.80991753   -16937.13442942
  entropy T*S    EENTRO =        -0.01239208
  eigenvalues    EBANDS =     -1766.83766902
  atomic energy  EATOM  =      7163.56118773
  Solvation  Ediel_sol  =         0.00000000
  ---------------------------------------------------
  free energy    TOTEN  =      -329.55825386 eV

  energy without entropy =     -329.54586179  energy(sigma->0) =     -329.55205783


--------------------------------------------------------------------------------------------------------


--------------------------------------- Iteration      6(  14)  ---------------------------------------


    POTLOK:  cpu time    0.0380: real time    0.0417
    SETDIJ:  cpu time    0.0023: real time    0.0023
    EDDIAG:  cpu time    0.1987: real time    0.1991
  RMM-DIIS:  cpu time    0.2134: real time    0.2140
    ORTHCH:  cpu time    0.0488: real time    0.0488
       DOS:  cpu time    0.0006: real time    0.0006
    CHARGE:  cpu time    0.0323: real time    0.0324
    MIXING:  cpu time    0.0016: real time    0.0016
    --------------------------------------------
      LOOP:  cpu time    0.5356: real time    0.5404

 eigenvalue-minimisations  :   349
 total energy-change (2. order) :-0.4658577E-05  (-0.4268911E-07)
 number of electron     156.9999909 magnetization 
 augmentation part       11.5488170 magnetization 

 Broyden mixing:
  rms(total) = 0.40773E-04    rms(broyden)= 0.40769E-04
  rms(prec ) = 0.55761E-04
  weight for this iteration     100.00

 eigenvalues of (default mixing * dielectric matrix)
  average eigenvalue GAMMA=   2.0728
  7.3639  3.8854  2.6695  2.1162  2.1162  1.2970  1.2970  1.0749  1.0749  1.2115
  0.9270  0.9270  0.9862

 Free energy of the ion-electron system (eV)
  ---------------------------------------------------
  alpha Z        PSCENC =        96.77598676
  Ewald energy   TEWEN  =     15965.12106729
  -Hartree energ DENC   =    -22143.79254272
  -exchange      EXHF   =         0.00000000
  -V(xc)+E(xc)   XCENC  =       558.93821418
  PAW double counting   =     16733.80571779   -16937.13132016
  entropy T*S    EENTRO =        -0.01239234
  eigenvalues    EBANDS =     -1766.82417706
  atomic energy  EATOM  =      7163.56118773
  Solvation  Ediel_sol  =         0.00000000
  ---------------------------------------------------
  free energy    TOTEN  =      -329.55825852 eV

  energy without entropy =     -329.54586619  energy(sigma->0) =     -329.55206235


--------------------------------------------------------------------------------------------------------


--------------------------------------- Iteration      6(  15)  ---------------------------------------


    POTLOK:  cpu time    0.0387: real time    0.0424
    SETDIJ:  cpu time    0.0023: real time    0.0023
    EDDIAG:  cpu time    0.1994: real time    0.1994
  RMM-DIIS:  cpu time    0.2022: real time    0.2021
    ORTHCH:  cpu time    0.0476: real time    0.0476
       DOS:  cpu time    0.0006: real time    0.0006
    CHARGE:  cpu time    0.0325: real time    0.0325
    MIXING:  cpu time    0.0017: real time    0.0017
    --------------------------------------------
      LOOP:  cpu time    0.5250: real time    0.5285

 eigenvalue-minimisations  :   302
 total energy-change (2. order) :-0.2229432E-05  (-0.2021251E-07)
 number of electron     156.9999909 magnetization 
 augmentation part       11.5488378 magnetization 

 Broyden mixing:
  rms(total) = 0.19641E-04    rms(broyden)= 0.19638E-04
  rms(prec ) = 0.29882E-04
  weight for this iteration     100.00

 eigenvalues of (default mixing * dielectric matrix)
  average eigenvalue GAMMA=   2.1012
  7.7890  4.3845  2.5350  2.5350  1.8295  1.8295  1.2246  1.2246  1.0801  1.0801
  1.1117  0.9756  0.9756  0.8426

 Free energy of the ion-electron system (eV)
  ---------------------------------------------------
  alpha Z        PSCENC =        96.77598676
  Ewald energy   TEWEN  =     15965.12106729
  -Hartree energ DENC   =    -22143.79891730
  -exchange      EXHF   =         0.00000000
  -V(xc)+E(xc)   XCENC  =       558.93816306
  PAW double counting   =     16733.80345717   -16937.12831150
  entropy T*S    EENTRO =        -0.01239240
  eigenvalues    EBANDS =     -1766.81850156
  atomic energy  EATOM  =      7163.56118773
  Solvation  Ediel_sol  =         0.00000000
  ---------------------------------------------------
  free energy    TOTEN  =      -329.55826075 eV

  energy without entropy =     -329.54586835  energy(sigma->0) =     -329.55206455


--------------------------------------------------------------------------------------------------------


--------------------------------------- Iteration      6(  16)  ---------------------------------------


    POTLOK:  cpu time    0.0375: real time    0.0412
    SETDIJ:  cpu time    0.0023: real time    0.0023
    EDDIAG:  cpu time    0.1981: real time    0.1987
  RMM-DIIS:  cpu time    0.1890: real time    0.1900
    ORTHCH:  cpu time    0.0483: real time    0.0484
       DOS:  cpu time    0.0005: real time    0.0005
    --------------------------------------------
      LOOP:  cpu time    0.4757: real time    0.4810

 eigenvalue-minimisations  :   232
 total energy-change (2. order) :-0.8417410E-06  (-0.5312154E-08)
 number of electron     156.9999909 magnetization 
 augmentation part       11.5488378 magnetization 

 Free energy of the ion-electron system (eV)
  ---------------------------------------------------
  alpha Z        PSCENC =        96.77598676
  Ewald energy   TEWEN  =     15965.12106729
  -Hartree energ DENC   =    -22143.80389558
  -exchange      EXHF   =         0.00000000
  -V(xc)+E(xc)   XCENC  =       558.93818688
  PAW double counting   =     16733.80590436   -16937.13111371
  entropy T*S    EENTRO =        -0.01239240
  eigenvalues    EBANDS =     -1766.81319292
  atomic energy  EATOM  =      7163.56118773
  Solvation  Ediel_sol  =         0.00000000
  ---------------------------------------------------
  free energy    TOTEN  =      -329.55826159 eV

  energy without entropy =     -329.54586919  energy(sigma->0) =     -329.55206539


--------------------------------------------------------------------------------------------------------


 average (electrostatic) potential at core
  the test charge radii are     0.6991  0.7089  0.9521
  (the norm of the test charge is              1.0000)
       1 -57.5750       2 -57.5440       3 -57.5179       4 -57.6220       5 -57.9883
       6 -57.6961       7 -57.8469       8 -57.8700       9 -57.5909      10 -57.7382
      11 -57.7153      12 -57.5316      13 -57.5970      14 -57.4996      15 -57.5197
      16 -57.6629      17 -57.8898      18 -58.9000      19 -58.9835      20 -57.6298
      21 -57.9999      22 -57.7941      23 -57.5325      24 -57.5733      25 -57.4995
      26 -57.5158      27 -57.6628      28 -57.9870      29 -57.8910      30 -57.8472
      31 -58.9790      32 -57.5915      33 -57.9991      34 -57.7129      35 -57.5330
      36 -74.4675      37 -40.3766
 
 
 
 E-fermi :  -1.5959     XC(G=0):  -3.1596     alpha+bet : -2.6204


 k-point     1 :       0.0000    0.0000    0.0000
  band No.  band energies     occupation 
      1     -23.9251      2.00000
      2     -21.5648      2.00000
      3     -21.2499      2.00000
      4     -20.7112      2.00000
      5     -20.0949      2.00000
      6     -19.6279      2.00000
      7     -19.4928      2.00000
      8     -19.3706      2.00000
      9     -19.2739      2.00000
     10     -19.2509      2.00000
     11     -19.2137      2.00000
     12     -17.9352      2.00000
     13     -17.5596      2.00000
     14     -17.5444      2.00000
     15     -17.4322      2.00000
     16     -16.7227      2.00000
     17     -15.8912      2.00000
     18     -15.3727      2.00000
     19     -15.2386      2.00000
     20     -15.0695      2.00000
     21     -14.9480      2.00000
     22     -14.1709      2.00000
     23     -14.0072      2.00000
     24     -13.7574      2.00000
     25     -13.7377      2.00000
     26     -13.2060      2.00000
     27     -13.0331      2.00000
     28     -12.2926      2.00000
     29     -12.2594      2.00000
     30     -12.2554      2.00000
     31     -12.0104      2.00000
     32     -11.9852      2.00000
     33     -11.9470      2.00000
     34     -10.8432      2.00000
     35     -10.7233      2.00000
     36     -10.5571      2.00000
     37     -10.4139      2.00000
     38     -10.3932      2.00000
     39     -10.1508      2.00000
     40     -10.1074      2.00000
     41      -9.4321      2.00000
     42      -9.2821      2.00000
     43      -9.1778      2.00000
     44      -9.1270      2.00000
     45      -8.8822      2.00000
     46      -8.3300      2.00000
     47      -8.3124      2.00000
     48      -8.2601      2.00000
     49      -8.1627      2.00000
     50      -8.0948      2.00000
     51      -8.0746      2.00000
     52      -8.0652      2.00000
     53      -8.0147      2.00000
     54      -7.9211      2.00000
     55      -7.8679      2.00000
     56      -7.8422      2.00000
     57      -7.8137      2.00000
     58      -7.7932      2.00000
     59      -7.7467      2.00000
     60      -7.5928      2.00000
     61      -7.2457      2.00000
     62      -7.1016      2.00000
     63      -6.9838      2.00000
     64      -6.9326      2.00000
     65      -6.9101      2.00000
     66      -6.8771      2.00000
     67      -6.7027      2.00000
     68      -6.4199      2.00000
     69      -5.5091      2.00000
     70      -5.4126      2.00000
     71      -5.3362      2.00000
     72      -5.0415      2.00000
     73      -5.0308      2.00000
     74      -4.9693      2.00000
     75      -4.6750      2.00000
     76      -3.2854      2.00000
     77      -2.6849      2.00000
     78      -2.4268      2.00000
     79      -2.3750      2.00000
     80      -2.2895      2.00000
     81      -0.9137      0.00000
     82      -0.2592      0.00000
     83       0.0910      0.00000
     84       0.1871      0.00000
     85       0.2332      0.00000
     86       1.0462      0.00000
     87       1.2012      0.00000
     88       1.5478      0.00000
     89       1.7043      0.00000
     90       1.9579      0.00000
     91       2.1279      0.00000
     92       2.3601      0.00000
     93       2.3928      0.00000
     94       2.4698      0.00000
     95       2.4995      0.00000
     96       2.5601      0.00000
     97       2.6255      0.00000
     98       2.6462      0.00000

 k-point     2 :       0.5000    0.0000    0.0000
  band No.  band energies     occupation 
      1     -23.9249      2.00000
      2     -21.6171      2.00000
      3     -21.1860      2.00000
      4     -20.4991      2.00000
      5     -20.1906      2.00000
      6     -20.0534      2.00000
      7     -19.6613      2.00000
      8     -19.6562      2.00000
      9     -18.9638      2.00000
     10     -18.6337      2.00000
     11     -18.6050      2.00000
     12     -18.4835      2.00000
     13     -18.0619      2.00000
     14     -17.9276      2.00000
     15     -16.6245      2.00000
     16     -16.3177      2.00000
     17     -16.3077      2.00000
     18     -16.1420      2.00000
     19     -14.8341      2.00000
     20     -14.8075      2.00000
     21     -14.4482      2.00000
     22     -14.2780      2.00000
     23     -14.2198      2.00000
     24     -14.0899      2.00000
     25     -13.2901      2.00000
     26     -13.1752      2.00000
     27     -13.0121      2.00000
     28     -13.0073      2.00000
     29     -12.4886      2.00000
     30     -12.2548      2.00000
     31     -12.0363      2.00000
     32     -11.9771      2.00000
     33     -11.1757      2.00000
     34     -11.0607      2.00000
     35     -10.8652      2.00000
     36     -10.7982      2.00000
     37     -10.5007      2.00000
     38     -10.1179      2.00000
     39      -9.9327      2.00000
     40      -9.6690      2.00000
     41      -9.4198      2.00000
     42      -9.3299      2.00000
     43      -8.9722      2.00000
     44      -8.9504      2.00000
     45      -8.8585      2.00000
     46      -8.7321      2.00000
     47      -8.4438      2.00000
     48      -8.4198      2.00000
     49      -8.4176      2.00000
     50      -8.3461      2.00000
     51      -8.2146      2.00000
     52      -8.2123      2.00000
     53      -8.0587      2.00000
     54      -7.9607      2.00000
     55      -7.8431      2.00000
     56      -7.8340      2.00000
     57      -7.8302      2.00000
     58      -7.7806      2.00000
     59      -7.5489      2.00000
     60      -7.5006      2.00000
     61      -7.3722      2.00000
     62      -7.3601      2.00000
     63      -7.3258      2.00000
     64      -6.4759      2.00000
     65      -6.4253      2.00000
     66      -6.1872      2.00000
     67      -6.1790      2.00000
     68      -6.0555      2.00000
     69      -5.9533      2.00000
     70      -5.9303      2.00000
     71      -5.6913      2.00000
     72      -5.5095      2.00000
     73      -5.4563      2.00000
     74      -4.0935      2.00000
     75      -3.7822      2.00000
     76      -3.7392      2.00000
     77      -3.6393      2.00000
     78      -3.1442      2.00000
     79      -1.5659      0.39623
     80      -1.1238      0.00000
     81      -1.0709      0.00000
     82      -1.0006      0.00000
     83      -0.0034      0.00000
     84       0.5113      0.00000
     85       0.8401      0.00000
     86       1.0559      0.00000
     87       1.3177      0.00000
     88       1.4167      0.00000
     89       1.4292      0.00000
     90       1.4517      0.00000
     91       1.7087      0.00000
     92       1.7220      0.00000
     93       1.8231      0.00000
     94       2.3101      0.00000
     95       2.5899      0.00000
     96       2.7123      0.00000
     97       3.0574      0.00000
     98       3.1763      0.00000

 k-point     3 :       0.0000    0.3333    0.0000
  band No.  band energies     occupation 
      1     -23.9078      2.00000
      2     -21.4511      2.00000
      3     -21.0406      2.00000
      4     -21.0112      2.00000
      5     -20.5191      2.00000
      6     -20.3761      2.00000
      7     -19.6520      2.00000
      8     -19.1670      2.00000
      9     -18.7970      2.00000
     10     -18.6285      2.00000
     11     -18.4923      2.00000
     12     -17.9616      2.00000
     13     -17.8459      2.00000
     14     -17.2092      2.00000
     15     -16.6895      2.00000
     16     -16.4350      2.00000
     17     -16.4034      2.00000
     18     -15.9795      2.00000
     19     -15.6786      2.00000
     20     -15.5505      2.00000
     21     -15.5290      2.00000
     22     -15.0844      2.00000
     23     -14.2624      2.00000
     24     -14.0863      2.00000
     25     -13.7876      2.00000
     26     -12.7025      2.00000
     27     -12.3756      2.00000
     28     -12.2491      2.00000
     29     -12.0543      2.00000
     30     -12.0007      2.00000
     31     -11.9302      2.00000
     32     -11.7305      2.00000
     33     -10.9464      2.00000
     34     -10.6217      2.00000
     35     -10.4997      2.00000
     36     -10.3669      2.00000
     37     -10.1877      2.00000
     38      -9.9715      2.00000
     39      -9.7964      2.00000
     40      -9.7340      2.00000
     41      -9.7174      2.00000
     42      -9.3287      2.00000
     43      -9.1223      2.00000
     44      -9.0439      2.00000
     45      -8.9365      2.00000
     46      -8.9249      2.00000
     47      -8.9083      2.00000
     48      -8.8333      2.00000
     49      -8.3300      2.00000
     50      -8.3191      2.00000
     51      -8.2170      2.00000
     52      -8.1977      2.00000
     53      -8.0944      2.00000
     54      -7.8740      2.00000
     55      -7.8598      2.00000
     56      -7.8426      2.00000
     57      -7.8334      2.00000
     58      -7.8035      2.00000
     59      -7.7590      2.00000
     60      -7.6193      2.00000
     61      -7.2651      2.00000
     62      -7.1591      2.00000
     63      -7.0510      2.00000
     64      -7.0346      2.00000
     65      -6.7509      2.00000
     66      -6.3125      2.00000
     67      -6.1719      2.00000
     68      -6.1027      2.00000
     69      -6.0226      2.00000
     70      -5.9273      2.00000
     71      -5.5354      2.00000
     72      -5.5040      2.00000
     73      -4.7660      2.00000
     74      -4.5183      2.00000
     75      -4.3794      2.00000
     76      -4.0653      2.00000
     77      -3.6722      2.00000
     78      -3.2220      2.00000
     79      -1.5870      0.80188
     80      -1.1056      0.00000
     81      -0.8625      0.00000
     82      -0.7659      0.00000
     83      -0.4435      0.00000
     84       0.1996      0.00000
     85       0.4603      0.00000
     86       1.0594      0.00000
     87       1.0894      0.00000
     88       1.3788      0.00000
     89       1.5615      0.00000
     90       1.6018      0.00000
     91       1.6828      0.00000
     92       1.8483      0.00000
     93       2.2472      0.00000
     94       2.3399      0.00000
     95       2.4350      0.00000
     96       2.4759      0.00000
     97       2.5374      0.00000
     98       2.7629      0.00000

 k-point     4 :       0.5000    0.3333    0.0000
  band No.  band energies     occupation 
      1     -23.9076      2.00000
      2     -21.4023      2.00000
      3     -21.2918      2.00000
      4     -20.7478      2.00000
      5     -20.4885      2.00000
      6     -20.2810      2.00000
      7     -19.7710      2.00000
      8     -19.6129      2.00000
      9     -18.9489      2.00000
     10     -18.1940      2.00000
     11     -18.0677      2.00000
     12     -17.8097      2.00000
     13     -17.4259      2.00000
     14     -17.2426      2.00000
     15     -17.2038      2.00000
     16     -17.0596      2.00000
     17     -16.8650      2.00000
     18     -16.4068      2.00000
     19     -15.3145      2.00000
     20     -15.1442      2.00000
     21     -14.7861      2.00000
     22     -14.6021      2.00000
     23     -14.2774      2.00000
     24     -14.0201      2.00000
     25     -13.7579      2.00000
     26     -13.6463      2.00000
     27     -13.0974      2.00000
     28     -12.8644      2.00000
     29     -12.0992      2.00000
     30     -11.5449      2.00000
     31     -11.2494      2.00000
     32     -11.1117      2.00000
     33     -10.9344      2.00000
     34     -10.8774      2.00000
     35     -10.4244      2.00000
     36     -10.3041      2.00000
     37     -10.1303      2.00000
     38      -9.9139      2.00000
     39      -9.8177      2.00000
     40      -9.6664      2.00000
     41      -9.4171      2.00000
     42      -9.3710      2.00000
     43      -9.1915      2.00000
     44      -9.1202      2.00000
     45      -9.1081      2.00000
     46      -8.8583      2.00000
     47      -8.8225      2.00000
     48      -8.7746      2.00000
     49      -8.6503      2.00000
     50      -8.6363      2.00000
     51      -8.2896      2.00000
     52      -8.2582      2.00000
     53      -8.1474      2.00000
     54      -8.1261      2.00000
     55      -7.8843      2.00000
     56      -7.8467      2.00000
     57      -7.8320      2.00000
     58      -7.8035      2.00000
     59      -7.7769      2.00000
     60      -7.3668      2.00000
     61      -7.3415      2.00000
     62      -7.1990      2.00000
     63      -7.0174      2.00000
     64      -6.9134      2.00000
     65      -6.8268      2.00000
     66      -6.3385      2.00000
     67      -6.1840      2.00000
     68      -6.1005      2.00000
     69      -5.7777      2.00000
     70      -5.6068      2.00000
     71      -5.2875      2.00000
     72      -5.0414      2.00000
     73      -4.9872      2.00000
     74      -4.7098      2.00000
     75      -4.5402      2.00000
     76      -4.3657      2.00000
     77      -4.0450      2.00000
     78      -3.1985      2.00000
     79      -1.3883      0.00000
     80      -0.7127      0.00000
     81      -0.5146      0.00000
     82      -0.3463      0.00000
     83      -0.2840      0.00000
     84      -0.0430      0.00000
     85       0.0857      0.00000
     86       0.4273      0.00000
     87       0.9744      0.00000
     88       1.1253      0.00000
     89       1.1470      0.00000
     90       1.3970      0.00000
     91       1.7470      0.00000
     92       1.8465      0.00000
     93       2.1806      0.00000
     94       2.4595      0.00000
     95       2.6349      0.00000
     96       2.7698      0.00000
     97       2.9896      0.00000
     98       3.0924      0.00000


--------------------------------------------------------------------------------------------------------


 soft charge-density along one line, spin component           1
         0         1         2         3         4         5         6         7         8         9
 total charge-density along one line
 
 pseudopotential strength for first ion, spin component:           1
 10.182  13.540   0.000  -0.000   0.000  -0.001   0.000  -0.001
 13.540  18.004   0.000  -0.000   0.000  -0.001   0.000  -0.002
  0.000   0.000  -4.315  -0.000  -0.000   8.439   0.000   0.000
 -0.000  -0.000  -0.000  -4.306  -0.000   0.000   8.428   0.000
  0.000   0.000  -0.000  -0.000  -4.314   0.000   0.000   8.438
 -0.001  -0.001   8.439   0.000   0.000 -18.641   0.000  -0.001
  0.000   0.000   0.000   8.428   0.000   0.000 -18.628  -0.000
 -0.001  -0.002   0.000   0.000   8.438  -0.001  -0.000 -18.639
 total augmentation occupancy for first ion, spin component:           1
  8.176  -3.635   0.011   0.003   0.016   0.002   0.000   0.003
 -3.635   1.672  -0.004  -0.002  -0.009  -0.001  -0.000  -0.001
  0.011  -0.004   1.825   0.002   0.005   0.169   0.000   0.001
  0.003  -0.002   0.002   1.204   0.002   0.000   0.071   0.000
  0.016  -0.009   0.005   0.002   1.816   0.001   0.000   0.166
  0.002  -0.001   0.169   0.000   0.001   0.017   0.000   0.000
  0.000  -0.000   0.000   0.071   0.000   0.000   0.005   0.000
  0.003  -0.001   0.001   0.000   0.166   0.000   0.000   0.017


------------------------ aborting loop because EDIFF is reached ----------------------------------------


    CHARGE:  cpu time    0.0350: real time    0.0351
    FORLOC:  cpu time    0.0057: real time    0.0057
    FORNL :  cpu time    0.1265: real time    0.1269
    STRESS:  cpu time    0.3765: real time    0.3770
    FORCOR:  cpu time    0.0397: real time    0.0397
    FORHAR:  cpu time    0.0141: real time    0.0141
    MIXING:  cpu time    0.0016: real time    0.0016
    OFIELD:  cpu time    0.0000: real time    0.0000

  FORCE on cell =-STRESS in cart. coord.  units (eV):
  Direction    XX          YY          ZZ          XY          YZ          ZX
  --------------------------------------------------------------------------------------
  Alpha Z    96.77599    96.77599    96.77599
  Ewald   21016.13526 21153.06308-26204.09122    -0.20378    30.10736    68.78283
  Hartree 21033.60276 21189.57749-20079.36761    -0.18782    26.21388    58.85014
  E(xc)    -613.42269  -613.49252  -633.07164     0.00012     0.01203     0.01474
  Local  -43643.35048-43942.14929 44356.53864     0.38620   -56.03762  -127.21425
  n-local  -170.06584  -170.49750  -165.13122    -0.00670    -0.00068    -0.04376
  augment    26.94765    27.07147    28.53272     0.00153    -0.00234    -0.07099
  Kinetic  2257.20578  2261.96582  2602.50341     0.02870    -0.29676    -0.36236
  Fock        0.00000     0.00000     0.00000     0.00000     0.00000     0.00000
  -------------------------------------------------------------------------------------
  Total       3.82843     2.31453     2.68906     0.01824    -0.00412    -0.04366
[truncated: 6,696,905 more chars]
