# Supplementary material for: 3D hierarchical graphene matrices enable stable Zn anodes for aqueous Zn batteries
Source: Nat Commun. 2023 Jul 14;14:4205. doi: 10.1038/s41467-023-39947-8 (PMC10349079; doi:10.1038/s41467-023-39947-8)
Supplement: Supplementary file 11 — Source Data [file 41467_2023_39947_MOESM11_ESM.zip › RAW DATA/Supplementary information/Supplementary Fig.13 and 14/CN-Zn/N/h/XDATCAR]

grapheneN                               
           1
    12.782500    0.000000    0.000000
     0.000000    7.380000    0.000000
     0.000000    0.000000   15.000000
   C    N    Zn
  35   1   1
grapheneN                               
           1
    12.782500    0.000000    0.000000
     0.000000    7.380000    0.000000
     0.000000    0.000000   15.000000
   C    N    Zn
  35   1   1
Direct configuration=     1
   0.16666999  0.16666999  0.25000000
   0.00000000  0.00000000  0.25000000
   0.05556000  0.16666999  0.25000000
   0.22222000  0.00000000  0.25000000
   0.50000000  0.16666999  0.25000000
   0.33333001  0.00000000  0.25000000
   0.38889000  0.16666999  0.25000000
   0.55555999  0.00000000  0.25000000
   0.83332998  0.16666999  0.25000000
   0.66667002  0.00000000  0.25000000
   0.72222000  0.16666999  0.25000000
   0.88889003  0.00000000  0.25000000
   0.16666999  0.50000000  0.25000000
   0.00000000  0.33333001  0.25000000
   0.05556000  0.50000000  0.25000000
   0.22222000  0.33333001  0.25000000
   0.33333001  0.33333001  0.25000000
   0.38889000  0.50000000  0.25000000
   0.55555999  0.33333001  0.25000000
   0.83332998  0.50000000  0.25000000
   0.66667002  0.33333001  0.25000000
   0.72222000  0.50000000  0.25000000
   0.88889003  0.33333001  0.25000000
   0.16666999  0.83332998  0.25000000
   0.00000000  0.66667002  0.25000000
   0.05556000  0.83332998  0.25000000
   0.22222000  0.66667002  0.25000000
   0.50000000  0.83332998  0.25000000
   0.33333001  0.66667002  0.25000000
   0.38889000  0.83332998  0.25000000
   0.55555999  0.66667002  0.25000000
   0.83332998  0.83332998  0.25000000
   0.66667002  0.66667002  0.25000000
   0.72222000  0.83332998  0.25000000
   0.88889003  0.66667002  0.25000000
   0.50000000  0.50000000  0.25000000
   0.61001998  0.49344000  0.35135001
grapheneN                               
           1
    12.786731   -0.000772    0.009974
    -0.000446    7.365776    0.003142
     0.011704    0.006386   15.024005
   C    N    Zn
  35   1   1
Direct configuration=     2
   0.16700132  0.16573803  0.24998909
   0.00064389 -0.00001357  0.25000357
   0.05539033  0.16620875  0.24998970
   0.22095340 -0.00003946  0.25000938
   0.49814407  0.16783811  0.24947159
   0.33490342 -0.00003750  0.24999226
   0.38953305  0.16480778  0.24987925
   0.55722809  0.00003971  0.25009752
   0.83355296  0.16739985  0.25007971
   0.66605660 -0.00004938  0.25014414
   0.72212580  0.16524308  0.24949793
   0.88795458 -0.00004268  0.25001119
   0.16656818  0.49998757  0.24998515
  -0.00024356  0.33411948  0.25000060
   0.05542366  0.49995819  0.24998690
   0.22235140  0.33530025  0.25002043
   0.33470930  0.33494806  0.25023165
   0.39014542  0.49993925  0.24979441
   0.55287646  0.32596391  0.24816412
   0.83189019  0.49994097  0.24978444
   0.66828966  0.32793074  0.24585824
   0.73044554  0.50024868  0.24429770
   0.88934636  0.33233492  0.25015804
   0.16704088  0.83431235  0.24998935
  -0.00026129  0.66592766  0.25000037
   0.05535216  0.83379819  0.24998983
   0.22235734  0.66470042  0.25002090
   0.49829146  0.83180848  0.24957579
   0.33471593  0.66512246  0.25022119
   0.38943648  0.83521274  0.24988547
   0.55353570  0.67318397  0.24881519
   0.83360287  0.83267350  0.25006644
   0.66749623  0.67121755  0.24680399
   0.72201696  0.83466216  0.24958790
   0.88934746  0.66767287  0.25015389
   0.49033947  0.50054473  0.24089793
   0.61147829  0.49483818  0.37789476
grapheneN                               
           1
    12.785467   -0.000542    0.007003
    -0.000313    7.370011    0.002206
     0.008218    0.004484   15.016851
   C    N    Zn
  35   1   1
Direct configuration=     3
   0.16690268  0.16601613  0.24999234
   0.00045218 -0.00000954  0.25000264
   0.05544085  0.16634639  0.24999270
   0.22133052 -0.00002764  0.25000634
   0.49869650  0.16748945  0.24962843
   0.33443494 -0.00002636  0.24999487
   0.38934157  0.16536344  0.24991517
   0.55673146  0.00002783  0.25006885
   0.83348658  0.16718206  0.25005610
   0.66623928 -0.00003459  0.25010115
   0.72215372  0.16566877  0.24964712
   0.88823310 -0.00002991  0.25000768
   0.16659849  0.49999128  0.24998954
  -0.00017105  0.33388389  0.25000042
   0.05546425  0.49997067  0.24999076
   0.22231226  0.33471230  0.25001451
   0.33429867  0.33446522  0.25016314
   0.38977157  0.49995729  0.24985579
   0.55367504  0.32816168  0.24870906
   0.83231882  0.49995857  0.24984825
   0.66780635  0.32954085  0.24708984
   0.72799489  0.50017274  0.24599501
   0.88921054  0.33263190  0.25011107
   0.16693044  0.83401918  0.24999265
  -0.00018348  0.66614920  0.25000016
   0.05541404  0.83365847  0.24999284
   0.22231647  0.66528818  0.25001459
   0.49880007  0.83226246  0.24970150
   0.33430336  0.66558429  0.25015559
   0.38927372  0.83465084  0.24991975
   0.55413803  0.67123986  0.24916752
   0.83352164  0.83286941  0.25004670
   0.66724931  0.66985965  0.24775482
   0.72207729  0.83426452  0.24971049
   0.88921129  0.66737363  0.25010828
   0.49321334  0.50038013  0.24360269
   0.61105130  0.49442774  0.37000165
grapheneN                               
           1
    12.807631   -0.000722    0.011042
    -0.000418    7.361448    0.003699
     0.012981    0.007524   15.008312
   C    N    Zn
  35   1   1
Direct configuration=     4
   0.16680680  0.16708565  0.24998666
  -0.00015376 -0.00000662  0.25001562
   0.05567788  0.16677197  0.24998364
   0.22236595  0.00000756  0.25002146
   0.49886383  0.16380277  0.24922030
   0.33370759  0.00004611  0.24998338
   0.38821289  0.16637081  0.24982011
   0.55578124 -0.00016015  0.25018047
   0.83370886  0.16674476  0.25007767
   0.66637122 -0.00012721  0.25026173
   0.72246025  0.16455031  0.24911906
   0.88857927  0.00004737  0.25006336
   0.16631673  0.50000042  0.24996354
  -0.00006488  0.33351979  0.25005551
   0.05535281  0.49999061  0.24996644
   0.22316343  0.33438860  0.25010991
   0.33398447  0.33294912  0.25037354
   0.38710691  0.50014931  0.24932797
   0.55336741  0.33225546  0.24733518
   0.83721328  0.50005963  0.24944820
   0.66761466  0.33222189  0.24438148
   0.72368269  0.49996493  0.24233649
   0.88916692  0.33259472  0.25026028
   0.16678826  0.83290772  0.24999208
  -0.00007622  0.66645684  0.25005627
   0.05568141  0.83325118  0.24998251
   0.22317175  0.66562595  0.25011105
   0.49910601  0.83569195  0.24940165
   0.33392996  0.66700850  0.25036715
   0.38834651  0.83348221  0.24982817
   0.55336389  0.66746861  0.24804861
   0.83359471  0.83315963  0.25006124
   0.66741088  0.66746089  0.24550746
   0.72219044  0.83500138  0.24931193
   0.88919451  0.66738581  0.25026702
   0.49626348  0.50019041  0.23822822
   0.61178800  0.49512113  0.38789469
grapheneN                               
           1
    12.811095   -0.000751    0.011673
    -0.000434    7.360111    0.003932
     0.013725    0.007999   15.006981
   C    N    Zn
  35   1   1
Direct configuration=     5
   0.16679185  0.16725292  0.24998576
  -0.00024826 -0.00000617  0.25001767
   0.05571485  0.16683853  0.24998220
   0.22252742  0.00001307  0.25002378
   0.49888995  0.16322621  0.24915655
   0.33359416  0.00005744  0.24998161
   0.38803688  0.16652837  0.24980528
   0.55563305 -0.00018956  0.25019796
   0.83374352  0.16667636  0.25008104
   0.66639179 -0.00014171  0.25028683
   0.72250808  0.16437542  0.24903652
   0.88863326  0.00005946  0.25007204
   0.16627279  0.50000185  0.24995949
  -0.00004832  0.33346284  0.25006413
   0.05533543  0.49999373  0.24996264
   0.22329616  0.33433797  0.25012479
   0.33393545  0.33271198  0.25040646
   0.38669140  0.50017936  0.24924558
   0.55331952  0.33289581  0.24712039
   0.83797658  0.50007548  0.24938546
   0.66758493  0.33264138  0.24395812
   0.72301042  0.49993265  0.24176482
   0.88916011  0.33258889  0.25028360
   0.16676609  0.83273388  0.24999201
  -0.00005949  0.66650495  0.25006503
   0.05572311  0.83318748  0.24998088
   0.22330512  0.66567878  0.25012609
   0.49915375  0.83622833  0.24935472
   0.33387172  0.66723124  0.25040021
   0.38820192  0.83329944  0.24981391
   0.55324323  0.66687886  0.24787380
   0.83360611  0.83320501  0.25006351
   0.66743620  0.66708587  0.24515621
   0.72220811  0.83511665  0.24924961
   0.88919188  0.66738770  0.25029183
   0.49673946  0.50016110  0.23738803
   0.61190184  0.49522842  0.39069145
grapheneN                               
           1
    12.788895   -0.000187    0.011809
    -0.000110    7.379106    0.004842
     0.013873    0.009882   14.994335
   C    N    Zn
  35   1   1
Direct configuration=     6
   0.16726555  0.16745666  0.24999237
  -0.00005582 -0.00000061  0.25005250
   0.05577743  0.16689518  0.24997650
   0.22229350 -0.00000520  0.25004401
   0.49891556  0.16649514  0.24886422
   0.33233510 -0.00021115  0.24998471
   0.38843120  0.16522983  0.24968346
   0.55569033 -0.00020412  0.25028296
   0.83301590  0.16580899  0.24999897
   0.66633359 -0.00017038  0.25036773
   0.72265453  0.16632714  0.24847209
   0.88929453 -0.00012056  0.25020232
   0.16723904  0.50001419  0.24992823
   0.00041554  0.33247190  0.25021442
   0.05526564  0.50001125  0.24991945
   0.22243018  0.33345899  0.25033490
   0.33311155  0.33306097  0.25043618
   0.38757550  0.49996280  0.24797073
   0.55456241  0.33550065  0.24541465
   0.83487714  0.49997121  0.24831250
   0.66542958  0.33506783  0.24218972
   0.72329010  0.49988954  0.23979463
   0.89050077  0.33226965  0.25033680
   0.16725895  0.83253573  0.25000953
   0.00045181  0.66750747  0.25021733
   0.05576528  0.83306530  0.24998208
   0.22236414  0.66655321  0.25034274
   0.49892984  0.83316195  0.24919937
   0.33309087  0.66712226  0.25044050
   0.38857469  0.83470748  0.24969149
   0.55433588  0.66427684  0.24624148
   0.83282565  0.83407831  0.24998614
   0.66544584  0.66462343  0.24349746
   0.72251469  0.83321460  0.24889515
   0.89048338  0.66783653  0.25037058
   0.49917459  0.49992344  0.23535819
   0.61217560  0.49565356  0.40434394
grapheneN                               
           1
    12.786169   -0.000118    0.011826
    -0.000070    7.381443    0.004954
     0.013891    0.010113   14.992784
   C    N    Zn
  35   1   1
Direct configuration=     7
   0.16732388  0.16748163  0.24999318
  -0.00003212  0.00000007  0.25005678
   0.05578513  0.16690212  0.24997580
   0.22226469 -0.00000744  0.25004650
   0.49891870  0.16689598  0.24882822
   0.33218005 -0.00024407  0.24998509
   0.38847977  0.16507061  0.24966848
   0.55569739 -0.00020591  0.25029342
   0.83292630  0.16570265  0.24998888
   0.66632643 -0.00017390  0.25037768
   0.72267256  0.16656647  0.24840263
   0.88937597 -0.00014264  0.25021834
   0.16735803  0.50001570  0.24992438
   0.00047266  0.33235039  0.25023292
   0.05525704  0.50001340  0.24991413
   0.22232354  0.33335121  0.25036076
   0.33301009  0.33310377  0.25043983
   0.38768438  0.49993628  0.24781387
   0.55471546  0.33582009  0.24520476
   0.83449546  0.49995848  0.24818049
   0.66516415  0.33536543  0.24197213
   0.72332454  0.49988431  0.23955222
   0.89066587  0.33223049  0.25034335
   0.16731964  0.83251143  0.25001169
   0.00051478  0.66763039  0.25023605
   0.05577047  0.83305032  0.24998222
   0.22224826  0.66666043  0.25036939
   0.49890228  0.83278597  0.24918027
   0.33299471  0.66710890  0.25044546
   0.38862059  0.83488012  0.24967642
   0.55447045  0.66395783  0.24604066
   0.83272954  0.83418539  0.24997661
   0.66520074  0.66432156  0.24329339
   0.72255245  0.83298139  0.24885155
   0.89064242  0.66789155  0.25038026
   0.49947447  0.49989434  0.23510844
   0.61220929  0.49570526  0.40602370
grapheneN                               
           1
    12.785458    0.000403    0.011703
     0.000231    7.387050    0.005497
     0.013756    0.011231   14.982238
   C    N    Zn
  35   1   1
Direct configuration=     8
   0.16679064  0.16601584  0.25005716
   0.00091328 -0.00008254  0.25011977
   0.05636439  0.16578514  0.25001256
   0.22102181 -0.00008352  0.25007211
   0.49967667  0.16992828  0.24862007
   0.33302895 -0.00010026  0.25002049
   0.38834840  0.16553578  0.24956531
   0.55537814 -0.00011603  0.25030373
   0.83378635  0.16684970  0.24983126
   0.66704771 -0.00014461  0.25025909
   0.72077088  0.16874710  0.24783476
   0.88859273 -0.00016552  0.25039820
   0.16656615  0.49996495  0.24996746
   0.00115739  0.33298043  0.25042069
   0.05643945  0.49997941  0.24989288
   0.22193220  0.33381285  0.25061269
   0.33357714  0.33328842  0.25011020
   0.38976458  0.49995359  0.24624427
   0.55488881  0.33538193  0.24316200
   0.83244203  0.49996535  0.24696822
   0.66557705  0.33490170  0.24101604
   0.72354183  0.49989947  0.23880452
   0.88933061  0.33223859  0.25013617
   0.16673333  0.83401572  0.25008260
   0.00112902  0.66703712  0.25043521
   0.05637049  0.83421701  0.25002080
   0.22193634  0.66626108  0.25062221
   0.49955654  0.82995446  0.24905967
   0.33363625  0.66666574  0.25013033
   0.38825951  0.83432672  0.24959312
   0.55492477  0.66421964  0.24399815
   0.83373492  0.83299887  0.24987636
   0.66546007  0.66465727  0.24222573
   0.72076292  0.83098088  0.24850485
   0.88926517  0.66774475  0.25019869
   0.49905245  0.49985236  0.23575975
   0.61228112  0.49597234  0.41641288
grapheneN                               
           1
    12.785528    0.000352    0.011715
     0.000201    7.386493    0.005443
     0.013770    0.011120   14.983286
   C    N    Zn
  35   1   1
Direct configuration=     9
   0.16684366  0.16616148  0.25005079
   0.00081926 -0.00007432  0.25011350
   0.05630678  0.16589613  0.25000889
   0.22114541 -0.00007597  0.25006956
   0.49960130  0.16962698  0.24864079
   0.33294453 -0.00011454  0.25001697
   0.38836146  0.16548956  0.24957557
   0.55540989 -0.00012496  0.25030270
   0.83370083  0.16673573  0.24984695
   0.66697598 -0.00014751  0.25027089
   0.72095999  0.16853041  0.24789128
   0.88867062 -0.00016325  0.25038031
   0.16664489  0.49996999  0.24996317
   0.00108930  0.33291783  0.25040201
   0.05632187  0.49998280  0.24989500
   0.22197111  0.33376698  0.25058763
   0.33352076  0.33327007  0.25014300
   0.38955772  0.49995186  0.24640046
   0.55487157  0.33542544  0.24336527
   0.83264623  0.49996464  0.24708885
   0.66553599  0.33494776  0.24111118
   0.72352022  0.49989795  0.23887892
   0.88946340  0.33223777  0.25015678
   0.16679164  0.83386625  0.25007555
   0.00106794  0.66709608  0.25041539
   0.05631082  0.83410109  0.25001696
   0.22196736  0.66630076  0.25059706
   0.49949147  0.83023581  0.24907166
   0.33357245  0.66670977  0.25016169
   0.38829542  0.83438170  0.24960141
   0.55487959  0.66419359  0.24420140
   0.83363494  0.83311677  0.24988633
   0.66543428  0.66462390  0.24233197
   0.72094087  0.83117964  0.24853934
   0.88940213  0.66775932  0.25021676
   0.49909441  0.49985654  0.23569494
   0.61227397  0.49594596  0.41537909
grapheneN                               
           1
    12.790006    0.000185    0.011262
     0.000105    7.386130    0.005626
     0.013247    0.011493   14.978775
   C    N    Zn
  35   1   1
Direct configuration=    10
   0.16678508  0.16617058  0.25016488
   0.00036597 -0.00005165  0.25019660
   0.05602456  0.16605118  0.25009549
   0.22173169  0.00002641  0.25008352
   0.49981654  0.16848651  0.24841050
   0.33341629  0.00006051  0.25010577
   0.38858426  0.16708886  0.24950517
   0.55557371 -0.00009314  0.25022574
   0.83296476  0.16770801  0.24966145
   0.66618146 -0.00014053  0.25000333
   0.72112645  0.16808474  0.24754261
   0.88874943 -0.00003517  0.25051919
   0.16662321  0.50003592  0.25007934
   0.00066397  0.33344281  0.25051788
   0.05616087  0.50000248  0.24994756
   0.22243297  0.33393327  0.25072237
   0.33409761  0.33377136  0.24960214
   0.39013330  0.49994317  0.24538225
   0.55464798  0.33485049  0.24183000
   0.83342332  0.49996587  0.24627327
   0.66635521  0.33443895  0.24076754
   0.72236096  0.49987643  0.23898536
   0.88887746  0.33354285  0.24979091
   0.16675938  0.83377318  0.25018008
   0.00059256  0.66652934  0.25054666
   0.05600690  0.83390319  0.25011131
   0.22247180  0.66599016  0.25072410
   0.49978261  0.83126285  0.24887224
   0.33407599  0.66596534  0.24963073
   0.38848224  0.83277075  0.24957482
   0.55462859  0.66481116  0.24258884
   0.83297670  0.83210825  0.24978367
   0.66629060  0.66519174  0.24177893
   0.72109074  0.83169350  0.24828341
   0.88886099  0.66627266  0.24987309
   0.49865342  0.49992986  0.23744741
   0.61227051  0.49607812  0.42154188
grapheneN                               
           1
    12.791288    0.000138    0.011132
     0.000077    7.386027    0.005678
     0.013098    0.011599   14.977485
   C    N    Zn
  35   1   1
Direct configuration=    11
   0.16676833  0.16617318  0.25019753
   0.00023632 -0.00004517  0.25022037
   0.05594384  0.16609554  0.25012026
   0.22189936  0.00005570  0.25008752
   0.49987809  0.16816021  0.24834460
   0.33355121  0.00011060  0.25013119
   0.38864799  0.16754644  0.24948501
   0.55562057 -0.00008403  0.25020371
   0.83275424  0.16798620  0.24960835
   0.66595422 -0.00013853  0.24992674
   0.72117405  0.16795724  0.24744283
   0.88877197  0.00000147  0.25055894
   0.16661700  0.50005478  0.25011259
   0.00054232  0.33359300  0.25055104
   0.05611482  0.50000811  0.24996260
   0.22256506  0.33398085  0.25076093
   0.33426258  0.33391480  0.24944736
   0.39029791  0.49994070  0.24509086
   0.55458402  0.33468601  0.24139063
   0.83364556  0.49996624  0.24603988
   0.66658950  0.33429338  0.24066921
   0.72202942  0.49987026  0.23901581
   0.88870988  0.33391625  0.24968619
   0.16675016  0.83374655  0.25020999
   0.00045660  0.66636718  0.25058423
   0.05591998  0.83384656  0.25013831
   0.22261607  0.66590129  0.25076047
   0.49986588  0.83155671  0.24881516
   0.33421999  0.66575235  0.24947878
   0.38853566  0.83230984  0.24956721
   0.55455678  0.66498788  0.24212734
   0.83278844  0.83181969  0.24975428
   0.66653550  0.66535423  0.24162066
   0.72113360  0.83184053  0.24821017
   0.88870621  0.66584730  0.24977474
   0.49852732  0.49995081  0.23794893
   0.61226959  0.49611584  0.42330558
grapheneN                               
           1
    12.794087   -0.000346    0.009570
    -0.000203    7.385261    0.005824
     0.011272    0.011897   14.975757
   C    N    Zn
  35   1   1
Direct configuration=    12
   0.16723317  0.16716688  0.25037245
  -0.00047647  0.00003682  0.25035698
   0.05522451  0.16712676  0.25030476
   0.22280811  0.00002999  0.25013569
   0.49970567  0.16725502  0.24781749
   0.33396075  0.00003373  0.25031341
   0.38926670  0.16704006  0.24940793
   0.55562736 -0.00015333  0.24997401
   0.83231804  0.16743501  0.24937233
   0.66567129 -0.00005982  0.24945847
   0.72178852  0.16613688  0.24708311
   0.88807948 -0.00003567  0.25067779
   0.16738112  0.49998736  0.25031867
  -0.00031901  0.33352954  0.25059464
   0.05529030  0.50003043  0.25014613
   0.22304234  0.33396535  0.25073055
   0.33447749  0.33489127  0.24866014
   0.38952231  0.49981583  0.24447366
   0.55506128  0.33350144  0.24020736
   0.83300205  0.49983962  0.24527665
   0.66562628  0.33414847  0.24040553
   0.72277506  0.49989788  0.23951030
   0.88896936  0.33430249  0.24911929
   0.16730205  0.83277851  0.25037178
  -0.00034991  0.66632981  0.25063493
   0.05519025  0.83271899  0.25032966
   0.22302926  0.66588113  0.25072729
   0.49967764  0.83245672  0.24828837
   0.33442794  0.66487653  0.24870439
   0.38921604  0.83285672  0.24954445
   0.55503817  0.66629173  0.24084513
   0.83236719  0.83245798  0.24964962
   0.66566871  0.66565406  0.24111134
   0.72178002  0.83353649  0.24784748
   0.88896195  0.66549409  0.24923515
   0.49943726  0.49995251  0.23991061
   0.61225777  0.49623274  0.42943247
grapheneN                               
           1
    12.793515   -0.000247    0.009889
    -0.000146    7.385418    0.005794
     0.011645    0.011836   14.976110
   C    N    Zn
  35   1   1
Direct configuration=    13
   0.16713819  0.16696379  0.25033669
  -0.00033084  0.00002007  0.25032907
   0.05537147  0.16691601  0.25026707
   0.22262244  0.00003523  0.25012583
   0.49974092  0.16744002  0.24792522
   0.33387708  0.00004944  0.25027616
   0.38914029  0.16714354  0.24942367
   0.55562598 -0.00013917  0.25002095
   0.83240717  0.16754766  0.24942058
   0.66572911 -0.00007591  0.24955418
   0.72166300  0.16650890  0.24715661
   0.88822096 -0.00002807  0.25065352
   0.16722500  0.50000113  0.25027653
  -0.00014303  0.33354252  0.25058575
   0.05545875  0.50002588  0.25010864
   0.22294483  0.33396851  0.25073675
   0.33443360  0.33469169  0.24882103
   0.38968079  0.49984136  0.24459982
   0.55496381  0.33374352  0.24044918
   0.83313355  0.49986550  0.24543265
   0.66582308  0.33417809  0.24045944
   0.72262271  0.49989223  0.23940922
   0.88891636  0.33422354  0.24923515
   0.16718930  0.83297634  0.25033870
  -0.00018513  0.66633746  0.25062458
   0.05533934  0.83294945  0.25029056
   0.22294484  0.66588524  0.25073406
   0.49971611  0.83227278  0.24839604
   0.33438548  0.66505552  0.24886265
   0.38907703  0.83274494  0.24954909
   0.55493985  0.66602524  0.24110718
   0.83245325  0.83232753  0.24967102
   0.66584582  0.66559279  0.24121545
   0.72164795  0.83318986  0.24792159
   0.88890972  0.66556627  0.24934542
   0.49925129  0.49995217  0.23950967
   0.61226001  0.49620890  0.42818027
grapheneN                               
           1
    12.797630   -0.000071    0.008647
    -0.000045    7.382835    0.005752
     0.010194    0.011745   14.976530
   C    N    Zn
  35   1   1
Direct configuration=    14
   0.16716360  0.16712138  0.25045015
  -0.00050009 -0.00005514  0.25046076
   0.05543691  0.16697897  0.25045805
   0.22254038 -0.00005393  0.25021484
   0.49976025  0.16745474  0.24737330
   0.33416702 -0.00011599  0.25046318
   0.38924238  0.16622311  0.24932144
   0.55534208 -0.00015980  0.24965008
   0.83302096  0.16678065  0.24926513
   0.66649860 -0.00010016  0.24915994
   0.72117766  0.16659148  0.24688699
   0.88760716 -0.00009183  0.25070185
   0.16693075  0.49988995  0.25045753
  -0.00043632  0.33365728  0.25051845
   0.05566975  0.49993913  0.25031941
   0.22314700  0.33419710  0.25053771
   0.33433564  0.33383050  0.24828964
   0.38971584  0.49988765  0.24466660
   0.55513056  0.33364786  0.24040545
   0.83273483  0.49985515  0.24521388
   0.66558332  0.33364534  0.24041030
   0.72274229  0.49991254  0.23980931
   0.88863844  0.33297810  0.24878900
   0.16718121  0.83283432  0.25045021
  -0.00042525  0.66625090  0.25055956
   0.05543825  0.83299442  0.25049704
   0.22313615  0.66575236  0.25053266
   0.49970420  0.83231782  0.24782929
   0.33434400  0.66602816  0.24833973
   0.38921980  0.83363655  0.24949154
   0.55513814  0.66620526  0.24098808
   0.83300987  0.83305543  0.24958400
   0.66561790  0.66616110  0.24103817
   0.72121146  0.83316914  0.24756300
   0.88858385  0.66685498  0.24892487
   0.49996874  0.49989134  0.24026925
   0.61226273  0.49627415  0.43145965
grapheneN                               
           1
    12.797526   -0.000075    0.008678
    -0.000047    7.382901    0.005753
     0.010231    0.011747   14.976519
   C    N    Zn
  35   1   1
Direct configuration=    15
   0.16716295  0.16711736  0.25044726
  -0.00049578 -0.00005322  0.25045740
   0.05543525  0.16697736  0.25045318
   0.22254247 -0.00005166  0.25021257
   0.49975976  0.16745437  0.24738736
   0.33415964 -0.00011177  0.25045841
   0.38923978  0.16624658  0.24932405
   0.55534932 -0.00015928  0.24965954
   0.83300533  0.16680021  0.24926909
   0.66647900 -0.00009954  0.24916999
   0.72119003  0.16658937  0.24689386
   0.88762280 -0.00009020  0.25070062
   0.16693824  0.49989278  0.25045292
  -0.00042884  0.33365435  0.25052016
   0.05566438  0.49994134  0.25031403
   0.22314185  0.33419127  0.25054278
   0.33433814  0.33385246  0.24830318
   0.38971494  0.49988647  0.24466490
   0.55512631  0.33365030  0.24040656
   0.83274499  0.49985541  0.24521946
   0.66558943  0.33365893  0.24041155
   0.72273924  0.49991203  0.23979912
   0.88864552  0.33300985  0.24880037
   0.16718142  0.83283794  0.25044737
  -0.00041913  0.66625310  0.25056122
   0.05543573  0.83299327  0.25049178
   0.22313127  0.66575575  0.25053779
   0.49970450  0.83231667  0.24784373
   0.33434506  0.66600336  0.24835305
   0.38921617  0.83361382  0.24949300
   0.55513309  0.66620067  0.24099112
   0.83299569  0.83303687  0.24958622
   0.66562371  0.66614661  0.24104268
   0.72122258  0.83316967  0.24757214
   0.88859215  0.66682213  0.24893559
   0.49995046  0.49989289  0.24024989
   0.61226265  0.49627249  0.43137607
grapheneN                               
           1
    12.796038    0.000106    0.007308
     0.000057    7.383704    0.005675
     0.008626    0.011590   14.976627
   C    N    Zn
  35   1   1
Direct configuration=    16
   0.16710075  0.16683969  0.25055582
  -0.00042600 -0.00009066  0.25065710
   0.05555963  0.16664428  0.25068045
   0.22223040 -0.00007853  0.25038106
   0.49982691  0.16757047  0.24676994
   0.33399718 -0.00015069  0.25066397
   0.38915273  0.16584330  0.24912513
   0.55572233 -0.00012304  0.24903326
   0.83266689  0.16649669  0.24904885
   0.66638680 -0.00017098  0.24869459
   0.72128550  0.16724961  0.24660520
   0.88804789 -0.00012541  0.25073352
   0.16675565  0.49991761  0.25061837
  -0.00030874  0.33352489  0.25038927
   0.05567483  0.49987921  0.25056990
   0.22298855  0.33416413  0.25024190
   0.33445480  0.33298576  0.24782724
   0.39023921  0.49997295  0.24494461
   0.55509496  0.33399626  0.24081568
   0.83278608  0.49992563  0.24517796
   0.66589321  0.33359186  0.24047438
   0.72214035  0.49990267  0.24017886
   0.88837276  0.33234375  0.24833419
   0.16705456  0.83307623  0.25056569
  -0.00029401  0.66640753  0.25042771
   0.05558849  0.83331406  0.25073084
   0.22297779  0.66572157  0.25023207
   0.49982527  0.83225559  0.24718690
   0.33448356  0.66689054  0.24789841
   0.38915529  0.83392353  0.24932067
   0.55510274  0.66586597  0.24130331
   0.83261345  0.83327907  0.24942100
   0.66589861  0.66632395  0.24099733
   0.72131380  0.83257444  0.24714591
   0.88835810  0.66745257  0.24849804
   0.50002997  0.49989660  0.24064745
   0.61228978  0.49634891  0.43445344
grapheneN                               
           1
    12.795508    0.000170    0.006818
     0.000094    7.383991    0.005646
     0.008053    0.011533   14.976665
   C    N    Zn
  35   1   1
Direct configuration=    17
   0.16707856  0.16674061  0.25059456
  -0.00040108 -0.00010402  0.25072837
   0.05560403  0.16652543  0.25076155
   0.22211903 -0.00008812  0.25044118
   0.49985084  0.16761189  0.24654960
   0.33393920 -0.00016458  0.25073732
   0.38912165  0.16569940  0.24905415
   0.55585543 -0.00011012  0.24880977
   0.83254609  0.16638839  0.24897024
   0.66635387 -0.00019647  0.24852493
   0.72131957  0.16748519  0.24650219
   0.88819960 -0.00013798  0.25074528
   0.16669049  0.49992647  0.25067741
  -0.00026589  0.33347870  0.25034256
   0.05567857  0.49985704  0.25066121
   0.22293382  0.33415444  0.25013452
   0.33449642  0.33267649  0.24765740
   0.39042634  0.50000381  0.24504444
   0.55508379  0.33411971  0.24096168
   0.83280074  0.49995068  0.24516315
   0.66600163  0.33356793  0.24049681
   0.72192662  0.49989934  0.24031436
   0.88827539  0.33210606  0.24816782
   0.16700929  0.83316126  0.25060791
  -0.00024936  0.66646264  0.25038007
   0.05564302  0.83342852  0.25081616
   0.22292299  0.66570937  0.25012297
   0.49986834  0.83223379  0.24695251
   0.33453297  0.66720710  0.24773617
   0.38913355  0.83403404  0.24925916
   0.55509193  0.66574654  0.24141472
   0.83247702  0.83336550  0.24936203
   0.66599673  0.66638723  0.24098115
   0.72134634  0.83236204  0.24699381
   0.88827455  0.66767752  0.24834189
   0.50005837  0.49989792  0.24078933
   0.61229959  0.49637621  0.43555163
grapheneN                               
           1
    12.792861    0.000242    0.005457
     0.000134    7.386011    0.005666
     0.006459    0.011577   14.975665
   C    N    Zn
  35   1   1
Direct configuration=    18
   0.16699554  0.16661484  0.25068406
  -0.00014372 -0.00008285  0.25097572
   0.05558287  0.16643752  0.25095096
   0.22208275 -0.00010966  0.25065469
   0.49996853  0.16773225  0.24605006
   0.33349204 -0.00016215  0.25085570
   0.38912156  0.16557030  0.24877315
   0.55615098 -0.00007384  0.24806749
   0.83228866  0.16634040  0.24871433
   0.66624051 -0.00012529  0.24801781
   0.72145697  0.16712433  0.24624286
   0.88840888 -0.00016505  0.25073576
   0.16688780  0.49994521  0.25074922
  -0.00019781  0.33298321  0.25021400
   0.05534271  0.49991471  0.25085304
   0.22280033  0.33382168  0.24985557
   0.33462605  0.33319146  0.24736234
   0.39041741  0.49998095  0.24526935
   0.55510956  0.33409369  0.24145073
   0.83270285  0.49994024  0.24514076
   0.66592278  0.33411583  0.24067363
   0.72199257  0.49996961  0.24060212
   0.88835089  0.33258317  0.24780174
   0.16695595  0.83320646  0.25070661
  -0.00016840  0.66686487  0.25025558
   0.05559298  0.83341066  0.25100974
   0.22279075  0.66603429  0.24985219
   0.49999940  0.83210976  0.24640863
   0.33462476  0.66668298  0.24745628
   0.38917303  0.83415375  0.24899491
   0.55513217  0.66577051  0.24181842
   0.83228269  0.83340625  0.24913221
   0.66591480  0.66584611  0.24106132
   0.72145272  0.83266712  0.24662241
   0.88837334  0.66724428  0.24800445
   0.49998484  0.49995347  0.24103426
   0.61233033  0.49644890  0.43829791
grapheneN                               
           1
    12.791495    0.000279    0.004754
     0.000156    7.387055    0.005676
     0.005636    0.011599   14.975149
   C    N    Zn
  35   1   1
Direct configuration=    19
   0.16695266  0.16654991  0.25073027
  -0.00001078 -0.00007193  0.25110347
   0.05557195  0.16639214  0.25104878
   0.22206402 -0.00012077  0.25076494
   0.50002928  0.16779439  0.24579209
   0.33326109 -0.00016090  0.25091681
   0.38912149  0.16550366  0.24862804
   0.55630358 -0.00005511  0.24768417
   0.83215569  0.16631563  0.24858216
   0.66618193 -0.00008854  0.24775592
   0.72152792  0.16693804  0.24610895
   0.88851696 -0.00017902  0.25073086
   0.16698971  0.49995489  0.25078631
  -0.00016266  0.33272742  0.25014761
   0.05516926  0.49994449  0.25095209
   0.22273137  0.33364990  0.24971152
   0.33469298  0.33345731  0.24720998
   0.39041281  0.49996915  0.24538550
   0.55512290  0.33408025  0.24170328
   0.83265229  0.49993485  0.24512919
   0.66588207  0.33439867  0.24076494
   0.72202665  0.50000588  0.24075073
   0.88838985  0.33282947  0.24761269
   0.16692840  0.83322980  0.25075757
  -0.00012659  0.66707252  0.25019130
   0.05556715  0.83340144  0.25110971
   0.22272243  0.66620202  0.24971236
   0.50006705  0.83204573  0.24612777
   0.33467215  0.66641241  0.24731175
   0.38919340  0.83421555  0.24885845
   0.55515298  0.66578289  0.24202690
   0.83218231  0.83342729  0.24901353
   0.66587249  0.66556676  0.24110271
   0.72150764  0.83282461  0.24643062
   0.88842435  0.66702063  0.24783019
   0.49994688  0.49998215  0.24116074
   0.61234638  0.49648642  0.43971612
grapheneN                               
           1
    12.792939    0.000196    0.003137
     0.000107    7.387678    0.005742
     0.003744    0.011735   14.972194
   C    N    Zn
  35   1   1
Direct configuration=    20
   0.16688435  0.16657505  0.25082202
   0.00008213 -0.00010490  0.25138892
   0.05560478  0.16638299  0.25120874
   0.22193224 -0.00015428  0.25104601
   0.50004384  0.16740575  0.24542698
   0.33329678 -0.00013866  0.25086093
   0.38911390  0.16600783  0.24822621
   0.55602736 -0.00002823  0.24676300
   0.83265830  0.16662538  0.24825946
   0.66646221 -0.00000990  0.24714001
   0.72123483  0.16670516  0.24581846
   0.88829810 -0.00011349  0.25064518
   0.16688398  0.49993497  0.25073546
  -0.00035023  0.33274285  0.25003204
   0.05519037  0.49992935  0.25104250
   0.22290612  0.33359716  0.24948008
   0.33456750  0.33392981  0.24709131
   0.39009242  0.49991840  0.24544706
   0.55516931  0.33419525  0.24217898
   0.83281050  0.49993711  0.24505128
   0.66576785  0.33438423  0.24111283
   0.72241211  0.50002710  0.24100189
   0.88847825  0.33322592  0.24733839
   0.16689322  0.83315251  0.25085943
  -0.00033165  0.66700284  0.25009427
   0.05557232  0.83335854  0.25127085
   0.22289970  0.66625617  0.24949705
   0.50010565  0.83240346  0.24570813
   0.33453033  0.66589865  0.24721384
   0.38916175  0.83376266  0.24846540
   0.55517247  0.66570779  0.24241799
   0.83268479  0.83309956  0.24867183
   0.66577340  0.66550286  0.24135727
   0.72122025  0.83315274  0.24604359
   0.88852592  0.66659144  0.24759915
   0.49988203  0.50000933  0.24144105
   0.61238290  0.49656658  0.44259241
grapheneN                               
           1
    12.793631    0.000157    0.002362
     0.000084    7.387976    0.005773
     0.002837    0.011801   14.970779
   C    N    Zn
  35   1   1
Direct configuration=    21
   0.16685163  0.16658710  0.25086599
   0.00012666 -0.00012070  0.25152573
   0.05562053  0.16637860  0.25128541
   0.22186912 -0.00017034  0.25118070
   0.50005078  0.16721955  0.24525200
   0.33331387 -0.00012801  0.25083415
   0.38911023  0.16624940  0.24803363
   0.55589496 -0.00001535  0.24632151
   0.83289908  0.16677380  0.24810483
   0.66659645  0.00002778  0.24684484
   0.72109438  0.16659359  0.24567923
   0.88819323 -0.00008209  0.25060411
   0.16683333  0.49992543  0.25071109
  -0.00044011  0.33275024  0.24997664
   0.05520048  0.49992210  0.25108583
   0.22298983  0.33357190  0.24936918
   0.33450737  0.33415620  0.24703443
   0.38993893  0.49989409  0.24547655
   0.55519158  0.33425035  0.24240697
   0.83288630  0.49993819  0.24501394
   0.66571315  0.33437730  0.24127956
   0.72259680  0.50003727  0.24112229
   0.88852058  0.33341587  0.24720693
   0.16687636  0.83311548  0.25090825
  -0.00042991  0.66696945  0.25004775
   0.05557480  0.83333798  0.25134808
   0.22298461  0.66628211  0.24939387
   0.50012412  0.83257487  0.24550702
   0.33446238  0.66565249  0.24716690
   0.38914655  0.83354566  0.24827702
   0.55518184  0.66567181  0.24260542
   0.83292550  0.83294254  0.24850810
   0.66572594  0.66547225  0.24147927
   0.72108254  0.83330995  0.24585809
   0.88857457  0.66638581  0.24748842
   0.49985098  0.50002236  0.24157539
   0.61240060  0.49660497  0.44397091
grapheneN                               
           1
    12.796353   -0.000232    0.000804
    -0.000141    7.388449    0.005847
     0.001015    0.011955   14.966638
   C    N    Zn
  35   1   1
Direct configuration=    22
   0.16696349  0.16679047  0.25097547
  -0.00010560 -0.00013543  0.25180718
   0.05553838  0.16655079  0.25141550
   0.22184555 -0.00016254  0.25148399
   0.49983184  0.16721382  0.24498798
   0.33374115 -0.00009364  0.25051670
   0.38906642  0.16663773  0.24757961
   0.55565021 -0.00002882  0.24530336
   0.83296913  0.16720840  0.24771021
   0.66645454  0.00001703  0.24605619
   0.72134185  0.16710760  0.24536482
   0.88827160 -0.00007179  0.25041309
   0.16669394  0.49988892  0.25050951
  -0.00044954  0.33332965  0.24990818
   0.05543090  0.49982651  0.25102061
   0.22297118  0.33398354  0.24925675
   0.33428526  0.33385417  0.24705888
   0.38983526  0.49988174  0.24534429
   0.55511968  0.33433388  0.24277523
   0.83310609  0.49993999  0.24485107
   0.66580892  0.33406920  0.24179590
   0.72270613  0.49995086  0.24137644
   0.88870474  0.33320783  0.24705348
   0.16695115  0.83291146  0.25102937
  -0.00045981  0.66639124  0.25001425
   0.05551017  0.83314571  0.25147969
   0.22297722  0.66581780  0.24929853
   0.49988250  0.83265791  0.24517900
   0.33428380  0.66591316  0.24721266
   0.38905144  0.83316560  0.24780357
   0.55512503  0.66557831  0.24289654
   0.83297734  0.83260155  0.24805018
   0.66580787  0.66585181  0.24189461
   0.72134819  0.83289460  0.24547415
   0.88870877  0.66651723  0.24735592
   0.49964808  0.49997985  0.24199436
   0.61244718  0.49671383  0.44710273
grapheneN                               
           1
    12.797832   -0.000443   -0.000042
    -0.000264    7.388705    0.005887
     0.000026    0.012039   14.964388
   C    N    Zn
  35   1   1
Direct configuration=    23
   0.16702425  0.16690095  0.25103497
  -0.00023173 -0.00014344  0.25196010
   0.05549378  0.16664432  0.25148619
   0.22183277 -0.00015830  0.25164879
   0.49971291  0.16721071  0.24484450
   0.33397320 -0.00007495  0.25034422
   0.38904259  0.16684868  0.24733290
   0.55551720 -0.00003613  0.24475009
   0.83300715  0.16744448  0.24749578
   0.66637741  0.00001120  0.24562764
   0.72147624  0.16738683  0.24519399
   0.88831415 -0.00006619  0.25030930
   0.16661821  0.49986908  0.25039997
  -0.00045466  0.33364438  0.24987098
   0.05555604  0.49977459  0.25098518
   0.22296104  0.33420714  0.24919566
   0.33416463  0.33369009  0.24707215
   0.38977895  0.49987504  0.24527242
   0.55508065  0.33437925  0.24297534
   0.83322545  0.49994098  0.24476258
   0.66586097  0.33390184  0.24207647
   0.72276553  0.49990393  0.24151455
   0.88880474  0.33309483  0.24697011
   0.16699178  0.83280064  0.25109519
  -0.00047605  0.66607716  0.24999605
   0.05547508  0.83304126  0.25155120
   0.22297320  0.66556559  0.24924672
   0.49975126  0.83270301  0.24500075
   0.33418681  0.66605476  0.24723752
   0.38899974  0.83295916  0.24754631
   0.55509420  0.66552752  0.24305474
   0.83300545  0.83241634  0.24780136
   0.66585241  0.66605798  0.24212031
   0.72149244  0.83266900  0.24526554
   0.88878164  0.66658861  0.24728392
   0.49953792  0.49995676  0.24222201
   0.61247271  0.49677293  0.44880452
grapheneN                               
           1
    12.800429   -0.000081   -0.001474
    -0.000056    7.389005    0.006004
    -0.001648    0.012277   14.960746
   C    N    Zn
  35   1   1
Direct configuration=    24
   0.16699829  0.16710885  0.25119942
  -0.00027425 -0.00012729  0.25213048
   0.05539827  0.16704626  0.25160036
   0.22241455 -0.00013241  0.25184818
   0.49954868  0.16809753  0.24457041
   0.33390015 -0.00008627  0.24974642
   0.38893806  0.16634589  0.24693688
   0.55551088 -0.00005669  0.24381356
   0.83279832  0.16709216  0.24711478
   0.66628606 -0.00000385  0.24469399
   0.72185703  0.16735920  0.24484346
   0.88829943 -0.00009995  0.24995573
   0.16678188  0.49984978  0.25007173
  -0.00000949  0.33363041  0.24986446
   0.05557932  0.49979967  0.25073279
   0.22264060  0.33428783  0.24923180
   0.33405600  0.33368988  0.24712318
   0.38971923  0.49989631  0.24508562
   0.55495031  0.33401612  0.24323088
   0.83319712  0.49983535  0.24456652
   0.66596449  0.33435513  0.24263764
   0.72256720  0.49993034  0.24187569
   0.88895296  0.33319187  0.24691783
   0.16696285  0.83257231  0.25126989
  -0.00002995  0.66595249  0.25003501
   0.05537318  0.83262661  0.25167331
   0.22264365  0.66538791  0.24930146
   0.49949279  0.83185977  0.24465758
   0.33411716  0.66601541  0.24730431
   0.38893897  0.83353729  0.24708696
   0.55497550  0.66589398  0.24323793
   0.83279360  0.83279775  0.24731907
   0.66597912  0.66564646  0.24259655
   0.72185291  0.83266877  0.24487690
   0.88887149  0.66664961  0.24721482
   0.49946292  0.49989332  0.24276611
   0.61253079  0.49691218  0.45221832
grapheneN                               
           1
    12.800208   -0.000112   -0.001352
    -0.000073    7.388980    0.005994
    -0.001506    0.012257   14.961055
   C    N    Zn
  35   1   1
Direct configuration=    25
   0.16700049  0.16709122  0.25118546
  -0.00027064 -0.00012866  0.25211602
   0.05540637  0.16701216  0.25159068
   0.22236521 -0.00013460  0.25183125
   0.49956261  0.16802230  0.24459367
   0.33390635 -0.00008531  0.24979715
   0.38894693  0.16638854  0.24697048
   0.55551142 -0.00005494  0.24389303
   0.83281603  0.16712205  0.24714711
   0.66629382 -0.00000257  0.24477321
   0.72182474  0.16736155  0.24487320
   0.88830068 -0.00009709  0.24998573
   0.16676800  0.49985141  0.25009958
  -0.00004725  0.33363159  0.24986501
   0.05557735  0.49979755  0.25075421
   0.22266778  0.33428099  0.24922874
   0.33406521  0.33368990  0.24711885
   0.38972429  0.49989451  0.24510147
   0.55496136  0.33404692  0.24320920
   0.83319952  0.49984431  0.24458316
   0.66595570  0.33431668  0.24259002
   0.72258401  0.49992810  0.24184505
   0.88894039  0.33318364  0.24692226
   0.16696530  0.83259168  0.25125507
  -0.00006779  0.66596307  0.25003170
   0.05538182  0.83266179  0.25166295
   0.22267160  0.66540298  0.24929682
   0.49951472  0.83193130  0.24468670
   0.33412307  0.66601875  0.24729864
   0.38894413  0.83348825  0.24712594
   0.55498557  0.66586289  0.24322238
   0.83281157  0.83276539  0.24736000
   0.66596837  0.66568137  0.24255614
   0.72182235  0.83266879  0.24490988
   0.88886387  0.66664443  0.24722068
   0.49946927  0.49989870  0.24271994
   0.61252583  0.49690038  0.45192864
grapheneN                               
           1
    12.800042    0.000145   -0.002043
     0.000075    7.389311    0.006123
    -0.002313    0.012519   14.960579
   C    N    Zn
  35   1   1
Direct configuration=    26
   0.16692400  0.16679306  0.25132704
  -0.00012150 -0.00013839  0.25204066
   0.05557097  0.16671765  0.25164723
   0.22241631 -0.00013582  0.25176426
   0.49962892  0.16798209  0.24440647
   0.33362336 -0.00008682  0.24932314
   0.38879143  0.16623387  0.24686274
   0.55557383 -0.00004624  0.24364844
   0.83295661  0.16673740  0.24701220
   0.66644311 -0.00002366  0.24428668
   0.72155109  0.16699784  0.24465498
   0.88823149 -0.00009100  0.24967501
   0.16676395  0.49981795  0.24989951
   0.00006980  0.33333176  0.24989223
   0.05567143  0.49984208  0.25048775
   0.22261180  0.33391261  0.24934079
   0.33410331  0.33373178  0.24710985
   0.38971582  0.49989277  0.24506977
   0.55506942  0.33428730  0.24325899
   0.83309766  0.49988806  0.24453298
   0.66588728  0.33447622  0.24280858
   0.72239864  0.49999205  0.24213928
   0.88889150  0.33317887  0.24695608
   0.16692572  0.83287247  0.25139729
   0.00002902  0.66627428  0.25007692
   0.05554662  0.83294673  0.25173271
   0.22263312  0.66576183  0.24942511
   0.49960355  0.83192617  0.24446999
   0.33412982  0.66603847  0.24728857
   0.38879921  0.83358410  0.24697549
   0.55506427  0.66566647  0.24324290
   0.83295240  0.83313051  0.24717124
   0.66592010  0.66548627  0.24275338
   0.72154351  0.83294936  0.24468816
   0.88884676  0.66660922  0.24720927
   0.49962053  0.49992295  0.24302016
   0.61255519  0.49697973  0.45375416
grapheneN                               
           1
    12.799976    0.000248   -0.002319
     0.000134    7.389444    0.006174
    -0.002636    0.012623   14.960389
   C    N    Zn
  35   1   1
Direct configuration=    27
   0.16689346  0.16667401  0.25138358
  -0.00006195 -0.00014229  0.25201056
   0.05563670  0.16660004  0.25166982
   0.22243672 -0.00013631  0.25173751
   0.49965539  0.16796603  0.24433172
   0.33351034 -0.00008741  0.24913384
   0.38872934  0.16617212  0.24681971
   0.55559875 -0.00004277  0.24355076
   0.83301274  0.16658381  0.24695833
   0.66650271 -0.00003207  0.24409240
   0.72144181  0.16685262  0.24456783
   0.88820386 -0.00008856  0.24955093
   0.16676233  0.49980460  0.24981962
   0.00011654  0.33321203  0.24990310
   0.05570899  0.49985987  0.25038135
   0.22258945  0.33376552  0.24938553
   0.33411852  0.33374850  0.24710625
   0.38971244  0.49989208  0.24505711
   0.55511257  0.33438328  0.24327888
   0.83305699  0.49990554  0.24451294
   0.66585996  0.33453992  0.24289585
   0.72232463  0.50001758  0.24225677
   0.88887198  0.33317697  0.24696958
   0.16690992  0.83298460  0.25145408
   0.00006768  0.66639855  0.25009498
   0.05561243  0.83306051  0.25176057
   0.22261775  0.66590512  0.24947634
   0.49963902  0.83192413  0.24438345
   0.33413252  0.66604635  0.24728455
   0.38874134  0.83362238  0.24691541
   0.55509570  0.66558803  0.24325110
   0.83300863  0.83327631  0.24709586
   0.66590083  0.66540836  0.24283215
   0.72143215  0.83306140  0.24459962
   0.88883993  0.66659515  0.24720471
   0.49968094  0.49993263  0.24314004
   0.61256695  0.49701139  0.45448316
grapheneN                               
           1
    12.797426    0.000151   -0.003041
     0.000078    7.390594    0.006327
    -0.003479    0.012935   14.961040
   C    N    Zn
  35   1   1
Direct configuration=    28
   0.16701332  0.16628629  0.25154079
  -0.00001632 -0.00014587  0.25179798
   0.05572976  0.16611605  0.25172760
   0.22201884 -0.00017214  0.25155225
   0.49968932  0.16758366  0.24414579
   0.33342569 -0.00012826  0.24865001
   0.38877007  0.16629843  0.24673143
   0.55564950 -0.00003439  0.24345709
   0.83286886  0.16671240  0.24685013
   0.66637263 -0.00006022  0.24367353
   0.72138357  0.16686013  0.24434032
   0.88847437 -0.00007896  0.24920812
   0.16681798  0.49982803  0.24967035
   0.00002836  0.33307094  0.24990741
   0.05571375  0.49984787  0.25009494
   0.22265467  0.33355088  0.24951115
   0.33411285  0.33361605  0.24708977
   0.38980027  0.49991341  0.24512181
   0.55513762  0.33454923  0.24328868
   0.83298183  0.49994720  0.24455963
   0.66577140  0.33426761  0.24301311
   0.72239539  0.50000275  0.24259772
   0.88886191  0.33294731  0.24703393
   0.16703757  0.83335762  0.25161463
  -0.00000782  0.66663253  0.25010132
   0.05571747  0.83349462  0.25184137
   0.22268119  0.66612224  0.24962079
   0.49971607  0.83229136  0.24416469
   0.33410808  0.66618170  0.24724885
   0.38876328  0.83347217  0.24678436
   0.55512269  0.66538792  0.24324401
   0.83285776  0.83311437  0.24694261
   0.66577867  0.66569345  0.24295543
   0.72139871  0.83300208  0.24436911
   0.88885246  0.66682471  0.24720273
   0.49975917  0.49998623  0.24337933
   0.61259914  0.49710062  0.45631725
grapheneN                               
           1
    12.797327    0.000147   -0.003069
     0.000075    7.390639    0.006333
    -0.003511    0.012947   14.961066
   C    N    Zn
  35   1   1
Direct configuration=    29
   0.16701796  0.16627129  0.25154688
  -0.00001456 -0.00014601  0.25178975
   0.05573336  0.16609732  0.25172984
   0.22200266 -0.00017353  0.25154508
   0.49969063  0.16756886  0.24413860
   0.33342241 -0.00012984  0.24863129
   0.38877164  0.16630332  0.24672801
   0.55565146 -0.00003406  0.24345346
   0.83286329  0.16671737  0.24684594
   0.66636759 -0.00006131  0.24365732
   0.72138131  0.16686042  0.24433152
   0.88848484 -0.00007859  0.24919485
   0.16682013  0.49982894  0.24966457
   0.00002495  0.33306548  0.24990758
   0.05571393  0.49984741  0.25008386
   0.22265720  0.33354257  0.24951601
   0.33411263  0.33361092  0.24708913
   0.38980367  0.49991423  0.24512431
   0.55513859  0.33455566  0.24328906
   0.83297892  0.49994881  0.24456144
   0.66576798  0.33425707  0.24301765
   0.72239813  0.50000217  0.24261091
   0.88886152  0.33293842  0.24703642
   0.16704251  0.83337205  0.25162084
  -0.00001075  0.66664159  0.25010157
   0.05572153  0.83351142  0.25184450
   0.22268365  0.66613064  0.24962638
   0.49971906  0.83230557  0.24415623
   0.33410713  0.66618693  0.24724747
   0.38876413  0.83346636  0.24677928
   0.55512373  0.66538018  0.24324373
   0.83285192  0.83310810  0.24693668
   0.66577394  0.66570448  0.24296020
   0.72139741  0.83299978  0.24436019
   0.88885294  0.66683359  0.24720265
   0.49976220  0.49998830  0.24338859
   0.61260039  0.49710407  0.45638823
grapheneN                               
           1
    12.796961    0.000029   -0.003510
     0.000007    7.390380    0.006456
    -0.004026    0.013195   14.962018
   C    N    Zn
  35   1   1
Direct configuration=    30
   0.16702187  0.16640468  0.25162056
  -0.00003550 -0.00015678  0.25160557
   0.05566535  0.16627267  0.25174608
   0.22202241 -0.00016020  0.25134157
   0.49967243  0.16762417  0.24405470
   0.33350424 -0.00014970  0.24840421
   0.38891462  0.16619894  0.24664417
   0.55559741 -0.00004001  0.24346946
   0.83273590  0.16686805  0.24679096
   0.66626495 -0.00005286  0.24349236
   0.72148854  0.16697690  0.24419422
   0.88850428 -0.00011481  0.24897255
   0.16690103  0.49985884  0.24966114
  -0.00002522  0.33296578  0.24987319
   0.05557494  0.49983387  0.24995059
   0.22275551  0.33366302  0.24956850
   0.33415048  0.33363603  0.24709347
   0.38981856  0.49992019  0.24525552
   0.55499056  0.33418689  0.24327682
   0.83310616  0.49992394  0.24471993
   0.66581641  0.33414032  0.24298816
   0.72247155  0.49995978  0.24282985
   0.88880164  0.33293304  0.24708189
   0.16702293  0.83320987  0.25170844
  -0.00002441  0.66673769  0.25005009
   0.05565788  0.83338284  0.25188088
   0.22275764  0.66601536  0.24968916
   0.49968242  0.83228384  0.24405920
   0.33415006  0.66611367  0.24722803
   0.38893135  0.83358937  0.24668043
   0.55500463  0.66571687  0.24323449
   0.83274294  0.83295167  0.24686647
   0.66579490  0.66579648  0.24295144
   0.72149750  0.83287906  0.24421197
   0.88879132  0.66692059  0.24720576
   0.49969063  0.49997661  0.24344797
   0.61262215  0.49717331  0.45750023
grapheneN                               
           1
    12.796787   -0.000027   -0.003719
    -0.000025    7.390257    0.006515
    -0.004271    0.013313   14.962471
   C    N    Zn
  35   1   1
Direct configuration=    31
   0.16702373  0.16646807  0.25165556
  -0.00004546 -0.00016190  0.25151806
   0.05563303  0.16635600  0.25175379
   0.22203179 -0.00015387  0.25124488
   0.49966377  0.16765045  0.24401483
   0.33354311 -0.00015914  0.24829631
   0.38898256  0.16614935  0.24660433
   0.55557172 -0.00004284  0.24347706
   0.83267537  0.16693964  0.24676484
   0.66621617 -0.00004884  0.24341398
   0.72153950  0.16703226  0.24412898
   0.88851351 -0.00013202  0.24886693
   0.16693947  0.49987305  0.24965950
  -0.00004906  0.33291841  0.24985685
   0.05550889  0.49982745  0.24988727
   0.22280222  0.33372025  0.24959344
   0.33416847  0.33364796  0.24709554
   0.38982564  0.49992302  0.24531786
   0.55492022  0.33401165  0.24327100
   0.83316663  0.49991213  0.24479523
   0.66583942  0.33408485  0.24297415
   0.72250644  0.49993964  0.24293388
   0.88877319  0.33293048  0.24710350
   0.16701362  0.83313281  0.25175006
  -0.00003090  0.66678335  0.25002563
   0.05562764  0.83332174  0.25189817
   0.22279280  0.66596059  0.24971898
   0.49966502  0.83227351  0.24401310
   0.33417046  0.66607886  0.24721879
   0.38901080  0.83364783  0.24663346
   0.55494803  0.66587686  0.24323010
   0.83269116  0.83287734  0.24683311
   0.66580486  0.66584020  0.24294728
   0.72154505  0.83282171  0.24414155
   0.88876204  0.66696193  0.24720724
   0.49965662  0.49997106  0.24347617
   0.61263251  0.49720619  0.45802859
grapheneN                               
           1
    12.797849   -0.000149   -0.004296
    -0.000096    7.389251    0.006633
    -0.004946    0.013550   14.963267
   C    N    Zn
  35   1   1
Direct configuration=    32
   0.16698671  0.16679141  0.25167044
  -0.00011366 -0.00014009  0.25132850
   0.05558289  0.16661028  0.25173821
   0.22220062 -0.00019179  0.25104082
   0.49964136  0.16759435  0.24397456
   0.33366798 -0.00012443  0.24813208
   0.38896889  0.16612562  0.24648018
   0.55554514 -0.00004281  0.24348877
   0.83277785  0.16682952  0.24669692
   0.66626625 -0.00006739  0.24332745
   0.72147552  0.16697605  0.24400107
   0.88829153 -0.00012492  0.24863199
   0.16686050  0.49985335  0.24972962
  -0.00013706  0.33300952  0.24979360
   0.05547723  0.49983299  0.24981172
   0.22286805  0.33388005  0.24962231
   0.33430098  0.33359628  0.24712967
   0.38979385  0.49989774  0.24548857
   0.55495834  0.33394450  0.24324636
   0.83323864  0.49992751  0.24504094
   0.66583173  0.33416452  0.24289776
   0.72249794  0.49991638  0.24312007
   0.88874943  0.33301011  0.24715618
   0.16696424  0.83288514  0.25177890
  -0.00011686  0.66666410  0.24993657
   0.05559999  0.83311088  0.25190714
   0.22285253  0.66580076  0.24975669
   0.49964486  0.83232121  0.24396707
   0.33432501  0.66612916  0.24722397
   0.38898177  0.83364182  0.24649645
   0.55496980  0.66597357  0.24321575
   0.83277691  0.83298275  0.24675506
   0.66583195  0.66568294  0.24289148
   0.72146400  0.83290010  0.24400381
   0.88875957  0.66685970  0.24721824
   0.49960054  0.49993409  0.24347654
   0.61265505  0.49728506  0.45917456
grapheneN                               
           1
    12.798372   -0.000208   -0.004580
    -0.000130    7.388756    0.006691
    -0.005279    0.013666   14.963658
   C    N    Zn
  35   1   1
Direct configuration=    33
   0.16696849  0.16695059  0.25167776
  -0.00014724 -0.00012936  0.25123520
   0.05555821  0.16673547  0.25173054
   0.22228372 -0.00021046  0.25094038
   0.49963032  0.16756673  0.24395474
   0.33372944 -0.00010733  0.24805125
   0.38896216  0.16611394  0.24641907
   0.55553205 -0.00004280  0.24349454
   0.83282829  0.16677530  0.24666348
   0.66629089 -0.00007653  0.24328485
   0.72144403  0.16694837  0.24393810
   0.88818226 -0.00012143  0.24851633
   0.16682163  0.49984365  0.24976413
  -0.00018038  0.33305437  0.24976247
   0.05546164  0.49983573  0.24977453
   0.22290046  0.33395872  0.24963652
   0.33436620  0.33357083  0.24714648
   0.38977821  0.49988529  0.24557260
   0.55497709  0.33391144  0.24323423
   0.83327409  0.49993508  0.24516188
   0.66582795  0.33420375  0.24286015
   0.72249376  0.49990493  0.24321171
   0.88873774  0.33304932  0.24718212
   0.16693993  0.83276321  0.25179310
  -0.00015917  0.66660539  0.24989272
   0.05558637  0.83300706  0.25191156
   0.22288192  0.66572207  0.24977526
   0.49963494  0.83234469  0.24394442
   0.33440108  0.66615393  0.24722652
   0.38896747  0.83363886  0.24642901
   0.55498051  0.66602118  0.24320868
   0.83281912  0.83303465  0.24671665
   0.66584529  0.66560552  0.24286401
   0.72142411  0.83293869  0.24393601
   0.88875835  0.66680936  0.24722366
   0.49957294  0.49991589  0.24347672
   0.61266618  0.49732387  0.45973864
grapheneN                               
           1
    12.798289   -0.000211   -0.005321
    -0.000132    7.388949    0.006788
    -0.006145    0.013863   14.963365
   C    N    Zn
  35   1   1
Direct configuration=    34
   0.16705618  0.16697364  0.25159950
  -0.00021866 -0.00010970  0.25106560
   0.05551264  0.16669648  0.25166570
   0.22228249 -0.00017484  0.25077689
   0.49966826  0.16746924  0.24394914
   0.33373542 -0.00012574  0.24791358
   0.38893370  0.16621867  0.24625624
   0.55558192 -0.00003437  0.24346820
   0.83279633  0.16675521  0.24654445
   0.66630915 -0.00006863  0.24325452
   0.72141949  0.16687267  0.24381644
   0.88816485 -0.00008314  0.24828447
   0.16673434  0.49982595  0.24988214
  -0.00025392  0.33338498  0.24968233
   0.05549544  0.49983171  0.24976716
   0.22290506  0.33405144  0.24966228
   0.33438220  0.33355101  0.24722258
   0.38987269  0.49983868  0.24573276
   0.55509313  0.33422145  0.24318933
   0.83308175  0.49993937  0.24545465
   0.66576889  0.33426670  0.24277625
   0.72252179  0.49987560  0.24335928
   0.88877248  0.33300809  0.24724228
   0.16705872  0.83275692  0.25172614
  -0.00023235  0.66631852  0.24978726
   0.05551493  0.83301982  0.25186084
   0.22289865  0.66565684  0.24980044
   0.49966898  0.83241084  0.24394482
   0.33439500  0.66620487  0.24727798
   0.38892550  0.83353807  0.24625753
   0.55508872  0.66567751  0.24317682
   0.83276891  0.83307361  0.24658039
   0.66581106  0.66553109  0.24281034
   0.72140117  0.83295665  0.24381523
   0.88879606  0.66677367  0.24725366
   0.49963348  0.49991186  0.24344583
   0.61269560  0.49742524  0.46104698
grapheneN                               
           1
    12.798258   -0.000211   -0.005594
    -0.000133    7.389021    0.006823
    -0.006464    0.013935   14.963257
   C    N    Zn
  35   1   1
Direct configuration=    35
   0.16708849  0.16698214  0.25157066
  -0.00024498 -0.00010246  0.25100309
   0.05549585  0.16668212  0.25164180
   0.22228203 -0.00016171  0.25071663
   0.49968224  0.16743331  0.24394708
   0.33373763 -0.00013252  0.24786284
   0.38892321  0.16625726  0.24619623
   0.55560030 -0.00003126  0.24345849
   0.83278454  0.16674781  0.24650058
   0.66631588 -0.00006572  0.24324334
   0.72141044  0.16684477  0.24377160
   0.88815843 -0.00006903  0.24819902
   0.16670217  0.49981942  0.24992563
  -0.00028103  0.33350682  0.24965279
   0.05550790  0.49983023  0.24976444
   0.22290676  0.33408562  0.24967178
   0.33438809  0.33354370  0.24725063
   0.38990752  0.49982151  0.24579179
   0.55513589  0.33433570  0.24317279
   0.83301088  0.49994095  0.24556255
   0.66574712  0.33428990  0.24274533
   0.72253212  0.49986479  0.24341366
   0.88878529  0.33299289  0.24726446
   0.16710249  0.83275460  0.25170146
  -0.00025932  0.66621279  0.24974839
   0.05548860  0.83302452  0.25184215
   0.22290482  0.66563280  0.24980972
   0.49968153  0.83243523  0.24394497
   0.33439276  0.66622364  0.24729694
   0.38891003  0.83350092  0.24619434
   0.55512860  0.66555085  0.24316508
   0.83275040  0.83308797  0.24653017
   0.66579845  0.66550366  0.24279056
   0.72139272  0.83296328  0.24377071
   0.88880995  0.66676051  0.24726471
   0.49965579  0.49991038  0.24343444
   0.61270648  0.49746258  0.46152918
grapheneN                               
           1
    12.798131    0.000091   -0.006507
     0.000041    7.389807    0.006901
    -0.007531    0.014095   14.961816
   C    N    Zn
  35   1   1
Direct configuration=    36
   0.16709665  0.16674584  0.25140671
  -0.00021799 -0.00013981  0.25088271
   0.05553357  0.16665750  0.25150675
   0.22220125 -0.00010420  0.25061311
   0.49977028  0.16769088  0.24394934
   0.33361370 -0.00012790  0.24772975
   0.38899432  0.16625126  0.24605467
   0.55563311 -0.00004631  0.24342097
   0.83267128  0.16685386  0.24634532
   0.66632310 -0.00007343  0.24323590
   0.72141303  0.16693819  0.24369214
   0.88826172 -0.00006804  0.24798572
   0.16675207  0.49984006  0.25006416
  -0.00020575  0.33345790  0.24959608
   0.05552799  0.49983149  0.24981779
   0.22285838  0.33402761  0.24970620
   0.33428264  0.33374492  0.24734760
   0.39002383  0.49984632  0.24591097
   0.55510137  0.33438353  0.24310072
   0.83290778  0.49987963  0.24581598
   0.66581389  0.33423000  0.24269856
   0.72246239  0.49988059  0.24349684
   0.88868499  0.33305590  0.24732226
   0.16712073  0.83294747  0.25154596
  -0.00018855  0.66625823  0.24967332
   0.05548523  0.83306702  0.25170135
   0.22287268  0.66572160  0.24983909
   0.49977124  0.83216404  0.24395695
   0.33426427  0.66596811  0.24737541
   0.38898816  0.83351522  0.24604896
   0.55511051  0.66543404  0.24310911
   0.83266190  0.83299450  0.24635171
   0.66582687  0.66552558  0.24276258
   0.72141262  0.83284929  0.24368800
   0.88867736  0.66675442  0.24730708
   0.49979318  0.49991313  0.24340086
   0.61274026  0.49757159  0.46288937
grapheneN                               
           1
    12.798066    0.000244   -0.006969
     0.000129    7.390205    0.006940
    -0.008072    0.014176   14.961086
   C    N    Zn
  35   1   1
Direct configuration=    37
   0.16710078  0.16662631  0.25132375
  -0.00020434 -0.00015871  0.25082181
   0.05555266  0.16664504  0.25143842
   0.22216037 -0.00007510  0.25056074
   0.49981481  0.16782116  0.24395048
   0.33355099 -0.00012556  0.24766241
   0.38903029  0.16624822  0.24598305
   0.55564971 -0.00005392  0.24340200
   0.83261397  0.16690751  0.24626677
   0.66632675 -0.00007733  0.24323213
   0.72141433  0.16698545  0.24365194
   0.88831396 -0.00006754  0.24787780
   0.16677733  0.49985049  0.25013426
  -0.00016767  0.33343315  0.24956738
   0.05553816  0.49983213  0.24984478
   0.22283391  0.33399827  0.24972361
   0.33422929  0.33384671  0.24739666
   0.39008268  0.49985887  0.24597127
   0.55508390  0.33440773  0.24306425
   0.83285564  0.49984861  0.24594420
   0.66584768  0.33419969  0.24267489
   0.72242711  0.49988858  0.24353892
   0.88863425  0.33308777  0.24735151
   0.16712995  0.83304503  0.25146728
  -0.00015274  0.66628122  0.24963535
   0.05548351  0.83308852  0.25163011
   0.22285642  0.66576652  0.24985395
   0.49981663  0.83202685  0.24396301
   0.33419927  0.66583885  0.24741511
   0.38902769  0.83352245  0.24597540
   0.55510135  0.66537496  0.24308080
   0.83261712  0.83294721  0.24626142
   0.66584125  0.66553666  0.24274843
   0.72142268  0.83279163  0.24364616
   0.88861029  0.66675134  0.24732851
   0.49986269  0.49991451  0.24338388
   0.61275741  0.49762672  0.46357758
grapheneN                               
           1
    12.798818    0.000033   -0.008079
     0.000007    7.390650    0.007048
    -0.009371    0.014396   14.959307
   C    N    Zn
  35   1   1
Direct configuration=    38
   0.16696896  0.16660940  0.25110157
  -0.00014145 -0.00012360  0.25073792
   0.05563138  0.16657113  0.25122065
   0.22211729 -0.00012719  0.25046778
   0.49982860  0.16790851  0.24391492
   0.33361098 -0.00009239  0.24749346
   0.38898030  0.16634042  0.24590309
   0.55568709 -0.00008772  0.24337614
   0.83267944  0.16690279  0.24609012
   0.66632205 -0.00011960  0.24321575
   0.72137445  0.16704564  0.24360337
   0.88826907 -0.00008659  0.24767846
   0.16685256  0.49987995  0.25026778
  -0.00012469  0.33311424  0.24954653
   0.05555624  0.49985438  0.24994707
   0.22275393  0.33384729  0.24978082
   0.33428536  0.33387555  0.24749381
   0.39003028  0.49987716  0.24605931
   0.55513932  0.33425961  0.24297431
   0.83293944  0.49986582  0.24614167
   0.66585280  0.33419019  0.24266493
   0.72228458  0.49986669  0.24355913
   0.88856991  0.33312891  0.24740268
   0.16696203  0.83315479  0.25125454
  -0.00015881  0.66658020  0.24960292
   0.05560836  0.83310766  0.25138006
   0.22275405  0.66588337  0.24989515
   0.49984344  0.83188799  0.24394048
   0.33429177  0.66584625  0.24750697
   0.38898117  0.83338704  0.24589862
   0.55513247  0.66550450  0.24301069
   0.83269916  0.83294561  0.24605639
   0.66584606  0.66557168  0.24274830
   0.72137712  0.83275378  0.24359114
   0.88854094  0.66666836  0.24737811
   0.49990434  0.49990030  0.24336408
   0.61279009  0.49774791  0.46508130
grapheneN                               
           1
    12.799086   -0.000043   -0.008474
    -0.000037    7.390809    0.007086
    -0.009834    0.014475   14.958673
   C    N    Zn
  35   1   1
Direct configuration=    39
   0.16692196  0.16660338  0.25102235
  -0.00011904 -0.00011108  0.25070801
   0.05565943  0.16654478  0.25114301
   0.22210193 -0.00014576  0.25043464
   0.49983351  0.16793964  0.24390225
   0.33363236 -0.00008057  0.24743323
   0.38896247  0.16637329  0.24587458
   0.55570042 -0.00009976  0.24336692
   0.83270278  0.16690110  0.24602713
   0.66632038 -0.00013466  0.24320991
   0.72136023  0.16706709  0.24358605
   0.88825306 -0.00009338  0.24760738
   0.16687938  0.49989044  0.25031539
  -0.00010936  0.33300055  0.24953910
   0.05556268  0.49986231  0.24998354
   0.22272543  0.33379346  0.24980122
   0.33430535  0.33388584  0.24752844
   0.39001161  0.49988367  0.24609069
   0.55515908  0.33420681  0.24294224
   0.83296932  0.49987195  0.24621208
   0.66585462  0.33418680  0.24266138
   0.72223376  0.49985889  0.24356633
   0.88854698  0.33314358  0.24742092
   0.16690216  0.83319392  0.25117868
  -0.00016098  0.66668679  0.24959136
   0.05565285  0.83311449  0.25129091
   0.22271756  0.66592502  0.24990983
   0.49985299  0.83183848  0.24393244
   0.33432475  0.66584888  0.24753973
   0.38896458  0.83333877  0.24587124
   0.55514356  0.66555068  0.24298569
   0.83272840  0.83294504  0.24598329
   0.66584777  0.66558416  0.24274826
   0.72136087  0.83274029  0.24357153
   0.88851622  0.66663878  0.24739579
   0.49991919  0.49989523  0.24335702
   0.61280179  0.49779110  0.46561745
grapheneN                               
           1
    12.799264   -0.000130   -0.009562
    -0.000088    7.391306    0.007206
    -0.011106    0.014720   14.957462
   C    N    Zn
  35   1   1
Direct configuration=    40
   0.16690768  0.16665243  0.25082080
  -0.00010740 -0.00009864  0.25061275
   0.05561530  0.16640899  0.25093189
   0.22212401 -0.00014566  0.25032317
   0.49978732  0.16773530  0.24383698
   0.33369370 -0.00011495  0.24728802
   0.38893273  0.16645316  0.24585732
   0.55566840 -0.00013546  0.24335923
   0.83273084  0.16687446  0.24589522
   0.66630595 -0.00012796  0.24318614
   0.72138943  0.16700036  0.24355850
   0.88826719 -0.00010711  0.24745555
   0.16687610  0.49989560  0.25041588
  -0.00013584  0.33295854  0.24954512
   0.05551252  0.49986886  0.25008948
   0.22273442  0.33373841  0.24985703
   0.33432222  0.33374581  0.24760177
   0.38997309  0.49987694  0.24614785
   0.55519716  0.33412685  0.24287464
   0.83294216  0.49989742  0.24630294
   0.66581252  0.33418369  0.24267101
   0.72227056  0.49985848  0.24355787
   0.88865276  0.33304892  0.24745226
   0.16687013  0.83312410  0.25097750
  -0.00020278  0.66671923  0.24959701
   0.05561743  0.83326125  0.25103456
   0.22271553  0.66598871  0.24994558
   0.49979773  0.83198412  0.24387587
   0.33434364  0.66603721  0.24761949
   0.38894690  0.83329320  0.24585834
   0.55518310  0.66563200  0.24293545
   0.83274909  0.83295426  0.24582605
   0.66581807  0.66559718  0.24275873
   0.72139271  0.83279305  0.24354171
   0.88862598  0.66669133  0.24742879
   0.49987823  0.49987037  0.24335152
   0.61283148  0.49789955  0.46695800
grapheneN                               
           1
    12.799412   -0.000204   -0.010469
    -0.000131    7.391721    0.007306
    -0.012168    0.014924   14.956452
   C    N    Zn
  35   1   1
Direct configuration=    41
   0.16689575  0.16669336  0.25065266
  -0.00009770 -0.00008825  0.25053328
   0.05557847  0.16629573  0.25075576
   0.22214241 -0.00014558  0.25023019
   0.49974878  0.16756486  0.24378252
   0.33374485 -0.00014362  0.24716688
   0.38890793  0.16651977  0.24584291
   0.55564169 -0.00016523  0.24335281
   0.83275423  0.16685224  0.24578517
   0.66629391 -0.00012237  0.24316631
   0.72141378  0.16694470  0.24353552
   0.88827896 -0.00011857  0.24732889
   0.16687337  0.49989989  0.25049971
  -0.00015792  0.33292350  0.24955015
   0.05547068  0.49987432  0.25017785
   0.22274193  0.33369249  0.24990358
   0.33433630  0.33362900  0.24766295
   0.38994097  0.49987133  0.24619553
   0.55522893  0.33406016  0.24281824
   0.83291952  0.49991866  0.24637873
   0.66577740  0.33418108  0.24267904
   0.72230125  0.49985815  0.24355081
   0.88874100  0.33296997  0.24747842
   0.16684338  0.83306587  0.25080966
  -0.00023765  0.66674630  0.24960172
   0.05558787  0.83338368  0.25082069
   0.22271383  0.66604183  0.24997539
   0.49975164  0.83210560  0.24382868
   0.33435941  0.66619429  0.24768603
   0.38893215  0.83325519  0.24584758
   0.55521608  0.66569984  0.24289353
   0.83276634  0.83296196  0.24569487
   0.66579330  0.66560804  0.24276747
   0.72141927  0.83283705  0.24351684
   0.88871753  0.66673516  0.24745634
   0.49984407  0.49984963  0.24334693
   0.61285635  0.49798997  0.46807636
grapheneN                               
           1
    12.799629    0.000000   -0.011621
    -0.000013    7.391538    0.007430
    -0.013513    0.015174   14.956572
   C    N    Zn
  35   1   1
Direct configuration=    42
   0.16699161  0.16662655  0.25051593
  -0.00020244 -0.00013546  0.25036107
   0.05550583  0.16637815  0.25059799
   0.22221208 -0.00011295  0.25006561
   0.49971913  0.16748140  0.24371770
   0.33365431 -0.00016057  0.24710770
   0.38898589  0.16627614  0.24586061
   0.55555527 -0.00017169  0.24334035
   0.83275455  0.16679721  0.24573469
   0.66632566 -0.00011341  0.24313530
   0.72145078  0.16688017  0.24351610
   0.88832696 -0.00011259  0.24722392
   0.16678830  0.49986537  0.25055276
  -0.00014839  0.33311126  0.24957964
   0.05545468  0.49985774  0.25026725
   0.22281205  0.33382986  0.24993370
   0.33423212  0.33366651  0.24769748
   0.38994294  0.49988898  0.24623478
   0.55511081  0.33405883  0.24279894
   0.83296013  0.49987651  0.24634866
   0.66582478  0.33412936  0.24269447
   0.72241305  0.49988952  0.24354256
   0.88877181  0.33295144  0.24747440
   0.16696369  0.83306303  0.25065162
  -0.00017364  0.66658258  0.24962920
   0.05546534  0.83335173  0.25063632
   0.22280956  0.66595280  0.24999468
   0.49971459  0.83219743  0.24376526
   0.33423555  0.66610949  0.24772414
   0.38900515  0.83350918  0.24587439
   0.55511187  0.66568407  0.24288179
   0.83275440  0.83296188  0.24563660
   0.66583876  0.66562782  0.24277700
   0.72146395  0.83288414  0.24349880
   0.88873533  0.66682485  0.24745553
   0.49979144  0.49984646  0.24335395
   0.61288217  0.49808621  0.46916911
grapheneN                               
           1
    12.799686    0.000055   -0.011927
     0.000018    7.391489    0.007463
    -0.013870    0.015241   14.956604
   C    N    Zn
  35   1   1
Direct configuration=    43
   0.16701709  0.16660879  0.25047958
  -0.00023029 -0.00014801  0.25031528
   0.05548651  0.16640006  0.25055604
   0.22223060 -0.00010427  0.25002186
   0.49971125  0.16745921  0.24370047
   0.33363024 -0.00016508  0.24709197
   0.38900661  0.16621137  0.24586531
   0.55553229 -0.00017341  0.24333704
   0.83275463  0.16678258  0.24572127
   0.66633410 -0.00011103  0.24312706
   0.72146061  0.16686301  0.24351094
   0.88833972 -0.00011101  0.24719601
   0.16676569  0.49985619  0.25056686
  -0.00014586  0.33316118  0.24958747
   0.05545043  0.49985333  0.25029101
   0.22283068  0.33386638  0.24994171
   0.33420443  0.33367649  0.24770666
   0.38994347  0.49989368  0.24624521
   0.55507940  0.33405848  0.24279380
   0.83297092  0.49986531  0.24634067
   0.66583737  0.33411561  0.24269858
   0.72244277  0.49989786  0.24354037
   0.88878000  0.33294651  0.24747333
   0.16699567  0.83306227  0.25060961
  -0.00015662  0.66653905  0.24963650
   0.05543277  0.83334324  0.25058730
   0.22283501  0.66592914  0.24999981
   0.49970474  0.83222185  0.24374840
   0.33420263  0.66608694  0.24773427
   0.38902456  0.83357671  0.24588152
   0.55508416  0.66567988  0.24287866
   0.83275122  0.83296186  0.24562111
   0.66585084  0.66563308  0.24277954
   0.72147583  0.83289665  0.24349400
   0.88874006  0.66684870  0.24745532
   0.49977745  0.49984561  0.24335581
   0.61288907  0.49811178  0.46945962
grapheneN                               
           1
    12.800170   -0.000144   -0.013075
    -0.000098    7.390707    0.007563
    -0.015212    0.015440   14.957625
   C    N    Zn
  35   1   1
Direct configuration=    44
   0.16704799  0.16662287  0.25038524
  -0.00031473 -0.00014014  0.25005909
   0.05554291  0.16654477  0.25045695
   0.22223133 -0.00014163  0.24981457
   0.49969589  0.16750465  0.24365638
   0.33360489 -0.00013493  0.24709752
   0.38895791  0.16608054  0.24590093
   0.55557917 -0.00015175  0.24330214
   0.83279306  0.16676303  0.24573254
   0.66629648 -0.00011170  0.24310151
   0.72146961  0.16685539  0.24349769
   0.88829102 -0.00011902  0.24712124
   0.16672816  0.49986012  0.25058526
  -0.00013671  0.33327887  0.24962255
   0.05551654  0.49983424  0.25036868
   0.22280598  0.33397719  0.24994326
   0.33426319  0.33370544  0.24770621
   0.38988917  0.49988178  0.24627259
   0.55502403  0.33411422  0.24281901
   0.83309515  0.49986226  0.24623153
   0.66584138  0.33411200  0.24270925
   0.72249467  0.49988131  0.24353924
   0.88872192  0.33300311  0.24743432
   0.16703678  0.83310091  0.25047967
  -0.00012620  0.66644498  0.24966770
   0.05548900  0.83316090  0.25047116
   0.22282457  0.66576634  0.25000110
   0.49969990  0.83219569  0.24370424
   0.33425123  0.66603084  0.24773757
   0.38895553  0.83365614  0.24592387
   0.55504085  0.66559631  0.24289470
   0.83277613  0.83298738  0.24564337
   0.66585274  0.66564128  0.24278463
   0.72147469  0.83289534  0.24347862
   0.88870638  0.66680968  0.24742348
   0.49970768  0.49986800  0.24337467
   0.61291177  0.49820360  0.47040753
grapheneN                               
           1
    12.800543   -0.000298   -0.013961
    -0.000187    7.390102    0.007640
    -0.016248    0.015594   14.958415
   C    N    Zn
  35   1   1
Direct configuration=    45
   0.16707184  0.16663375  0.25031238
  -0.00037996 -0.00013406  0.24986123
   0.05558645  0.16665655  0.25038042
   0.22223188 -0.00017049  0.24965447
   0.49968402  0.16753975  0.24362233
   0.33358531 -0.00011165  0.24710180
   0.38892029  0.16597948  0.24592844
   0.55561537 -0.00013503  0.24327519
   0.83282273  0.16674793  0.24574124
   0.66626742 -0.00011222  0.24308177
   0.72147656  0.16684951  0.24348745
   0.88825340 -0.00012520  0.24706349
   0.16669917  0.49986315  0.25059947
  -0.00012964  0.33336977  0.24964964
   0.05556760  0.49981949  0.25042867
   0.22278691  0.33406278  0.24994446
   0.33430857  0.33372781  0.24770586
   0.38984725  0.49987258  0.24629374
   0.55498126  0.33415727  0.24283848
   0.83319109  0.49985992  0.24614725
   0.66584448  0.33410920  0.24271749
   0.72253475  0.49986853  0.24353837
   0.88867707  0.33304683  0.24740419
   0.16706853  0.83313076  0.25037932
  -0.00010271  0.66637232  0.24969179
   0.05553243  0.83302006  0.25038146
   0.22281651  0.66564059  0.25000209
   0.49969615  0.83217549  0.24367014
   0.33428876  0.66598750  0.24774012
   0.38890223  0.83371749  0.24595658
   0.55500740  0.66553176  0.24290708
   0.83279536  0.83300710  0.24566057
   0.66585421  0.66564762  0.24278856
   0.72147381  0.83289432  0.24346675
   0.88868037  0.66677954  0.24739889
   0.49965379  0.49988529  0.24338922
   0.61292938  0.49827450  0.47113960
grapheneN                               
           1
    12.800298   -0.000190   -0.015023
    -0.000125    7.389863    0.007704
    -0.017486    0.015721   14.959189
   C    N    Zn
  35   1   1
Direct configuration=    46
   0.16706518  0.16669878  0.25024437
  -0.00031187 -0.00014144  0.24962195
   0.05561279  0.16667470  0.25030761
   0.22219196 -0.00017079  0.24948002
   0.49966649  0.16757723  0.24361095
   0.33357153 -0.00012105  0.24712129
   0.38887852  0.16607439  0.24595864
   0.55564510 -0.00011944  0.24323000
   0.83279765  0.16680260  0.24576078
   0.66626856 -0.00011943  0.24306383
   0.72147043  0.16687326  0.24348469
   0.88822932 -0.00012596  0.24701124
   0.16673770  0.49986123  0.25060816
  -0.00013050  0.33337030  0.24967495
   0.05558188  0.49982180  0.25048102
   0.22278488  0.33404102  0.24992897
   0.33432187  0.33368282  0.24769727
   0.38983553  0.49985854  0.24630388
   0.55499406  0.33419842  0.24287098
   0.83318842  0.49988812  0.24604197
   0.66582177  0.33415108  0.24272609
   0.72254398  0.49985923  0.24353147
   0.88870526  0.33303905  0.24736109
   0.16706035  0.83304835  0.25027692
  -0.00011023  0.66634755  0.24971231
   0.05559030  0.83300769  0.25030335
   0.22280646  0.66566220  0.24998724
   0.49967966  0.83213298  0.24365881
   0.33430979  0.66600049  0.24773191
   0.38886215  0.83362487  0.24598817
   0.55501287  0.66549782  0.24293093
   0.83277717  0.83297221  0.24569485
   0.66583755  0.66559458  0.24279217
   0.72145238  0.83287738  0.24346138
   0.88871983  0.66675888  0.24735928
   0.49962388  0.49988759  0.24341484
   0.61294740  0.49835296  0.47191662
grapheneN                               
           1
    12.799899   -0.000016   -0.016745
    -0.000026    7.389475    0.007807
    -0.019497    0.015928   14.960445
   C    N    Zn
  35   1   1
Direct configuration=    47
   0.16705436  0.16680431  0.25013401
  -0.00020139 -0.00015341  0.24923366
   0.05565552  0.16670416  0.25018945
   0.22212716 -0.00017128  0.24919692
   0.49963804  0.16763805  0.24359248
   0.33354915 -0.00013631  0.24715292
   0.38881072  0.16622843  0.24600765
   0.55569335 -0.00009415  0.24315666
   0.83275694  0.16689132  0.24579249
   0.66627042 -0.00013113  0.24303472
   0.72146047  0.16691182  0.24348020
   0.88819024 -0.00012720  0.24692645
   0.16680023  0.49985810  0.25062227
  -0.00013190  0.33337116  0.24971602
   0.05560505  0.49982555  0.25056598
   0.22278158  0.33400571  0.24990384
   0.33434344  0.33360981  0.24768333
   0.38981653  0.49983575  0.24632034
   0.55501483  0.33426521  0.24292371
   0.83318406  0.49993388  0.24587112
   0.66578493  0.33421903  0.24274004
   0.72255896  0.49984414  0.24352026
   0.88875101  0.33302644  0.24729116
   0.16704705  0.83291461  0.25011075
  -0.00012243  0.66630736  0.24974561
   0.05568421  0.83298761  0.25017660
   0.22279014  0.66569726  0.24996313
   0.49965289  0.83206399  0.24364043
   0.33434392  0.66602157  0.24771857
   0.38879712  0.83347456  0.24603943
   0.55502175  0.66544274  0.24296963
   0.83274764  0.83291559  0.24575047
   0.66581051  0.66550851  0.24279803
   0.72141759  0.83284988  0.24345267
   0.88878387  0.66672535  0.24729501
   0.49957533  0.49989132  0.24345641
   0.61297676  0.49848027  0.47317757
grapheneN                               
           1
    12.799741    0.000053   -0.017430
     0.000014    7.389321    0.007848
    -0.020296    0.016011   14.960945
   C    N    Zn
  35   1   1
Direct configuration=    48
   0.16705005  0.16684628  0.25009012
  -0.00015748 -0.00015817  0.24907926
   0.05567251  0.16671588  0.25014247
   0.22210137 -0.00017146  0.24908434
   0.49962672  0.16766224  0.24358513
   0.33354026 -0.00014238  0.24716550
   0.38878376  0.16628969  0.24602713
   0.55571253 -0.00008409  0.24312750
   0.83274076  0.16692660  0.24580509
   0.66627116 -0.00013579  0.24302314
   0.72145652  0.16692715  0.24347842
   0.88817470 -0.00012769  0.24689273
   0.16682509  0.49985686  0.25062788
  -0.00013245  0.33337151  0.24973235
   0.05561428  0.49982704  0.25059977
   0.22278027  0.33399167  0.24989385
   0.33435202  0.33358077  0.24767779
   0.38980897  0.49982668  0.24632689
   0.55502310  0.33429177  0.24294468
   0.83318232  0.49995209  0.24580318
   0.66577028  0.33424606  0.24274559
   0.72256492  0.49983814  0.24351581
   0.88876920  0.33302142  0.24726335
   0.16704176  0.83286142  0.25004467
  -0.00012728  0.66629137  0.24975885
   0.05572155  0.83297962  0.25012620
   0.22278365  0.66571121  0.24995354
   0.49964224  0.83203656  0.24363311
   0.33435749  0.66602995  0.24771327
   0.38877125  0.83341478  0.24605981
   0.55502529  0.66542084  0.24298503
   0.83273590  0.83289308  0.24577259
   0.66579976  0.66547427  0.24280036
   0.72140376  0.83283894  0.24344921
   0.88880933  0.66671202  0.24726945
   0.49955603  0.49989280  0.24347294
   0.61298851  0.49853089  0.47367900
grapheneN                               
           1
    12.798883    0.000192   -0.019030
     0.000093    7.389768    0.007968
    -0.022166    0.016254   14.961049
   C    N    Zn
  35   1   1
Direct configuration=    49
   0.16702242  0.16684084  0.24999303
  -0.00002547 -0.00014496  0.24878578
   0.05562268  0.16659211  0.25002358
   0.22207264 -0.00015216  0.24891060
   0.49963753  0.16768187  0.24361345
   0.33349019 -0.00017009  0.24717154
   0.38885197  0.16629702  0.24604797
   0.55558832 -0.00011502  0.24305462
   0.83269959  0.16694787  0.24581525
   0.66633795 -0.00010229  0.24300025
   0.72139505  0.16701640  0.24349865
   0.88826578 -0.00013017  0.24683120
   0.16688461  0.49984888  0.25064044
  -0.00009672  0.33325057  0.24974471
   0.05559005  0.49982644  0.25065003
   0.22285767  0.33389831  0.24985443
   0.33421471  0.33365664  0.24766849
   0.38985468  0.49980678  0.24631666
   0.55500952  0.33427590  0.24299236
   0.83310715  0.49991404  0.24568014
   0.66577775  0.33428526  0.24276414
   0.72251173  0.49986102  0.24347966
   0.88882034  0.33304152  0.24720210
   0.16703946  0.83282837  0.24992588
  -0.00007141  0.66640050  0.24976548
   0.05566325  0.83308796  0.25000220
   0.22285863  0.66579694  0.24990241
   0.49964364  0.83204296  0.24365944
   0.33421979  0.66596795  0.24770714
   0.38886459  0.83337696  0.24608357
   0.55500656  0.66547870  0.24301877
   0.83270146  0.83284500  0.24580174
   0.66579817  0.66540488  0.24280744
   0.72137641  0.83271932  0.24347257
   0.88882558  0.66676460  0.24721095
   0.49960921  0.49986302  0.24352965
   0.61301459  0.49863607  0.47472371
grapheneN                               
           1
    12.798771    0.000210   -0.019238
     0.000104    7.389826    0.007984
    -0.022409    0.016286   14.961062
   C    N    Zn
  35   1   1
Direct configuration=    50
   0.16701883  0.16684013  0.24998042
  -0.00000833 -0.00014324  0.24874766
   0.05561621  0.16657604  0.25000813
   0.22206891 -0.00014965  0.24888803
   0.49963894  0.16768442  0.24361713
   0.33348368 -0.00017369  0.24717232
   0.38886083  0.16629797  0.24605068
   0.55557218 -0.00011904  0.24304515
   0.83269424  0.16695063  0.24581657
   0.66634662 -0.00009794  0.24299728
   0.72138707  0.16702799  0.24350127
   0.88827762 -0.00013050  0.24682320
   0.16689234  0.49984784  0.25064207
  -0.00009208  0.33323486  0.24974631
   0.05558691  0.49982636  0.25065656
   0.22286772  0.33388618  0.24984931
   0.33419687  0.33366650  0.24766728
   0.38986061  0.49980420  0.24631533
   0.55500775  0.33427384  0.24299855
   0.83309739  0.49990910  0.24566416
   0.66577873  0.33429036  0.24276655
   0.72250482  0.49986400  0.24347497
   0.88882698  0.33304414  0.24719414
   0.16703916  0.83282408  0.24991045
  -0.00006416  0.66641467  0.24976634
   0.05565568  0.83310203  0.24998609
   0.22286836  0.66580807  0.24989576
   0.49964382  0.83204380  0.24366286
   0.33420190  0.66595990  0.24770634
   0.38887672  0.83337205  0.24608666
   0.55500413  0.66548622  0.24302315
   0.83269699  0.83283875  0.24580553
   0.66579796  0.66539587  0.24280836
   0.72137286  0.83270378  0.24347560
   0.88882769  0.66677143  0.24720335
   0.49961612  0.49985915  0.24353701
   0.61301799  0.49864973  0.47485942
grapheneN                               
           1
    12.798836    0.000083   -0.020104
     0.000030    7.390302    0.008054
    -0.023422    0.016431   14.960026
   C    N    Zn
  35   1   1
Direct configuration=    51
   0.16700885  0.16672100  0.24992799
  -0.00005833 -0.00011535  0.24870435
   0.05561556  0.16649939  0.24992676
   0.22206673 -0.00015660  0.24888666
   0.49965332  0.16764327  0.24366685
   0.33353166 -0.00018111  0.24714186
   0.38888358  0.16621980  0.24604314
   0.55552446 -0.00013745  0.24301908
   0.83273481  0.16687624  0.24579487
   0.66629423 -0.00011969  0.24299449
   0.72137492  0.16705407  0.24352801
   0.88835027 -0.00011674  0.24679836
   0.16688319  0.49983974  0.25064515
  -0.00007574  0.33316188  0.24972118
   0.05561519  0.49983265  0.25065136
   0.22284452  0.33387484  0.24981975
   0.33421949  0.33370141  0.24765625
   0.38985386  0.49981388  0.24629815
   0.55502154  0.33422716  0.24302366
   0.83308142  0.49988768  0.24564002
   0.66575955  0.33428715  0.24278185
   0.72245292  0.49986471  0.24344506
   0.88879440  0.33304829  0.24716802
   0.16702766  0.83295213  0.24987801
  -0.00005348  0.66651641  0.24973948
   0.05562925  0.83315742  0.24990345
   0.22285548  0.66578752  0.24985011
   0.49966048  0.83209131  0.24370877
   0.33422656  0.66593581  0.24769817
   0.38889787  0.83344220  0.24607806
   0.55501987  0.66552634  0.24303980
   0.83272832  0.83288062  0.24579091
   0.66576685  0.66542933  0.24281504
   0.72137192  0.83268284  0.24350762
   0.88878448  0.66676414  0.24718101
   0.49966616  0.49985413  0.24358122
   0.61302822  0.49869356  0.47529551
grapheneN                               
           1
    12.798905   -0.000051   -0.021016
    -0.000048    7.390804    0.008129
    -0.024490    0.016585   14.958934
   C    N    Zn
  35   1   1
Direct configuration=    52
   0.16699834  0.16659553  0.24987275
  -0.00011099 -0.00008598  0.24865873
   0.05561487  0.16641866  0.24984103
   0.22206444 -0.00016391  0.24888523
   0.49966846  0.16759993  0.24371923
   0.33358219 -0.00018891  0.24710978
   0.38890754  0.16613747  0.24603519
   0.55547419 -0.00015683  0.24299161
   0.83277754  0.16679790  0.24577201
   0.66623904 -0.00014260  0.24299154
   0.72136213  0.16708154  0.24355617
   0.88842680 -0.00010225  0.24677219
   0.16687356  0.49983122  0.25064840
  -0.00005853  0.33308501  0.24969472
   0.05564499  0.49983928  0.25064587
   0.22282007  0.33386289  0.24978861
   0.33424331  0.33373819  0.24764463
   0.38984675  0.49982408  0.24628005
   0.55503606  0.33417799  0.24305010
   0.83306459  0.49986512  0.24561459
   0.66573936  0.33428378  0.24279797
   0.72239825  0.49986547  0.24341355
   0.88876008  0.33305267  0.24714050
   0.16701556  0.83308700  0.24984383
  -0.00004224  0.66662356  0.24971119
   0.05560141  0.83321577  0.24981639
   0.22284190  0.66576588  0.24980202
   0.49967804  0.83214135  0.24375713
   0.33425254  0.66591043  0.24768957
   0.38892015  0.83351610  0.24606900
   0.55503646  0.66556860  0.24305734
   0.83276132  0.83292471  0.24577552
   0.66573407  0.66546459  0.24282207
   0.72137093  0.83266077  0.24354135
   0.88873896  0.66675646  0.24715748
   0.49971888  0.49984885  0.24362779
   0.61303904  0.49873971  0.47575488
grapheneN                               
           1
    12.799405   -0.000188   -0.022127
    -0.000128    7.391216    0.008168
    -0.025792    0.016666   14.957519
   C    N    Zn
  35   1   1
Direct configuration=    53
   0.16700830  0.16656331  0.24981339
  -0.00014056 -0.00008450  0.24866492
   0.05562237  0.16639151  0.24974375
   0.22213019 -0.00017620  0.24892378
   0.49966732  0.16755683  0.24377995
   0.33361068 -0.00019624  0.24706009
   0.38890977  0.16615551  0.24601882
   0.55550920 -0.00015529  0.24299778
   0.83278646  0.16679028  0.24573369
   0.66618523 -0.00014860  0.24299991
   0.72137725  0.16697209  0.24358608
   0.88841030 -0.00011635  0.24674414
   0.16686099  0.49981715  0.25063530
  -0.00005842  0.33310795  0.24963495
   0.05562463  0.49985858  0.25061574
   0.22278923  0.33381225  0.24975225
   0.33427748  0.33364999  0.24763122
   0.38988268  0.49983395  0.24626084
   0.55503818  0.33413254  0.24308809
   0.83301244  0.49986294  0.24560834
   0.66573620  0.33425272  0.24281618
   0.72236141  0.49986679  0.24337694
   0.88874866  0.33298241  0.24711688
   0.16700425  0.83311367  0.24982026
  -0.00007309  0.66660252  0.24964995
   0.05559857  0.83329040  0.24972077
   0.22280676  0.66581484  0.24974905
   0.49967374  0.83215291  0.24380649
   0.33430495  0.66599569  0.24766856
   0.38892180  0.83349281  0.24605258
   0.55503148  0.66560516  0.24308576
   0.83278320  0.83296651  0.24574156
   0.66573252  0.66551317  0.24283316
   0.72138335  0.83276948  0.24357385
   0.88873184  0.66675786  0.24713594
   0.49974133  0.49985350  0.24368237
   0.61304936  0.49878189  0.47622670
grapheneN                               
           1
    12.799939   -0.000334   -0.023310
    -0.000213    7.391656    0.008209
    -0.027178    0.016753   14.956012
   C    N    Zn
  35   1   1
Direct configuration=    54
   0.16701890  0.16652899  0.24975015
  -0.00017205 -0.00008293  0.24867151
   0.05563035  0.16636259  0.24964013
   0.22220022 -0.00018929  0.24896485
   0.49966610  0.16751092  0.24384462
   0.33364101 -0.00020404  0.24700716
   0.38891215  0.16617472  0.24600137
   0.55554649 -0.00015365  0.24300436
   0.83279596  0.16678217  0.24569287
   0.66612792 -0.00015499  0.24300881
   0.72139336  0.16685551  0.24361795
   0.88839272 -0.00013137  0.24671425
   0.16684760  0.49980216  0.25062134
  -0.00005830  0.33313238  0.24957128
   0.05560294  0.49987914  0.25058363
   0.22275638  0.33375831  0.24971351
   0.33431387  0.33355605  0.24761695
   0.38992095  0.49984446  0.24624038
   0.55504045  0.33408413  0.24312855
   0.83295690  0.49986062  0.24560167
   0.66573283  0.33421964  0.24283557
   0.72232217  0.49986821  0.24333794
   0.88873650  0.33290757  0.24709172
   0.16699220  0.83314208  0.24979516
  -0.00010595  0.66658012  0.24958471
   0.05559554  0.83336988  0.24961891
   0.22276933  0.66586698  0.24969262
   0.49966917  0.83216521  0.24385908
   0.33436078  0.66608650  0.24764617
   0.38892356  0.83346800  0.24603508
   0.55502617  0.66564410  0.24311604
   0.83280651  0.83301102  0.24570539
   0.66573087  0.66556491  0.24284496
   0.72139660  0.83288526  0.24360847
   0.88872425  0.66675936  0.24711299
   0.49976525  0.49985846  0.24374052
   0.61306041  0.49882681  0.47672932
grapheneN                               
           1
    12.800919   -0.000186   -0.024666
    -0.000128    7.391664    0.008229
    -0.028767    0.016795   14.954856
   C    N    Zn
  35   1   1
Direct configuration=    55
   0.16704745  0.16655348  0.24970872
  -0.00013529 -0.00009607  0.24868441
   0.05561473  0.16645433  0.24954498
   0.22226761 -0.00020222  0.24901474
   0.49967345  0.16752401  0.24389503
   0.33363695 -0.00020828  0.24696290
   0.38892449  0.16619485  0.24598137
   0.55553320 -0.00016176  0.24305765
   0.83274377  0.16675954  0.24564676
   0.66620293 -0.00013672  0.24303223
   0.72140007  0.16679579  0.24363977
   0.88831711 -0.00012536  0.24668231
   0.16684460  0.49981566  0.25056990
  -0.00007795  0.33317364  0.24946523
   0.05554021  0.49987501  0.25052408
   0.22279545  0.33372665  0.24966763
   0.33428405  0.33355630  0.24759192
   0.38995830  0.49982743  0.24623718
   0.55503035  0.33406351  0.24319326
   0.83294168  0.49984179  0.24560500
   0.66575831  0.33409586  0.24285253
   0.72230548  0.49987891  0.24330938
   0.88874418  0.33295464  0.24706580
   0.16700332  0.83308619  0.24976784
  -0.00012975  0.66653733  0.24947796
   0.05557946  0.83333115  0.24952807
   0.22279865  0.66590727  0.24964427
   0.49967144  0.83214885  0.24389611
   0.33430995  0.66608316  0.24761478
   0.38895146  0.83345852  0.24601047
   0.55502501  0.66564887  0.24317041
   0.83277102  0.83300697  0.24565915
   0.66577037  0.66566500  0.24286089
   0.72139526  0.83295161  0.24363017
   0.88871125  0.66673174  0.24708147
   0.49975899  0.49985285  0.24379525
   0.61307250  0.49886949  0.47728042
grapheneN                               
           1
    12.801604   -0.000083   -0.025614
    -0.000069    7.391670    0.008243
    -0.029878    0.016824   14.954047
   C    N    Zn
  35   1   1
Direct configuration=    56
   0.16706742  0.16657061  0.24967975
  -0.00010958 -0.00010527  0.24869343
   0.05560380  0.16651850  0.24947841
   0.22231475 -0.00021127  0.24904964
   0.49967859  0.16753316  0.24393029
   0.33363410 -0.00021124  0.24693194
   0.38893313  0.16620892  0.24596738
   0.55552391 -0.00016743  0.24309492
   0.83270727  0.16674371  0.24561450
   0.66625540 -0.00012394  0.24304861
   0.72140477  0.16675402  0.24365503
   0.88826423 -0.00012115  0.24665996
   0.16684249  0.49982510  0.25053391
  -0.00009170  0.33320250  0.24939105
   0.05549633  0.49987212  0.25048241
   0.22282277  0.33370451  0.24963554
   0.33426319  0.33355647  0.24757441
   0.38998443  0.49981552  0.24623494
   0.55502330  0.33404909  0.24323852
   0.83293103  0.49982862  0.24560733
   0.66577613  0.33400929  0.24286440
   0.72229381  0.49988640  0.24328939
   0.88874954  0.33298757  0.24704767
   0.16701110  0.83304710  0.24974873
  -0.00014641  0.66650740  0.24940328
   0.05556821  0.83330406  0.24946452
   0.22281916  0.66593545  0.24961045
   0.49967302  0.83213741  0.24392201
   0.33427440  0.66608083  0.24759282
   0.38897098  0.83345189  0.24599325
   0.55502420  0.66565220  0.24320845
   0.83274620  0.83300413  0.24562681
   0.66579800  0.66573501  0.24287203
   0.72139432  0.83299802  0.24364535
   0.88870215  0.66671242  0.24705942
   0.49975462  0.49984893  0.24383353
   0.61308101  0.49889934  0.47766592
grapheneN                               
           1
    12.802184    0.000031   -0.027085
    -0.000004    7.391506    0.008253
    -0.031598    0.016842   14.953710
   C    N    Zn
  35   1   1
Direct configuration=    57
   0.16707977  0.16659876  0.24966467
  -0.00011530 -0.00004806  0.24867892
   0.05562111  0.16659420  0.24941243
   0.22227366 -0.00023403  0.24908077
   0.49967059  0.16756189  0.24395157
   0.33366719 -0.00020612  0.24691714
   0.38892853  0.16620853  0.24594942
   0.55554306 -0.00016870  0.24318239
   0.83268810  0.16678093  0.24557906
   0.66629515 -0.00011252  0.24309436
   0.72140710  0.16680277  0.24365979
   0.88825093 -0.00011776  0.24662744
   0.16683280  0.49983632  0.25044743
  -0.00014484  0.33321792  0.24927048
   0.05550823  0.49985812  0.25038463
   0.22285279  0.33378769  0.24958223
   0.33427169  0.33363525  0.24754101
   0.38994121  0.49980681  0.24625087
   0.55505609  0.33405437  0.24331865
   0.83295994  0.49982174  0.24561106
   0.66577092  0.33399651  0.24288064
   0.72230695  0.49986131  0.24328476
   0.88872355  0.33301832  0.24701228
   0.16703473  0.83303105  0.24972448
  -0.00018079  0.66650355  0.24927580
   0.05557970  0.83317494  0.24940627
   0.22283624  0.66584962  0.24957065
   0.49968653  0.83211223  0.24393830
   0.33426048  0.66600148  0.24755451
   0.38895859  0.83343711  0.24596551
   0.55506558  0.66564339  0.24328017
   0.83269827  0.83294687  0.24558221
   0.66578721  0.66574256  0.24288833
   0.72141008  0.83295747  0.24364896
   0.88866857  0.66670429  0.24701319
   0.49975203  0.49983805  0.24387996
   0.61309360  0.49894314  0.47823966
grapheneN                               
           1
    12.802817    0.000155   -0.028692
     0.000067    7.391327    0.008263
    -0.033476    0.016863   14.953341
   C    N    Zn
  35   1   1
Direct configuration=    58
   0.16709325  0.16662951  0.24964821
  -0.00012154  0.00001442  0.24866307
   0.05564001  0.16667688  0.24934037
   0.22222878 -0.00025888  0.24911476
   0.49966186  0.16759327  0.24397481
   0.33370333 -0.00020053  0.24690099
   0.38892351  0.16620809  0.24592981
   0.55556399 -0.00017009  0.24327793
   0.83266715  0.16682158  0.24554035
   0.66633857 -0.00010004  0.24314434
   0.72140965  0.16685601  0.24366499
   0.88823641 -0.00011405  0.24659192
   0.16682220  0.49984857  0.25035297
  -0.00020288  0.33323475  0.24913879
   0.05552121  0.49984282  0.25027783
   0.22288556  0.33387854  0.24952400
   0.33428096  0.33372130  0.24750453
   0.38989402  0.49979730  0.24626826
   0.55509190  0.33406015  0.24340618
   0.83299151  0.49981423  0.24561515
   0.66576523  0.33398256  0.24289837
   0.72232131  0.49983390  0.24327971
   0.88869516  0.33305192  0.24697361
   0.16706053  0.83301351  0.24969800
  -0.00021835  0.66649936  0.24913655
   0.05559224  0.83303391  0.24934265
   0.22285489  0.66575587  0.24952718
   0.49970130  0.83208473  0.24395608
   0.33424527  0.66591482  0.24751267
   0.38894506  0.83342097  0.24593521
   0.55511078  0.66563377  0.24335852
   0.83264591  0.83288432  0.24553349
   0.66577542  0.66575080  0.24290613
   0.72142729  0.83291317  0.24365290
   0.88863190  0.66669541  0.24696269
   0.49974921  0.49982618  0.24393067
   0.61310743  0.49899098  0.47886634
grapheneN                               
           1
    12.802268    0.000267   -0.030439
     0.000130    7.391250    0.008288
    -0.035514    0.016911   14.954147
   C    N    Zn
  35   1   1
Direct configuration=    59
   0.16708837  0.16670795  0.24965252
  -0.00012371 -0.00003373  0.24860187
   0.05564664  0.16666693  0.24930476
   0.22218748 -0.00022842  0.24911149
   0.49967753  0.16758901  0.24398537
   0.33367007 -0.00021318  0.24692260
   0.38891829  0.16626231  0.24591600
   0.55561556 -0.00014552  0.24339178
   0.83269797  0.16688037  0.24551737
   0.66629464 -0.00011856  0.24321997
   0.72139894  0.16692261  0.24365121
   0.88828338 -0.00011478  0.24654988
   0.16679779  0.49982514  0.25023455
  -0.00019598  0.33326249  0.24900792
   0.05552369  0.49983734  0.25011688
   0.22287583  0.33396124  0.24945214
   0.33430368  0.33371527  0.24746811
   0.38988834  0.49981891  0.24629229
   0.55507411  0.33407450  0.24348077
   0.83295304  0.49984332  0.24560087
   0.66576084  0.33414664  0.24292666
   0.72235707  0.49982746  0.24331070
   0.88865981  0.33300841  0.24691115
   0.16705768  0.83292823  0.24967453
  -0.00021841  0.66645948  0.24899770
   0.05559793  0.83307279  0.24931896
   0.22284761  0.66570728  0.24948035
   0.49972014  0.83208049  0.24396816
   0.33427499  0.66591440  0.24747563
   0.38893739  0.83334882  0.24590634
   0.55510319  0.66559538  0.24343230
   0.83266454  0.83286408  0.24550041
   0.66578168  0.66556150  0.24293157
   0.72139932  0.83284083  0.24363806
   0.88863194  0.66669838  0.24689233
   0.49976636  0.49983056  0.24398140
   0.61312231  0.49904209  0.47952542
grapheneN                               
           1
    12.801730    0.000376   -0.032154
     0.000192    7.391174    0.008312
    -0.037514    0.016959   14.954939
   C    N    Zn
  35   1   1
Direct configuration=    60
   0.16708359  0.16678497  0.24965676
  -0.00012584 -0.00008100  0.24854178
   0.05565314  0.16665716  0.24926980
   0.22214693 -0.00019852  0.24910828
   0.49969292  0.16758482  0.24399573
   0.33363741 -0.00022561  0.24694382
   0.38891317  0.16631555  0.24590245
   0.55566622 -0.00012140  0.24350356
   0.83272822  0.16693810  0.24549481
   0.66625152 -0.00013674  0.24329422
   0.72138842  0.16698801  0.24363767
   0.88832949 -0.00011550  0.24650861
   0.16677380  0.49980213  0.25011829
  -0.00018922  0.33328973  0.24887945
   0.05552609  0.49983195  0.24995886
   0.22286627  0.33404243  0.24938159
   0.33432597  0.33370934  0.24743236
   0.38988277  0.49984013  0.24631588
   0.55505666  0.33408858  0.24355399
   0.83291527  0.49987187  0.24558684
   0.66575653  0.33430774  0.24295443
   0.72239218  0.49982114  0.24334113
   0.88862510  0.33296569  0.24684982
   0.16705488  0.83284450  0.24965149
  -0.00021848  0.66642033  0.24886139
   0.05560351  0.83311096  0.24929570
   0.22284045  0.66565958  0.24943437
   0.49973864  0.83207632  0.24398003
   0.33430417  0.66591399  0.24743927
   0.38892985  0.83327799  0.24587800
   0.55509575  0.66555769  0.24350474
   0.83268283  0.83284420  0.24546792
   0.66578782  0.66537565  0.24295654
   0.72137186  0.83276980  0.24362348
   0.88863197  0.66670130  0.24682326
   0.49978319  0.49983486  0.24403120
   0.61313702  0.49909227  0.48017247
grapheneN                               
           1
    12.800540    0.000103   -0.034086
     0.000033    7.391206    0.008324
    -0.039764    0.016982   14.956275
   C    N    Zn
  35   1   1
Direct configuration=    61
   0.16706734  0.16682783  0.24966427
  -0.00008797 -0.00011745  0.24845108
   0.05562460  0.16661343  0.24925890
   0.22214905 -0.00017929  0.24907752
   0.49971750  0.16757940  0.24402273
   0.33357259 -0.00023298  0.24697797
   0.38892690  0.16625390  0.24589678
   0.55562751 -0.00012404  0.24360280
   0.83273069  0.16686055  0.24548072
   0.66627102 -0.00013208  0.24337193
   0.72136168  0.16704477  0.24362694
   0.88834478 -0.00013091  0.24645544
   0.16677696  0.49980748  0.24997324
  -0.00016477  0.33325088  0.24875717
   0.05548715  0.49983093  0.24972921
   0.22284984  0.33398848  0.24931415
   0.33431112  0.33370464  0.24740232
   0.38995695  0.49984282  0.24632672
   0.55502354  0.33413524  0.24360487
   0.83293762  0.49986509  0.24554656
   0.66575190  0.33433281  0.24300737
   0.72239427  0.49984030  0.24340427
   0.88864961  0.33303672  0.24676065
   0.16702709  0.83283196  0.24963032
  -0.00017282  0.66645663  0.24873816
   0.05558439  0.83312738  0.24928541
   0.22283534  0.66567609  0.24937196
   0.49975451  0.83208998  0.24401149
   0.33430211  0.66593462  0.24741264
   0.38894971  0.83335087  0.24585878
   0.55506464  0.66548575  0.24355830
   0.83271840  0.83292839  0.24544161
   0.66579773  0.66532800  0.24300370
   0.72132705  0.83266169  0.24361025
   0.88866617  0.66667541  0.24673121
   0.49975199  0.49984464  0.24409386
   0.61315388  0.49915004  0.48088869
grapheneN                               
           1
    12.799605   -0.000112   -0.035604
    -0.000092    7.391232    0.008333
    -0.041533    0.017000   14.957326
   C    N    Zn
  35   1   1
Direct configuration=    62
   0.16705457  0.16686154  0.24967017
  -0.00005820 -0.00014612  0.24837976
   0.05560215  0.16657905  0.24925032
   0.22215072 -0.00016416  0.24905334
   0.49973683  0.16757514  0.24404396
   0.33352162 -0.00023878  0.24700482
   0.38893769  0.16620542  0.24589233
   0.55559708 -0.00012612  0.24368084
   0.83273263  0.16679957  0.24546964
   0.66628636 -0.00012842  0.24343304
   0.72134065  0.16708942  0.24361851
   0.88835680 -0.00014302  0.24641363
   0.16677943  0.49981169  0.24985919
  -0.00014556  0.33322033  0.24866102
   0.05545649  0.49983014  0.24954861
   0.22283691  0.33394605  0.24926113
   0.33429943  0.33370094  0.24737870
   0.39001529  0.49984494  0.24633525
   0.55499749  0.33417192  0.24364488
   0.83295519  0.49985976  0.24551489
   0.66574826  0.33435253  0.24304899
   0.72239593  0.49985537  0.24345391
   0.88866887  0.33309257  0.24669053
   0.16700524  0.83282210  0.24961367
  -0.00013693  0.66648519  0.24864126
   0.05556934  0.83314030  0.24927731
   0.22283131  0.66568907  0.24932288
   0.49976700  0.83210073  0.24403624
   0.33430049  0.66595085  0.24739170
   0.38896533  0.83340818  0.24584367
   0.55504018  0.66542917  0.24360042
   0.83274637  0.83299460  0.24542093
   0.66580552  0.66529053  0.24304079
   0.72129181  0.83257668  0.24359984
   0.88869306  0.66665506  0.24665884
   0.49972745  0.49985234  0.24414312
   0.61316723  0.49919547  0.48145188
grapheneN                               
           1
    12.798889   -0.000196   -0.037568
    -0.000142    7.391153    0.008304
    -0.043822    0.016941   14.958336
   C    N    Zn
  35   1   1
Direct configuration=    63
   0.16702665  0.16677380  0.24966423
  -0.00006219 -0.00012404  0.24830528
   0.05559553  0.16653876  0.24924070
   0.22211613 -0.00017418  0.24902242
   0.49972097  0.16757931  0.24409228
   0.33353508 -0.00022321  0.24701818
   0.38892444  0.16614168  0.24590329
   0.55557933 -0.00014015  0.24374685
   0.83271897  0.16678082  0.24545031
   0.66629433 -0.00014804  0.24349173
   0.72135112  0.16705109  0.24363135
   0.88834984 -0.00013956  0.24635340
   0.16678759  0.49982310  0.24971748
  -0.00014891  0.33316915  0.24854606
   0.05547452  0.49984282  0.24930958
   0.22282317  0.33391067  0.24920271
   0.33430903  0.33366620  0.24735606
   0.39001477  0.49983810  0.24632899
   0.55500405  0.33419777  0.24367205
   0.83301656  0.49985686  0.24545608
   0.66571813  0.33429845  0.24311850
   0.72239156  0.49983620  0.24353090
   0.88871470  0.33307878  0.24660492
   0.16699185  0.83291307  0.24959148
  -0.00012201  0.66651334  0.24853722
   0.05558046  0.83311966  0.24925479
   0.22282644  0.66573303  0.24925214
   0.49975442  0.83208355  0.24408614
   0.33431749  0.66599247  0.24737361
   0.38895739  0.83349482  0.24584631
   0.55503479  0.66542288  0.24363377
   0.83273913  0.83297197  0.24539027
   0.66575544  0.66533901  0.24309836
   0.72132807  0.83260970  0.24360530
   0.88872530  0.66671509  0.24656870
   0.49970942  0.49984351  0.24420489
   0.61318651  0.49925352  0.48214369
grapheneN                               
           1
    12.797927   -0.000310   -0.040207
    -0.000210    7.391046    0.008266
    -0.046899    0.016862   14.959695
   C    N    Zn
  35   1   1
Direct configuration=    64
   0.16698913  0.16665589  0.24965624
  -0.00006758 -0.00009436  0.24820518
   0.05558662  0.16648461  0.24922777
   0.22206962 -0.00018765  0.24898085
   0.49969966  0.16758490  0.24415721
   0.33355318 -0.00020228  0.24703614
   0.38890663  0.16605602  0.24591801
   0.55555548 -0.00015900  0.24383557
   0.83270060  0.16675562  0.24542432
   0.66630506 -0.00017441  0.24357060
   0.72136519  0.16699959  0.24364861
   0.88834047 -0.00013491  0.24627245
   0.16679852  0.49983843  0.24952704
  -0.00015344  0.33310037  0.24839156
   0.05549870  0.49985987  0.24898833
   0.22280471  0.33386312  0.24912420
   0.33432193  0.33361952  0.24732563
   0.39001406  0.49982892  0.24632058
   0.55501287  0.33423251  0.24370856
   0.83309903  0.49985295  0.24537707
   0.66567764  0.33422577  0.24321192
   0.72238570  0.49981043  0.24363436
   0.88877626  0.33306024  0.24648987
   0.16697386  0.83303534  0.24956165
  -0.00010199  0.66655117  0.24839741
   0.05559540  0.83309191  0.24922451
   0.22281988  0.66579210  0.24915707
   0.49973753  0.83206046  0.24415320
   0.33434033  0.66604841  0.24734932
   0.38894672  0.83361128  0.24584986
   0.55502754  0.66541441  0.24367860
   0.83272938  0.83294155  0.24534906
   0.66568815  0.66540417  0.24317573
   0.72137682  0.83265409  0.24361265
   0.88876860  0.66679576  0.24644756
   0.49968520  0.49983164  0.24428788
   0.61321260  0.49933154  0.48307344
grapheneN                               
           1
    12.798866   -0.000115   -0.042426
    -0.000099    7.390636    0.008222
    -0.049497    0.016772   14.959442
   C    N    Zn
  35   1   1
Direct configuration=    65
   0.16698147  0.16659039  0.24962527
  -0.00013006 -0.00013596  0.24818076
   0.05559474  0.16646664  0.24918843
   0.22207406 -0.00018564  0.24896486
   0.49965918  0.16758012  0.24422746
   0.33356087 -0.00017993  0.24701751
   0.38889847  0.16613743  0.24595888
   0.55560233 -0.00019650  0.24385519
   0.83271059  0.16684251  0.24538693
   0.66628873 -0.00018639  0.24359285
   0.72137120  0.16688247  0.24370873
   0.88830972 -0.00012432  0.24620152
   0.16683133  0.49984900  0.24936228
  -0.00011855  0.33312673  0.24826016
   0.05555933  0.49981559  0.24875614
   0.22282585  0.33381258  0.24906430
   0.33430458  0.33356547  0.24730932
   0.38990846  0.49982789  0.24630131
   0.55499859  0.33415452  0.24373393
   0.83308759  0.49989325  0.24530033
   0.66571419  0.33418751  0.24330008
   0.72240284  0.49978895  0.24369745
   0.88876565  0.33292889  0.24639415
   0.16698874  0.83304110  0.24953002
  -0.00010450  0.66654044  0.24828264
   0.05561211  0.83317180  0.24916615
   0.22284709  0.66587482  0.24906727
   0.49969209  0.83208798  0.24422545
   0.33432515  0.66609142  0.24733699
   0.38893082  0.83355233  0.24589139
   0.55499556  0.66550010  0.24371358
   0.83271858  0.83287408  0.24530686
   0.66570635  0.66544741  0.24325036
   0.72139500  0.83276433  0.24365677
   0.88877365  0.66683651  0.24635049
   0.49972360  0.49981536  0.24434035
   0.61323466  0.49940113  0.48384382
grapheneN                               
           1
    12.799377   -0.000009   -0.043633
    -0.000038    7.390414    0.008199
    -0.050910    0.016724   14.959305
   C    N    Zn
  35   1   1
Direct configuration=    66
   0.16697730  0.16655474  0.24960842
  -0.00016405 -0.00015860  0.24816746
   0.05559916  0.16645686  0.24916703
   0.22207648 -0.00018455  0.24895616
   0.49963717  0.16757752  0.24426568
   0.33356506 -0.00016776  0.24700738
   0.38889404  0.16618172  0.24598112
   0.55562782 -0.00021690  0.24386587
   0.83271601  0.16688979  0.24536658
   0.66627984 -0.00019291  0.24360496
   0.72137448  0.16681874  0.24374145
   0.88829298 -0.00011856  0.24616292
   0.16684917  0.49985475  0.24927264
  -0.00009958  0.33314107  0.24818866
   0.05559229  0.49979149  0.24862980
   0.22283735  0.33378508  0.24903171
   0.33429514  0.33353606  0.24730044
   0.38985100  0.49982734  0.24629082
   0.55499082  0.33411209  0.24374774
   0.83308135  0.49991517  0.24525857
   0.66573408  0.33416670  0.24334806
   0.72241218  0.49977727  0.24373178
   0.88875986  0.33285742  0.24634207
   0.16699683  0.83304423  0.24951282
  -0.00010588  0.66653459  0.24822019
   0.05562119  0.83321527  0.24913439
   0.22286188  0.66591983  0.24901841
   0.49966737  0.83210296  0.24426475
   0.33431689  0.66611483  0.24733028
   0.38892218  0.83352025  0.24591398
   0.55497816  0.66554673  0.24373262
   0.83271269  0.83283737  0.24528390
   0.66571626  0.66547094  0.24329097
   0.72140490  0.83282431  0.24368078
   0.88877639  0.66685868  0.24629768
   0.49974450  0.49980650  0.24436890
   0.61324675  0.49943899  0.48426300
grapheneN                               
           1
    12.801265    0.000302   -0.046033
     0.000140    7.390288    0.008144
    -0.053729    0.016613   14.957374
   C    N    Zn
  35   1   1
Direct configuration=    67
   0.16699930  0.16660821  0.24954973
  -0.00021410 -0.00014548  0.24818980
   0.05558836  0.16644959  0.24908798
   0.22215697 -0.00019219  0.24895870
   0.49964596  0.16750372  0.24433936
   0.33355294 -0.00015836  0.24697042
   0.38889558  0.16621713  0.24603968
   0.55561571 -0.00020546  0.24384243
   0.83271045  0.16684116  0.24531429
   0.66627625 -0.00018519  0.24358925
   0.72137470  0.16683370  0.24383956
   0.88825034 -0.00014347  0.24609828
   0.16693313  0.49986183  0.24910423
  -0.00006502  0.33313888  0.24806076
   0.05562661  0.49980708  0.24847286
   0.22283188  0.33379122  0.24897636
   0.33423693  0.33359339  0.24729405
   0.38980481  0.49981473  0.24626583
   0.55501091  0.33403111  0.24378878
   0.83303412  0.49986932  0.24517903
   0.66578553  0.33407714  0.24343992
   0.72242308  0.49981407  0.24376616
   0.88874391  0.33294293  0.24624488
   0.16702603  0.83300445  0.24946225
  -0.00008051  0.66651606  0.24809377
   0.05560205  0.83323611  0.24904113
   0.22285987  0.66590588  0.24892568
   0.49964257  0.83216872  0.24434482
   0.33426426  0.66608645  0.24732155
   0.38890741  0.83347721  0.24598662
   0.55499097  0.66559571  0.24378135
   0.83270733  0.83292318  0.24523497
   0.66577637  0.66551379  0.24337297
   0.72137544  0.83278396  0.24375601
   0.88876640  0.66674606  0.24620903
   0.49971392  0.49981035  0.24439511
   0.61326961  0.49950701  0.48501241
grapheneN                               
           1
    12.802037    0.000429   -0.047016
     0.000212    7.390237    0.008121
    -0.054883    0.016568   14.956583
   C    N    Zn
  35   1   1
Direct configuration=    68
   0.16700829  0.16663010  0.24952571
  -0.00023458 -0.00014011  0.24819894
   0.05558393  0.16644661  0.24905561
   0.22218991 -0.00019532  0.24895974
   0.49964956  0.16747351  0.24436952
   0.33354798 -0.00015451  0.24695529
   0.38889621  0.16623162  0.24606365
   0.55561076 -0.00020078  0.24383283
   0.83270817  0.16682125  0.24529288
   0.66627478 -0.00018203  0.24358282
   0.72137480  0.16683983  0.24387973
   0.88823289 -0.00015367  0.24607182
   0.16696747  0.49986473  0.24903529
  -0.00005089  0.33313799  0.24800841
   0.05564064  0.49981347  0.24840862
   0.22282963  0.33379374  0.24895371
   0.33421311  0.33361686  0.24729143
   0.38978590  0.49980957  0.24625560
   0.55501914  0.33399796  0.24380558
   0.83301479  0.49985056  0.24514646
   0.66580659  0.33404048  0.24347752
   0.72242754  0.49982913  0.24378023
   0.88873738  0.33297793  0.24620510
   0.16703798  0.83298816  0.24944155
  -0.00007015  0.66650848  0.24804202
   0.05559420  0.83324464  0.24900295
   0.22285904  0.66590017  0.24888773
   0.49963242  0.83219563  0.24437760
   0.33424271  0.66607483  0.24731797
   0.38890137  0.83345959  0.24601636
   0.55499622  0.66561576  0.24380131
   0.83270512  0.83295830  0.24521495
   0.66580098  0.66553133  0.24340654
   0.72136340  0.83276745  0.24378681
   0.88876230  0.66669996  0.24617273
   0.49970140  0.49981193  0.24440584
   0.61327904  0.49953485  0.48531918
grapheneN                               
           1
    12.802614    0.000432   -0.049135
     0.000213    7.391063    0.008090
    -0.057370    0.016510   14.954256
   C    N    Zn
  35   1   1
Direct configuration=    69
   0.16702774  0.16664514  0.24945376
  -0.00019546 -0.00009999  0.24822074
   0.05558880  0.16643879  0.24895778
   0.22219846 -0.00018742  0.24896048
   0.49968094  0.16748141  0.24441209
   0.33358888 -0.00016090  0.24694427
   0.38889195  0.16619387  0.24611561
   0.55556826 -0.00017222  0.24381563
   0.83269476  0.16679667  0.24524891
   0.66625524 -0.00017899  0.24356543
   0.72139794  0.16686475  0.24396386
   0.88823520 -0.00013135  0.24604089
   0.16694416  0.49984868  0.24892133
  -0.00009029  0.33315597  0.24790625
   0.05567299  0.49983490  0.24834949
   0.22280963  0.33383930  0.24889623
   0.33421145  0.33363842  0.24729672
   0.38983048  0.49982507  0.24623816
   0.55505648  0.33401078  0.24386345
   0.83302677  0.49981423  0.24509625
   0.66578095  0.33411088  0.24354662
   0.72238280  0.49981564  0.24378154
   0.88875847  0.33303282  0.24612253
   0.16702867  0.83302116  0.24937325
  -0.00008045  0.66650784  0.24792560
   0.05558439  0.83320513  0.24890825
   0.22284374  0.66579974  0.24881010
   0.49966060  0.83213662  0.24442502
   0.33424028  0.66603136  0.24730798
   0.38888045  0.83348845  0.24609094
   0.55504059  0.66559804  0.24386228
   0.83269014  0.83291867  0.24517847
   0.66576790  0.66547940  0.24347676
   0.72136973  0.83274963  0.24385426
   0.88873943  0.66668789  0.24610512
   0.49965755  0.49981224  0.24440325
   0.61330046  0.49958738  0.48591073
grapheneN                               
           1
    12.802906    0.000434   -0.050208
     0.000213    7.391481    0.008075
    -0.058629    0.016481   14.953078
   C    N    Zn
  35   1   1
Direct configuration=    70
   0.16703758  0.16665275  0.24941733
  -0.00017566 -0.00007968  0.24823178
   0.05559125  0.16643483  0.24890825
   0.22220279 -0.00018342  0.24896085
   0.49969683  0.16748540  0.24443364
   0.33360958 -0.00016414  0.24693869
   0.38888979  0.16617476  0.24614191
   0.55554675 -0.00015776  0.24380692
   0.83268797  0.16678422  0.24522664
   0.66624535 -0.00017745  0.24355662
   0.72140966  0.16687737  0.24400646
   0.88823637 -0.00012005  0.24602523
   0.16693235  0.49984055  0.24886363
  -0.00011025  0.33316508  0.24785452
   0.05568936  0.49984576  0.24831956
   0.22279949  0.33386236  0.24886713
   0.33421062  0.33364934  0.24729940
   0.38985304  0.49983291  0.24622934
   0.55507539  0.33401726  0.24389275
   0.83303283  0.49979584  0.24507082
   0.66576798  0.33414652  0.24358160
   0.72236016  0.49980881  0.24378220
   0.88876913  0.33306061  0.24608073
   0.16702395  0.83303787  0.24933867
  -0.00008567  0.66650752  0.24786665
   0.05557941  0.83318512  0.24886030
   0.22283599  0.66574891  0.24877080
   0.49967487  0.83210676  0.24444903
   0.33423905  0.66600935  0.24730292
   0.38886986  0.83350306  0.24612871
   0.55506306  0.66558907  0.24389316
   0.83268255  0.83289862  0.24516000
   0.66575117  0.66545311  0.24351231
   0.72137294  0.83274061  0.24388842
   0.88872784  0.66668179  0.24607089
   0.49963535  0.49981240  0.24440193
   0.61331136  0.49961397  0.48621023
grapheneN                               
           1
    12.802782    0.000141   -0.052759
     0.000042    7.392413    0.008038
    -0.061615    0.016412   14.951361
   C    N    Zn
  35   1   1
Direct configuration=    71
   0.16704032  0.16664498  0.24931778
  -0.00013990 -0.00014008  0.24821209
   0.05561481  0.16652010  0.24879261
   0.22217600 -0.00016254  0.24893910
   0.49969109  0.16758343  0.24446649
   0.33362649 -0.00017916  0.24697916
   0.38892893  0.16620185  0.24618968
   0.55553992 -0.00019551  0.24380616
   0.83270745  0.16685713  0.24520044
   0.66624354 -0.00015993  0.24356466
   0.72137907  0.16688913  0.24406465
   0.88828536 -0.00013636  0.24601697
   0.16684478  0.49980971  0.24876712
  -0.00011034  0.33319719  0.24774561
   0.05561954  0.49983907  0.24828363
   0.22281527  0.33388731  0.24879070
   0.33425386  0.33361360  0.24731126
   0.38990194  0.49982255  0.24622235
   0.55504514  0.33409178  0.24396587
   0.83301094  0.49983620  0.24503256
   0.66573951  0.33423743  0.24365526
   0.72235515  0.49977205  0.24377797
   0.88876627  0.33297683  0.24598668
   0.16700602  0.83301639  0.24924481
  -0.00011423  0.66651634  0.24773702
   0.05559640  0.83318294  0.24875187
   0.22282134  0.66576469  0.24867369
   0.49968158  0.83201745  0.24448111
   0.33425368  0.66602475  0.24729630
   0.38891700  0.83344362  0.24620255
   0.55503575  0.66551674  0.24397012
   0.83268178  0.83283626  0.24514609
   0.66572152  0.66538984  0.24358907
   0.72135713  0.83275035  0.24393834
   0.88871524  0.66670234  0.24599659
   0.49969286  0.49980138  0.24439276
   0.61333885  0.49967013  0.48684091
grapheneN                               
           1
    12.802742    0.000048   -0.053578
    -0.000013    7.392712    0.008026
    -0.062573    0.016389   14.950811
   C    N    Zn
  35   1   1
Direct configuration=    72
   0.16704119  0.16664249  0.24928585
  -0.00012844 -0.00015944  0.24820578
   0.05562235  0.16654744  0.24875551
   0.22216740 -0.00015584  0.24893212
   0.49968926  0.16761486  0.24447702
   0.33363192 -0.00018397  0.24699214
   0.38894149  0.16621053  0.24620500
   0.55553773 -0.00020761  0.24380592
   0.83271370  0.16688051  0.24519203
   0.66624296 -0.00015431  0.24356723
   0.72136926  0.16689291  0.24408332
   0.88830107 -0.00014159  0.24601432
   0.16681668  0.49979982  0.24873615
  -0.00011037  0.33320748  0.24771067
   0.05559715  0.49983692  0.24827210
   0.22282032  0.33389532  0.24876619
   0.33426773  0.33360214  0.24731507
   0.38991763  0.49981922  0.24622011
   0.55503545  0.33411567  0.24398933
   0.83300392  0.49984914  0.24502028
   0.66573038  0.33426659  0.24367888
   0.72235354  0.49976026  0.24377662
   0.88876535  0.33294997  0.24595651
   0.16700026  0.83300951  0.24921470
  -0.00012339  0.66651917  0.24769543
   0.05560184  0.83318223  0.24871710
   0.22281664  0.66576975  0.24864254
   0.49968373  0.83198881  0.24449139
   0.33425837  0.66602969  0.24729418
   0.38893213  0.83342456  0.24622624
   0.55502700  0.66549355  0.24399481
   0.83268153  0.83281626  0.24514163
   0.66571202  0.66536955  0.24361369
   0.72135207  0.83275347  0.24395435
   0.88871120  0.66670894  0.24597276
   0.49971130  0.49979785  0.24438982
   0.61334772  0.49968814  0.48704321
grapheneN                               
           1
    12.802825   -0.000083   -0.055985
    -0.000089    7.392466    0.008032
    -0.065383    0.016400   14.951236
   C    N    Zn
  35   1   1
Direct configuration=    73
   0.16703107  0.16671807  0.24918873
  -0.00012856 -0.00012064  0.24812259
   0.05562941  0.16657315  0.24865519
   0.22216912 -0.00019363  0.24887866
   0.49968910  0.16761584  0.24448979
   0.33362715 -0.00020619  0.24707970
   0.38895297  0.16619673  0.24623067
   0.55556402 -0.00023122  0.24383628
   0.83271744  0.16683446  0.24520447
   0.66624275 -0.00015245  0.24361190
   0.72132661  0.16697858  0.24408688
   0.88832298 -0.00017677  0.24602366
   0.16679733  0.49981389  0.24868890
  -0.00009106  0.33315661  0.24762156
   0.05547224  0.49986850  0.24822791
   0.22284026  0.33387422  0.24868987
   0.33430906  0.33362454  0.24732682
   0.38991013  0.49980282  0.24623225
   0.55501715  0.33418467  0.24405524
   0.83299733  0.49982044  0.24499411
   0.66573207  0.33417568  0.24372754
   0.72238519  0.49980289  0.24378806
   0.88872231  0.33297620  0.24588582
   0.16702518  0.83295656  0.24912132
  -0.00012931  0.66655585  0.24760475
   0.05561025  0.83314950  0.24861706
   0.22279564  0.66579979  0.24856591
   0.49967873  0.83201624  0.24451768
   0.33428155  0.66600029  0.24728993
   0.38895287  0.83339459  0.24625930
   0.55500161  0.66540573  0.24405408
   0.83268463  0.83289375  0.24516329
   0.66574109  0.66539375  0.24366632
   0.72132230  0.83269584  0.24396160
   0.88870639  0.66670949  0.24590811
   0.49975615  0.49979742  0.24440080
   0.61337692  0.49973478  0.48757326
grapheneN                               
           1
    12.802840   -0.000106   -0.056423
    -0.000103    7.392421    0.008033
    -0.065895    0.016402   14.951314
   C    N    Zn
  35   1   1
Direct configuration=    74
   0.16702922  0.16673184  0.24917104
  -0.00012859 -0.00011357  0.24810743
   0.05563069  0.16657783  0.24863690
   0.22216943 -0.00020051  0.24886892
   0.49968908  0.16761602  0.24449212
   0.33362628 -0.00021024  0.24709566
   0.38895506  0.16619421  0.24623535
   0.55556882 -0.00023552  0.24384181
   0.83271813  0.16682607  0.24520674
   0.66624271 -0.00015211  0.24362004
   0.72131884  0.16699419  0.24408753
   0.88832697 -0.00018318  0.24602536
   0.16679381  0.49981645  0.24868029
  -0.00008755  0.33314734  0.24760532
   0.05544948  0.49987425  0.24821985
   0.22284389  0.33387038  0.24867597
   0.33431659  0.33362863  0.24732897
   0.38990876  0.49979983  0.24623446
   0.55501382  0.33419725  0.24406725
   0.83299613  0.49981521  0.24498934
   0.66573238  0.33415911  0.24373641
   0.72239095  0.49981066  0.24379015
   0.88871446  0.33298098  0.24587294
   0.16702972  0.83294692  0.24910431
  -0.00013039  0.66656253  0.24758822
   0.05561178  0.83314353  0.24859884
   0.22279182  0.66580526  0.24855195
   0.49967782  0.83202124  0.24452247
   0.33428577  0.66599493  0.24728915
   0.38895665  0.83338913  0.24626532
   0.55499698  0.66538972  0.24406488
   0.83268520  0.83290787  0.24516724
   0.66574639  0.66539816  0.24367592
   0.72131688  0.83268533  0.24396292
   0.88870551  0.66670959  0.24589633
   0.49976433  0.49979735  0.24440280
   0.61338226  0.49974328  0.48766985
grapheneN                               
           1
    12.802600    0.000026   -0.058571
    -0.000028    7.391874    0.008051
    -0.068395    0.016435   14.952724
   C    N    Zn
  35   1   1
Direct configuration=    75
   0.16704195  0.16673792  0.24908162
  -0.00012500 -0.00008627  0.24800500
   0.05562947  0.16655609  0.24854771
   0.22218358 -0.00021176  0.24881004
   0.49970202  0.16757581  0.24450229
   0.33361889 -0.00023413  0.24718753
   0.38894787  0.16615581  0.24625525
   0.55558712 -0.00020885  0.24388467
   0.83269028  0.16678209  0.24523153
   0.66623873 -0.00016497  0.24367682
   0.72132682  0.16697609  0.24407019
   0.88831574 -0.00016096  0.24603651
   0.16678086  0.49984244  0.24865348
  -0.00012477  0.33312155  0.24754097
   0.05542983  0.49986870  0.24816224
   0.22284286  0.33390563  0.24861122
   0.33433095  0.33363861  0.24733366
   0.38990327  0.49979990  0.24624648
   0.55502541  0.33417100  0.24411949
   0.83301087  0.49982482  0.24496625
   0.66573784  0.33414927  0.24376754
   0.72239528  0.49982070  0.24381350
   0.88869691  0.33297046  0.24582334
   0.16703898  0.83293411  0.24901579
  -0.00015856  0.66660656  0.24752361
   0.05561879  0.83316283  0.24850998
   0.22280184  0.66576789  0.24849825
   0.49969399  0.83200624  0.24454376
   0.33429110  0.66595916  0.24728356
   0.38894341  0.83340006  0.24628055
   0.55501192  0.66540131  0.24410830
   0.83267752  0.83293968  0.24519508
   0.66575591  0.66540607  0.24370979
   0.72132329  0.83269429  0.24395640
   0.88869121  0.66674926  0.24584422
   0.49975173  0.49980150  0.24443478
   0.61341215  0.49978110  0.48811861
grapheneN                               
           1
    12.802292    0.000196   -0.061335
     0.000068    7.391169    0.008074
    -0.071614    0.016478   14.954540
   C    N    Zn
  35   1   1
Direct configuration=    76
   0.16705832  0.16674574  0.24896654
  -0.00012040 -0.00005114  0.24787316
   0.05562788  0.16652811  0.24843292
   0.22220179 -0.00022625  0.24873426
   0.49971869  0.16752405  0.24451538
   0.33360941 -0.00026489  0.24730578
   0.38893863  0.16610638  0.24628086
   0.55561070 -0.00017451  0.24393984
   0.83265444  0.16672547  0.24526343
   0.66623362 -0.00018153  0.24374991
   0.72133710  0.16695280  0.24404788
   0.88830130 -0.00013237  0.24605086
   0.16676420  0.49987591  0.24861898
  -0.00017271  0.33308834  0.24745813
   0.05540453  0.49986154  0.24808810
   0.22284150  0.33395101  0.24852788
   0.33434943  0.33365145  0.24733971
   0.38989620  0.49979999  0.24626196
   0.55504034  0.33413721  0.24418672
   0.83302983  0.49983719  0.24493654
   0.66574487  0.33413659  0.24380762
   0.72240086  0.49983361  0.24384356
   0.88867431  0.33295693  0.24575950
   0.16705087  0.83291762  0.24890187
  -0.00019484  0.66666324  0.24744045
   0.05562779  0.83318767  0.24839563
   0.22281473  0.66571978  0.24842913
   0.49971480  0.83198693  0.24457116
   0.33429796  0.66591312  0.24727635
   0.38892636  0.83341412  0.24630015
   0.55503115  0.66541622  0.24416419
   0.83266764  0.83298064  0.24523092
   0.66576817  0.66541626  0.24375339
   0.72133154  0.83270583  0.24394801
   0.88867279  0.66680032  0.24577715
   0.49973553  0.49980686  0.24447593
   0.61345075  0.49982977  0.48869622
grapheneN                               
           1
    12.801678    0.000536   -0.066864
     0.000262    7.389760    0.008121
    -0.078051    0.016563   14.958174
   C    N    Zn
  35   1   1
Direct configuration=    77
   0.16709098  0.16676138  0.24873642
  -0.00011128  0.00001914  0.24760950
   0.05562465  0.16647213  0.24820335
   0.22223816 -0.00025521  0.24858272
   0.49975203  0.16742050  0.24454157
   0.33359051 -0.00032642  0.24754224
   0.38892015  0.16600750  0.24633207
   0.55565788 -0.00010583  0.24405017
   0.83258277  0.16661221  0.24532721
   0.66622343 -0.00021466  0.24389606
   0.72135763  0.16690620  0.24400325
   0.88827241 -0.00007517  0.24607955
   0.16673084  0.49994285  0.24854997
  -0.00026861  0.33302192  0.24729245
   0.05535388  0.49984724  0.24793981
   0.22283876  0.33404178  0.24836122
   0.33438639  0.33367714  0.24735180
   0.38988206  0.49980017  0.24629291
   0.55507025  0.33406962  0.24432119
   0.83306775  0.49986194  0.24487712
   0.66575896  0.33411123  0.24388775
   0.72241203  0.49985945  0.24390367
   0.88862907  0.33292985  0.24563182
   0.16707460  0.83288464  0.24867405
  -0.00026745  0.66677661  0.24727414
   0.05564573  0.83323736  0.24816694
   0.22284048  0.66562355  0.24829091
   0.49975645  0.83194831  0.24462598
   0.33431168  0.66582102  0.24726194
   0.38889229  0.83344225  0.24633934
   0.55506965  0.66544605  0.24427595
   0.83264789  0.83306255  0.24530259
   0.66579272  0.66543662  0.24384058
   0.72134804  0.83272891  0.24393123
   0.88863592  0.66690246  0.24564302
   0.49970314  0.49981756  0.24455822
   0.61352823  0.49992713  0.48985130
grapheneN                               
           1
    12.802103    0.000301   -0.063040
     0.000128    7.390734    0.008088
    -0.073598    0.016504   14.955660
   C    N    Zn
  35   1   1
Direct configuration=    78
   0.16706847  0.16675056  0.24889556
  -0.00011750 -0.00002948  0.24779183
   0.05562696  0.16651086  0.24836211
   0.22221305 -0.00023517  0.24868751
   0.49972896  0.16749214  0.24452345
   0.33360350 -0.00028385  0.24737872
   0.38893291  0.16607591  0.24629666
   0.55562520 -0.00015334  0.24397385
   0.83263232  0.16669057  0.24528312
   0.66623043 -0.00019174  0.24379499
   0.72134344  0.16693844  0.24403411
   0.88829238 -0.00011474  0.24605972
   0.16675394  0.49989654  0.24859770
  -0.00020221  0.33306787  0.24740705
   0.05538897  0.49985713  0.24804237
   0.22284072  0.33397898  0.24847647
   0.33436081  0.33365937  0.24734343
   0.38989183  0.49980005  0.24627151
   0.55504951  0.33411638  0.24422819
   0.83304154  0.49984482  0.24491820
   0.66574919  0.33412878  0.24383233
   0.72240428  0.49984158  0.24386210
   0.88866041  0.33294858  0.24572013
   0.16705827  0.83290745  0.24883160
  -0.00021716  0.66669817  0.24738917
   0.05563340  0.83320298  0.24832509
   0.22282272  0.66569013  0.24838649
   0.49972762  0.83197503  0.24458806
   0.33430219  0.66588474  0.24727190
   0.38891585  0.83342279  0.24631225
   0.55504298  0.66542541  0.24419865
   0.83266153  0.83300588  0.24525303
   0.66577571  0.66542253  0.24378027
   0.72133663  0.83271294  0.24394283
   0.88866148  0.66683179  0.24573579
   0.49972552  0.49981015  0.24450132
   0.61347423  0.49985978  0.48905246
grapheneN                               
           1
    12.801696    0.000340   -0.065401
     0.000149    7.390552    0.008098
    -0.076351    0.016523   14.956533
   C    N    Zn
  35   1   1
Direct configuration=    79
   0.16707774  0.16671428  0.24879076
  -0.00011553 -0.00007127  0.24768890
   0.05564148  0.16652716  0.24825330
   0.22220433 -0.00021870  0.24862817
   0.49971719  0.16748251  0.24455214
   0.33361088 -0.00027523  0.24743785
   0.38894290  0.16606793  0.24633010
   0.55561809 -0.00019992  0.24402313
   0.83262017  0.16673296  0.24529437
   0.66624903 -0.00018623  0.24384330
   0.72134533  0.16685519  0.24403688
   0.88828172 -0.00010209  0.24606818
   0.16673652  0.49987622  0.24856214
  -0.00022169  0.33309110  0.24734591
   0.05540806  0.49986687  0.24796735
   0.22283550  0.33401229  0.24842371
   0.33432724  0.33361017  0.24733494
   0.38992129  0.49978838  0.24628498
   0.55505883  0.33406290  0.24425768
   0.83303338  0.49988374  0.24488968
   0.66576258  0.33418436  0.24385749
   0.72240075  0.49981019  0.24390009
   0.88863957  0.33290249  0.24568729
   0.16705182  0.83292187  0.24872782
  -0.00021606  0.66669464  0.24732787
   0.05563381  0.83324410  0.24821794
   0.22283454  0.66567238  0.24835152
   0.49971877  0.83200064  0.24462292
   0.33428308  0.66591592  0.24726141
   0.38893064  0.83337521  0.24633635
   0.55506337  0.66546540  0.24422452
   0.83265182  0.83299932  0.24526334
   0.66577331  0.66540933  0.24380500
   0.72134997  0.83276067  0.24395972
   0.88864427  0.66687364  0.24569504
   0.49971751  0.49979334  0.24456068
   0.61350785  0.49989824  0.48953754
grapheneN                               
           1
    12.801339    0.000375   -0.067474
     0.000168    7.390392    0.008107
    -0.078766    0.016539   14.957299
   C    N    Zn
  35   1   1
Direct configuration=    80
   0.16708586  0.16668244  0.24869880
  -0.00011381 -0.00010795  0.24759859
   0.05565420  0.16654146  0.24815783
   0.22219666 -0.00020424  0.24857611
   0.49970687  0.16747405  0.24457732
   0.33361737 -0.00026766  0.24748974
   0.38895167  0.16606093  0.24635945
   0.55561186 -0.00024079  0.24406637
   0.83260952  0.16677016  0.24530425
   0.66626537 -0.00018139  0.24388569
   0.72134698  0.16678213  0.24403931
   0.88827236 -0.00009098  0.24607561
   0.16672123  0.49985840  0.24853093
  -0.00023879  0.33311149  0.24729225
   0.05542481  0.49987541  0.24790153
   0.22283091  0.33404152  0.24837741
   0.33429777  0.33356700  0.24732748
   0.38994714  0.49977815  0.24629681
   0.55506700  0.33401596  0.24428357
   0.83302622  0.49991789  0.24486465
   0.66577434  0.33423313  0.24387957
   0.72239765  0.49978264  0.24393342
   0.88862127  0.33286204  0.24565846
   0.16704614  0.83293452  0.24863676
  -0.00021510  0.66669155  0.24727407
   0.05563414  0.83328018  0.24812392
   0.22284491  0.66565681  0.24832084
   0.49971100  0.83202312  0.24465350
   0.33426631  0.66594329  0.24725219
   0.38894363  0.83333345  0.24635750
   0.55508126  0.66550048  0.24424723
   0.83264329  0.83299356  0.24527239
   0.66577122  0.66539774  0.24382670
   0.72136168  0.83280255  0.24397454
   0.88862917  0.66691036  0.24565928
   0.49971050  0.49977859  0.24461276
   0.61353745  0.49993199  0.48996317
grapheneN                               
           1
    12.801238    0.000284   -0.070125
     0.000114    7.390612    0.008121
    -0.081865    0.016568   14.957004
   C    N    Zn
  35   1   1
Direct configuration=    81
   0.16707503  0.16668687  0.24857429
  -0.00010602 -0.00010810  0.24750775
   0.05565611  0.16658347  0.24802094
   0.22219418 -0.00020341  0.24851184
   0.49969666  0.16746235  0.24463515
   0.33364531 -0.00026978  0.24749780
   0.38894251  0.16607600  0.24641128
   0.55557964 -0.00029513  0.24412261
   0.83261731  0.16679798  0.24529159
   0.66627264 -0.00018838  0.24391590
   0.72133010  0.16680108  0.24407683
   0.88827342 -0.00009706  0.24607029
   0.16673147  0.49983034  0.24847415
  -0.00020994  0.33314571  0.24722399
   0.05543465  0.49990491  0.24781456
   0.22280932  0.33397905  0.24834788
   0.33426007  0.33355717  0.24730246
   0.38995478  0.49974175  0.24631314
   0.55507549  0.33400735  0.24428976
   0.83300055  0.49991007  0.24483703
   0.66577493  0.33419620  0.24390048
   0.72238619  0.49977967  0.24397416
   0.88861468  0.33291729  0.24564699
   0.16703976  0.83296049  0.24851992
  -0.00017845  0.66667620  0.24720743
   0.05562425  0.83324268  0.24798856
   0.22281647  0.66569749  0.24830382
   0.49970306  0.83202798  0.24470131
   0.33426124  0.66595474  0.24723677
   0.38895276  0.83332288  0.24639693
   0.55508304  0.66551680  0.24425990
   0.83263832  0.83301477  0.24525821
   0.66577328  0.66541402  0.24384461
   0.72135709  0.83279617  0.24402946
   0.88865019  0.66687336  0.24563144
   0.49973552  0.49975384  0.24469786
   0.61357446  0.49997320  0.49051289
grapheneN                               
           1
    12.801100    0.000158   -0.073786
     0.000039    7.390916    0.008140
    -0.086143    0.016609   14.956598
   C    N    Zn
  35   1   1
Direct configuration=    82
   0.16706004  0.16669298  0.24840237
  -0.00009529 -0.00010832  0.24738233
   0.05565869  0.16664147  0.24783193
   0.22219074 -0.00020228  0.24842311
   0.49968258  0.16744620  0.24471500
   0.33368389 -0.00027272  0.24750892
   0.38892989  0.16609682  0.24648285
   0.55553517 -0.00037015  0.24420027
   0.83262807  0.16683638  0.24527411
   0.66628270 -0.00019802  0.24395761
   0.72130681  0.16682724  0.24412864
   0.88827488 -0.00010544  0.24606294
   0.16674558  0.49979159  0.24839575
  -0.00017013  0.33319297  0.24712973
   0.05544820  0.49994565  0.24769448
   0.22277951  0.33389280  0.24830711
   0.33420800  0.33354361  0.24726791
   0.38996533  0.49969151  0.24633569
   0.55508721  0.33399546  0.24429832
   0.83296509  0.49989927  0.24479890
   0.66577575  0.33414520  0.24392935
   0.72237037  0.49977556  0.24403041
   0.88860559  0.33299359  0.24563114
   0.16703091  0.83299633  0.24835860
  -0.00012786  0.66665501  0.24711542
   0.05561054  0.83319089  0.24780165
   0.22277719  0.66575364  0.24828031
   0.49969210  0.83203468  0.24476732
   0.33425424  0.66597055  0.24721548
   0.38896537  0.83330829  0.24645139
   0.55508550  0.66553932  0.24427741
   0.83263145  0.83304406  0.24523864
   0.66577613  0.66543649  0.24386933
   0.72135076  0.83278736  0.24410528
   0.88867921  0.66682228  0.24559300
   0.49977011  0.49971966  0.24481538
   0.61362575  0.50003008  0.49127193
grapheneN                               
           1
    12.801765    0.000272   -0.076148
     0.000103    7.391372    0.008183
    -0.088917    0.016699   14.954932
   C    N    Zn
  35   1   1
Direct configuration=    83
   0.16703424  0.16667155  0.24830149
  -0.00009052 -0.00005180  0.24732435
   0.05562079  0.16662289  0.24772655
   0.22222583 -0.00020428  0.24834460
   0.49968995  0.16744438  0.24478753
   0.33365388 -0.00027708  0.24745764
   0.38890562  0.16611846  0.24652866
   0.55555649 -0.00029074  0.24423949
   0.83264106  0.16682825  0.24525820
   0.66620564 -0.00022437  0.24397454
   0.72132689  0.16689314  0.24418715
   0.88829573 -0.00006762  0.24601973
   0.16677335  0.49982791  0.24832539
  -0.00015974  0.33321160  0.24705924
   0.05547485  0.49989859  0.24764034
   0.22275929  0.33385481  0.24828523
   0.33424429  0.33358356  0.24724605
   0.38990445  0.49970178  0.24634879
   0.55507805  0.33399603  0.24430159
   0.83297012  0.49990038  0.24480551
   0.66574628  0.33409466  0.24394585
   0.72233417  0.49980341  0.24404674
   0.88866857  0.33305386  0.24563790
   0.16701321  0.83301481  0.24827002
  -0.00014134  0.66664923  0.24704401
   0.05562901  0.83320328  0.24769035
   0.22277974  0.66576277  0.24826629
   0.49970216  0.83193419  0.24481042
   0.33427075  0.66589405  0.24721557
   0.38893564  0.83336097  0.24649071
   0.55506680  0.66548142  0.24429289
   0.83267411  0.83295333  0.24522174
   0.66576516  0.66544069  0.24388839
   0.72134813  0.83275321  0.24416728
   0.88869344  0.66681288  0.24557903
   0.49979056  0.49972599  0.24487590
   0.61365343  0.50006380  0.49174487
grapheneN                               
           1
    12.801898    0.000295   -0.076621
     0.000116    7.391463    0.008192
    -0.089473    0.016718   14.954598
   C    N    Zn
  35   1   1
Direct configuration=    84
   0.16702907  0.16666726  0.24828127
  -0.00008957 -0.00004047  0.24731273
   0.05561319  0.16661917  0.24770544
   0.22223286 -0.00020468  0.24832887
   0.49969143  0.16744402  0.24480207
   0.33364786 -0.00027795  0.24744736
   0.38890076  0.16612279  0.24653784
   0.55556076 -0.00027484  0.24424735
   0.83264366  0.16682662  0.24525502
   0.66619020 -0.00022965  0.24397793
   0.72133091  0.16690634  0.24419887
   0.88829990 -0.00006004  0.24601107
   0.16677891  0.49983519  0.24831130
  -0.00015766  0.33321533  0.24704512
   0.05548018  0.49988917  0.24762949
   0.22275524  0.33384720  0.24828085
   0.33425156  0.33359157  0.24724167
   0.38989225  0.49970384  0.24635141
   0.55507622  0.33399615  0.24430225
   0.83297112  0.49990060  0.24480683
   0.66574037  0.33408453  0.24394916
   0.72232692  0.49980899  0.24405001
   0.88868119  0.33306594  0.24563925
   0.16700966  0.83301851  0.24825227
  -0.00014405  0.66664807  0.24702970
   0.05563270  0.83320577  0.24766805
   0.22278025  0.66576460  0.24826348
   0.49970418  0.83191406  0.24481905
   0.33427406  0.66587873  0.24721559
   0.38892968  0.83337152  0.24649859
   0.55506305  0.66546982  0.24429599
   0.83268266  0.83293516  0.24521835
   0.66576297  0.66544153  0.24389221
   0.72134760  0.83274637  0.24417970
   0.88869629  0.66681099  0.24557623
   0.49979466  0.49972725  0.24488803
   0.61365900  0.50007055  0.49183963
grapheneN                               
           1
    12.802939    0.000203   -0.078497
     0.000063    7.391804    0.008234
    -0.091682    0.016805   14.952720
   C    N    Zn
  35   1   1
Direct configuration=    85
   0.16700935  0.16664545  0.24821367
  -0.00008861 -0.00003539  0.24726927
   0.05559180  0.16659366  0.24763610
   0.22220993 -0.00019806  0.24824673
   0.49967922  0.16747455  0.24487127
   0.33361945 -0.00025134  0.24736877
   0.38890864  0.16612525  0.24655963
   0.55555162 -0.00025647  0.24427025
   0.83267539  0.16686858  0.24525172
   0.66618978 -0.00019113  0.24399815
   0.72133919  0.16687421  0.24425621
   0.88831168 -0.00006959  0.24594430
   0.16679940  0.49985736  0.24824908
  -0.00013764  0.33319077  0.24698428
   0.05550081  0.49987411  0.24759879
   0.22277213  0.33387675  0.24824852
   0.33425864  0.33357435  0.24724042
   0.38988466  0.49973597  0.24636190
   0.55504078  0.33399521  0.24431951
   0.83299345  0.49991177  0.24484036
   0.66573162  0.33412131  0.24396424
   0.72230834  0.49980055  0.24404555
   0.88870611  0.33304010  0.24564580
   0.16703840  0.83302350  0.24820110
  -0.00013772  0.66663694  0.24695977
   0.05562465  0.83324370  0.24759771
   0.22281319  0.66575595  0.24823800
   0.49969719  0.83190036  0.24485298
   0.33426329  0.66589557  0.24723529
   0.38892298  0.83334800  0.24651988
   0.55503913  0.66539085  0.24432221
   0.83270254  0.83292897  0.24521076
   0.66574794  0.66542852  0.24391650
   0.72135050  0.83272700  0.24422369
   0.88868591  0.66678646  0.24557896
   0.49975839  0.49972387  0.24490981
   0.61367793  0.50009234  0.49219882
grapheneN                               
           1
    12.803715    0.000135   -0.079895
     0.000023    7.392057    0.008265
    -0.093330    0.016871   14.951321
   C    N    Zn
  35   1   1
Direct configuration=    86
   0.16699463  0.16662918  0.24816325
  -0.00008790 -0.00003161  0.24723686
   0.05557584  0.16657464  0.24758439
   0.22219282 -0.00019313  0.24818547
   0.49967012  0.16749732  0.24492287
   0.33359826 -0.00023149  0.24731015
   0.38891453  0.16612708  0.24657588
   0.55554480 -0.00024277  0.24428733
   0.83269905  0.16689986  0.24524927
   0.66618947 -0.00016241  0.24401323
   0.72134537  0.16685026  0.24429898
   0.88832046 -0.00007671  0.24589452
   0.16681467  0.49987389  0.24820268
  -0.00012271  0.33317246  0.24693892
   0.05551618  0.49986289  0.24757589
   0.22278472  0.33389878  0.24822442
   0.33426391  0.33356151  0.24723949
   0.38987900  0.49975994  0.24636972
   0.55501435  0.33399451  0.24433239
   0.83301011  0.49992009  0.24486536
   0.66572510  0.33414872  0.24397549
   0.72229449  0.49979425  0.24404222
   0.88872468  0.33302084  0.24565069
   0.16705983  0.83302722  0.24816294
  -0.00013301  0.66662864  0.24690763
   0.05561863  0.83327199  0.24754525
   0.22283775  0.66574950  0.24821900
   0.49969199  0.83189015  0.24487828
   0.33425526  0.66590813  0.24724999
   0.38891799  0.83333046  0.24653576
   0.55502130  0.66533197  0.24434176
   0.83271737  0.83292436  0.24520511
   0.66573675  0.66541882  0.24393462
   0.72135266  0.83271256  0.24425650
   0.88867817  0.66676817  0.24558099
   0.49973135  0.49972135  0.24492604
   0.61369209  0.50010858  0.49246669
grapheneN                               
           1
    12.804214    0.000214   -0.081707
     0.000067    7.392351    0.008310
    -0.095456    0.016963   14.950171
   C    N    Zn
  35   1   1
Direct configuration=    87
   0.16699101  0.16666811  0.24810309
  -0.00010545 -0.00009891  0.24718012
   0.05559642  0.16656893  0.24752763
   0.22217326 -0.00015700  0.24810106
   0.49965727  0.16749497  0.24498449
   0.33359766 -0.00022387  0.24722584
   0.38891290  0.16611382  0.24657814
   0.55552903 -0.00026752  0.24430479
   0.83270942  0.16688333  0.24525387
   0.66622931 -0.00016501  0.24405026
   0.72134745  0.16686640  0.24434683
   0.88832343 -0.00009326  0.24582262
   0.16682330  0.49985823  0.24815118
  -0.00010149  0.33315713  0.24688342
   0.05553142  0.49988340  0.24753417
   0.22279895  0.33389872  0.24817303
   0.33425142  0.33356502  0.24725296
   0.38988648  0.49975919  0.24637986
   0.55500584  0.33402090  0.24436945
   0.83300071  0.49987290  0.24491038
   0.66571115  0.33415264  0.24399674
   0.72232906  0.49978080  0.24403990
   0.88871950  0.33304322  0.24565080
   0.16706185  0.83300396  0.24811903
  -0.00011563  0.66662754  0.24684167
   0.05563127  0.83324280  0.24749654
   0.22284247  0.66576488  0.24818084
   0.49967778  0.83191229  0.24491373
   0.33425631  0.66595286  0.24727998
   0.38891502  0.83334244  0.24654130
   0.55500297  0.66533118  0.24437827
   0.83269181  0.83296317  0.24520127
   0.66571526  0.66539019  0.24396701
   0.72135314  0.83273381  0.24429008
   0.88869958  0.66676498  0.24558376
   0.49967747  0.49969772  0.24492802
   0.61371269  0.50013007  0.49280785
grapheneN                               
           1
    12.804417    0.000246   -0.082442
     0.000085    7.392471    0.008328
    -0.096320    0.017000   14.949704
   C    N    Zn
  35   1   1
Direct configuration=    88
   0.16698954  0.16668391  0.24807867
  -0.00011258 -0.00012624  0.24715708
   0.05560478  0.16656661  0.24750459
   0.22216531 -0.00014234  0.24806679
   0.49965205  0.16749402  0.24500951
   0.33359742 -0.00022078  0.24719161
   0.38891224  0.16610844  0.24657906
   0.55552263 -0.00027757  0.24431187
   0.83271363  0.16687662  0.24525574
   0.66624549 -0.00016607  0.24406529
   0.72134830  0.16687296  0.24436625
   0.88832463 -0.00009998  0.24579344
   0.16682680  0.49985188  0.24813027
  -0.00009287  0.33315091  0.24686089
   0.05553761  0.49989172  0.24751723
   0.22280472  0.33389869  0.24815216
   0.33424635  0.33356644  0.24725843
   0.38988952  0.49975889  0.24638398
   0.55500239  0.33403161  0.24438449
   0.83299690  0.49985374  0.24492866
   0.66570549  0.33415423  0.24400536
   0.72234310  0.49977534  0.24403896
   0.88871739  0.33305230  0.24565084
   0.16706267  0.83299452  0.24810121
  -0.00010858  0.66662710  0.24681490
   0.05563640  0.83323095  0.24747677
   0.22284438  0.66577113  0.24816535
   0.49967202  0.83192128  0.24492812
   0.33425674  0.66597101  0.24729216
   0.38891382  0.83334731  0.24654356
   0.55499553  0.66533085  0.24439309
   0.83268144  0.83297893  0.24519971
   0.66570654  0.66537856  0.24398016
   0.72135334  0.83274244  0.24430372
   0.88870826  0.66676368  0.24558488
   0.49965560  0.49968813  0.24492883
   0.61372107  0.50013880  0.49294636
grapheneN                               
           1
    12.803947    0.000252   -0.083298
     0.000088    7.392383    0.008368
    -0.097310    0.017081   14.950444
   C    N    Zn
  35   1   1
Direct configuration=    89
   0.16701678  0.16671081  0.24805705
  -0.00009161 -0.00013115  0.24710831
   0.05562259  0.16655198  0.24748788
   0.22217282 -0.00013690  0.24802916
   0.49966921  0.16746315  0.24502104
   0.33359703 -0.00023447  0.24715427
   0.38889262  0.16611222  0.24655651
   0.55555427 -0.00029469  0.24432222
   0.83269369  0.16685124  0.24526221
   0.66624255 -0.00020590  0.24410289
   0.72135000  0.16690905  0.24437801
   0.88830181 -0.00010258  0.24576236
   0.16682284  0.49984077  0.24811100
  -0.00010236  0.33317368  0.24684320
   0.05553491  0.49989376  0.24747766
   0.22280277  0.33388148  0.24811858
   0.33424768  0.33357884  0.24726697
   0.38986410  0.49973950  0.24639676
   0.55501131  0.33403517  0.24442692
   0.83299675  0.49987252  0.24494837
   0.66570654  0.33414173  0.24402795
   0.72234737  0.49976901  0.24404845
   0.88871697  0.33303308  0.24564121
   0.16704207  0.83301492  0.24807911
  -0.00010479  0.66663282  0.24679514
   0.05565280  0.83316487  0.24746469
   0.22282507  0.66577673  0.24813685
   0.49966745  0.83194099  0.24494139
   0.33427243  0.66596993  0.24730666
   0.38890766  0.83340063  0.24652491
   0.55499790  0.66538307  0.24441798
   0.83266472  0.83295721  0.24519855
   0.66570709  0.66538221  0.24399949
   0.72133569  0.83274194  0.24431410
   0.88870513  0.66678144  0.24558856
   0.49966385  0.49969360  0.24491829
   0.61373234  0.50014734  0.49311532
grapheneN                               
           1
    12.803777    0.000254   -0.083608
     0.000089    7.392351    0.008383
    -0.097669    0.017111   14.950712
   C    N    Zn
  35   1   1
Direct configuration=    90
   0.16702666  0.16672056  0.24804921
  -0.00008401 -0.00013293  0.24709063
   0.05562905  0.16654667  0.24748183
   0.22217554 -0.00013492  0.24801551
   0.49967543  0.16745196  0.24502522
   0.33359689 -0.00023943  0.24714073
   0.38888550  0.16611358  0.24654833
   0.55556574 -0.00030089  0.24432597
   0.83268646  0.16684204  0.24526455
   0.66624148 -0.00022033  0.24411652
   0.72135062  0.16692213  0.24438228
   0.88829354 -0.00010352  0.24575110
   0.16682141  0.49983675  0.24810401
  -0.00010580  0.33318193  0.24683679
   0.05553394  0.49989450  0.24746332
   0.22280206  0.33387523  0.24810640
   0.33424816  0.33358333  0.24727006
   0.38985489  0.49973247  0.24640139
   0.55501454  0.33403646  0.24444230
   0.83299670  0.49987932  0.24495551
   0.66570692  0.33413720  0.24403614
   0.72234891  0.49976671  0.24405189
   0.88871681  0.33302611  0.24563772
   0.16703460  0.83302232  0.24807109
  -0.00010342  0.66663490  0.24678798
   0.05565875  0.83314092  0.24746031
   0.22281807  0.66577876  0.24812651
   0.49966580  0.83194813  0.24494620
   0.33427812  0.66596954  0.24731192
   0.38890543  0.83341996  0.24651814
   0.55499876  0.66540200  0.24442699
   0.83265866  0.83294934  0.24519813
   0.66570730  0.66538353  0.24400650
   0.72132929  0.83274176  0.24431786
   0.88870400  0.66678787  0.24558989
   0.49966684  0.49969558  0.24491447
   0.61373643  0.50015044  0.49317657
grapheneN                               
           1
    12.802966    0.000098   -0.084134
    -0.000001    7.392136    0.008405
    -0.098269    0.017155   14.952101
   C    N    Zn
  35   1   1
Direct configuration=    91
   0.16703319  0.16667099  0.24804414
  -0.00007560 -0.00012812  0.24704514
   0.05563823  0.16655796  0.24747404
   0.22217901 -0.00013696  0.24799948
   0.49968264  0.16743535  0.24501807
   0.33358626 -0.00022015  0.24711967
   0.38890456  0.16611487  0.24651712
   0.55557658 -0.00030491  0.24434315
   0.83267027  0.16684563  0.24526651
   0.66623918 -0.00018278  0.24415330
   0.72134497  0.16687869  0.24437961
   0.88828893 -0.00012312  0.24573534
   0.16681297  0.49983548  0.24808803
  -0.00011525  0.33317237  0.24682978
   0.05551055  0.49990085  0.24742891
   0.22280340  0.33389290  0.24808193
   0.33424255  0.33356828  0.24727031
   0.38985616  0.49974038  0.24641297
   0.55502499  0.33401813  0.24448322
   0.83300833  0.49990476  0.24495793
   0.66572284  0.33414426  0.24406142
   0.72232992  0.49978744  0.24407146
   0.88870491  0.33301369  0.24563124
   0.16703759  0.83303657  0.24805189
  -0.00011199  0.66661410  0.24678564
   0.05564973  0.83314282  0.24745820
   0.22281502  0.66576922  0.24810691
   0.49967246  0.83197912  0.24494945
   0.33426816  0.66596518  0.24731089
   0.38891371  0.83341842  0.24649587
   0.55502022  0.66542071  0.24444375
   0.83265074  0.83292942  0.24519593
   0.66570978  0.66541410  0.24402114
   0.72131921  0.83270588  0.24432487
   0.88868893  0.66678713  0.24559354
   0.49969145  0.49971791  0.24490772
   0.61374548  0.50015344  0.49329147
grapheneN                               
           1
    12.802661    0.000039   -0.084333
    -0.000035    7.392055    0.008414
    -0.098495    0.017171   14.952624
   C    N    Zn
  35   1   1
Direct configuration=    92
   0.16703565  0.16665232  0.24804223
  -0.00007244 -0.00012631  0.24702802
   0.05564169  0.16656221  0.24747111
   0.22218031 -0.00013773  0.24799344
   0.49968535  0.16742910  0.24501537
   0.33358225 -0.00021289  0.24711174
   0.38891173  0.16611535  0.24650536
   0.55558066 -0.00030642  0.24434962
   0.83266418  0.16684698  0.24526725
   0.66623831 -0.00016864  0.24416714
   0.72134284  0.16686233  0.24437860
   0.88828720 -0.00013051  0.24572941
   0.16680979  0.49983500  0.24808202
  -0.00011881  0.33316877  0.24682714
   0.05550174  0.49990325  0.24741595
   0.22280390  0.33389956  0.24807272
   0.33424043  0.33356261  0.24727040
   0.38985664  0.49974335  0.24641733
   0.55502893  0.33401123  0.24449863
   0.83301271  0.49991433  0.24495884
   0.66572883  0.33414691  0.24407094
   0.72232277  0.49979524  0.24407882
   0.88870042  0.33300902  0.24562880
   0.16703871  0.83304193  0.24804466
  -0.00011521  0.66660627  0.24678477
   0.05564633  0.83314354  0.24745740
   0.22281387  0.66576563  0.24809953
   0.49967496  0.83199079  0.24495067
   0.33426442  0.66596353  0.24731050
   0.38891683  0.83341784  0.24648748
   0.55502830  0.66542775  0.24445005
   0.83264775  0.83292192  0.24519510
   0.66571072  0.66542562  0.24402665
   0.72131541  0.83269237  0.24432751
   0.88868326  0.66678685  0.24559491
   0.49970071  0.49972632  0.24490518
   0.61374889  0.50015456  0.49333473
grapheneN                               
           1
    12.802065    0.000087   -0.084838
    -0.000007    7.391715    0.008434
    -0.099071    0.017211   14.954016
   C    N    Zn
  35   1   1
Direct configuration=    93
   0.16703523  0.16664738  0.24804383
  -0.00008450 -0.00011910  0.24698285
   0.05564261  0.16656908  0.24746088
   0.22218006 -0.00015335  0.24798362
   0.49969472  0.16743098  0.24500123
   0.33359599 -0.00021522  0.24709084
   0.38892390  0.16611500  0.24647441
   0.55557473 -0.00028403  0.24437399
   0.83266032  0.16682831  0.24526298
   0.66624396 -0.00018514  0.24420262
   0.72133003  0.16685789  0.24437946
   0.88829139 -0.00014024  0.24571537
   0.16678961  0.49984848  0.24806187
  -0.00012839  0.33314276  0.24681950
   0.05548286  0.49988890  0.24738156
   0.22279663  0.33389427  0.24805224
   0.33424934  0.33355702  0.24726147
   0.38987774  0.49975698  0.24642763
   0.55504595  0.33400121  0.24453991
   0.83299885  0.49990380  0.24495194
   0.66574071  0.33414541  0.24410394
   0.72232291  0.49981490  0.24410814
   0.88868652  0.33301823  0.24562589
   0.16704614  0.83301741  0.24803050
  -0.00013658  0.66660070  0.24678736
   0.05563426  0.83317009  0.24745209
   0.22281230  0.66576986  0.24808786
   0.49969126  0.83199555  0.24494566
   0.33425694  0.66595978  0.24729832
   0.38891687  0.83340806  0.24646080
   0.55502404  0.66545428  0.24446445
   0.83263836  0.83291370  0.24519151
   0.66571571  0.66542483  0.24404619
   0.72132170  0.83271265  0.24433223
   0.88868920  0.66679373  0.24559251
   0.49972058  0.49974065  0.24490694
   0.61375810  0.50015519  0.49344741
grapheneN                               
           1
    12.801791    0.000109   -0.085070
     0.000005    7.391559    0.008444
    -0.099336    0.017228   14.954654
   C    N    Zn
  35   1   1
Direct configuration=    94
   0.16703504  0.16664512  0.24804456
  -0.00009003 -0.00011580  0.24696215
   0.05564303  0.16657223  0.24745620
   0.22217995 -0.00016050  0.24797912
   0.49969902  0.16743185  0.24499475
   0.33360229 -0.00021628  0.24708127
   0.38892948  0.16611484  0.24646023
   0.55557201 -0.00027376  0.24438516
   0.83265856  0.16681976  0.24526103
   0.66624655 -0.00019271  0.24421887
   0.72132416  0.16685585  0.24437985
   0.88829331 -0.00014471  0.24570894
   0.16678036  0.49985466  0.24805264
  -0.00013278  0.33313084  0.24681600
   0.05547420  0.49988233  0.24736580
   0.22279329  0.33389185  0.24804285
   0.33425342  0.33355446  0.24725738
   0.38988740  0.49976322  0.24643235
   0.55505375  0.33399661  0.24455882
   0.83299251  0.49989897  0.24494878
   0.66574615  0.33414472  0.24411906
   0.72232297  0.49982390  0.24412157
   0.88868015  0.33302245  0.24562456
   0.16704954  0.83300618  0.24802402
  -0.00014637  0.66659814  0.24678855
   0.05562872  0.83318225  0.24744966
   0.22281159  0.66577181  0.24808252
   0.49969873  0.83199773  0.24494336
   0.33425351  0.66595805  0.24729273
   0.38891689  0.83340358  0.24644857
   0.55502209  0.66546643  0.24447105
   0.83263406  0.83290993  0.24518987
   0.66571800  0.66542447  0.24405515
   0.72132457  0.83272195  0.24433439
   0.88869192  0.66679688  0.24559142
   0.49972969  0.49974722  0.24490774
   0.61376233  0.50015547  0.49349904
grapheneN                               
           1
    12.801753    0.000142   -0.085465
     0.000024    7.391354    0.008435
    -0.099794    0.017209   14.955121
   C    N    Zn
  35   1   1
Direct configuration=    95
   0.16702804  0.16667838  0.24803928
  -0.00009757 -0.00012303  0.24692996
   0.05562786  0.16655116  0.24744340
   0.22218805 -0.00018005  0.24797467
   0.49970725  0.16746439  0.24498311
   0.33362527 -0.00024138  0.24706111
   0.38892796  0.16611540  0.24643299
   0.55557289 -0.00026150  0.24441123
   0.83266177  0.16680111  0.24525000
   0.66623200 -0.00022304  0.24424090
   0.72133507  0.16687218  0.24438958
   0.88828335 -0.00013917  0.24569667
   0.16676291  0.49983378  0.24802666
  -0.00014419  0.33312179  0.24680380
   0.05546030  0.49985751  0.24734479
   0.22278831  0.33388088  0.24803436
   0.33426931  0.33358381  0.24724145
   0.38991042  0.49975845  0.24643610
   0.55507335  0.33403274  0.24457896
   0.83297677  0.49989944  0.24494015
   0.66573784  0.33414754  0.24415602
   0.72234117  0.49981814  0.24414861
   0.88867272  0.33301381  0.24562460
   0.16703924  0.83298873  0.24801663
  -0.00015243  0.66663004  0.24678975
   0.05562456  0.83318171  0.24743605
   0.22280598  0.66576152  0.24807643
   0.49969418  0.83199587  0.24493359
   0.33426486  0.66596474  0.24727461
   0.38891942  0.83339488  0.24642446
   0.55503059  0.66546546  0.24448210
   0.83264462  0.83292754  0.24518487
   0.66571283  0.66544429  0.24407759
   0.72133593  0.83274976  0.24434245
   0.88867653  0.66677385  0.24559337
   0.49973153  0.49974510  0.24492404
   0.61377135  0.50015415  0.49360567
grapheneN                               
           1
    12.801744    0.000149   -0.085556
     0.000028    7.391306    0.008433
    -0.099899    0.017204   14.955228
   C    N    Zn
  35   1   1
Direct configuration=    96
   0.16702642  0.16668605  0.24803806
  -0.00009930 -0.00012469  0.24692255
   0.05562436  0.16654630  0.24744046
   0.22218992 -0.00018456  0.24797365
   0.49970915  0.16747189  0.24498043
   0.33363056 -0.00024717  0.24705646
   0.38892760  0.16611554  0.24642671
   0.55557309 -0.00025868  0.24441723
   0.83266251  0.16679681  0.24524746
   0.66622865 -0.00023003  0.24424598
   0.72133759  0.16687594  0.24439183
   0.88828105 -0.00013789  0.24569384
   0.16675889  0.49982897  0.24802067
  -0.00014682  0.33311970  0.24680099
   0.05545709  0.49985179  0.24733995
   0.22278717  0.33387835  0.24803240
   0.33427297  0.33359057  0.24723778
   0.38991573  0.49975735  0.24643697
   0.55507787  0.33404106  0.24458360
   0.83297314  0.49989955  0.24493816
   0.66573592  0.33414819  0.24416453
   0.72234537  0.49981682  0.24415484
   0.88867101  0.33301182  0.24562461
   0.16703687  0.83298471  0.24801492
  -0.00015382  0.66663739  0.24679002
   0.05562360  0.83318158  0.24743291
   0.22280469  0.66575915  0.24807502
   0.49969313  0.83199544  0.24493134
   0.33426748  0.66596628  0.24727044
   0.38892000  0.83339288  0.24641890
   0.55503254  0.66546524  0.24448464
   0.83264705  0.83293160  0.24518372
   0.66571164  0.66544886  0.24408277
   0.72133855  0.83275617  0.24434431
   0.88867299  0.66676854  0.24559382
   0.49973196  0.49974461  0.24492779
   0.61377343  0.50015385  0.49363025
grapheneN                               
           1
    12.802139    0.000158   -0.085918
     0.000032    7.391320    0.008377
    -0.100328    0.017093   14.954744
   C    N    Zn
  35   1   1
Direct configuration=    97
   0.16702058  0.16667936  0.24803330
  -0.00010614 -0.00014420  0.24690004
   0.05560639  0.16652700  0.24741779
   0.22219908 -0.00018677  0.24797064
   0.49971372  0.16751866  0.24497361
   0.33363123 -0.00024863  0.24703030
   0.38893042  0.16612867  0.24639903
   0.55557696 -0.00026746  0.24443922
   0.83266187  0.16680453  0.24523184
   0.66622474 -0.00019475  0.24426248
   0.72134298  0.16686833  0.24441251
   0.88827177 -0.00013760  0.24568089
   0.16675071  0.49980636  0.24799678
  -0.00016739  0.33311307  0.24678262
   0.05544506  0.49985076  0.24732841
   0.22279540  0.33388854  0.24802861
   0.33427587  0.33361073  0.24721533
   0.38992809  0.49975714  0.24643262
   0.55507684  0.33407295  0.24459051
   0.83297491  0.49987561  0.24493434
   0.66574258  0.33416267  0.24420767
   0.72233950  0.49982148  0.24418110
   0.88866765  0.33298959  0.24562250
   0.16702450  0.83298413  0.24801137
  -0.00015716  0.66664223  0.24678596
   0.05562001  0.83316378  0.24741007
   0.22280087  0.66572340  0.24806775
   0.49968112  0.83199014  0.24492765
   0.33427846  0.66595832  0.24724747
   0.38893277  0.83337613  0.24639319
   0.55504045  0.66545431  0.24449532
   0.83266037  0.83294400  0.24518176
   0.66572210  0.66546636  0.24411072
   0.72134244  0.83275927  0.24435765
   0.88867151  0.66678970  0.24558696
   0.49973619  0.49974307  0.24495582
   0.61378358  0.50014915  0.49374619
grapheneN                               
           1
    12.802391    0.000163   -0.086149
     0.000035    7.391329    0.008342
    -0.100602    0.017022   14.954435
   C    N    Zn
  35   1   1
Direct configuration=    98
   0.16701685  0.16667509  0.24803026
  -0.00011050 -0.00015667  0.24688565
   0.05559490  0.16651466  0.24740331
   0.22220493 -0.00018819  0.24796871
   0.49971664  0.16754853  0.24496925
   0.33363165 -0.00024956  0.24701358
   0.38893222  0.16613705  0.24638134
   0.55557943 -0.00027306  0.24445328
   0.83266146  0.16680946  0.24522185
   0.66622225 -0.00017221  0.24427302
   0.72134643  0.16686347  0.24442573
   0.88826584 -0.00013741  0.24567261
   0.16674548  0.49979191  0.24798152
  -0.00018053  0.33310883  0.24677088
   0.05543737  0.49985011  0.24732103
   0.22280067  0.33389504  0.24802619
   0.33427772  0.33362361  0.24720098
   0.38993600  0.49975700  0.24642985
   0.55507619  0.33409332  0.24459493
   0.83297604  0.49986031  0.24493190
   0.66574683  0.33417192  0.24423522
   0.72233575  0.49982446  0.24419788
   0.88866550  0.33297539  0.24562115
   0.16701660  0.83298376  0.24800910
  -0.00015929  0.66664532  0.24678336
   0.05561773  0.83315240  0.24739547
   0.22279843  0.66570056  0.24806311
   0.49967344  0.83198675  0.24492530
   0.33428548  0.66595324  0.24723279
   0.38894094  0.83336543  0.24637677
   0.55504550  0.66544732  0.24450215
   0.83266888  0.83295191  0.24518051
   0.66572878  0.66547755  0.24412858
   0.72134493  0.83276125  0.24436618
   0.88867057  0.66680322  0.24558258
   0.49973890  0.49974208  0.24497373
   0.61379007  0.50014615  0.49382027
grapheneN                               
           1
    12.802723    0.000203   -0.086442
     0.000057    7.391539    0.008267
    -0.100953    0.016870   14.953629
   C    N    Zn
  35   1   1
Direct configuration=    99
   0.16701946  0.16665671  0.24802681
  -0.00012142 -0.00016111  0.24687011
   0.05559152  0.16651131  0.24738246
   0.22220124 -0.00018293  0.24796477
   0.49971704  0.16755504  0.24496902
   0.33363052 -0.00023833  0.24698876
   0.38893582  0.16615398  0.24635811
   0.55557478 -0.00026044  0.24446543
   0.83265603  0.16680940  0.24521030
   0.66622815 -0.00016047  0.24428196
   0.72134740  0.16687034  0.24444565
   0.88826992 -0.00013216  0.24565954
   0.16674404  0.49978506  0.24796844
  -0.00018556  0.33309749  0.24675437
   0.05542867  0.49985099  0.24731491
   0.22280450  0.33389412  0.24802078
   0.33427242  0.33362016  0.24718276
   0.38993566  0.49976636  0.24642318
   0.55507437  0.33410394  0.24459831
   0.83298206  0.49986413  0.24493285
   0.66575494  0.33418102  0.24427081
   0.72233355  0.49983295  0.24422030
   0.88866109  0.33296922  0.24561432
   0.16702128  0.83297497  0.24800588
  -0.00016220  0.66661517  0.24677444
   0.05561607  0.83314394  0.24737432
   0.22279938  0.66568728  0.24805265
   0.49968318  0.83197733  0.24492833
   0.33428193  0.66593681  0.24721507
   0.38893582  0.83336542  0.24635542
   0.55504385  0.66545529  0.24451309
   0.83266263  0.83295359  0.24517990
   0.66573835  0.66548452  0.24415339
   0.72134891  0.83276888  0.24437826
   0.88866761  0.66679454  0.24557847
   0.49974798  0.49975347  0.24499683
   0.61379908  0.50014203  0.49392001
grapheneN                               
           1
    12.803272    0.000269   -0.086929
     0.000094    7.391885    0.008141
    -0.101535    0.016619   14.952293
   C    N    Zn
  35   1   1
Direct configuration=   100
   0.16702378  0.16662628  0.24802110
  -0.00013949 -0.00016847  0.24684437
   0.05558592  0.16650576  0.24734792
   0.22219512 -0.00017421  0.24795824
   0.49971771  0.16756582  0.24496865
   0.33362865 -0.00021974  0.24694767
   0.38894179  0.16618200  0.24631964
   0.55556710 -0.00023953  0.24448556
   0.83264703  0.16680929  0.24519117
   0.66623793 -0.00014102  0.24429676
   0.72134899  0.16688171  0.24447864
   0.88827666 -0.00012346  0.24563790
   0.16674166  0.49977373  0.24794679
  -0.00019390  0.33307870  0.24672702
   0.05541427  0.49985245  0.24730477
   0.22281084  0.33389258  0.24801182
   0.33426363  0.33361443  0.24715259
   0.38993510  0.49978184  0.24641214
   0.55507137  0.33412151  0.24460390
   0.83299203  0.49987046  0.24493442
   0.66576837  0.33419609  0.24432976
   0.72232990  0.49984703  0.24425744
   0.88865378  0.33295900  0.24560299
   0.16702903  0.83296042  0.24800055
  -0.00016702  0.66656524  0.24675966
   0.05561332  0.83312994  0.24733930
   0.22280096  0.66566529  0.24803534
   0.49969932  0.83196173  0.24493334
   0.33427605  0.66590960  0.24718573
   0.38892733  0.83336540  0.24632006
   0.55504111  0.66546847  0.24453120
   0.83265228  0.83295637  0.24517890
   0.66575421  0.66549606  0.24419449
   0.72135549  0.83278152  0.24439827
   0.88866272  0.66678016  0.24557167
   0.49976303  0.49977234  0.24503508
   0.61381399  0.50013520  0.49408517
grapheneN                               
           1
    12.803414    0.000211   -0.087272
     0.000060    7.392169    0.008056
    -0.101942    0.016447   14.951558
   C    N    Zn
  35   1   1
Direct configuration=   101
   0.16702317  0.16662544  0.24801485
  -0.00013362 -0.00017958  0.24682519
   0.05559891  0.16650517  0.24732497
   0.22218971 -0.00018387  0.24794960
   0.49971498  0.16755616  0.24497110
   0.33363234 -0.00021493  0.24691797
   0.38893504  0.16618498  0.24629379
   0.55557468 -0.00021800  0.24448815
   0.83264488  0.16680368  0.24518316
   0.66623681 -0.00014587  0.24430738
   0.72134635  0.16690147  0.24450249
   0.88827202 -0.00012792  0.24562181
   0.16674063  0.49977662  0.24793934
  -0.00018626  0.33306827  0.24670691
   0.05541836  0.49982173  0.24730032
   0.22279885  0.33386458  0.24800159
   0.33426382  0.33361429  0.24713273
   0.38992839  0.49977820  0.24640168
   0.55508278  0.33411538  0.24461398
   0.83298915  0.49988585  0.24494142
   0.66576349  0.33420359  0.24436517
   0.72234368  0.49986017  0.24428734
   0.88864923  0.33296668  0.24558777
   0.16703671  0.83294936  0.24799501
  -0.00016820  0.66656102  0.24674311
   0.05561028  0.83311889  0.24731866
   0.22279904  0.66567467  0.24802161
   0.49970514  0.83197557  0.24493625
   0.33426660  0.66591115  0.24716676
   0.38891525  0.83337059  0.24629791
   0.55505278  0.66548492  0.24455054
   0.83264662  0.83295039  0.24517898
   0.66574661  0.66549838  0.24422212
   0.72135528  0.83279651  0.24441340
   0.88865922  0.66676432  0.24556731
   0.49976291  0.49979025  0.24505415
   0.61382445  0.50013190  0.49420548
grapheneN                               
           1
    12.803601    0.000134   -0.087726
     0.000014    7.392545    0.007942
    -0.102480    0.016220   14.950586
   C    N    Zn
  35   1   1
Direct configuration=   102
   0.16702236  0.16662433  0.24800658
  -0.00012584 -0.00019429  0.24679982
   0.05561609  0.16650439  0.24729460
   0.22218255 -0.00019665  0.24793817
   0.49971136  0.16754338  0.24497433
   0.33363722 -0.00020857  0.24687867
   0.38892609  0.16618892  0.24625959
   0.55558470 -0.00018950  0.24449157
   0.83264204  0.16679626  0.24517256
   0.66623533 -0.00015229  0.24432143
   0.72134286  0.16692762  0.24453405
   0.88826587 -0.00013382  0.24560052
   0.16673928  0.49978045  0.24792948
  -0.00017616  0.33305447  0.24668031
   0.05542378  0.49978110  0.24729443
   0.22278298  0.33382752  0.24798804
   0.33426407  0.33361412  0.24710645
   0.38991953  0.49977338  0.24638784
   0.55509787  0.33410727  0.24462733
   0.83298535  0.49990621  0.24495069
   0.66575702  0.33421351  0.24441203
   0.72236190  0.49987756  0.24432691
   0.88864321  0.33297685  0.24556762
   0.16704687  0.83293474  0.24798768
  -0.00016976  0.66655544  0.24672123
   0.05560626  0.83310426  0.24729135
   0.22279649  0.66568707  0.24800344
   0.49971284  0.83199390  0.24494011
   0.33425408  0.66591319  0.24714165
   0.38889925  0.83337745  0.24626861
   0.55506822  0.66550668  0.24457612
   0.83263915  0.83294247  0.24517908
   0.66573657  0.66550144  0.24425867
   0.72135501  0.83281633  0.24443342
   0.88865457  0.66674335  0.24556155
   0.49976274  0.49981394  0.24507939
   0.61383829  0.50012754  0.49436468
grapheneN                               
           1
    12.803559    0.000050   -0.088119
    -0.000035    7.392695    0.007844
    -0.102940    0.016023   14.950338
   C    N    Zn
  35   1   1
Direct configuration=   103
   0.16701980  0.16662272  0.24799678
  -0.00011185 -0.00018861  0.24677740
   0.05562614  0.16649306  0.24727506
   0.22218736 -0.00021660  0.24792195
   0.49971038  0.16754313  0.24497563
   0.33362806 -0.00021444  0.24684483
   0.38892109  0.16618120  0.24623699
   0.55559019 -0.00019305  0.24448791
   0.83264389  0.16680349  0.24516957
   0.66623785 -0.00013953  0.24433640
   0.72133615  0.16693026  0.24455961
   0.88825938 -0.00015114  0.24558595
   0.16674121  0.49976863  0.24792690
  -0.00016966  0.33303549  0.24665861
   0.05543985  0.49977213  0.24728880
   0.22277423  0.33382158  0.24796904
   0.33425773  0.33360925  0.24708479
   0.38991295  0.49976977  0.24637375
   0.55509007  0.33409524  0.24464845
   0.83298241  0.49990359  0.24496378
   0.66575918  0.33422933  0.24444347
   0.72236296  0.49989167  0.24436334
   0.88864800  0.33298355  0.24554453
   0.16704086  0.83293378  0.24798083
  -0.00016888  0.66655384  0.24669739
   0.05561400  0.83308972  0.24727513
   0.22279203  0.66569494  0.24798596
   0.49970446  0.83203127  0.24494102
   0.33424608  0.66593164  0.24712109
   0.38890290  0.83337956  0.24624544
   0.55507004  0.66552431  0.24460048
   0.83264222  0.83293116  0.24517699
   0.66573792  0.66550605  0.24428995
   0.72134387  0.83281500  0.24445147
   0.88866072  0.66675912  0.24555438
   0.49975747  0.49981550  0.24508972
   0.61384902  0.50012341  0.49450662
grapheneN                               
           1
    12.803472   -0.000127   -0.088946
    -0.000139    7.393010    0.007637
    -0.103909    0.015608   14.949816
   C    N    Zn
  35   1   1
Direct configuration=   104
   0.16701440  0.16661932  0.24797612
  -0.00008235 -0.00017663  0.24673012
   0.05564733  0.16646917  0.24723386
   0.22219749 -0.00025867  0.24788773
   0.49970831  0.16754259  0.24497835
   0.33360873 -0.00022684  0.24677347
   0.38891052  0.16616493  0.24618934
   0.55560176 -0.00020053  0.24448018
   0.83264777  0.16681872  0.24516327
   0.66624318 -0.00011263  0.24436797
   0.72132201  0.16693582  0.24461353
   0.88824568 -0.00018766  0.24555523
   0.16674527  0.49974369  0.24792147
  -0.00015596  0.33299547  0.24661286
   0.05547374  0.49975322  0.24727692
   0.22275577  0.33380906  0.24792898
   0.33424437  0.33359899  0.24703913
   0.38989908  0.49976214  0.24634404
   0.55507362  0.33406988  0.24469298
   0.83297622  0.49989807  0.24499137
   0.66576375  0.33426268  0.24450976
   0.72236520  0.49992143  0.24444015
   0.88865810  0.33299767  0.24549586
   0.16702817  0.83293177  0.24796639
  -0.00016702  0.66655046  0.24664713
   0.05563032  0.83305905  0.24724094
   0.22278262  0.66571154  0.24794909
   0.49968678  0.83211008  0.24494293
   0.33422920  0.66597054  0.24707772
   0.38891058  0.83338402  0.24619656
   0.55507388  0.66556149  0.24465185
   0.83264870  0.83290731  0.24517260
   0.66574076  0.66551577  0.24435590
   0.72132037  0.83281219  0.24448953
   0.88867369  0.66679238  0.24553927
   0.49974634  0.49981880  0.24511150
   0.61387165  0.50011472  0.49480594
grapheneN                               
           1
    12.803426   -0.000101   -0.089265
    -0.000125    7.392980    0.007563
    -0.104280    0.015456   14.949934
   C    N    Zn
  35   1   1
Direct configuration=   105
   0.16701902  0.16660804  0.24796759
  -0.00008020 -0.00018250  0.24671393
   0.05564855  0.16646194  0.24722174
   0.22219630 -0.00026195  0.24787278
   0.49970673  0.16753975  0.24497774
   0.33360384 -0.00023560  0.24674761
   0.38890702  0.16615836  0.24617361
   0.55559963 -0.00019746  0.24447808
   0.83264842  0.16682034  0.24516275
   0.66624486 -0.00010763  0.24438033
   0.72132341  0.16694217  0.24463099
   0.88825240 -0.00018712  0.24554624
   0.16675072  0.49973913  0.24791943
  -0.00015062  0.33299194  0.24659694
   0.05547630  0.49975546  0.24727059
   0.22275701  0.33380910  0.24791404
   0.33423793  0.33359290  0.24702210
   0.38989298  0.49976749  0.24633236
   0.55506792  0.33407592  0.24471137
   0.83298001  0.49989669  0.24500155
   0.66576242  0.33426665  0.24453170
   0.72236114  0.49992420  0.24446862
   0.88866528  0.33299270  0.24547966
   0.16702465  0.83292926  0.24795879
  -0.00016025  0.66654523  0.24662939
   0.05563161  0.83306157  0.24723032
   0.22277959  0.66571127  0.24793566
   0.49968455  0.83212183  0.24494178
   0.33422849  0.66597760  0.24706144
   0.38891180  0.83339102  0.24617885
   0.55506465  0.66557259  0.24467074
   0.83264687  0.83290433  0.24517060
   0.66574026  0.66552351  0.24437941
   0.72131857  0.83281046  0.24450416
   0.88867706  0.66679280  0.24553396
   0.49974149  0.49981666  0.24511561
   0.61387966  0.50011134  0.49491756
grapheneN                               
           1
    12.803289   -0.000021   -0.090223
    -0.000081    7.392891    0.007338
    -0.105395    0.015000   14.950289
   C    N    Zn
  35   1   1
Direct configuration=   106
   0.16703287  0.16657419  0.24794200
  -0.00007377 -0.00020010  0.24666539
   0.05565224  0.16644024  0.24718540
   0.22219271 -0.00027179  0.24782795
   0.49970198  0.16753123  0.24497589
   0.33358915 -0.00026190  0.24667004
   0.38889652  0.16613868  0.24612643
   0.55559322 -0.00018823  0.24447177
   0.83265037  0.16682519  0.24516117
   0.66624988 -0.00009262  0.24441741
   0.72132762  0.16696121  0.24468340
   0.88827254 -0.00018549  0.24551928
   0.16676705  0.49972543  0.24791331
  -0.00013459  0.33298133  0.24654915
   0.05548397  0.49976217  0.24725160
   0.22276073  0.33380921  0.24786922
   0.33421863  0.33357462  0.24697101
   0.38987468  0.49978357  0.24629732
   0.55505081  0.33409407  0.24476654
   0.83299138  0.49989253  0.24503210
   0.66575843  0.33427856  0.24459751
   0.72234895  0.49993253  0.24455405
   0.88868682  0.33297780  0.24543106
   0.16701409  0.83292171  0.24793600
  -0.00013996  0.66652954  0.24657615
   0.05563546  0.83306914  0.24719846
   0.22277049  0.66571045  0.24789538
   0.49967785  0.83215709  0.24493831
   0.33422634  0.66599877  0.24701258
   0.38891547  0.83341204  0.24612571
   0.55503696  0.66560590  0.24472741
   0.83264140  0.83289537  0.24516462
   0.66573876  0.66554675  0.24444993
   0.72131315  0.83280527  0.24454804
   0.88868720  0.66679407  0.24551802
   0.49972696  0.49981024  0.24512795
   0.61390370  0.50010122  0.49525244
grapheneN                               
           1
    12.803015    0.000137   -0.092138
     0.000007    7.392714    0.006888
    -0.107624    0.014089   14.950998
   C    N    Zn
  35   1   1
Direct configuration=   107
   0.16706057  0.16650649  0.24789084
  -0.00006091 -0.00023531  0.24656829
   0.05565961  0.16639684  0.24711270
   0.22218553 -0.00029148  0.24773828
   0.49969247  0.16751419  0.24497220
   0.33355976 -0.00031450  0.24651491
   0.38887551  0.16609930  0.24603207
   0.55558042 -0.00016978  0.24445915
   0.83265427  0.16683489  0.24515802
   0.66625994 -0.00006259  0.24449156
   0.72133604  0.16699930  0.24478821
   0.88831282 -0.00018225  0.24546538
   0.16679972  0.49969803  0.24790108
  -0.00010253  0.33296011  0.24645359
   0.05549932  0.49977561  0.24721363
   0.22276815  0.33380943  0.24777958
   0.33418000  0.33353806  0.24686885
   0.38983807  0.49981571  0.24622723
   0.55501660  0.33413037  0.24487689
   0.83301412  0.49988423  0.24509320
   0.66575045  0.33430239  0.24472912
   0.72232457  0.49994918  0.24472489
   0.88872990  0.33294800  0.24533387
   0.16699297  0.83290662  0.24789040
  -0.00009937  0.66649815  0.24646968
   0.05564315  0.83308427  0.24713475
   0.22275230  0.66570880  0.24781483
   0.49966444  0.83222761  0.24493139
   0.33422203  0.66604110  0.24691488
   0.38892279  0.83345407  0.24601945
   0.55498158  0.66567253  0.24484074
   0.83263046  0.83287746  0.24515265
   0.66573577  0.66559324  0.24459098
   0.72130234  0.83279491  0.24463580
   0.88870746  0.66679661  0.24548615
   0.49969789  0.49979741  0.24515262
   0.61395184  0.50008101  0.49592217
grapheneN                               
           1
    12.803136    0.000067   -0.091293
    -0.000032    7.392792    0.007087
    -0.106640    0.014491   14.950685
   C    N    Zn
  35   1   1
Direct configuration=   108
   0.16704835  0.16653637  0.24791341
  -0.00006658 -0.00021977  0.24661113
   0.05565636  0.16641600  0.24714478
   0.22218871 -0.00028279  0.24777785
   0.49969667  0.16752171  0.24497383
   0.33357274 -0.00029128  0.24658336
   0.38888479  0.16611668  0.24607370
   0.55558607 -0.00017792  0.24446472
   0.83265255  0.16683061  0.24515941
   0.66625550 -0.00007585  0.24445884
   0.72133232  0.16698249  0.24474196
   0.88829505 -0.00018368  0.24548916
   0.16678531  0.49971012  0.24790648
  -0.00011667  0.33296948  0.24649576
   0.05549255  0.49976968  0.24723038
   0.22276488  0.33380934  0.24781913
   0.33419705  0.33355420  0.24691393
   0.38985423  0.49980153  0.24625816
   0.55503169  0.33411435  0.24482820
   0.83300408  0.49988789  0.24506624
   0.66575396  0.33429187  0.24467105
   0.72233531  0.49994182  0.24464951
   0.88871090  0.33296116  0.24537675
   0.16700229  0.83291328  0.24791052
  -0.00011727  0.66651200  0.24651666
   0.05563976  0.83307760  0.24716286
   0.22276033  0.66570953  0.24785037
   0.49967036  0.83219649  0.24493444
   0.33422394  0.66602243  0.24695799
   0.38891956  0.83343553  0.24606633
   0.55500601  0.66564312  0.24479074
   0.83263529  0.83288536  0.24515793
   0.66573708  0.66557272  0.24452874
   0.72130710  0.83279948  0.24459708
   0.88869852  0.66679549  0.24550021
   0.49971071  0.49980307  0.24514174
   0.61393055  0.50008989  0.49562666
grapheneN                               
           1
    12.803034    0.000130   -0.092002
     0.000003    7.392516    0.006915
    -0.107463    0.014142   14.951373
   C    N    Zn
  35   1   1
Direct configuration=   109
   0.16705440  0.16652672  0.24788536
  -0.00008301 -0.00023456  0.24658036
   0.05565493  0.16641597  0.24712378
   0.22217559 -0.00028650  0.24774083
   0.49968373  0.16753510  0.24496550
   0.33356905 -0.00028524  0.24654382
   0.38887986  0.16611472  0.24604119
   0.55558864 -0.00014707  0.24446595
   0.83266764  0.16681726  0.24515927
   0.66624825 -0.00008388  0.24448688
   0.72134623  0.16699570  0.24477351
   0.88830183 -0.00016756  0.24547494
   0.16678863  0.49972596  0.24789200
  -0.00010831  0.33298600  0.24646434
   0.05549008  0.49976493  0.24720585
   0.22277596  0.33378457  0.24778857
   0.33420275  0.33355048  0.24688060
   0.38983572  0.49980073  0.24623642
   0.55503268  0.33413806  0.24486828
   0.83301121  0.49988759  0.24507738
   0.66574136  0.33427300  0.24471107
   0.72233755  0.49994119  0.24470788
   0.88871596  0.33294364  0.24535817
   0.16700590  0.83290816  0.24788184
  -0.00010787  0.66652153  0.24648875
   0.05563556  0.83307253  0.24714020
   0.22276653  0.66570515  0.24782537
   0.49967529  0.83216494  0.24492605
   0.33423129  0.66601899  0.24692104
   0.38890369  0.83344054  0.24602665
   0.55500746  0.66562477  0.24482745
   0.83264015  0.83290567  0.24515824
   0.66570669  0.66557800  0.24458530
   0.72132592  0.83281916  0.24462857
   0.88869758  0.66677248  0.24549146
   0.49969483  0.49982834  0.24514757
   0.61394633  0.50008291  0.49586957
grapheneN                               
           1
    12.802937    0.000191   -0.092686
     0.000036    7.392250    0.006749
    -0.108255    0.013805   14.952035
   C    N    Zn
  35   1   1
Direct configuration=   110
   0.16706023  0.16651743  0.24785834
  -0.00009885 -0.00024882  0.24655071
   0.05565354  0.16641594  0.24710355
   0.22216294 -0.00029008  0.24770517
   0.49967126  0.16754801  0.24495748
   0.33356550 -0.00027942  0.24650572
   0.38887511  0.16611282  0.24600987
   0.55559112 -0.00011735  0.24446714
   0.83268218  0.16680440  0.24515913
   0.66624126 -0.00009161  0.24451389
   0.72135963  0.16700843  0.24480390
   0.88830837 -0.00015203  0.24546124
   0.16679183  0.49974122  0.24787806
  -0.00010027  0.33300192  0.24643407
   0.05548769  0.49976036  0.24718222
   0.22278662  0.33376071  0.24775912
   0.33420823  0.33354689  0.24684850
   0.38981788  0.49979997  0.24621549
   0.55503363  0.33416090  0.24490690
   0.83301809  0.49988730  0.24508811
   0.66572922  0.33425482  0.24474962
   0.72233970  0.49994058  0.24476411
   0.88872083  0.33292676  0.24534027
   0.16700938  0.83290323  0.24785421
  -0.00009881  0.66653070  0.24646187
   0.05563152  0.83306765  0.24711837
   0.22277249  0.66570092  0.24780128
   0.49968005  0.83213454  0.24491796
   0.33423837  0.66601568  0.24688545
   0.38888839  0.83344536  0.24598841
   0.55500887  0.66560710  0.24486281
   0.83264483  0.83292524  0.24515853
   0.66567742  0.66558310  0.24463979
   0.72134406  0.83283814  0.24465892
   0.88869666  0.66675032  0.24548302
   0.49967953  0.49985269  0.24515318
   0.61396155  0.50007620  0.49610358
grapheneN                               
           1
    12.802820    0.000131   -0.093166
     0.000001    7.392021    0.006624
    -0.108811    0.013551   14.952643
   C    N    Zn
  35   1   1
Direct configuration=   111
   0.16704472  0.16653748  0.24782907
  -0.00010703 -0.00023432  0.24653624
   0.05565006  0.16642501  0.24709068
   0.22216067 -0.00029603  0.24767304
   0.49966598  0.16758527  0.24494719
   0.33355623 -0.00025897  0.24649898
   0.38888081  0.16613665  0.24598986
   0.55558518 -0.00012089  0.24447756
   0.83269420  0.16680450  0.24516148
   0.66625518 -0.00007946  0.24453361
   0.72136615  0.16697851  0.24481470
   0.88829726 -0.00015515  0.24545672
   0.16678675  0.49973772  0.24785297
  -0.00010759  0.33300853  0.24641621
   0.05549311  0.49977004  0.24715209
   0.22279511  0.33375738  0.24774139
   0.33422135  0.33354887  0.24682901
   0.38981982  0.49979096  0.24620282
   0.55502648  0.33417572  0.24492460
   0.83300914  0.49986950  0.24508589
   0.66573446  0.33424490  0.24477751
   0.72233861  0.49993628  0.24479580
   0.88871769  0.33292859  0.24534799
   0.16700918  0.83289130  0.24782339
  -0.00011596  0.66653795  0.24645781
   0.05562895  0.83305782  0.24709961
   0.22278933  0.66570091  0.24778677
   0.49967812  0.83211335  0.24491271
   0.33422977  0.66599799  0.24686091
   0.38888916  0.83342590  0.24596146
   0.55500935  0.66556916  0.24487772
   0.83266331  0.83293586  0.24516656
   0.66568862  0.66558762  0.24467418
   0.72134318  0.83284176  0.24468316
   0.88869600  0.66675269  0.24548066
   0.49967477  0.49986472  0.24515925
   0.61397195  0.50007187  0.49627041
grapheneN                               
           1
    12.802684    0.000061   -0.093729
    -0.000041    7.391752    0.006477
    -0.109461    0.013253   14.953355
   C    N    Zn
  35   1   1
Direct configuration=   112
   0.16702654  0.16656097  0.24779477
  -0.00011661 -0.00021733  0.24651927
   0.05564598  0.16643563  0.24707559
   0.22215801 -0.00030300  0.24763539
   0.49965980  0.16762893  0.24493513
   0.33354537 -0.00023502  0.24649107
   0.38888748  0.16616458  0.24596642
   0.55557822 -0.00012504  0.24448976
   0.83270829  0.16680461  0.24516423
   0.66627150 -0.00006522  0.24455671
   0.72137380  0.16694345  0.24482736
   0.88828424 -0.00015880  0.24545143
   0.16678080  0.49973362  0.24782357
  -0.00011618  0.33301627  0.24639528
   0.05549946  0.49978139  0.24711679
   0.22280506  0.33375348  0.24772062
   0.33423672  0.33355119  0.24680618
   0.38982210  0.49978041  0.24618798
   0.55501810  0.33419308  0.24494533
   0.83299865  0.49984865  0.24508328
   0.66574060  0.33423328  0.24481019
   0.72233733  0.49993124  0.24483293
   0.88871400  0.33293074  0.24535704
   0.16700895  0.83287732  0.24778728
  -0.00013606  0.66654645  0.24645305
   0.05562594  0.83304630  0.24707764
   0.22280905  0.66570089  0.24776975
   0.49967586  0.83208852  0.24490656
   0.33421968  0.66597726  0.24683216
   0.38889006  0.83340310  0.24592989
   0.55500991  0.66552471  0.24489519
   0.83268497  0.83294829  0.24517598
   0.66570174  0.66559293  0.24471449
   0.72134215  0.83284601  0.24471157
   0.88869522  0.66675547  0.24547788
   0.49966918  0.49987881  0.24516635
   0.61398415  0.50006680  0.49646591
grapheneN                               
           1
    12.802434    0.000162   -0.094146
     0.000016    7.391725    0.006353
    -0.109945    0.013001   14.953708
   C    N    Zn
  35   1   1
Direct configuration=   113
   0.16701735  0.16657644  0.24775272
  -0.00011034 -0.00020726  0.24651127
   0.05562895  0.16646163  0.24706051
   0.22214854 -0.00028231  0.24759451
   0.49966933  0.16763061  0.24492995
   0.33355238 -0.00023271  0.24649554
   0.38889128  0.16618499  0.24594943
   0.55557671 -0.00013929  0.24450695
   0.83269806  0.16680726  0.24517197
   0.66627151 -0.00008054  0.24457579
   0.72138751  0.16693725  0.24483086
   0.88828905 -0.00015640  0.24545367
   0.16678872  0.49972396  0.24778312
  -0.00013112  0.33303593  0.24638794
   0.05548286  0.49979708  0.24707634
   0.22280194  0.33377690  0.24769994
   0.33424055  0.33356316  0.24678897
   0.38983760  0.49977987  0.24617506
   0.55503108  0.33420090  0.24494907
   0.83298450  0.49985326  0.24507873
   0.66573864  0.33420133  0.24483640
   0.72233611  0.49989799  0.24484938
   0.88871013  0.33295159  0.24537950
   0.16701360  0.83285921  0.24774487
  -0.00015215  0.66653914  0.24645853
   0.05561802  0.83306179  0.24705638
   0.22280338  0.66568791  0.24774994
   0.49967449  0.83207816  0.24490248
   0.33421591  0.66596885  0.24681555
   0.38889575  0.83340436  0.24590603
   0.55501499  0.66552968  0.24489659
   0.83267719  0.83292797  0.24519335
   0.66572778  0.66558338  0.24474755
   0.72135183  0.83283951  0.24474244
   0.88868409  0.66675942  0.24548072
   0.49967657  0.49985815  0.24517571
   0.61399727  0.50006085  0.49664227
grapheneN                               
           1
    12.802006    0.000334   -0.094860
     0.000113    7.391680    0.006140
    -0.110770    0.012569   14.954310
   C    N    Zn
  35   1   1
Direct configuration=   114
   0.16700165  0.16660287  0.24768087
  -0.00009963 -0.00019007  0.24649760
   0.05559986  0.16650605  0.24703474
   0.22213234 -0.00024695  0.24752467
   0.49968561  0.16763347  0.24492111
   0.33356437 -0.00022876  0.24650316
   0.38889776  0.16621986  0.24592040
   0.55557414 -0.00016364  0.24453633
   0.83268060  0.16681178  0.24518520
   0.66627152 -0.00010669  0.24460838
   0.72141095  0.16692665  0.24483683
   0.88829728 -0.00015231  0.24545749
   0.16680225  0.49970744  0.24771402
  -0.00015665  0.33306951  0.24637541
   0.05545449  0.49982389  0.24700722
   0.22279661  0.33381692  0.24766459
   0.33424710  0.33358360  0.24675956
   0.38986407  0.49977894  0.24615298
   0.55505327  0.33421427  0.24495545
   0.83296033  0.49986112  0.24507096
   0.66573531  0.33414675  0.24488119
   0.72233402  0.49984118  0.24487748
   0.88870351  0.33298722  0.24541787
   0.16702154  0.83282824  0.24767240
  -0.00017963  0.66652665  0.24646791
   0.05560448  0.83308827  0.24702006
   0.22279369  0.66566573  0.24771610
   0.49967215  0.83206044  0.24489551
   0.33420945  0.66595448  0.24678718
   0.38890546  0.83340651  0.24586526
   0.55502365  0.66553817  0.24489900
   0.83266388  0.83289324  0.24522303
   0.66577227  0.66556707  0.24480403
   0.72136839  0.83282840  0.24479518
   0.88866507  0.66676616  0.24548555
   0.49968920  0.49982284  0.24519170
   0.61401969  0.50005068  0.49694359
grapheneN                               
           1
    12.801930    0.000284   -0.095124
     0.000083    7.391716    0.006053
    -0.111077    0.012393   14.954330
   C    N    Zn
  35   1   1
Direct configuration=   115
   0.16699746  0.16661796  0.24764836
  -0.00009756 -0.00017994  0.24649467
   0.05559585  0.16652364  0.24702028
   0.22213266 -0.00024487  0.24749362
   0.49969331  0.16762373  0.24492156
   0.33356944 -0.00022375  0.24650316
   0.38890167  0.16621981  0.24591155
   0.55557881 -0.00016835  0.24454821
   0.83268300  0.16681469  0.24519424
   0.66627071 -0.00012119  0.24462139
   0.72140577  0.16691570  0.24483999
   0.88829841 -0.00015558  0.24546305
   0.16679233  0.49971109  0.24768302
  -0.00016529  0.33308764  0.24637479
   0.05544487  0.49982447  0.24697895
   0.22279544  0.33382287  0.24764444
   0.33424424  0.33359084  0.24674973
   0.38987091  0.49978087  0.24614396
   0.55505905  0.33419757  0.24495476
   0.83295772  0.49986451  0.24507171
   0.66574107  0.33413582  0.24489750
   0.72233168  0.49982175  0.24488447
   0.88869175  0.33299763  0.24543526
   0.16701652  0.83283431  0.24763840
  -0.00018503  0.66653667  0.24646959
   0.05560366  0.83308831  0.24700425
   0.22278863  0.66565397  0.24769579
   0.49967589  0.83205714  0.24489321
   0.33421621  0.66595817  0.24677671
   0.38889875  0.83341836  0.24585558
   0.55503540  0.66554747  0.24489781
   0.83266224  0.83289570  0.24523619
   0.66577635  0.66555063  0.24482586
   0.72137213  0.83281699  0.24481874
   0.88865186  0.66676076  0.24549048
   0.49970376  0.49981874  0.24519701
   0.61403040  0.50004587  0.49707174
grapheneN                               
           1
    12.801702    0.000134   -0.095913
    -0.000005    7.391824    0.005790
    -0.111997    0.011862   14.954391
   C    N    Zn
  35   1   1
Direct configuration=   116
   0.16698490  0.16666323  0.24755084
  -0.00009138 -0.00014958  0.24648587
   0.05558381  0.16657640  0.24697687
   0.22213361 -0.00023863  0.24740045
   0.49971643  0.16759448  0.24492291
   0.33358466 -0.00020871  0.24650316
   0.38891338  0.16621968  0.24588498
   0.55559280 -0.00018246  0.24458386
   0.83269018  0.16682342  0.24522137
   0.66626828 -0.00016466  0.24466041
   0.72139023  0.16688282  0.24484946
   0.88830181 -0.00016540  0.24547972
   0.16676255  0.49972201  0.24759001
  -0.00019122  0.33314203  0.24637292
   0.05541601  0.49982619  0.24689414
   0.22279194  0.33384072  0.24758399
   0.33423564  0.33361257  0.24672025
   0.38989144  0.49978666  0.24611691
   0.55507638  0.33414748  0.24495269
   0.83294991  0.49987468  0.24507397
   0.66575837  0.33410302  0.24494641
   0.72232466  0.49976347  0.24490542
   0.88865647  0.33302886  0.24548742
   0.16700147  0.83285250  0.24753640
  -0.00020122  0.66656675  0.24647461
   0.05560122  0.83308844  0.24695683
   0.22277344  0.66561868  0.24763487
   0.49968710  0.83204724  0.24488630
   0.33423649  0.66596925  0.24674532
   0.38887860  0.83345390  0.24582655
   0.55507063  0.66557537  0.24489424
   0.83265729  0.83290309  0.24527567
   0.66578861  0.66550130  0.24489136
   0.72138337  0.83278276  0.24488943
   0.88861221  0.66674456  0.24550527
   0.49974746  0.49980642  0.24521293
   0.61406254  0.50003145  0.49745619
grapheneN                               
           1
    12.801899    0.000116   -0.096047
    -0.000016    7.391912    0.005740
    -0.112158    0.011763   14.953985
   C    N    Zn
  35   1   1
Direct configuration=   117
   0.16699267  0.16666179  0.24752691
  -0.00009409 -0.00015565  0.24648556
   0.05559132  0.16658479  0.24695948
   0.22213800 -0.00024022  0.24737663
   0.49971365  0.16757914  0.24492960
   0.33357488 -0.00019237  0.24648896
   0.38891722  0.16621285  0.24589045
   0.55559949 -0.00018943  0.24458855
   0.83269326  0.16681416  0.24523467
   0.66627222 -0.00017445  0.24466784
   0.72138016  0.16686152  0.24485794
   0.88829936 -0.00016209  0.24549068
   0.16674522  0.49972776  0.24756776
  -0.00019740  0.33313967  0.24637587
   0.05541313  0.49983608  0.24688070
   0.22278804  0.33383161  0.24755771
   0.33423789  0.33360046  0.24671578
   0.38989334  0.49979575  0.24611195
   0.55507615  0.33412186  0.24495169
   0.83294721  0.49986756  0.24508585
   0.66576216  0.33409115  0.24494654
   0.72232466  0.49977629  0.24490713
   0.88864975  0.33301893  0.24549651
   0.16700232  0.83286599  0.24751209
  -0.00020296  0.66658174  0.24646401
   0.05559884  0.83309051  0.24694562
   0.22277492  0.66564836  0.24761143
   0.49968862  0.83205721  0.24488894
   0.33423553  0.66598599  0.24673885
   0.38888453  0.83344693  0.24583490
   0.55507442  0.66556499  0.24489652
   0.83266275  0.83292382  0.24528665
   0.66577649  0.66548997  0.24490026
   0.72137522  0.83276966  0.24490544
   0.88862144  0.66676120  0.24551565
   0.49975855  0.49981853  0.24520971
   0.61407112  0.50002796  0.49754517
grapheneN                               
           1
    12.802375    0.000073   -0.096370
    -0.000042    7.392124    0.005622
    -0.112547    0.011524   14.953006
   C    N    Zn
  35   1   1
Direct configuration=   118
   0.16701145  0.16665832  0.24746907
  -0.00010064 -0.00017033  0.24648481
   0.05560945  0.16660505  0.24691744
   0.22214859 -0.00024405  0.24731905
   0.49970692  0.16754206  0.24494575
   0.33355123 -0.00015286  0.24645464
   0.38892651  0.16619636  0.24590369
   0.55561566 -0.00020628  0.24459991
   0.83270070  0.16679178  0.24526681
   0.66628172 -0.00019812  0.24468580
   0.72135580  0.16681003  0.24487843
   0.88829344 -0.00015409  0.24551717
   0.16670334  0.49974165  0.24751396
  -0.00021234  0.33313396  0.24638301
   0.05540617  0.49985997  0.24684822
   0.22277863  0.33380960  0.24749418
   0.33424332  0.33357119  0.24670499
   0.38989791  0.49981773  0.24609995
   0.55507561  0.33405993  0.24494928
   0.83294068  0.49985035  0.24511459
   0.66577134  0.33406244  0.24494684
   0.72232467  0.49980728  0.24491125
   0.88863352  0.33299493  0.24551847
   0.16700436  0.83289861  0.24745333
  -0.00020717  0.66661795  0.24643837
   0.05559308  0.83309553  0.24691855
   0.22277851  0.66572008  0.24755476
   0.49969230  0.83208129  0.24489533
   0.33423322  0.66602643  0.24672321
   0.38889888  0.83343008  0.24585508
   0.55508357  0.66553989  0.24490203
   0.83267593  0.83297391  0.24531320
   0.66574721  0.66546259  0.24492178
   0.72135553  0.83273800  0.24494413
   0.88864374  0.66680145  0.24554075
   0.49978536  0.49984778  0.24520193
   0.61409186  0.50001950  0.49776027
grapheneN                               
           1
    12.802704    0.000084   -0.096442
    -0.000036    7.392186    0.005584
    -0.112638    0.011449   14.952498
   C    N    Zn
  35   1   1
Direct configuration=   119
   0.16701766  0.16665351  0.24744346
  -0.00009801 -0.00016745  0.24648555
   0.05561216  0.16659841  0.24689858
   0.22214882 -0.00023722  0.24729428
   0.49970646  0.16752412  0.24495370
   0.33355043 -0.00015785  0.24643448
   0.38892328  0.16618782  0.24591193
   0.55561764 -0.00021309  0.24460298
   0.83269146  0.16678080  0.24528326
   0.66628143 -0.00021655  0.24469366
   0.72136057  0.16680141  0.24489106
   0.88829581 -0.00014093  0.24553191
   0.16670371  0.49975534  0.24749220
  -0.00020923  0.33312521  0.24638462
   0.05539535  0.49986644  0.24683951
   0.22277603  0.33380983  0.24746315
   0.33424867  0.33358377  0.24670064
   0.38989861  0.49982073  0.24609866
   0.55507819  0.33404850  0.24495019
   0.83294182  0.49985989  0.24513342
   0.66577139  0.33405802  0.24494146
   0.72232399  0.49980888  0.24491302
   0.88863139  0.33298220  0.24552492
   0.16700547  0.83291115  0.24742969
  -0.00020449  0.66662409  0.24642263
   0.05559302  0.83310752  0.24690582
   0.22277365  0.66574331  0.24752567
   0.49969615  0.83208100  0.24490259
   0.33423378  0.66603138  0.24671569
   0.38890149  0.83344561  0.24586792
   0.55507592  0.66553459  0.24490665
   0.83267217  0.83297827  0.24532589
   0.66573966  0.66546252  0.24492682
   0.72135307  0.83272711  0.24495961
   0.88864882  0.66680267  0.24555179
   0.49978343  0.49984330  0.24519548
   0.61410031  0.50001570  0.49784713
grapheneN                               
           1
    12.803691    0.000119   -0.096658
    -0.000017    7.392370    0.005473
    -0.112911    0.011224   14.950976
   C    N    Zn
  35   1   1
Direct configuration=   120
   0.16703628  0.16663908  0.24736664
  -0.00009011 -0.00015884  0.24648780
   0.05562027  0.16657846  0.24684201
   0.22214950 -0.00021670  0.24721998
   0.49970509  0.16747030  0.24497753
   0.33354804 -0.00017282  0.24637400
   0.38891361  0.16616221  0.24593665
   0.55562355 -0.00023350  0.24461218
   0.83266376  0.16674784  0.24533261
   0.66628055 -0.00027183  0.24471725
   0.72137489  0.16677553  0.24492893
   0.88830294 -0.00010148  0.24557615
   0.16670481  0.49979642  0.24742691
  -0.00019992  0.33309895  0.24638946
   0.05536288  0.49988584  0.24681339
   0.22276822  0.33381050  0.24737003
   0.33426470  0.33362153  0.24668758
   0.38990071  0.49982972  0.24609479
   0.55508595  0.33401422  0.24495290
   0.83294522  0.49988851  0.24518991
   0.66577153  0.33404473  0.24492532
   0.72232196  0.49981369  0.24491835
   0.88862498  0.33294398  0.24554427
   0.16700879  0.83294878  0.24735879
  -0.00019645  0.66664250  0.24637539
   0.05559286  0.83314349  0.24686764
   0.22275906  0.66581302  0.24743841
   0.49970769  0.83208013  0.24492436
   0.33423547  0.66604623  0.24669313
   0.38890933  0.83349220  0.24590645
   0.55505298  0.66551869  0.24492050
   0.83266088  0.83299135  0.24536396
   0.66571703  0.66546229  0.24494194
   0.72134567  0.83269445  0.24500604
   0.88866406  0.66680634  0.24558490
   0.49977765  0.49982988  0.24517614
   0.61412565  0.50000429  0.49810772
grapheneN                               
           1
    12.803771    0.000113   -0.096626
    -0.000020    7.392412    0.005459
    -0.112874    0.011197   14.950797
   C    N    Zn
  35   1   1
Direct configuration=   121
   0.16702559  0.16664265  0.24733598
  -0.00008957 -0.00013840  0.24648504
   0.05561819  0.16656945  0.24683013
   0.22214727 -0.00020023  0.24719591
   0.49970870  0.16747085  0.24498594
   0.33356097 -0.00018589  0.24635774
   0.38891004  0.16617409  0.24594249
   0.55562211 -0.00024591  0.24461587
   0.83266056  0.16675815  0.24534859
   0.66627758 -0.00027100  0.24472617
   0.72137657  0.16678592  0.24494536
   0.88830415 -0.00011713  0.24559457
   0.16671790  0.49980973  0.24740197
  -0.00020218  0.33309191  0.24638157
   0.05536871  0.49987604  0.24680863
   0.22278111  0.33384424  0.24734959
   0.33425821  0.33362210  0.24668092
   0.38989851  0.49983192  0.24609550
   0.55508470  0.33403346  0.24495530
   0.83295307  0.49988791  0.24521065
   0.66577244  0.33404759  0.24491685
   0.72231754  0.49980031  0.24492345
   0.88862856  0.33295442  0.24555113
   0.16700032  0.83296789  0.24733499
  -0.00019169  0.66664236  0.24636221
   0.05560258  0.83315041  0.24685278
   0.22275883  0.66579299  0.24740550
   0.49970360  0.83206658  0.24493924
   0.33423695  0.66605224  0.24668469
   0.38890539  0.83348190  0.24591057
   0.55504174  0.66552551  0.24492601
   0.83265914  0.83296729  0.24538287
   0.66572241  0.66546081  0.24494300
   0.72135347  0.83269256  0.24501979
   0.88865250  0.66680036  0.24559324
   0.49976144  0.49979594  0.24517081
   0.61413267  0.50000100  0.49818497
grapheneN                               
           1
    12.803887    0.000105   -0.096579
    -0.000025    7.392472    0.005440
    -0.112823    0.011159   14.950540
   C    N    Zn
  35   1   1
Direct configuration=   122
   0.16701026  0.16664777  0.24729201
  -0.00008880 -0.00010909  0.24648108
   0.05561521  0.16655652  0.24681310
   0.22214407 -0.00017662  0.24716140
   0.49971387  0.16747165  0.24499801
   0.33357950 -0.00020462  0.24633442
   0.38890491  0.16619113  0.24595085
   0.55562005 -0.00026372  0.24462114
   0.83265597  0.16677294  0.24537151
   0.66627333 -0.00026981  0.24473896
   0.72137898  0.16680083  0.24496893
   0.88830588 -0.00013958  0.24562099
   0.16673666  0.49982881  0.24736621
  -0.00020542  0.33308180  0.24637025
   0.05537707  0.49986199  0.24680181
   0.22279959  0.33389263  0.24732026
   0.33424891  0.33362292  0.24667136
   0.38989536  0.49983507  0.24609652
   0.55508290  0.33406104  0.24495873
   0.83296432  0.49988706  0.24524040
   0.66577375  0.33405170  0.24490471
   0.72231120  0.49978111  0.24493077
   0.88863369  0.33296938  0.24556097
   0.16698817  0.83299528  0.24730087
  -0.00018486  0.66664215  0.24634330
   0.05561651  0.83316033  0.24683146
   0.22275850  0.66576427  0.24735830
   0.49969773  0.83204716  0.24496058
   0.33423907  0.66606087  0.24667259
   0.38889974  0.83346712  0.24591646
   0.55502563  0.66553528  0.24493391
   0.83265665  0.83293277  0.24541001
   0.66573014  0.66545868  0.24494451
   0.72136465  0.83268984  0.24503951
   0.88863593  0.66679179  0.24560521
   0.49973820  0.49974726  0.24516317
   0.61414274  0.49999628  0.49829575
grapheneN                               
           1
    12.803596    0.000039   -0.096492
    -0.000063    7.392477    0.005425
    -0.112717    0.011129   14.950868
   C    N    Zn
  35   1   1
Direct configuration=   123
   0.16700990  0.16669436  0.24724925
  -0.00009624 -0.00011893  0.24647466
   0.05560516  0.16657001  0.24680173
   0.22215183 -0.00016882  0.24712834
   0.49971651  0.16749899  0.24501029
   0.33358469 -0.00019769  0.24632096
   0.38891365  0.16620103  0.24595266
   0.55561350 -0.00027245  0.24463088
   0.83266789  0.16678346  0.24539467
   0.66627552 -0.00025258  0.24475485
   0.72136660  0.16681292  0.24499047
   0.88829554 -0.00016105  0.24564694
   0.16674854  0.49982862  0.24732924
  -0.00020530  0.33308830  0.24635863
   0.05539671  0.49984904  0.24679320
   0.22279870  0.33390569  0.24729993
   0.33424341  0.33362964  0.24666229
   0.38988215  0.49982438  0.24609753
   0.55507463  0.33405918  0.24496197
   0.83296081  0.49987098  0.24526380
   0.66576826  0.33406620  0.24489676
   0.72231557  0.49977567  0.24493901
   0.88864192  0.33298924  0.24557354
   0.16699711  0.83299404  0.24726658
  -0.00018295  0.66663034  0.24633234
   0.05561551  0.83316888  0.24680781
   0.22276731  0.66576996  0.24731790
   0.49968547  0.83202371  0.24497507
   0.33423363  0.66604708  0.24665898
   0.38889552  0.83343981  0.24591098
   0.55502423  0.66551969  0.24494224
   0.83266596  0.83291748  0.24543799
   0.66573056  0.66545113  0.24494494
   0.72136861  0.83269723  0.24505740
   0.88863529  0.66677049  0.24561604
   0.49972276  0.49974148  0.24516148
   0.61415111  0.49999248  0.49838865
grapheneN                               
           1
    12.803232   -0.000044   -0.096384
    -0.000111    7.392482    0.005407
    -0.112584    0.011092   14.951280
   C    N    Zn
  35   1   1
Direct configuration=   124
   0.16700945  0.16675271  0.24719572
  -0.00010555 -0.00013124  0.24646662
   0.05559257  0.16658689  0.24678749
   0.22216154 -0.00015905  0.24708694
   0.49971981  0.16753324  0.24502567
   0.33359118 -0.00018901  0.24630410
   0.38892460  0.16621344  0.24595492
   0.55560530 -0.00028338  0.24464308
   0.83268282  0.16679663  0.24542368
   0.66627826 -0.00023100  0.24477474
   0.72135111  0.16682807  0.24501745
   0.88828260 -0.00018794  0.24567944
   0.16676341  0.49982839  0.24728295
  -0.00020514  0.33309643  0.24634408
   0.05542130  0.49983282  0.24678241
   0.22279759  0.33392204  0.24727446
   0.33423651  0.33363806  0.24665094
   0.38986561  0.49981099  0.24609879
   0.55506428  0.33405686  0.24496603
   0.83295641  0.49985084  0.24529311
   0.66576138  0.33408435  0.24488681
   0.72232106  0.49976886  0.24494933
   0.88865222  0.33301410  0.24558928
   0.16700830  0.83299249  0.24722365
  -0.00018056  0.66661555  0.24631861
   0.05561426  0.83317959  0.24677819
   0.22277833  0.66577710  0.24726733
   0.49967012  0.83199434  0.24499321
   0.33422683  0.66602983  0.24664194
   0.38889023  0.83340561  0.24590412
   0.55502248  0.66550016  0.24495267
   0.83267762  0.83289832  0.24547304
   0.66573108  0.66544167  0.24494547
   0.72137358  0.83270647  0.24507981
   0.88863448  0.66674381  0.24562961
   0.49970343  0.49973424  0.24515936
   0.61416160  0.49998773  0.49850497
grapheneN                               
           1
    12.802830    0.000051   -0.096200
    -0.000057    7.392295    0.005364
    -0.112359    0.011004   14.952125
   C    N    Zn
  35   1   1
Direct configuration=   125
   0.16701751  0.16676711  0.24715152
  -0.00010738 -0.00016007  0.24646486
   0.05559354  0.16659954  0.24676799
   0.22216249 -0.00011500  0.24704387
   0.49971886  0.16752069  0.24503996
   0.33358993 -0.00017594  0.24629412
   0.38892428  0.16620358  0.24594672
   0.55559166 -0.00027405  0.24466323
   0.83268041  0.16678883  0.24545617
   0.66626846 -0.00023177  0.24479360
   0.72135650  0.16685372  0.24504041
   0.88827599 -0.00017529  0.24570394
   0.16676784  0.49983066  0.24724246
  -0.00019197  0.33312458  0.24633431
   0.05543495  0.49985101  0.24676302
   0.22278484  0.33390303  0.24724753
   0.33423785  0.33362554  0.24664400
   0.38985056  0.49979242  0.24609929
   0.55505677  0.33406280  0.24496784
   0.83294966  0.49984555  0.24531039
   0.66574318  0.33409392  0.24488864
   0.72232215  0.49978085  0.24495944
   0.88865627  0.33299190  0.24560771
   0.16703040  0.83298367  0.24718110
  -0.00017454  0.66658883  0.24631286
   0.05560853  0.83315187  0.24674542
   0.22278284  0.66582742  0.24723216
   0.49966945  0.83198237  0.24500254
   0.33420900  0.66600776  0.24662574
   0.38888529  0.83342231  0.24589254
   0.55502640  0.66545589  0.24496175
   0.83268254  0.83288949  0.24550264
   0.66572560  0.66544361  0.24494976
   0.72136678  0.83270857  0.24510286
   0.88867080  0.66672987  0.24563818
   0.49970370  0.49976369  0.24516572
   0.61416892  0.49998103  0.49860571
grapheneN                               
           1
    12.802699    0.000082   -0.096140
    -0.000039    7.392234    0.005350
    -0.112286    0.010975   14.952400
   C    N    Zn
  35   1   1
Direct configuration=   126
   0.16702013  0.16677181  0.24713712
  -0.00010798 -0.00016946  0.24646429
   0.05559386  0.16660367  0.24676163
   0.22216280 -0.00010064  0.24702984
   0.49971854  0.16751660  0.24504461
   0.33358952 -0.00017168  0.24629086
   0.38892418  0.16620036  0.24594405
   0.55558721 -0.00027101  0.24466980
   0.83267963  0.16678628  0.24546675
   0.66626527 -0.00023202  0.24479974
   0.72135826  0.16686209  0.24504789
   0.88827383 -0.00017117  0.24571193
   0.16676929  0.49983140  0.24722926
  -0.00018768  0.33313375  0.24633113
   0.05543940  0.49985693  0.24675671
   0.22278069  0.33389683  0.24723876
   0.33423828  0.33362145  0.24664175
   0.38984566  0.49978638  0.24609946
   0.55505433  0.33406474  0.24496843
   0.83294747  0.49984382  0.24531602
   0.66573725  0.33409704  0.24488923
   0.72232251  0.49978476  0.24496274
   0.88865759  0.33298467  0.24561371
   0.16703761  0.83298080  0.24716723
  -0.00017258  0.66658012  0.24631098
   0.05560666  0.83314284  0.24673474
   0.22278431  0.66584382  0.24722070
   0.49966923  0.83197846  0.24500558
   0.33420319  0.66600058  0.24662046
   0.38888369  0.83342775  0.24588877
   0.55502768  0.66544146  0.24496471
   0.83268414  0.83288661  0.24551229
   0.66572381  0.66544424  0.24495115
   0.72136457  0.83270926  0.24511037
   0.88868263  0.66672533  0.24564097
   0.49970379  0.49977329  0.24516780
   0.61417130  0.49997884  0.49863853
grapheneN                               
           1
    12.802403    0.000152   -0.095879
     0.000002    7.391953    0.005301
    -0.111971    0.010875   14.953309
   C    N    Zn
  35   1   1
Direct configuration=   127
   0.16701013  0.16674286  0.24710018
  -0.00009861 -0.00016754  0.24646415
   0.05560578  0.16659395  0.24673290
   0.22217003 -0.00010170  0.24698323
   0.49970690  0.16748809  0.24505351
   0.33357986 -0.00015589  0.24627990
   0.38892228  0.16620091  0.24593185
   0.55557974 -0.00027046  0.24469769
   0.83267017  0.16677890  0.24550141
   0.66625463 -0.00022527  0.24482259
   0.72135907  0.16686837  0.24507016
   0.88828024 -0.00016000  0.24573074
   0.16676837  0.49985637  0.24719002
  -0.00017348  0.33315093  0.24632512
   0.05544787  0.49987167  0.24672847
   0.22278625  0.33389337  0.24720936
   0.33423587  0.33358497  0.24663517
   0.38983939  0.49978407  0.24609757
   0.55504390  0.33407740  0.24496990
   0.83296424  0.49983890  0.24532173
   0.66572677  0.33410765  0.24490365
   0.72231178  0.49980578  0.24497321
   0.88865296  0.33296263  0.24563769
   0.16703180  0.83302625  0.24711604
  -0.00015129  0.66656866  0.24630740
   0.05561901  0.83309672  0.24669783
   0.22278250  0.66584566  0.24720175
   0.49967647  0.83198066  0.24500864
   0.33420040  0.66602087  0.24660524
   0.38887888  0.83344542  0.24587350
   0.55502471  0.66543227  0.24497258
   0.83268582  0.83288718  0.24553500
   0.66572085  0.66545135  0.24496192
   0.72135335  0.83270289  0.24513663
   0.88869111  0.66670185  0.24565737
   0.49970625  0.49978120  0.24518068
   0.61417603  0.49997305  0.49873524
grapheneN                               
           1
    12.802327    0.000170   -0.095812
     0.000012    7.391881    0.005289
    -0.111890    0.010849   14.953543
   C    N    Zn
  35   1   1
Direct configuration=   128
   0.16700755  0.16673540  0.24709066
  -0.00009620 -0.00016704  0.24646412
   0.05560885  0.16659145  0.24672549
   0.22217190 -0.00010197  0.24697122
   0.49970390  0.16748074  0.24505581
   0.33357737 -0.00015182  0.24627707
   0.38892179  0.16620105  0.24592871
   0.55557781 -0.00027032  0.24470488
   0.83266774  0.16677700  0.24551034
   0.66625188 -0.00022353  0.24482848
   0.72135928  0.16686999  0.24507590
   0.88828189 -0.00015712  0.24573558
   0.16676814  0.49986281  0.24717991
  -0.00016982  0.33315536  0.24632357
   0.05545005  0.49987547  0.24672119
   0.22278769  0.33389248  0.24720178
   0.33423525  0.33357556  0.24663348
   0.38983777  0.49978348  0.24609708
   0.55504121  0.33408067  0.24497029
   0.83296857  0.49983763  0.24532320
   0.66572407  0.33411038  0.24490737
   0.72230902  0.49981120  0.24497591
   0.88865177  0.33295695  0.24564387
   0.16703031  0.83303796  0.24710284
  -0.00014580  0.66656571  0.24630648
   0.05562219  0.83308483  0.24668832
   0.22278204  0.66584614  0.24719687
   0.49967834  0.83198123  0.24500943
   0.33419968  0.66602611  0.24660132
   0.38887764  0.83344998  0.24586956
   0.55502394  0.66542991  0.24497461
   0.83268625  0.83288733  0.24554085
   0.66572009  0.66545318  0.24496470
   0.72135046  0.83270125  0.24514340
   0.88869330  0.66669579  0.24566160
   0.49970688  0.49978324  0.24518400
   0.61417725  0.49997156  0.49876016
grapheneN                               
           1
    12.802254    0.000168   -0.095555
     0.000010    7.391732    0.005243
    -0.111588    0.010757   14.953926
   C    N    Zn
  35   1   1
Direct configuration=   129
   0.16700538  0.16671135  0.24705858
  -0.00008178 -0.00016536  0.24645910
   0.05560447  0.16657831  0.24669348
   0.22216553 -0.00011041  0.24692721
   0.49969761  0.16748697  0.24505716
   0.33358064 -0.00015659  0.24626269
   0.38891603  0.16618909  0.24591651
   0.55558108 -0.00027766  0.24472965
   0.83266703  0.16677196  0.24554089
   0.66624973 -0.00021222  0.24485214
   0.72134025  0.16684051  0.24509913
   0.88829699 -0.00016967  0.24575088
   0.16677690  0.49987361  0.24714547
  -0.00017562  0.33313694  0.24632287
   0.05545258  0.49986335  0.24668689
   0.22279078  0.33388885  0.24718161
   0.33422905  0.33358448  0.24662925
   0.38983992  0.49979697  0.24609275
   0.55502956  0.33406819  0.24497456
   0.83297127  0.49983363  0.24532597
   0.66572572  0.33412312  0.24493148
   0.72230921  0.49981749  0.24498609
   0.88865897  0.33295561  0.24566906
   0.16702153  0.83304934  0.24705185
  -0.00013860  0.66656577  0.24630360
   0.05563761  0.83311170  0.24665480
   0.22278153  0.66583081  0.24719167
   0.49967502  0.83198632  0.24500839
   0.33421150  0.66605942  0.24658766
   0.38889312  0.83345242  0.24585654
   0.55501183  0.66547199  0.24497731
   0.83268571  0.83287403  0.24555426
   0.66571528  0.66545793  0.24498238
   0.72134907  0.83270883  0.24516998
   0.88869020  0.66671712  0.24567462
   0.49969644  0.49976120  0.24519794
   0.61417853  0.49996459  0.49884557
grapheneN                               
           1
    12.802224    0.000167   -0.095450
     0.000010    7.391670    0.005225
    -0.111463    0.010719   14.954083
   C    N    Zn
  35   1   1
Direct configuration=   130
   0.16700450  0.16670147  0.24704540
  -0.00007586 -0.00016467  0.24645704
   0.05560266  0.16657291  0.24668033
   0.22216291 -0.00011388  0.24690912
   0.49969502  0.16748953  0.24505772
   0.33358199 -0.00015855  0.24625678
   0.38891367  0.16618418  0.24591149
   0.55558242 -0.00028067  0.24473983
   0.83266673  0.16676989  0.24555345
   0.66624885 -0.00020758  0.24486187
   0.72133242  0.16682839  0.24510868
   0.88830320 -0.00017483  0.24575717
   0.16678050  0.49987806  0.24713132
  -0.00017801  0.33312937  0.24632258
   0.05545362  0.49985837  0.24667278
   0.22279205  0.33388736  0.24717331
   0.33422650  0.33358814  0.24662751
   0.38984080  0.49980252  0.24609097
   0.55502478  0.33406307  0.24497631
   0.83297238  0.49983198  0.24532710
   0.66572640  0.33412836  0.24494139
   0.72230929  0.49982008  0.24499027
   0.88866193  0.33295505  0.24567941
   0.16701793  0.83305401  0.24703089
  -0.00013564  0.66656579  0.24630242
   0.05564395  0.83312274  0.24664102
   0.22278132  0.66582451  0.24718954
   0.49967366  0.83198841  0.24500796
   0.33421636  0.66607312  0.24658205
   0.38889949  0.83345343  0.24585119
   0.55500685  0.66548929  0.24497843
   0.83268549  0.83286857  0.24555978
   0.66571331  0.66545989  0.24498964
   0.72134849  0.83271195  0.24518090
   0.88868892  0.66672589  0.24567997
   0.49969214  0.49975214  0.24520367
   0.61417906  0.49996173  0.49888067
grapheneN                               
           1
    12.802292    0.000182   -0.095150
     0.000018    7.391723    0.005167
    -0.111115    0.010603   14.953892
   C    N    Zn
  35   1   1
Direct configuration=   131
   0.16700592  0.16671488  0.24701297
  -0.00007393 -0.00016432  0.24643926
   0.05559681  0.16656925  0.24664786
   0.22216048 -0.00012630  0.24686335
   0.49969948  0.16749364  0.24505241
   0.33359028 -0.00018136  0.24623475
   0.38890822  0.16619176  0.24590329
   0.55558583 -0.00027173  0.24476051
   0.83267189  0.16674915  0.24558420
   0.66623980 -0.00024229  0.24488527
   0.72132334  0.16684691  0.24513438
   0.88831254 -0.00019271  0.24577322
   0.16678909  0.49985066  0.24710015
  -0.00018356  0.33309866  0.24632140
   0.05545073  0.49983718  0.24663520
   0.22278764  0.33387758  0.24715591
   0.33422485  0.33362103  0.24662199
   0.38984325  0.49982067  0.24608601
   0.55502670  0.33405312  0.24498707
   0.83296738  0.49984519  0.24533407
   0.66572110  0.33409959  0.24497019
   0.72231887  0.49981202  0.24500387
   0.88866278  0.33296341  0.24570185
   0.16702603  0.83301709  0.24698307
  -0.00014772  0.66658148  0.24629682
   0.05563987  0.83315617  0.24661361
   0.22279277  0.66584101  0.24718299
   0.49967316  0.83201199  0.24500634
   0.33422811  0.66608250  0.24657048
   0.38889892  0.83346469  0.24584118
   0.55500434  0.66550195  0.24498470
   0.83268423  0.83287617  0.24557123
   0.66570461  0.66547798  0.24501403
   0.72135299  0.83271663  0.24520615
   0.88869058  0.66674013  0.24568994
   0.49968263  0.49975211  0.24521508
   0.61418005  0.49995411  0.49896524
grapheneN                               
           1
    12.802305    0.000185   -0.095094
     0.000020    7.391733    0.005156
    -0.111049    0.010581   14.953856
   C    N    Zn
  35   1   1
Direct configuration=   132
   0.16700619  0.16671741  0.24700685
  -0.00007356 -0.00016426  0.24643590
   0.05559571  0.16656855  0.24664174
   0.22216002 -0.00012864  0.24685473
   0.49970032  0.16749441  0.24505141
   0.33359184 -0.00018566  0.24623060
   0.38890719  0.16619319  0.24590174
   0.55558647 -0.00027004  0.24476440
   0.83267286  0.16674525  0.24558999
   0.66623810 -0.00024883  0.24488968
   0.72132162  0.16685040  0.24513922
   0.88831429 -0.00019608  0.24577624
   0.16679071  0.49984549  0.24709427
  -0.00018460  0.33309287  0.24632118
   0.05545019  0.49983319  0.24662811
   0.22278681  0.33387573  0.24715264
   0.33422454  0.33362722  0.24662095
   0.38984371  0.49982410  0.24608508
   0.55502706  0.33405124  0.24498910
   0.83296644  0.49984768  0.24533538
   0.66572011  0.33409417  0.24497562
   0.72232067  0.49981051  0.24500643
   0.88866295  0.33296498  0.24570607
   0.16702756  0.83301014  0.24697406
  -0.00015000  0.66658443  0.24629576
   0.05563911  0.83316247  0.24660844
   0.22279492  0.66584412  0.24718175
   0.49967307  0.83201643  0.24500604
   0.33423032  0.66608427  0.24656830
   0.38889881  0.83346681  0.24583929
   0.55500387  0.66550433  0.24498589
   0.83268400  0.83287761  0.24557339
   0.66570297  0.66548139  0.24501862
   0.72135384  0.83271751  0.24521090
   0.88869089  0.66674282  0.24569182
   0.49968084  0.49975210  0.24521723
   0.61418024  0.49995267  0.49898117
grapheneN                               
           1
    12.802555    0.000066   -0.094798
    -0.000049    7.391919    0.005071
    -0.110711    0.010411   14.953181
   C    N    Zn
  35   1   1
Direct configuration=   133
   0.16700574  0.16672428  0.24697660
  -0.00007793 -0.00016139  0.24641128
   0.05560017  0.16657212  0.24661735
   0.22217380 -0.00014178  0.24681749
   0.49969965  0.16749673  0.24504808
   0.33358637 -0.00018362  0.24620210
   0.38890789  0.16622085  0.24589605
   0.55558089 -0.00026418  0.24477174
   0.83267414  0.16673862  0.24561844
   0.66624440 -0.00025430  0.24491562
   0.72133827  0.16685656  0.24516604
   0.88830616 -0.00020201  0.24579051
   0.16678446  0.49982310  0.24706949
  -0.00018823  0.33308560  0.24631462
   0.05544398  0.49982506  0.24659488
   0.22278590  0.33387168  0.24713650
   0.33422933  0.33363606  0.24661207
   0.38984331  0.49983597  0.24608074
   0.55503089  0.33407133  0.24500525
   0.83295995  0.49985676  0.24534724
   0.66572200  0.33409295  0.24500713
   0.72231361  0.49980079  0.24502501
   0.88865180  0.33295153  0.24572164
   0.16704053  0.83299085  0.24694301
  -0.00015163  0.66660557  0.24628208
   0.05562932  0.83313358  0.24659218
   0.22280591  0.66584264  0.24716402
   0.49967348  0.83204067  0.24500618
   0.33423121  0.66607947  0.24656052
   0.38889369  0.83347135  0.24583071
   0.55500163  0.66549014  0.24499332
   0.83268868  0.83288692  0.24558384
   0.66570437  0.66547897  0.24504565
   0.72135155  0.83270289  0.24522581
   0.88868656  0.66674402  0.24569670
   0.49968824  0.49977506  0.24522243
   0.61417998  0.49994517  0.49905770
grapheneN                               
           1
    12.802700   -0.000002   -0.094627
    -0.000089    7.392027    0.005022
    -0.110516    0.010313   14.952790
   C    N    Zn
  35   1   1
Direct configuration=   134
   0.16700549  0.16672825  0.24695914
  -0.00008045 -0.00015974  0.24639707
   0.05560274  0.16657418  0.24660327
   0.22218176 -0.00014937  0.24679598
   0.49969926  0.16749807  0.24504616
   0.33358321 -0.00018245  0.24618564
   0.38890829  0.16623681  0.24589276
   0.55557767 -0.00026080  0.24477598
   0.83267487  0.16673479  0.24563487
   0.66624804 -0.00025747  0.24493060
   0.72134788  0.16686012  0.24518153
   0.88830146 -0.00020543  0.24579875
   0.16678086  0.49981016  0.24705518
  -0.00019032  0.33308141  0.24631083
   0.05544039  0.49982037  0.24657569
   0.22278537  0.33386934  0.24712718
   0.33423210  0.33364117  0.24660694
   0.38984308  0.49984283  0.24607823
   0.55503310  0.33408293  0.24501458
   0.83295621  0.49986199  0.24535409
   0.66572309  0.33409224  0.24502533
   0.72230954  0.49979517  0.24503574
   0.88864537  0.33294377  0.24573062
   0.16704802  0.83297972  0.24692509
  -0.00015257  0.66661778  0.24627418
   0.05562368  0.83311690  0.24658278
   0.22281225  0.66584179  0.24715378
   0.49967372  0.83205466  0.24500627
   0.33423172  0.66607669  0.24655603
   0.38889073  0.83347398  0.24582575
   0.55500033  0.66548195  0.24499761
   0.83269138  0.83289230  0.24558987
   0.66570518  0.66547757  0.24506126
   0.72135023  0.83269445  0.24523442
   0.88868405  0.66674471  0.24569951
   0.49969251  0.49978831  0.24522544
   0.61417983  0.49994085  0.49910188
grapheneN                               
           1
    12.802885   -0.000016   -0.094363
    -0.000098    7.392194    0.004947
    -0.110214    0.010160   14.952233
   C    N    Zn
  35   1   1
Direct configuration=   135
   0.16700990  0.16671329  0.24693509
  -0.00008525 -0.00017206  0.24637568
   0.05560715  0.16657559  0.24658514
   0.22218054 -0.00014924  0.24677074
   0.49969711  0.16751664  0.24504684
   0.33358299 -0.00015911  0.24615892
   0.38890895  0.16624485  0.24588699
   0.55557909 -0.00025041  0.24477719
   0.83267647  0.16673658  0.24565492
   0.66625182 -0.00025350  0.24494775
   0.72135537  0.16684480  0.24520990
   0.88830180 -0.00019729  0.24580542
   0.16677273  0.49981291  0.24703571
  -0.00019646  0.33309060  0.24630071
   0.05543438  0.49982814  0.24655100
   0.22278809  0.33387019  0.24711212
   0.33423616  0.33364539  0.24659807
   0.38984570  0.49984739  0.24607526
   0.55503795  0.33408753  0.24502809
   0.83295437  0.49985056  0.24536617
   0.66572530  0.33409133  0.24505266
   0.72230317  0.49979660  0.24505518
   0.88864186  0.33293806  0.24574110
   0.16705108  0.83298813  0.24690604
  -0.00015952  0.66660085  0.24626171
   0.05562926  0.83310233  0.24657295
   0.22281112  0.66581642  0.24713184
   0.49967171  0.83205290  0.24500799
   0.33423153  0.66607558  0.24655051
   0.38888976  0.83347962  0.24581757
   0.55500142  0.66549096  0.24500687
   0.83269017  0.83288725  0.24560025
   0.66570630  0.66546011  0.24508478
   0.72134871  0.83268888  0.24524388
   0.88867996  0.66674796  0.24570125
   0.49969936  0.49980437  0.24522793
   0.61417998  0.49993578  0.49916576
grapheneN                               
           1
    12.803213   -0.000041   -0.093896
    -0.000113    7.392489    0.004812
    -0.109678    0.009889   14.951245
   C    N    Zn
  35   1   1
Direct configuration=   136
   0.16701773  0.16668678  0.24689250
  -0.00009376 -0.00019388  0.24633778
   0.05561497  0.16657810  0.24655302
   0.22217838 -0.00014900  0.24672602
   0.49969331  0.16754953  0.24504803
   0.33358260 -0.00011776  0.24611157
   0.38891011  0.16625909  0.24587678
   0.55558162 -0.00023199  0.24477932
   0.83267930  0.16673976  0.24569046
   0.66625852 -0.00024647  0.24497815
   0.72136862  0.16681765  0.24526018
   0.88830240 -0.00018286  0.24581724
   0.16675833  0.49981778  0.24700120
  -0.00020733  0.33310689  0.24628279
   0.05542372  0.49984191  0.24650725
   0.22279291  0.33387168  0.24708545
   0.33424336  0.33365287  0.24658237
   0.38985036  0.49985547  0.24606999
   0.55504655  0.33409568  0.24505204
   0.83295112  0.49983032  0.24538758
   0.66572923  0.33408971  0.24510109
   0.72229189  0.49979913  0.24508964
   0.88863564  0.33292794  0.24575968
   0.16705650  0.83300304  0.24687230
  -0.00017182  0.66657087  0.24623961
   0.05563915  0.83307652  0.24655553
   0.22280911  0.66577149  0.24709297
   0.49966814  0.83204977  0.24501104
   0.33423119  0.66607360  0.24654071
   0.38888805  0.83348961  0.24580307
   0.55500333  0.66550691  0.24502328
   0.83268804  0.83287831  0.24561862
   0.66570827  0.66542918  0.24512646
   0.72134602  0.83267903  0.24526066
   0.88867271  0.66675372  0.24570432
   0.49971150  0.49983283  0.24523235
   0.61418026  0.49992681  0.49927895
grapheneN                               
           1
    12.803411    0.000102   -0.093575
    -0.000031    7.392568    0.004732
    -0.109307    0.009727   14.950848
   C    N    Zn
  35   1   1
Direct configuration=   137
   0.16702396  0.16668998  0.24686979
  -0.00008465 -0.00020326  0.24631489
   0.05561164  0.16656726  0.24653185
   0.22216678 -0.00013213  0.24669942
   0.49969684  0.16756622  0.24505322
   0.33358838 -0.00010346  0.24607812
   0.38891297  0.16626434  0.24586608
   0.55558441 -0.00021689  0.24477854
   0.83268639  0.16672841  0.24570874
   0.66625556 -0.00025247  0.24499462
   0.72136647  0.16682732  0.24529543
   0.88830635 -0.00018447  0.24581875
   0.16675651  0.49982099  0.24697652
  -0.00020949  0.33310947  0.24626598
   0.05540858  0.49984840  0.24648291
   0.22279709  0.33386735  0.24706419
   0.33424068  0.33366772  0.24657070
   0.38986078  0.49985746  0.24606646
   0.55505085  0.33409826  0.24506915
   0.83294735  0.49981686  0.24540509
   0.66573464  0.33407061  0.24513665
   0.72229563  0.49978105  0.24512017
   0.88863870  0.33293565  0.24577004
   0.16705073  0.83299315  0.24685460
  -0.00017466  0.66655485  0.24622368
   0.05564799  0.83308334  0.24654362
   0.22279311  0.66576963  0.24706217
   0.49966785  0.83204755  0.24501387
   0.33422917  0.66607318  0.24653156
   0.38888455  0.83350424  0.24578966
   0.55500951  0.66552232  0.24503796
   0.83268192  0.83287709  0.24563032
   0.66570536  0.66542917  0.24515364
   0.72134571  0.83267165  0.24527481
   0.88866880  0.66673640  0.24570363
   0.49971264  0.49983132  0.24523525
   0.61418098  0.49992145  0.49935791
grapheneN                               
           1
    12.803624    0.000256   -0.093228
     0.000057    7.392653    0.004646
    -0.108907    0.009552   14.950420
   C    N    Zn
  35   1   1
Direct configuration=   138
   0.16703068  0.16669342  0.24684529
  -0.00007483 -0.00021337  0.24629021
   0.05560804  0.16655556  0.24650902
   0.22215427 -0.00011393  0.24667074
   0.49970064  0.16758423  0.24505881
   0.33359461 -0.00008805  0.24604203
   0.38891606  0.16627000  0.24585454
   0.55558741 -0.00020060  0.24477771
   0.83269403  0.16671617  0.24572846
   0.66625235 -0.00025895  0.24501239
   0.72136415  0.16683775  0.24533346
   0.88831061 -0.00018621  0.24582038
   0.16675454  0.49982445  0.24694990
  -0.00021182  0.33311226  0.24624785
   0.05539224  0.49985540  0.24645666
   0.22280160  0.33386269  0.24704127
   0.33423780  0.33368375  0.24655810
   0.38987203  0.49985959  0.24606266
   0.55505548  0.33410104  0.24508761
   0.83294328  0.49980234  0.24542397
   0.66574048  0.33405002  0.24517500
   0.72229966  0.49976154  0.24515311
   0.88864200  0.33294398  0.24578121
   0.16704450  0.83298249  0.24683550
  -0.00017773  0.66653756  0.24620650
   0.05565753  0.83309070  0.24653078
   0.22277585  0.66576763  0.24702895
   0.49966753  0.83204517  0.24501692
   0.33422699  0.66607273  0.24652169
   0.38888078  0.83352002  0.24577520
   0.55501618  0.66553893  0.24505380
   0.83267532  0.83287578  0.24564295
   0.66570221  0.66542916  0.24518294
   0.72134537  0.83266370  0.24529007
   0.88866458  0.66671771  0.24570289
   0.49971388  0.49982968  0.24523838
   0.61418176  0.49991566  0.49944307
grapheneN                               
           1
    12.803705    0.000310   -0.092936
     0.000089    7.392628    0.004576
    -0.108567    0.009410   14.950372
   C    N    Zn
  35   1   1
Direct configuration=   139
   0.16702642  0.16671318  0.24682589
  -0.00006384 -0.00020131  0.24627143
   0.05560488  0.16655280  0.24648973
   0.22215686 -0.00010862  0.24664732
   0.49970478  0.16759029  0.24506718
   0.33358786 -0.00008093  0.24601502
   0.38891911  0.16628320  0.24583941
   0.55558665 -0.00019657  0.24477781
   0.83270127  0.16671033  0.24574153
   0.66624848 -0.00026202  0.24502644
   0.72136216  0.16683900  0.24536689
   0.88831620 -0.00020518  0.24581681
   0.16675057  0.49981947  0.24692249
  -0.00021024  0.33310166  0.24622801
   0.05539232  0.49983310  0.24643537
   0.22280227  0.33387067  0.24701721
   0.33423842  0.33368947  0.24654482
   0.38987830  0.49986699  0.24605881
   0.55505464  0.33409993  0.24510464
   0.83294115  0.49979683  0.24544362
   0.66574466  0.33404336  0.24520960
   0.72230370  0.49974005  0.24519009
   0.88864771  0.33294235  0.24578936
   0.16703653  0.83298012  0.24681905
  -0.00017882  0.66654937  0.24619015
   0.05565170  0.83309058  0.24651761
   0.22276865  0.66577906  0.24699839
   0.49966907  0.83206064  0.24501937
   0.33422169  0.66608024  0.24650846
   0.38887547  0.83351863  0.24576025
   0.55501905  0.66554487  0.24507128
   0.83267418  0.83287264  0.24565315
   0.66570466  0.66543368  0.24520862
   0.72134370  0.83266087  0.24530842
   0.88866045  0.66669882  0.24570123
   0.49971740  0.49982120  0.24524285
   0.61418204  0.49991126  0.49952168
grapheneN                               
           1
    12.803854    0.000411   -0.092398
     0.000146    7.392581    0.004447
    -0.107940    0.009148   14.950283
   C    N    Zn
  35   1   1
Direct configuration=   140
   0.16701858  0.16674956  0.24679017
  -0.00004359 -0.00017909  0.24623682
   0.05559905  0.16654769  0.24645420
   0.22216161 -0.00009883  0.24660417
   0.49971242  0.16760144  0.24508261
   0.33357541 -0.00006783  0.24596526
   0.38892473  0.16630750  0.24581154
   0.55558524 -0.00018916  0.24477799
   0.83271461  0.16669957  0.24576561
   0.66624133 -0.00026769  0.24505231
   0.72135849  0.16684131  0.24542847
   0.88832650 -0.00024011  0.24581023
   0.16674324  0.49981031  0.24687200
  -0.00020734  0.33308215  0.24619148
   0.05539245  0.49979202  0.24639616
   0.22280350  0.33388539  0.24697291
   0.33423957  0.33370002  0.24652036
   0.38988985  0.49988061  0.24605172
   0.55505310  0.33409788  0.24513601
   0.83293722  0.49978670  0.24547980
   0.66575236  0.33403108  0.24527334
   0.72231112  0.49970047  0.24525821
   0.88865824  0.33293936  0.24580436
   0.16702185  0.83297576  0.24678873
  -0.00018083  0.66657110  0.24616003
   0.05564096  0.83309035  0.24649337
   0.22275540  0.66580010  0.24694212
   0.49967190  0.83208915  0.24502390
   0.33421193  0.66609406  0.24648411
   0.38886568  0.83351606  0.24573271
   0.55502434  0.66555580  0.24510350
   0.83267208  0.83286685  0.24567194
   0.66570917  0.66544200  0.24525591
   0.72134062  0.83265567  0.24534223
   0.88865283  0.66666401  0.24569816
   0.49972389  0.49980558  0.24525109
   0.61418256  0.49990314  0.49966648
grapheneN                               
           1
    12.803725    0.000387   -0.092054
     0.000131    7.392456    0.004350
    -0.107536    0.008952   14.950680
   C    N    Zn
  35   1   1
Direct configuration=   141
   0.16701223  0.16676484  0.24676647
  -0.00004521 -0.00018720  0.24621739
   0.05560800  0.16657325  0.24642920
   0.22216155 -0.00010132  0.24657611
   0.49971211  0.16759627  0.24509385
   0.33356441 -0.00006398  0.24594043
   0.38892087  0.16630939  0.24578344
   0.55558171 -0.00019237  0.24478299
   0.83271204  0.16669916  0.24577878
   0.66624205 -0.00026112  0.24507103
   0.72136834  0.16681273  0.24546696
   0.88833765 -0.00025745  0.24579948
   0.16674214  0.49980716  0.24683035
  -0.00020807  0.33305828  0.24616454
   0.05540004  0.49979730  0.24636959
   0.22280041  0.33390883  0.24693558
   0.33424440  0.33370020  0.24650249
   0.38988403  0.49988950  0.24604571
   0.55505931  0.33409422  0.24515927
   0.83294553  0.49977264  0.24550640
   0.66574767  0.33403939  0.24531900
   0.72230777  0.49970101  0.24531124
   0.88865898  0.33291607  0.24581009
   0.16701719  0.83299615  0.24677184
  -0.00019281  0.66656881  0.24614305
   0.05562507  0.83309156  0.24647011
   0.22275736  0.66581190  0.24690276
   0.49966748  0.83210725  0.24502507
   0.33420410  0.66610543  0.24646296
   0.38887098  0.83351065  0.24571193
   0.55502795  0.66555304  0.24512802
   0.83267974  0.83284498  0.24568220
   0.66571870  0.66542664  0.24528852
   0.72134070  0.83266672  0.24537301
   0.88865297  0.66666961  0.24569662
   0.49973035  0.49981267  0.24526129
   0.61418231  0.49989780  0.49977225
grapheneN                               
           1
    12.803573    0.000359   -0.091652
     0.000114    7.392310    0.004237
    -0.107061    0.008723   14.951146
   C    N    Zn
  35   1   1
Direct configuration=   142
   0.16700480  0.16678274  0.24673869
  -0.00004711 -0.00019671  0.24619461
   0.05561850  0.16660321  0.24639989
   0.22216148 -0.00010423  0.24654320
   0.49971176  0.16759020  0.24510704
   0.33355151 -0.00005947  0.24591133
   0.38891633  0.16631160  0.24575049
   0.55557756 -0.00019613  0.24478885
   0.83270903  0.16669868  0.24579423
   0.66624290 -0.00025342  0.24509296
   0.72137988  0.16677923  0.24551209
   0.88835073 -0.00027778  0.24578687
   0.16674084  0.49980347  0.24678153
  -0.00020893  0.33303029  0.24613295
   0.05540894  0.49980349  0.24633844
   0.22279678  0.33393631  0.24689182
   0.33425007  0.33370040  0.24648155
   0.38987721  0.49989993  0.24603866
   0.55506660  0.33408993  0.24518654
   0.83295527  0.49975617  0.24553758
   0.66574217  0.33404912  0.24537253
   0.72230385  0.49970165  0.24537340
   0.88865985  0.33288876  0.24581682
   0.16701174  0.83302006  0.24675204
  -0.00020684  0.66656612  0.24612314
   0.05560644  0.83309297  0.24644284
   0.22275965  0.66582573  0.24685662
   0.49966230  0.83212846  0.24502645
   0.33419493  0.66611875  0.24643816
   0.38887720  0.83350431  0.24568758
   0.55503218  0.66554980  0.24515678
   0.83268872  0.83281933  0.24569424
   0.66572988  0.66540864  0.24532675
   0.72134079  0.83267968  0.24540908
   0.88865314  0.66667617  0.24569482
   0.49973792  0.49982098  0.24527324
   0.61418201  0.49989155  0.49989624
grapheneN                               
           1
    12.803348    0.000253   -0.091284
     0.000053    7.392161    0.004140
    -0.106625    0.008526   14.951704
   C    N    Zn
  35   1   1
Direct configuration=   143
   0.16701028  0.16679033  0.24671345
  -0.00005810 -0.00019186  0.24617601
   0.05562601  0.16660419  0.24637762
   0.22214567 -0.00009044  0.24651715
   0.49970676  0.16757675  0.24511337
   0.33355409 -0.00006738  0.24589450
   0.38891166  0.16630680  0.24572167
   0.55557533 -0.00019382  0.24480054
   0.83270552  0.16667234  0.24580590
   0.66624707 -0.00025681  0.24511637
   0.72138684  0.16676672  0.24554309
   0.88834836 -0.00026918  0.24577478
   0.16674511  0.49982800  0.24673185
  -0.00020646  0.33303456  0.24610500
   0.05540627  0.49982146  0.24630841
   0.22279756  0.33393859  0.24684952
   0.33424950  0.33370424  0.24646340
   0.38986851  0.49990240  0.24602992
   0.55506766  0.33408348  0.24521344
   0.83296388  0.49973898  0.24556670
   0.66573871  0.33404621  0.24541696
   0.72230975  0.49971403  0.24542596
   0.88865576  0.33286394  0.24581874
   0.16700641  0.83303534  0.24673467
  -0.00020794  0.66655039  0.24610579
   0.05560549  0.83309496  0.24641410
   0.22276166  0.66583857  0.24681917
   0.49966211  0.83211701  0.24502591
   0.33419441  0.66611472  0.24641288
   0.38887664  0.83351589  0.24567149
   0.55503721  0.66554736  0.24518271
   0.83269444  0.83281745  0.24570038
   0.66573469  0.66540487  0.24536468
   0.72134618  0.83268097  0.24543889
   0.88865495  0.66667293  0.24569600
   0.49973673  0.49983973  0.24528891
   0.61418132  0.49988627  0.50001009
grapheneN                               
           1
    12.803170    0.000169   -0.090991
     0.000004    7.392042    0.004062
    -0.106279    0.008370   14.952147
   C    N    Zn
  35   1   1
Direct configuration=   144
   0.16701464  0.16679637  0.24669338
  -0.00006683 -0.00018800  0.24616122
   0.05563199  0.16660497  0.24635992
   0.22213310 -0.00007947  0.24649643
   0.49970279  0.16756605  0.24511840
   0.33355614 -0.00007367  0.24588111
   0.38890795  0.16630298  0.24569875
   0.55557356 -0.00019197  0.24480983
   0.83270272  0.16665139  0.24581518
   0.66625038 -0.00025951  0.24513499
   0.72139237  0.16675677  0.24556774
   0.88834648 -0.00026234  0.24576517
   0.16674851  0.49984751  0.24669234
  -0.00020450  0.33303796  0.24608277
   0.05540414  0.49983575  0.24628454
   0.22279819  0.33394040  0.24681588
   0.33424904  0.33370729  0.24644897
   0.38986160  0.49990436  0.24602297
   0.55506850  0.33407834  0.24523483
   0.83297073  0.49972531  0.24558986
   0.66573596  0.33404389  0.24545230
   0.72231444  0.49972388  0.24546776
   0.88865250  0.33284421  0.24582028
   0.16700218  0.83304749  0.24672087
  -0.00020881  0.66653788  0.24609200
   0.05560474  0.83309655  0.24639124
   0.22276326  0.66584879  0.24678939
   0.49966196  0.83210791  0.24502547
   0.33419400  0.66611152  0.24639278
   0.38887620  0.83352509  0.24565869
   0.55504121  0.66554541  0.24520334
   0.83269900  0.83281595  0.24570526
   0.66573851  0.66540187  0.24539485
   0.72135047  0.83268199  0.24546259
   0.88865640  0.66667036  0.24569694
   0.49973578  0.49985465  0.24530137
   0.61418077  0.49988207  0.50010061
grapheneN                               
           1
    12.802813    0.000001   -0.090406
    -0.000094    7.391805    0.003907
    -0.105586    0.008057   14.953034
   C    N    Zn
  35   1   1
Direct configuration=   145
   0.16702336  0.16680844  0.24665324
  -0.00008431 -0.00018029  0.24613165
   0.05564394  0.16660654  0.24632451
   0.22210796 -0.00005753  0.24645501
   0.49969484  0.16754465  0.24512847
   0.33356024 -0.00008626  0.24585434
   0.38890051  0.16629535  0.24565291
   0.55557002 -0.00018828  0.24482842
   0.83269714  0.16660948  0.24583374
   0.66625702 -0.00026491  0.24517223
   0.72140343  0.16673688  0.24561703
   0.88834272 -0.00024866  0.24574595
   0.16675531  0.49988653  0.24661334
  -0.00020057  0.33304476  0.24603832
   0.05539990  0.49986432  0.24623680
   0.22279944  0.33394403  0.24674861
   0.33424813  0.33371339  0.24642011
   0.38984776  0.49990829  0.24600906
   0.55507019  0.33406808  0.24527761
   0.83298442  0.49969797  0.24563618
   0.66573045  0.33403925  0.24552296
   0.72232382  0.49974358  0.24555134
   0.88864599  0.33280473  0.24582335
   0.16699371  0.83307178  0.24669325
  -0.00021055  0.66651285  0.24606441
   0.05560324  0.83309973  0.24634552
   0.22276645  0.66586922  0.24672983
   0.49966166  0.83208970  0.24502461
   0.33419318  0.66610511  0.24635257
   0.38887530  0.83354350  0.24563310
   0.55504921  0.66554152  0.24524459
   0.83270810  0.83281295  0.24571502
   0.66574614  0.66539588  0.24545519
   0.72135904  0.83268405  0.24550999
   0.88865929  0.66666522  0.24569882
   0.49973389  0.49988447  0.24532629
   0.61417967  0.49987367  0.50028166
grapheneN                               
           1
    12.803065    0.000120   -0.090818
    -0.000025    7.391972    0.004017
    -0.106075    0.008278   14.952409
   C    N    Zn
  35   1   1
Direct configuration=   146
   0.16701721  0.16679993  0.24668155
  -0.00007198 -0.00018573  0.24615251
   0.05563551  0.16660543  0.24634948
   0.22212569 -0.00007300  0.24648422
   0.49970045  0.16755974  0.24512137
   0.33355735 -0.00007738  0.24587322
   0.38890575  0.16630073  0.24568524
   0.55557252 -0.00019088  0.24481531
   0.83270108  0.16663904  0.24582065
   0.66625234 -0.00026111  0.24514597
   0.72139563  0.16675091  0.24558226
   0.88834537 -0.00025831  0.24575950
   0.16675051  0.49985901  0.24666906
  -0.00020334  0.33303997  0.24606967
   0.05540289  0.49984417  0.24627047
   0.22279855  0.33394147  0.24679606
   0.33424877  0.33370909  0.24644046
   0.38985752  0.49990552  0.24601887
   0.55506900  0.33407532  0.24524744
   0.83297477  0.49971725  0.24560351
   0.66573434  0.33404252  0.24547312
   0.72231720  0.49972969  0.24549239
   0.88865058  0.33283257  0.24582118
   0.16699968  0.83305465  0.24671273
  -0.00020932  0.66653050  0.24608387
   0.05560430  0.83309749  0.24637776
   0.22276419  0.66585481  0.24677184
   0.49966187  0.83210254  0.24502522
   0.33419376  0.66610963  0.24638093
   0.38887593  0.83353052  0.24565115
   0.55504357  0.66554426  0.24521550
   0.83270168  0.83281506  0.24570814
   0.66574076  0.66540011  0.24541263
   0.72135300  0.83268260  0.24547656
   0.88865725  0.66666885  0.24569749
   0.49973522  0.49986344  0.24530872
   0.61418046  0.49987959  0.50015398
grapheneN                               
           1
    12.802920    0.000070   -0.090521
    -0.000054    7.391996    0.003924
    -0.105725    0.008092   14.952524
   C    N    Zn
  35   1   1
Direct configuration=   147
   0.16702036  0.16679408  0.24665929
  -0.00006871 -0.00018067  0.24613748
   0.05562538  0.16657697  0.24633957
   0.22212696 -0.00006218  0.24646937
   0.49969743  0.16755936  0.24511650
   0.33355557 -0.00007953  0.24586778
   0.38890104  0.16630169  0.24567441
   0.55557682 -0.00019993  0.24483226
   0.83269969  0.16661723  0.24582625
   0.66625207 -0.00027567  0.24517068
   0.72138046  0.16677531  0.24559610
   0.88832863 -0.00025974  0.24575310
   0.16676439  0.49989644  0.24663570
  -0.00020025  0.33305979  0.24605510
   0.05539937  0.49983079  0.24624158
   0.22280675  0.33395479  0.24676773
   0.33423614  0.33371180  0.24642202
   0.38986023  0.49990446  0.24600757
   0.55506433  0.33409551  0.24526427
   0.83297093  0.49971677  0.24562352
   0.66574532  0.33402903  0.24550517
   0.72232851  0.49971813  0.24552622
   0.88864991  0.33283103  0.24581997
   0.16699355  0.83305272  0.24669244
  -0.00019749  0.66654165  0.24606747
   0.05560225  0.83309872  0.24635746
   0.22276735  0.66587183  0.24674946
   0.49966972  0.83207898  0.24502466
   0.33419872  0.66610950  0.24635734
   0.38887177  0.83352539  0.24564692
   0.55505109  0.66554092  0.24522833
   0.83269799  0.83283640  0.24570786
   0.66573973  0.66542054  0.24543976
   0.72136084  0.83266963  0.24549293
   0.88866003  0.66664503  0.24570347
   0.49972479  0.49985619  0.24532677
   0.61417837  0.49987705  0.50024350
grapheneN                               
           1
    12.802863    0.000051   -0.090403
    -0.000065    7.392006    0.003888
    -0.105587    0.008018   14.952570
   C    N    Zn
  35   1   1
Direct configuration=   148
   0.16702160  0.16679177  0.24665050
  -0.00006742 -0.00017868  0.24613155
   0.05562139  0.16656575  0.24633565
   0.22212746 -0.00005791  0.24646351
   0.49969625  0.16755921  0.24511458
   0.33355488 -0.00008037  0.24586563
   0.38889918  0.16630207  0.24567014
   0.55557851 -0.00020350  0.24483895
   0.83269914  0.16660863  0.24582846
   0.66625197 -0.00028141  0.24518043
   0.72137448  0.16678493  0.24560155
   0.88832202 -0.00026030  0.24575057
   0.16676987  0.49991121  0.24662253
  -0.00019903  0.33306762  0.24604935
   0.05539798  0.49982550  0.24623018
   0.22280999  0.33396004  0.24675656
   0.33423115  0.33371286  0.24641474
   0.38986130  0.49990404  0.24600312
   0.55506249  0.33410348  0.24527091
   0.83296942  0.49971658  0.24563142
   0.66574965  0.33402370  0.24551781
   0.72233297  0.49971357  0.24553957
   0.88864965  0.33283042  0.24581950
   0.16699114  0.83305195  0.24668444
  -0.00019282  0.66654605  0.24606099
   0.05560144  0.83309921  0.24634944
   0.22276859  0.66587854  0.24674063
   0.49967281  0.83206968  0.24502445
   0.33420068  0.66610945  0.24634803
   0.38887013  0.83352337  0.24564526
   0.55505406  0.66553960  0.24523339
   0.83269653  0.83284481  0.24570776
   0.66573933  0.66542860  0.24545046
   0.72136393  0.83266451  0.24549938
   0.88866113  0.66663564  0.24570584
   0.49972068  0.49985333  0.24533389
   0.61417755  0.49987605  0.50027882
grapheneN                               
           1
    12.802897    0.000104   -0.090181
    -0.000035    7.392053    0.003821
    -0.105328    0.007882   14.952430
   C    N    Zn
  35   1   1
Direct configuration=   149
   0.16701802  0.16678897  0.24662950
  -0.00006825 -0.00018787  0.24611880
   0.05561202  0.16656283  0.24633070
   0.22213571 -0.00007717  0.24645704
   0.49969986  0.16757452  0.24510430
   0.33355436 -0.00007717  0.24586677
   0.38889563  0.16630692  0.24567164
   0.55558405 -0.00022332  0.24485866
   0.83269246  0.16663317  0.24582836
   0.66624844 -0.00027863  0.24520135
   0.72135960  0.16679215  0.24560644
   0.88831380 -0.00026782  0.24574792
   0.16678302  0.49992380  0.24660163
  -0.00020081  0.33306431  0.24604318
   0.05541216  0.49982003  0.24620125
   0.22279902  0.33396368  0.24674765
   0.33422871  0.33370579  0.24639342
   0.38986098  0.49990102  0.24599359
   0.55505828  0.33410792  0.24528198
   0.83296642  0.49971534  0.24564209
   0.66575577  0.33403376  0.24554133
   0.72233124  0.49970433  0.24555860
   0.88865349  0.33283897  0.24581741
   0.16699206  0.83305344  0.24666049
  -0.00019264  0.66654934  0.24604526
   0.05560308  0.83310322  0.24633653
   0.22277022  0.66590256  0.24672824
   0.49967872  0.83205580  0.24502617
   0.33420812  0.66612383  0.24632664
   0.38887475  0.83350792  0.24564743
   0.55504839  0.66553453  0.24524070
   0.83269534  0.83283857  0.24570452
   0.66574549  0.66542461  0.24546809
   0.72136588  0.83266302  0.24550468
   0.88866190  0.66664801  0.24571415
   0.49971903  0.49983489  0.24535141
   0.61417574  0.49987471  0.50035210
grapheneN                               
           1
    12.802930    0.000155   -0.089963
    -0.000006    7.392100    0.003756
    -0.105075    0.007750   14.952294
   C    N    Zn
  35   1   1
Direct configuration=   150
   0.16701452  0.16678624  0.24660899
  -0.00006906 -0.00019684  0.24610634
   0.05560287  0.16655999  0.24632587
   0.22214378 -0.00009599  0.24645071
   0.49970339  0.16758947  0.24509426
   0.33355386 -0.00007404  0.24586788
   0.38889217  0.16631166  0.24567311
   0.55558946 -0.00024267  0.24487791
   0.83268593  0.16665713  0.24582825
   0.66624499 -0.00027591  0.24522178
   0.72134508  0.16679921  0.24561121
   0.88830578 -0.00027517  0.24574533
   0.16679587  0.49993610  0.24658120
  -0.00020254  0.33306108  0.24603715
   0.05542600  0.49981468  0.24617300
   0.22278831  0.33396723  0.24673895
   0.33422633  0.33369888  0.24637259
   0.38986068  0.49989806  0.24598428
   0.55505418  0.33411227  0.24529279
   0.83296349  0.49971413  0.24565250
   0.66576174  0.33404359  0.24556431
   0.72232954  0.49969531  0.24557718
   0.88865723  0.33284732  0.24581536
   0.16699296  0.83305490  0.24663710
  -0.00019247  0.66655256  0.24602990
   0.05560468  0.83310713  0.24632393
   0.22277180  0.66592602  0.24671614
   0.49968449  0.83204224  0.24502786
   0.33421538  0.66613788  0.24630575
   0.38887927  0.83349284  0.24564954
   0.55504285  0.66552958  0.24524785
   0.83269417  0.83283247  0.24570136
   0.66575150  0.66542072  0.24548531
   0.72136779  0.83266157  0.24550986
   0.88866265  0.66666009  0.24572227
   0.49971742  0.49981688  0.24536851
   0.61417398  0.49987341  0.50042366
grapheneN                               
           1
    12.803042    0.000275   -0.089746
     0.000063    7.392184    0.003681
    -0.104824    0.007598   14.951988
   C    N    Zn
  35   1   1
Direct configuration=   151
   0.16700538  0.16677825  0.24658797
  -0.00008161 -0.00020809  0.24609430
   0.05560047  0.16656659  0.24631926
   0.22214498 -0.00008725  0.24644306
   0.49970246  0.16758573  0.24508856
   0.33356333 -0.00008327  0.24587390
   0.38889553  0.16631522  0.24567798
   0.55558797 -0.00024543  0.24490025
   0.83267999  0.16667354  0.24582242
   0.66624257 -0.00027346  0.24524308
   0.72134297  0.16680245  0.24561613
   0.88830449 -0.00026566  0.24574269
   0.16680037  0.49992922  0.24656748
  -0.00019800  0.33305405  0.24603196
   0.05543608  0.49981840  0.24614237
   0.22277778  0.33395671  0.24673419
   0.33422190  0.33370373  0.24634970
   0.38985468  0.49988995  0.24597242
   0.55506537  0.33411471  0.24529946
   0.83296742  0.49972468  0.24566050
   0.66574811  0.33405856  0.24558364
   0.72232662  0.49970008  0.24559362
   0.88865596  0.33286480  0.24581369
   0.16699763  0.83306076  0.24660877
  -0.00019177  0.66654397  0.24601112
   0.05560740  0.83310534  0.24631165
   0.22277941  0.66594058  0.24670452
   0.49968482  0.83203604  0.24503447
   0.33422085  0.66612648  0.24628654
   0.38889172  0.83349882  0.24565323
   0.55505015  0.66550856  0.24525430
   0.83269276  0.83282104  0.24569822
   0.66575148  0.66540520  0.24550063
   0.72136138  0.83266816  0.24551027
   0.88865790  0.66666702  0.24572783
   0.49971937  0.49981158  0.24538586
   0.61417216  0.49987297  0.50050397
grapheneN                               
           1
    12.803154    0.000394   -0.089529
     0.000131    7.392269    0.003606
    -0.104574    0.007446   14.951682
   C    N    Zn
  35   1   1
Direct configuration=   152
   0.16699625  0.16677027  0.24656695
  -0.00009416 -0.00021932  0.24608228
   0.05559807  0.16657318  0.24631266
   0.22214618 -0.00007852  0.24643541
   0.49970153  0.16758199  0.24508286
   0.33357279 -0.00009250  0.24587992
   0.38889889  0.16631877  0.24568284
   0.55558649 -0.00024819  0.24492259
   0.83267405  0.16668994  0.24581658
   0.66624016 -0.00027102  0.24526436
   0.72134086  0.16680570  0.24562106
   0.88830319 -0.00025615  0.24574005
   0.16680486  0.49992234  0.24655377
  -0.00019346  0.33304703  0.24602677
   0.05544616  0.49982212  0.24611175
   0.22276726  0.33394620  0.24672943
   0.33421748  0.33370857  0.24632682
   0.38984868  0.49988185  0.24596058
   0.55507657  0.33411716  0.24530613
   0.83297136  0.49973522  0.24566849
   0.66573449  0.33407352  0.24560296
   0.72232371  0.49970484  0.24561005
   0.88865468  0.33288226  0.24581201
   0.16700230  0.83306661  0.24658045
  -0.00019108  0.66653539  0.24599235
   0.05561012  0.83310354  0.24629938
   0.22278701  0.66595514  0.24669291
   0.49968514  0.83202983  0.24504108
   0.33422631  0.66611507  0.24626734
   0.38890417  0.83350479  0.24565691
   0.55505744  0.66548757  0.24526075
   0.83269135  0.83280962  0.24569508
   0.66575145  0.66538969  0.24551594
   0.72135496  0.83267474  0.24551068
   0.88865317  0.66667394  0.24573339
   0.49972132  0.49980630  0.24540321
   0.61417035  0.49987253  0.50058423
grapheneN                               
           1
    12.803369    0.000308   -0.089308
     0.000081    7.392302    0.003533
    -0.104320    0.007299   14.951360
   C    N    Zn
  35   1   1
Direct configuration=   153
   0.16698644  0.16677107  0.24655146
  -0.00010253 -0.00020642  0.24607042
   0.05559451  0.16656064  0.24629944
   0.22214385 -0.00006689  0.24642204
   0.49970260  0.16756620  0.24508677
   0.33358613 -0.00009433  0.24589186
   0.38890721  0.16631954  0.24568711
   0.55557604 -0.00023460  0.24494831
   0.83267832  0.16669159  0.24580525
   0.66624054 -0.00026783  0.24528381
   0.72134531  0.16681578  0.24562967
   0.88829783 -0.00024017  0.24573399
   0.16680157  0.49992412  0.24654837
  -0.00018643  0.33305937  0.24601743
   0.05544223  0.49982609  0.24608052
   0.22276789  0.33392422  0.24672138
   0.33420586  0.33370888  0.24630318
   0.38984569  0.49986982  0.24594288
   0.55507410  0.33409742  0.24531281
   0.83297161  0.49975743  0.24567540
   0.66573113  0.33407624  0.24561702
   0.72232803  0.49971641  0.24562782
   0.88865405  0.33289882  0.24581015
   0.16700928  0.83307546  0.24655181
  -0.00018696  0.66652828  0.24596687
   0.05560809  0.83309046  0.24627978
   0.22279979  0.66593568  0.24667722
   0.49969479  0.83202703  0.24505604
   0.33422982  0.66611375  0.24624990
   0.38890923  0.83350004  0.24566006
   0.55505748  0.66546575  0.24527278
   0.83268266  0.83282557  0.24569269
   0.66574858  0.66538287  0.24552448
   0.72134712  0.83266999  0.24551293
   0.88865373  0.66666639  0.24573314
   0.49972551  0.49981036  0.24541810
   0.61416898  0.49987495  0.50068713
grapheneN                               
           1
    12.803498    0.000257   -0.089176
     0.000051    7.392322    0.003489
    -0.104169    0.007211   14.951168
   C    N    Zn
  35   1   1
Direct configuration=   154
   0.16698060  0.16677154  0.24654222
  -0.00010752 -0.00019873  0.24606334
   0.05559239  0.16655316  0.24629155
   0.22214246 -0.00005995  0.24641407
   0.49970324  0.16755678  0.24508911
   0.33359408 -0.00009541  0.24589898
   0.38891217  0.16631999  0.24568966
   0.55556980 -0.00022649  0.24496365
   0.83268086  0.16669257  0.24579850
   0.66624077 -0.00026592  0.24529542
   0.72134796  0.16682180  0.24563480
   0.88829464 -0.00023064  0.24573037
   0.16679961  0.49992518  0.24654514
  -0.00018223  0.33306674  0.24601186
   0.05543990  0.49982846  0.24606189
   0.22276827  0.33391111  0.24671658
   0.33419894  0.33370906  0.24628909
   0.38984390  0.49986265  0.24593233
   0.55507262  0.33408565  0.24531679
   0.83297176  0.49977068  0.24567952
   0.66572913  0.33407787  0.24562541
   0.72233061  0.49972332  0.24563842
   0.88865367  0.33290869  0.24580904
   0.16701345  0.83308073  0.24653473
  -0.00018451  0.66652405  0.24595167
   0.05560687  0.83308266  0.24626808
   0.22280741  0.66592407  0.24666786
   0.49970055  0.83202535  0.24506497
   0.33423191  0.66611297  0.24623950
   0.38891225  0.83349721  0.24566194
   0.55505750  0.66545274  0.24527995
   0.83267748  0.83283508  0.24569126
   0.66574686  0.66537881  0.24552957
   0.72134244  0.83266716  0.24551427
   0.88865407  0.66666189  0.24573299
   0.49972800  0.49981278  0.24542698
   0.61416816  0.49987640  0.50074851
grapheneN                               
           1
    12.803563    0.000147   -0.089035
    -0.000013    7.392347    0.003408
    -0.104005    0.007048   14.951039
   C    N    Zn
  35   1   1
Direct configuration=   155
   0.16698055  0.16676876  0.24653794
  -0.00010213 -0.00019288  0.24605444
   0.05558582  0.16654477  0.24627352
   0.22214830 -0.00007190  0.24640622
   0.49970089  0.16755209  0.24510711
   0.33359346 -0.00008324  0.24590882
   0.38891287  0.16631524  0.24569046
   0.55557292 -0.00022596  0.24498501
   0.83268589  0.16669950  0.24579042
   0.66623741 -0.00025650  0.24530658
   0.72135468  0.16682501  0.24564574
   0.88828683 -0.00022629  0.24572006
   0.16679645  0.49991791  0.24654603
  -0.00018800  0.33308096  0.24599683
   0.05542860  0.49981555  0.24604742
   0.22277225  0.33393068  0.24670122
   0.33419827  0.33368576  0.24627453
   0.38984831  0.49986311  0.24591340
   0.55506624  0.33409197  0.24532078
   0.83296731  0.49977603  0.24568400
   0.66574602  0.33406916  0.24562673
   0.72233393  0.49972856  0.24565192
   0.88866351  0.33290489  0.24580477
   0.16702107  0.83307854  0.24651823
  -0.00018755  0.66652683  0.24592544
   0.05559981  0.83308959  0.24624442
   0.22280298  0.66590114  0.24665118
   0.49970889  0.83201896  0.24508718
   0.33423645  0.66611053  0.24622984
   0.38890795  0.83349603  0.24566210
   0.55506023  0.66545627  0.24529440
   0.83267041  0.83285630  0.24569089
   0.66574297  0.66538318  0.24552928
   0.72133724  0.83266041  0.24552074
   0.88866024  0.66667603  0.24572334
   0.49972305  0.49979410  0.24543062
   0.61416596  0.49987889  0.50084840
grapheneN                               
           1
    12.803629    0.000034   -0.088891
    -0.000078    7.392372    0.003326
    -0.103838    0.006883   14.950908
   C    N    Zn
  35   1   1
Direct configuration=   156
   0.16698051  0.16676593  0.24653359
  -0.00009665 -0.00018693  0.24604540
   0.05557915  0.16653624  0.24625520
   0.22215422 -0.00008404  0.24639825
   0.49969851  0.16754733  0.24512539
   0.33359284 -0.00007088  0.24591882
   0.38891359  0.16631042  0.24569127
   0.55557609 -0.00022541  0.24500670
   0.83269100  0.16670653  0.24578223
   0.66623399 -0.00024694  0.24531791
   0.72136150  0.16682827  0.24565685
   0.88827889 -0.00022187  0.24570960
   0.16679325  0.49991053  0.24654693
  -0.00019386  0.33309542  0.24598156
   0.05541713  0.49980244  0.24603273
   0.22277628  0.33395056  0.24668561
   0.33419758  0.33366208  0.24625975
   0.38985278  0.49986358  0.24589418
   0.55505976  0.33409839  0.24532482
   0.83296278  0.49978146  0.24568855
   0.66576316  0.33406032  0.24562807
   0.72233730  0.49973389  0.24566564
   0.88867349  0.33290103  0.24580043
   0.16702881  0.83307632  0.24650147
  -0.00019064  0.66652965  0.24589879
   0.05559264  0.83309663  0.24622038
   0.22279848  0.66587785  0.24663424
   0.49971736  0.83201248  0.24510974
   0.33424107  0.66610806  0.24622003
   0.38890359  0.83349484  0.24566227
   0.55506300  0.66545986  0.24530908
   0.83266322  0.83287785  0.24569052
   0.66573902  0.66538761  0.24552899
   0.72133197  0.83265355  0.24552730
   0.88866651  0.66669039  0.24571354
   0.49971802  0.49977513  0.24543432
   0.61416371  0.49988142  0.50094987
grapheneN                               
           1
    12.803574    0.000029   -0.088779
    -0.000082    7.392387    0.003262
    -0.103707    0.006754   14.950942
   C    N    Zn
  35   1   1
Direct configuration=   157
   0.16698398  0.16676471  0.24653189
  -0.00009867 -0.00019622  0.24603633
   0.05558026  0.16654453  0.24624100
   0.22215794 -0.00008277  0.24639769
   0.49970245  0.16755454  0.24514304
   0.33358967 -0.00007221  0.24592411
   0.38891032  0.16630402  0.24569185
   0.55558217 -0.00022916  0.24502382
   0.83269540  0.16671086  0.24577802
   0.66623432 -0.00024424  0.24532511
   0.72136752  0.16682594  0.24566522
   0.88827849 -0.00021799  0.24569936
   0.16678645  0.49990301  0.24654601
  -0.00019926  0.33308820  0.24596590
   0.05541202  0.49980008  0.24602713
   0.22277403  0.33394712  0.24667282
   0.33420488  0.33365824  0.24625214
   0.38985444  0.49985609  0.24587914
   0.55506452  0.33409417  0.24532798
   0.83296728  0.49978081  0.24569094
   0.66576574  0.33405906  0.24562929
   0.72233858  0.49973741  0.24567120
   0.88867230  0.33290697  0.24579518
   0.16702671  0.83306031  0.24649144
  -0.00019062  0.66653894  0.24587971
   0.05559597  0.83310747  0.24619861
   0.22279164  0.66587308  0.24662062
   0.49971494  0.83200963  0.24513058
   0.33424071  0.66610049  0.24621521
   0.38890302  0.83350076  0.24566328
   0.55506450  0.66546089  0.24531826
   0.83266167  0.83288233  0.24568985
   0.66573807  0.66538911  0.24552784
   0.72132789  0.83266188  0.24553413
   0.88866312  0.66670957  0.24570107
   0.49971593  0.49976824  0.24543170
   0.61416169  0.49988413  0.50103258
grapheneN                               
           1
    12.803446    0.000018   -0.088522
    -0.000089    7.392420    0.003115
    -0.103406    0.006457   14.951018
   C    N    Zn
  35   1   1
Direct configuration=   158
   0.16699198  0.16676190  0.24652799
  -0.00010331 -0.00021758  0.24601548
   0.05558281  0.16656358  0.24620831
   0.22216648 -0.00007984  0.24639639
   0.49971152  0.16757113  0.24518362
   0.33358237 -0.00007525  0.24593628
   0.38890279  0.16628928  0.24569317
   0.55559615 -0.00023780  0.24506321
   0.83270552  0.16672080  0.24576835
   0.66623507 -0.00023803  0.24534166
   0.72138138  0.16682057  0.24568447
   0.88827756 -0.00020907  0.24567581
   0.16677080  0.49988570  0.24654388
  -0.00021168  0.33307160  0.24592986
   0.05540026  0.49979466  0.24601425
   0.22276885  0.33393919  0.24664338
   0.33422166  0.33364941  0.24623465
   0.38985826  0.49983886  0.24584454
   0.55507546  0.33408447  0.24533525
   0.83297763  0.49977933  0.24569645
   0.66577166  0.33405615  0.24563210
   0.72234153  0.49974552  0.24568398
   0.88866955  0.33292062  0.24578310
   0.16702188  0.83302348  0.24646836
  -0.00019060  0.66656031  0.24583580
   0.05560364  0.83313240  0.24614855
   0.22277591  0.66586212  0.24658928
   0.49970936  0.83200309  0.24517852
   0.33423987  0.66608308  0.24620412
   0.38890172  0.83351438  0.24566561
   0.55506797  0.66546326  0.24533937
   0.83265809  0.83289264  0.24568831
   0.66573590  0.66539255  0.24552517
   0.72131852  0.83268103  0.24554982
   0.88865531  0.66675370  0.24567241
   0.49971113  0.49975239  0.24542568
   0.61415704  0.49989036  0.50122285
grapheneN                               
           1
    12.803299    0.000052   -0.088357
    -0.000070    7.392415    0.003055
    -0.103210    0.006334   14.951198
   C    N    Zn
  35   1   1
Direct configuration=   159
   0.16699485  0.16676177  0.24652401
  -0.00010564 -0.00020224  0.24599597
   0.05558656  0.16656444  0.24619572
   0.22215612 -0.00008235  0.24640056
   0.49971908  0.16756089  0.24520379
   0.33357789 -0.00009364  0.24593274
   0.38890867  0.16628820  0.24569771
   0.55559316 -0.00023588  0.24508470
   0.83270582  0.16672186  0.24576738
   0.66624444 -0.00024044  0.24535221
   0.72138399  0.16682057  0.24569177
   0.88828758 -0.00020653  0.24566517
   0.16676081  0.49987495  0.24653432
  -0.00020658  0.33305781  0.24590893
   0.05539576  0.49980731  0.24601165
   0.22276979  0.33391439  0.24663175
   0.33422050  0.33366085  0.24622774
   0.38985796  0.49983493  0.24583500
   0.55508550  0.33408668  0.24533845
   0.83298478  0.49979693  0.24569559
   0.66576753  0.33406654  0.24563482
   0.72234391  0.49974205  0.24568167
   0.88865725  0.33292971  0.24577273
   0.16701771  0.83302709  0.24645802
  -0.00019037  0.66657750  0.24581515
   0.05561036  0.83311007  0.24612650
   0.22277401  0.66585964  0.24657561
   0.49970465  0.83201144  0.24520261
   0.33423016  0.66607884  0.24619816
   0.38889983  0.83350417  0.24567294
   0.55506002  0.66545108  0.24534687
   0.83265313  0.83288665  0.24568618
   0.66574046  0.66539635  0.24552757
   0.72131874  0.83269679  0.24555661
   0.88865604  0.66675259  0.24565586
   0.49972314  0.49976555  0.24541551
   0.61415244  0.49989343  0.50132805
grapheneN                               
           1
    12.803102    0.000098   -0.088135
    -0.000044    7.392407    0.002974
    -0.102948    0.006170   14.951440
   C    N    Zn
  35   1   1
Direct configuration=   160
   0.16699869  0.16676159  0.24651867
  -0.00010875 -0.00018168  0.24596983
   0.05559160  0.16656560  0.24617883
   0.22214222 -0.00008571  0.24640615
   0.49972923  0.16754716  0.24523083
   0.33357188 -0.00011831  0.24592798
   0.38891655  0.16628674  0.24570378
   0.55558914 -0.00023329  0.24511352
   0.83270623  0.16672327  0.24576608
   0.66625701 -0.00024368  0.24536636
   0.72138748  0.16682057  0.24570157
   0.88830103 -0.00020313  0.24565091
   0.16674741  0.49986053  0.24652151
  -0.00019975  0.33303931  0.24588087
   0.05538972  0.49982427  0.24600817
   0.22277106  0.33388114  0.24661615
   0.33421894  0.33367620  0.24621848
   0.38985755  0.49982965  0.24582221
   0.55509896  0.33408965  0.24534275
   0.83299436  0.49982053  0.24569444
   0.66576200  0.33408046  0.24563847
   0.72234710  0.49973741  0.24567857
   0.88864075  0.33294188  0.24575882
   0.16701212  0.83303194  0.24644415
  -0.00019005  0.66660055  0.24578746
   0.05561937  0.83308013  0.24609693
   0.22277147  0.66585633  0.24655729
   0.49969833  0.83202264  0.24523492
   0.33421714  0.66607315  0.24619016
   0.38889729  0.83349049  0.24568276
   0.55504936  0.66543475  0.24535692
   0.83264647  0.83287862  0.24568332
   0.66574658  0.66540143  0.24553078
   0.72131904  0.83271793  0.24556571
   0.88865702  0.66675111  0.24563367
   0.49973924  0.49978321  0.24540188
   0.61414627  0.49989755  0.50146912
grapheneN                               
           1
    12.803033    0.000127   -0.087931
    -0.000027    7.392356    0.002935
    -0.102708    0.006091   14.951621
   C    N    Zn
  35   1   1
Direct configuration=   161
   0.16699813  0.16675422  0.24651339
  -0.00010151 -0.00018046  0.24594623
   0.05559477  0.16655562  0.24616876
   0.22213290 -0.00008836  0.24640895
   0.49973364  0.16754044  0.24524795
   0.33356948 -0.00012282  0.24592309
   0.38892181  0.16628374  0.24571060
   0.55558789 -0.00023212  0.24513432
   0.83270294  0.16672477  0.24576688
   0.66625786 -0.00023458  0.24537585
   0.72138387  0.16682281  0.24570526
   0.88830475 -0.00020587  0.24564374
   0.16674539  0.49985247  0.24650676
  -0.00019849  0.33304365  0.24586417
   0.05538603  0.49982923  0.24600430
   0.22277042  0.33387801  0.24660820
   0.33421720  0.33367722  0.24621297
   0.38985834  0.49983765  0.24582043
   0.55510057  0.33408888  0.24534715
   0.83299377  0.49983341  0.24568910
   0.66576729  0.33408393  0.24564077
   0.72235075  0.49974611  0.24567169
   0.88864368  0.33294071  0.24574656
   0.16701079  0.83303832  0.24643707
  -0.00019131  0.66660386  0.24577008
   0.05561711  0.83307522  0.24607883
   0.22276775  0.66585080  0.24654671
   0.49969544  0.83202533  0.24525570
   0.33421045  0.66606700  0.24618414
   0.38889109  0.83347451  0.24569336
   0.55504878  0.66543687  0.24536193
   0.83264960  0.83288318  0.24567751
   0.66574711  0.66540478  0.24553598
   0.72132680  0.83271498  0.24557055
   0.88865895  0.66674654  0.24562022
   0.49974544  0.49978945  0.24539022
   0.61414061  0.49990054  0.50157058
grapheneN                               
           1
    12.802875    0.000193   -0.087468
     0.000010    7.392239    0.002847
    -0.102163    0.005913   14.952033
   C    N    Zn
  35   1   1
Direct configuration=   162
   0.16699686  0.16673743  0.24650136
  -0.00008502 -0.00017770  0.24589252
   0.05560200  0.16653291  0.24614585
   0.22211169 -0.00009440  0.24641533
   0.49974367  0.16752512  0.24528692
   0.33356401 -0.00013311  0.24591197
   0.38893378  0.16627691  0.24572614
   0.55558504 -0.00022945  0.24518169
   0.83269545  0.16672818  0.24576870
   0.66625980 -0.00021388  0.24539745
   0.72137563  0.16682792  0.24571364
   0.88831322 -0.00021210  0.24562743
   0.16674078  0.49983410  0.24647318
  -0.00019562  0.33305351  0.24582614
   0.05537761  0.49984051  0.24599549
   0.22276896  0.33387089  0.24659010
   0.33421322  0.33367953  0.24620042
   0.38986013  0.49985585  0.24581636
   0.55510426  0.33408713  0.24535717
   0.83299243  0.49986271  0.24567696
   0.66577933  0.33409182  0.24564600
   0.72235907  0.49976593  0.24565603
   0.88865036  0.33293803  0.24571866
   0.16700776  0.83305284  0.24642096
  -0.00019418  0.66661139  0.24573052
   0.05561197  0.83306403  0.24603764
   0.22275928  0.66583822  0.24652261
   0.49968885  0.83203147  0.24530302
   0.33419521  0.66605300  0.24617043
   0.38887697  0.83343813  0.24571749
   0.55504746  0.66544169  0.24537332
   0.83265671  0.83289358  0.24566427
   0.66574834  0.66541239  0.24554783
   0.72134446  0.83270825  0.24558157
   0.88866333  0.66673613  0.24558961
   0.49975955  0.49980367  0.24536365
   0.61412770  0.49990735  0.50180159
grapheneN                               
           1
    12.802873    0.000310   -0.087136
     0.000078    7.392191    0.002828
    -0.101774    0.005872   14.952129
   C    N    Zn
  35   1   1
Direct configuration=   163
   0.16699072  0.16672854  0.24649268
  -0.00007609 -0.00020324  0.24585639
   0.05560010  0.16653514  0.24613116
   0.22212641 -0.00008810  0.24641193
   0.49974185  0.16753406  0.24530822
   0.33356341 -0.00012952  0.24591422
   0.38892972  0.16626628  0.24573730
   0.55558836 -0.00023429  0.24521048
   0.83269575  0.16672392  0.24576912
   0.66625215 -0.00021185  0.24540979
   0.72137028  0.16683265  0.24571423
   0.88830930 -0.00020758  0.24561861
   0.16674431  0.49983493  0.24644739
  -0.00019706  0.33306622  0.24581165
   0.05537856  0.49982882  0.24598169
   0.22276568  0.33388464  0.24658137
   0.33421877  0.33366668  0.24619543
   0.38986234  0.49986042  0.24581958
   0.55510706  0.33409563  0.24536336
   0.83298986  0.49984988  0.24566038
   0.66578904  0.33409361  0.24564811
   0.72235856  0.49977967  0.24564573
   0.88866188  0.33293717  0.24570045
   0.16700334  0.83303705  0.24641353
  -0.00019836  0.66659041  0.24571396
   0.05560532  0.83308836  0.24601661
   0.22274838  0.66583032  0.24650986
   0.49969051  0.83202078  0.24532710
   0.33419232  0.66603920  0.24616370
   0.38887068  0.83345855  0.24572948
   0.55505940  0.66546798  0.24537876
   0.83267383  0.83289246  0.24565295
   0.66574675  0.66541922  0.24555721
   0.72134751  0.83270488  0.24558793
   0.88866112  0.66674305  0.24557704
   0.49974960  0.49979391  0.24535044
   0.61411872  0.49991014  0.50194220
grapheneN                               
           1
    12.802870    0.000439   -0.086768
     0.000152    7.392137    0.002806
    -0.101344    0.005827   14.952234
   C    N    Zn
  35   1   1
Direct configuration=   164
   0.16698392  0.16671872  0.24648307
  -0.00006622 -0.00023148  0.24581644
   0.05559799  0.16653761  0.24611491
   0.22214268 -0.00008112  0.24640817
   0.49973983  0.16754395  0.24533176
   0.33356275 -0.00012554  0.24591670
   0.38892523  0.16625452  0.24574965
   0.55559203 -0.00023964  0.24524231
   0.83269609  0.16671921  0.24576959
   0.66624368 -0.00020961  0.24542343
   0.72136437  0.16683787  0.24571488
   0.88830497 -0.00020258  0.24560886
   0.16674822  0.49983584  0.24641887
  -0.00019865  0.33308028  0.24579562
   0.05537961  0.49981589  0.24596645
   0.22276205  0.33389984  0.24657171
   0.33422490  0.33365246  0.24618990
   0.38986478  0.49986547  0.24582314
   0.55511017  0.33410503  0.24537020
   0.83298701  0.49983568  0.24564204
   0.66579977  0.33409560  0.24565044
   0.72235800  0.49979485  0.24563435
   0.88867463  0.33293623  0.24568032
   0.16699845  0.83301958  0.24640532
  -0.00020299  0.66656721  0.24569566
   0.05559797  0.83311527  0.24599336
   0.22273632  0.66582159  0.24649576
   0.49969234  0.83200897  0.24535372
   0.33418913  0.66602393  0.24615625
   0.38886372  0.83348112  0.24574274
   0.55507259  0.66549705  0.24538477
   0.83269276  0.83289124  0.24564044
   0.66574499  0.66542677  0.24556759
   0.72135089  0.83270116  0.24559497
   0.88865869  0.66675070  0.24556314
   0.49973860  0.49978311  0.24533583
   0.61410877  0.49991323  0.50209765
grapheneN                               
           1
    12.802946    0.000344   -0.086364
     0.000097    7.392117    0.002819
    -0.100873    0.005855   14.952180
   C    N    Zn
  35   1   1
Direct configuration=   165
   0.16698201  0.16672829  0.24647191
  -0.00007379 -0.00023214  0.24577640
   0.05559082  0.16654341  0.24609452
   0.22215199 -0.00009838  0.24639667
   0.49973617  0.16756132  0.24535474
   0.33356752 -0.00011156  0.24592743
   0.38892039  0.16625342  0.24576363
   0.55559444 -0.00024111  0.24527103
   0.83270153  0.16671776  0.24576672
   0.66623838 -0.00022640  0.24543697
   0.72136712  0.16683990  0.24571360
   0.88830575 -0.00019314  0.24559870
   0.16674972  0.49984364  0.24638698
  -0.00019511  0.33307987  0.24578619
   0.05539108  0.49980257  0.24594515
   0.22276057  0.33390364  0.24656295
   0.33422827  0.33364107  0.24618881
   0.38986603  0.49984888  0.24582855
   0.55510097  0.33409563  0.24538095
   0.83298708  0.49981485  0.24561420
   0.66579673  0.33411298  0.24565051
   0.72235598  0.49979437  0.24562354
   0.88867146  0.33293529  0.24565968
   0.16699810  0.83301319  0.24639724
  -0.00020019  0.66654715  0.24568399
   0.05559675  0.83311282  0.24597134
   0.22273085  0.66581684  0.24648186
   0.49969237  0.83201396  0.24537550
   0.33419066  0.66603904  0.24615451
   0.38887039  0.83348177  0.24574860
   0.55507695  0.66551059  0.24538934
   0.83269875  0.83289206  0.24562821
   0.66575143  0.66544388  0.24557864
   0.72135337  0.83271034  0.24560234
   0.88865567  0.66674237  0.24555309
   0.49973147  0.49978534  0.24532815
   0.61409837  0.49991652  0.50225737
grapheneN                               
           1
    12.803065    0.000194   -0.085733
     0.000011    7.392085    0.002841
    -0.100137    0.005900   14.952096
   C    N    Zn
  35   1   1
Direct configuration=   166
   0.16697901  0.16674322  0.24645450
  -0.00008559 -0.00023318  0.24571389
   0.05557963  0.16655245  0.24606270
   0.22216651 -0.00012531  0.24637872
   0.49973046  0.16758844  0.24539062
   0.33357498 -0.00008973  0.24594417
   0.38891282  0.16625170  0.24578546
   0.55559819 -0.00024341  0.24531586
   0.83271002  0.16671549  0.24576224
   0.66623010 -0.00025262  0.24545811
   0.72137142  0.16684307  0.24571161
   0.88830696 -0.00017840  0.24558283
   0.16675205  0.49985583  0.24633720
  -0.00018960  0.33307924  0.24577146
   0.05540899  0.49978177  0.24591191
   0.22275827  0.33390958  0.24654927
   0.33423353  0.33362328  0.24618711
   0.38986797  0.49982299  0.24583699
   0.55508660  0.33408095  0.24539774
   0.83298717  0.49978232  0.24557074
   0.66579199  0.33414011  0.24565063
   0.72235282  0.49979363  0.24560666
   0.88866652  0.33293382  0.24562746
   0.16699756  0.83300321  0.24638463
  -0.00019582  0.66651582  0.24566577
   0.05559486  0.83310900  0.24593695
   0.22272231  0.66580944  0.24646016
   0.49969243  0.83202174  0.24540949
   0.33419305  0.66606262  0.24615180
   0.38888081  0.83348278  0.24575775
   0.55508376  0.66553173  0.24539649
   0.83270811  0.83289333  0.24560912
   0.66576148  0.66547059  0.24559589
   0.72135724  0.83272467  0.24561383
   0.88865097  0.66672937  0.24553740
   0.49972034  0.49978881  0.24531615
   0.61408212  0.49992164  0.50250672
grapheneN                               
           1
    12.803138    0.000044   -0.085190
    -0.000075    7.392184    0.002896
    -0.099506    0.006012   14.951802
   C    N    Zn
  35   1   1
Direct configuration=   167
   0.16698632  0.16675171  0.24643943
  -0.00010431 -0.00020155  0.24567108
   0.05557571  0.16653595  0.24603047
   0.22215536 -0.00011869  0.24636803
   0.49972112  0.16757819  0.24541475
   0.33358330 -0.00009627  0.24596229
   0.38891868  0.16626042  0.24579790
   0.55558458 -0.00022932  0.24534272
   0.83270678  0.16672367  0.24575054
   0.66624202 -0.00024358  0.24547863
   0.72137676  0.16684451  0.24571366
   0.88831387 -0.00019094  0.24556739
   0.16675492  0.49984277  0.24630034
  -0.00018796  0.33306058  0.24576171
   0.05541813  0.49977843  0.24587819
   0.22276361  0.33389470  0.24653553
   0.33421967  0.33362678  0.24619445
   0.38985781  0.49982236  0.24583905
   0.55508550  0.33411049  0.24541069
   0.83298256  0.49978194  0.24553110
   0.66577411  0.33413038  0.24564842
   0.72235014  0.49978768  0.24559416
   0.88866193  0.33292470  0.24560707
   0.16700108  0.83301331  0.24636967
  -0.00018667  0.66651395  0.24565591
   0.05559498  0.83306332  0.24590894
   0.22273963  0.66582691  0.24644207
   0.49969687  0.83204473  0.24543029
   0.33419687  0.66607708  0.24615707
   0.38889492  0.83346947  0.24576029
   0.55507296  0.66551206  0.24540420
   0.83269177  0.83289686  0.24559831
   0.66577200  0.66547887  0.24560770
   0.72136680  0.83273732  0.24562392
   0.88866017  0.66669821  0.24552640
   0.49973049  0.49980700  0.24532145
   0.61406758  0.49992598  0.50270618
grapheneN                               
           1
    12.803179   -0.000041   -0.084886
    -0.000124    7.392239    0.002926
    -0.099153    0.006074   14.951638
   C    N    Zn
  35   1   1
Direct configuration=   168
   0.16699041  0.16675646  0.24643100
  -0.00011479 -0.00018383  0.24564710
   0.05557352  0.16652670  0.24601241
   0.22214911 -0.00011498  0.24636204
   0.49971589  0.16757245  0.24542828
   0.33358797 -0.00009993  0.24597244
   0.38892196  0.16626531  0.24580487
   0.55557696 -0.00022143  0.24535776
   0.83270496  0.16672826  0.24574399
   0.66624869 -0.00023852  0.24549012
   0.72137974  0.16684532  0.24571482
   0.88831774 -0.00019797  0.24555874
   0.16675652  0.49983546  0.24627968
  -0.00018704  0.33305013  0.24575626
   0.05542325  0.49977656  0.24585931
   0.22276660  0.33388636  0.24652783
   0.33421190  0.33362875  0.24619856
   0.38985212  0.49982202  0.24584021
   0.55508488  0.33412704  0.24541795
   0.83297998  0.49978173  0.24550889
   0.66576410  0.33412493  0.24564718
   0.72234864  0.49978434  0.24558716
   0.88865936  0.33291960  0.24559564
   0.16700306  0.83301896  0.24636128
  -0.00018154  0.66651290  0.24565038
   0.05559505  0.83303773  0.24589325
   0.22274933  0.66583670  0.24643193
   0.49969936  0.83205761  0.24544194
   0.33419900  0.66608518  0.24616002
   0.38890283  0.83346201  0.24576172
   0.55506691  0.66550104  0.24540852
   0.83268261  0.83289884  0.24559226
   0.66577789  0.66548351  0.24561432
   0.72137215  0.83274441  0.24562957
   0.88866532  0.66668075  0.24552024
   0.49973618  0.49981719  0.24532442
   0.61405943  0.49992841  0.50281792
grapheneN                               
           1
    12.803211    0.000103   -0.084309
    -0.000040    7.392365    0.003002
    -0.098481    0.006228   14.951338
   C    N    Zn
  35   1   1
Direct configuration=   169
   0.16699247  0.16674048  0.24641349
  -0.00010981 -0.00020278  0.24562158
   0.05558529  0.16651148  0.24598026
   0.22214146 -0.00009053  0.24636450
   0.49971433  0.16757330  0.24544557
   0.33358672 -0.00013493  0.24598579
   0.38892393  0.16627150  0.24581448
   0.55557871 -0.00019415  0.24537415
   0.83270060  0.16672753  0.24572444
   0.66625611 -0.00020860  0.24550665
   0.72137379  0.16684591  0.24571754
   0.88830541 -0.00020671  0.24553872
   0.16677099  0.49982678  0.24625057
  -0.00019166  0.33304015  0.24574676
   0.05542404  0.49977019  0.24582454
   0.22276808  0.33387365  0.24651138
   0.33420512  0.33364714  0.24621227
   0.38984028  0.49985061  0.24583874
   0.55508742  0.33414488  0.24542973
   0.83297756  0.49978663  0.24547703
   0.66575567  0.33409887  0.24564692
   0.72234361  0.49978275  0.24557498
   0.88866515  0.33290764  0.24558328
   0.16700336  0.83302583  0.24633956
  -0.00017961  0.66651099  0.24563945
   0.05558897  0.83304012  0.24586848
   0.22276871  0.66584585  0.24641763
   0.49970472  0.83205567  0.24544988
   0.33421084  0.66606682  0.24616555
   0.38890053  0.83347277  0.24576660
   0.55506971  0.66549585  0.24542042
   0.83268390  0.83287380  0.24558884
   0.66577198  0.66546426  0.24562103
   0.72137156  0.83275815  0.24563659
   0.88866515  0.66670568  0.24551425
   0.49973937  0.49982987  0.24534481
   0.61404558  0.49993254  0.50299354
grapheneN                               
           1
    12.803233    0.000203   -0.083910
     0.000018    7.392451    0.003055
    -0.098017    0.006334   14.951131
   C    N    Zn
  35   1   1
Direct configuration=   170
   0.16699389  0.16672943  0.24640138
  -0.00010636 -0.00021588  0.24560393
   0.05559342  0.16650096  0.24595803
   0.22213618 -0.00007362  0.24636621
   0.49971326  0.16757389  0.24545753
   0.33358586 -0.00015912  0.24599501
   0.38892529  0.16627578  0.24582112
   0.55557992 -0.00017529  0.24538548
   0.83269759  0.16672703  0.24571093
   0.66626124 -0.00018790  0.24551807
   0.72136967  0.16684631  0.24571942
   0.88829689 -0.00021274  0.24552487
   0.16678099  0.49982078  0.24623044
  -0.00019486  0.33303326  0.24574020
   0.05542459  0.49976578  0.24580051
   0.22276911  0.33386486  0.24650001
   0.33420043  0.33365986  0.24622175
   0.38983209  0.49987037  0.24583773
   0.55508918  0.33415721  0.24543788
   0.83297589  0.49979002  0.24545500
   0.66574985  0.33408086  0.24564674
   0.72234014  0.49978165  0.24556655
   0.88866915  0.33289937  0.24557474
   0.16700358  0.83303058  0.24632454
  -0.00017827  0.66650967  0.24563189
   0.05558477  0.83304178  0.24585135
   0.22278212  0.66585217  0.24640775
   0.49970842  0.83205433  0.24545537
   0.33421902  0.66605413  0.24616938
   0.38889894  0.83348020  0.24576998
   0.55507165  0.66549226  0.24542865
   0.83268479  0.83285648  0.24558647
   0.66576790  0.66545094  0.24562567
   0.72137116  0.83276766  0.24564144
   0.88866503  0.66672291  0.24551010
   0.49974157  0.49983864  0.24535891
   0.61403599  0.49993539  0.50311497
grapheneN                               
           1
    12.803303    0.000182   -0.083267
     0.000007    7.392507    0.003175
    -0.097268    0.006576   14.950927
   C    N    Zn
  35   1   1
Direct configuration=   171
   0.16699066  0.16672130  0.24637971
  -0.00009858 -0.00025259  0.24558884
   0.05560128  0.16649748  0.24592389
   0.22214110 -0.00008411  0.24637591
   0.49971443  0.16761012  0.24546778
   0.33357664 -0.00014991  0.24600342
   0.38891536  0.16626748  0.24583425
   0.55559155 -0.00016990  0.24539537
   0.83269067  0.16671569  0.24568824
   0.66625876 -0.00017446  0.24553094
   0.72136691  0.16685636  0.24572522
   0.88828956 -0.00021277  0.24550388
   0.16679381  0.49982925  0.24620237
  -0.00018942  0.33302401  0.24572353
   0.05542478  0.49975754  0.24576464
   0.22276692  0.33386098  0.24648116
   0.33420750  0.33367121  0.24623796
   0.38983772  0.49988068  0.24583935
   0.55508382  0.33415050  0.24545283
   0.83297407  0.49980408  0.24543318
   0.66575537  0.33408370  0.24564590
   0.72233664  0.49976291  0.24555267
   0.88867081  0.33289791  0.24556310
   0.16700341  0.83303484  0.24629733
  -0.00018261  0.66650745  0.24561487
   0.05558657  0.83305880  0.24582608
   0.22278620  0.66584910  0.24639671
   0.49971399  0.83206440  0.24545490
   0.33422916  0.66605901  0.24617364
   0.38890208  0.83346898  0.24577737
   0.55507832  0.66550442  0.24544681
   0.83268757  0.83285127  0.24558776
   0.66575956  0.66544559  0.24562981
   0.72136257  0.83275223  0.24564721
   0.88866057  0.66671441  0.24549930
   0.49973188  0.49984227  0.24538987
   0.61402042  0.49993978  0.50329421
grapheneN                               
           1
    12.803363    0.000164   -0.082718
    -0.000003    7.392555    0.003277
    -0.096628    0.006783   14.950753
   C    N    Zn
  35   1   1
Direct configuration=   172
   0.16698791  0.16671435  0.24636117
  -0.00009193 -0.00028399  0.24557594
   0.05560800  0.16649450  0.24589468
   0.22214532 -0.00009308  0.24638420
   0.49971544  0.16764110  0.24547655
   0.33356876 -0.00014203  0.24601062
   0.38890686  0.16626038  0.24584548
   0.55560150 -0.00016528  0.24540384
   0.83268474  0.16670599  0.24566883
   0.66625664 -0.00016295  0.24554195
   0.72136456  0.16686496  0.24573018
   0.88828329 -0.00021280  0.24548593
   0.16680478  0.49983650  0.24617836
  -0.00018477  0.33301611  0.24570927
   0.05542495  0.49975049  0.24573397
   0.22276505  0.33385766  0.24646504
   0.33421355  0.33368092  0.24625183
   0.38984253  0.49988949  0.24584073
   0.55507924  0.33414477  0.24546562
   0.83297252  0.49981610  0.24541452
   0.66576010  0.33408614  0.24564518
   0.72233365  0.49974687  0.24554079
   0.88867224  0.33289666  0.24555314
   0.16700328  0.83303849  0.24627407
  -0.00018631  0.66650555  0.24560032
   0.05558810  0.83307336  0.24580446
   0.22278970  0.66584647  0.24638726
   0.49971875  0.83207301  0.24545449
   0.33423783  0.66606319  0.24617728
   0.38890476  0.83345937  0.24578368
   0.55508402  0.66551482  0.24546234
   0.83268994  0.83284681  0.24558887
   0.66575243  0.66544101  0.24563335
   0.72135522  0.83273904  0.24565214
   0.88865677  0.66670713  0.24549006
   0.49972359  0.49984537  0.24541635
   0.61400709  0.49994352  0.50344752
grapheneN                               
           1
    12.803390    0.000123   -0.081918
    -0.000025    7.392535    0.003451
    -0.095694    0.007136   14.950749
   C    N    Zn
  35   1   1
Direct configuration=   173
   0.16699080  0.16671673  0.24633583
  -0.00009508 -0.00026351  0.24556248
   0.05559495  0.16646356  0.24585863
   0.22214716 -0.00013957  0.24639101
   0.49970929  0.16764201  0.24548617
   0.33356888 -0.00011778  0.24601769
   0.38889864  0.16626605  0.24586619
   0.55560383 -0.00015646  0.24540715
   0.83268417  0.16670643  0.24564279
   0.66625344 -0.00019287  0.24555269
   0.72136613  0.16687125  0.24573321
   0.88829285 -0.00022336  0.24546658
   0.16680013  0.49985227  0.24614776
  -0.00017217  0.33300776  0.24567522
   0.05543144  0.49975733  0.24569351
   0.22276996  0.33386901  0.24644226
   0.33422248  0.33366852  0.24626765
   0.38986122  0.49986699  0.24584969
   0.55507257  0.33414735  0.24548774
   0.83297091  0.49979840  0.24540254
   0.66576399  0.33410884  0.24564524
   0.72233761  0.49973951  0.24552735
   0.88866507  0.33290566  0.24553493
   0.16701228  0.83302709  0.24624573
  -0.00018776  0.66650309  0.24557347
   0.05559953  0.83305103  0.24577431
   0.22278086  0.66584805  0.24637751
   0.49972522  0.83208918  0.24545303
   0.33423646  0.66609084  0.24617915
   0.38891423  0.83348162  0.24579389
   0.55507526  0.66553561  0.24548586
   0.83267729  0.83286305  0.24559136
   0.66575410  0.66543906  0.24563569
   0.72134872  0.83271475  0.24565839
   0.88865706  0.66670734  0.24547726
   0.49972245  0.49984633  0.24545761
   0.61398609  0.49994884  0.50365244
grapheneN                               
           1
    12.803401    0.000106   -0.081584
    -0.000034    7.392527    0.003524
    -0.095304    0.007283   14.950748
   C    N    Zn
  35   1   1
Direct configuration=   174
   0.16699201  0.16671773  0.24632524
  -0.00009639 -0.00025495  0.24555685
   0.05558950  0.16645063  0.24584356
   0.22214793 -0.00015899  0.24639385
   0.49970672  0.16764239  0.24549020
   0.33356892 -0.00010764  0.24602064
   0.38889520  0.16626841  0.24587484
   0.55560481 -0.00015278  0.24540854
   0.83268394  0.16670662  0.24563191
   0.66625210 -0.00020536  0.24555718
   0.72136678  0.16687388  0.24573448
   0.88829685 -0.00022777  0.24545849
   0.16679818  0.49985886  0.24613498
  -0.00016691  0.33300428  0.24566100
   0.05543416  0.49976019  0.24567660
   0.22277202  0.33387375  0.24643273
   0.33422621  0.33366334  0.24627426
   0.38986903  0.49985758  0.24585343
   0.55506977  0.33414842  0.24549698
   0.83297024  0.49979100  0.24539754
   0.66576562  0.33411832  0.24564526
   0.72233927  0.49973644  0.24552173
   0.88866207  0.33290942  0.24552732
   0.16701604  0.83302233  0.24623389
  -0.00018837  0.66650207  0.24556225
   0.05560431  0.83304169  0.24576172
   0.22277717  0.66584871  0.24637343
   0.49972793  0.83209594  0.24545241
   0.33423588  0.66610239  0.24617993
   0.38891819  0.83349091  0.24579816
   0.55507159  0.66554429  0.24549569
   0.83267200  0.83286984  0.24559240
   0.66575479  0.66543824  0.24563667
   0.72134600  0.83270460  0.24566100
   0.88865718  0.66670743  0.24547191
   0.49972198  0.49984673  0.24547486
   0.61397731  0.49995106  0.50373807
grapheneN                               
           1
    12.803392    0.000207   -0.080797
     0.000026    7.392420    0.003724
    -0.094384    0.007686   14.950964
   C    N    Zn
  35   1   1
Direct configuration=   175
   0.16700415  0.16669081  0.24630626
  -0.00010504 -0.00025767  0.24554283
   0.05558172  0.16646012  0.24581506
   0.22215373 -0.00011668  0.24638322
   0.49969867  0.16760765  0.24549991
   0.33357932 -0.00011631  0.24602458
   0.38889700  0.16626627  0.24589557
   0.55559437 -0.00014358  0.24540360
   0.83269188  0.16672177  0.24561955
   0.66625357 -0.00023579  0.24556218
   0.72136648  0.16685494  0.24573094
   0.88829995 -0.00023496  0.24545466
   0.16678397  0.49986079  0.24610824
  -0.00017113  0.33301344  0.24561674
   0.05543790  0.49977140  0.24564441
   0.22277675  0.33388759  0.24641293
   0.33422612  0.33365149  0.24628272
   0.38987127  0.49985192  0.24587383
   0.55507417  0.33416215  0.24552221
   0.83297369  0.49977182  0.24539871
   0.66575583  0.33412196  0.24564799
   0.72234458  0.49976186  0.24551507
   0.88866669  0.33290663  0.24550224
   0.16701731  0.83298575  0.24621612
  -0.00018420  0.66650306  0.24552833
   0.05560554  0.83302148  0.24573787
   0.22277665  0.66585314  0.24636361
   0.49972569  0.83211187  0.24545542
   0.33423187  0.66610686  0.24617949
   0.38892813  0.83353243  0.24580393
   0.55507025  0.66554388  0.24551726
   0.83266393  0.83287218  0.24559231
   0.66575669  0.66542491  0.24563803
   0.72134598  0.83269944  0.24566678
   0.88865250  0.66672294  0.24546063
   0.49973659  0.49984938  0.24551190
   0.61395750  0.49995506  0.50391485
grapheneN                               
           1
    12.803390    0.000227   -0.080642
     0.000038    7.392399    0.003763
    -0.094203    0.007765   14.951007
   C    N    Zn
  35   1   1
Direct configuration=   176
   0.16700654  0.16668552  0.24630252
  -0.00010673 -0.00025821  0.24554007
   0.05558019  0.16646199  0.24580946
   0.22215487 -0.00010835  0.24638113
   0.49969709  0.16760082  0.24550181
   0.33358136 -0.00011801  0.24602536
   0.38889736  0.16626585  0.24589965
   0.55559231 -0.00014177  0.24540263
   0.83269344  0.16672474  0.24561713
   0.66625386 -0.00024178  0.24556317
   0.72136642  0.16685121  0.24573024
   0.88830056 -0.00023637  0.24545391
   0.16678117  0.49986117  0.24610298
  -0.00017196  0.33301524  0.24560804
   0.05543864  0.49977361  0.24563808
   0.22277768  0.33389031  0.24640904
   0.33422610  0.33364916  0.24628438
   0.38987170  0.49985080  0.24587784
   0.55507504  0.33416485  0.24552718
   0.83297436  0.49976805  0.24539894
   0.66575391  0.33412267  0.24564853
   0.72234563  0.49976686  0.24551376
   0.88866760  0.33290608  0.24549731
   0.16701756  0.83297855  0.24621263
  -0.00018338  0.66650325  0.24552166
   0.05560578  0.83301751  0.24573318
   0.22277654  0.66585401  0.24636168
   0.49972526  0.83211500  0.24545601
   0.33423109  0.66610774  0.24617941
   0.38893008  0.83354059  0.24580507
   0.55506999  0.66554380  0.24552151
   0.83266235  0.83287265  0.24559229
   0.66575706  0.66542229  0.24563830
   0.72134598  0.83269842  0.24566791
   0.88865158  0.66672599  0.24545842
   0.49973946  0.49984990  0.24551919
   0.61395360  0.49995585  0.50394962
grapheneN                               
           1
    12.803338    0.000097   -0.079790
    -0.000036    7.392240    0.003980
    -0.093205    0.008205   14.951376
   C    N    Zn
  35   1   1
Direct configuration=   177
   0.16700931  0.16668994  0.24628503
  -0.00010796 -0.00028177  0.24552220
   0.05558615  0.16648966  0.24578326
   0.22215672 -0.00012026  0.24636009
   0.49969977  0.16760399  0.24551058
   0.33358886 -0.00011917  0.24602737
   0.38890722  0.16624906  0.24591989
   0.55558600 -0.00015246  0.24539214
   0.83269525  0.16672942  0.24561705
   0.66625343 -0.00024165  0.24556223
   0.72136687  0.16682876  0.24572491
   0.88829066 -0.00022794  0.24546071
   0.16677728  0.49984385  0.24608036
  -0.00017690  0.33303208  0.24555571
   0.05542980  0.49978355  0.24560941
   0.22277421  0.33388730  0.24639043
   0.33421951  0.33365617  0.24628391
   0.38986132  0.49987178  0.24590900
   0.55507576  0.33416123  0.24555207
   0.83298159  0.49978486  0.24540592
   0.66574742  0.33410826  0.24565387
   0.72234934  0.49977715  0.24551495
   0.88868086  0.33289759  0.24546409
   0.16701528  0.83298542  0.24620139
  -0.00018603  0.66651625  0.24548383
   0.05560290  0.83302179  0.24571499
   0.22279091  0.66584511  0.24635226
   0.49972109  0.83212187  0.24546446
   0.33423852  0.66610158  0.24617857
   0.38892552  0.83353119  0.24581041
   0.55507999  0.66553350  0.24554165
   0.83266432  0.83286450  0.24558955
   0.66575507  0.66542335  0.24564065
   0.72134779  0.83269851  0.24567290
   0.88864752  0.66673015  0.24544679
   0.49975029  0.49985541  0.24555340
   0.61393441  0.49995997  0.50411397
grapheneN                               
           1
    12.803308    0.000022   -0.079298
    -0.000079    7.392149    0.004106
    -0.092629    0.008459   14.951589
   C    N    Zn
  35   1   1
Direct configuration=   178
   0.16701092  0.16669250  0.24627492
  -0.00010867 -0.00029539  0.24551188
   0.05558960  0.16650566  0.24576812
   0.22215779 -0.00012714  0.24634793
   0.49970132  0.16760582  0.24551565
   0.33359320 -0.00011984  0.24602853
   0.38891292  0.16623935  0.24593158
   0.55558236 -0.00015864  0.24538607
   0.83269629  0.16673212  0.24561700
   0.66625318 -0.00024158  0.24556168
   0.72136714  0.16681579  0.24572183
   0.88828494 -0.00022307  0.24546464
   0.16677503  0.49983384  0.24606728
  -0.00017976  0.33304181  0.24552546
   0.05542470  0.49978929  0.24559284
   0.22277221  0.33388557  0.24637968
   0.33421571  0.33366022  0.24628364
   0.38985531  0.49988390  0.24592702
   0.55507618  0.33415914  0.24556645
   0.83298576  0.49979457  0.24540996
   0.66574367  0.33409994  0.24565696
   0.72235149  0.49978310  0.24551563
   0.88868852  0.33289269  0.24544488
   0.16701396  0.83298938  0.24619490
  -0.00018756  0.66652376  0.24546197
   0.05560124  0.83302427  0.24570448
   0.22279922  0.66583996  0.24634682
   0.49971868  0.83212585  0.24546934
   0.33424282  0.66609802  0.24617808
   0.38892288  0.83352576  0.24581350
   0.55508577  0.66552754  0.24555329
   0.83266547  0.83285980  0.24558796
   0.66575391  0.66542397  0.24564200
   0.72134883  0.83269856  0.24567579
   0.88864518  0.66673255  0.24544008
   0.49975655  0.49985859  0.24557318
   0.61392331  0.49996235  0.50420896
grapheneN                               
           1
    12.803132   -0.000042   -0.078216
    -0.000113    7.392132    0.004326
    -0.091363    0.008905   14.951813
   C    N    Zn
  35   1   1
Direct configuration=   179
   0.16700113  0.16671490  0.24625505
  -0.00010387 -0.00026076  0.24549293
   0.05559692  0.16648664  0.24573635
   0.22216416 -0.00013523  0.24632023
   0.49971215  0.16762469  0.24552679
   0.33358823 -0.00013135  0.24602777
   0.38891745  0.16624801  0.24594941
   0.55558764 -0.00016998  0.24537337
   0.83268995  0.16672143  0.24562300
   0.66624730 -0.00023798  0.24555352
   0.72136667  0.16682897  0.24572058
   0.88827996 -0.00022226  0.24547567
   0.16678288  0.49983155  0.24604886
  -0.00016670  0.33306070  0.24546806
   0.05541334  0.49980678  0.24555478
   0.22276633  0.33386740  0.24636273
   0.33421695  0.33367035  0.24628455
   0.38985898  0.49987728  0.24596232
   0.55507353  0.33414707  0.24559215
   0.83298995  0.49980718  0.24541312
   0.66575702  0.33408130  0.24566502
   0.72235098  0.49975199  0.24552703
   0.88868415  0.33290827  0.24540759
   0.16701963  0.83300556  0.24618332
  -0.00019674  0.66651852  0.24542944
   0.05559918  0.83304171  0.24568479
   0.22280150  0.66582094  0.24633419
   0.49971677  0.83209417  0.24548292
   0.33424791  0.66609683  0.24618071
   0.38892163  0.83349844  0.24581529
   0.55508289  0.66553627  0.24557429
   0.83266478  0.83286088  0.24558459
   0.66575908  0.66543703  0.24564819
   0.72135000  0.83270125  0.24567855
   0.88865024  0.66672347  0.24542606
   0.49974567  0.49985903  0.24560859
   0.61390244  0.49996895  0.50437818
grapheneN                               
           1
    12.803108   -0.000051   -0.078068
    -0.000118    7.392130    0.004356
    -0.091189    0.008966   14.951844
   C    N    Zn
  35   1   1
Direct configuration=   180
   0.16699979  0.16671797  0.24625233
  -0.00010321 -0.00025602  0.24549034
   0.05559792  0.16648404  0.24573200
   0.22216503 -0.00013634  0.24631644
   0.49971364  0.16762728  0.24552832
   0.33358754 -0.00013293  0.24602767
   0.38891807  0.16624919  0.24595185
   0.55558836 -0.00017154  0.24537163
   0.83268909  0.16671996  0.24562383
   0.66624649 -0.00023748  0.24555240
   0.72136661  0.16683078  0.24572040
   0.88827928 -0.00022215  0.24547718
   0.16678395  0.49983124  0.24604634
  -0.00016492  0.33306328  0.24546021
   0.05541178  0.49980917  0.24554958
   0.22276553  0.33386492  0.24636041
   0.33421712  0.33367174  0.24628467
   0.38985948  0.49987638  0.24596715
   0.55507317  0.33414542  0.24559567
   0.83299052  0.49980891  0.24541356
   0.66575884  0.33407874  0.24566613
   0.72235091  0.49974773  0.24552859
   0.88868356  0.33291041  0.24540249
   0.16702040  0.83300778  0.24618174
  -0.00019799  0.66651780  0.24542499
   0.05559890  0.83304410  0.24568210
   0.22280182  0.66581833  0.24633246
   0.49971651  0.83208984  0.24548477
   0.33424861  0.66609667  0.24618107
   0.38892146  0.83349470  0.24581553
   0.55508250  0.66553746  0.24557716
   0.83266469  0.83286103  0.24558413
   0.66575979  0.66543881  0.24564904
   0.72135015  0.83270162  0.24567893
   0.88865093  0.66672222  0.24542414
   0.49974418  0.49985909  0.24561343
   0.61389958  0.49996985  0.50440134
grapheneN                               
           1
    12.803018    0.000122   -0.077356
    -0.000018    7.392276    0.004435
    -0.090359    0.009124   14.951644
   C    N    Zn
  35   1   1
Direct configuration=   181
   0.16700181  0.16669805  0.24624011
  -0.00010735 -0.00023275  0.24548127
   0.05559441  0.16648193  0.24570807
   0.22215521 -0.00011606  0.24630128
   0.49971679  0.16762022  0.24553634
   0.33358800 -0.00013884  0.24602227
   0.38891033  0.16626956  0.24595489
   0.55559546 -0.00016692  0.24537007
   0.83268467  0.16672291  0.24562856
   0.66624462 -0.00023443  0.24554133
   0.72136555  0.16684542  0.24572485
   0.88828722 -0.00022367  0.24548164
   0.16678882  0.49984586  0.24604294
  -0.00015875  0.33305359  0.24542926
   0.05542468  0.49980005  0.24552645
   0.22277391  0.33387683  0.24636047
   0.33422290  0.33365792  0.24629066
   0.38986948  0.49985558  0.24598302
   0.55507846  0.33415506  0.24560713
   0.83298270  0.49979077  0.24540491
   0.66576592  0.33408329  0.24567351
   0.72234776  0.49973561  0.24554463
   0.88867334  0.33291495  0.24538671
   0.16702398  0.83298738  0.24617429
  -0.00019838  0.66652488  0.24541514
   0.05559931  0.83306131  0.24566936
   0.22279071  0.66582418  0.24632344
   0.49971901  0.83207979  0.24549016
   0.33424101  0.66608543  0.24618758
   0.38892339  0.83348860  0.24581414
   0.55508158  0.66553391  0.24558745
   0.83266630  0.83286699  0.24558378
   0.66576464  0.66542622  0.24565783
   0.72134944  0.83270995  0.24567602
   0.88864897  0.66673331  0.24541732
   0.49973504  0.49984678  0.24563038
   0.61388914  0.49997633  0.50448273
grapheneN                               
           1
    12.803004    0.000149   -0.077243
    -0.000002    7.392299    0.004447
    -0.090226    0.009149   14.951612
   C    N    Zn
  35   1   1
Direct configuration=   182
   0.16700213  0.16669488  0.24623817
  -0.00010801 -0.00022904  0.24547982
   0.05559385  0.16648160  0.24570426
   0.22215365 -0.00011284  0.24629887
   0.49971729  0.16761910  0.24553762
   0.33358807 -0.00013978  0.24602141
   0.38890909  0.16627281  0.24595538
   0.55559659 -0.00016619  0.24536982
   0.83268397  0.16672337  0.24562932
   0.66624432 -0.00023394  0.24553957
   0.72136538  0.16684775  0.24572556
   0.88828848 -0.00022391  0.24548235
   0.16678960  0.49984819  0.24604240
  -0.00015777  0.33305205  0.24542434
   0.05542673  0.49979860  0.24552276
   0.22277524  0.33387873  0.24636048
   0.33422382  0.33365572  0.24629161
   0.38987107  0.49985226  0.24598555
   0.55507930  0.33415660  0.24560896
   0.83298145  0.49978788  0.24540353
   0.66576705  0.33408402  0.24567468
   0.72234726  0.49973368  0.24554719
   0.88867171  0.33291568  0.24538420
   0.16702454  0.83298414  0.24617311
  -0.00019844  0.66652601  0.24541358
   0.05559938  0.83306405  0.24566733
   0.22278894  0.66582511  0.24632200
   0.49971941  0.83207819  0.24549102
   0.33423981  0.66608364  0.24618862
   0.38892370  0.83348762  0.24581392
   0.55508143  0.66553334  0.24558909
   0.83266656  0.83286794  0.24558372
   0.66576541  0.66542422  0.24565923
   0.72134933  0.83271127  0.24567555
   0.88864865  0.66673507  0.24541623
   0.49973359  0.49984482  0.24563308
   0.61388747  0.49997737  0.50449569
grapheneN                               
           1
    12.803085    0.000213   -0.076476
     0.000036    7.392486    0.004509
    -0.089335    0.009274   14.951128
   C    N    Zn
  35   1   1
Direct configuration=   183
   0.16700774  0.16670575  0.24622583
  -0.00011051 -0.00022433  0.24547038
   0.05559185  0.16650569  0.24567815
   0.22214542 -0.00013896  0.24628728
   0.49971655  0.16761812  0.24554650
   0.33358659 -0.00011828  0.24601481
   0.38890774  0.16626014  0.24595261
   0.55559632 -0.00016579  0.24537269
   0.83268430  0.16673005  0.24563370
   0.66625048 -0.00022205  0.24552516
   0.72136380  0.16684222  0.24572905
   0.88828754 -0.00021482  0.24548055
   0.16679459  0.49985393  0.24604186
  -0.00016632  0.33303086  0.24539763
   0.05544574  0.49979362  0.24550549
   0.22278530  0.33388881  0.24636738
   0.33422691  0.33364800  0.24630324
   0.38987112  0.49983759  0.24599799
   0.55508508  0.33415775  0.24561856
   0.83297302  0.49978125  0.24538714
   0.66576327  0.33409971  0.24568633
   0.72234731  0.49973603  0.24556905
   0.88867030  0.33290375  0.24537184
   0.16701784  0.83298284  0.24616111
  -0.00019017  0.66653797  0.24540807
   0.05560013  0.83307242  0.24565373
   0.22278414  0.66583636  0.24631342
   0.49972691  0.83208597  0.24549371
   0.33423391  0.66606259  0.24619836
   0.38892237  0.83348360  0.24581158
   0.55508396  0.66551571  0.24559894
   0.83266454  0.83287866  0.24558729
   0.66576340  0.66540787  0.24566899
   0.72134837  0.83271222  0.24566846
   0.88864102  0.66673541  0.24540921
   0.49973905  0.49983397  0.24564755
   0.61388045  0.49998539  0.50456634
grapheneN                               
           1
    12.803103    0.000227   -0.076313
     0.000044    7.392526    0.004522
    -0.089145    0.009300   14.951025
   C    N    Zn
  35   1   1
Direct configuration=   184
   0.16700894  0.16670806  0.24622320
  -0.00011105 -0.00022332  0.24546837
   0.05559143  0.16651081  0.24567259
   0.22214367 -0.00014452  0.24628482
   0.49971639  0.16761791  0.24554840
   0.33358628 -0.00011370  0.24601341
   0.38890745  0.16625744  0.24595202
   0.55559626 -0.00016571  0.24537330
   0.83268437  0.16673147  0.24563464
   0.66625179 -0.00021952  0.24552210
   0.72136347  0.16684104  0.24572980
   0.88828734 -0.00021289  0.24548016
   0.16679565  0.49985515  0.24604175
  -0.00016814  0.33302635  0.24539194
   0.05544979  0.49979256  0.24550181
   0.22278744  0.33389096  0.24636885
   0.33422757  0.33364635  0.24630571
   0.38987113  0.49983446  0.24600063
   0.55508630  0.33415799  0.24562061
   0.83297123  0.49977983  0.24538365
   0.66576246  0.33410305  0.24568881
   0.72234732  0.49973653  0.24557370
   0.88867000  0.33290122  0.24536920
   0.16701641  0.83298257  0.24615855
  -0.00018841  0.66654052  0.24540690
   0.05560030  0.83307420  0.24565084
   0.22278312  0.66583876  0.24631159
   0.49972851  0.83208762  0.24549428
   0.33423265  0.66605811  0.24620044
   0.38892209  0.83348274  0.24581108
   0.55508450  0.66551195  0.24560103
   0.83266411  0.83288094  0.24558805
   0.66576297  0.66540438  0.24567107
   0.72134817  0.83271242  0.24566696
   0.88863940  0.66673548  0.24540772
   0.49974021  0.49983166  0.24565064
   0.61387895  0.49998710  0.50458138
grapheneN                               
           1
    12.803337    0.000157   -0.075416
     0.000004    7.392666    0.004572
    -0.088103    0.009402   14.950456
   C    N    Zn
  35   1   1
Direct configuration=   185
   0.16701266  0.16673414  0.24620968
  -0.00010868 -0.00022357  0.24545572
   0.05560576  0.16652771  0.24564623
   0.22215253 -0.00013927  0.24627192
   0.49971476  0.16761719  0.24555821
   0.33357894 -0.00012648  0.24600117
   0.38891450  0.16623613  0.24594730
   0.55559442 -0.00016184  0.24537906
   0.83268397  0.16672422  0.24563401
   0.66625644 -0.00021741  0.24550748
   0.72136260  0.16684200  0.24573261
   0.88827989 -0.00019903  0.24547483
   0.16680397  0.49985007  0.24604228
  -0.00017211  0.33304061  0.24537011
   0.05544916  0.49979005  0.24548843
   0.22279470  0.33388721  0.24638114
   0.33422876  0.33364245  0.24631885
   0.38986552  0.49982553  0.24601376
   0.55508140  0.33414804  0.24562772
   0.83297222  0.49978656  0.24536492
   0.66575812  0.33410862  0.24570327
   0.72234744  0.49974327  0.24559883
   0.88867052  0.33289012  0.24535723
   0.16700472  0.83299332  0.24614060
  -0.00018155  0.66653483  0.24540212
   0.05559416  0.83307593  0.24563714
   0.22278594  0.66584112  0.24630576
   0.49973052  0.83208965  0.24549612
   0.33423385  0.66605105  0.24621227
   0.38891934  0.83348243  0.24580979
   0.55507956  0.66550178  0.24561307
   0.83265827  0.83288510  0.24559350
   0.66575821  0.66540589  0.24568413
   0.72134398  0.83270456  0.24565744
   0.88864374  0.66672717  0.24539855
   0.49974872  0.49982806  0.24566451
   0.61387312  0.49999279  0.50465024
