# Supplementary material for: 3D hierarchical graphene matrices enable stable Zn anodes for aqueous Zn batteries
Source: Nat Commun. 2023 Jul 14;14:4205. doi: 10.1038/s41467-023-39947-8 (PMC10349079; doi:10.1038/s41467-023-39947-8)
Supplement: Supplementary file 11 — Source Data [file 41467_2023_39947_MOESM11_ESM.zip › RAW DATA/Supplementary information/Supplementary Fig.13 and 14/CN-Zn/N/h/slurm-7472362.out]

 running on   56 total cores
forrtl: No such file or directory
 distrk:  each k-point on   56 cores,    1 groups
 distr:  one band on    4 cores,   14 groups
 using from now: INCAR     
 vasp.5.4.4.18Apr17-6-g9f103f2a35 (build Jul 31 2017 11:42:07) complex          
  
forrtl: No such file or directory
forrtl: No such file or directory
forrtl: No such file or directory
forrtl: No such file or directory
forrtl: No such file or directory
forrtl: No such file or directory
forrtl: No such file or directory
forrtl: No such file or directory
forrtl: No such file or directory
forrtl: No such file or directory
forrtl: No such file or directory
forrtl: No such file or directory
forrtl: No such file or directory
forrtl: No such file or directory
forrtl: No such file or directory
forrtl: No such file or directory
forrtl: No such file or directory
forrtl: No such file or directory
forrtl: No such file or directory
forrtl: No such file or directory
forrtl: No such file or directory
forrtl: No such file or directory
forrtl: No such file or directory
forrtl: No such file or directory
forrtl: No such file or directory
forrtl: No such file or directory
forrtl: No such file or directory
 POSCAR found type information on POSCAR  C  N  Zn
 POSCAR found :  3 types and      37 ions
forrtl: No such file or directory
forrtl: No such file or directory
forrtl: No such file or directory
forrtl: No such file or directory
forrtl: No such file or directory
forrtl: No such file or directory
forrtl: No such file or directory
forrtl: No such file or directory
forrtl: No such file or directory
forrtl: No such file or directory
forrtl: No such file or directory
forrtl: No such file or directory
forrtl: No such file or directory
forrtl: No such file or directory
forrtl: No such file or directory
forrtl: No such file or directory
forrtl: No such file or directory
forrtl: No such file or directory
forrtl: No such file or directory
forrtl: No such file or directory
forrtl: No such file or directory
forrtl: No such file or directory
forrtl: No such file or directory
forrtl: No such file or directory
forrtl: No such file or directory
forrtl: No such file or directory
forrtl: No such file or directory
forrtl: No such file or directory
forrtl: severe (29): file not found, unit 10, file /THL8/home/haibinyu3/zhf/b2/1-FeCoNiCrMo0.2/2/N/h/POTCAR
Image              PC                Routine            Line        Source             
vasp               0000000001576889  Unknown               Unknown  Unknown
vasp               000000000158C882  Unknown               Unknown  Unknown
vasp               000000000052A8B7  Unknown               Unknown  Unknown
vasp               00000000013C12D9  Unknown               Unknown  Unknown
vasp               000000000040A69E  Unknown               Unknown  Unknown
libc.so.6          00002B9AAFF75B15  Unknown               Unknown  Unknown
vasp               000000000040A5A9  Unknown               Unknown  Unknown
forrtl: severe (29): file not found, unit 10, file /THL8/home/haibinyu3/zhf/b2/1-FeCoNiCrMo0.2/2/N/h/POTCAR
Image              PC                Routine            Line        Source             
vasp               0000000001576889  Unknown               Unknown  Unknown
vasp               000000000158C882  Unknown               Unknown  Unknown
vasp               000000000052A8B7  Unknown               Unknown  Unknown
vasp               00000000013C12D9  Unknown               Unknown  Unknown
vasp               000000000040A69E  Unknown               Unknown  Unknown
libc.so.6          00002ABF21F29B15  Unknown               Unknown  Unknown
vasp               000000000040A5A9  Unknown               Unknown  Unknown
forrtl: severe (29): file not found, unit 10, file /THL8/home/haibinyu3/zhf/b2/1-FeCoNiCrMo0.2/2/N/h/POTCAR
Image              PC                Routine            Line        Source             
vasp               0000000001576889  Unknown               Unknown  Unknown
vasp               000000000158C882  Unknown               Unknown  Unknown
vasp               000000000052A8B7  Unknown               Unknown  Unknown
vasp               00000000013C12D9  Unknown               Unknown  Unknown
vasp               000000000040A69E  Unknown               Unknown  Unknown
libc.so.6          00002B8B1F9B4B15  Unknown               Unknown  Unknown
vasp               000000000040A5A9  Unknown               Unknown  Unknown
forrtl: severe (29): file not found, unit 10, file /THL8/home/haibinyu3/zhf/b2/1-FeCoNiCrMo0.2/2/N/h/POTCAR
Image              PC                Routine            Line        Source             
vasp               0000000001576889  Unknown               Unknown  Unknown
vasp               000000000158C882  Unknown               Unknown  Unknown
vasp               000000000052A8B7  Unknown               Unknown  Unknown
vasp               00000000013C12D9  Unknown               Unknown  Unknown
vasp               000000000040A69E  Unknown               Unknown  Unknown
libc.so.6          00002B00AE106B15  Unknown               Unknown  Unknown
vasp               000000000040A5A9  Unknown               Unknown  Unknown
forrtl: severe (29): file not found, unit 10, file /THL8/home/haibinyu3/zhf/b2/1-FeCoNiCrMo0.2/2/N/h/POTCAR
Image              PC                Routine            Line        Source             
vasp               0000000001576889  Unknown               Unknown  Unknown
vasp               000000000158C882  Unknown               Unknown  Unknown
vasp               000000000052A8B7  Unknown               Unknown  Unknown
vasp               00000000013C12D9  Unknown               Unknown  Unknown
vasp               000000000040A69E  Unknown               Unknown  Unknown
libc.so.6          00002AF03DAF4B15  Unknown               Unknown  Unknown
vasp               000000000040A5A9  Unknown               Unknown  Unknown
forrtl: severe (29): file not found, unit 10, file /THL8/home/haibinyu3/zhf/b2/1-FeCoNiCrMo0.2/2/N/h/POTCAR
Image              PC                Routine            Line        Source             
vasp               0000000001576889  Unknown               Unknown  Unknown
vasp               000000000158C882  Unknown               Unknown  Unknown
vasp               000000000052A8B7  Unknown               Unknown  Unknown
vasp               00000000013C12D9  Unknown               Unknown  Unknown
vasp               000000000040A69E  Unknown               Unknown  Unknown
libc.so.6          00002B64E00E1B15  Unknown               Unknown  Unknown
vasp               000000000040A5A9  Unknown               Unknown  Unknown
forrtl: severe (29): file not found, unit 10, file /THL8/home/haibinyu3/zhf/b2/1-FeCoNiCrMo0.2/2/N/h/POTCAR
Image              PC                Routine            Line        Source             
vasp               0000000001576889  Unknown               Unknown  Unknown
vasp               000000000158C882  Unknown               Unknown  Unknown
vasp               000000000052A8B7  Unknown               Unknown  Unknown
vasp               00000000013C12D9  Unknown               Unknown  Unknown
vasp               000000000040A69E  Unknown               Unknown  Unknown
libc.so.6          00002B9BE2AF2B15  Unknown               Unknown  Unknown
vasp               000000000040A5A9  Unknown               Unknown  Unknown
forrtl: severe (29): file not found, unit 10, file /THL8/home/haibinyu3/zhf/b2/1-FeCoNiCrMo0.2/2/N/h/POTCAR
Image              PC                Routine            Line        Source             
vasp               0000000001576889  Unknown               Unknown  Unknown
vasp               000000000158C882  Unknown               Unknown  Unknown
vasp               000000000052A8B7  Unknown               Unknown  Unknown
vasp               00000000013C12D9  Unknown               Unknown  Unknown
vasp               000000000040A69E  Unknown               Unknown  Unknown
libc.so.6          00002B8EFD783B15  Unknown               Unknown  Unknown
vasp               000000000040A5A9  Unknown               Unknown  Unknown
forrtl: severe (29): file not found, unit 10, file /THL8/home/haibinyu3/zhf/b2/1-FeCoNiCrMo0.2/2/N/h/POTCAR
Image              PC                Routine            Line        Source             
vasp               0000000001576889  Unknown               Unknown  Unknown
vasp               000000000158C882  Unknown               Unknown  Unknown
vasp               000000000052A8B7  Unknown               Unknown  Unknown
vasp               00000000013C12D9  Unknown               Unknown  Unknown
vasp               000000000040A69E  Unknown               Unknown  Unknown
libc.so.6          00002AD106E9AB15  Unknown               Unknown  Unknown
vasp               000000000040A5A9  Unknown               Unknown  Unknown
forrtl: severe (29): file not found, unit 10, file /THL8/home/haibinyu3/zhf/b2/1-FeCoNiCrMo0.2/2/N/h/POTCAR
Image              PC                Routine            Line        Source             
vasp               0000000001576889  Unknown               Unknown  Unknown
vasp               000000000158C882  Unknown               Unknown  Unknown
vasp               000000000052A8B7  Unknown               Unknown  Unknown
vasp               00000000013C12D9  Unknown               Unknown  Unknown
vasp               000000000040A69E  Unknown               Unknown  Unknown
libc.so.6          00002B6EAA7F9B15  Unknown               Unknown  Unknown
vasp               000000000040A5A9  Unknown               Unknown  Unknown
forrtl: severe (29): file not found, unit 10, file /THL8/home/haibinyu3/zhf/b2/1-FeCoNiCrMo0.2/2/N/h/POTCAR
Image              PC                Routine            Line        Source             
vasp               0000000001576889  Unknown               Unknown  Unknown
vasp               000000000158C882  Unknown               Unknown  Unknown
vasp               000000000052A8B7  Unknown               Unknown  Unknown
vasp               00000000013C12D9  Unknown               Unknown  Unknown
vasp               000000000040A69E  Unknown               Unknown  Unknown
libc.so.6          00002B557A67CB15  Unknown               Unknown  Unknown
vasp               000000000040A5A9  Unknown               Unknown  Unknown
forrtl: severe (29): file not found, unit 10, file /THL8/home/haibinyu3/zhf/b2/1-FeCoNiCrMo0.2/2/N/h/POTCAR
Image              PC                Routine            Line        Source             
vasp               0000000001576889  Unknown               Unknown  Unknown
vasp               000000000158C882  Unknown               Unknown  Unknown
vasp               000000000052A8B7  Unknown               Unknown  Unknown
vasp               00000000013C12D9  Unknown               Unknown  Unknown
vasp               000000000040A69E  Unknown               Unknown  Unknown
libc.so.6          00002B0889824B15  Unknown               Unknown  Unknown
vasp               000000000040A5A9  Unknown               Unknown  Unknown
forrtl: severe (29): file not found, unit 10, file /THL8/home/haibinyu3/zhf/b2/1-FeCoNiCrMo0.2/2/N/h/POTCAR
Image              PC                Routine            Line        Source             
vasp               0000000001576889  Unknown               Unknown  Unknown
vasp               000000000158C882  Unknown               Unknown  Unknown
vasp               000000000052A8B7  Unknown               Unknown  Unknown
vasp               00000000013C12D9  Unknown               Unknown  Unknown
vasp               000000000040A69E  Unknown               Unknown  Unknown
libc.so.6          00002B95AE65AB15  Unknown               Unknown  Unknown
vasp               000000000040A5A9  Unknown               Unknown  Unknown
forrtl: severe (29): file not found, unit 10, file /THL8/home/haibinyu3/zhf/b2/1-FeCoNiCrMo0.2/2/N/h/POTCAR
Image              PC                Routine            Line        Source             
vasp               0000000001576889  Unknown               Unknown  Unknown
vasp               000000000158C882  Unknown               Unknown  Unknown
vasp               000000000052A8B7  Unknown               Unknown  Unknown
vasp               00000000013C12D9  Unknown               Unknown  Unknown
vasp               000000000040A69E  Unknown               Unknown  Unknown
libc.so.6          00002B7AB238BB15  Unknown               Unknown  Unknown
vasp               000000000040A5A9  Unknown               Unknown  Unknown
forrtl: severe (29): file not found, unit 10, file /THL8/home/haibinyu3/zhf/b2/1-FeCoNiCrMo0.2/2/N/h/POTCAR
Image              PC                Routine            Line        Source             
vasp               0000000001576889  Unknown               Unknown  Unknown
vasp               000000000158C882  Unknown               Unknown  Unknown
vasp               000000000052A8B7  Unknown               Unknown  Unknown
vasp               00000000013C12D9  Unknown               Unknown  Unknown
vasp               000000000040A69E  Unknown               Unknown  Unknown
libc.so.6          00002AB351A16B15  Unknown               Unknown  Unknown
vasp               000000000040A5A9  Unknown               Unknown  Unknown
forrtl: severe (29): file not found, unit 10, file /THL8/home/haibinyu3/zhf/b2/1-FeCoNiCrMo0.2/2/N/h/POTCAR
Image              PC                Routine            Line        Source             
vasp               0000000001576889  Unknown               Unknown  Unknown
vasp               000000000158C882  Unknown               Unknown  Unknown
vasp               000000000052A8B7  Unknown               Unknown  Unknown
vasp               00000000013C12D9  Unknown               Unknown  Unknown
vasp               000000000040A69E  Unknown               Unknown  Unknown
libc.so.6          00002AAF3D9A7B15  Unknown               Unknown  Unknown
vasp               000000000040A5A9  Unknown               Unknown  Unknown
forrtl: severe (29): file not found, unit 10, file /THL8/home/haibinyu3/zhf/b2/1-FeCoNiCrMo0.2/2/N/h/POTCAR
Image              PC                Routine            Line        Source             
vasp               0000000001576889  Unknown               Unknown  Unknown
vasp               000000000158C882  Unknown               Unknown  Unknown
vasp               000000000052A8B7  Unknown               Unknown  Unknown
vasp               00000000013C12D9  Unknown               Unknown  Unknown
vasp               000000000040A69E  Unknown               Unknown  Unknown
libc.so.6          00002AF182EC7B15  Unknown               Unknown  Unknown
vasp               000000000040A5A9  Unknown               Unknown  Unknown
forrtl: severe (29): file not found, unit 10, file /THL8/home/haibinyu3/zhf/b2/1-FeCoNiCrMo0.2/2/N/h/POTCAR
Image              PC                Routine            Line        Source             
vasp               0000000001576889  Unknown               Unknown  Unknown
vasp               000000000158C882  Unknown               Unknown  Unknown
vasp               000000000052A8B7  Unknown               Unknown  Unknown
vasp               00000000013C12D9  Unknown               Unknown  Unknown
vasp               000000000040A69E  Unknown               Unknown  Unknown
libc.so.6          00002B3B0F561B15  Unknown               Unknown  Unknown
vasp               000000000040A5A9  Unknown               Unknown  Unknown
forrtl: severe (29): file not found, unit 10, file /THL8/home/haibinyu3/zhf/b2/1-FeCoNiCrMo0.2/2/N/h/POTCAR
Image              PC                Routine            Line        Source             
vasp               0000000001576889  Unknown               Unknown  Unknown
vasp               000000000158C882  Unknown               Unknown  Unknown
vasp               000000000052A8B7  Unknown               Unknown  Unknown
vasp               00000000013C12D9  Unknown               Unknown  Unknown
vasp               000000000040A69E  Unknown               Unknown  Unknown
libc.so.6          00002AE7AB560B15  Unknown               Unknown  Unknown
vasp               000000000040A5A9  Unknown               Unknown  Unknown
forrtl: severe (29): file not found, unit 10, file /THL8/home/haibinyu3/zhf/b2/1-FeCoNiCrMo0.2/2/N/h/POTCAR
Image              PC                Routine            Line        Source             
vasp               0000000001576889  Unknown               Unknown  Unknown
vasp               000000000158C882  Unknown               Unknown  Unknown
vasp               000000000052A8B7  Unknown               Unknown  Unknown
vasp               00000000013C12D9  Unknown               Unknown  Unknown
vasp               000000000040A69E  Unknown               Unknown  Unknown
libc.so.6          00002B304B5F0B15  Unknown               Unknown  Unknown
vasp               000000000040A5A9  Unknown               Unknown  Unknown
forrtl: severe (29): file not found, unit 10, file /THL8/home/haibinyu3/zhf/b2/1-FeCoNiCrMo0.2/2/N/h/POTCAR
Image              PC                Routine            Line        Source             
vasp               0000000001576889  Unknown               Unknown  Unknown
vasp               000000000158C882  Unknown               Unknown  Unknown
vasp               000000000052A8B7  Unknown               Unknown  Unknown
vasp               00000000013C12D9  Unknown               Unknown  Unknown
vasp               000000000040A69E  Unknown               Unknown  Unknown
libc.so.6          00002B93A1EDBB15  Unknown               Unknown  Unknown
vasp               000000000040A5A9  Unknown               Unknown  Unknown
forrtl: severe (29): file not found, unit 10, file /THL8/home/haibinyu3/zhf/b2/1-FeCoNiCrMo0.2/2/N/h/POTCAR
Image              PC                Routine            Line        Source             
vasp               0000000001576889  Unknown               Unknown  Unknown
vasp               000000000158C882  Unknown               Unknown  Unknown
vasp               000000000052A8B7  Unknown               Unknown  Unknown
vasp               00000000013C12D9  Unknown               Unknown  Unknown
vasp               000000000040A69E  Unknown               Unknown  Unknown
libc.so.6          00002B9C49A66B15  Unknown               Unknown  Unknown
vasp               000000000040A5A9  Unknown               Unknown  Unknown
forrtl: severe (29): file not found, unit 10, file /THL8/home/haibinyu3/zhf/b2/1-FeCoNiCrMo0.2/2/N/h/POTCAR
Image              PC                Routine            Line        Source             
vasp               0000000001576889  Unknown               Unknown  Unknown
vasp               000000000158C882  Unknown               Unknown  Unknown
vasp               000000000052A8B7  Unknown               Unknown  Unknown
vasp               00000000013C12D9  Unknown               Unknown  Unknown
vasp               000000000040A69E  Unknown               Unknown  Unknown
libc.so.6          00002AC9790ACB15  Unknown               Unknown  Unknown
vasp               000000000040A5A9  Unknown               Unknown  Unknown
forrtl: severe (29): file not found, unit 10, file /THL8/home/haibinyu3/zhf/b2/1-FeCoNiCrMo0.2/2/N/h/POTCAR
Image              PC                Routine            Line        Source             
vasp               0000000001576889  Unknown               Unknown  Unknown
vasp               000000000158C882  Unknown               Unknown  Unknown
vasp               000000000052A8B7  Unknown               Unknown  Unknown
vasp               00000000013C12D9  Unknown               Unknown  Unknown
vasp               000000000040A69E  Unknown               Unknown  Unknown
libc.so.6          00002B0C53CF6B15  Unknown               Unknown  Unknown
vasp               000000000040A5A9  Unknown               Unknown  Unknown
forrtl: severe (29): file not found, unit 10, file /THL8/home/haibinyu3/zhf/b2/1-FeCoNiCrMo0.2/2/N/h/POTCAR
Image              PC                Routine            Line        Source             
vasp               0000000001576889  Unknown               Unknown  Unknown
vasp               000000000158C882  Unknown               Unknown  Unknown
vasp               000000000052A8B7  Unknown               Unknown  Unknown
vasp               00000000013C12D9  Unknown               Unknown  Unknown
vasp               000000000040A69E  Unknown               Unknown  Unknown
libc.so.6          00002B4D0CA42B15  Unknown               Unknown  Unknown
vasp               000000000040A5A9  Unknown               Unknown  Unknown
forrtl: severe (29): file not found, unit 10, file /THL8/home/haibinyu3/zhf/b2/1-FeCoNiCrMo0.2/2/N/h/POTCAR
Image              PC                Routine            Line        Source             
vasp               0000000001576889  Unknown               Unknown  Unknown
vasp               000000000158C882  Unknown               Unknown  Unknown
vasp               000000000052A8B7  Unknown               Unknown  Unknown
vasp               00000000013C12D9  Unknown               Unknown  Unknown
vasp               000000000040A69E  Unknown               Unknown  Unknown
libc.so.6          00002B09B4022B15  Unknown               Unknown  Unknown
vasp               000000000040A5A9  Unknown               Unknown  Unknown
forrtl: severe (29): file not found, unit 10, file /THL8/home/haibinyu3/zhf/b2/1-FeCoNiCrMo0.2/2/N/h/POTCAR
Image              PC                Routine            Line        Source             
vasp               0000000001576889  Unknown               Unknown  Unknown
vasp               000000000158C882  Unknown               Unknown  Unknown
vasp               000000000052A8B7  Unknown               Unknown  Unknown
vasp               00000000013C12D9  Unknown               Unknown  Unknown
vasp               000000000040A69E  Unknown               Unknown  Unknown
libc.so.6          00002AB31D418B15  Unknown               Unknown  Unknown
vasp               000000000040A5A9  Unknown               Unknown  Unknown
forrtl: severe (29): file not found, unit 10, file /THL8/home/haibinyu3/zhf/b2/1-FeCoNiCrMo0.2/2/N/h/POTCAR
Image              PC                Routine            Line        Source             
vasp               0000000001576889  Unknown               Unknown  Unknown
vasp               000000000158C882  Unknown               Unknown  Unknown
vasp               000000000052A8B7  Unknown               Unknown  Unknown
vasp               00000000013C12D9  Unknown               Unknown  Unknown
vasp               000000000040A69E  Unknown               Unknown  Unknown
libc.so.6          00002B7B0E8FAB15  Unknown               Unknown  Unknown
vasp               000000000040A5A9  Unknown               Unknown  Unknown
forrtl: severe (29): file not found, unit 10, file /THL8/home/haibinyu3/zhf/b2/1-FeCoNiCrMo0.2/2/N/h/POTCAR
Image              PC                Routine            Line        Source             
vasp               0000000001576889  Unknown               Unknown  Unknown
vasp               000000000158C882  Unknown               Unknown  Unknown
vasp               000000000052A8B7  Unknown               Unknown  Unknown
vasp               00000000013C12D9  Unknown               Unknown  Unknown
vasp               000000000040A69E  Unknown               Unknown  Unknown
libc.so.6          00002B18AEF86B15  Unknown               Unknown  Unknown
vasp               000000000040A5A9  Unknown               Unknown  Unknown
forrtl: severe (29): file not found, unit 10, file /THL8/home/haibinyu3/zhf/b2/1-FeCoNiCrMo0.2/2/N/h/POTCAR
Image              PC                Routine            Line        Source             
vasp               0000000001576889  Unknown               Unknown  Unknown
vasp               000000000158C882  Unknown               Unknown  Unknown
vasp               000000000052A8B7  Unknown               Unknown  Unknown
vasp               00000000013C12D9  Unknown               Unknown  Unknown
vasp               000000000040A69E  Unknown               Unknown  Unknown
libc.so.6          00002B9CD3440B15  Unknown               Unknown  Unknown
vasp               000000000040A5A9  Unknown               Unknown  Unknown
forrtl: severe (29): file not found, unit 10, file /THL8/home/haibinyu3/zhf/b2/1-FeCoNiCrMo0.2/2/N/h/POTCAR
Image              PC                Routine            Line        Source             
vasp               0000000001576889  Unknown               Unknown  Unknown
vasp               000000000158C882  Unknown               Unknown  Unknown
vasp               000000000052A8B7  Unknown               Unknown  Unknown
vasp               00000000013C12D9  Unknown               Unknown  Unknown
vasp               000000000040A69E  Unknown               Unknown  Unknown
libc.so.6          00002B706548EB15  Unknown               Unknown  Unknown
vasp               000000000040A5A9  Unknown               Unknown  Unknown
forrtl: severe (29): file not found, unit 10, file /THL8/home/haibinyu3/zhf/b2/1-FeCoNiCrMo0.2/2/N/h/POTCAR
Image              PC                Routine            Line        Source             
vasp               0000000001576889  Unknown               Unknown  Unknown
vasp               000000000158C882  Unknown               Unknown  Unknown
vasp               000000000052A8B7  Unknown               Unknown  Unknown
vasp               00000000013C12D9  Unknown               Unknown  Unknown
vasp               000000000040A69E  Unknown               Unknown  Unknown
libc.so.6          00002AB3E30D0B15  Unknown               Unknown  Unknown
vasp               000000000040A5A9  Unknown               Unknown  Unknown
forrtl: severe (29): file not found, unit 10, file /THL8/home/haibinyu3/zhf/b2/1-FeCoNiCrMo0.2/2/N/h/POTCAR
Image              PC                Routine            Line        Source             
vasp               0000000001576889  Unknown               Unknown  Unknown
vasp               000000000158C882  Unknown               Unknown  Unknown
vasp               000000000052A8B7  Unknown               Unknown  Unknown
vasp               00000000013C12D9  Unknown               Unknown  Unknown
vasp               000000000040A69E  Unknown               Unknown  Unknown
libc.so.6          00002B2AA4AFDB15  Unknown               Unknown  Unknown
vasp               000000000040A5A9  Unknown               Unknown  Unknown
forrtl: severe (29): file not found, unit 10, file /THL8/home/haibinyu3/zhf/b2/1-FeCoNiCrMo0.2/2/N/h/POTCAR
Image              PC                Routine            Line        Source             
vasp               0000000001576889  Unknown               Unknown  Unknown
vasp               000000000158C882  Unknown               Unknown  Unknown
vasp               000000000052A8B7  Unknown               Unknown  Unknown
vasp               00000000013C12D9  Unknown               Unknown  Unknown
vasp               000000000040A69E  Unknown               Unknown  Unknown
libc.so.6          00002B4DB0CC4B15  Unknown               Unknown  Unknown
vasp               000000000040A5A9  Unknown               Unknown  Unknown
forrtl: severe (29): file not found, unit 10, file /THL8/home/haibinyu3/zhf/b2/1-FeCoNiCrMo0.2/2/N/h/POTCAR
Image              PC                Routine            Line        Source             
vasp               0000000001576889  Unknown               Unknown  Unknown
vasp               000000000158C882  Unknown               Unknown  Unknown
vasp               000000000052A8B7  Unknown               Unknown  Unknown
vasp               00000000013C12D9  Unknown               Unknown  Unknown
vasp               000000000040A69E  Unknown               Unknown  Unknown
libc.so.6          00002AEE4A694B15  Unknown               Unknown  Unknown
vasp               000000000040A5A9  Unknown               Unknown  Unknown
forrtl: severe (29): file not found, unit 10, file /THL8/home/haibinyu3/zhf/b2/1-FeCoNiCrMo0.2/2/N/h/POTCAR
Image              PC                Routine            Line        Source             
vasp               0000000001576889  Unknown               Unknown  Unknown
vasp               000000000158C882  Unknown               Unknown  Unknown
vasp               000000000052A8B7  Unknown               Unknown  Unknown
vasp               00000000013C12D9  Unknown               Unknown  Unknown
vasp               000000000040A69E  Unknown               Unknown  Unknown
libc.so.6          00002B0DE86D7B15  Unknown               Unknown  Unknown
vasp               000000000040A5A9  Unknown               Unknown  Unknown
forrtl: severe (29): file not found, unit 10, file /THL8/home/haibinyu3/zhf/b2/1-FeCoNiCrMo0.2/2/N/h/POTCAR
Image              PC                Routine            Line        Source             
vasp               0000000001576889  Unknown               Unknown  Unknown
vasp               000000000158C882  Unknown               Unknown  Unknown
vasp               000000000052A8B7  Unknown               Unknown  Unknown
vasp               00000000013C12D9  Unknown               Unknown  Unknown
vasp               000000000040A69E  Unknown               Unknown  Unknown
libc.so.6          00002ACE71D1BB15  Unknown               Unknown  Unknown
vasp               000000000040A5A9  Unknown               Unknown  Unknown
forrtl: severe (29): file not found, unit 10, file /THL8/home/haibinyu3/zhf/b2/1-FeCoNiCrMo0.2/2/N/h/POTCAR
Image              PC                Routine            Line        Source             
vasp               0000000001576889  Unknown               Unknown  Unknown
vasp               000000000158C882  Unknown               Unknown  Unknown
vasp               000000000052A8B7  Unknown               Unknown  Unknown
vasp               00000000013C12D9  Unknown               Unknown  Unknown
vasp               000000000040A69E  Unknown               Unknown  Unknown
libc.so.6          00002B878703BB15  Unknown               Unknown  Unknown
vasp               000000000040A5A9  Unknown               Unknown  Unknown
forrtl: severe (29): file not found, unit 10, file /THL8/home/haibinyu3/zhf/b2/1-FeCoNiCrMo0.2/2/N/h/POTCAR
Image              PC                Routine            Line        Source             
vasp               0000000001576889  Unknown               Unknown  Unknown
vasp               000000000158C882  Unknown               Unknown  Unknown
vasp               000000000052A8B7  Unknown               Unknown  Unknown
vasp               00000000013C12D9  Unknown               Unknown  Unknown
vasp               000000000040A69E  Unknown               Unknown  Unknown
libc.so.6          00002B589EB70B15  Unknown               Unknown  Unknown
vasp               000000000040A5A9  Unknown               Unknown  Unknown
forrtl: severe (29): file not found, unit 10, file /THL8/home/haibinyu3/zhf/b2/1-FeCoNiCrMo0.2/2/N/h/POTCAR
Image              PC                Routine            Line        Source             
vasp               0000000001576889  Unknown               Unknown  Unknown
vasp               000000000158C882  Unknown               Unknown  Unknown
vasp               000000000052A8B7  Unknown               Unknown  Unknown
vasp               00000000013C12D9  Unknown               Unknown  Unknown
vasp               000000000040A69E  Unknown               Unknown  Unknown
libc.so.6          00002AC6060CBB15  Unknown               Unknown  Unknown
vasp               000000000040A5A9  Unknown               Unknown  Unknown
forrtl: severe (29): file not found, unit 10, file /THL8/home/haibinyu3/zhf/b2/1-FeCoNiCrMo0.2/2/N/h/POTCAR
Image              PC                Routine            Line        Source             
vasp               0000000001576889  Unknown               Unknown  Unknown
vasp               000000000158C882  Unknown               Unknown  Unknown
vasp               000000000052A8B7  Unknown               Unknown  Unknown
vasp               00000000013C12D9  Unknown               Unknown  Unknown
vasp               000000000040A69E  Unknown               Unknown  Unknown
libc.so.6          00002B290935DB15  Unknown               Unknown  Unknown
vasp               000000000040A5A9  Unknown               Unknown  Unknown
forrtl: severe (29): file not found, unit 10, file /THL8/home/haibinyu3/zhf/b2/1-FeCoNiCrMo0.2/2/N/h/POTCAR
Image              PC                Routine            Line        Source             
vasp               0000000001576889  Unknown               Unknown  Unknown
vasp               000000000158C882  Unknown               Unknown  Unknown
vasp               000000000052A8B7  Unknown               Unknown  Unknown
vasp               00000000013C12D9  Unknown               Unknown  Unknown
vasp               000000000040A69E  Unknown               Unknown  Unknown
libc.so.6          00002B2E37398B15  Unknown               Unknown  Unknown
vasp               000000000040A5A9  Unknown               Unknown  Unknown
forrtl: severe (29): file not found, unit 10, file /THL8/home/haibinyu3/zhf/b2/1-FeCoNiCrMo0.2/2/N/h/POTCAR
Image              PC                Routine            Line        Source             
vasp               0000000001576889  Unknown               Unknown  Unknown
vasp               000000000158C882  Unknown               Unknown  Unknown
vasp               000000000052A8B7  Unknown               Unknown  Unknown
vasp               00000000013C12D9  Unknown               Unknown  Unknown
vasp               000000000040A69E  Unknown               Unknown  Unknown
libc.so.6          00002B4B1D2BFB15  Unknown               Unknown  Unknown
vasp               000000000040A5A9  Unknown               Unknown  Unknown
forrtl: severe (29): file not found, unit 10, file /THL8/home/haibinyu3/zhf/b2/1-FeCoNiCrMo0.2/2/N/h/POTCAR
Image              PC                Routine            Line        Source             
vasp               0000000001576889  Unknown               Unknown  Unknown
vasp               000000000158C882  Unknown               Unknown  Unknown
vasp               000000000052A8B7  Unknown               Unknown  Unknown
vasp               00000000013C12D9  Unknown               Unknown  Unknown
vasp               000000000040A69E  Unknown               Unknown  Unknown
libc.so.6          00002B619A56CB15  Unknown               Unknown  Unknown
vasp               000000000040A5A9  Unknown               Unknown  Unknown
forrtl: severe (29): file not found, unit 10, file /THL8/home/haibinyu3/zhf/b2/1-FeCoNiCrMo0.2/2/N/h/POTCAR
Image              PC                Routine            Line        Source             
vasp               0000000001576889  Unknown               Unknown  Unknown
vasp               000000000158C882  Unknown               Unknown  Unknown
vasp               000000000052A8B7  Unknown               Unknown  Unknown
vasp               00000000013C12D9  Unknown               Unknown  Unknown
vasp               000000000040A69E  Unknown               Unknown  Unknown
libc.so.6          00002B26F115AB15  Unknown               Unknown  Unknown
vasp               000000000040A5A9  Unknown               Unknown  Unknown
forrtl: severe (29): file not found, unit 10, file /THL8/home/haibinyu3/zhf/b2/1-FeCoNiCrMo0.2/2/N/h/POTCAR
Image              PC                Routine            Line        Source             
vasp               0000000001576889  Unknown               Unknown  Unknown
vasp               000000000158C882  Unknown               Unknown  Unknown
vasp               000000000052A8B7  Unknown               Unknown  Unknown
vasp               00000000013C12D9  Unknown               Unknown  Unknown
vasp               000000000040A69E  Unknown               Unknown  Unknown
libc.so.6          00002B54311B8B15  Unknown               Unknown  Unknown
vasp               000000000040A5A9  Unknown               Unknown  Unknown
forrtl: severe (29): file not found, unit 10, file /THL8/home/haibinyu3/zhf/b2/1-FeCoNiCrMo0.2/2/N/h/POTCAR
Image              PC                Routine            Line        Source             
vasp               0000000001576889  Unknown               Unknown  Unknown
vasp               000000000158C882  Unknown               Unknown  Unknown
vasp               000000000052A8B7  Unknown               Unknown  Unknown
vasp               00000000013C12D9  Unknown               Unknown  Unknown
vasp               000000000040A69E  Unknown               Unknown  Unknown
libc.so.6          00002AC790ECEB15  Unknown               Unknown  Unknown
vasp               000000000040A5A9  Unknown               Unknown  Unknown
forrtl: severe (29): file not found, unit 10, file /THL8/home/haibinyu3/zhf/b2/1-FeCoNiCrMo0.2/2/N/h/POTCAR
Image              PC                Routine            Line        Source             
vasp               0000000001576889  Unknown               Unknown  Unknown
vasp               000000000158C882  Unknown               Unknown  Unknown
vasp               000000000052A8B7  Unknown               Unknown  Unknown
vasp               00000000013C12D9  Unknown               Unknown  Unknown
vasp               000000000040A69E  Unknown               Unknown  Unknown
libc.so.6          00002B0D5A7D5B15  Unknown               Unknown  Unknown
vasp               000000000040A5A9  Unknown               Unknown  Unknown
forrtl: severe (29): file not found, unit 10, file /THL8/home/haibinyu3/zhf/b2/1-FeCoNiCrMo0.2/2/N/h/POTCAR
Image              PC                Routine            Line        Source             
vasp               0000000001576889  Unknown               Unknown  Unknown
vasp               000000000158C882  Unknown               Unknown  Unknown
vasp               000000000052A8B7  Unknown               Unknown  Unknown
vasp               00000000013C12D9  Unknown               Unknown  Unknown
vasp               000000000040A69E  Unknown               Unknown  Unknown
libc.so.6          00002B3D4F0D4B15  Unknown               Unknown  Unknown
vasp               000000000040A5A9  Unknown               Unknown  Unknown
forrtl: severe (29): file not found, unit 10, file /THL8/home/haibinyu3/zhf/b2/1-FeCoNiCrMo0.2/2/N/h/POTCAR
Image              PC                Routine            Line        Source             
vasp               0000000001576889  Unknown               Unknown  Unknown
vasp               000000000158C882  Unknown               Unknown  Unknown
vasp               000000000052A8B7  Unknown               Unknown  Unknown
vasp               00000000013C12D9  Unknown               Unknown  Unknown
vasp               000000000040A69E  Unknown               Unknown  Unknown
libc.so.6          00002B769C54EB15  Unknown               Unknown  Unknown
vasp               000000000040A5A9  Unknown               Unknown  Unknown
forrtl: severe (29): file not found, unit 10, file /THL8/home/haibinyu3/zhf/b2/1-FeCoNiCrMo0.2/2/N/h/POTCAR
Image              PC                Routine            Line        Source             
vasp               0000000001576889  Unknown               Unknown  Unknown
vasp               000000000158C882  Unknown               Unknown  Unknown
vasp               000000000052A8B7  Unknown               Unknown  Unknown
vasp               00000000013C12D9  Unknown               Unknown  Unknown
vasp               000000000040A69E  Unknown               Unknown  Unknown
libc.so.6          00002B169768AB15  Unknown               Unknown  Unknown
vasp               000000000040A5A9  Unknown               Unknown  Unknown
forrtl: severe (29): file not found, unit 10, file /THL8/home/haibinyu3/zhf/b2/1-FeCoNiCrMo0.2/2/N/h/POTCAR
Image              PC                Routine            Line        Source             
vasp               0000000001576889  Unknown               Unknown  Unknown
vasp               000000000158C882  Unknown               Unknown  Unknown
vasp               000000000052A8B7  Unknown               Unknown  Unknown
vasp               00000000013C12D9  Unknown               Unknown  Unknown
vasp               000000000040A69E  Unknown               Unknown  Unknown
libc.so.6          00002B678CC0AB15  Unknown               Unknown  Unknown
vasp               000000000040A5A9  Unknown               Unknown  Unknown
forrtl: severe (29): file not found, unit 10, file /THL8/home/haibinyu3/zhf/b2/1-FeCoNiCrMo0.2/2/N/h/POTCAR
Image              PC                Routine            Line        Source             
vasp               0000000001576889  Unknown               Unknown  Unknown
vasp               000000000158C882  Unknown               Unknown  Unknown
vasp               000000000052A8B7  Unknown               Unknown  Unknown
vasp               00000000013C12D9  Unknown               Unknown  Unknown
vasp               000000000040A69E  Unknown               Unknown  Unknown
libc.so.6          00002AD093A2FB15  Unknown               Unknown  Unknown
vasp               000000000040A5A9  Unknown               Unknown  Unknown
forrtl: severe (29): file not found, unit 10, file /THL8/home/haibinyu3/zhf/b2/1-FeCoNiCrMo0.2/2/N/h/POTCAR
Image              PC                Routine            Line        Source             
vasp               0000000001576889  Unknown               Unknown  Unknown
vasp               000000000158C882  Unknown               Unknown  Unknown
vasp               000000000052A8B7  Unknown               Unknown  Unknown
vasp               00000000013C12D9  Unknown               Unknown  Unknown
vasp               000000000040A69E  Unknown               Unknown  Unknown
libc.so.6          00002B13C4290B15  Unknown               Unknown  Unknown
vasp               000000000040A5A9  Unknown               Unknown  Unknown
forrtl: severe (29): file not found, unit 10, file /THL8/home/haibinyu3/zhf/b2/1-FeCoNiCrMo0.2/2/N/h/POTCAR
Image              PC                Routine            Line        Source             
vasp               0000000001576889  Unknown               Unknown  Unknown
vasp               000000000158C882  Unknown               Unknown  Unknown
vasp               000000000052A8B7  Unknown               Unknown  Unknown
vasp               00000000013C12D9  Unknown               Unknown  Unknown
vasp               000000000040A69E  Unknown               Unknown  Unknown
libc.so.6          00002B7218B5CB15  Unknown               Unknown  Unknown
vasp               000000000040A5A9  Unknown               Unknown  Unknown
forrtl: severe (29): file not found, unit 10, file /THL8/home/haibinyu3/zhf/b2/1-FeCoNiCrMo0.2/2/N/h/POTCAR
Image              PC                Routine            Line        Source             
vasp               0000000001576889  Unknown               Unknown  Unknown
vasp               000000000158C882  Unknown               Unknown  Unknown
vasp               000000000052A8B7  Unknown               Unknown  Unknown
vasp               00000000013C12D9  Unknown               Unknown  Unknown
vasp               000000000040A69E  Unknown               Unknown  Unknown
libc.so.6          00002B7DD231DB15  Unknown               Unknown  Unknown
vasp               000000000040A5A9  Unknown               Unknown  Unknown
yhrun: error: cn1109: tasks 28-55: Exited with exit code 29
yhrun: error: cn1108: tasks 0-27: Exited with exit code 29
