# Supplementary material for: 3D hierarchical graphene matrices enable stable Zn anodes for aqueous Zn batteries
Source: Nat Commun. 2023 Jul 14;14:4205. doi: 10.1038/s41467-023-39947-8 (PMC10349079; doi:10.1038/s41467-023-39947-8)
Supplement: Supplementary file 11 — Source Data [file 41467_2023_39947_MOESM11_ESM.zip › RAW DATA/Supplementary information/Supplementary Fig.13 and 14/CN-Zn/N/h/slurm-7475416.out]

 running on   56 total cores
 distrk:  each k-point on   56 cores,    1 groups
 distr:  one band on    4 cores,   14 groups
 using from now: INCAR     
 vasp.5.4.4.18Apr17-6-g9f103f2a35 (build Jul 31 2017 11:42:07) complex          
  
 POSCAR found type information on POSCAR  C  N  Zn
 POSCAR found :  3 types and      37 ions
 scaLAPACK will be used
 LDA part: xc-table for Pade appr. of Perdew
 POSCAR, INCAR and KPOINTS ok, starting setup
 FFT: planning ...
 WAVECAR not read
 WARNING: chargedensity file is incomplete
 entering main loop
       N       E                     dE             d eps       ncg     rms          rms(c)
DAV:   1     0.149304222907E+04    0.14930E+04   -0.59920E+04   784   0.120E+03
DAV:   2    -0.844583192998E+02   -0.15775E+04   -0.15311E+04  1190   0.303E+02
DAV:   3    -0.344049970041E+03   -0.25959E+03   -0.25873E+03   980   0.132E+02
DAV:   4    -0.352325205382E+03   -0.82752E+01   -0.81807E+01   952   0.288E+01
DAV:   5    -0.352609177264E+03   -0.28397E+00   -0.28346E+00  1148   0.484E+00    0.281E+01
RMM:   6    -0.332047002764E+03    0.20562E+02   -0.27643E+01   793   0.149E+01    0.176E+01
RMM:   7    -0.326722275218E+03    0.53247E+01   -0.14419E+01   784   0.123E+01    0.701E+00
RMM:   8    -0.326287499307E+03    0.43478E+00   -0.35073E+00   796   0.532E+00    0.317E+00
RMM:   9    -0.326319797577E+03   -0.32298E-01   -0.49935E-01   812   0.239E+00    0.283E+00
RMM:  10    -0.326179547931E+03    0.14025E+00   -0.79769E-02   798   0.771E-01    0.991E-01
RMM:  11    -0.326163741062E+03    0.15807E-01   -0.38341E-02   826   0.587E-01    0.482E-01
RMM:  12    -0.326161224588E+03    0.25165E-02   -0.37042E-02   840   0.565E-01    0.280E-01
RMM:  13    -0.326159435331E+03    0.17893E-02   -0.11071E-02   801   0.305E-01    0.166E-01
RMM:  14    -0.326161206896E+03   -0.17716E-02   -0.10667E-02   786   0.213E-01    0.169E-01
RMM:  15    -0.326161428715E+03   -0.22182E-03   -0.42392E-03   798   0.155E-01    0.781E-02
RMM:  16    -0.326163395807E+03   -0.19671E-02   -0.11000E-03   787   0.664E-02    0.382E-02
RMM:  17    -0.326166793957E+03   -0.33981E-02   -0.62092E-04   792   0.424E-02    0.200E-02
RMM:  18    -0.326169406423E+03   -0.26125E-02   -0.39497E-04   786   0.300E-02    0.114E-02
RMM:  19    -0.326171050467E+03   -0.16440E-02   -0.28473E-04   752   0.186E-02    0.517E-03
RMM:  20    -0.326171539239E+03   -0.48877E-03   -0.89246E-05   625   0.102E-02    0.363E-03
RMM:  21    -0.326171632960E+03   -0.93721E-04   -0.13730E-05   559   0.448E-03    0.134E-03
RMM:  22    -0.326171681477E+03   -0.48517E-04   -0.60565E-06   487   0.295E-03    0.800E-04
RMM:  23    -0.326171687337E+03   -0.58603E-05   -0.10275E-06   412   0.149E-03    0.478E-04
RMM:  24    -0.326171692111E+03   -0.47738E-05   -0.40977E-07   364   0.123E-03    0.444E-04
RMM:  25    -0.326171693554E+03   -0.14431E-05   -0.14821E-07   294   0.981E-04    0.270E-04
RMM:  26    -0.326171695243E+03   -0.16885E-05   -0.10700E-07   255   0.862E-04    0.313E-04
RMM:  27    -0.326171696189E+03   -0.94607E-06   -0.10593E-07   190   0.695E-04
   1 F= -.32617170E+03 E0= -.32616729E+03  d E =-.326172E+03
 curvature:   0.00 expect dE= 0.000E+00 dE for cont linesearch  0.000E+00
 trial: gam= 0.00000 g(F)=  0.487E+01 g(S)=  0.611E-02 ort = 0.000E+00 (trialstep = 0.100E+01)
 search vector abs. value=  0.488E+01
 bond charge predicted
       N       E                     dE             d eps       ncg     rms          rms(c)
DAV:   1    -0.323807827413E+03    0.23639E+01   -0.23981E+03   840   0.154E+02    0.677E+00
RMM:   2    -0.327644986998E+03   -0.38372E+01   -0.39983E+01   792   0.216E+01    0.473E+00
RMM:   3    -0.327607844134E+03    0.37143E-01   -0.16002E+00   814   0.581E+00    0.380E+00
RMM:   4    -0.327555322434E+03    0.52522E-01   -0.58707E-01   787   0.234E+00    0.540E-01
RMM:   5    -0.327547240685E+03    0.80817E-02   -0.52796E-02   828   0.897E-01    0.449E-01
RMM:   6    -0.327548052038E+03   -0.81135E-03   -0.11653E-02   921   0.277E-01    0.209E-01
RMM:   7    -0.327547915097E+03    0.13694E-03   -0.22499E-03   811   0.159E-01    0.662E-02
RMM:   8    -0.327548057057E+03   -0.14196E-03   -0.32344E-04   807   0.576E-02    0.151E-02
RMM:   9    -0.327548137600E+03   -0.80543E-04   -0.75391E-05   806   0.280E-02    0.155E-02
RMM:  10    -0.327548223866E+03   -0.86266E-04   -0.23466E-05   760   0.140E-02    0.506E-03
RMM:  11    -0.327548327017E+03   -0.10315E-03   -0.15817E-05   636   0.995E-03    0.728E-03
RMM:  12    -0.327548398043E+03   -0.71026E-04   -0.12987E-05   592   0.706E-03    0.518E-03
RMM:  13    -0.327548435650E+03   -0.37607E-04   -0.60769E-06   568   0.590E-03    0.223E-03
RMM:  14    -0.327548452333E+03   -0.16683E-04   -0.12024E-06   477   0.275E-03    0.130E-03
RMM:  15    -0.327548472769E+03   -0.20436E-04   -0.68035E-07   471   0.189E-03    0.650E-04
RMM:  16    -0.327548481939E+03   -0.91699E-05   -0.38194E-07   395   0.140E-03    0.378E-04
RMM:  17    -0.327548485983E+03   -0.40443E-05   -0.20280E-07   287   0.915E-04    0.207E-04
RMM:  18    -0.327548486794E+03   -0.81131E-06   -0.51125E-08   232   0.728E-04
   2 F= -.32754849E+03 E0= -.32754256E+03  d E =-.137679E+01
 trial-energy change:   -1.376791  1 .order   -1.630459   -4.875819    1.614902
 step:   0.7022(harm=  0.7512)  dis= 0.27958  next Energy=  -327.795681 (dE=-0.162E+01)
 bond charge predicted
       N       E                     dE             d eps       ncg     rms          rms(c)
DAV:   1    -0.327702314133E+03   -0.15383E+00   -0.10212E+02   868   0.298E+01    0.156E+00
RMM:   2    -0.327794668259E+03   -0.92354E-01   -0.11179E+00   792   0.362E+00    0.809E-01
RMM:   3    -0.327789613586E+03    0.50547E-02   -0.63173E-02   844   0.800E-01    0.455E-01
RMM:   4    -0.327788960085E+03    0.65350E-03   -0.11012E-02   822   0.333E-01    0.127E-01
RMM:   5    -0.327788934174E+03    0.25911E-04   -0.13025E-03   853   0.132E-01    0.403E-02
RMM:   6    -0.327789004336E+03   -0.70162E-04   -0.22862E-04   943   0.391E-02    0.167E-02
RMM:   7    -0.327789056751E+03   -0.52415E-04   -0.45993E-05   805   0.195E-02    0.731E-03
RMM:   8    -0.327789093932E+03   -0.37181E-04   -0.88206E-06   668   0.796E-03    0.330E-03
RMM:   9    -0.327789145691E+03   -0.51759E-04   -0.10314E-05   643   0.622E-03    0.277E-03
RMM:  10    -0.327789176567E+03   -0.30876E-04   -0.59049E-06   484   0.436E-03    0.170E-03
RMM:  11    -0.327789194896E+03   -0.18328E-04   -0.47757E-06   480   0.376E-03    0.135E-03
RMM:  12    -0.327789199064E+03   -0.41682E-05   -0.10380E-06   452   0.243E-03    0.677E-04
RMM:  13    -0.327789203755E+03   -0.46915E-05   -0.65945E-07   450   0.144E-03    0.436E-04
RMM:  14    -0.327789206842E+03   -0.30862E-05   -0.36502E-07   324   0.102E-03    0.300E-04
RMM:  15    -0.327789208247E+03   -0.14055E-05   -0.17341E-07   304   0.882E-04    0.213E-04
RMM:  16    -0.327789208828E+03   -0.58079E-06   -0.57440E-08   179   0.704E-04
   3 F= -.32778921E+03 E0= -.32778449E+03  d E =-.161751E+01
 curvature:  -0.36 expect dE=-0.179E+01 dE for cont linesearch -0.444E-04
 trial: gam= 1.01320 g(F)=  0.495E+01 g(S)=  0.157E-01 ort = 0.245E-01 (trialstep = 0.458E+00)
 search vector abs. value=  0.100E+02
 bond charge predicted
       N       E                     dE             d eps       ncg     rms          rms(c)
DAV:   1    -0.328064232830E+03   -0.27502E+00   -0.69649E+02   840   0.803E+01    0.286E+00
RMM:   2    -0.329043345167E+03   -0.97911E+00   -0.11138E+01   790   0.105E+01    0.223E+00
RMM:   3    -0.329038210330E+03    0.51348E-02   -0.48406E-01   847   0.269E+00    0.183E+00
RMM:   4    -0.329015977517E+03    0.22233E-01   -0.95521E-02   808   0.101E+00    0.701E-01
RMM:   5    -0.329014524128E+03    0.14534E-02   -0.25346E-02   802   0.527E-01    0.126E-01
RMM:   6    -0.329014685846E+03   -0.16172E-03   -0.24851E-03   957   0.167E-01    0.787E-02
RMM:   7    -0.329014686489E+03   -0.64295E-06   -0.15045E-03   788   0.117E-01    0.538E-02
RMM:   8    -0.329014655949E+03    0.30540E-04   -0.15806E-04   805   0.412E-02    0.813E-03
RMM:   9    -0.329014701536E+03   -0.45587E-04   -0.40483E-05   858   0.166E-02    0.641E-03
RMM:  10    -0.329014719564E+03   -0.18028E-04   -0.47006E-06   540   0.706E-03    0.282E-03
RMM:  11    -0.329014771686E+03   -0.52122E-04   -0.12598E-05   736   0.721E-03    0.392E-03
RMM:  12    -0.329014784199E+03   -0.12514E-04   -0.30182E-06   483   0.385E-03    0.156E-03
RMM:  13    -0.329014802805E+03   -0.18606E-04   -0.36221E-06   481   0.366E-03    0.966E-04
RMM:  14    -0.329014805476E+03   -0.26710E-05   -0.56948E-07   450   0.212E-03    0.519E-04
RMM:  15    -0.329014807918E+03   -0.24421E-05   -0.23190E-07   383   0.135E-03    0.581E-04
RMM:  16    -0.329014809312E+03   -0.13933E-05   -0.10802E-07   272   0.102E-03    0.167E-04
RMM:  17    -0.329014809883E+03   -0.57155E-06   -0.28042E-08   169   0.597E-04
   4 F= -.32901481E+03 E0= -.32900864E+03  d E =-.122560E+01
 trial-energy change:   -1.225601  1 .order   -1.273490   -2.283361   -0.263620
 step:   0.5291(harm=  0.5174)  dis= 0.31068  next Energy=  -329.035218 (dE=-0.125E+01)
 bond charge predicted
       N       E                     dE             d eps       ncg     rms          rms(c)
DAV:   1    -0.329030392644E+03   -0.15583E-01   -0.11271E+01   868   0.897E+00    0.336E-01
RMM:   2    -0.329035741482E+03   -0.53488E-02   -0.75951E-02   787   0.986E-01    0.238E-01
RMM:   3    -0.329035300439E+03    0.44104E-03   -0.58571E-03   865   0.277E-01    0.141E-01
RMM:   4    -0.329035128857E+03    0.17158E-03   -0.13598E-03   811   0.105E-01    0.399E-02
RMM:   5    -0.329035131403E+03   -0.25458E-05   -0.11850E-04   849   0.449E-02    0.170E-02
RMM:   6    -0.329035133659E+03   -0.22563E-05   -0.23668E-05   810   0.140E-02    0.523E-03
RMM:   7    -0.329035136273E+03   -0.26136E-05   -0.43083E-06   543   0.727E-03    0.197E-03
RMM:   8    -0.329035139289E+03   -0.30164E-05   -0.13005E-06   477   0.401E-03    0.123E-03
RMM:   9    -0.329035143309E+03   -0.40202E-05   -0.72637E-07   475   0.285E-03    0.117E-03
RMM:  10    -0.329035147515E+03   -0.42059E-05   -0.83137E-07   476   0.232E-03    0.832E-04
RMM:  11    -0.329035149453E+03   -0.19381E-05   -0.35389E-07   465   0.155E-03    0.497E-04
RMM:  12    -0.329035151509E+03   -0.20556E-05   -0.25108E-07   357   0.117E-03    0.323E-04
RMM:  13    -0.329035151957E+03   -0.44814E-06   -0.53384E-08   254   0.858E-04
   5 F= -.32903515E+03 E0= -.32902886E+03  d E =-.124594E+01
 curvature:  -0.50 expect dE=-0.100E+01 dE for cont linesearch -0.241E-05
 trial: gam= 0.57793 g(F)=  0.195E+01 g(S)=  0.643E-01 ort =-0.696E-02 (trialstep = 0.472E+00)
 search vector abs. value=  0.535E+01
 bond charge predicted
       N       E                     dE             d eps       ncg     rms          rms(c)
DAV:   1    -0.329172459993E+03   -0.13731E+00   -0.32214E+02   784   0.499E+01    0.173E+00
RMM:   2    -0.329569917557E+03   -0.39746E+00   -0.44082E+00   786   0.614E+00    0.110E+00
RMM:   3    -0.329564518640E+03    0.53989E-02   -0.14064E-01   827   0.144E+00    0.791E-01
RMM:   4    -0.329558379741E+03    0.61389E-02   -0.43893E-02   799   0.643E-01    0.178E-01
RMM:   5    -0.329557982494E+03    0.39725E-03   -0.45737E-03   839   0.255E-01    0.722E-02
RMM:   6    -0.329557993130E+03   -0.10636E-04   -0.67493E-04   935   0.666E-02    0.350E-02
RMM:   7    -0.329558016172E+03   -0.23042E-04   -0.86583E-05   803   0.257E-02    0.153E-02
RMM:   8    -0.329558055746E+03   -0.39574E-04   -0.27332E-05   787   0.140E-02    0.617E-03
RMM:   9    -0.329558110935E+03   -0.55189E-04   -0.11543E-05   622   0.791E-03    0.352E-03
RMM:  10    -0.329558182223E+03   -0.71288E-04   -0.12419E-05   581   0.579E-03    0.247E-03
RMM:  11    -0.329558221566E+03   -0.39343E-04   -0.53395E-06   531   0.382E-03    0.126E-03
RMM:  12    -0.329558241951E+03   -0.20385E-04   -0.20841E-06   477   0.230E-03    0.658E-04
RMM:  13    -0.329558253864E+03   -0.11913E-04   -0.10364E-06   435   0.182E-03    0.629E-04
RMM:  14    -0.329558258522E+03   -0.46586E-05   -0.42689E-07   349   0.148E-03    0.408E-04
RMM:  15    -0.329558260752E+03   -0.22294E-05   -0.20213E-07   302   0.111E-03    0.196E-04
RMM:  16    -0.329558261593E+03   -0.84174E-06   -0.53122E-08   232   0.814E-04
   6 F= -.32955826E+03 E0= -.32955207E+03  d E =-.523110E+00
 trial-energy change:   -0.523110  1 .order   -0.524774   -0.947094   -0.102455
 step:   0.5299(harm=  0.5292)  dis= 0.23008  next Energy=  -329.564556 (dE=-0.529E+00)
 bond charge predicted
       N       E                     dE             d eps       ncg     rms          rms(c)
DAV:   1    -0.329563119134E+03   -0.48584E-02   -0.38179E+00   868   0.489E+00    0.182E-01
RMM:   2    -0.329564680379E+03   -0.15612E-02   -0.21491E-02   785   0.523E-01    0.126E-01
RMM:   3    -0.329564495596E+03    0.18478E-03   -0.14749E-03   841   0.137E-01    0.731E-02
RMM:   4    -0.329564422173E+03    0.73423E-04   -0.44999E-04   798   0.596E-02    0.195E-02
RMM:   5    -0.329564414480E+03    0.76934E-05   -0.34210E-05   822   0.227E-02    0.846E-03
RMM:   6    -0.329564414109E+03    0.37032E-06   -0.85280E-06   730   0.802E-03
   7 F= -.32956441E+03 E0= -.32955830E+03  d E =-.529262E+00
 curvature:  -0.71 expect dE=-0.809E+00 dE for cont linesearch -0.427E-06
 trial: gam= 0.60973 g(F)=  0.114E+01 g(S)=  0.595E-02 ort =-0.180E-02 (trialstep = 0.484E+00)
 search vector abs. value=  0.313E+01
 bond charge predicted
       N       E                     dE             d eps       ncg     rms          rms(c)
DAV:   1    -0.329637833500E+03   -0.73419E-01   -0.17233E+02   798   0.353E+01    0.132E+00
RMM:   2    -0.329818242207E+03   -0.18041E+00   -0.21445E+00   788   0.434E+00    0.826E-01
RMM:   3    -0.329812391406E+03    0.58508E-02   -0.75697E-02   847   0.960E-01    0.515E-01
RMM:   4    -0.329809301726E+03    0.30897E-02   -0.21751E-02   797   0.441E-01    0.103E-01
RMM:   5    -0.329809159035E+03    0.14269E-03   -0.17196E-03   823   0.182E-01    0.507E-02
RMM:   6    -0.329809170793E+03   -0.11757E-04   -0.38437E-04   852   0.506E-02    0.234E-02
RMM:   7    -0.329809197042E+03   -0.26249E-04   -0.77653E-05   812   0.287E-02    0.122E-02
RMM:   8    -0.329809229015E+03   -0.31973E-04   -0.25690E-05   782   0.147E-02    0.471E-03
RMM:   9    -0.329809278572E+03   -0.49557E-04   -0.93450E-06   590   0.696E-03    0.239E-03
RMM:  10    -0.329809321769E+03   -0.43197E-04   -0.71485E-06   578   0.542E-03    0.222E-03
RMM:  11    -0.329809347618E+03   -0.25849E-04   -0.30586E-06   513   0.382E-03    0.104E-03
RMM:  12    -0.329809361170E+03   -0.13553E-04   -0.11929E-06   475   0.218E-03    0.567E-04
RMM:  13    -0.329809371603E+03   -0.10433E-04   -0.73467E-07   374   0.168E-03    0.552E-04
RMM:  14    -0.329809375770E+03   -0.41667E-05   -0.34348E-07   338   0.127E-03    0.242E-04
RMM:  15    -0.329809377485E+03   -0.17150E-05   -0.11756E-07   277   0.920E-04    0.183E-04
RMM:  16    -0.329809377921E+03   -0.43578E-06   -0.32838E-08   195   0.735E-04
   8 F= -.32980938E+03 E0= -.32980296E+03  d E =-.244964E+00
 trial-energy change:   -0.244964  1 .order   -0.247186   -0.554244    0.059872
 step:   0.4355(harm=  0.4364)  dis= 0.14028  next Energy=  -329.812357 (dE=-0.248E+00)
 bond charge predicted
       N       E                     dE             d eps       ncg     rms          rms(c)
DAV:   1    -0.329811961909E+03   -0.25844E-02   -0.14924E+00   840   0.305E+00    0.120E-01
RMM:   2    -0.329812505466E+03   -0.54356E-03   -0.84417E-03   791   0.317E-01    0.757E-02
RMM:   3    -0.329812408442E+03    0.97023E-04   -0.70496E-04   829   0.818E-02    0.330E-02
RMM:   4    -0.329812396333E+03    0.12109E-04   -0.83152E-05   834   0.302E-02    0.117E-02
RMM:   5    -0.329812394078E+03    0.22556E-05   -0.14336E-05   814   0.115E-02    0.339E-03
RMM:   6    -0.329812393908E+03    0.17018E-06   -0.14493E-06   480   0.439E-03
   9 F= -.32981239E+03 E0= -.32980597E+03  d E =-.247980E+00
 curvature:  -0.60 expect dE=-0.316E+00 dE for cont linesearch -0.591E-07
 trial: gam= 0.47845 g(F)=  0.528E+00 g(S)=  0.106E-02 ort = 0.557E-03 (trialstep = 0.474E+00)
 search vector abs. value=  0.125E+01
 bond charge predicted
       N       E                     dE             d eps       ncg     rms          rms(c)
DAV:   1    -0.329925423372E+03   -0.11303E+00   -0.58146E+01   784   0.203E+01    0.736E-01
RMM:   2    -0.329968576179E+03   -0.43153E-01   -0.51576E-01   785   0.234E+00    0.488E-01
RMM:   3    -0.329966822516E+03    0.17537E-02   -0.22768E-02   851   0.508E-01    0.307E-01
RMM:   4    -0.329965717565E+03    0.11050E-02   -0.80664E-03   795   0.255E-01    0.599E-02
RMM:   5    -0.329965639984E+03    0.77581E-04   -0.46960E-04   823   0.888E-02    0.329E-02
RMM:   6    -0.329965645668E+03   -0.56842E-05   -0.15412E-04   831   0.319E-02    0.136E-02
RMM:   7    -0.329965652796E+03   -0.71276E-05   -0.32950E-05   795   0.180E-02    0.796E-03
RMM:   8    -0.329965662349E+03   -0.95534E-05   -0.78763E-06   691   0.832E-03    0.243E-03
RMM:   9    -0.329965673376E+03   -0.11027E-04   -0.19397E-06   481   0.386E-03    0.138E-03
RMM:  10    -0.329965687615E+03   -0.14239E-04   -0.22751E-06   514   0.348E-03    0.141E-03
RMM:  11    -0.329965694048E+03   -0.64325E-05   -0.69366E-07   467   0.217E-03    0.637E-04
RMM:  12    -0.329965698761E+03   -0.47131E-05   -0.40753E-07   394   0.145E-03    0.364E-04
RMM:  13    -0.329965701267E+03   -0.25063E-05   -0.17226E-07   339   0.116E-03    0.300E-04
RMM:  14    -0.329965703812E+03   -0.25451E-05   -0.17907E-07   285   0.926E-04    0.174E-04
RMM:  15    -0.329965704454E+03   -0.64225E-06   -0.40284E-08   198   0.717E-04
  10 F= -.32996570E+03 E0= -.32995930E+03  d E =-.153311E+00
 trial-energy change:   -0.153311  1 .order   -0.153333   -0.250861   -0.055805
 step:   0.6095(harm=  0.6095)  dis= 0.11876  next Energy=  -329.973710 (dE=-0.161E+00)
 bond charge predicted
       N       E                     dE             d eps       ncg     rms          rms(c)
DAV:   1    -0.329972064348E+03   -0.63605E-02   -0.45751E+00   784   0.557E+00    0.199E-01
RMM:   2    -0.329974067069E+03   -0.20027E-02   -0.26833E-02   785   0.575E-01    0.137E-01
RMM:   3    -0.329973875161E+03    0.19191E-03   -0.18257E-03   847   0.140E-01    0.799E-02
RMM:   4    -0.329973799618E+03    0.75543E-04   -0.59004E-04   796   0.683E-02    0.185E-02
RMM:   5    -0.329973790321E+03    0.92974E-05   -0.41033E-05   821   0.261E-02    0.959E-03
RMM:   6    -0.329973790624E+03   -0.30360E-06   -0.14610E-05   790   0.971E-03    0.404E-03
RMM:   7    -0.329973791166E+03   -0.54122E-06   -0.26544E-06   485   0.571E-03
  11 F= -.32997379E+03 E0= -.32996741E+03  d E =-.161397E+00
 curvature:  -0.72 expect dE=-0.296E+00 dE for cont linesearch -0.276E-05
 trial: gam= 0.78270 g(F)=  0.412E+00 g(S)=  0.139E-03 ort = 0.219E-02 (trialstep = 0.501E+00)
 search vector abs. value=  0.118E+01
 bond charge predicted
       N       E                     dE             d eps       ncg     rms          rms(c)
DAV:   1    -0.330006608105E+03   -0.32817E-01   -0.61130E+01   784   0.216E+01    0.852E-01
RMM:   2    -0.330054738973E+03   -0.48131E-01   -0.61575E-01   787   0.263E+00    0.562E-01
RMM:   3    -0.330051827018E+03    0.29120E-02   -0.29439E-02   846   0.559E-01    0.341E-01
RMM:   4    -0.330050573282E+03    0.12537E-02   -0.91917E-03   797   0.273E-01    0.772E-02
RMM:   5    -0.330050504163E+03    0.69119E-04   -0.63795E-04   826   0.107E-01    0.359E-02
RMM:   6    -0.330050514830E+03   -0.10667E-04   -0.17543E-04   859   0.343E-02    0.156E-02
RMM:   7    -0.330050517628E+03   -0.27974E-05   -0.46045E-05   822   0.205E-02    0.841E-03
RMM:   8    -0.330050521459E+03   -0.38315E-05   -0.10752E-05   754   0.934E-03    0.241E-03
RMM:   9    -0.330050528492E+03   -0.70326E-05   -0.14611E-06   478   0.377E-03    0.137E-03
RMM:  10    -0.330050538731E+03   -0.10240E-04   -0.18436E-06   481   0.324E-03    0.131E-03
RMM:  11    -0.330050545368E+03   -0.66364E-05   -0.89315E-07   466   0.223E-03    0.850E-04
RMM:  12    -0.330050548610E+03   -0.32419E-05   -0.32042E-07   387   0.136E-03    0.459E-04
RMM:  13    -0.330050551357E+03   -0.27474E-05   -0.23795E-07   404   0.123E-03    0.308E-04
RMM:  14    -0.330050553044E+03   -0.16871E-05   -0.11756E-07   285   0.879E-04    0.201E-04
RMM:  15    -0.330050553849E+03   -0.80464E-06   -0.52821E-08   187   0.676E-04
  12 F= -.33005055E+03 E0= -.33004421E+03  d E =-.767627E-01
 trial-energy change:   -0.076763  1 .order   -0.077311   -0.207156    0.052534
 step:   0.3986(harm=  0.3997)  dis= 0.07301  next Energy=  -330.055926 (dE=-0.821E-01)
 bond charge predicted
       N       E                     dE             d eps       ncg     rms          rms(c)
DAV:   1    -0.330054888490E+03   -0.43354E-02   -0.24586E+00   812   0.425E+00    0.165E-01
RMM:   2    -0.330056037378E+03   -0.11489E-02   -0.16856E-02   787   0.451E-01    0.109E-01
RMM:   3    -0.330055885233E+03    0.15215E-03   -0.12598E-03   839   0.109E-01    0.529E-02
RMM:   4    -0.330055863485E+03    0.21749E-04   -0.20721E-04   814   0.438E-02    0.152E-02
RMM:   5    -0.330055861325E+03    0.21595E-05   -0.24880E-05   826   0.175E-02    0.482E-03
RMM:   6    -0.330055861583E+03   -0.25754E-06   -0.35769E-06   528   0.565E-03
  13 F= -.33005586E+03 E0= -.33004947E+03  d E =-.820704E-01
 curvature:  -0.57 expect dE=-0.982E-01 dE for cont linesearch -0.109E-06
 trial: gam= 0.41924 g(F)=  0.172E+00 g(S)=  0.537E-03 ort = 0.475E-03 (trialstep = 0.481E+00)
 search vector abs. value=  0.380E+00
 bond charge predicted
       N       E                     dE             d eps       ncg     rms          rms(c)
DAV:   1    -0.330088272604E+03   -0.32411E-01   -0.17265E+01   784   0.115E+01    0.480E-01
RMM:   2    -0.330097964366E+03   -0.96918E-02   -0.13970E-01   785   0.133E+00    0.314E-01
RMM:   3    -0.330096660464E+03    0.13039E-02   -0.93106E-03   828   0.317E-01    0.166E-01
RMM:   4    -0.330096331639E+03    0.32882E-03   -0.27873E-03   798   0.151E-01    0.398E-02
RMM:   5    -0.330096293189E+03    0.38451E-04   -0.20795E-04   820   0.612E-02    0.197E-02
RMM:   6    -0.330096294235E+03   -0.10461E-05   -0.55449E-05   853   0.191E-02    0.809E-03
RMM:   7    -0.330096293766E+03    0.46919E-06   -0.14552E-05   790   0.114E-02    0.461E-03
RMM:   8    -0.330096293149E+03    0.61700E-06   -0.28222E-06   507   0.529E-03
  14 F= -.33009629E+03 E0= -.33008989E+03  d E =-.404316E-01
 trial-energy change:   -0.040432  1 .order   -0.040362   -0.082891    0.002168
 step:   0.4683(harm=  0.4683)  dis= 0.04786  next Energy=  -330.096251 (dE=-0.404E-01)
 bond charge predicted
       N       E                     dE             d eps       ncg     rms          rms(c)
DAV:   1    -0.330096315280E+03   -0.21514E-04   -0.11076E-02   896   0.289E-01    0.116E-02
RMM:   2    -0.330096321390E+03   -0.61100E-05   -0.76629E-05   784   0.300E-02    0.764E-03
RMM:   3    -0.330096321637E+03   -0.24719E-06   -0.63662E-06   689   0.843E-03
  15 F= -.33009632E+03 E0= -.33008992E+03  d E =-.404601E-01
 curvature:  -0.52 expect dE=-0.640E-01 dE for cont linesearch -0.839E-07
 trial: gam= 0.72028 g(F)=  0.123E+00 g(S)=  0.847E-03 ort = 0.249E-03 (trialstep = 0.478E+00)
 search vector abs. value=  0.322E+00
 bond charge predicted
       N       E                     dE             d eps       ncg     rms          rms(c)
DAV:   1    -0.330127455564E+03   -0.31134E-01   -0.14316E+01   798   0.992E+00    0.375E-01
RMM:   2    -0.330134621553E+03   -0.71660E-02   -0.96950E-02   784   0.109E+00    0.251E-01
RMM:   3    -0.330133996579E+03    0.62497E-03   -0.60959E-03   849   0.258E-01    0.141E-01
RMM:   4    -0.330133832143E+03    0.16444E-03   -0.20645E-03   791   0.124E-01    0.366E-02
RMM:   5    -0.330133786652E+03    0.45491E-04   -0.16226E-04   815   0.507E-02    0.180E-02
RMM:   6    -0.330133787311E+03   -0.65870E-06   -0.56216E-05   835   0.189E-02    0.841E-03
RMM:   7    -0.330133786495E+03    0.81588E-06   -0.13561E-05   777   0.116E-02    0.411E-03
RMM:   8    -0.330133786934E+03   -0.43947E-06   -0.24611E-06   488   0.496E-03
  16 F= -.33013379E+03 E0= -.33012737E+03  d E =-.374653E-01
 trial-energy change:   -0.037465  1 .order   -0.037513   -0.059403   -0.015623
 step:   0.6487(harm=  0.6487)  dis= 0.06254  next Energy=  -330.136623 (dE=-0.403E-01)
 bond charge predicted
       N       E                     dE             d eps       ncg     rms          rms(c)
DAV:   1    -0.330135981764E+03   -0.21953E-02   -0.18075E+00   812   0.351E+00    0.129E-01
RMM:   2    -0.330136720470E+03   -0.73871E-03   -0.10455E-02   784   0.356E-01    0.859E-02
RMM:   3    -0.330136632783E+03    0.87687E-04   -0.80361E-04   839   0.914E-02    0.425E-02
RMM:   4    -0.330136622379E+03    0.10404E-04   -0.18073E-04   808   0.381E-02    0.127E-02
RMM:   5    -0.330136618253E+03    0.41260E-05   -0.21180E-05   802   0.174E-02    0.547E-03
RMM:   6    -0.330136619160E+03   -0.90712E-06   -0.40506E-06   577   0.569E-03
  17 F= -.33013662E+03 E0= -.33013022E+03  d E =-.402975E-01
 curvature:  -0.84 expect dE=-0.109E+00 dE for cont linesearch -0.914E-07
 trial: gam= 1.04428 g(F)=  0.130E+00 g(S)=  0.382E-03 ort = 0.187E-03 (trialstep = 0.342E+00)
 search vector abs. value=  0.481E+00
 bond charge predicted
       N       E                     dE             d eps       ncg     rms          rms(c)
DAV:   1    -0.330162405827E+03   -0.25788E-01   -0.11097E+01   784   0.850E+00    0.307E-01
RMM:   2    -0.330167388686E+03   -0.49829E-02   -0.66752E-02   784   0.899E-01    0.207E-01
RMM:   3    -0.330166999496E+03    0.38919E-03   -0.42648E-03   852   0.213E-01    0.114E-01
RMM:   4    -0.330166907919E+03    0.91577E-04   -0.12460E-03   795   0.981E-02    0.282E-02
RMM:   5    -0.330166884738E+03    0.23181E-04   -0.10938E-04   819   0.406E-02    0.142E-02
RMM:   6    -0.330166887538E+03   -0.27999E-05   -0.20925E-05   839   0.124E-02    0.528E-03
RMM:   7    -0.330166888395E+03   -0.85645E-06   -0.49222E-06   605   0.722E-03
  18 F= -.33016689E+03 E0= -.33016047E+03  d E =-.302692E-01
 trial-energy change:   -0.030269  1 .order   -0.030144   -0.044686   -0.015603
 step:   0.5187(harm=  0.5256)  dis= 0.06237  next Energy=  -330.170934 (dE=-0.343E-01)
 bond charge predicted
       N       E                     dE             d eps       ncg     rms          rms(c)
DAV:   1    -0.330170283450E+03   -0.33959E-02   -0.29422E+00   812   0.438E+00    0.153E-01
RMM:   2    -0.330171415364E+03   -0.11319E-02   -0.15607E-02   784   0.431E-01    0.103E-01
RMM:   3    -0.330171301673E+03    0.11369E-03   -0.11671E-03   840   0.110E-01    0.498E-02
RMM:   4    -0.330171291304E+03    0.10369E-04   -0.23849E-04   807   0.443E-02    0.142E-02
RMM:   5    -0.330171287486E+03    0.38181E-05   -0.29964E-05   813   0.205E-02    0.650E-03
RMM:   6    -0.330171289096E+03   -0.16099E-05   -0.36651E-06   541   0.637E-03    0.218E-03
RMM:   7    -0.330171290389E+03   -0.12938E-05   -0.82312E-07   471   0.367E-03    0.105E-03
RMM:   8    -0.330171292058E+03   -0.16689E-05   -0.47244E-07   471   0.215E-03    0.648E-04
RMM:   9    -0.330171293605E+03   -0.15469E-05   -0.27690E-07   465   0.174E-03    0.509E-04
RMM:  10    -0.330171295568E+03   -0.19628E-05   -0.33023E-07   367   0.130E-03    0.274E-04
RMM:  11    -0.330171296143E+03   -0.57543E-06   -0.79361E-08   287   0.917E-04
  19 F= -.33017130E+03 E0= -.33016488E+03  d E =-.346770E-01
 curvature:  -0.97 expect dE=-0.108E+00 dE for cont linesearch -0.394E-04
 trial: gam= 0.81230 g(F)=  0.111E+00 g(S)=  0.732E-03 ort = 0.443E-02 (trialstep = 0.377E+00)
 search vector abs. value=  0.436E+00
 bond charge predicted
       N       E                     dE             d eps       ncg     rms          rms(c)
DAV:   1    -0.330195136740E+03   -0.23841E-01   -0.12291E+01   784   0.902E+00    0.332E-01
RMM:   2    -0.330200664293E+03   -0.55276E-02   -0.76306E-02   784   0.952E-01    0.223E-01
RMM:   3    -0.330200131189E+03    0.53310E-03   -0.48800E-03   843   0.225E-01    0.120E-01
RMM:   4    -0.330200025812E+03    0.10538E-03   -0.14238E-03   797   0.105E-01    0.292E-02
RMM:   5    -0.330200001133E+03    0.24679E-04   -0.12663E-04   824   0.438E-02    0.148E-02
RMM:   6    -0.330200005726E+03   -0.45931E-05   -0.26772E-05   852   0.135E-02    0.591E-03
RMM:   7    -0.330200006966E+03   -0.12395E-05   -0.80330E-06   714   0.863E-03    0.292E-03
RMM:   8    -0.330200008786E+03   -0.18204E-05   -0.11234E-06   471   0.381E-03    0.105E-03
RMM:   9    -0.330200010670E+03   -0.18842E-05   -0.38847E-07   468   0.212E-03    0.573E-04
RMM:  10    -0.330200013208E+03   -0.25374E-05   -0.38606E-07   462   0.181E-03    0.518E-04
RMM:  11    -0.330200014371E+03   -0.11631E-05   -0.13921E-07   363   0.109E-03    0.291E-04
RMM:  12    -0.330200015156E+03   -0.78469E-06   -0.92462E-08   280   0.841E-04
  20 F= -.33020002E+03 E0= -.33019360E+03  d E =-.287190E-01
 trial-energy change:   -0.028719  1 .order   -0.028714   -0.043376   -0.014051
 step:   0.5583(harm=  0.5583)  dis= 0.06371  next Energy=  -330.203376 (dE=-0.321E-01)
 bond charge predicted
       N       E                     dE             d eps       ncg     rms          rms(c)
DAV:   1    -0.330202369481E+03   -0.23551E-02   -0.28025E+00   812   0.427E+00    0.154E-01
RMM:   2    -0.330203448407E+03   -0.10789E-02   -0.15410E-02   784   0.427E-01    0.104E-01
RMM:   3    -0.330203320033E+03    0.12837E-03   -0.11519E-03   834   0.108E-01    0.494E-02
RMM:   4    -0.330203308888E+03    0.11145E-04   -0.24557E-04   808   0.449E-02    0.136E-02
RMM:   5    -0.330203304083E+03    0.48044E-05   -0.30436E-05   813   0.203E-02    0.636E-03
RMM:   6    -0.330203304808E+03   -0.72489E-06   -0.36361E-06   554   0.619E-03
  21 F= -.33020330E+03 E0= -.33019692E+03  d E =-.320087E-01
 curvature:  -1.06 expect dE=-0.999E-01 dE for cont linesearch -0.704E-06
 trial: gam= 0.90641 g(F)=  0.942E-01 g(S)=  0.961E-04 ort =-0.538E-03 (trialstep = 0.399E+00)
 search vector abs. value=  0.452E+00
 bond charge predicted
       N       E                     dE             d eps       ncg     rms          rms(c)
DAV:   1    -0.330222474681E+03   -0.19171E-01   -0.14357E+01   784   0.957E+00    0.339E-01
RMM:   2    -0.330229148821E+03   -0.66741E-02   -0.87583E-02   784   0.100E+00    0.227E-01
RMM:   3    -0.330228730505E+03    0.41832E-03   -0.49619E-03   852   0.224E-01    0.130E-01
RMM:   4    -0.330228638589E+03    0.91916E-04   -0.15260E-03   795   0.107E-01    0.303E-02
RMM:   5    -0.330228614246E+03    0.24343E-04   -0.11686E-04   827   0.416E-02    0.161E-02
RMM:   6    -0.330228621214E+03   -0.69678E-05   -0.29074E-05   842   0.137E-02    0.580E-03
RMM:   7    -0.330228624574E+03   -0.33607E-05   -0.66644E-06   680   0.825E-03    0.294E-03
RMM:   8    -0.330228628613E+03   -0.40388E-05   -0.12409E-06   474   0.377E-03    0.104E-03
RMM:   9    -0.330228631655E+03   -0.30420E-05   -0.36353E-07   469   0.210E-03    0.637E-04
RMM:  10    -0.330228636401E+03   -0.47459E-05   -0.67249E-07   470   0.207E-03    0.706E-04
RMM:  11    -0.330228637635E+03   -0.12338E-05   -0.15682E-07   358   0.123E-03    0.383E-04
RMM:  12    -0.330228638720E+03   -0.10852E-05   -0.14109E-07   330   0.962E-04    0.188E-04
RMM:  13    -0.330228638975E+03   -0.25552E-06   -0.37707E-08   217   0.794E-04
  22 F= -.33022864E+03 E0= -.33022228E+03  d E =-.253342E-01
 trial-energy change:   -0.025334  1 .order   -0.025324   -0.037461   -0.013187
 step:   0.6164(harm=  0.6164)  dis= 0.07236  next Energy=  -330.232210 (dE=-0.289E-01)
 bond charge predicted
       N       E                     dE             d eps       ncg     rms          rms(c)
DAV:   1    -0.330230906048E+03   -0.22673E-02   -0.42049E+00   784   0.516E+00    0.177E-01
RMM:   2    -0.330232528707E+03   -0.16227E-02   -0.22057E-02   784   0.507E-01    0.119E-01
RMM:   3    -0.330232398377E+03    0.13033E-03   -0.14784E-03   842   0.122E-01    0.620E-02
RMM:   4    -0.330232385486E+03    0.12891E-04   -0.35704E-04   802   0.522E-02    0.161E-02
RMM:   5    -0.330232378697E+03    0.67889E-05   -0.33649E-05   810   0.218E-02    0.788E-03
RMM:   6    -0.330232380124E+03   -0.14265E-05   -0.61152E-06   678   0.699E-03    0.273E-03
RMM:   7    -0.330232381102E+03   -0.97826E-06   -0.12403E-06   469   0.428E-03
  23 F= -.33023238E+03 E0= -.33022604E+03  d E =-.290763E-01
 curvature:  -1.48 expect dE=-0.130E+00 dE for cont linesearch -0.248E-05
 trial: gam= 0.88334 g(F)=  0.879E-01 g(S)=  0.319E-04 ort = 0.868E-03 (trialstep = 0.443E+00)
 search vector abs. value=  0.442E+00
 bond charge predicted
       N       E                     dE             d eps       ncg     rms          rms(c)
DAV:   1    -0.330242451747E+03   -0.10072E-01   -0.17370E+01   784   0.107E+01    0.399E-01
RMM:   2    -0.330250958845E+03   -0.85071E-02   -0.11583E-01   784   0.117E+00    0.266E-01
RMM:   3    -0.330250290593E+03    0.66825E-03   -0.70286E-03   851   0.261E-01    0.149E-01
RMM:   4    -0.330250134572E+03    0.15602E-03   -0.19747E-03   794   0.124E-01    0.355E-02
RMM:   5    -0.330250110321E+03    0.24251E-04   -0.16996E-04   828   0.504E-02    0.179E-02
RMM:   6    -0.330250118114E+03   -0.77934E-05   -0.39734E-05   860   0.163E-02    0.721E-03
RMM:   7    -0.330250119562E+03   -0.14481E-05   -0.11418E-05   763   0.105E-02    0.352E-03
RMM:   8    -0.330250122611E+03   -0.30494E-05   -0.18586E-06   479   0.465E-03    0.120E-03
RMM:   9    -0.330250124598E+03   -0.19861E-05   -0.38348E-07   468   0.234E-03    0.668E-04
RMM:  10    -0.330250128177E+03   -0.35799E-05   -0.58802E-07   471   0.205E-03    0.710E-04
RMM:  11    -0.330250129495E+03   -0.13173E-05   -0.14935E-07   361   0.119E-03    0.391E-04
RMM:  12    -0.330250130673E+03   -0.11781E-05   -0.18197E-07   393   0.105E-03    0.290E-04
RMM:  13    -0.330250130870E+03   -0.19736E-06   -0.38058E-08   217   0.775E-04
  24 F= -.33025013E+03 E0= -.33024374E+03  d E =-.177498E-01
 trial-energy change:   -0.017750  1 .order   -0.017839   -0.039273    0.003595
 step:   0.4052(harm=  0.4057)  dis= 0.04675  next Energy=  -330.250283 (dE=-0.179E-01)
 bond charge predicted
       N       E                     dE             d eps       ncg     rms          rms(c)
DAV:   1    -0.330250244575E+03   -0.11390E-03   -0.12349E-01   868   0.895E-01    0.314E-02
RMM:   2    -0.330250289144E+03   -0.44570E-04   -0.64655E-04   784   0.849E-02    0.211E-02
RMM:   3    -0.330250284104E+03    0.50398E-05   -0.59290E-05   825   0.227E-02    0.765E-03
RMM:   4    -0.330250284068E+03    0.36416E-07   -0.47741E-06   581   0.726E-03
  25 F= -.33025028E+03 E0= -.33024390E+03  d E =-.179030E-01
 curvature:  -1.01 expect dE=-0.419E-01 dE for cont linesearch -0.411E-06
 trial: gam= 0.45716 g(F)=  0.414E-01 g(S)=  0.726E-04 ort = 0.424E-03 (trialstep = 0.435E+00)
 search vector abs. value=  0.134E+00
 bond charge predicted
       N       E                     dE             d eps       ncg     rms          rms(c)
DAV:   1    -0.330260006999E+03   -0.97229E-02   -0.50009E+00   784   0.581E+00    0.217E-01
RMM:   2    -0.330262131953E+03   -0.21250E-02   -0.29854E-02   784   0.601E-01    0.145E-01
RMM:   3    -0.330261895497E+03    0.23646E-03   -0.21292E-03   843   0.144E-01    0.735E-02
RMM:   4    -0.330261869135E+03    0.26362E-04   -0.48502E-04   802   0.616E-02    0.196E-02
RMM:   5    -0.330261858609E+03    0.10526E-04   -0.47619E-05   825   0.260E-02    0.888E-03
RMM:   6    -0.330261859538E+03   -0.92900E-06   -0.10213E-05   757   0.850E-03    0.343E-03
RMM:   7    -0.330261859651E+03   -0.11220E-06   -0.16736E-06   477   0.492E-03
  26 F= -.33026186E+03 E0= -.33025548E+03  d E =-.115756E-01
 trial-energy change:   -0.011576  1 .order   -0.011614   -0.018142   -0.005086
 step:   0.6091(harm=  0.6049)  dis= 0.03822  next Energy=  -330.262873 (dE=-0.126E-01)
 bond charge predicted
       N       E                     dE             d eps       ncg     rms          rms(c)
DAV:   1    -0.330262573849E+03   -0.71431E-03   -0.79544E-01   784   0.231E+00    0.843E-02
RMM:   2    -0.330262887159E+03   -0.31331E-03   -0.44486E-03   784   0.228E-01    0.564E-02
RMM:   3    -0.330262848749E+03    0.38410E-04   -0.36060E-04   835   0.575E-02    0.246E-02
RMM:   4    -0.330262846720E+03    0.20285E-05   -0.50452E-05   813   0.211E-02    0.761E-03
RMM:   5    -0.330262845760E+03    0.96033E-06   -0.68524E-06   699   0.864E-03
  27 F= -.33026285E+03 E0= -.33025646E+03  d E =-.125617E-01
 curvature:  -0.97 expect dE=-0.372E-01 dE for cont linesearch -0.192E-05
 trial: gam= 0.95329 g(F)=  0.380E-01 g(S)=  0.271E-03 ort =-0.515E-03 (trialstep = 0.396E+00)
 search vector abs. value=  0.159E+00
 bond charge predicted
       N       E                     dE             d eps       ncg     rms          rms(c)
DAV:   1    -0.330268934300E+03   -0.60876E-02   -0.49452E+00   784   0.568E+00    0.214E-01
RMM:   2    -0.330270915038E+03   -0.19807E-02   -0.28732E-02   784   0.588E-01    0.144E-01
RMM:   3    -0.330270675661E+03    0.23938E-03   -0.21168E-03   838   0.143E-01    0.728E-02
RMM:   4    -0.330270649473E+03    0.26188E-04   -0.47281E-04   805   0.608E-02    0.207E-02
RMM:   5    -0.330270638051E+03    0.11422E-04   -0.53646E-05   821   0.262E-02    0.883E-03
RMM:   6    -0.330270638800E+03   -0.74925E-06   -0.10019E-05   766   0.870E-03    0.369E-03
RMM:   7    -0.330270638833E+03   -0.33160E-07   -0.23603E-06   501   0.522E-03
  28 F= -.33027064E+03 E0= -.33026427E+03  d E =-.779307E-02
 trial-energy change:   -0.007793  1 .order   -0.007761   -0.014957   -0.000565
 step:   0.4116(harm=  0.4118)  dis= 0.02850  next Energy=  -330.270650 (dE=-0.780E-02)
 bond charge predicted
       N       E                     dE             d eps       ncg     rms          rms(c)
DAV:   1    -0.330270647106E+03   -0.83061E-05   -0.74098E-03   896   0.220E-01    0.798E-03
RMM:   2    -0.330270650449E+03   -0.33431E-05   -0.42689E-05   784   0.220E-02    0.537E-03
RMM:   3    -0.330270650290E+03    0.15966E-06   -0.29693E-06   521   0.567E-03
  29 F= -.33027065E+03 E0= -.33026429E+03  d E =-.780453E-02
 curvature:  -0.87 expect dE=-0.177E-01 dE for cont linesearch -0.682E-10
 trial: gam= 0.48370 g(F)=  0.203E-01 g(S)=  0.916E-04 ort =-0.354E-05 (trialstep = 0.399E+00)
 search vector abs. value=  0.576E-01
 bond charge predicted
       N       E                     dE             d eps       ncg     rms          rms(c)
DAV:   1    -0.330275418324E+03   -0.47679E-02   -0.18135E+00   784   0.344E+00    0.132E-01
RMM:   2    -0.330276124542E+03   -0.70622E-03   -0.10284E-02   784   0.349E-01    0.869E-02
RMM:   3    -0.330276027484E+03    0.97058E-04   -0.83445E-04   835   0.873E-02    0.401E-02
RMM:   4    -0.330276019406E+03    0.80780E-05   -0.12390E-04   816   0.332E-02    0.131E-02
RMM:   5    -0.330276016511E+03    0.28949E-05   -0.17676E-05   809   0.140E-02    0.446E-03
RMM:   6    -0.330276016712E+03   -0.20165E-06   -0.18716E-06   477   0.495E-03
  30 F= -.33027602E+03 E0= -.33026964E+03  d E =-.536642E-02
 trial-energy change:   -0.005366  1 .order   -0.005371   -0.008124   -0.002617
 step:   0.5890(harm=  0.5890)  dis= 0.02454  next Energy=  -330.276643 (dE=-0.599E-02)
 bond charge predicted
       N       E                     dE             d eps       ncg     rms          rms(c)
DAV:   1    -0.330276497591E+03   -0.48108E-03   -0.40913E-01   784   0.163E+00    0.621E-02
RMM:   2    -0.330276654328E+03   -0.15674E-03   -0.22683E-03   784   0.162E-01    0.409E-02
RMM:   3    -0.330276632631E+03    0.21697E-04   -0.19597E-04   832   0.413E-02    0.175E-02
RMM:   4    -0.330276631343E+03    0.12879E-05   -0.21902E-05   816   0.139E-02    0.623E-03
RMM:   5    -0.330276631010E+03    0.33323E-06   -0.35206E-06   541   0.582E-03
  31 F= -.33027663E+03 E0= -.33027025E+03  d E =-.598072E-02
 curvature:  -0.83 expect dE=-0.153E-01 dE for cont linesearch -0.159E-07
 trial: gam= 0.92679 g(F)=  0.183E-01 g(S)=  0.130E-03 ort = 0.331E-04 (trialstep = 0.371E+00)
 search vector abs. value=  0.679E-01
 bond charge predicted
       N       E                     dE             d eps       ncg     rms          rms(c)
DAV:   1    -0.330280558424E+03   -0.39271E-02   -0.18555E+00   784   0.336E+00    0.121E-01
RMM:   2    -0.330281222275E+03   -0.66385E-03   -0.93058E-03   784   0.328E-01    0.809E-02
RMM:   3    -0.330281140613E+03    0.81662E-04   -0.67707E-04   837   0.791E-02    0.380E-02
RMM:   4    -0.330281134289E+03    0.63245E-05   -0.12411E-04   809   0.316E-02    0.117E-02
RMM:   5    -0.330281130691E+03    0.35978E-05   -0.17632E-05   793   0.139E-02    0.475E-03
RMM:   6    -0.330281131039E+03   -0.34792E-06   -0.19634E-06   488   0.486E-03
  32 F= -.33028113E+03 E0= -.33027475E+03  d E =-.450003E-02
 trial-energy change:   -0.004500  1 .order   -0.004518   -0.006833   -0.002202
 step:   0.5532(harm=  0.5470)  dis= 0.02559  next Energy=  -330.281671 (dE=-0.504E-02)
 bond charge predicted
       N       E                     dE             d eps       ncg     rms          rms(c)
DAV:   1    -0.330281512909E+03   -0.38222E-03   -0.44913E-01   784   0.165E+00    0.585E-02
RMM:   2    -0.330281667263E+03   -0.15435E-03   -0.21604E-03   784   0.156E-01    0.391E-02
RMM:   3    -0.330281647791E+03    0.19472E-04   -0.17157E-04   827   0.389E-02    0.164E-02
RMM:   4    -0.330281647246E+03    0.54461E-06   -0.22184E-05   808   0.137E-02    0.568E-03
RMM:   5    -0.330281646867E+03    0.37932E-06   -0.39083E-06   581   0.596E-03
  33 F= -.33028165E+03 E0= -.33027527E+03  d E =-.501586E-02
 curvature:  -1.01 expect dE=-0.159E-01 dE for cont linesearch -0.467E-05
 trial: gam= 0.89055 g(F)=  0.156E-01 g(S)=  0.180E-03 ort =-0.561E-03 (trialstep = 0.403E+00)
 search vector abs. value=  0.686E-01
 bond charge predicted
       N       E                     dE             d eps       ncg     rms          rms(c)
DAV:   1    -0.330284906007E+03   -0.32588E-02   -0.23115E+00   784   0.356E+00    0.121E-01
RMM:   2    -0.330285693218E+03   -0.78721E-03   -0.10499E-02   784   0.345E-01    0.822E-02
RMM:   3    -0.330285623509E+03    0.69709E-04   -0.69021E-04   840   0.811E-02    0.430E-02
RMM:   4    -0.330285614494E+03    0.90151E-05   -0.16283E-04   802   0.355E-02    0.118E-02
RMM:   5    -0.330285610930E+03    0.35638E-05   -0.17106E-05   801   0.146E-02    0.516E-03
RMM:   6    -0.330285611359E+03   -0.42931E-06   -0.29567E-06   524   0.513E-03
  34 F= -.33028561E+03 E0= -.33027925E+03  d E =-.396449E-02
 trial-energy change:   -0.003964  1 .order   -0.003934   -0.006146   -0.001722
 step:   0.5517(harm=  0.5600)  dis= 0.02679  next Energy=  -330.285930 (dE=-0.428E-02)
 bond charge predicted
       N       E                     dE             d eps       ncg     rms          rms(c)
DAV:   1    -0.330285863095E+03   -0.25216E-03   -0.31342E-01   812   0.130E+00    0.435E-02
RMM:   2    -0.330285963731E+03   -0.10064E-03   -0.13362E-03   784   0.120E-01    0.293E-02
RMM:   3    -0.330285954618E+03    0.91124E-05   -0.97509E-05   833   0.298E-02    0.132E-02
RMM:   4    -0.330285954379E+03    0.23953E-06   -0.13840E-05   783   0.110E-02    0.410E-03
RMM:   5    -0.330285954368E+03    0.11267E-07   -0.18144E-06   479   0.478E-03
  35 F= -.33028595E+03 E0= -.33027960E+03  d E =-.430750E-02
 curvature:  -1.26 expect dE=-0.204E-01 dE for cont linesearch -0.476E-06
 trial: gam= 0.91719 g(F)=  0.162E-01 g(S)=  0.711E-04 ort = 0.161E-03 (trialstep = 0.400E+00)
 search vector abs. value=  0.743E-01
 bond charge predicted
       N       E                     dE             d eps       ncg     rms          rms(c)
DAV:   1    -0.330289513351E+03   -0.35590E-02   -0.24728E+00   784   0.364E+00    0.124E-01
RMM:   2    -0.330290344743E+03   -0.83139E-03   -0.11150E-02   784   0.354E-01    0.829E-02
RMM:   3    -0.330290271460E+03    0.73283E-04   -0.69467E-04   838   0.813E-02    0.444E-02
RMM:   4    -0.330290257346E+03    0.14114E-04   -0.17845E-04   796   0.367E-02    0.116E-02
RMM:   5    -0.330290254043E+03    0.33037E-05   -0.15641E-05   797   0.140E-02    0.550E-03
RMM:   6    -0.330290254706E+03   -0.66295E-06   -0.27806E-06   515   0.493E-03
  36 F= -.33029025E+03 E0= -.33028388E+03  d E =-.430034E-02
 trial-energy change:   -0.004300  1 .order   -0.004330   -0.006550   -0.002110
 step:   0.6024(harm=  0.5902)  dis= 0.03065  next Energy=  -330.290785 (dE=-0.483E-02)
 bond charge predicted
       N       E                     dE             d eps       ncg     rms          rms(c)
DAV:   1    -0.330290603981E+03   -0.34994E-03   -0.63197E-01   784   0.183E+00    0.609E-02
RMM:   2    -0.330290801941E+03   -0.19796E-03   -0.26549E-03   784   0.170E-01    0.405E-02
RMM:   3    -0.330290783129E+03    0.18812E-04   -0.18420E-04   836   0.411E-02    0.191E-02
RMM:   4    -0.330290781404E+03    0.17257E-05   -0.29904E-05   803   0.156E-02    0.561E-03
RMM:   5    -0.330290781288E+03    0.11585E-06   -0.30039E-06   519   0.619E-03
  37 F= -.33029078E+03 E0= -.33028440E+03  d E =-.482692E-02
 curvature:  -1.33 expect dE=-0.180E-01 dE for cont linesearch -0.172E-06
 trial: gam= 0.92606 g(F)=  0.135E-01 g(S)=  0.467E-04 ort =-0.980E-04 (trialstep = 0.425E+00)
 search vector abs. value=  0.770E-01
 bond charge predicted
       N       E                     dE             d eps       ncg     rms          rms(c)
DAV:   1    -0.330293501741E+03   -0.27203E-02   -0.29523E+00   784   0.379E+00    0.128E-01
RMM:   2    -0.330294430514E+03   -0.92877E-03   -0.12388E-02   784   0.368E-01    0.868E-02
RMM:   3    -0.330294357445E+03    0.73070E-04   -0.76416E-04   844   0.835E-02    0.479E-02
RMM:   4    -0.330294343418E+03    0.14026E-04   -0.20808E-04   793   0.396E-02    0.128E-02
RMM:   5    -0.330294339592E+03    0.38262E-05   -0.19750E-05   791   0.159E-02    0.579E-03
RMM:   6    -0.330294340917E+03   -0.13253E-05   -0.42918E-06   598   0.571E-03    0.244E-03
RMM:   7    -0.330294341722E+03   -0.80458E-06   -0.97477E-07   470   0.381E-03
  38 F= -.33029434E+03 E0= -.33028793E+03  d E =-.356043E-02
 trial-energy change:   -0.003560  1 .order   -0.003579   -0.005700   -0.001458
 step:   0.5762(harm=  0.5708)  dis= 0.03052  next Energy=  -330.294601 (dE=-0.382E-02)
 bond charge predicted
       N       E                     dE             d eps       ncg     rms          rms(c)
DAV:   1    -0.330294504783E+03   -0.16387E-03   -0.37444E-01   784   0.135E+00    0.435E-02
RMM:   2    -0.330294609464E+03   -0.10468E-03   -0.14163E-03   784   0.122E-01    0.293E-02
RMM:   3    -0.330294599705E+03    0.97588E-05   -0.10455E-04   832   0.304E-02    0.132E-02
RMM:   4    -0.330294599492E+03    0.21301E-06   -0.13923E-05   786   0.109E-02    0.430E-03
RMM:   5    -0.330294599550E+03   -0.57405E-07   -0.19189E-06   480   0.485E-03
  39 F= -.33029460E+03 E0= -.33028819E+03  d E =-.381826E-02
 curvature:  -1.64 expect dE=-0.245E-01 dE for cont linesearch -0.108E-05
 trial: gam= 1.15152 g(F)=  0.150E-01 g(S)=  0.193E-04 ort =-0.225E-03 (trialstep = 0.301E+00)
 search vector abs. value=  0.117E+00
 bond charge predicted
       N       E                     dE             d eps       ncg     rms          rms(c)
DAV:   1    -0.330297420615E+03   -0.28211E-02   -0.22824E+00   784   0.318E+00    0.100E-01
RMM:   2    -0.330298051015E+03   -0.63040E-03   -0.82049E-03   784   0.290E-01    0.679E-02
RMM:   3    -0.330298010928E+03    0.40087E-04   -0.46276E-04   837   0.654E-02    0.374E-02
RMM:   4    -0.330298002699E+03    0.82286E-05   -0.13560E-04   791   0.322E-02    0.872E-03
RMM:   5    -0.330298000552E+03    0.21469E-05   -0.10356E-05   742   0.118E-02    0.441E-03
RMM:   6    -0.330298001203E+03   -0.65093E-06   -0.23176E-06   490   0.443E-03
  40 F= -.33029800E+03 E0= -.33029160E+03  d E =-.340165E-02
 trial-energy change:   -0.003402  1 .order   -0.003351   -0.004432   -0.002270
 step:   0.5512(harm=  0.6161)  dis= 0.03678  next Energy=  -330.298977 (dE=-0.438E-02)
 bond charge predicted
       N       E                     dE             d eps       ncg     rms          rms(c)
DAV:   1    -0.330298777921E+03   -0.77737E-03   -0.15871E+00   784   0.265E+00    0.825E-02
RMM:   2    -0.330299202096E+03   -0.42418E-03   -0.55374E-03   784   0.237E-01    0.556E-02
RMM:   3    -0.330299174722E+03    0.27374E-04   -0.32295E-04   834   0.546E-02    0.296E-02
RMM:   4    -0.330299170302E+03    0.44200E-05   -0.83756E-05   791   0.252E-02    0.701E-03
RMM:   5    -0.330299169133E+03    0.11693E-05   -0.64538E-06   661   0.927E-03    0.356E-03
RMM:   6    -0.330299169787E+03   -0.65388E-06   -0.15956E-06   471   0.385E-03
  41 F= -.33029917E+03 E0= -.33029278E+03  d E =-.457024E-02
 curvature:  -2.33 expect dE=-0.305E-01 dE for cont linesearch -0.568E-04
 trial: gam= 0.62793 g(F)=  0.130E-01 g(S)=  0.781E-04 ort = 0.169E-02 (trialstep = 0.351E+00)
 search vector abs. value=  0.611E-01
 bond charge predicted
       N       E                     dE             d eps       ncg     rms          rms(c)
DAV:   1    -0.330301727200E+03   -0.25581E-02   -0.15889E+00   784   0.287E+00    0.104E-01
RMM:   2    -0.330302227633E+03   -0.50043E-03   -0.71576E-03   784   0.285E-01    0.687E-02
RMM:   3    -0.330302171559E+03    0.56074E-04   -0.54223E-04   835   0.695E-02    0.337E-02
RMM:   4    -0.330302166034E+03    0.55253E-05   -0.84623E-05   815   0.262E-02    0.113E-02
RMM:   5    -0.330302164137E+03    0.18964E-05   -0.12296E-05   799   0.115E-02    0.394E-03
RMM:   6    -0.330302164334E+03   -0.19694E-06   -0.11856E-06   471   0.402E-03
  42 F= -.33030216E+03 E0= -.33029580E+03  d E =-.299455E-02
 trial-energy change:   -0.002995  1 .order   -0.002994   -0.004949   -0.001039
 step:   0.4439(harm=  0.4439)  dis= 0.02069  next Energy=  -330.302302 (dE=-0.313E-02)
 bond charge predicted
       N       E                     dE             d eps       ncg     rms          rms(c)
DAV:   1    -0.330302273445E+03   -0.10931E-03   -0.11216E-01   812   0.764E-01    0.269E-02
RMM:   2    -0.330302307370E+03   -0.33925E-04   -0.47760E-04   784   0.721E-02    0.177E-02
RMM:   3    -0.330302303664E+03    0.37062E-05   -0.42206E-05   833   0.187E-02    0.737E-03
RMM:   4    -0.330302303460E+03    0.20327E-06   -0.27871E-06   504   0.559E-03
  43 F= -.33030230E+03 E0= -.33029594E+03  d E =-.313367E-02
 curvature:  -0.96 expect dE=-0.764E-02 dE for cont linesearch -0.572E-07
 trial: gam= 0.73410 g(F)=  0.786E-02 g(S)=  0.806E-04 ort = 0.603E-04 (trialstep = 0.369E+00)
 search vector abs. value=  0.410E-01
 bond charge predicted
       N       E                     dE             d eps       ncg     rms          rms(c)
DAV:   1    -0.330304145818E+03   -0.18422E-02   -0.11757E+00   784   0.240E+00    0.820E-02
RMM:   2    -0.330304482719E+03   -0.33690E-03   -0.45990E-03   784   0.220E-01    0.539E-02
RMM:   3    -0.330304449792E+03    0.32928E-04   -0.31289E-04   831   0.534E-02    0.252E-02
RMM:   4    -0.330304446963E+03    0.28284E-05   -0.54098E-05   800   0.209E-02    0.772E-03
RMM:   5    -0.330304445634E+03    0.13289E-05   -0.68696E-06   690   0.892E-03    0.308E-03
RMM:   6    -0.330304445720E+03   -0.85995E-07   -0.10543E-06   469   0.351E-03
  44 F= -.33030445E+03 E0= -.33029807E+03  d E =-.214226E-02
 trial-energy change:   -0.002142  1 .order   -0.002135   -0.002949   -0.001320
 step:   0.6546(harm=  0.6686)  dis= 0.02513  next Energy=  -330.304959 (dE=-0.266E-02)
 bond charge predicted
       N       E                     dE             d eps       ncg     rms          rms(c)
DAV:   1    -0.330304766412E+03   -0.32078E-03   -0.70101E-01   784   0.185E+00    0.628E-02
RMM:   2    -0.330304961523E+03   -0.19511E-03   -0.26894E-03   784   0.167E-01    0.412E-02
RMM:   3    -0.330304941712E+03    0.19811E-04   -0.18976E-04   827   0.412E-02    0.182E-02
RMM:   4    -0.330304940523E+03    0.11890E-05   -0.27934E-05   798   0.152E-02    0.590E-03
RMM:   5    -0.330304939974E+03    0.54907E-06   -0.37169E-06   563   0.633E-03
  45 F= -.33030494E+03 E0= -.33029855E+03  d E =-.263651E-02
 curvature:  -1.71 expect dE=-0.183E-01 dE for cont linesearch -0.165E-05
 trial: gam= 1.34220 g(F)=  0.106E-01 g(S)=  0.103E-03 ort =-0.198E-03 (trialstep = 0.208E+00)
 search vector abs. value=  0.840E-01
 bond charge predicted
       N       E                     dE             d eps       ncg     rms          rms(c)
DAV:   1    -0.330306624492E+03   -0.16840E-02   -0.77561E-01   784   0.187E+00    0.579E-02
RMM:   2    -0.330306823495E+03   -0.19900E-03   -0.26021E-03   784   0.159E-01    0.384E-02
RMM:   3    -0.330306810700E+03    0.12795E-04   -0.16667E-04   825   0.389E-02    0.172E-02
RMM:   4    -0.330306810531E+03    0.16912E-06   -0.27936E-05   798   0.147E-02    0.477E-03
RMM:   5    -0.330306810207E+03    0.32380E-06   -0.30878E-06   529   0.618E-03
  46 F= -.33030681E+03 E0= -.33030042E+03  d E =-.187023E-02
 trial-energy change:   -0.001870  1 .order   -0.001851   -0.002169   -0.001533
 step:   0.5457(harm=  0.7095)  dis= 0.03049  next Energy=  -330.308138 (dE=-0.320E-02)
 bond charge predicted
       N       E                     dE             d eps       ncg     rms          rms(c)
DAV:   1    -0.330307889719E+03   -0.10792E-02   -0.20452E+00   784   0.303E+00    0.970E-02
RMM:   2    -0.330308457764E+03   -0.56805E-03   -0.73997E-03   784   0.270E-01    0.646E-02
RMM:   3    -0.330308424674E+03    0.33090E-04   -0.43100E-04   835   0.624E-02    0.338E-02
RMM:   4    -0.330308420402E+03    0.42720E-05   -0.10561E-04   792   0.278E-02    0.823E-03
RMM:   5    -0.330308418660E+03    0.17421E-05   -0.97650E-06   718   0.108E-02    0.420E-03
RMM:   6    -0.330308419057E+03   -0.39700E-06   -0.18158E-06   480   0.401E-03
  47 F= -.33030842E+03 E0= -.33030204E+03  d E =-.347908E-02
 curvature:  -2.55 expect dE=-0.211E-01 dE for cont linesearch -0.134E-03
 ZBRENT: extrapolating
 opt :   0.6800  next Energy=  -330.308560 (dE=-0.362E-02)
 bond charge predicted
       N       E                     dE             d eps       ncg     rms          rms(c)
DAV:   1    -0.330308483284E+03   -0.64624E-04   -0.32292E-01   812   0.120E+00    0.369E-02
RMM:   2    -0.330308565240E+03   -0.81956E-04   -0.10667E-03   784   0.100E-01    0.244E-02
RMM:   3    -0.330308560275E+03    0.49654E-05   -0.72034E-05   817   0.252E-02    0.966E-03
RMM:   4    -0.330308560595E+03   -0.32003E-06   -0.88674E-06   720   0.862E-03
  48 F= -.33030856E+03 E0= -.33030218E+03  d E =-.362062E-02
 curvature:  -2.69 expect dE=-0.304E-01 dE for cont linesearch -0.594E-06
 trial: gam= 0.86757 g(F)=  0.112E-01 g(S)=  0.138E-03 ort =-0.136E-03 (trialstep = 0.302E+00)
 search vector abs. value=  0.743E-01
 bond charge predicted
       N       E                     dE             d eps       ncg     rms          rms(c)
DAV:   1    -0.330310002006E+03   -0.14417E-02   -0.14317E+00   784   0.266E+00    0.908E-02
RMM:   2    -0.330310448119E+03   -0.44611E-03   -0.59666E-03   784   0.252E-01    0.598E-02
RMM:   3    -0.330310413698E+03    0.34421E-04   -0.39794E-04   842   0.597E-02    0.301E-02
RMM:   4    -0.330310410464E+03    0.32343E-05   -0.69351E-05   802   0.233E-02    0.926E-03
RMM:   5    -0.330310409144E+03    0.13199E-05   -0.88717E-06   748   0.991E-03    0.352E-03
RMM:   6    -0.330310409454E+03   -0.31031E-06   -0.10840E-06   470   0.364E-03
  49 F= -.33031041E+03 E0= -.33030405E+03  d E =-.184886E-02
 trial-energy change:   -0.001849  1 .order   -0.001877   -0.003386   -0.000367
 step:   0.3417(harm=  0.3393)  dis= 0.01766  next Energy=  -330.310433 (dE=-0.187E-02)
 bond charge predicted
       N       E                     dE             d eps       ncg     rms          rms(c)
DAV:   1    -0.330310429375E+03   -0.20231E-04   -0.24134E-02   896   0.343E-01    0.113E-02
RMM:   2    -0.330310436761E+03   -0.73861E-05   -0.93640E-05   784   0.309E-02    0.742E-03
RMM:   3    -0.330310436381E+03    0.38006E-06   -0.69137E-06   682   0.790E-03
  50 F= -.33031044E+03 E0= -.33030408E+03  d E =-.187579E-02
 curvature:  -1.12 expect dE=-0.473E-02 dE for cont linesearch -0.505E-07
 trial: gam= 0.35166 g(F)=  0.415E-02 g(S)=  0.738E-04 ort = 0.579E-04 (trialstep = 0.310E+00)
 search vector abs. value=  0.134E-01
 bond charge predicted
       N       E                     dE             d eps       ncg     rms          rms(c)
DAV:   1    -0.330311350780E+03   -0.91402E-03   -0.26336E-01   784   0.123E+00    0.467E-02
RMM:   2    -0.330311443768E+03   -0.92988E-04   -0.13633E-03   784   0.124E-01    0.308E-02
RMM:   3    -0.330311429750E+03    0.14018E-04   -0.10825E-04   822   0.308E-02    0.137E-02
RMM:   4    -0.330311428234E+03    0.15155E-05   -0.13890E-05   794   0.110E-02    0.476E-03
RMM:   5    -0.330311427942E+03    0.29299E-06   -0.19045E-06   480   0.455E-03
  51 F= -.33031143E+03 E0= -.33030506E+03  d E =-.991561E-03
 trial-energy change:   -0.000992  1 .order   -0.000995   -0.001315   -0.000675
 step:   0.6371(harm=  0.6371)  dis= 0.01340  next Energy=  -330.311787 (dE=-0.135E-02)
 bond charge predicted
       N       E                     dE             d eps       ncg     rms          rms(c)
DAV:   1    -0.330311713084E+03   -0.28485E-03   -0.29230E-01   784   0.129E+00    0.492E-02
RMM:   2    -0.330311815128E+03   -0.10204E-03   -0.15116E-03   784   0.130E-01    0.323E-02
RMM:   3    -0.330311798979E+03    0.16149E-04   -0.11977E-04   820   0.323E-02    0.143E-02
RMM:   4    -0.330311797148E+03    0.18310E-05   -0.15516E-05   798   0.114E-02    0.505E-03
RMM:   5    -0.330311796944E+03    0.20400E-06   -0.21796E-06   488   0.474E-03
  52 F= -.33031180E+03 E0= -.33030542E+03  d E =-.136056E-02
 curvature:  -1.01 expect dE=-0.402E-02 dE for cont linesearch -0.289E-07
 trial: gam= 0.98475 g(F)=  0.395E-02 g(S)=  0.272E-04 ort =-0.196E-04 (trialstep = 0.298E+00)
 search vector abs. value=  0.170E-01
 bond charge predicted
       N       E                     dE             d eps       ncg     rms          rms(c)
DAV:   1    -0.330312607428E+03   -0.81028E-03   -0.30456E-01   784   0.130E+00    0.465E-02
RMM:   2    -0.330312704517E+03   -0.97089E-04   -0.14231E-03   784   0.123E-01    0.310E-02
RMM:   3    -0.330312688817E+03    0.15700E-04   -0.10449E-04   811   0.310E-02    0.132E-02
RMM:   4    -0.330312687020E+03    0.17967E-05   -0.15860E-05   797   0.115E-02    0.417E-03
RMM:   5    -0.330312687249E+03   -0.22837E-06   -0.19704E-06   483   0.472E-03
  53 F= -.33031269E+03 E0= -.33030630E+03  d E =-.890305E-03
 trial-energy change:   -0.000890  1 .order   -0.000892   -0.001177   -0.000607
 step:   0.6145(harm=  0.6145)  dis= 0.01458  next Energy=  -330.313012 (dE=-0.122E-02)
 bond charge predicted
       N       E                     dE             d eps       ncg     rms          rms(c)
DAV:   1    -0.330312955401E+03   -0.26838E-03   -0.34559E-01   784   0.138E+00    0.496E-02
RMM:   2    -0.330313065087E+03   -0.10969E-03   -0.16196E-03   784   0.131E-01    0.330E-02
RMM:   3    -0.330313047369E+03    0.17718E-04   -0.11962E-04   811   0.331E-02    0.142E-02
RMM:   4    -0.330313045493E+03    0.18754E-05   -0.18225E-05   800   0.123E-02    0.449E-03
RMM:   5    -0.330313045852E+03   -0.35896E-06   -0.22925E-06   491   0.501E-03
  54 F= -.33031305E+03 E0= -.33030665E+03  d E =-.124891E-02
 curvature:  -1.32 expect dE=-0.517E-02 dE for cont linesearch -0.220E-05
 trial: gam= 0.91356 g(F)=  0.388E-02 g(S)=  0.446E-04 ort = 0.168E-03 (trialstep = 0.333E+00)
 search vector abs. value=  0.184E-01
 bond charge predicted
       N       E                     dE             d eps       ncg     rms          rms(c)
DAV:   1    -0.330313925730E+03   -0.88024E-03   -0.41727E-01   784   0.151E+00    0.548E-02
RMM:   2    -0.330314062555E+03   -0.13682E-03   -0.19963E-03   784   0.147E-01    0.363E-02
RMM:   3    -0.330314044460E+03    0.18095E-04   -0.16220E-04   822   0.378E-02    0.152E-02
RMM:   4    -0.330314043377E+03    0.10826E-05   -0.17952E-05   807   0.124E-02    0.534E-03
RMM:   5    -0.330314043563E+03   -0.18518E-06   -0.32182E-06   527   0.546E-03
  55 F= -.33031404E+03 E0= -.33030766E+03  d E =-.997710E-03
 trial-energy change:   -0.000998  1 .order   -0.000985   -0.001358   -0.000612
 step:   0.5660(harm=  0.6064)  dis= 0.01401  next Energy=  -330.314262 (dE=-0.122E-02)
 bond charge predicted
       N       E                     dE             d eps       ncg     rms          rms(c)
DAV:   1    -0.330314241161E+03   -0.19778E-03   -0.20413E-01   784   0.106E+00    0.382E-02
RMM:   2    -0.330314307275E+03   -0.66114E-04   -0.96891E-04   784   0.102E-01    0.253E-02
RMM:   3    -0.330314298576E+03    0.86986E-05   -0.83087E-05   824   0.267E-02    0.100E-02
RMM:   4    -0.330314298211E+03    0.36587E-06   -0.71254E-06   704   0.822E-03
  56 F= -.33031430E+03 E0= -.33030791E+03  d E =-.125236E-02
 curvature:  -1.34 expect dE=-0.526E-02 dE for cont linesearch -0.611E-05
 trial: gam= 0.99091 g(F)=  0.390E-02 g(S)=  0.332E-04 ort = 0.290E-03 (trialstep = 0.309E+00)
 search vector abs. value=  0.226E-01
 bond charge predicted
       N       E                     dE             d eps       ncg     rms          rms(c)
DAV:   1    -0.330315214473E+03   -0.91590E-03   -0.44538E-01   784   0.152E+00    0.520E-02
RMM:   2    -0.330315367045E+03   -0.15257E-03   -0.20004E-03   784   0.145E-01    0.348E-02
RMM:   3    -0.330315354731E+03    0.12313E-04   -0.13243E-04   816   0.356E-02    0.153E-02
RMM:   4    -0.330315355073E+03   -0.34143E-06   -0.21473E-05   800   0.132E-02    0.423E-03
RMM:   5    -0.330315354846E+03    0.22712E-06   -0.24456E-06   494   0.544E-03
  57 F= -.33031535E+03 E0= -.33030898E+03  d E =-.105664E-02
 trial-energy change:   -0.001057  1 .order   -0.001042   -0.001305   -0.000778
 step:   0.6474(harm=  0.7669)  dis= 0.01795  next Energy=  -330.315799 (dE=-0.150E-02)
 bond charge predicted
       N       E                     dE             d eps       ncg     rms          rms(c)
DAV:   1    -0.330315711003E+03   -0.35593E-03   -0.53141E-01   784   0.167E+00    0.568E-02
RMM:   2    -0.330315892497E+03   -0.18149E-03   -0.23959E-03   784   0.158E-01    0.379E-02
RMM:   3    -0.330315877416E+03    0.15081E-04   -0.15763E-04   817   0.387E-02    0.169E-02
RMM:   4    -0.330315877436E+03   -0.20407E-07   -0.26312E-05   801   0.144E-02    0.468E-03
RMM:   5    -0.330315876922E+03    0.51411E-06   -0.30647E-06   523   0.576E-03
  58 F= -.33031588E+03 E0= -.33030951E+03  d E =-.157871E-02
 curvature:  -1.91 expect dE=-0.789E-02 dE for cont linesearch -0.230E-04
 trial: gam= 0.93575 g(F)=  0.403E-02 g(S)=  0.968E-04 ort = 0.521E-03 (trialstep = 0.342E+00)
 search vector abs. value=  0.249E-01
 bond charge predicted
       N       E                     dE             d eps       ncg     rms          rms(c)
DAV:   1    -0.330316915124E+03   -0.10377E-02   -0.59575E-01   784   0.178E+00    0.622E-02
RMM:   2    -0.330317112835E+03   -0.19771E-03   -0.27351E-03   784   0.169E-01    0.413E-02
RMM:   3    -0.330317093875E+03    0.18960E-04   -0.19769E-04   812   0.433E-02    0.172E-02
RMM:   4    -0.330317093757E+03    0.11728E-06   -0.27539E-05   810   0.149E-02    0.531E-03
RMM:   5    -0.330317093221E+03    0.53672E-06   -0.36120E-06   554   0.612E-03
  59 F= -.33031709E+03 E0= -.33031072E+03  d E =-.121630E-02
 trial-energy change:   -0.001216  1 .order   -0.001207   -0.001579   -0.000836
 step:   0.6783(harm=  0.7270)  dis= 0.01953  next Energy=  -330.317512 (dE=-0.164E-02)
 bond charge predicted
       N       E                     dE             d eps       ncg     rms          rms(c)
DAV:   1    -0.330317392157E+03   -0.29840E-03   -0.57431E-01   784   0.175E+00    0.611E-02
RMM:   2    -0.330317582336E+03   -0.19018E-03   -0.26426E-03   784   0.166E-01    0.405E-02
RMM:   3    -0.330317563716E+03    0.18620E-04   -0.19330E-04   814   0.426E-02    0.168E-02
RMM:   4    -0.330317563480E+03    0.23603E-06   -0.25873E-05   812   0.144E-02    0.530E-03
RMM:   5    -0.330317563074E+03    0.40639E-06   -0.34811E-06   546   0.591E-03
  60 F= -.33031756E+03 E0= -.33031118E+03  d E =-.168615E-02
 curvature:  -1.93 expect dE=-0.748E-02 dE for cont linesearch -0.594E-05
 trial: gam= 1.01245 g(F)=  0.384E-02 g(S)=  0.405E-04 ort = 0.277E-03 (trialstep = 0.340E+00)
 search vector abs. value=  0.299E-01
 bond charge predicted
       N       E                     dE             d eps       ncg     rms          rms(c)
DAV:   1    -0.330318346586E+03   -0.78311E-03   -0.70518E-01   784   0.194E+00    0.668E-02
RMM:   2    -0.330318589672E+03   -0.24309E-03   -0.32930E-03   784   0.184E-01    0.452E-02
RMM:   3    -0.330318565977E+03    0.23695E-04   -0.21709E-04   809   0.461E-02    0.202E-02
RMM:   4    -0.330318564678E+03    0.12986E-05   -0.40580E-05   801   0.178E-02    0.565E-03
RMM:   5    -0.330318564194E+03    0.48390E-06   -0.47913E-06   620   0.730E-03
  61 F= -.33031856E+03 E0= -.33031218E+03  d E =-.100112E-02
 trial-energy change:   -0.001001  1 .order   -0.001006   -0.001415   -0.000598
 step:   0.6077(harm=  0.5889)  dis= 0.01913  next Energy=  -330.318797 (dE=-0.123E-02)
 bond charge predicted
       N       E                     dE             d eps       ncg     rms          rms(c)
DAV:   1    -0.330318654649E+03   -0.89970E-04   -0.43612E-01   784   0.152E+00    0.525E-02
RMM:   2    -0.330318803128E+03   -0.14848E-03   -0.20228E-03   784   0.144E-01    0.355E-02
RMM:   3    -0.330318788193E+03    0.14934E-04   -0.13909E-04   807   0.366E-02    0.150E-02
RMM:   4    -0.330318787962E+03    0.23145E-06   -0.22297E-05   805   0.133E-02    0.447E-03
RMM:   5    -0.330318787966E+03   -0.43219E-08   -0.26961E-06   511   0.555E-03
  62 F= -.33031879E+03 E0= -.33031240E+03  d E =-.122489E-02
 curvature:  -2.11 expect dE=-0.883E-02 dE for cont linesearch -0.108E-05
 trial: gam= 1.14871 g(F)=  0.417E-02 g(S)=  0.221E-04 ort =-0.124E-03 (trialstep = 0.271E+00)
 search vector abs. value=  0.434E-01
 bond charge predicted
       N       E                     dE             d eps       ncg     rms          rms(c)
DAV:   1    -0.330319508722E+03   -0.72076E-03   -0.65619E-01   784   0.184E+00    0.637E-02
RMM:   2    -0.330319718455E+03   -0.20973E-03   -0.29204E-03   784   0.171E-01    0.427E-02
RMM:   3    -0.330319697654E+03    0.20801E-04   -0.20455E-04   806   0.442E-02    0.168E-02
RMM:   4    -0.330319698416E+03   -0.76152E-06   -0.30133E-05   805   0.154E-02    0.484E-03
RMM:   5    -0.330319698293E+03    0.12319E-06   -0.37008E-06   565   0.626E-03
  63 F= -.33031970E+03 E0= -.33031332E+03  d E =-.910326E-03
 trial-energy change:   -0.000910  1 .order   -0.000901   -0.001100   -0.000703
 step:   0.6364(harm=  0.7525)  dis= 0.02425  next Energy=  -330.320192 (dE=-0.140E-02)
 bond charge predicted
       N       E                     dE             d eps       ncg     rms          rms(c)
DAV:   1    -0.330319952097E+03   -0.25368E-03   -0.11858E+00   784   0.247E+00    0.864E-02
RMM:   2    -0.330320339588E+03   -0.38749E-03   -0.54069E-03   784   0.235E-01    0.581E-02
RMM:   3    -0.330320302060E+03    0.37528E-04   -0.36026E-04   808   0.589E-02    0.256E-02
RMM:   4    -0.330320302154E+03   -0.93620E-07   -0.68078E-05   802   0.226E-02    0.673E-03
RMM:   5    -0.330320301391E+03    0.76250E-06   -0.81211E-06   701   0.918E-03
  64 F= -.33032030E+03 E0= -.33031393E+03  d E =-.151343E-02
 curvature:  -3.80 expect dE=-0.157E-01 dE for cont linesearch -0.324E-04
 trial: gam= 0.81507 g(F)=  0.397E-02 g(S)=  0.182E-03 ort = 0.609E-03 (trialstep = 0.344E+00)
 search vector abs. value=  0.340E-01
 bond charge predicted
       N       E                     dE             d eps       ncg     rms          rms(c)
DAV:   1    -0.330321166269E+03   -0.86412E-03   -0.81906E-01   784   0.209E+00    0.729E-02
RMM:   2    -0.330321461414E+03   -0.29514E-03   -0.39598E-03   784   0.202E-01    0.495E-02
RMM:   3    -0.330321438371E+03    0.23043E-04   -0.26439E-04   817   0.503E-02    0.227E-02
RMM:   4    -0.330321439469E+03   -0.10985E-05   -0.46350E-05   800   0.191E-02    0.637E-03
RMM:   5    -0.330321439040E+03    0.42980E-06   -0.60863E-06   693   0.807E-03
  65 F= -.33032144E+03 E0= -.33031506E+03  d E =-.113765E-02
 trial-energy change:   -0.001138  1 .order   -0.001116   -0.001599   -0.000633
 step:   0.5319(harm=  0.5702)  dis= 0.01779  next Energy=  -330.321615 (dE=-0.131E-02)
 bond charge predicted
       N       E                     dE             d eps       ncg     rms          rms(c)
DAV:   1    -0.330321570475E+03   -0.13101E-03   -0.24239E-01   784   0.114E+00    0.394E-02
RMM:   2    -0.330321656099E+03   -0.85624E-04   -0.11440E-03   784   0.108E-01    0.267E-02
RMM:   3    -0.330321649544E+03    0.65548E-05   -0.82493E-05   806   0.278E-02    0.106E-02
RMM:   4    -0.330321650202E+03   -0.65755E-06   -0.10522E-05   761   0.933E-03    0.347E-03
RMM:   5    -0.330321650266E+03   -0.63770E-07   -0.14915E-06   474   0.412E-03
  66 F= -.33032165E+03 E0= -.33031527E+03  d E =-.134887E-02
 curvature:  -2.03 expect dE=-0.704E-02 dE for cont linesearch -0.487E-05
 trial: gam= 0.82061 g(F)=  0.336E-02 g(S)=  0.119E-03 ort = 0.286E-03 (trialstep = 0.382E+00)
 search vector abs. value=  0.268E-01
 bond charge predicted
       N       E                     dE             d eps       ncg     rms          rms(c)
DAV:   1    -0.330322348220E+03   -0.69802E-03   -0.78414E-01   784   0.207E+00    0.777E-02
RMM:   2    -0.330322607095E+03   -0.25887E-03   -0.38656E-03   784   0.201E-01    0.524E-02
RMM:   3    -0.330322567623E+03    0.39472E-04   -0.29484E-04   806   0.521E-02    0.216E-02
RMM:   4    -0.330322565120E+03    0.25028E-05   -0.44494E-05   807   0.186E-02    0.700E-03
RMM:   5    -0.330322564424E+03    0.69600E-06   -0.82843E-06   735   0.834E-03
  67 F= -.33032256E+03 E0= -.33031619E+03  d E =-.914158E-03
 trial-energy change:   -0.000914  1 .order   -0.000914   -0.001417   -0.000412
 step:   0.5383(harm=  0.5383)  dis= 0.01580  next Energy=  -330.322649 (dE=-0.999E-03)
 bond charge predicted
       N       E                     dE             d eps       ncg     rms          rms(c)
DAV:   1    -0.330322610746E+03   -0.45626E-04   -0.13131E-01   784   0.847E-01    0.315E-02
RMM:   2    -0.330322652655E+03   -0.41909E-04   -0.63055E-04   784   0.800E-02    0.212E-02
RMM:   3    -0.330322645995E+03    0.66598E-05   -0.55673E-05   802   0.222E-02    0.706E-03
RMM:   4    -0.330322646010E+03   -0.14730E-07   -0.45941E-06   576   0.686E-03
  68 F= -.33032265E+03 E0= -.33031627E+03  d E =-.995745E-03
 curvature:  -1.95 expect dE=-0.454E-02 dE for cont linesearch -0.225E-08
 trial: gam= 0.67378 g(F)=  0.222E-02 g(S)=  0.114E-03 ort =-0.556E-05 (trialstep = 0.413E+00)
 search vector abs. value=  0.145E-01
 bond charge predicted
       N       E                     dE             d eps       ncg     rms          rms(c)
DAV:   1    -0.330323158523E+03   -0.51253E-03   -0.49251E-01   784   0.166E+00    0.649E-02
RMM:   2    -0.330323309666E+03   -0.15114E-03   -0.25080E-03   784   0.161E-01    0.435E-02
RMM:   3    -0.330323272110E+03    0.37556E-04   -0.21144E-04   804   0.440E-02    0.152E-02
RMM:   4    -0.330323269423E+03    0.26874E-05   -0.25702E-05   811   0.146E-02    0.526E-03
RMM:   5    -0.330323270135E+03   -0.71201E-06   -0.43154E-06   594   0.617E-03
  69 F= -.33032327E+03 E0= -.33031690E+03  d E =-.624125E-03
 trial-energy change:   -0.000624  1 .order   -0.000632   -0.000963   -0.000300
 step:   0.6224(harm=  0.6006)  dis= 0.01333  next Energy=  -330.323345 (dE=-0.699E-03)
 bond charge predicted
       N       E                     dE             d eps       ncg     rms          rms(c)
DAV:   1    -0.330323313925E+03   -0.44502E-04   -0.12619E-01   812   0.838E-01    0.325E-02
RMM:   2    -0.330323351614E+03   -0.37689E-04   -0.63206E-04   784   0.802E-02    0.217E-02
RMM:   3    -0.330323341855E+03    0.97596E-05   -0.58548E-05   802   0.226E-02    0.646E-03
RMM:   4    -0.330323341968E+03   -0.11342E-06   -0.45436E-06   584   0.656E-03
  70 F= -.33032334E+03 E0= -.33031698E+03  d E =-.695958E-03
 curvature:  -1.84 expect dE=-0.413E-02 dE for cont linesearch -0.786E-06
 trial: gam= 0.94846 g(F)=  0.220E-02 g(S)=  0.331E-04 ort =-0.786E-04 (trialstep = 0.436E+00)
 search vector abs. value=  0.151E-01
 bond charge predicted
       N       E                     dE             d eps       ncg     rms          rms(c)
DAV:   1    -0.330323769689E+03   -0.42783E-03   -0.56692E-01   784   0.180E+00    0.698E-02
RMM:   2    -0.330323972544E+03   -0.20286E-03   -0.30418E-03   784   0.180E-01    0.473E-02
RMM:   3    -0.330323938955E+03    0.33589E-04   -0.23405E-04   812   0.466E-02    0.191E-02
RMM:   4    -0.330323936699E+03    0.22555E-05   -0.33139E-05   804   0.162E-02    0.611E-03
RMM:   5    -0.330323937024E+03   -0.32487E-06   -0.61721E-06   700   0.719E-03
  71 F= -.33032394E+03 E0= -.33031757E+03  d E =-.595056E-03
 trial-energy change:   -0.000595  1 .order   -0.000591   -0.000943   -0.000238
 step:   0.5759(harm=  0.5830)  dis= 0.01245  next Energy=  -330.323975 (dE=-0.633E-03)
 bond charge predicted
       N       E                     dE             d eps       ncg     rms          rms(c)
DAV:   1    -0.330323957449E+03   -0.20749E-04   -0.58305E-02   784   0.578E-01    0.221E-02
RMM:   2    -0.330323978005E+03   -0.20557E-04   -0.30513E-04   784   0.563E-02    0.149E-02
RMM:   3    -0.330323975096E+03    0.29096E-05   -0.26501E-05   809   0.154E-02    0.512E-03
RMM:   4    -0.330323975535E+03   -0.43911E-06   -0.20446E-06   490   0.486E-03
  72 F= -.33032398E+03 E0= -.33031761E+03  d E =-.633567E-03
 curvature:  -2.03 expect dE=-0.348E-02 dE for cont linesearch -0.939E-08
 trial: gam= 0.72756 g(F)=  0.159E-02 g(S)=  0.119E-03 ort =-0.836E-05 (trialstep = 0.464E+00)
 search vector abs. value=  0.971E-02
 bond charge predicted
       N       E                     dE             d eps       ncg     rms          rms(c)
DAV:   1    -0.330324291393E+03   -0.31630E-03   -0.40857E-01   784   0.156E+00    0.596E-02
RMM:   2    -0.330324450975E+03   -0.15958E-03   -0.22726E-03   784   0.155E-01    0.399E-02
RMM:   3    -0.330324433687E+03    0.17288E-04   -0.17640E-04   816   0.407E-02    0.153E-02
RMM:   4    -0.330324434206E+03   -0.51942E-06   -0.20849E-05   806   0.131E-02    0.478E-03
RMM:   5    -0.330324434135E+03    0.71499E-07   -0.29692E-06   513   0.545E-03
  73 F= -.33032443E+03 E0= -.33031805E+03  d E =-.458600E-03
 trial-energy change:   -0.000459  1 .order   -0.000457   -0.000792   -0.000122
 step:   0.5486(harm=  0.5486)  dis= 0.00937  next Energy=  -330.324444 (dE=-0.468E-03)
 bond charge predicted
       N       E                     dE             d eps       ncg     rms          rms(c)
DAV:   1    -0.330324441988E+03   -0.77813E-05   -0.13577E-02   882   0.285E-01    0.107E-02
RMM:   2    -0.330324447351E+03   -0.53631E-05   -0.74776E-05   784   0.278E-02    0.712E-03
RMM:   3    -0.330324446909E+03    0.44160E-06   -0.59537E-06   649   0.754E-03
  74 F= -.33032445E+03 E0= -.33031806E+03  d E =-.471374E-03
 curvature:  -1.56 expect dE=-0.291E-02 dE for cont linesearch -0.345E-07
 trial: gam= 1.14873 g(F)=  0.179E-02 g(S)=  0.721E-04 ort = 0.146E-04 (trialstep = 0.317E+00)
 search vector abs. value=  0.147E-01
 bond charge predicted
       N       E                     dE             d eps       ncg     rms          rms(c)
DAV:   1    -0.330324880246E+03   -0.43290E-03   -0.28897E-01   784   0.128E+00    0.490E-02
RMM:   2    -0.330324973943E+03   -0.93696E-04   -0.14273E-03   784   0.120E-01    0.327E-02
RMM:   3    -0.330324958955E+03    0.14987E-04   -0.12327E-04   797   0.336E-02    0.894E-03
RMM:   4    -0.330324958953E+03    0.25175E-08   -0.10431E-05   739   0.965E-03    0.356E-03
RMM:   5    -0.330324958933E+03    0.19449E-07   -0.19456E-06   475   0.441E-03
  75 F= -.33032496E+03 E0= -.33031857E+03  d E =-.512024E-03
 trial-energy change:   -0.000512  1 .order   -0.000503   -0.000597   -0.000409
 step:   0.7262(harm=  1.0070)  dis= 0.01534  next Energy=  -330.325242 (dE=-0.795E-03)
 bond charge predicted
       N       E                     dE             d eps       ncg     rms          rms(c)
DAV:   1    -0.330325207766E+03   -0.24881E-03   -0.47904E-01   784   0.165E+00    0.629E-02
RMM:   2    -0.330325361559E+03   -0.15379E-03   -0.23761E-03   784   0.156E-01    0.418E-02
RMM:   3    -0.330325335386E+03    0.26172E-04   -0.19743E-04   792   0.429E-02    0.124E-02
RMM:   4    -0.330325335381E+03    0.49768E-08   -0.20093E-05   821   0.131E-02    0.462E-03
RMM:   5    -0.330325335698E+03   -0.31666E-06   -0.35153E-06   565   0.563E-03
  76 F= -.33032534E+03 E0= -.33031895E+03  d E =-.888789E-03
 curvature:  -3.29 expect dE=-0.532E-02 dE for cont linesearch -0.582E-04
 ZBRENT: increasing intervall
 opt :   1.5435  next Energy=  -330.325118 (dE=-0.671E-03)
 bond charge predicted
       N       E                     dE             d eps       ncg     rms          rms(c)
DAV:   1    -0.330324587689E+03    0.74769E-03   -0.19182E+00   784   0.330E+00    0.128E-01
RMM:   2    -0.330325243202E+03   -0.65551E-03   -0.99659E-03   784   0.323E-01    0.853E-02
RMM:   3    -0.330325142011E+03    0.10119E-03   -0.72019E-04   797   0.838E-02    0.344E-02
RMM:   4    -0.330325135506E+03    0.65048E-05   -0.12960E-04   797   0.319E-02    0.965E-03
RMM:   5    -0.330325135011E+03    0.49484E-06   -0.18642E-05   804   0.135E-02    0.506E-03
RMM:   6    -0.330325137047E+03   -0.20359E-05   -0.23227E-06   519   0.491E-03    0.150E-03
RMM:   7    -0.330325139578E+03   -0.25316E-05   -0.59129E-07   469   0.252E-03    0.705E-04
RMM:   8    -0.330325142688E+03   -0.31092E-05   -0.41058E-07   468   0.183E-03    0.555E-04
RMM:   9    -0.330325145375E+03   -0.26871E-05   -0.27399E-07   374   0.147E-03    0.421E-04
RMM:  10    -0.330325146577E+03   -0.12026E-05   -0.14850E-07   318   0.120E-03    0.367E-04
RMM:  11    -0.330325147651E+03   -0.10741E-05   -0.51862E-08   259   0.895E-04    0.101E-04
RMM:  12    -0.330325148296E+03   -0.64501E-06   -0.23631E-08   185   0.690E-04
  77 F= -.33032515E+03 E0= -.33031877E+03  d E =-.701387E-03
 curvature:  12.28 expect dE= 0.810E-01 dE for cont linesearch  0.109E-02
 ZBRENT: bracketing found
 ZBRENT: interpolating
 opt :   0.9781  next Energy=  -330.325400 (dE=-0.953E-03)
 bond charge predicted
       N       E                     dE             d eps       ncg     rms          rms(c)
DAV:   1    -0.330325166560E+03   -0.18909E-04   -0.91672E-01   784   0.227E+00    0.880E-02
RMM:   2    -0.330325465540E+03   -0.29898E-03   -0.46498E-03   784   0.218E-01    0.584E-02
RMM:   3    -0.330325415380E+03    0.50160E-04   -0.35923E-04   795   0.585E-02    0.208E-02
RMM:   4    -0.330325413136E+03    0.22445E-05   -0.48331E-05   802   0.202E-02    0.653E-03
RMM:   5    -0.330325413508E+03   -0.37243E-06   -0.70834E-06   694   0.813E-03
  78 F= -.33032541E+03 E0= -.33031903E+03  d E =-.966599E-03
 curvature:  -0.72 expect dE=-0.179E-02 dE for cont linesearch -0.834E-06
 trial: gam= 1.25021 g(F)=  0.243E-02 g(S)=  0.541E-04 ort = 0.130E-03 (trialstep = 0.256E+00)
 search vector abs. value=  0.258E-01
 bond charge predicted
       N       E                     dE             d eps       ncg     rms          rms(c)
DAV:   1    -0.330325824096E+03   -0.41096E-03   -0.33627E-01   784   0.138E+00    0.514E-02
RMM:   2    -0.330325943640E+03   -0.11954E-03   -0.17055E-03   784   0.132E-01    0.342E-02
RMM:   3    -0.330325931889E+03    0.11751E-04   -0.13282E-04   800   0.355E-02    0.110E-02
RMM:   4    -0.330325933110E+03   -0.12213E-05   -0.13719E-05   805   0.106E-02    0.382E-03
RMM:   5    -0.330325933275E+03   -0.16443E-06   -0.19436E-06   476   0.446E-03
  79 F= -.33032593E+03 E0= -.33031956E+03  d E =-.519766E-03
 trial-energy change:   -0.000520  1 .order   -0.000514   -0.000679   -0.000348
 step:   0.4812(harm=  0.5262)  dis= 0.01362  next Energy=  -330.326090 (dE=-0.677E-03)
 bond charge predicted
       N       E                     dE             d eps       ncg     rms          rms(c)
DAV:   1    -0.330326015023E+03   -0.81913E-04   -0.25906E-01   784   0.121E+00    0.450E-02
RMM:   2    -0.330326106412E+03   -0.91389E-04   -0.13150E-03   784   0.116E-01    0.300E-02
RMM:   3    -0.330326096303E+03    0.10108E-04   -0.10492E-04   801   0.313E-02    0.937E-03
RMM:   4    -0.330326096744E+03   -0.44072E-06   -0.10093E-05   732   0.902E-03    0.338E-03
RMM:   5    -0.330326096760E+03   -0.15390E-07   -0.16168E-06   471   0.410E-03
  80 F= -.33032610E+03 E0= -.33031973E+03  d E =-.683251E-03
 curvature:  -2.49 expect dE=-0.613E-02 dE for cont linesearch -0.242E-06
 trial: gam= 0.90392 g(F)=  0.237E-02 g(S)=  0.927E-04 ort = 0.501E-04 (trialstep = 0.301E+00)
 search vector abs. value=  0.236E-01
 bond charge predicted
       N       E                     dE             d eps       ncg     rms          rms(c)
DAV:   1    -0.330326595960E+03   -0.49922E-03   -0.42823E-01   784   0.154E+00    0.551E-02
RMM:   2    -0.330326743076E+03   -0.14712E-03   -0.20451E-03   784   0.144E-01    0.366E-02
RMM:   3    -0.330326731705E+03    0.11371E-04   -0.15170E-04   797   0.378E-02    0.124E-02
RMM:   4    -0.330326733023E+03   -0.13179E-05   -0.17318E-05   816   0.118E-02    0.400E-03
RMM:   5    -0.330326732859E+03    0.16483E-06   -0.26473E-06   508   0.508E-03
  81 F= -.33032673E+03 E0= -.33032036E+03  d E =-.636099E-03
 trial-energy change:   -0.000636  1 .order   -0.000628   -0.000755   -0.000502
 step:   0.7173(harm=  0.8975)  dis= 0.01957  next Energy=  -330.327099 (dE=-0.100E-02)
 bond charge predicted
       N       E                     dE             d eps       ncg     rms          rms(c)
DAV:   1    -0.330326906036E+03   -0.17301E-03   -0.81661E-01   784   0.213E+00    0.767E-02
RMM:   2    -0.330327190779E+03   -0.28474E-03   -0.39608E-03   784   0.202E-01    0.510E-02
RMM:   3    -0.330327169241E+03    0.21538E-04   -0.28203E-04   799   0.520E-02    0.197E-02
RMM:   4    -0.330327171357E+03   -0.21159E-05   -0.38896E-05   810   0.175E-02    0.560E-03
RMM:   5    -0.330327170796E+03    0.56138E-06   -0.61001E-06   660   0.750E-03
  82 F= -.33032717E+03 E0= -.33032079E+03  d E =-.107404E-02
 curvature:  -3.85 expect dE=-0.800E-02 dE for cont linesearch -0.265E-04
 trial: gam= 0.62537 g(F)=  0.200E-02 g(S)=  0.791E-04 ort = 0.404E-03 (trialstep = 0.384E+00)
 search vector abs. value=  0.118E-01
 bond charge predicted
       N       E                     dE             d eps       ncg     rms          rms(c)
DAV:   1    -0.330327607892E+03   -0.43653E-03   -0.33548E-01   784   0.146E+00    0.598E-02
RMM:   2    -0.330327735038E+03   -0.12715E-03   -0.20498E-03   784   0.149E-01    0.399E-02
RMM:   3    -0.330327708569E+03    0.26468E-04   -0.17844E-04   811   0.402E-02    0.145E-02
RMM:   4    -0.330327706712E+03    0.18577E-05   -0.19888E-05   813   0.129E-02    0.493E-03
RMM:   5    -0.330327706615E+03    0.96510E-07   -0.31593E-06   522   0.524E-03
  83 F= -.33032771E+03 E0= -.33032133E+03  d E =-.535819E-03
 trial-energy change:   -0.000536  1 .order   -0.000528   -0.000897   -0.000159
 step:   0.4615(harm=  0.4674)  dis= 0.00849  next Energy=  -330.327723 (dE=-0.552E-03)
 bond charge predicted
       N       E                     dE             d eps       ncg     rms          rms(c)
DAV:   1    -0.330327722973E+03   -0.16262E-04   -0.13472E-02   854   0.291E-01    0.119E-02
RMM:   2    -0.330327728099E+03   -0.51260E-05   -0.81733E-05   784   0.294E-02    0.790E-03
RMM:   3    -0.330327727275E+03    0.82457E-06   -0.77013E-06   750   0.833E-03
  84 F= -.33032773E+03 E0= -.33032135E+03  d E =-.556479E-03
 curvature:  -1.18 expect dE=-0.131E-02 dE for cont linesearch -0.550E-06
 trial: gam= 0.66878 g(F)=  0.108E-02 g(S)=  0.259E-04 ort = 0.743E-04 (trialstep = 0.400E+00)
 search vector abs. value=  0.650E-02
 bond charge predicted
       N       E                     dE             d eps       ncg     rms          rms(c)
DAV:   1    -0.330328003886E+03   -0.27579E-03   -0.19495E-01   784   0.110E+00    0.480E-02
RMM:   2    -0.330328063885E+03   -0.59999E-04   -0.11571E-03   784   0.110E-01    0.319E-02
RMM:   3    -0.330328041280E+03    0.22604E-04   -0.11472E-04   799   0.317E-02    0.958E-03
RMM:   4    -0.330328040014E+03    0.12660E-05   -0.10678E-05   803   0.957E-03    0.393E-03
RMM:   5    -0.330328040673E+03   -0.65822E-06   -0.22450E-06   483   0.430E-03
  85 F= -.33032804E+03 E0= -.33032166E+03  d E =-.313398E-03
 trial-energy change:   -0.000313  1 .order   -0.000319   -0.000463   -0.000174
 step:   0.6981(harm=  0.6404)  dis= 0.00937  next Energy=  -330.328103 (dE=-0.376E-03)
 bond charge predicted
       N       E                     dE             d eps       ncg     rms          rms(c)
DAV:   1    -0.330328071236E+03   -0.31222E-04   -0.10843E-01   784   0.824E-01    0.354E-02
RMM:   2    -0.330328103735E+03   -0.32499E-04   -0.63775E-04   784   0.816E-02    0.235E-02
RMM:   3    -0.330328091006E+03    0.12728E-04   -0.64968E-05   798   0.236E-02    0.683E-03
RMM:   4    -0.330328090670E+03    0.33645E-06   -0.50848E-06   614   0.680E-03
  86 F= -.33032809E+03 E0= -.33032171E+03  d E =-.363395E-03
 curvature:  -1.69 expect dE=-0.222E-02 dE for cont linesearch -0.906E-06
 trial: gam= 1.12098 g(F)=  0.129E-02 g(S)=  0.220E-04 ort =-0.590E-04 (trialstep = 0.320E+00)
 search vector abs. value=  0.935E-02
 bond charge predicted
       N       E                     dE             d eps       ncg     rms          rms(c)
DAV:   1    -0.330328303452E+03   -0.21245E-03   -0.17920E-01   784   0.107E+00    0.437E-02
RMM:   2    -0.330328371568E+03   -0.68116E-04   -0.10936E-03   784   0.107E-01    0.291E-02
RMM:   3    -0.330328358728E+03    0.12840E-04   -0.98399E-05   807   0.297E-02    0.927E-03
RMM:   4    -0.330328358779E+03   -0.51554E-07   -0.90724E-06   747   0.869E-03
  87 F= -.33032836E+03 E0= -.33032198E+03  d E =-.268109E-03
 trial-energy change:   -0.000268  1 .order   -0.000263   -0.000398   -0.000128
 step:   0.4493(harm=  0.4710)  dis= 0.00717  next Energy=  -330.328385 (dE=-0.294E-03)
 bond charge predicted
       N       E                     dE             d eps       ncg     rms          rms(c)
DAV:   1    -0.330328382394E+03   -0.23666E-04   -0.29587E-02   812   0.437E-01    0.181E-02
RMM:   2    -0.330328394239E+03   -0.11845E-04   -0.18575E-04   784   0.440E-02    0.121E-02
RMM:   3    -0.330328392556E+03    0.16822E-05   -0.17562E-05   800   0.125E-02    0.368E-03
RMM:   4    -0.330328393015E+03   -0.45810E-06   -0.12590E-06   477   0.371E-03
  88 F= -.33032839E+03 E0= -.33032202E+03  d E =-.302345E-03
 curvature:  -1.73 expect dE=-0.135E-02 dE for cont linesearch -0.105E-05
 trial: gam= 0.40095 g(F)=  0.711E-03 g(S)=  0.684E-04 ort = 0.752E-04 (trialstep = 0.346E+00)
 search vector abs. value=  0.234E-02
 bond charge predicted
       N       E                     dE             d eps       ncg     rms          rms(c)
DAV:   1    -0.330328564861E+03   -0.17230E-03   -0.49104E-02   784   0.610E-01    0.265E-02
RMM:   2    -0.330328589462E+03   -0.24601E-04   -0.37599E-04   784   0.648E-02    0.179E-02
RMM:   3    -0.330328585660E+03    0.38023E-05   -0.34364E-05   808   0.171E-02    0.659E-03
RMM:   4    -0.330328585865E+03   -0.20492E-06   -0.32842E-06   530   0.552E-03
  89 F= -.33032859E+03 E0= -.33032221E+03  d E =-.192850E-03
 trial-energy change:   -0.000193  1 .order   -0.000185   -0.000280   -0.000091
 step:   0.4708(harm=  0.5116)  dis= 0.00344  next Energy=  -330.328603 (dE=-0.210E-03)
 bond charge predicted
       N       E                     dE             d eps       ncg     rms          rms(c)
DAV:   1    -0.330328605255E+03   -0.19595E-04   -0.64657E-03   896   0.222E-01    0.986E-03
RMM:   2    -0.330328608866E+03   -0.36110E-05   -0.52448E-05   784   0.242E-02    0.667E-03
RMM:   3    -0.330328608410E+03    0.45630E-06   -0.44154E-06   579   0.641E-03
  90 F= -.33032861E+03 E0= -.33032224E+03  d E =-.215395E-03
 curvature:  -0.70 expect dE=-0.331E-03 dE for cont linesearch -0.193E-05
 trial: gam= 0.52460 g(F)=  0.438E-03 g(S)=  0.385E-04 ort = 0.806E-04 (trialstep = 0.371E+00)
 search vector abs. value=  0.121E-02
 bond charge predicted
       N       E                     dE             d eps       ncg     rms          rms(c)
DAV:   1    -0.330328731974E+03   -0.12311E-03   -0.26545E-02   784   0.483E-01    0.260E-02
RMM:   2    -0.330328738307E+03   -0.63329E-05   -0.24681E-04   784   0.529E-02    0.169E-02
RMM:   3    -0.330328729823E+03    0.84836E-05   -0.32652E-05   800   0.161E-02    0.516E-03
RMM:   4    -0.330328729129E+03    0.69454E-06   -0.25726E-06   514   0.505E-03
  91 F= -.33032873E+03 E0= -.33032235E+03  d E =-.120719E-03
 trial-energy change:   -0.000121  1 .order   -0.000122   -0.000192   -0.000053
 step:   0.5101(harm=  0.5101)  dis= 0.00236  next Energy=  -330.328741 (dE=-0.132E-03)
 bond charge predicted
       N       E                     dE             d eps       ncg     rms          rms(c)
DAV:   1    -0.330328739552E+03   -0.97285E-05   -0.37769E-03   882   0.182E-01    0.984E-03
RMM:   2    -0.330328740684E+03   -0.11318E-05   -0.37567E-05   784   0.207E-02    0.643E-03
RMM:   3    -0.330328739608E+03    0.10752E-05   -0.46931E-06   614   0.625E-03    0.203E-03
RMM:   4    -0.330328739738E+03   -0.12969E-06   -0.55091E-07   463   0.269E-03
  92 F= -.33032874E+03 E0= -.33032236E+03  d E =-.131328E-03
 curvature:  -0.59 expect dE=-0.234E-03 dE for cont linesearch -0.150E-07
 trial: gam= 0.93530 g(F)=  0.386E-03 g(S)=  0.853E-05 ort = 0.553E-05 (trialstep = 0.329E+00)
 search vector abs. value=  0.146E-02
 bond charge predicted
       N       E                     dE             d eps       ncg     rms          rms(c)
DAV:   1    -0.330328828497E+03   -0.88888E-04   -0.25284E-02   826   0.465E-01    0.243E-02
RMM:   2    -0.330328832832E+03   -0.43355E-05   -0.21521E-04   784   0.488E-02    0.158E-02
RMM:   3    -0.330328824673E+03    0.81597E-05   -0.30226E-05   793   0.155E-02    0.411E-03
RMM:   4    -0.330328824374E+03    0.29893E-06   -0.18775E-06   481   0.438E-03
  93 F= -.33032882E+03 E0= -.33032245E+03  d E =-.846356E-04
 trial-energy change:   -0.000085  1 .order   -0.000087   -0.000132   -0.000041
 step:   0.4799(harm=  0.4799)  dis= 0.00246  next Energy=  -330.328836 (dE=-0.960E-04)
 bond charge predicted
       N       E                     dE             d eps       ncg     rms          rms(c)
DAV:   1    -0.330328834539E+03   -0.98661E-05   -0.53241E-03   840   0.214E-01    0.113E-02
RMM:   2    -0.330328835649E+03   -0.11099E-05   -0.47533E-05   784   0.229E-02    0.733E-03
RMM:   3    -0.330328834201E+03    0.14480E-05   -0.67900E-06   764   0.730E-03    0.199E-03
RMM:   4    -0.330328834418E+03   -0.21780E-06   -0.46762E-07   463   0.230E-03
  94 F= -.33032883E+03 E0= -.33032246E+03  d E =-.946803E-04
 curvature:  -0.88 expect dE=-0.297E-03 dE for cont linesearch -0.704E-11
 trial: gam= 0.69659 g(F)=  0.323E-03 g(S)=  0.160E-04 ort =-0.108E-06 (trialstep = 0.359E+00)
 search vector abs. value=  0.105E-02
 bond charge predicted
       N       E                     dE             d eps       ncg     rms          rms(c)
DAV:   1    -0.330328895045E+03   -0.60845E-04   -0.22451E-02   784   0.441E-01    0.187E-02
RMM:   2    -0.330328907600E+03   -0.12555E-04   -0.19780E-04   784   0.473E-02    0.127E-02
RMM:   3    -0.330328905555E+03    0.20444E-05   -0.18061E-05   801   0.125E-02    0.487E-03
RMM:   4    -0.330328905684E+03   -0.12861E-06   -0.16385E-06   476   0.404E-03
  95 F= -.33032891E+03 E0= -.33032253E+03  d E =-.712656E-04
 trial-energy change:   -0.000071  1 .order   -0.000072   -0.000122   -0.000023
 step:   0.4420(harm=  0.4420)  dis= 0.00196  next Energy=  -330.328909 (dE=-0.749E-04)
 bond charge predicted
       N       E                     dE             d eps       ncg     rms          rms(c)
DAV:   1    -0.330328908239E+03   -0.26837E-05   -0.11948E-03   896   0.102E-01    0.449E-03
RMM:   2    -0.330328909202E+03   -0.96295E-06   -0.11428E-05   781   0.114E-02    0.305E-03
RMM:   3    -0.330328909336E+03   -0.13441E-06   -0.86272E-07   463   0.308E-03
  96 F= -.33032891E+03 E0= -.33032253E+03  d E =-.749180E-04
 curvature:  -0.68 expect dE=-0.193E-03 dE for cont linesearch -0.175E-07
 trial: gam= 0.82870 g(F)=  0.253E-03 g(S)=  0.294E-04 ort = 0.518E-05 (trialstep = 0.376E+00)
 search vector abs. value=  0.101E-02
 bond charge predicted
       N       E                     dE             d eps       ncg     rms          rms(c)
DAV:   1    -0.330328974244E+03   -0.65042E-04   -0.24848E-02   784   0.448E-01    0.183E-02
RMM:   2    -0.330328986784E+03   -0.12540E-04   -0.19737E-04   784   0.468E-02    0.124E-02
RMM:   3    -0.330328984791E+03    0.19935E-05   -0.17466E-05   808   0.124E-02    0.470E-03
RMM:   4    -0.330328984779E+03    0.11451E-07   -0.15861E-06   479   0.406E-03
  97 F= -.33032898E+03 E0= -.33032261E+03  d E =-.754430E-04
 trial-energy change:   -0.000075  1 .order   -0.000075   -0.000108   -0.000042
 step:   0.6159(harm=  0.6159)  dis= 0.00284  next Energy=  -330.328998 (dE=-0.882E-04)
 bond charge predicted
       N       E                     dE             d eps       ncg     rms          rms(c)
DAV:   1    -0.330328995680E+03   -0.10889E-04   -0.10155E-02   798   0.286E-01    0.118E-02
RMM:   2    -0.330329000935E+03   -0.52548E-05   -0.82994E-05   784   0.304E-02    0.801E-03
RMM:   3    -0.330328999958E+03    0.97708E-06   -0.71643E-06   722   0.804E-03
  98 F= -.33032900E+03 E0= -.33032262E+03  d E =-.906212E-04
 curvature:  -1.09 expect dE=-0.400E-03 dE for cont linesearch -0.243E-06
 trial: gam= 1.21324 g(F)=  0.343E-03 g(S)=  0.259E-04 ort = 0.150E-04 (trialstep = 0.226E+00)
 search vector abs. value=  0.189E-02
 bond charge predicted
       N       E                     dE             d eps       ncg     rms          rms(c)
DAV:   1    -0.330329067964E+03   -0.67029E-04   -0.17369E-02   784   0.360E-01    0.165E-02
RMM:   2    -0.330329072616E+03   -0.46519E-05   -0.12908E-04   784   0.370E-02    0.111E-02
RMM:   3    -0.330329068853E+03    0.37629E-05   -0.15654E-05   790   0.114E-02    0.287E-03
RMM:   4    -0.330329068664E+03    0.18864E-06   -0.87527E-07   469   0.324E-03
  99 F= -.33032907E+03 E0= -.33032269E+03  d E =-.687069E-04
 trial-energy change:   -0.000069  1 .order   -0.000071   -0.000087   -0.000055
 step:   0.6010(harm=  0.6010)  dis= 0.00396  next Energy=  -330.329116 (dE=-0.116E-03)
 bond charge predicted
       N       E                     dE             d eps       ncg     rms          rms(c)
DAV:   1    -0.330329115061E+03   -0.46207E-04   -0.47752E-02   784   0.598E-01    0.269E-02
RMM:   2    -0.330329128490E+03   -0.13430E-04   -0.35527E-04   784   0.615E-02    0.180E-02
RMM:   3    -0.330329118513E+03    0.99772E-05   -0.41961E-05   795   0.187E-02    0.482E-03
RMM:   4    -0.330329118070E+03    0.44352E-06   -0.26114E-06   511   0.505E-03
 100 F= -.33032912E+03 E0= -.33032274E+03  d E =-.118112E-03
 curvature:  -1.47 expect dE=-0.623E-03 dE for cont linesearch -0.167E-05
 trial: gam= 1.00839 g(F)=  0.417E-03 g(S)=  0.733E-05 ort = 0.464E-04 (trialstep = 0.233E+00)
 search vector abs. value=  0.244E-02
 bond charge predicted
       N       E                     dE             d eps       ncg     rms          rms(c)
DAV:   1    -0.330329198700E+03   -0.80187E-04   -0.24323E-02   812   0.418E-01    0.179E-02
RMM:   2    -0.330329207276E+03   -0.85755E-05   -0.17529E-04   784   0.432E-02    0.121E-02
RMM:   3    -0.330329203736E+03    0.35393E-05   -0.18194E-05   791   0.125E-02    0.371E-03
RMM:   4    -0.330329203788E+03   -0.52129E-07   -0.13713E-06   478   0.369E-03
 101 F= -.33032920E+03 E0= -.33032282E+03  d E =-.857187E-04
 trial-energy change:   -0.000086  1 .order   -0.000086   -0.000110   -0.000063
 step:   0.5423(harm=  0.5423)  dis= 0.00418  next Energy=  -330.329246 (dE=-0.128E-03)
 bond charge predicted
       N       E                     dE             d eps       ncg     rms          rms(c)
DAV:   1    -0.330329245899E+03   -0.42163E-04   -0.42577E-02   812   0.553E-01    0.237E-02
RMM:   2    -0.330329261237E+03   -0.15337E-04   -0.30712E-04   784   0.572E-02    0.160E-02
RMM:   3    -0.330329255135E+03    0.61021E-05   -0.31914E-05   798   0.166E-02    0.501E-03
RMM:   4    -0.330329254879E+03    0.25549E-06   -0.23980E-06   501   0.481E-03
 102 F= -.33032925E+03 E0= -.33032288E+03  d E =-.136809E-03
 curvature:  -1.41 expect dE=-0.599E-03 dE for cont linesearch -0.240E-05
 trial: gam= 1.01648 g(F)=  0.402E-03 g(S)=  0.241E-04 ort = 0.646E-04 (trialstep = 0.234E+00)
 search vector abs. value=  0.308E-02
 bond charge predicted
       N       E                     dE             d eps       ncg     rms          rms(c)
DAV:   1    -0.330329341097E+03   -0.85963E-04   -0.31748E-02   784   0.457E-01    0.172E-02
RMM:   2    -0.330329354620E+03   -0.13523E-04   -0.19467E-04   784   0.450E-02    0.117E-02
RMM:   3    -0.330329353388E+03    0.12318E-05   -0.16609E-05   790   0.123E-02    0.353E-03
RMM:   4    -0.330329353689E+03   -0.30089E-06   -0.12652E-06   476   0.356E-03
 103 F= -.33032935E+03 E0= -.33032298E+03  d E =-.988101E-04
 trial-energy change:   -0.000099  1 .order   -0.000097   -0.000115   -0.000078
 step:   0.7274(harm=  0.7274)  dis= 0.00659  next Energy=  -330.329434 (dE=-0.179E-03)
 bond charge predicted
       N       E                     dE             d eps       ncg     rms          rms(c)
DAV:   1    -0.330329391140E+03   -0.37752E-04   -0.14110E-01   784   0.964E-01    0.361E-02
RMM:   2    -0.330329449987E+03   -0.58847E-04   -0.86088E-04   784   0.949E-02    0.245E-02
RMM:   3    -0.330329443239E+03    0.67481E-05   -0.72013E-05   793   0.257E-02    0.781E-03
RMM:   4    -0.330329443522E+03   -0.28320E-06   -0.67992E-06   644   0.759E-03
 104 F= -.33032944E+03 E0= -.33032307E+03  d E =-.188643E-03
 curvature:  -2.28 expect dE=-0.170E-02 dE for cont linesearch -0.617E-06
 trial: gam= 1.79687 g(F)=  0.674E-03 g(S)=  0.730E-04 ort = 0.289E-04 (trialstep = 0.949E-01)
 search vector abs. value=  0.108E-01
 bond charge predicted
       N       E                     dE             d eps       ncg     rms          rms(c)
DAV:   1    -0.330329509238E+03   -0.65999E-04   -0.18792E-02   812   0.338E-01    0.122E-02
RMM:   2    -0.330329517224E+03   -0.79859E-05   -0.10430E-04   784   0.325E-02    0.836E-03
RMM:   3    -0.330329517115E+03    0.10877E-06   -0.83646E-06   740   0.891E-03
 105 F= -.33032952E+03 E0= -.33032315E+03  d E =-.735929E-04
 ZBRENT: can't locate minimum, use default step
 trial-energy change:   -0.000074  1 .order   -0.000071   -0.000076   -0.000066
 step:   0.3796(harm=  0.7297)  dis= 0.00667  next Energy=  -330.329735 (dE=-0.292E-03)
 bond charge predicted
       N       E                     dE             d eps       ncg     rms          rms(c)
DAV:   1    -0.330329612232E+03   -0.95008E-04   -0.16877E-01   784   0.101E+00    0.359E-02
RMM:   2    -0.330329679388E+03   -0.67156E-04   -0.91721E-04   784   0.964E-02    0.245E-02
RMM:   3    -0.330329674996E+03    0.43923E-05   -0.72187E-05   791   0.262E-02    0.703E-03
RMM:   4    -0.330329675665E+03   -0.66886E-06   -0.66933E-06   642   0.763E-03
 106 F= -.33032968E+03 E0= -.33032330E+03  d E =-.232143E-03
 curvature:  -3.43 expect dE=-0.202E-02 dE for cont linesearch -0.407E-04
 ZBRENT: increasing intervall
 opt :   0.9491  next Energy=  -330.329687 (dE=-0.244E-03)
 bond charge predicted
       N       E                     dE             d eps       ncg     rms          rms(c)
DAV:   1    -0.330329463355E+03    0.21164E-03   -0.67571E-01   784   0.203E+00    0.723E-02
RMM:   2    -0.330329731315E+03   -0.26796E-03   -0.37162E-03   784   0.196E-01    0.492E-02
RMM:   3    -0.330329710533E+03    0.20782E-04   -0.27222E-04   792   0.515E-02    0.176E-02
RMM:   4    -0.330329712984E+03   -0.24518E-05   -0.36199E-05   820   0.172E-02    0.512E-03
RMM:   5    -0.330329712582E+03    0.40280E-06   -0.46088E-06   617   0.685E-03
 107 F= -.33032971E+03 E0= -.33032334E+03  d E =-.269060E-03
 curvature:  -0.99 expect dE=-0.154E-02 dE for cont linesearch -0.734E-05
 ZBRENT: bracketing found
 ZBRENT: interpolating
 opt :   0.6978  next Energy=  -330.329748 (dE=-0.305E-03)
 bond charge predicted
       N       E                     dE             d eps       ncg     rms          rms(c)
DAV:   1    -0.330329698581E+03    0.14403E-04   -0.13136E-01   784   0.894E-01    0.314E-02
RMM:   2    -0.330329748445E+03   -0.49863E-04   -0.69879E-04   784   0.839E-02    0.213E-02
RMM:   3    -0.330329744392E+03    0.40527E-05   -0.55239E-05   790   0.228E-02    0.568E-03
RMM:   4    -0.330329744856E+03   -0.46407E-06   -0.42377E-06   571   0.649E-03
 108 F= -.33032974E+03 E0= -.33032337E+03  d E =-.301334E-03
 curvature:  -4.80 expect dE=-0.444E-02 dE for cont linesearch -0.156E-05
 trial: gam= 0.89456 g(F)=  0.896E-03 g(S)=  0.298E-04 ort = 0.593E-04 (trialstep = 0.215E+00)
 search vector abs. value=  0.967E-02
 bond charge predicted
       N       E                     dE             d eps       ncg     rms          rms(c)
DAV:   1    -0.330329872675E+03   -0.12828E-03   -0.87315E-02   784   0.723E-01    0.264E-02
RMM:   2    -0.330329904342E+03   -0.31667E-04   -0.47077E-04   784   0.694E-02    0.178E-02
RMM:   3    -0.330329899989E+03    0.43525E-05   -0.40841E-05   795   0.193E-02    0.528E-03
RMM:   4    -0.330329899958E+03    0.30774E-07   -0.28612E-06   517   0.551E-03
 109 F= -.33032990E+03 E0= -.33032353E+03  d E =-.155103E-03
 trial-energy change:   -0.000155  1 .order   -0.000157   -0.000211   -0.000103
 step:   0.4231(harm=  0.4231)  dis= 0.00713  next Energy=  -330.329952 (dE=-0.207E-03)
 bond charge predicted
       N       E                     dE             d eps       ncg     rms          rms(c)
DAV:   1    -0.330329927977E+03   -0.27988E-04   -0.81168E-02   784   0.698E-01    0.259E-02
RMM:   2    -0.330329958731E+03   -0.30753E-04   -0.45018E-04   784   0.679E-02    0.175E-02
RMM:   3    -0.330329954846E+03    0.38849E-05   -0.39484E-05   796   0.188E-02    0.528E-03
RMM:   4    -0.330329954862E+03   -0.16407E-07   -0.28227E-06   519   0.513E-03
 110 F= -.33032995E+03 E0= -.33032358E+03  d E =-.210006E-03
 curvature:  -2.09 expect dE=-0.119E-02 dE for cont linesearch -0.288E-07
 trial: gam= 0.52668 g(F)=  0.564E-03 g(S)=  0.416E-05 ort =-0.115E-04 (trialstep = 0.257E+00)
 search vector abs. value=  0.324E-02
 bond charge predicted
       N       E                     dE             d eps       ncg     rms          rms(c)
DAV:   1    -0.330330053942E+03   -0.99096E-04   -0.41384E-02   784   0.503E-01    0.196E-02
RMM:   2    -0.330330069734E+03   -0.15792E-04   -0.24256E-04   784   0.503E-02    0.134E-02
RMM:   3    -0.330330066874E+03    0.28600E-05   -0.20835E-05   795   0.137E-02    0.447E-03
RMM:   4    -0.330330066847E+03    0.26634E-07   -0.17404E-06   483   0.415E-03
 111 F= -.33033007E+03 E0= -.33032370E+03  d E =-.111985E-03
 trial-energy change:   -0.000112  1 .order   -0.000111   -0.000144   -0.000078
 step:   0.5582(harm=  0.5582)  dis= 0.00542  next Energy=  -330.330112 (dE=-0.157E-03)
 bond charge predicted
       N       E                     dE             d eps       ncg     rms          rms(c)
DAV:   1    -0.330330097407E+03   -0.30533E-04   -0.56817E-02   784   0.589E-01    0.230E-02
RMM:   2    -0.330330119212E+03   -0.21805E-04   -0.33409E-04   784   0.590E-02    0.157E-02
RMM:   3    -0.330330115267E+03    0.39444E-05   -0.28652E-05   797   0.161E-02    0.532E-03
RMM:   4    -0.330330115201E+03    0.66202E-07   -0.24877E-06   500   0.486E-03
 112 F= -.33033012E+03 E0= -.33032375E+03  d E =-.160339E-03
 curvature:  -1.61 expect dE=-0.742E-03 dE for cont linesearch -0.166E-06
 trial: gam= 0.77605 g(F)=  0.451E-03 g(S)=  0.104E-04 ort = 0.183E-04 (trialstep = 0.317E+00)
 search vector abs. value=  0.244E-02
 bond charge predicted
       N       E                     dE             d eps       ncg     rms          rms(c)
DAV:   1    -0.330330224231E+03   -0.10896E-03   -0.46919E-02   784   0.541E-01    0.199E-02
RMM:   2    -0.330330243157E+03   -0.18926E-04   -0.26606E-04   784   0.523E-02    0.135E-02
RMM:   3    -0.330330241436E+03    0.17211E-05   -0.21625E-05   799   0.140E-02    0.441E-03
RMM:   4    -0.330330241662E+03   -0.22521E-06   -0.16450E-06   484   0.409E-03
 113 F= -.33033024E+03 E0= -.33032387E+03  d E =-.126461E-03
 trial-energy change:   -0.000126  1 .order   -0.000123   -0.000151   -0.000095
 step:   0.8593(harm=  0.8593)  dis= 0.00714  next Energy=  -330.330319 (dE=-0.204E-03)
 bond charge predicted
       N       E                     dE             d eps       ncg     rms          rms(c)
DAV:   1    -0.330330264790E+03   -0.23353E-04   -0.13695E-01   784   0.924E-01    0.341E-02
RMM:   2    -0.330330319800E+03   -0.55011E-04   -0.77917E-04   784   0.896E-02    0.231E-02
RMM:   3    -0.330330314309E+03    0.54917E-05   -0.62943E-05   805   0.240E-02    0.788E-03
RMM:   4    -0.330330314575E+03   -0.26587E-06   -0.57896E-06   613   0.708E-03
 114 F= -.33033031E+03 E0= -.33032394E+03  d E =-.199374E-03
 curvature:  -2.21 expect dE=-0.170E-02 dE for cont linesearch -0.189E-05
 trial: gam= 1.79147 g(F)=  0.742E-03 g(S)=  0.264E-04 ort =-0.457E-04 (trialstep = 0.123E+00)
 search vector abs. value=  0.843E-02
 bond charge predicted
       N       E                     dE             d eps       ncg     rms          rms(c)
DAV:   1    -0.330330383528E+03   -0.69220E-04   -0.24656E-02   812   0.388E-01    0.139E-02
RMM:   2    -0.330330393907E+03   -0.10379E-04   -0.13658E-04   784   0.370E-02    0.947E-03
RMM:   3    -0.330330393615E+03    0.29242E-06   -0.10469E-05   771   0.990E-03    0.300E-03
RMM:   4    -0.330330393879E+03   -0.26373E-06   -0.86687E-07   474   0.307E-03
 115 F= -.33033039E+03 E0= -.33032402E+03  d E =-.793039E-04
 ZBRENT: can't locate minimum, use default step
 trial-energy change:   -0.000079  1 .order   -0.000077   -0.000085   -0.000069
 step:   0.4925(harm=  0.6810)  dis= 0.00766  next Energy=  -330.330548 (dE=-0.234E-03)
 bond charge predicted
       N       E                     dE             d eps       ncg     rms          rms(c)
DAV:   1    -0.330330436285E+03   -0.42670E-04   -0.22162E-01   784   0.116E+00    0.409E-02
RMM:   2    -0.330330524573E+03   -0.88289E-04   -0.12030E-03   784   0.110E-01    0.277E-02
RMM:   3    -0.330330519169E+03    0.54040E-05   -0.90160E-05   799   0.291E-02    0.967E-03
RMM:   4    -0.330330520062E+03   -0.89307E-06   -0.10038E-05   746   0.900E-03    0.307E-03
RMM:   5    -0.330330520113E+03   -0.50717E-07   -0.12484E-06   472   0.373E-03
 116 F= -.33033052E+03 E0= -.33032414E+03  d E =-.205539E-03
 curvature:  -3.70 expect dE=-0.209E-02 dE for cont linesearch -0.418E-05
 trial: gam= 0.39756 g(F)=  0.541E-03 g(S)=  0.245E-04 ort = 0.975E-04 (trialstep = 0.197E+00)
 search vector abs. value=  0.198E-02
 bond charge predicted
       N       E                     dE             d eps       ncg     rms          rms(c)
DAV:   1    -0.330330617831E+03   -0.97769E-04   -0.13827E-02   784   0.322E-01    0.135E-02
RMM:   2    -0.330330623984E+03   -0.61533E-05   -0.10458E-04   784   0.337E-02    0.913E-03
RMM:   3    -0.330330622468E+03    0.15167E-05   -0.10130E-05   779   0.941E-03    0.297E-03
RMM:   4    -0.330330622432E+03    0.35590E-07   -0.82692E-07   471   0.303E-03
 117 F= -.33033062E+03 E0= -.33032424E+03  d E =-.102319E-03
 trial-energy change:   -0.000102  1 .order   -0.000102   -0.000119   -0.000084
 step:   0.6732(harm=  0.6732)  dis= 0.00454  next Energy=  -330.330723 (dE=-0.203E-03)
 bond charge predicted
       N       E                     dE             d eps       ncg     rms          rms(c)
DAV:   1    -0.330330695413E+03   -0.72945E-04   -0.80724E-02   784   0.777E-01    0.328E-02
RMM:   2    -0.330330731358E+03   -0.35945E-04   -0.61292E-04   784   0.816E-02    0.221E-02
RMM:   3    -0.330330722399E+03    0.89593E-05   -0.60184E-05   808   0.227E-02    0.745E-03
RMM:   4    -0.330330721876E+03    0.52224E-06   -0.50162E-06   586   0.654E-03
 118 F= -.33033072E+03 E0= -.33032435E+03  d E =-.201763E-03
 curvature:  -1.10 expect dE=-0.766E-03 dE for cont linesearch -0.108E-06
 trial: gam= 1.35708 g(F)=  0.684E-03 g(S)=  0.111E-04 ort =-0.139E-04 (trialstep = 0.134E+00)
 search vector abs. value=  0.430E-02
 bond charge predicted
       N       E                     dE             d eps       ncg     rms          rms(c)
DAV:   1    -0.330330800815E+03   -0.78416E-04   -0.13574E-02   854   0.319E-01    0.136E-02
RMM:   2    -0.330330805737E+03   -0.49224E-05   -0.98013E-05   784   0.321E-02    0.919E-03
RMM:   3    -0.330330803905E+03    0.18320E-05   -0.10657E-05   773   0.947E-03    0.235E-03
RMM:   4    -0.330330803949E+03   -0.43618E-07   -0.66351E-07   466   0.274E-03
 119 F= -.33033080E+03 E0= -.33032443E+03  d E =-.820727E-04
 ZBRENT: can't locate minimum, use default step
 trial-energy change:   -0.000082  1 .order   -0.000083   -0.000091   -0.000074
 step:   0.5375(harm=  0.7424)  dis= 0.00519  next Energy=  -330.330973 (dE=-0.251E-03)
 bond charge predicted
       N       E                     dE             d eps       ncg     rms          rms(c)
DAV:   1    -0.330330893972E+03   -0.90067E-04   -0.12202E-01   784   0.955E-01    0.403E-02
RMM:   2    -0.330330938153E+03   -0.44181E-04   -0.86173E-04   784   0.952E-02    0.271E-02
RMM:   3    -0.330330923298E+03    0.14855E-04   -0.93756E-05   788   0.281E-02    0.710E-03
RMM:   4    -0.330330922938E+03    0.36010E-06   -0.67844E-06   644   0.746E-03
 120 F= -.33033092E+03 E0= -.33032454E+03  d E =-.201061E-03
 curvature:  -2.09 expect dE=-0.108E-02 dE for cont linesearch -0.866E-06
 trial: gam= 0.50949 g(F)=  0.508E-03 g(S)=  0.963E-05 ort = 0.422E-04 (trialstep = 0.215E+00)
 search vector abs. value=  0.168E-02
 bond charge predicted
       N       E                     dE             d eps       ncg     rms          rms(c)
DAV:   1    -0.330331010127E+03   -0.86829E-04   -0.13114E-02   812   0.343E-01    0.149E-02
RMM:   2    -0.330331018481E+03   -0.83541E-05   -0.12660E-04   784   0.374E-02    0.100E-02
RMM:   3    -0.330331017701E+03    0.77998E-06   -0.11973E-05   783   0.103E-02    0.341E-03
RMM:   4    -0.330331018117E+03   -0.41590E-06   -0.11714E-06   478   0.338E-03
 121 F= -.33033102E+03 E0= -.33032464E+03  d E =-.951793E-04
 trial-energy change:   -0.000095  1 .order   -0.000092   -0.000116   -0.000068
 step:   0.5234(harm=  0.5234)  dis= 0.00281  next Energy=  -330.331064 (dE=-0.141E-03)
 bond charge predicted
       N       E                     dE             d eps       ncg     rms          rms(c)
DAV:   1    -0.330331055977E+03   -0.38275E-04   -0.26915E-02   812   0.492E-01    0.212E-02
RMM:   2    -0.330331072419E+03   -0.16442E-04   -0.25745E-04   784   0.534E-02    0.142E-02
RMM:   3    -0.330331070005E+03    0.24136E-05   -0.24310E-05   798   0.146E-02    0.497E-03
RMM:   4    -0.330331070165E+03   -0.15997E-06   -0.23468E-06   497   0.464E-03
 122 F= -.33033107E+03 E0= -.33032469E+03  d E =-.147227E-03
 curvature:  -0.81 expect dE=-0.317E-03 dE for cont linesearch -0.114E-07
 trial: gam= 0.84522 g(F)=  0.368E-03 g(S)=  0.222E-04 ort = 0.485E-05 (trialstep = 0.277E+00)
 search vector abs. value=  0.160E-02
 bond charge predicted
       N       E                     dE             d eps       ncg     rms          rms(c)
DAV:   1    -0.330331147040E+03   -0.77035E-04   -0.19710E-02   784   0.420E-01    0.180E-02
RMM:   2    -0.330331158780E+03   -0.11740E-04   -0.18166E-04   784   0.445E-02    0.123E-02
RMM:   3    -0.330331157511E+03    0.12685E-05   -0.17964E-05   786   0.124E-02    0.377E-03
RMM:   4    -0.330331157688E+03   -0.17680E-06   -0.13544E-06   483   0.366E-03
 123 F= -.33033116E+03 E0= -.33032478E+03  d E =-.875229E-04
 trial-energy change:   -0.000088  1 .order   -0.000085   -0.000109   -0.000061
 step:   0.6231(harm=  0.6231)  dis= 0.00313  next Energy=  -330.331193 (dE=-0.123E-03)
 bond charge predicted
       N       E                     dE             d eps       ncg     rms          rms(c)
DAV:   1    -0.330331183940E+03   -0.26429E-04   -0.30911E-02   784   0.526E-01    0.226E-02
RMM:   2    -0.330331201833E+03   -0.17894E-04   -0.28558E-04   784   0.558E-02    0.153E-02
RMM:   3    -0.330331199230E+03    0.26033E-05   -0.28452E-05   798   0.155E-02    0.475E-03
RMM:   4    -0.330331199326E+03   -0.95930E-07   -0.21245E-06   495   0.438E-03
 124 F= -.33033120E+03 E0= -.33032482E+03  d E =-.129161E-03
 curvature:  -1.26 expect dE=-0.473E-03 dE for cont linesearch -0.143E-06
 trial: gam= 0.77868 g(F)=  0.360E-03 g(S)=  0.158E-04 ort = 0.135E-04 (trialstep = 0.346E+00)
 search vector abs. value=  0.136E-02
 bond charge predicted
       N       E                     dE             d eps       ncg     rms          rms(c)
DAV:   1    -0.330331271458E+03   -0.72228E-04   -0.25628E-02   784   0.493E-01    0.233E-02
RMM:   2    -0.330331285433E+03   -0.13975E-04   -0.27315E-04   784   0.548E-02    0.158E-02
RMM:   3    -0.330331280746E+03    0.46866E-05   -0.31405E-05   794   0.160E-02    0.490E-03
RMM:   4    -0.330331280540E+03    0.20633E-06   -0.20873E-06   493   0.446E-03
 125 F= -.33033128E+03 E0= -.33032491E+03  d E =-.812139E-04
 trial-energy change:   -0.000081  1 .order   -0.000083   -0.000133   -0.000033
 step:   0.4587(harm=  0.4587)  dis= 0.00200  next Energy=  -330.331288 (dE=-0.885E-04)
 bond charge predicted
       N       E                     dE             d eps       ncg     rms          rms(c)
DAV:   1    -0.330331284390E+03   -0.36439E-05   -0.27320E-03   882   0.161E-01    0.779E-03
RMM:   2    -0.330331286054E+03   -0.16637E-05   -0.30787E-05   784   0.184E-02    0.527E-03
RMM:   3    -0.330331285673E+03    0.38142E-06   -0.33440E-06   534   0.545E-03
 126 F= -.33033129E+03 E0= -.33032491E+03  d E =-.863465E-04
 curvature:  -0.81 expect dE=-0.241E-03 dE for cont linesearch -0.572E-07
 trial: gam= 0.80942 g(F)=  0.294E-03 g(S)=  0.318E-05 ort =-0.981E-05 (trialstep = 0.369E+00)
 search vector abs. value=  0.117E-02
 bond charge predicted
       N       E                     dE             d eps       ncg     rms          rms(c)
DAV:   1    -0.330331340432E+03   -0.54378E-04   -0.24631E-02   784   0.484E-01    0.233E-02
RMM:   2    -0.330331352524E+03   -0.12092E-04   -0.25952E-04   784   0.533E-02    0.158E-02
RMM:   3    -0.330331347377E+03    0.51472E-05   -0.31529E-05   794   0.160E-02    0.446E-03
RMM:   4    -0.330331347219E+03    0.15806E-06   -0.17923E-06   478   0.428E-03
 127 F= -.33033135E+03 E0= -.33032497E+03  d E =-.615467E-04
 trial-energy change:   -0.000062  1 .order   -0.000064   -0.000107   -0.000022
 step:   0.4635(harm=  0.4635)  dis= 0.00182  next Energy=  -330.331353 (dE=-0.670E-04)
 bond charge predicted
       N       E                     dE             d eps       ncg     rms          rms(c)
DAV:   1    -0.330331349546E+03   -0.21688E-05   -0.16500E-03   812   0.125E-01    0.615E-03
RMM:   2    -0.330331350626E+03   -0.10802E-05   -0.18921E-05   784   0.144E-02    0.419E-03
RMM:   3    -0.330331350535E+03    0.91539E-07   -0.20187E-06   482   0.434E-03
 128 F= -.33033135E+03 E0= -.33032498E+03  d E =-.648622E-04
 curvature:  -0.94 expect dE=-0.237E-03 dE for cont linesearch -0.371E-07
 trial: gam= 0.73927 g(F)=  0.247E-03 g(S)=  0.400E-05 ort =-0.680E-05 (trialstep = 0.388E+00)
 search vector abs. value=  0.883E-03
 bond charge predicted
       N       E                     dE             d eps       ncg     rms          rms(c)
DAV:   1    -0.330331399724E+03   -0.49097E-04   -0.20473E-02   784   0.449E-01    0.200E-02
RMM:   2    -0.330331412816E+03   -0.13093E-04   -0.21814E-04   784   0.490E-02    0.137E-02
RMM:   3    -0.330331410702E+03    0.21141E-05   -0.22821E-05   794   0.140E-02    0.416E-03
RMM:   4    -0.330331410886E+03   -0.18409E-06   -0.16196E-06   481   0.395E-03
 129 F= -.33033141E+03 E0= -.33032504E+03  d E =-.603516E-04
 trial-energy change:   -0.000060  1 .order   -0.000062   -0.000095   -0.000028
 step:   0.5468(harm=  0.5468)  dis= 0.00180  next Energy=  -330.331418 (dE=-0.674E-04)
 bond charge predicted
       N       E                     dE             d eps       ncg     rms          rms(c)
DAV:   1    -0.330331415643E+03   -0.49409E-05   -0.34727E-03   784   0.185E-01    0.834E-03
RMM:   2    -0.330331418194E+03   -0.25505E-05   -0.38653E-05   784   0.206E-02    0.570E-03
RMM:   3    -0.330331418015E+03    0.17849E-06   -0.36905E-06   545   0.588E-03
 130 F= -.33033142E+03 E0= -.33032504E+03  d E =-.674803E-04
 curvature:  -0.98 expect dE=-0.243E-03 dE for cont linesearch -0.620E-07
 trial: gam= 0.92821 g(F)=  0.236E-03 g(S)=  0.117E-04 ort = 0.748E-05 (trialstep = 0.362E+00)
 search vector abs. value=  0.102E-02
 bond charge predicted
       N       E                     dE             d eps       ncg     rms          rms(c)
DAV:   1    -0.330331459907E+03   -0.41713E-04   -0.20542E-02   784   0.450E-01    0.200E-02
RMM:   2    -0.330331473595E+03   -0.13688E-04   -0.22044E-04   784   0.493E-02    0.136E-02
RMM:   3    -0.330331471858E+03    0.17371E-05   -0.23133E-05   791   0.141E-02    0.410E-03
RMM:   4    -0.330331472009E+03   -0.15085E-06   -0.16004E-06   482   0.394E-03
 131 F= -.33033147E+03 E0= -.33032510E+03  d E =-.539936E-04
 trial-energy change:   -0.000054  1 .order   -0.000053   -0.000092   -0.000015
 step:   0.4304(harm=  0.4304)  dis= 0.00150  next Energy=  -330.331473 (dE=-0.549E-04)
 bond charge predicted
       N       E                     dE             d eps       ncg     rms          rms(c)
DAV:   1    -0.330331473270E+03   -0.14126E-05   -0.73588E-04   896   0.852E-02    0.393E-03
RMM:   2    -0.330331473878E+03   -0.60766E-06   -0.85742E-06   711   0.981E-03
 132 F= -.33033147E+03 E0= -.33032510E+03  d E =-.558630E-04
 curvature:  -0.86 expect dE=-0.172E-03 dE for cont linesearch -0.194E-07
 trial: gam= 0.74617 g(F)=  0.188E-03 g(S)=  0.119E-04 ort =-0.479E-05 (trialstep = 0.376E+00)
 search vector abs. value=  0.762E-03
 bond charge predicted
       N       E                     dE             d eps       ncg     rms          rms(c)
DAV:   1    -0.330331517356E+03   -0.44086E-04   -0.16578E-02   784   0.401E-01    0.195E-02
RMM:   2    -0.330331525594E+03   -0.82383E-05   -0.18251E-04   784   0.446E-02    0.133E-02
RMM:   3    -0.330331521987E+03    0.36072E-05   -0.22053E-05   783   0.137E-02    0.317E-03
RMM:   4    -0.330331521877E+03    0.11043E-06   -0.12021E-06   476   0.357E-03
 133 F= -.33033152E+03 E0= -.33032515E+03  d E =-.479987E-04
 trial-energy change:   -0.000048  1 .order   -0.000050   -0.000074   -0.000027
 step:   0.5927(harm=  0.5927)  dis= 0.00181  next Energy=  -330.331532 (dE=-0.581E-04)
 bond charge predicted
       N       E                     dE             d eps       ncg     rms          rms(c)
DAV:   1    -0.330331527330E+03   -0.53426E-05   -0.55642E-03   840   0.233E-01    0.111E-02
RMM:   2    -0.330331530089E+03   -0.27589E-05   -0.62634E-05   784   0.261E-02    0.759E-03
RMM:   3    -0.330331528663E+03    0.14260E-05   -0.74244E-06   739   0.795E-03    0.190E-03
RMM:   4    -0.330331528642E+03    0.21013E-07   -0.47487E-07   462   0.231E-03
 134 F= -.33033153E+03 E0= -.33032515E+03  d E =-.547636E-04
 curvature:  -1.15 expect dE=-0.299E-03 dE for cont linesearch -0.845E-07
 trial: gam= 1.25290 g(F)=  0.258E-03 g(S)=  0.196E-05 ort =-0.747E-05 (trialstep = 0.222E+00)
 search vector abs. value=  0.144E-02
 bond charge predicted
       N       E                     dE             d eps       ncg     rms          rms(c)
DAV:   1    -0.330331571754E+03   -0.43092E-04   -0.10960E-02   798   0.323E-01    0.149E-02
RMM:   2    -0.330331576798E+03   -0.50432E-05   -0.11243E-04   784   0.350E-02    0.101E-02
RMM:   3    -0.330331574455E+03    0.23424E-05   -0.13633E-05   778   0.107E-02    0.242E-03
RMM:   4    -0.330331574405E+03    0.49629E-07   -0.70050E-07   468   0.272E-03
 135 F= -.33033157E+03 E0= -.33032520E+03  d E =-.457638E-04
 trial-energy change:   -0.000046  1 .order   -0.000046   -0.000056   -0.000036
 step:   0.6161(harm=  0.6161)  dis= 0.00265  next Energy=  -330.331606 (dE=-0.771E-04)
 bond charge predicted
       N       E                     dE             d eps       ncg     rms          rms(c)
DAV:   1    -0.330331594929E+03   -0.20474E-04   -0.34406E-02   784   0.572E-01    0.265E-02
RMM:   2    -0.330331611101E+03   -0.16172E-04   -0.35310E-04   784   0.620E-02    0.180E-02
RMM:   3    -0.330331604195E+03    0.69063E-05   -0.43060E-05   787   0.189E-02    0.436E-03
RMM:   4    -0.330331604016E+03    0.17864E-06   -0.23202E-06   501   0.467E-03
 136 F= -.33033160E+03 E0= -.33032523E+03  d E =-.753747E-04
 curvature:  -1.77 expect dE=-0.481E-03 dE for cont linesearch -0.297E-07
 trial: gam= 1.04209 g(F)=  0.262E-03 g(S)=  0.102E-04 ort =-0.491E-05 (trialstep = 0.237E+00)
 search vector abs. value=  0.182E-02
 bond charge predicted
       N       E                     dE             d eps       ncg     rms          rms(c)
DAV:   1    -0.330331646790E+03   -0.42595E-04   -0.16231E-02   784   0.389E-01    0.174E-02
RMM:   2    -0.330331655610E+03   -0.88206E-05   -0.16195E-04   784   0.418E-02    0.119E-02
RMM:   3    -0.330331653494E+03    0.21165E-05   -0.18055E-05   779   0.125E-02    0.271E-03
RMM:   4    -0.330331653659E+03   -0.16532E-06   -0.10160E-06   476   0.309E-03
 137 F= -.33033165E+03 E0= -.33032528E+03  d E =-.496427E-04
 trial-energy change:   -0.000050  1 .order   -0.000048   -0.000063   -0.000033
 step:   0.4934(harm=  0.4934)  dis= 0.00245  next Energy=  -330.331670 (dE=-0.659E-04)
 bond charge predicted
       N       E                     dE             d eps       ncg     rms          rms(c)
DAV:   1    -0.330331666377E+03   -0.12883E-04   -0.18874E-02   784   0.419E-01    0.188E-02
RMM:   2    -0.330331676495E+03   -0.10118E-04   -0.18775E-04   784   0.451E-02    0.128E-02
RMM:   3    -0.330331673971E+03    0.25232E-05   -0.21163E-05   778   0.135E-02    0.296E-03
RMM:   4    -0.330331674056E+03   -0.84494E-07   -0.11848E-06   479   0.336E-03
 138 F= -.33033167E+03 E0= -.33032530E+03  d E =-.700395E-04
 curvature:  -1.68 expect dE=-0.560E-03 dE for cont linesearch -0.126E-07
 trial: gam= 1.17158 g(F)=  0.316E-03 g(S)=  0.168E-04 ort =-0.370E-05 (trialstep = 0.186E+00)
 search vector abs. value=  0.283E-02
 bond charge predicted
       N       E                     dE             d eps       ncg     rms          rms(c)
DAV:   1    -0.330331715933E+03   -0.41961E-04   -0.15604E-02   784   0.378E-01    0.158E-02
RMM:   2    -0.330331725163E+03   -0.92300E-05   -0.14663E-04   784   0.399E-02    0.108E-02
RMM:   3    -0.330331724218E+03    0.94529E-06   -0.15084E-05   780   0.116E-02    0.249E-03
RMM:   4    -0.330331724359E+03   -0.14153E-06   -0.87498E-07   476   0.285E-03
 139 F= -.33033172E+03 E0= -.33032535E+03  d E =-.503032E-04
 trial-energy change:   -0.000050  1 .order   -0.000050   -0.000061   -0.000040
 step:   0.5290(harm=  0.5290)  dis= 0.00334  next Energy=  -330.331761 (dE=-0.868E-04)
 bond charge predicted
       N       E                     dE             d eps       ncg     rms          rms(c)
DAV:   1    -0.330331736594E+03   -0.12376E-04   -0.52902E-02   784   0.696E-01    0.290E-02
RMM:   2    -0.330331767040E+03   -0.30446E-04   -0.49421E-04   784   0.732E-02    0.199E-02
RMM:   3    -0.330331763258E+03    0.37820E-05   -0.50915E-05   790   0.213E-02    0.460E-03
RMM:   4    -0.330331763505E+03   -0.24636E-06   -0.32082E-06   535   0.515E-03
 140 F= -.33033176E+03 E0= -.33032539E+03  d E =-.894488E-04
 curvature:  -2.28 expect dE=-0.867E-03 dE for cont linesearch -0.628E-06
 trial: gam= 0.94575 g(F)=  0.361E-03 g(S)=  0.198E-04 ort = 0.279E-04 (trialstep = 0.243E+00)
 search vector abs. value=  0.296E-02
 bond charge predicted
       N       E                     dE             d eps       ncg     rms          rms(c)
DAV:   1    -0.330331826233E+03   -0.62975E-04   -0.28147E-02   784   0.508E-01    0.217E-02
RMM:   2    -0.330331842499E+03   -0.16266E-04   -0.27091E-04   784   0.540E-02    0.149E-02
RMM:   3    -0.330331840062E+03    0.24375E-05   -0.28930E-05   787   0.160E-02    0.332E-03
RMM:   4    -0.330331840185E+03   -0.12296E-06   -0.16875E-06   494   0.389E-03
 141 F= -.33033184E+03 E0= -.33032546E+03  d E =-.766800E-04
 trial-energy change:   -0.000077  1 .order   -0.000076   -0.000099   -0.000053
 step:   0.5280(harm=  0.5280)  dis= 0.00344  next Energy=  -330.331871 (dE=-0.108E-03)
 bond charge predicted
       N       E                     dE             d eps       ncg     rms          rms(c)
DAV:   1    -0.330331853612E+03   -0.13550E-04   -0.38658E-02   784   0.595E-01    0.254E-02
RMM:   2    -0.330331875336E+03   -0.21724E-04   -0.37052E-04   784   0.632E-02    0.174E-02
RMM:   3    -0.330331871701E+03    0.36346E-05   -0.40015E-05   790   0.188E-02    0.392E-03
RMM:   4    -0.330331871864E+03   -0.16307E-06   -0.23866E-06   511   0.455E-03
 142 F= -.33033187E+03 E0= -.33032550E+03  d E =-.108360E-03
 curvature:  -1.92 expect dE=-0.782E-03 dE for cont linesearch -0.538E-06
 trial: gam= 1.14260 g(F)=  0.403E-03 g(S)=  0.479E-05 ort =-0.288E-04 (trialstep = 0.211E+00)
 search vector abs. value=  0.421E-02
 bond charge predicted
       N       E                     dE             d eps       ncg     rms          rms(c)
DAV:   1    -0.330331915746E+03   -0.44044E-04   -0.30579E-02   784   0.521E-01    0.220E-02
RMM:   2    -0.330331932149E+03   -0.16404E-04   -0.27952E-04   784   0.549E-02    0.151E-02
RMM:   3    -0.330331929228E+03    0.29207E-05   -0.29592E-05   789   0.162E-02    0.334E-03
RMM:   4    -0.330331929359E+03   -0.13045E-06   -0.16825E-06   491   0.392E-03
 143 F= -.33033193E+03 E0= -.33032556E+03  d E =-.574946E-04
 trial-energy change:   -0.000057  1 .order   -0.000057   -0.000079   -0.000035
 step:   0.3790(harm=  0.3790)  dis= 0.00306  next Energy=  -330.331943 (dE=-0.710E-04)
 bond charge predicted
       N       E                     dE             d eps       ncg     rms          rms(c)
DAV:   1    -0.330331940955E+03   -0.11726E-04   -0.19352E-02   784   0.415E-01    0.176E-02
RMM:   2    -0.330331951389E+03   -0.10434E-04   -0.17815E-04   784   0.438E-02    0.120E-02
RMM:   3    -0.330331949620E+03    0.17692E-05   -0.19084E-05   781   0.130E-02    0.271E-03
RMM:   4    -0.330331949750E+03   -0.13029E-06   -0.10826E-06   479   0.321E-03
 144 F= -.33033195E+03 E0= -.33032558E+03  d E =-.778859E-04
 curvature:  -2.13 expect dE=-0.626E-03 dE for cont linesearch -0.229E-05
 ZBRENT: increasing intervall
 opt :   0.7148  next Energy=  -330.331939 (dE=-0.674E-04)
 bond charge predicted
       N       E                     dE             d eps       ncg     rms          rms(c)
DAV:   1    -0.330331904113E+03    0.45507E-04   -0.77296E-02   784   0.828E-01    0.349E-02
RMM:   2    -0.330331944642E+03   -0.40529E-04   -0.70212E-04   784   0.871E-02    0.239E-02
RMM:   3    -0.330331936941E+03    0.77011E-05   -0.74825E-05   791   0.257E-02    0.535E-03
RMM:   4    -0.330331937235E+03   -0.29334E-06   -0.47433E-06   589   0.621E-03
 145 F= -.33033194E+03 E0= -.33032556E+03  d E =-.653702E-04
 curvature:   9.75 expect dE= 0.599E-02 dE for cont linesearch  0.602E-04
 ZBRENT: bracketing found
 ZBRENT: interpolating
 opt :   0.4780  next Energy=  -330.331953 (dE=-0.812E-04)
 bond charge predicted
       N       E                     dE             d eps       ncg     rms          rms(c)
DAV:   1    -0.330331938997E+03   -0.20556E-05   -0.38311E-02   784   0.583E-01    0.243E-02
RMM:   2    -0.330331958210E+03   -0.19213E-04   -0.33668E-04   784   0.603E-02    0.166E-02
RMM:   3    -0.330331954510E+03    0.37001E-05   -0.35332E-05   786   0.177E-02    0.365E-03
RMM:   4    -0.330331954748E+03   -0.23796E-06   -0.19210E-06   498   0.439E-03
 146 F= -.33033195E+03 E0= -.33032558E+03  d E =-.828832E-04
 curvature:  -0.54 expect dE=-0.184E-03 dE for cont linesearch -0.105E-06
 trial: gam= 0.53830 g(F)=  0.335E-03 g(S)=  0.709E-05 ort = 0.285E-04 (trialstep = 0.265E+00)
 search vector abs. value=  0.159E-02
 bond charge predicted
       N       E                     dE             d eps       ncg     rms          rms(c)
DAV:   1    -0.330332006006E+03   -0.51496E-04   -0.18421E-02   784   0.409E-01    0.171E-02
RMM:   2    -0.330332016672E+03   -0.10666E-04   -0.17352E-04   784   0.436E-02    0.116E-02
RMM:   3    -0.330332015042E+03    0.16300E-05   -0.16666E-05   784   0.124E-02    0.348E-03
RMM:   4    -0.330332015149E+03   -0.10630E-06   -0.12916E-06   479   0.359E-03
 147 F= -.33033202E+03 E0= -.33032564E+03  d E =-.604010E-04
 trial-energy change:   -0.000060  1 .order   -0.000061   -0.000094   -0.000027
 step:   0.3689(harm=  0.3689)  dis= 0.00187  next Energy=  -330.332021 (dE=-0.659E-04)
 bond charge predicted
       N       E                     dE             d eps       ncg     rms          rms(c)
DAV:   1    -0.330332019261E+03   -0.42187E-05   -0.28808E-03   812   0.162E-01    0.694E-03
RMM:   2    -0.330332021138E+03   -0.18766E-05   -0.28739E-05   784   0.177E-02    0.474E-03
RMM:   3    -0.330332020916E+03    0.22120E-06   -0.24638E-06   500   0.503E-03
 148 F= -.33033202E+03 E0= -.33032565E+03  d E =-.661689E-04
 curvature:  -0.82 expect dE=-0.179E-03 dE for cont linesearch -0.685E-08
 trial: gam= 0.62068 g(F)=  0.214E-03 g(S)=  0.405E-05 ort = 0.364E-05 (trialstep = 0.285E+00)
 search vector abs. value=  0.836E-03
 bond charge predicted
       N       E                     dE             d eps       ncg     rms          rms(c)
DAV:   1    -0.330332062057E+03   -0.40920E-04   -0.11301E-02   784   0.315E-01    0.128E-02
RMM:   2    -0.330332068602E+03   -0.65448E-05   -0.99006E-05   784   0.331E-02    0.869E-03
RMM:   3    -0.330332067939E+03    0.66329E-06   -0.92026E-06   775   0.913E-03
 149 F= -.33033207E+03 E0= -.33032569E+03  d E =-.470224E-04
 trial-energy change:   -0.000047  1 .order   -0.000047   -0.000063   -0.000031
 step:   0.5641(harm=  0.5641)  dis= 0.00217  next Energy=  -330.332083 (dE=-0.621E-04)
 bond charge predicted
       N       E                     dE             d eps       ncg     rms          rms(c)
DAV:   1    -0.330332076490E+03   -0.78878E-05   -0.10764E-02   784   0.308E-01    0.127E-02
RMM:   2    -0.330332083245E+03   -0.67551E-05   -0.97816E-05   784   0.328E-02    0.874E-03
RMM:   3    -0.330332082710E+03    0.53475E-06   -0.89815E-06   763   0.913E-03
 150 F= -.33033208E+03 E0= -.33032570E+03  d E =-.617939E-04
 curvature:  -1.07 expect dE=-0.248E-03 dE for cont linesearch -0.506E-07
 trial: gam= 1.04693 g(F)=  0.228E-03 g(S)=  0.339E-05 ort =-0.628E-05 (trialstep = 0.251E+00)
 search vector abs. value=  0.113E-02
 bond charge predicted
       N       E                     dE             d eps       ncg     rms          rms(c)
DAV:   1    -0.330332119962E+03   -0.36717E-04   -0.12274E-02   784   0.317E-01    0.132E-02
RMM:   2    -0.330332126173E+03   -0.62110E-05   -0.99838E-05   784   0.329E-02    0.897E-03
RMM:   3    -0.330332125158E+03    0.10157E-05   -0.94390E-06   779   0.942E-03    0.258E-03
RMM:   4    -0.330332125149E+03    0.86529E-08   -0.74526E-07   468   0.309E-03
 151 F= -.33033213E+03 E0= -.33032575E+03  d E =-.424387E-04
 trial-energy change:   -0.000042  1 .order   -0.000042   -0.000057   -0.000028
 step:   0.5024(harm=  0.5024)  dis= 0.00240  next Energy=  -330.332139 (dE=-0.566E-04)
 bond charge predicted
       N       E                     dE             d eps       ncg     rms          rms(c)
DAV:   1    -0.330332129901E+03   -0.47437E-05   -0.12290E-02   784   0.317E-01    0.130E-02
RMM:   2    -0.330332135882E+03   -0.59806E-05   -0.98381E-05   784   0.326E-02    0.878E-03
RMM:   3    -0.330332134739E+03    0.11435E-05   -0.91295E-06   778   0.914E-03    0.259E-03
RMM:   4    -0.330332134722E+03    0.16167E-07   -0.70629E-07   468   0.274E-03
 152 F= -.33033213E+03 E0= -.33032576E+03  d E =-.520120E-04
 curvature:  -1.27 expect dE=-0.286E-03 dE for cont linesearch -0.135E-05
 trial: gam= 0.95857 g(F)=  0.219E-03 g(S)=  0.650E-05 ort =-0.347E-04 (trialstep = 0.285E+00)
 search vector abs. value=  0.120E-02
 bond charge predicted
       N       E                     dE             d eps       ncg     rms          rms(c)
DAV:   1    -0.330332165317E+03   -0.30579E-04   -0.17739E-02   784   0.358E-01    0.140E-02
RMM:   2    -0.330332173201E+03   -0.78843E-05   -0.12340E-04   784   0.363E-02    0.946E-03
RMM:   3    -0.330332171926E+03    0.12754E-05   -0.11186E-05   785   0.999E-03    0.305E-03
RMM:   4    -0.330332171893E+03    0.32953E-07   -0.84042E-07   470   0.297E-03
 153 F= -.33033217E+03 E0= -.33032580E+03  d E =-.371708E-04
 trial-energy change:   -0.000037  1 .order   -0.000038   -0.000055   -0.000020
 step:   0.4544(harm=  0.4544)  dis= 0.00246  next Energy=  -330.332178 (dE=-0.437E-04)
 bond charge predicted
       N       E                     dE             d eps       ncg     rms          rms(c)
DAV:   1    -0.330332174673E+03   -0.27472E-05   -0.63136E-03   784   0.213E-01    0.840E-03
RMM:   2    -0.330332177524E+03   -0.28506E-05   -0.44645E-05   784   0.219E-02    0.569E-03
RMM:   3    -0.330332177041E+03    0.48320E-06   -0.38012E-06   557   0.604E-03
 154 F= -.33033218E+03 E0= -.33032580E+03  d E =-.423184E-04
 curvature:  -1.42 expect dE=-0.309E-03 dE for cont linesearch -0.192E-06
 trial: gam= 0.72038 g(F)=  0.216E-03 g(S)=  0.152E-05 ort =-0.128E-04 (trialstep = 0.319E+00)
 search vector abs. value=  0.823E-03
 bond charge predicted
       N       E                     dE             d eps       ncg     rms          rms(c)
DAV:   1    -0.330332222269E+03   -0.44745E-04   -0.15761E-02   784   0.325E-01    0.125E-02
RMM:   2    -0.330332229307E+03   -0.70386E-05   -0.10265E-04   784   0.328E-02    0.848E-03
RMM:   3    -0.330332228520E+03    0.78727E-06   -0.87643E-06   774   0.901E-03
 155 F= -.33033223E+03 E0= -.33032585E+03  d E =-.514794E-04
 trial-energy change:   -0.000051  1 .order   -0.000050   -0.000066   -0.000033
 step:   0.6421(harm=  0.6421)  dis= 0.00301  next Energy=  -330.332244 (dE=-0.670E-04)
 bond charge predicted
       N       E                     dE             d eps       ncg     rms          rms(c)
DAV:   1    -0.330332238502E+03   -0.91943E-05   -0.16245E-02   784   0.330E-01    0.128E-02
RMM:   2    -0.330332246207E+03   -0.77056E-05   -0.10827E-04   784   0.337E-02    0.877E-03
RMM:   3    -0.330332245504E+03    0.70357E-06   -0.91629E-06   775   0.931E-03
 156 F= -.33033225E+03 E0= -.33032587E+03  d E =-.684630E-04
 curvature:  -1.27 expect dE=-0.370E-03 dE for cont linesearch -0.155E-06
 trial: gam= 1.39577 g(F)=  0.286E-03 g(S)=  0.574E-05 ort =-0.100E-04 (trialstep = 0.169E+00)
 search vector abs. value=  0.187E-02
 bond charge predicted
       N       E                     dE             d eps       ncg     rms          rms(c)
DAV:   1    -0.330332282891E+03   -0.36684E-04   -0.10242E-02   784   0.250E-01    0.889E-03
RMM:   2    -0.330332287376E+03   -0.44848E-05   -0.58144E-05   784   0.242E-02    0.612E-03
RMM:   3    -0.330332287311E+03    0.65191E-07   -0.45579E-06   588   0.675E-03
 157 F= -.33033229E+03 E0= -.33032591E+03  d E =-.418068E-04
 trial-energy change:   -0.000042  1 .order   -0.000040   -0.000047   -0.000033
 step:   0.5576(harm=  0.5576)  dis= 0.00408  next Energy=  -330.332323 (dE=-0.774E-04)
 bond charge predicted
       N       E                     dE             d eps       ncg     rms          rms(c)
DAV:   1    -0.330332313316E+03   -0.25941E-04   -0.54240E-02   784   0.575E-01    0.202E-02
RMM:   2    -0.330332335564E+03   -0.22248E-04   -0.29929E-04   784   0.548E-02    0.138E-02
RMM:   3    -0.330332334557E+03    0.10070E-05   -0.24484E-05   800   0.149E-02    0.420E-03
RMM:   4    -0.330332334731E+03   -0.17388E-06   -0.17759E-06   491   0.426E-03
 158 F= -.33033233E+03 E0= -.33032596E+03  d E =-.892275E-04
 curvature:  -1.87 expect dE=-0.517E-03 dE for cont linesearch -0.118E-05
 trial: gam= 0.75511 g(F)=  0.274E-03 g(S)=  0.241E-05 ort = 0.343E-04 (trialstep = 0.247E+00)
 search vector abs. value=  0.139E-02
 bond charge predicted
       N       E                     dE             d eps       ncg     rms          rms(c)
DAV:   1    -0.330332388106E+03   -0.53549E-04   -0.16599E-02   784   0.322E-01    0.120E-02
RMM:   2    -0.330332395353E+03   -0.72462E-05   -0.10087E-04   784   0.323E-02    0.811E-03
RMM:   3    -0.330332394681E+03    0.67179E-06   -0.78972E-06   744   0.861E-03
 159 F= -.33033239E+03 E0= -.33032602E+03  d E =-.599496E-04
 trial-energy change:   -0.000060  1 .order   -0.000059   -0.000074   -0.000043
 step:   0.5775(harm=  0.5775)  dis= 0.00368  next Energy=  -330.332422 (dE=-0.872E-04)
 bond charge predicted
       N       E                     dE             d eps       ncg     rms          rms(c)
DAV:   1    -0.330332413252E+03   -0.17899E-04   -0.29773E-02   784   0.431E-01    0.163E-02
RMM:   2    -0.330332426595E+03   -0.13343E-04   -0.18328E-04   784   0.435E-02    0.111E-02
RMM:   3    -0.330332425474E+03    0.11213E-05   -0.14949E-05   817   0.117E-02    0.397E-03
RMM:   4    -0.330332425507E+03   -0.33227E-07   -0.12921E-06   474   0.374E-03
 160 F= -.33033243E+03 E0= -.33032605E+03  d E =-.907762E-04
 curvature:  -1.33 expect dE=-0.404E-03 dE for cont linesearch -0.409E-07
 trial: gam= 1.30090 g(F)=  0.301E-03 g(S)=  0.322E-05 ort =-0.654E-05 (trialstep = 0.165E+00)
 search vector abs. value=  0.264E-02
 bond charge predicted
       N       E                     dE             d eps       ncg     rms          rms(c)
DAV:   1    -0.330332462343E+03   -0.36869E-04   -0.14501E-02   798   0.280E-01    0.959E-03
RMM:   2    -0.330332467659E+03   -0.53165E-05   -0.71170E-05   784   0.262E-02    0.651E-03
RMM:   3    -0.330332467361E+03    0.29774E-06   -0.52890E-06   623   0.711E-03
 161 F= -.33033247E+03 E0= -.33032609E+03  d E =-.418541E-04
 trial-energy change:   -0.000042  1 .order   -0.000041   -0.000049   -0.000034
 step:   0.5400(harm=  0.5400)  dis= 0.00497  next Energy=  -330.332505 (dE=-0.797E-04)
 bond charge predicted
       N       E                     dE             d eps       ncg     rms          rms(c)
DAV:   1    -0.330332484588E+03   -0.16928E-04   -0.75088E-02   784   0.637E-01    0.219E-02
RMM:   2    -0.330332512064E+03   -0.27477E-04   -0.36855E-04   784   0.597E-02    0.149E-02
RMM:   3    -0.330332510348E+03    0.17161E-05   -0.28388E-05   806   0.161E-02    0.477E-03
RMM:   4    -0.330332510493E+03   -0.14454E-06   -0.22483E-06   496   0.475E-03
 162 F= -.33033251E+03 E0= -.33032613E+03  d E =-.849852E-04
 curvature:  -2.42 expect dE=-0.107E-02 dE for cont linesearch -0.655E-06
 trial: gam= 0.95125 g(F)=  0.438E-03 g(S)=  0.487E-05 ort = 0.268E-04 (trialstep = 0.220E+00)
 search vector abs. value=  0.289E-02
 bond charge predicted
       N       E                     dE             d eps       ncg     rms          rms(c)
DAV:   1    -0.330332580410E+03   -0.70062E-04   -0.28133E-02   784   0.397E-01    0.145E-02
RMM:   2    -0.330332591449E+03   -0.11038E-04   -0.15088E-04   784   0.389E-02    0.981E-03
RMM:   3    -0.330332590593E+03    0.85574E-06   -0.11840E-05   795   0.105E-02    0.338E-03
RMM:   4    -0.330332590713E+03   -0.11983E-06   -0.10088E-06   476   0.328E-03
 163 F= -.33033259E+03 E0= -.33032621E+03  d E =-.802204E-04
 trial-energy change:   -0.000080  1 .order   -0.000078   -0.000103   -0.000054
 step:   0.4626(harm=  0.4626)  dis= 0.00443  next Energy=  -330.332619 (dE=-0.108E-03)
 bond charge predicted
       N       E                     dE             d eps       ncg     rms          rms(c)
DAV:   1    -0.330332609298E+03   -0.18705E-04   -0.34369E-02   784   0.439E-01    0.160E-02
RMM:   2    -0.330332622706E+03   -0.13408E-04   -0.18437E-04   784   0.430E-02    0.108E-02
RMM:   3    -0.330332621618E+03    0.10884E-05   -0.14624E-05   801   0.116E-02    0.377E-03
RMM:   4    -0.330332621714E+03   -0.96017E-07   -0.12210E-06   479   0.355E-03
 164 F= -.33033262E+03 E0= -.33032624E+03  d E =-.111221E-03
 curvature:  -1.43 expect dE=-0.551E-03 dE for cont linesearch -0.117E-07
 trial: gam= 1.04179 g(F)=  0.374E-03 g(S)=  0.129E-04 ort =-0.487E-05 (trialstep = 0.221E+00)
 search vector abs. value=  0.351E-02
 bond charge predicted
       N       E                     dE             d eps       ncg     rms          rms(c)
DAV:   1    -0.330332678903E+03   -0.57285E-04   -0.34987E-02   784   0.420E-01    0.145E-02
RMM:   2    -0.330332691068E+03   -0.12165E-04   -0.16133E-04   784   0.391E-02    0.975E-03
RMM:   3    -0.330332690397E+03    0.67066E-06   -0.12316E-05   787   0.106E-02    0.297E-03
RMM:   4    -0.330332690491E+03   -0.94136E-07   -0.88024E-07   474   0.304E-03
 165 F= -.33033269E+03 E0= -.33032631E+03  d E =-.687774E-04
 trial-energy change:   -0.000069  1 .order   -0.000068   -0.000084   -0.000051
 step:   0.5652(harm=  0.5652)  dis= 0.00612  next Energy=  -330.332729 (dE=-0.108E-03)
 bond charge predicted
       N       E                     dE             d eps       ncg     rms          rms(c)
DAV:   1    -0.330332704776E+03   -0.14379E-04   -0.85275E-02   784   0.656E-01    0.226E-02
RMM:   2    -0.330332734429E+03   -0.29654E-04   -0.39450E-04   784   0.612E-02    0.152E-02
RMM:   3    -0.330332732610E+03    0.18193E-05   -0.29995E-05   794   0.165E-02    0.486E-03
RMM:   4    -0.330332732778E+03   -0.16808E-06   -0.22775E-06   500   0.474E-03
 166 F= -.33033273E+03 E0= -.33032635E+03  d E =-.111064E-03
 curvature:  -2.60 expect dE=-0.123E-02 dE for cont linesearch -0.397E-06
 trial: gam= 0.88426 g(F)=  0.466E-03 g(S)=  0.596E-05 ort = 0.231E-04 (trialstep = 0.290E+00)
 search vector abs. value=  0.326E-02
 bond charge predicted
       N       E                     dE             d eps       ncg     rms          rms(c)
DAV:   1    -0.330332811597E+03   -0.78987E-04   -0.55604E-02   784   0.545E-01    0.203E-02
RMM:   2    -0.330332831529E+03   -0.19932E-04   -0.28717E-04   784   0.530E-02    0.136E-02
RMM:   3    -0.330332829281E+03    0.22477E-05   -0.22960E-05   804   0.145E-02    0.461E-03
RMM:   4    -0.330332829254E+03    0.26810E-07   -0.17313E-06   483   0.418E-03
 167 F= -.33033283E+03 E0= -.33032645E+03  d E =-.964764E-04
 trial-energy change:   -0.000096  1 .order   -0.000097   -0.000143   -0.000051
 step:   0.4518(harm=  0.4518)  dis= 0.00466  next Energy=  -330.332844 (dE=-0.111E-03)
 bond charge predicted
       N       E                     dE             d eps       ncg     rms          rms(c)
DAV:   1    -0.330332838397E+03   -0.91162E-05   -0.17452E-02   784   0.305E-01    0.115E-02
RMM:   2    -0.330332844771E+03   -0.63738E-05   -0.91109E-05   784   0.299E-02    0.767E-03
RMM:   3    -0.330332844039E+03    0.73267E-06   -0.72934E-06   720   0.825E-03
 168 F= -.33033284E+03 E0= -.33032647E+03  d E =-.111260E-03
 curvature:  -1.49 expect dE=-0.467E-03 dE for cont linesearch -0.481E-08
 trial: gam= 0.72817 g(F)=  0.304E-03 g(S)=  0.881E-05 ort = 0.324E-05 (trialstep = 0.322E+00)
 search vector abs. value=  0.204E-02
 bond charge predicted
       N       E                     dE             d eps       ncg     rms          rms(c)
DAV:   1    -0.330332904858E+03   -0.60087E-04   -0.43032E-02   784   0.480E-01    0.181E-02
RMM:   2    -0.330332920844E+03   -0.15986E-04   -0.22423E-04   784   0.473E-02    0.122E-02
RMM:   3    -0.330332919178E+03    0.16658E-05   -0.19101E-05   813   0.131E-02    0.409E-03
RMM:   4    -0.330332919104E+03    0.73851E-07   -0.12162E-06   475   0.378E-03
 169 F= -.33033292E+03 E0= -.33032654E+03  d E =-.750658E-04
 trial-energy change:   -0.000075  1 .order   -0.000072   -0.000102   -0.000041
 step:   0.5447(harm=  0.5447)  dis= 0.00444  next Energy=  -330.332930 (dE=-0.858E-04)
 bond charge predicted
       N       E                     dE             d eps       ncg     rms          rms(c)
DAV:   1    -0.330332926615E+03   -0.74365E-05   -0.20590E-02   798   0.332E-01    0.125E-02
RMM:   2    -0.330332934284E+03   -0.76693E-05   -0.10737E-04   784   0.328E-02    0.833E-03
RMM:   3    -0.330332933438E+03    0.84573E-06   -0.89678E-06   774   0.895E-03
 170 F= -.33033293E+03 E0= -.33032656E+03  d E =-.893998E-04
 curvature:  -1.77 expect dE=-0.564E-03 dE for cont linesearch -0.630E-07
 trial: gam= 1.05954 g(F)=  0.314E-03 g(S)=  0.559E-05 ort =-0.854E-05 (trialstep = 0.289E+00)
 search vector abs. value=  0.260E-02
 bond charge predicted
       N       E                     dE             d eps       ncg     rms          rms(c)
DAV:   1    -0.330332985641E+03   -0.51357E-04   -0.44472E-02   784   0.482E-01    0.171E-02
RMM:   2    -0.330333002522E+03   -0.16881E-04   -0.22143E-04   784   0.464E-02    0.115E-02
RMM:   3    -0.330333001477E+03    0.10457E-05   -0.16208E-05   806   0.124E-02    0.390E-03
RMM:   4    -0.330333001544E+03   -0.67039E-07   -0.13428E-06   477   0.383E-03
 171 F= -.33033300E+03 E0= -.33032662E+03  d E =-.681055E-04
 trial-energy change:   -0.000068  1 .order   -0.000065   -0.000090   -0.000041
 step:   0.5355(harm=  0.5355)  dis= 0.00497  next Energy=  -330.333017 (dE=-0.831E-04)
 bond charge predicted
       N       E                     dE             d eps       ncg     rms          rms(c)
DAV:   1    -0.330333006546E+03   -0.50694E-05   -0.32565E-02   784   0.413E-01    0.145E-02
RMM:   2    -0.330333018737E+03   -0.12191E-04   -0.16032E-04   784   0.395E-02    0.970E-03
RMM:   3    -0.330333017925E+03    0.81137E-06   -0.11577E-05   793   0.105E-02    0.327E-03
RMM:   4    -0.330333017978E+03   -0.52871E-07   -0.98961E-07   472   0.330E-03
 172 F= -.33033302E+03 E0= -.33032664E+03  d E =-.845400E-04
 curvature:  -2.24 expect dE=-0.761E-03 dE for cont linesearch -0.102E-06
 trial: gam= 0.94696 g(F)=  0.336E-03 g(S)=  0.382E-05 ort =-0.109E-04 (trialstep = 0.331E+00)
 search vector abs. value=  0.265E-02
 bond charge predicted
       N       E                     dE             d eps       ncg     rms          rms(c)
DAV:   1    -0.330333065477E+03   -0.47552E-04   -0.59238E-02   784   0.568E-01    0.202E-02
RMM:   2    -0.330333088457E+03   -0.22980E-04   -0.30418E-04   784   0.554E-02    0.134E-02
RMM:   3    -0.330333087320E+03    0.11371E-05   -0.23054E-05   812   0.145E-02    0.506E-03
RMM:   4    -0.330333087430E+03   -0.10992E-06   -0.18166E-06   482   0.434E-03
 173 F= -.33033309E+03 E0= -.33032671E+03  d E =-.694515E-04
 trial-energy change:   -0.000069  1 .order   -0.000071   -0.000109   -0.000032
 step:   0.4700(harm=  0.4700)  dis= 0.00435  next Energy=  -330.333095 (dE=-0.774E-04)
 bond charge predicted
       N       E                     dE             d eps       ncg     rms          rms(c)
DAV:   1    -0.330333091501E+03   -0.41807E-05   -0.10354E-02   784   0.238E-01    0.858E-03
RMM:   2    -0.330333095737E+03   -0.42360E-05   -0.54659E-05   784   0.236E-02    0.571E-03
RMM:   3    -0.330333095545E+03    0.19158E-06   -0.38594E-06   558   0.626E-03
 174 F= -.33033310E+03 E0= -.33032672E+03  d E =-.775667E-04
 curvature:  -1.89 expect dE=-0.507E-03 dE for cont linesearch -0.399E-07
 trial: gam= 0.75232 g(F)=  0.263E-03 g(S)=  0.561E-05 ort = 0.748E-05 (trialstep = 0.359E+00)
 search vector abs. value=  0.178E-02
 bond charge predicted
       N       E                     dE             d eps       ncg     rms          rms(c)
DAV:   1    -0.330333134755E+03   -0.39019E-04   -0.45914E-02   784   0.520E-01    0.200E-02
RMM:   2    -0.330333154024E+03   -0.19269E-04   -0.26663E-04   784   0.525E-02    0.133E-02
RMM:   3    -0.330333152351E+03    0.16735E-05   -0.21402E-05   811   0.142E-02    0.448E-03
RMM:   4    -0.330333152429E+03   -0.77991E-07   -0.17744E-06   481   0.440E-03
 175 F= -.33033315E+03 E0= -.33032677E+03  d E =-.568839E-04
 trial-energy change:   -0.000057  1 .order   -0.000057   -0.000099   -0.000016
 step:   0.4298(harm=  0.4298)  dis= 0.00316  next Energy=  -330.333155 (dE=-0.590E-04)
 bond charge predicted
       N       E                     dE             d eps       ncg     rms          rms(c)
DAV:   1    -0.330333153878E+03   -0.15267E-05   -0.17831E-03   896   0.103E-01    0.406E-03
RMM:   2    -0.330333154736E+03   -0.85858E-06   -0.11035E-05   724   0.109E-02    0.271E-03
RMM:   3    -0.330333154709E+03    0.27399E-07   -0.80390E-07   446   0.321E-03
 176 F= -.33033315E+03 E0= -.33032678E+03  d E =-.591638E-04
 curvature:  -1.39 expect dE=-0.315E-03 dE for cont linesearch -0.549E-08
 trial: gam= 0.84457 g(F)=  0.220E-03 g(S)=  0.660E-05 ort = 0.265E-05 (trialstep = 0.373E+00)
 search vector abs. value=  0.150E-02
 bond charge predicted
       N       E                     dE             d eps       ncg     rms          rms(c)
DAV:   1    -0.330333200015E+03   -0.45279E-04   -0.40537E-02   784   0.494E-01    0.193E-02
RMM:   2    -0.330333216349E+03   -0.16334E-04   -0.23194E-04   784   0.488E-02    0.126E-02
RMM:   3    -0.330333214934E+03    0.14154E-05   -0.19377E-05   807   0.132E-02    0.406E-03
RMM:   4    -0.330333214978E+03   -0.43856E-07   -0.14031E-06   476   0.388E-03
 177 F= -.33033321E+03 E0= -.33032684E+03  d E =-.602688E-04
 trial-energy change:   -0.000060  1 .order   -0.000058   -0.000085   -0.000031
 step:   0.5890(harm=  0.5890)  dis= 0.00388  next Energy=  -330.333222 (dE=-0.674E-04)
 bond charge predicted
       N       E                     dE             d eps       ncg     rms          rms(c)
DAV:   1    -0.330333218058E+03   -0.31243E-05   -0.13562E-02   784   0.286E-01    0.112E-02
RMM:   2    -0.330333223783E+03   -0.57249E-05   -0.79709E-05   784   0.287E-02    0.738E-03
RMM:   3    -0.330333223376E+03    0.40667E-06   -0.65154E-06   672   0.779E-03
 178 F= -.33033322E+03 E0= -.33032685E+03  d E =-.686675E-04
 curvature:  -1.93 expect dE=-0.436E-03 dE for cont linesearch -0.880E-07
 trial: gam= 0.97750 g(F)=  0.219E-03 g(S)=  0.670E-05 ort =-0.827E-05 (trialstep = 0.380E+00)
 search vector abs. value=  0.164E-02
 bond charge predicted
       N       E                     dE             d eps       ncg     rms          rms(c)
DAV:   1    -0.330333252538E+03   -0.28755E-04   -0.44813E-02   784   0.536E-01    0.219E-02
RMM:   2    -0.330333272090E+03   -0.19553E-04   -0.28226E-04   784   0.544E-02    0.145E-02
RMM:   3    -0.330333270406E+03    0.16846E-05   -0.24178E-05   809   0.150E-02    0.440E-03
RMM:   4    -0.330333270548E+03   -0.14276E-06   -0.17641E-06   484   0.428E-03
 179 F= -.33033327E+03 E0= -.33032689E+03  d E =-.471722E-04
 trial-energy change:   -0.000047  1 .order   -0.000046   -0.000083   -0.000010
 step:   0.4322(harm=  0.4322)  dis= 0.00288  next Energy=  -330.333270 (dE=-0.471E-04)
 bond charge predicted
       N       E                     dE             d eps       ncg     rms          rms(c)
DAV:   1    -0.330333271404E+03   -0.99853E-06   -0.84634E-04   896   0.739E-02    0.313E-03
RMM:   2    -0.330333271884E+03   -0.47962E-06   -0.57878E-06   616   0.805E-03
 180 F= -.33033327E+03 E0= -.33032689E+03  d E =-.485076E-04
 curvature:  -1.63 expect dE=-0.206E-03 dE for cont linesearch -0.654E-07
 trial: gam= 0.44589 g(F)=  0.117E-03 g(S)=  0.961E-05 ort = 0.812E-05 (trialstep = 0.391E+00)
 search vector abs. value=  0.460E-03
 bond charge predicted
       N       E                     dE             d eps       ncg     rms          rms(c)
DAV:   1    -0.330333296768E+03   -0.25364E-04   -0.12103E-02   784   0.308E-01    0.150E-02
RMM:   2    -0.330333302975E+03   -0.62074E-05   -0.10433E-04   784   0.342E-02    0.983E-03
RMM:   3    -0.330333301767E+03    0.12089E-05   -0.10336E-05   786   0.955E-03    0.318E-03
RMM:   4    -0.330333301768E+03   -0.13733E-08   -0.79128E-07   469   0.312E-03
 181 F= -.33033330E+03 E0= -.33032692E+03  d E =-.298841E-04
 trial-energy change:   -0.000030  1 .order   -0.000029   -0.000051   -0.000007
 step:   0.4528(harm=  0.4528)  dis= 0.00141  next Energy=  -330.333301 (dE=-0.294E-04)
 bond charge predicted
       N       E                     dE             d eps       ncg     rms          rms(c)
DAV:   1    -0.330333302225E+03   -0.45799E-06   -0.30922E-04   882   0.494E-02    0.244E-03
RMM:   2    -0.330333302407E+03   -0.18210E-06   -0.27698E-06   513   0.595E-03
 182 F= -.33033330E+03 E0= -.33032692E+03  d E =-.305228E-04
 curvature:  -0.80 expect dE=-0.807E-04 dE for cont linesearch -0.129E-08
 trial: gam= 0.79488 g(F)=  0.953E-04 g(S)=  0.547E-05 ort =-0.861E-06 (trialstep = 0.403E+00)
 search vector abs. value=  0.390E-03
 bond charge predicted
       N       E                     dE             d eps       ncg     rms          rms(c)
DAV:   1    -0.330333323627E+03   -0.21402E-04   -0.10025E-02   784   0.292E-01    0.151E-02
RMM:   2    -0.330333327753E+03   -0.41260E-05   -0.90975E-05   784   0.321E-02    0.979E-03
RMM:   3    -0.330333325862E+03    0.18915E-05   -0.10210E-05   782   0.928E-03    0.287E-03
RMM:   4    -0.330333325705E+03    0.15641E-06   -0.71841E-07   465   0.298E-03
 183 F= -.33033333E+03 E0= -.33032695E+03  d E =-.232984E-04
 trial-energy change:   -0.000023  1 .order   -0.000024   -0.000040   -0.000007
 step:   0.4888(harm=  0.4888)  dis= 0.00128  next Energy=  -330.333327 (dE=-0.245E-04)
 bond charge predicted
       N       E                     dE             d eps       ncg     rms          rms(c)
DAV:   1    -0.330333325973E+03   -0.11187E-06   -0.45831E-04   854   0.626E-02    0.324E-03
RMM:   2    -0.330333326156E+03   -0.18221E-06   -0.44433E-06   582   0.736E-03
 184 F= -.33033333E+03 E0= -.33032695E+03  d E =-.237489E-04
 curvature:  -0.95 expect dE=-0.885E-04 dE for cont linesearch -0.109E-06
 trial: gam= 0.92175 g(F)=  0.883E-04 g(S)=  0.453E-05 ort =-0.667E-05 (trialstep = 0.398E+00)
 search vector abs. value=  0.412E-03
 bond charge predicted
       N       E                     dE             d eps       ncg     rms          rms(c)
DAV:   1    -0.330333343021E+03   -0.17048E-04   -0.98661E-03   784   0.292E-01    0.158E-02
RMM:   2    -0.330333346434E+03   -0.34134E-05   -0.91905E-05   784   0.321E-02    0.102E-02
RMM:   3    -0.330333344066E+03    0.23687E-05   -0.11318E-05   783   0.972E-03    0.264E-03
RMM:   4    -0.330333343940E+03    0.12548E-06   -0.68002E-07   466   0.290E-03
 185 F= -.33033334E+03 E0= -.33032697E+03  d E =-.177845E-04
 trial-energy change:   -0.000018  1 .order   -0.000020   -0.000034   -0.000005
 step:   0.4618(harm=  0.4618)  dis= 0.00120  next Energy=  -330.333346 (dE=-0.200E-04)
 reached required accuracy - stopping structural energy minimisation
