# Supplementary material for: 3D hierarchical graphene matrices enable stable Zn anodes for aqueous Zn batteries
Source: Nat Commun. 2023 Jul 14;14:4205. doi: 10.1038/s41467-023-39947-8 (PMC10349079; doi:10.1038/s41467-023-39947-8)
Supplement: Supplementary file 11 — Source Data [file 41467_2023_39947_MOESM11_ESM.zip › RAW DATA/Supplementary information/Supplementary Fig.13 and 14/CN-Zn/N/h/vasprun.xml]

<?xml version="1.0" encoding="ISO-8859-1"?>
<modeling>
 <generator>
  <i name="program" type="string">vasp </i>
  <i name="version" type="string">5.4.4.18Apr17-6-g9f103f2a35  </i>
  <i name="subversion" type="string">(build Jul 31 2017 11:42:07) complex            parallel </i>
  <i name="platform" type="string">LinuxIFC </i>
  <i name="date" type="string">2023 01 30 </i>
  <i name="time" type="string">16:12:38 </i>
 </generator>
 <incar>
  <i type="string" name="SYSTEM">grapheneN</i>
  <i type="int" name="ISTART">     0</i>
  <i type="string" name="PREC">normal</i>
  <i type="string" name="ALGO">Fast</i>
  <i type="int" name="ISPIN">     1</i>
  <i type="int" name="ICHARG">     1</i>
  <i type="int" name="IBRION">     2</i>
  <i name="EDIFF">      0.00000100</i>
  <i name="EDIFFG">     -0.01000000</i>
  <i type="int" name="NSW">   500</i>
  <i type="int" name="ISIF">     4</i>
  <i type="int" name="ISYM">     0</i>
  <i name="ENCUT">    500.00000000</i>
  <i name="POTIM">      0.50000000</i>
  <i type="string" name="LREAL">A</i>
  <i type="int" name="ISMEAR">     0</i>
  <i name="SIGMA">      0.05000000</i>
  <i type="logical" name="LWAVE"> F  </i>
  <i type="logical" name="LCHARG"> F  </i>
  <v type="int" name="KPOINT_BSE">    -1     0     0     0</v>
 </incar>
 <structure name="primitive_cell" >
  <crystal>
   <varray name="basis" >
    <v>      12.78250027       0.00000000       0.00000000 </v>
    <v>       0.00000000       7.38000011       0.00000000 </v>
    <v>       0.00000000       0.00000000      15.00000000 </v>
   </varray>
   <i name="volume">   1415.02280149 </i>
   <varray name="rec_basis" >
    <v>       0.07823196       0.00000000       0.00000000 </v>
    <v>       0.00000000       0.13550135       0.00000000 </v>
    <v>       0.00000000       0.00000000       0.06666667 </v>
   </varray>
  </crystal>
  <varray name="positions" >
   <v>       0.16667000       0.16667000       0.25000000 </v>
   <v>       0.22222000       0.33333000       0.25000000 </v>
   <v>       0.05556000       0.16667000       0.25000000 </v>
   <v>       0.22222000       0.00000000       0.25000000 </v>
   <v>       0.33333000       0.33333000       0.25000000 </v>
   <v>       0.33333000       0.00000000       0.25000000 </v>
   <v>       0.16667000      -0.50000000       0.25000000 </v>
   <v>       0.00000000       0.33333000       0.25000000 </v>
   <v>       0.00000000       0.00000000       0.25000000 </v>
   <v>       0.16667000      -0.16667002       0.25000000 </v>
   <v>       0.38889000       0.16667000       0.25000000 </v>
   <v>       0.05556000      -0.50000000       0.25000000 </v>
   <v>       0.05556000      -0.16667002       0.25000000 </v>
   <v>       0.38889000      -0.50000000       0.25000000 </v>
   <v>       0.22222000      -0.33332998       0.25000000 </v>
   <v>      -0.11110997       0.33333000       0.25000000 </v>
   <v>       0.38889000      -0.16667002       0.25000000 </v>
   <v>      -0.11110997       0.00000000       0.25000000 </v>
   <v>      -0.50000000       0.16667000       0.25000000 </v>
   <v>       0.33333000      -0.33332998       0.25000000 </v>
   <v>       0.00000000      -0.33332998       0.25000000 </v>
   <v>      -0.16667002       0.16667000       0.25000000 </v>
   <v>      -0.50000000      -0.50000000       0.25000000 </v>
   <v>      -0.50000000      -0.16667002       0.25000000 </v>
   <v>      -0.16667002      -0.50000000       0.25000000 </v>
   <v>      -0.16667002      -0.16667002       0.25000000 </v>
   <v>      -0.44444001       0.33333000       0.25000000 </v>
   <v>      -0.44444001       0.00000000       0.25000000 </v>
   <v>      -0.11110997      -0.33332998       0.25000000 </v>
   <v>      -0.27778000       0.16667000       0.25000000 </v>
   <v>      -0.44444001      -0.33332998       0.25000000 </v>
   <v>      -0.27778000      -0.50000000       0.25000000 </v>
   <v>      -0.27778000      -0.16667002       0.25000000 </v>
   <v>      -0.38998002       0.49344000       0.35135001 </v>
   <v>      -0.33332998       0.33333000       0.25000000 </v>
   <v>      -0.33332998       0.00000000       0.25000000 </v>
   <v>      -0.33332998      -0.33332998       0.25000000 </v>
  </varray>
 </structure>
 <varray name="primitive_index" >
  <v type="int" >        1 </v>
  <v type="int" >       16 </v>
  <v type="int" >        3 </v>
  <v type="int" >        4 </v>
  <v type="int" >       17 </v>
  <v type="int" >        6 </v>
  <v type="int" >       13 </v>
  <v type="int" >       14 </v>
  <v type="int" >        2 </v>
  <v type="int" >       24 </v>
  <v type="int" >        7 </v>
  <v type="int" >       15 </v>
  <v type="int" >       26 </v>
  <v type="int" >       18 </v>
  <v type="int" >       27 </v>
  <v type="int" >       23 </v>
  <v type="int" >       30 </v>
  <v type="int" >       12 </v>
  <v type="int" >        5 </v>
  <v type="int" >       29 </v>
  <v type="int" >       25 </v>
  <v type="int" >        9 </v>
  <v type="int" >       36 </v>
  <v type="int" >       28 </v>
  <v type="int" >       20 </v>
  <v type="int" >       32 </v>
  <v type="int" >       19 </v>
  <v type="int" >        8 </v>
  <v type="int" >       35 </v>
  <v type="int" >       11 </v>
  <v type="int" >       31 </v>
  <v type="int" >       22 </v>
  <v type="int" >       34 </v>
  <v type="int" >       37 </v>
  <v type="int" >       21 </v>
  <v type="int" >       10 </v>
  <v type="int" >       33 </v>
 </varray>
 <kpoints>
  <generation param="Gamma">
   <v type="int" name="divisions">       2        3        1 </v>
   <v name="usershift">      0.00000000       0.00000000       0.00000000 </v>
   <v name="genvec1">      0.50000000       0.00000000       0.00000000 </v>
   <v name="genvec2">      0.00000000       0.33333333       0.00000000 </v>
   <v name="genvec3">      0.00000000       0.00000000       1.00000000 </v>
   <v name="shift">      0.00000000       0.00000000       0.00000000 </v>
  </generation>
  <varray name="kpointlist" >
   <v>       0.00000000       0.00000000       0.00000000 </v>
   <v>       0.50000000       0.00000000       0.00000000 </v>
   <v>       0.00000000       0.33333333       0.00000000 </v>
   <v>       0.50000000       0.33333333       0.00000000 </v>
  </varray>
  <varray name="weights" >
   <v>       0.16666667 </v>
   <v>       0.16666667 </v>
   <v>       0.33333333 </v>
   <v>       0.33333333 </v>
  </varray>
 </kpoints>
 <parameters>
  <separator name="general" >
   <i type="string" name="SYSTEM">grapheneN</i>
   <i type="logical" name="LCOMPAT"> F  </i>
  </separator>
  <separator name="electronic" >
   <i type="string" name="PREC">normal</i>
   <i name="ENMAX">    500.00000000</i>
   <i name="ENAUG">    644.87300000</i>
   <i name="EDIFF">      0.00000100</i>
   <i type="int" name="IALGO">    68</i>
   <i type="int" name="IWAVPR">    11</i>
   <i type="int" name="NBANDS">    98</i>
   <i name="NELECT">    157.00000000</i>
   <i type="int" name="TURBO">     0</i>
   <i type="int" name="IRESTART">     0</i>
   <i type="int" name="NREBOOT">     0</i>
   <i type="int" name="NMIN">     0</i>
   <i name="EREF">      0.00000000</i>
   <separator name="electronic smearing" >
    <i type="int" name="ISMEAR">     0</i>
    <i name="SIGMA">      0.05000000</i>
    <i name="KSPACING">      0.50000000</i>
    <i type="logical" name="KGAMMA"> T  </i>
   </separator>
   <separator name="electronic projectors" >
    <i type="logical" name="LREAL"> T  </i>
    <v name="ROPT">     -0.00050000     -0.00050000     -0.00050000</v>
    <i type="int" name="LMAXPAW">  -100</i>
    <i type="int" name="LMAXMIX">     2</i>
    <i type="logical" name="NLSPLINE"> F  </i>
   </separator>
   <separator name="electronic startup" >
    <i type="int" name="ISTART">     0</i>
    <i type="int" name="ICHARG">     1</i>
    <i type="int" name="INIWAV">     1</i>
   </separator>
   <separator name="electronic spin" >
    <i type="int" name="ISPIN">     1</i>
    <i type="logical" name="LNONCOLLINEAR"> F  </i>
    <v name="MAGMOM">      1.00000000      1.00000000      1.00000000      1.00000000      1.00000000      1.00000000      1.00000000      1.00000000      1.00000000      1.00000000      1.00000000      1.00000000      1.00000000      1.00000000      1.00000000      1.00000000      1.00000000      1.00000000      1.00000000      1.00000000
      1.00000000      1.00000000      1.00000000      1.00000000      1.00000000      1.00000000      1.00000000      1.00000000      1.00000000      1.00000000      1.00000000      1.00000000      1.00000000      1.00000000      1.00000000      1.00000000      1.00000000</v>
    <i name="NUPDOWN">     -1.00000000</i>
    <i type="logical" name="LSORBIT"> F  </i>
    <v name="SAXIS">      0.00000000      0.00000000      1.00000000</v>
    <i type="logical" name="LSPIRAL"> F  </i>
    <v name="QSPIRAL">      0.00000000      0.00000000      0.00000000</v>
    <i type="logical" name="LZEROZ"> F  </i>
   </separator>
   <separator name="electronic exchange-correlation" >
    <i type="logical" name="LASPH"> F  </i>
    <i type="logical" name="LMETAGGA"> F  </i>
   </separator>
   <separator name="electronic convergence" >
    <i type="int" name="NELM">    60</i>
    <i type="int" name="NELMDL">    -5</i>
    <i type="int" name="NELMIN">     2</i>
    <i name="ENINI">    500.00000000</i>
    <separator name="electronic convergence detail" >
     <i type="logical" name="LDIAG"> T  </i>
     <i type="logical" name="LSUBROT"> F  </i>
     <i name="WEIMIN">      0.00100000</i>
     <i name="EBREAK">      0.00000000</i>
     <i name="DEPER">      0.30000000</i>
     <i type="int" name="NRMM">     4</i>
     <i name="TIME">      0.40000000</i>
    </separator>
   </separator>
   <separator name="electronic mixer" >
    <i name="AMIX">      0.40000000</i>
    <i name="BMIX">      1.00000000</i>
    <i name="AMIN">      0.10000000</i>
    <i name="AMIX_MAG">      1.60000000</i>
    <i name="BMIX_MAG">      1.00000000</i>
    <separator name="electronic mixer details" >
     <i type="int" name="IMIX">     4</i>
     <i type="logical" name="MIXFIRST"> F  </i>
     <i type="int" name="MAXMIX">   -45</i>
     <i name="WC">    100.00000000</i>
     <i type="int" name="INIMIX">     1</i>
     <i type="int" name="MIXPRE">     1</i>
     <i type="int" name="MREMOVE">     5</i>
    </separator>
   </separator>
   <separator name="electronic dipolcorrection" >
    <i type="logical" name="LDIPOL"> F  </i>
    <i type="logical" name="LMONO"> F  </i>
    <i type="int" name="IDIPOL">     0</i>
    <i name="EPSILON">      1.00000000</i>
    <v name="DIPOL">   -100.00000000   -100.00000000   -100.00000000</v>
    <i name="EFIELD">      0.00000000</i>
   </separator>
  </separator>
  <separator name="grids" >
   <i type="int" name="NGX">    70</i>
   <i type="int" name="NGY">    40</i>
   <i type="int" name="NGZ">    84</i>
   <i type="int" name="NGXF">   140</i>
   <i type="int" name="NGYF">    80</i>
   <i type="int" name="NGZF">   168</i>
   <i type="logical" name="ADDGRID"> F  </i>
  </separator>
  <separator name="ionic" >
   <i type="int" name="NSW">   500</i>
   <i type="int" name="IBRION">     2</i>
   <i type="int" name="MDALGO">     0</i>
   <i type="int" name="ISIF">     4</i>
   <i name="PSTRESS">      0.00000000</i>
   <i name="EDIFFG">     -0.01000000</i>
   <i type="int" name="NFREE">     1</i>
   <i name="POTIM">      0.50000000</i>
   <i name="SMASS">     -3.00000000</i>
   <i name="SCALEE">      1.00000000</i>
  </separator>
  <separator name="ionic md" >
   <i name="TEBEG">      0.00010000</i>
   <i name="TEEND">      0.00010000</i>
   <i type="int" name="NBLOCK">     1</i>
   <i type="int" name="KBLOCK">   500</i>
   <i type="int" name="NPACO">   256</i>
   <i name="APACO">     16.00000000</i>
  </separator>
  <separator name="symmetry" >
   <i type="int" name="ISYM">     0</i>
   <i name="SYMPREC">      0.00001000</i>
  </separator>
  <separator name="dos" >
   <i type="int" name="LORBIT">     0</i>
   <v name="RWIGS">     -1.00000000     -1.00000000     -1.00000000</v>
   <i type="int" name="NEDOS">   301</i>
   <i name="EMIN">     10.00000000</i>
   <i name="EMAX">    -10.00000000</i>
   <i name="EFERMI">      0.00000000</i>
  </separator>
  <separator name="writing" >
   <i type="int" name="NWRITE">     2</i>
   <i type="logical" name="LWAVE"> F  </i>
   <i type="logical" name="LDOWNSAMPLE"> F  </i>
   <i type="logical" name="LCHARG"> F  </i>
   <i type="logical" name="LPARD"> F  </i>
   <i type="logical" name="LVTOT"> F  </i>
   <i type="logical" name="LVHAR"> F  </i>
   <i type="logical" name="LELF"> F  </i>
   <i type="logical" name="LOPTICS"> F  </i>
   <v name="STM">      0.00000000      0.00000000      0.00000000      0.00000000      0.00000000      0.00000000      0.00000000</v>
  </separator>
  <separator name="performance" >
   <i type="int" name="NPAR">    14</i>
   <i type="int" name="NSIM">     4</i>
   <i type="int" name="NBLK">    -1</i>
   <i type="logical" name="LPLANE"> T  </i>
   <i type="logical" name="LSCALAPACK"> T  </i>
   <i type="logical" name="LSCAAWARE"> F  </i>
   <i type="logical" name="LSCALU"> F  </i>
   <i type="logical" name="LASYNC"> F  </i>
   <i type="logical" name="LORBITALREAL"> F  </i>
  </separator>
  <separator name="miscellaneous" >
   <i type="int" name="IDIOT">     3</i>
   <i type="int" name="ISPECIAL">     0</i>
   <i type="logical" name="LMUSIC"> F  </i>
   <v name="POMASS">     12.01100000     14.00100000     65.39000000</v>
   <v name="DARWINR">      0.00000000      0.00000000      0.00000000</v>
   <v name="DARWINV">      1.00000000      1.00000000      1.00000000</v>
   <i type="logical" name="LCORR"> T  </i>
  </separator>
  <i type="logical" name="GGA_COMPAT"> T  </i>
  <i type="logical" name="LBERRY"> F  </i>
  <i type="int" name="ICORELEVEL">     0</i>
  <i type="logical" name="LDAU"> F  </i>
  <i type="int" name="I_CONSTRAINED_M">     0</i>
  <separator name="electronic exchange-correlation" >
   <i type="string" name="GGA">--</i>
   <i type="int" name="VOSKOWN">     0</i>
   <i type="logical" name="LHFCALC"> F  </i>
   <i type="string" name="PRECFOCK"></i>
   <i type="logical" name="LSYMGRAD"> F  </i>
   <i type="logical" name="LHFONE"> F  </i>
   <i type="logical" name="LRHFCALC"> F  </i>
   <i type="logical" name="LTHOMAS"> F  </i>
   <i type="logical" name="LMODELHF"> F  </i>
   <i name="ENCUT4O">     -1.00000000</i>
   <i type="int" name="EXXOEP">     0</i>
   <i type="int" name="FOURORBIT">     0</i>
   <i name="AEXX">      0.00000000</i>
   <i name="HFALPHA">      0.00000000</i>
   <i name="MCALPHA">      0.00000000</i>
   <i name="ALDAX">      1.00000000</i>
   <i name="AGGAX">      1.00000000</i>
   <i name="ALDAC">      1.00000000</i>
   <i name="AGGAC">      1.00000000</i>
   <i type="int" name="NKREDX">     1</i>
   <i type="int" name="NKREDY">     1</i>
   <i type="int" name="NKREDZ">     1</i>
   <i type="logical" name="SHIFTRED"> F  </i>
   <i type="logical" name="ODDONLY"> F  </i>
   <i type="logical" name="EVENONLY"> F  </i>
   <i type="int" name="LMAXFOCK">     0</i>
   <i type="int" name="NMAXFOCKAE">     0</i>
   <i type="logical" name="LFOCKAEDFT"> F  </i>
   <i name="HFSCREEN">      0.00000000</i>
   <i name="HFSCREENC">      0.00000000</i>
   <i type="int" name="NBANDSGWLOW">     0</i>
  </separator>
  <separator name="vdW DFT" >
   <i type="logical" name="LUSE_VDW"> F  </i>
   <i name="Zab_VDW">     -0.84910000</i>
   <i name="PARAM1">      0.12340000</i>
   <i name="PARAM2">      1.00000000</i>
   <i name="PARAM3">      0.00000000</i>
  </separator>
  <separator name="model GW" >
   <i type="int" name="MODEL_GW">     0</i>
   <i name="MODEL_EPS0">     22.94631570</i>
   <i name="MODEL_ALPHA">      1.00000000</i>
  </separator>
  <separator name="linear response parameters" >
   <i type="logical" name="LEPSILON"> F  </i>
   <i type="logical" name="LRPA"> F  </i>
   <i type="logical" name="LNABLA"> F  </i>
   <i type="logical" name="LVEL"> F  </i>
   <i type="int" name="KINTER">     0</i>
   <i name="CSHIFT">      0.10000000</i>
   <i name="OMEGAMAX">     -1.00000000</i>
   <i name="DEG_THRESHOLD">      0.00200000</i>
   <i name="RTIME">     -0.10000000</i>
   <i name="WPLASMAI">      0.00000000</i>
   <v name="DFIELD">      0.00000000      0.00000000      0.00000000</v>
   <v name="WPLASMA">      0.00000000      0.00000000      0.00000000      0.00000000      0.00000000      0.00000000      0.00000000      0.00000000      0.00000000</v>
  </separator>
  <separator name="orbital magnetization" >
   <i type="logical" name="NUCIND"> F  </i>
   <v name="MAGPOS">      0.00000000      0.00000000      0.00000000</v>
   <i type="logical" name="LNICSALL"> T  </i>
   <i type="logical" name="ORBITALMAG"> F  </i>
   <i type="logical" name="LMAGBLOCH"> F  </i>
   <i type="logical" name="LCHIMAG"> F  </i>
   <i type="logical" name="LGAUGE"> T  </i>
   <i type="int" name="MAGATOM">     0</i>
   <v name="MAGDIPOL">      0.00000000      0.00000000      0.00000000</v>
   <v name="AVECCONST">      0.00000000      0.00000000      0.00000000</v>
  </separator>
  <separator name="response functions" >
   <i type="logical" name="LADDER"> F  </i>
   <i type="logical" name="LRPAFORCE"> F  </i>
   <i type="logical" name="LFXC"> F  </i>
   <i type="logical" name="LHARTREE"> T  </i>
   <i type="int" name="IBSE">     0</i>
   <v type="int" name="KPOINT">    -1     0     0     0</v>
   <i type="logical" name="LTCTE"> F  </i>
   <i type="logical" name="LTETE"> F  </i>
   <i type="logical" name="LTRIPLET"> F  </i>
   <i type="logical" name="LFXCEPS"> F  </i>
   <i type="logical" name="LFXHEG"> F  </i>
   <i type="int" name="NATURALO">     2</i>
   <i type="logical" name="L2ORDER"> F  </i>
   <i type="logical" name="LMP2LT"> F  </i>
   <i type="logical" name="LUSEW"> F  </i>
   <i name="ENCUTGW">     -2.00000000</i>
   <i name="ENCUTGWSOFT">     -2.00000000</i>
   <i name="ENCUTLF">     -1.00000000</i>
   <i type="int" name="LMAXMP2">    -1</i>
   <i name="SCISSOR">      0.00000000</i>
   <i type="int" name="NOMEGA">     0</i>
   <i type="int" name="NOMEGAR">     0</i>
   <i type="int" name="NBANDSGW">    -1</i>
   <i type="int" name="NBANDSO">    -1</i>
   <i type="int" name="NBANDSV">    -1</i>
   <i type="int" name="NELM">     1</i>
   <i type="int" name="NELMHF">     1</i>
   <i type="int" name="DIM">     3</i>
   <i type="int" name="ANTIRES">     0</i>
   <i name="OMEGAMAX">    -30.00000000</i>
   <i name="OMEGAMIN">    -30.00000000</i>
   <i name="OMEGATL">   -200.00000000</i>
   <i type="int" name="OMEGAGRID">   140</i>
   <i name="CSHIFT">     -0.10000000</i>
   <i type="logical" name="SELFENERGY"> F  </i>
   <i type="logical" name="LSPECTRAL"> F  </i>
   <i type="logical" name="LSPECTRALGW"> F  </i>
   <i type="logical" name="LSINGLES"> F  </i>
   <i type="logical" name="LFERMIGW"> F  </i>
   <i type="logical" name="ODDONLYGW"> F  </i>
   <i type="logical" name="EVENONLYGW"> F  </i>
   <i type="int" name="NKREDLFX">     1</i>
   <i type="int" name="NKREDLFY">     1</i>
   <i type="int" name="NKREDLFZ">     1</i>
   <i type="int" name="MAXMEM">  2800</i>
   <i type="int" name="TELESCOPE">     0</i>
   <i type="int" name="TAUPAR">     1</i>
   <i type="int" name="OMEGAPAR">    -1</i>
   <i name="LAMBDA">      1.00000000</i>
  </separator>
  <separator name="External order field" >
   <i name="OFIELD_KAPPA">      0.00000000</i>
   <v name="OFIELD_K">      0.00000000      0.00000000      0.00000000</v>
   <i name="OFIELD_Q6_NEAR">      0.00000000</i>
   <i name="OFIELD_Q6_FAR">      0.00000000</i>
   <i name="OFIELD_A">      0.00000000</i>
  </separator>
 </parameters>
 <atominfo>
  <atoms>      37 </atoms>
  <types>       3 </types>
  <array name="atoms" >
   <dimension dim="1">ion</dimension>
   <field type="string">element</field>
   <field type="int">atomtype</field>
   <set>
    <rc><c>C </c><c>   1</c></rc>
    <rc><c>C </c><c>   1</c></rc>
    <rc><c>C </c><c>   1</c></rc>
    <rc><c>C </c><c>   1</c></rc>
    <rc><c>C </c><c>   1</c></rc>
    <rc><c>C </c><c>   1</c></rc>
    <rc><c>C </c><c>   1</c></rc>
    <rc><c>C </c><c>   1</c></rc>
    <rc><c>C </c><c>   1</c></rc>
    <rc><c>C </c><c>   1</c></rc>
    <rc><c>C </c><c>   1</c></rc>
    <rc><c>C </c><c>   1</c></rc>
    <rc><c>C </c><c>   1</c></rc>
    <rc><c>C </c><c>   1</c></rc>
    <rc><c>C </c><c>   1</c></rc>
    <rc><c>C </c><c>   1</c></rc>
    <rc><c>C </c><c>   1</c></rc>
    <rc><c>C </c><c>   1</c></rc>
    <rc><c>C </c><c>   1</c></rc>
    <rc><c>C </c><c>   1</c></rc>
    <rc><c>C </c><c>   1</c></rc>
    <rc><c>C </c><c>   1</c></rc>
    <rc><c>C </c><c>   1</c></rc>
    <rc><c>C </c><c>   1</c></rc>
    <rc><c>C </c><c>   1</c></rc>
    <rc><c>C </c><c>   1</c></rc>
    <rc><c>C </c><c>   1</c></rc>
    <rc><c>C </c><c>   1</c></rc>
    <rc><c>C </c><c>   1</c></rc>
    <rc><c>C </c><c>   1</c></rc>
    <rc><c>C </c><c>   1</c></rc>
    <rc><c>C </c><c>   1</c></rc>
    <rc><c>C </c><c>   1</c></rc>
    <rc><c>C </c><c>   1</c></rc>
    <rc><c>C </c><c>   1</c></rc>
    <rc><c>N </c><c>   2</c></rc>
    <rc><c>Zn</c><c>   3</c></rc>
   </set>
  </array>
  <array name="atomtypes" >
   <dimension dim="1">type</dimension>
   <field type="int">atomspertype</field>
   <field type="string">element</field>
   <field>mass</field>
   <field>valence</field>
   <field type="string">pseudopotential</field>
   <set>
    <rc><c>  35</c><c>C </c><c>     12.01100000</c><c>      4.00000000</c><c>  PAW_PBE C 08Apr2002                   </c></rc>
    <rc><c>   1</c><c>N </c><c>     14.00100000</c><c>      5.00000000</c><c>  PAW_PBE N 08Apr2002                   </c></rc>
    <rc><c>   1</c><c>Zn</c><c>     65.39000000</c><c>     12.00000000</c><c>  PAW_PBE Zn 06Sep2000                  </c></rc>
   </set>
  </array>
 </atominfo>
 <structure name="initialpos" >
  <crystal>
   <varray name="basis" >
    <v>      12.78250027       0.00000000       0.00000000 </v>
    <v>       0.00000000       7.38000011       0.00000000 </v>
    <v>       0.00000000       0.00000000      15.00000000 </v>
   </varray>
   <i name="volume">   1415.02280149 </i>
   <varray name="rec_basis" >
    <v>       0.07823196       0.00000000       0.00000000 </v>
    <v>       0.00000000       0.13550135       0.00000000 </v>
    <v>       0.00000000       0.00000000       0.06666667 </v>
   </varray>
  </crystal>
  <varray name="positions" >
   <v>       0.16666999       0.16666999       0.25000000 </v>
   <v>       0.00000000       0.00000000       0.25000000 </v>
   <v>       0.05556000       0.16666999       0.25000000 </v>
   <v>       0.22222000       0.00000000       0.25000000 </v>
   <v>       0.50000000       0.16666999       0.25000000 </v>
   <v>       0.33333001       0.00000000       0.25000000 </v>
   <v>       0.38889000       0.16666999       0.25000000 </v>
   <v>       0.55555999       0.00000000       0.25000000 </v>
   <v>       0.83332998       0.16666999       0.25000000 </v>
   <v>       0.66667002       0.00000000       0.25000000 </v>
   <v>       0.72222000       0.16666999       0.25000000 </v>
   <v>       0.88889003       0.00000000       0.25000000 </v>
   <v>       0.16666999       0.50000000       0.25000000 </v>
   <v>       0.00000000       0.33333001       0.25000000 </v>
   <v>       0.05556000       0.50000000       0.25000000 </v>
   <v>       0.22222000       0.33333001       0.25000000 </v>
   <v>       0.33333001       0.33333001       0.25000000 </v>
   <v>       0.38889000       0.50000000       0.25000000 </v>
   <v>       0.55555999       0.33333001       0.25000000 </v>
   <v>       0.83332998       0.50000000       0.25000000 </v>
   <v>       0.66667002       0.33333001       0.25000000 </v>
   <v>       0.72222000       0.50000000       0.25000000 </v>
   <v>       0.88889003       0.33333001       0.25000000 </v>
   <v>       0.16666999       0.83332998       0.25000000 </v>
   <v>       0.00000000       0.66667002       0.25000000 </v>
   <v>       0.05556000       0.83332998       0.25000000 </v>
   <v>       0.22222000       0.66667002       0.25000000 </v>
   <v>       0.50000000       0.83332998       0.25000000 </v>
   <v>       0.33333001       0.66667002       0.25000000 </v>
   <v>       0.38889000       0.83332998       0.25000000 </v>
   <v>       0.55555999       0.66667002       0.25000000 </v>
   <v>       0.83332998       0.83332998       0.25000000 </v>
   <v>       0.66667002       0.66667002       0.25000000 </v>
   <v>       0.72222000       0.83332998       0.25000000 </v>
   <v>       0.88889003       0.66667002       0.25000000 </v>
   <v>       0.50000000       0.50000000       0.25000000 </v>
   <v>       0.61001998       0.49344000       0.35135001 </v>
  </varray>
 </structure>
 <calculation>
  <scstep>
   <time name="dav">    1.00    1.04</time>
   <time name="total">    1.06    1.10</time>
   <energy>
    <i name="alphaZ">     96.77598676 </i>
    <i name="ewald">  17051.02517763 </i>
    <i name="hartreedc"> -22641.52339983 </i>
    <i name="XCdc">    540.66770474 </i>
    <i name="pawpsdc">   5458.43350678 </i>
    <i name="pawaedc">  -5657.11882496 </i>
    <i name="eentropy">     -0.02636930 </i>
    <i name="bandstr">   -518.75274047 </i>
    <i name="atom">   7163.56118773 </i>
    <i name="e_fr_energy">   1493.04222907 </i>
    <i name="e_wo_entrp">   1493.06859837 </i>
    <i name="e_0_energy">   1493.05541372 </i>
   </energy>
  </scstep>
  <scstep>
   <time name="dav">    1.15    1.16</time>
   <time name="total">    1.16    1.16</time>
   <energy>
    <i name="e_fr_energy">    -84.45831930 </i>
    <i name="e_wo_entrp">    -84.44529474 </i>
    <i name="e_0_energy">    -84.45180702 </i>
   </energy>
  </scstep>
  <scstep>
   <time name="dav">    1.02    1.02</time>
   <time name="total">    1.02    1.02</time>
   <energy>
    <i name="e_fr_energy">   -344.04997004 </i>
    <i name="e_wo_entrp">   -344.02858236 </i>
    <i name="e_0_energy">   -344.03927620 </i>
   </energy>
  </scstep>
  <scstep>
   <time name="dav">    0.99    0.99</time>
   <time name="total">    0.99    0.99</time>
   <energy>
    <i name="e_fr_energy">   -352.32520538 </i>
    <i name="e_wo_entrp">   -352.31336036 </i>
    <i name="e_0_energy">   -352.31928287 </i>
   </energy>
  </scstep>
  <scstep>
   <time name="dav">    1.18    1.19</time>
   <time name="total">    1.22    1.23</time>
   <energy>
    <i name="e_fr_energy">   -352.60917726 </i>
    <i name="e_wo_entrp">   -352.59777783 </i>
    <i name="e_0_energy">   -352.60347755 </i>
   </energy>
  </scstep>
  <scstep>
   <time name="diag">    0.20    0.21</time>
   <time name="diis">    0.37    0.38</time>
   <time name="orth">    0.05    0.05</time>
   <time name="total">    0.70    0.72</time>
   <energy>
    <i name="e_fr_energy">   -332.04700276 </i>
    <i name="e_wo_entrp">   -332.04658233 </i>
    <i name="e_0_energy">   -332.04679255 </i>
   </energy>
  </scstep>
  <scstep>
   <time name="diag">    0.20    0.20</time>
   <time name="diis">    0.37    0.37</time>
   <time name="orth">    0.05    0.05</time>
   <time name="total">    0.69    0.70</time>
   <energy>
    <i name="e_fr_energy">   -326.72227522 </i>
    <i name="e_wo_entrp">   -326.70390103 </i>
    <i name="e_0_energy">   -326.71308812 </i>
   </energy>
  </scstep>
  <scstep>
   <time name="diag">    0.20    0.20</time>
   <time name="diis">    0.38    0.38</time>
   <time name="orth">    0.05    0.05</time>
   <time name="total">    0.71    0.72</time>
   <energy>
    <i name="e_fr_energy">   -326.28749931 </i>
    <i name="e_wo_entrp">   -326.27645645 </i>
    <i name="e_0_energy">   -326.28197788 </i>
   </energy>
  </scstep>
  <scstep>
   <time name="diag">    0.22    0.22</time>
   <time name="diis">    0.43    0.44</time>
   <time name="orth">    0.05    0.05</time>
   <time name="total">    0.78    0.78</time>
   <energy>
    <i name="e_fr_energy">   -326.31979758 </i>
    <i name="e_wo_entrp">   -326.29838863 </i>
    <i name="e_0_energy">   -326.30909310 </i>
   </energy>
  </scstep>
  <scstep>
   <time name="diag">    0.21    0.21</time>
   <time name="diis">    0.38    0.38</time>
   <time name="orth">    0.05    0.05</time>
   <time name="total">    0.71    0.71</time>
   <energy>
    <i name="e_fr_energy">   -326.17954793 </i>
    <i name="e_wo_entrp">   -326.17271210 </i>
    <i name="e_0_energy">   -326.17613001 </i>
   </energy>
  </scstep>
  <scstep>
   <time name="diag">    0.20    0.20</time>
   <time name="diis">    0.38    0.38</time>
   <time name="orth">    0.05    0.05</time>
   <time name="total">    0.70    0.71</time>
   <energy>
    <i name="e_fr_energy">   -326.16374106 </i>
    <i name="e_wo_entrp">   -326.15273459 </i>
    <i name="e_0_energy">   -326.15823782 </i>
   </energy>
  </scstep>
  <scstep>
   <time name="diag">    0.20    0.20</time>
   <time name="diis">    0.39    0.39</time>
   <time name="orth">    0.05    0.05</time>
   <time name="total">    0.71    0.71</time>
   <energy>
    <i name="e_fr_energy">   -326.16122459 </i>
    <i name="e_wo_entrp">   -326.15023394 </i>
    <i name="e_0_energy">   -326.15572927 </i>
   </energy>
  </scstep>
  <scstep>
   <time name="diag">    0.20    0.20</time>
   <time name="diis">    0.38    0.38</time>
   <time name="orth">    0.05    0.05</time>
   <time name="total">    0.70    0.71</time>
   <energy>
    <i name="e_fr_energy">   -326.15943533 </i>
    <i name="e_wo_entrp">   -326.15068166 </i>
    <i name="e_0_energy">   -326.15505849 </i>
   </energy>
  </scstep>
  <scstep>
   <time name="diag">    0.20    0.20</time>
   <time name="diis">    0.37    0.38</time>
   <time name="orth">    0.07    0.07</time>
   <time name="total">    0.74    0.75</time>
   <energy>
    <i name="e_fr_energy">   -326.16120690 </i>
    <i name="e_wo_entrp">   -326.15436227 </i>
    <i name="e_0_energy">   -326.15778458 </i>
   </energy>
  </scstep>
  <scstep>
   <time name="diag">    0.20    0.20</time>
   <time name="diis">    0.38    0.38</time>
   <time name="orth">    0.05    0.05</time>
   <time name="total">    0.70    0.71</time>
   <energy>
    <i name="e_fr_energy">   -326.16142872 </i>
    <i name="e_wo_entrp">   -326.15228165 </i>
    <i name="e_0_energy">   -326.15685518 </i>
   </energy>
  </scstep>
  <scstep>
   <time name="diag">    0.24    0.24</time>
   <time name="diis">    0.37    0.37</time>
   <time name="orth">    0.05    0.05</time>
   <time name="total">    0.73    0.74</time>
   <energy>
    <i name="e_fr_energy">   -326.16339581 </i>
    <i name="e_wo_entrp">   -326.15408955 </i>
    <i name="e_0_energy">   -326.15874268 </i>
   </energy>
  </scstep>
  <scstep>
   <time name="diag">    0.20    0.20</time>
   <time name="diis">    0.37    0.37</time>
   <time name="orth">    0.05    0.05</time>
   <time name="total">    0.69    0.70</time>
   <energy>
    <i name="e_fr_energy">   -326.16679396 </i>
    <i name="e_wo_entrp">   -326.15798036 </i>
    <i name="e_0_energy">   -326.16238716 </i>
   </energy>
  </scstep>
  <scstep>
   <time name="diag">    0.20    0.20</time>
   <time name="diis">    0.37    0.37</time>
   <time name="orth">    0.05    0.05</time>
   <time name="total">    0.69    0.70</time>
   <energy>
    <i name="e_fr_energy">   -326.16940642 </i>
    <i name="e_wo_entrp">   -326.16053639 </i>
    <i name="e_0_energy">   -326.16497141 </i>
   </energy>
  </scstep>
  <scstep>
   <time name="diag">    0.20    0.20</time>
   <time name="diis">    0.40    0.40</time>
   <time name="orth">    0.05    0.05</time>
   <time name="total">    0.72    0.73</time>
   <energy>
    <i name="e_fr_energy">   -326.17105047 </i>
    <i name="e_wo_entrp">   -326.16225163 </i>
    <i name="e_0_energy">   -326.16665105 </i>
   </energy>
  </scstep>
  <scstep>
   <time name="diag">    0.20    0.20</time>
   <time name="diis">    0.30    0.30</time>
   <time name="orth">    0.05    0.05</time>
   <time name="total">    0.62    0.63</time>
   <energy>
    <i name="e_fr_energy">   -326.17153924 </i>
    <i name="e_wo_entrp">   -326.16276574 </i>
    <i name="e_0_energy">   -326.16715249 </i>
   </energy>
  </scstep>
  <scstep>
   <time name="diag">    0.20    0.20</time>
   <time name="diis">    0.27    0.27</time>
   <time name="orth">    0.05    0.05</time>
   <time name="total">    0.59    0.60</time>
   <energy>
    <i name="e_fr_energy">   -326.17163296 </i>
    <i name="e_wo_entrp">   -326.16282561 </i>
    <i name="e_0_energy">   -326.16722929 </i>
   </energy>
  </scstep>
  <scstep>
   <time name="diag">    0.20    0.20</time>
   <time name="diis">    0.24    0.24</time>
   <time name="orth">    0.05    0.05</time>
   <time name="total">    0.57    0.57</time>
   <energy>
    <i name="e_fr_energy">   -326.17168148 </i>
    <i name="e_wo_entrp">   -326.16288049 </i>
    <i name="e_0_energy">   -326.16728098 </i>
   </energy>
  </scstep>
  <scstep>
   <time name="diag">    0.20    0.20</time>
   <time name="diis">    0.23    0.23</time>
   <time name="orth">    0.05    0.05</time>
   <time name="total">    0.55    0.56</time>
   <energy>
    <i name="e_fr_energy">   -326.17168734 </i>
    <i name="e_wo_entrp">   -326.16288289 </i>
    <i name="e_0_energy">   -326.16728511 </i>
   </energy>
  </scstep>
  <scstep>
   <time name="diag">    0.20    0.20</time>
   <time name="diis">    0.21    0.22</time>
   <time name="orth">    0.05    0.05</time>
   <time name="total">    0.54    0.54</time>
   <energy>
    <i name="e_fr_energy">   -326.17169211 </i>
    <i name="e_wo_entrp">   -326.16289024 </i>
    <i name="e_0_energy">   -326.16729118 </i>
   </energy>
  </scstep>
  <scstep>
   <time name="diag">    0.22    0.22</time>
   <time name="diis">    0.20    0.20</time>
   <time name="orth">    0.05    0.05</time>
   <time name="total">    0.55    0.55</time>
   <energy>
    <i name="e_fr_energy">   -326.17169355 </i>
    <i name="e_wo_entrp">   -326.16289195 </i>
    <i name="e_0_energy">   -326.16729275 </i>
   </energy>
  </scstep>
  <scstep>
   <time name="diag">    0.20    0.20</time>
   <time name="diis">    0.19    0.20</time>
   <time name="orth">    0.05    0.05</time>
   <time name="total">    0.53    0.53</time>
   <energy>
    <i name="e_fr_energy">   -326.17169524 </i>
    <i name="e_wo_entrp">   -326.16289260 </i>
    <i name="e_0_energy">   -326.16729392 </i>
   </energy>
  </scstep>
  <scstep>
   <time name="diag">    0.24    0.24</time>
   <time name="diis">    0.18    0.18</time>
   <time name="orth">    0.05    0.05</time>
   <time name="total">    0.51    0.51</time>
   <energy>
    <i name="alphaZ">     96.77598676 </i>
    <i name="ewald">  17051.02517763 </i>
    <i name="hartreedc"> -23179.68388944 </i>
    <i name="XCdc">    560.84077429 </i>
    <i name="pawpsdc">  17023.18552627 </i>
    <i name="pawaedc"> -17228.78008842 </i>
    <i name="eentropy">     -0.00880307 </i>
    <i name="bandstr">  -1813.08756795 </i>
    <i name="atom">   7163.56118773 </i>
    <i name="e_fr_energy">   -326.17169619 </i>
    <i name="e_wo_entrp">   -326.16289312 </i>
    <i name="e_0_energy">   -326.16729465 </i>
   </energy>
  </scstep>
  <structure>
   <crystal>
    <varray name="basis" >
     <v>      12.78250027       0.00000000       0.00000000 </v>
     <v>       0.00000000       7.38000011       0.00000000 </v>
     <v>       0.00000000       0.00000000      15.00000000 </v>
    </varray>
    <i name="volume">   1415.02280149 </i>
    <varray name="rec_basis" >
     <v>       0.07823196       0.00000000       0.00000000 </v>
     <v>       0.00000000       0.13550135       0.00000000 </v>
     <v>       0.00000000       0.00000000       0.06666667 </v>
    </varray>
   </crystal>
   <varray name="positions" >
    <v>       0.16666999       0.16666999       0.25000000 </v>
    <v>       0.00000000       0.00000000       0.25000000 </v>
    <v>       0.05556000       0.16666999       0.25000000 </v>
    <v>       0.22222000       0.00000000       0.25000000 </v>
    <v>       0.50000000       0.16666999       0.25000000 </v>
    <v>       0.33333001       0.00000000       0.25000000 </v>
    <v>       0.38889000       0.16666999       0.25000000 </v>
    <v>       0.55555999       0.00000000       0.25000000 </v>
    <v>       0.83332998       0.16666999       0.25000000 </v>
    <v>       0.66667002       0.00000000       0.25000000 </v>
    <v>       0.72222000       0.16666999       0.25000000 </v>
    <v>       0.88889003       0.00000000       0.25000000 </v>
    <v>       0.16666999       0.50000000       0.25000000 </v>
    <v>       0.00000000       0.33333001       0.25000000 </v>
    <v>       0.05556000       0.50000000       0.25000000 </v>
    <v>       0.22222000       0.33333001       0.25000000 </v>
    <v>       0.33333001       0.33333001       0.25000000 </v>
    <v>       0.38889000       0.50000000       0.25000000 </v>
    <v>       0.55555999       0.33333001       0.25000000 </v>
    <v>       0.83332998       0.50000000       0.25000000 </v>
    <v>       0.66667002       0.33333001       0.25000000 </v>
    <v>       0.72222000       0.50000000       0.25000000 </v>
    <v>       0.88889003       0.33333001       0.25000000 </v>
    <v>       0.16666999       0.83332998       0.25000000 </v>
    <v>       0.00000000       0.66667002       0.25000000 </v>
    <v>       0.05556000       0.83332998       0.25000000 </v>
    <v>       0.22222000       0.66667002       0.25000000 </v>
    <v>       0.50000000       0.83332998       0.25000000 </v>
    <v>       0.33333001       0.66667002       0.25000000 </v>
    <v>       0.38889000       0.83332998       0.25000000 </v>
    <v>       0.55555999       0.66667002       0.25000000 </v>
    <v>       0.83332998       0.83332998       0.25000000 </v>
    <v>       0.66667002       0.66667002       0.25000000 </v>
    <v>       0.72222000       0.83332998       0.25000000 </v>
    <v>       0.88889003       0.66667002       0.25000000 </v>
    <v>       0.50000000       0.50000000       0.25000000 </v>
    <v>       0.61001998       0.49344000       0.35135001 </v>
   </varray>
  </structure>
  <varray name="forces" >
   <v>       0.08778798      -0.14256944      -0.00339089 </v>
   <v>       0.17060668      -0.00207555       0.00111014 </v>
   <v>      -0.04495579      -0.07056040      -0.00320118 </v>
   <v>      -0.33560272      -0.00603628       0.00291603 </v>
   <v>      -0.49175221       0.17869431      -0.16429686 </v>
   <v>       0.41689532      -0.00573592      -0.00240799 </v>
   <v>       0.17038558      -0.28487548      -0.03754437 </v>
   <v>       0.44198440       0.00607437       0.03032086 </v>
   <v>       0.05908305       0.11165092       0.02478347 </v>
   <v>      -0.16253462      -0.00755409       0.04481663 </v>
   <v>      -0.02496131      -0.21828520      -0.15610915 </v>
   <v>      -0.24785930      -0.00652975       0.00347935 </v>
   <v>      -0.02697725      -0.00190198      -0.00461830 </v>
   <v>      -0.06453304       0.12077053       0.00018661 </v>
   <v>      -0.03612558      -0.00639534      -0.00407402 </v>
   <v>       0.03481553       0.30140193       0.00635368 </v>
   <v>       0.36546138       0.24752500       0.07202513 </v>
   <v>       0.33264027      -0.00929308      -0.06392464 </v>
   <v>      -0.71103545      -1.12684027      -0.57082744 </v>
   <v>      -0.38148985      -0.00903070      -0.06702286 </v>
   <v>       0.42914241      -0.82596146      -1.28779024 </v>
   <v>       2.17945895       0.03804209      -1.77300657 </v>
   <v>       0.12091088      -0.15222420       0.04913958 </v>
   <v>       0.09827123       0.15028105      -0.00331248 </v>
   <v>      -0.06923152      -0.11356508       0.00011570 </v>
   <v>      -0.05506947       0.07162626      -0.00316101 </v>
   <v>       0.03638797      -0.30130346       0.00649818 </v>
   <v>      -0.45269925      -0.23275404      -0.13189842 </v>
   <v>       0.36721770      -0.23674192       0.06877429 </v>
   <v>       0.14479857       0.28801861      -0.03561036 </v>
   <v>      -0.53636124       0.99648223      -0.36838947 </v>
   <v>       0.07230703      -0.10042518       0.02065866 </v>
   <v>       0.21891320       0.69566603      -0.99372893 </v>
   <v>      -0.05379919       0.20379360      -0.12813344 </v>
   <v>       0.12120252       0.15341176       0.04784960 </v>
   <v>      -2.55967915       0.08333084      -2.83009112 </v>
   <v>       0.38639630       0.21388931       8.25351182 </v>
  </varray>
  <varray name="stress" >
   <v>      13.10512149      -0.05245358       0.67759009 </v>
   <v>      -0.05245358      11.14401628       0.36972206 </v>
   <v>       0.67759010       0.36972207      14.20744513 </v>
  </varray>
  <energy>
   <i name="e_fr_energy">   -326.17169619 </i>
   <i name="e_wo_entrp">   -326.16729465 </i>
   <i name="e_0_energy">     -0.00880307 </i>
  </energy>
  <time name="totalsc">   20.67   20.89</time>
 </calculation>
 <calculation>
  <scstep>
   <time name="dav">    0.89    0.89</time>
   <time name="total">    0.96    0.96</time>
   <energy>
    <i name="alphaZ">     96.77598676 </i>
    <i name="ewald">  16556.38943994 </i>
    <i name="hartreedc"> -22693.89910444 </i>
    <i name="XCdc">    559.69448276 </i>
    <i name="pawpsdc">  17023.18146861 </i>
    <i name="pawaedc"> -17228.77575852 </i>
    <i name="eentropy">     -0.01124068 </i>
    <i name="bandstr">  -1800.72428958 </i>
    <i name="atom">   7163.56118773 </i>
    <i name="e_fr_energy">   -323.80782741 </i>
    <i name="e_wo_entrp">   -323.79658673 </i>
    <i name="e_0_energy">   -323.80220707 </i>
   </energy>
  </scstep>
  <scstep>
   <time name="diag">    0.20    0.20</time>
   <time name="diis">    0.38    0.38</time>
   <time name="orth">    0.05    0.05</time>
   <time name="total">    0.71    0.71</time>
   <energy>
    <i name="e_fr_energy">   -327.64498700 </i>
    <i name="e_wo_entrp">   -327.63689527 </i>
    <i name="e_0_energy">   -327.64094114 </i>
   </energy>
  </scstep>
  <scstep>
   <time name="diag">    0.20    0.20</time>
   <time name="diis">    0.39    0.39</time>
   <time name="orth">    0.05    0.05</time>
   <time name="total">    0.71    0.71</time>
   <energy>
    <i name="e_fr_energy">   -327.60784413 </i>
    <i name="e_wo_entrp">   -327.59649601 </i>
    <i name="e_0_energy">   -327.60217007 </i>
   </energy>
  </scstep>
  <scstep>
   <time name="diag">    0.20    0.20</time>
   <time name="diis">    0.37    0.37</time>
   <time name="orth">    0.05    0.05</time>
   <time name="total">    0.69    0.70</time>
   <energy>
    <i name="e_fr_energy">   -327.55532243 </i>
    <i name="e_wo_entrp">   -327.54354480 </i>
    <i name="e_0_energy">   -327.54943362 </i>
   </energy>
  </scstep>
  <scstep>
   <time name="diag">    0.20    0.20</time>
   <time name="diis">    0.38    0.39</time>
   <time name="orth">    0.05    0.05</time>
   <time name="total">    0.70    0.71</time>
   <energy>
    <i name="e_fr_energy">   -327.54724069 </i>
    <i name="e_wo_entrp">   -327.53549978 </i>
    <i name="e_0_energy">   -327.54137023 </i>
   </energy>
  </scstep>
  <scstep>
   <time name="diag">    0.20    0.20</time>
   <time name="diis">    0.42    0.42</time>
   <time name="orth">    0.05    0.05</time>
   <time name="total">    0.74    0.74</time>
   <energy>
    <i name="e_fr_energy">   -327.54805204 </i>
    <i name="e_wo_entrp">   -327.53624687 </i>
    <i name="e_0_energy">   -327.54214946 </i>
   </energy>
  </scstep>
  <scstep>
   <time name="diag">    0.20    0.20</time>
   <time name="diis">    0.39    0.39</time>
   <time name="orth">    0.05    0.05</time>
   <time name="total">    0.71    0.71</time>
   <energy>
    <i name="e_fr_energy">   -327.54791510 </i>
    <i name="e_wo_entrp">   -327.53609106 </i>
    <i name="e_0_energy">   -327.54200308 </i>
   </energy>
  </scstep>
  <scstep>
   <time name="diag">    0.20    0.20</time>
   <time name="diis">    0.43    0.43</time>
   <time name="orth">    0.05    0.05</time>
   <time name="total">    0.76    0.76</time>
   <energy>
    <i name="e_fr_energy">   -327.54805706 </i>
    <i name="e_wo_entrp">   -327.53623648 </i>
    <i name="e_0_energy">   -327.54214677 </i>
   </energy>
  </scstep>
  <scstep>
   <time name="diag">    0.21    0.21</time>
   <time name="diis">    0.37    0.37</time>
   <time name="orth">    0.05    0.05</time>
   <time name="total">    0.74    0.74</time>
   <energy>
    <i name="e_fr_energy">   -327.54813760 </i>
    <i name="e_wo_entrp">   -327.53629901 </i>
    <i name="e_0_energy">   -327.54221831 </i>
   </energy>
  </scstep>
  <scstep>
   <time name="diag">    0.20    0.20</time>
   <time name="diis">    0.36    0.36</time>
   <time name="orth">    0.05    0.05</time>
   <time name="total">    0.69    0.69</time>
   <energy>
    <i name="e_fr_energy">   -327.54822387 </i>
    <i name="e_wo_entrp">   -327.53638809 </i>
    <i name="e_0_energy">   -327.54230598 </i>
   </energy>
  </scstep>
  <scstep>
   <time name="diag">    0.20    0.20</time>
   <time name="diis">    0.30    0.30</time>
   <time name="orth">    0.05    0.05</time>
   <time name="total">    0.63    0.63</time>
   <energy>
    <i name="e_fr_energy">   -327.54832702 </i>
    <i name="e_wo_entrp">   -327.53648888 </i>
    <i name="e_0_energy">   -327.54240795 </i>
   </energy>
  </scstep>
  <scstep>
   <time name="diag">    0.20    0.20</time>
   <time name="diis">    0.28    0.28</time>
   <time name="orth">    0.05    0.05</time>
   <time name="total">    0.60    0.61</time>
   <energy>
    <i name="e_fr_energy">   -327.54839804 </i>
    <i name="e_wo_entrp">   -327.53655636 </i>
    <i name="e_0_energy">   -327.54247720 </i>
   </energy>
  </scstep>
  <scstep>
   <time name="diag">    0.20    0.20</time>
   <time name="diis">    0.28    0.28</time>
   <time name="orth">    0.05    0.05</time>
   <time name="total">    0.60    0.61</time>
   <energy>
    <i name="e_fr_energy">   -327.54843565 </i>
    <i name="e_wo_entrp">   -327.53659110 </i>
    <i name="e_0_energy">   -327.54251337 </i>
   </energy>
  </scstep>
  <scstep>
   <time name="diag">    0.29    0.29</time>
   <time name="diis">    0.24    0.24</time>
   <time name="orth">    0.05    0.05</time>
   <time name="total">    0.65    0.65</time>
   <energy>
    <i name="e_fr_energy">   -327.54845233 </i>
    <i name="e_wo_entrp">   -327.53660790 </i>
    <i name="e_0_energy">   -327.54253011 </i>
   </energy>
  </scstep>
  <scstep>
   <time name="diag">    0.20    0.21</time>
   <time name="diis">    0.24    0.25</time>
   <time name="orth">    0.05    0.05</time>
   <time name="total">    0.58    0.60</time>
   <energy>
    <i name="e_fr_energy">   -327.54847277 </i>
    <i name="e_wo_entrp">   -327.53662886 </i>
    <i name="e_0_energy">   -327.54255081 </i>
   </energy>
  </scstep>
  <scstep>
   <time name="diag">    0.20    0.20</time>
   <time name="diis">    0.22    0.22</time>
   <time name="orth">    0.05    0.05</time>
   <time name="total">    0.54    0.55</time>
   <energy>
    <i name="e_fr_energy">   -327.54848194 </i>
    <i name="e_wo_entrp">   -327.53663757 </i>
    <i name="e_0_energy">   -327.54255975 </i>
   </energy>
  </scstep>
  <scstep>
   <time name="diag">    0.20    0.20</time>
   <time name="diis">    0.21    0.21</time>
   <time name="orth">    0.05    0.05</time>
   <time name="total">    0.53    0.53</time>
   <energy>
    <i name="e_fr_energy">   -327.54848598 </i>
    <i name="e_wo_entrp">   -327.53664160 </i>
    <i name="e_0_energy">   -327.54256379 </i>
   </energy>
  </scstep>
  <scstep>
   <time name="diag">    0.20    0.20</time>
   <time name="diis">    0.19    0.19</time>
   <time name="orth">    0.05    0.05</time>
   <time name="total">    0.49    0.49</time>
   <energy>
    <i name="alphaZ">     96.77598676 </i>
    <i name="ewald">  16556.38943994 </i>
    <i name="hartreedc"> -22715.69439671 </i>
    <i name="XCdc">    560.16082243 </i>
    <i name="pawpsdc">  16977.44342893 </i>
    <i name="pawaedc"> -17181.26151825 </i>
    <i name="eentropy">     -0.01184415 </i>
    <i name="bandstr">  -1784.91159348 </i>
    <i name="atom">   7163.56118773 </i>
    <i name="e_fr_energy">   -327.54848679 </i>
    <i name="e_wo_entrp">   -327.53664265 </i>
    <i name="e_0_energy">   -327.54256472 </i>
   </energy>
  </scstep>
  <structure>
   <crystal>
    <varray name="basis" >
     <v>      12.78673092      -0.00077210       0.00997392 </v>
     <v>      -0.00044577       7.36577635       0.00314206 </v>
     <v>       0.01170419       0.00638630      15.02400530 </v>
    </varray>
    <i name="volume">   1415.02280149 </i>
    <varray name="rec_basis" >
     <v>       0.07820612       0.00000476      -0.00006093 </v>
     <v>       0.00000824       0.13576304      -0.00005772 </v>
     <v>      -0.00005192      -0.00002840       0.06656020 </v>
    </varray>
   </crystal>
   <varray name="positions" >
    <v>       0.16700132       0.16573803       0.24998909 </v>
    <v>       0.00064389      -0.00001357       0.25000357 </v>
    <v>       0.05539033       0.16620875       0.24998970 </v>
    <v>       0.22095340      -0.00003946       0.25000938 </v>
    <v>       0.49814407       0.16783811       0.24947159 </v>
    <v>       0.33490342      -0.00003750       0.24999226 </v>
    <v>       0.38953305       0.16480778       0.24987925 </v>
    <v>       0.55722809       0.00003971       0.25009752 </v>
    <v>       0.83355296       0.16739985       0.25007971 </v>
    <v>       0.66605660      -0.00004938       0.25014414 </v>
    <v>       0.72212580       0.16524308       0.24949793 </v>
    <v>       0.88795458      -0.00004268       0.25001119 </v>
    <v>       0.16656818       0.49998757       0.24998515 </v>
    <v>      -0.00024356       0.33411948       0.25000060 </v>
    <v>       0.05542366       0.49995819       0.24998690 </v>
    <v>       0.22235140       0.33530025       0.25002043 </v>
    <v>       0.33470930       0.33494806       0.25023165 </v>
    <v>       0.39014542       0.49993925       0.24979441 </v>
    <v>       0.55287646       0.32596391       0.24816412 </v>
    <v>       0.83189019       0.49994097       0.24978444 </v>
    <v>       0.66828966       0.32793074       0.24585824 </v>
    <v>       0.73044554       0.50024868       0.24429770 </v>
    <v>       0.88934636       0.33233492       0.25015804 </v>
    <v>       0.16704088       0.83431235       0.24998935 </v>
    <v>      -0.00026129       0.66592766       0.25000037 </v>
    <v>       0.05535216       0.83379819       0.24998983 </v>
    <v>       0.22235734       0.66470042       0.25002090 </v>
    <v>       0.49829146       0.83180848       0.24957579 </v>
    <v>       0.33471593       0.66512246       0.25022119 </v>
    <v>       0.38943648       0.83521274       0.24988547 </v>
    <v>       0.55353570       0.67318397       0.24881519 </v>
    <v>       0.83360287       0.83267350       0.25006644 </v>
    <v>       0.66749623       0.67121755       0.24680399 </v>
    <v>       0.72201696       0.83466216       0.24958790 </v>
    <v>       0.88934746       0.66767287       0.25015389 </v>
    <v>       0.49033947       0.50054473       0.24089793 </v>
    <v>       0.61147829       0.49483818       0.37789476 </v>
   </varray>
  </structure>
  <varray name="forces" >
   <v>      -0.27066010       0.76336657       0.00290444 </v>
   <v>      -0.83242535       0.00330454       0.01178443 </v>
   <v>       0.28528996       0.33359249      -0.00130381 </v>
   <v>       1.45744950       0.02705802       0.00673210 </v>
   <v>       0.98602596      -2.14374550      -0.05763528 </v>
   <v>      -1.35981514       0.04668483      -0.00935545 </v>
   <v>      -1.26606390       0.98878487      -0.01959147 </v>
   <v>      -1.58216772      -0.09910727       0.05892857 </v>
   <v>       0.04936033      -0.41214597      -0.02032788 </v>
   <v>       0.40267884      -0.02434183       0.07135374 </v>
   <v>       0.33975200      -0.15377399      -0.18815059 </v>
   <v>       0.74679116       0.04173842       0.04471542 </v>
   <v>      -0.23672221       0.00210240      -0.01650992 </v>
   <v>       0.17645390      -0.41664111       0.05225840 </v>
   <v>       0.02360920       0.02266336      -0.01845652 </v>
   <v>       0.66438809      -0.70288120       0.08019393 </v>
   <v>      -0.98632681      -1.16160918       0.08122746 </v>
   <v>      -3.48292516       0.09845031      -0.24937544 </v>
   <v>       1.15811217       3.66699330      -0.55843588 </v>
   <v>       5.29206646       0.06055534      -0.14593586 </v>
   <v>      -0.94786131       2.49754122      -0.39371413 </v>
   <v>      -7.75954329      -0.14800268      -0.42760296 </v>
   <v>      -0.22142113       0.25617726       0.05511942 </v>
   <v>      -0.31868908      -0.80196836       0.00191632 </v>
   <v>       0.17623801       0.37832472       0.05206140 </v>
   <v>       0.32643145      -0.32582983      -0.00608796 </v>
   <v>       0.67023055       0.71499659       0.08209484 </v>
   <v>       1.03819745       2.09658373      -0.01139848 </v>
   <v>      -1.03996633       1.09843505       0.09099037 </v>
   <v>      -1.04592259      -1.07485595      -0.02300958 </v>
   <v>       0.49860567      -3.30586274      -0.59939876 </v>
   <v>      -0.08085754       0.32955330      -0.02412243 </v>
   <v>      -0.30360883      -2.16271417      -0.45647989 </v>
   <v>       0.22706241      -0.01305209      -0.12427188 </v>
   <v>      -0.19958663      -0.27155900       0.06820499 </v>
   <v>       7.44284622      -0.21332478      -0.17595007 </v>
   <v>      -0.02702619       0.00450933       2.76662839 </v>
  </varray>
  <varray name="stress" >
   <v>      16.32849254       0.05153496      -0.49773029 </v>
   <v>       0.05153499      11.97142066      -0.06389101 </v>
   <v>      -0.49773028      -0.06389104       6.14303415 </v>
  </varray>
  <energy>
   <i name="e_fr_energy">   -327.54848679 </i>
   <i name="e_wo_entrp">   -327.54256472 </i>
   <i name="e_0_energy">     -0.01184415 </i>
  </energy>
  <time name="totalsc">   12.83   12.92</time>
 </calculation>
 <calculation>
  <scstep>
   <time name="dav">    0.94    0.95</time>
   <time name="total">    1.02    1.03</time>
   <energy>
    <i name="alphaZ">     96.77598676 </i>
    <i name="ewald">  16695.17340314 </i>
    <i name="hartreedc"> -22855.25284986 </i>
    <i name="XCdc">    560.41237155 </i>
    <i name="pawpsdc">  16977.43686064 </i>
    <i name="pawaedc"> -17181.25469458 </i>
    <i name="eentropy">     -0.01036381 </i>
    <i name="bandstr">  -1784.54421570 </i>
    <i name="atom">   7163.56118773 </i>
    <i name="e_fr_energy">   -327.70231413 </i>
    <i name="e_wo_entrp">   -327.69195032 </i>
    <i name="e_0_energy">   -327.69713223 </i>
   </energy>
  </scstep>
  <scstep>
   <time name="diag">    0.20    0.20</time>
   <time name="diis">    0.38    0.38</time>
   <time name="orth">    0.05    0.05</time>
   <time name="total">    0.71    0.71</time>
   <energy>
    <i name="e_fr_energy">   -327.79466826 </i>
    <i name="e_wo_entrp">   -327.78506800 </i>
    <i name="e_0_energy">   -327.78986813 </i>
   </energy>
  </scstep>
  <scstep>
   <time name="diag">    0.20    0.20</time>
   <time name="diis">    0.38    0.39</time>
   <time name="orth">    0.05    0.05</time>
   <time name="total">    0.70    0.72</time>
   <energy>
    <i name="e_fr_energy">   -327.78961359 </i>
    <i name="e_wo_entrp">   -327.78002058 </i>
    <i name="e_0_energy">   -327.78481708 </i>
   </energy>
  </scstep>
  <scstep>
   <time name="diag">    0.20    0.20</time>
   <time name="diis">    0.37    0.38</time>
   <time name="orth">    0.05    0.05</time>
   <time name="total">    0.70    0.71</time>
   <energy>
    <i name="e_fr_energy">   -327.78896008 </i>
    <i name="e_wo_entrp">   -327.77951775 </i>
    <i name="e_0_energy">   -327.78423892 </i>
   </energy>
  </scstep>
  <scstep>
   <time name="diag">    0.20    0.20</time>
   <time name="diis">    0.40    0.40</time>
   <time name="orth">    0.05    0.05</time>
   <time name="total">    0.72    0.72</time>
   <energy>
    <i name="e_fr_energy">   -327.78893417 </i>
    <i name="e_wo_entrp">   -327.77948250 </i>
    <i name="e_0_energy">   -327.78420834 </i>
   </energy>
  </scstep>
  <scstep>
   <time name="diag">    0.20    0.20</time>
   <time name="diis">    0.43    0.43</time>
   <time name="orth">    0.05    0.05</time>
   <time name="total">    0.75    0.75</time>
   <energy>
    <i name="e_fr_energy">   -327.78900434 </i>
    <i name="e_wo_entrp">   -327.77954015 </i>
    <i name="e_0_energy">   -327.78427224 </i>
   </energy>
  </scstep>
  <scstep>
   <time name="diag">    0.20    0.20</time>
   <time name="diis">    0.37    0.37</time>
   <time name="orth">    0.05    0.05</time>
   <time name="total">    0.69    0.70</time>
   <energy>
    <i name="e_fr_energy">   -327.78905675 </i>
    <i name="e_wo_entrp">   -327.77960120 </i>
    <i name="e_0_energy">   -327.78432898 </i>
   </energy>
  </scstep>
  <scstep>
   <time name="diag">    0.20    0.20</time>
   <time name="diis">    0.31    0.31</time>
   <time name="orth">    0.05    0.05</time>
   <time name="total">    0.63    0.64</time>
   <energy>
    <i name="e_fr_energy">   -327.78909393 </i>
    <i name="e_wo_entrp">   -327.77963757 </i>
    <i name="e_0_energy">   -327.78436575 </i>
   </energy>
  </scstep>
  <scstep>
   <time name="diag">    0.20    0.20</time>
   <time name="diis">    0.30    0.30</time>
   <time name="orth">    0.05    0.05</time>
   <time name="total">    0.63    0.63</time>
   <energy>
    <i name="e_fr_energy">   -327.78914569 </i>
    <i name="e_wo_entrp">   -327.77969726 </i>
    <i name="e_0_energy">   -327.78442148 </i>
   </energy>
  </scstep>
  <scstep>
   <time name="diag">    0.20    0.20</time>
   <time name="diis">    0.24    0.25</time>
   <time name="orth">    0.05    0.05</time>
   <time name="total">    0.59    0.59</time>
   <energy>
    <i name="e_fr_energy">   -327.78917657 </i>
    <i name="e_wo_entrp">   -327.77973001 </i>
    <i name="e_0_energy">   -327.78445329 </i>
   </energy>
  </scstep>
  <scstep>
   <time name="diag">    0.20    0.20</time>
   <time name="diis">    0.25    0.25</time>
   <time name="orth">    0.12    0.12</time>
   <time name="total">    0.65    0.65</time>
   <energy>
    <i name="e_fr_energy">   -327.78919490 </i>
    <i name="e_wo_entrp">   -327.77974981 </i>
    <i name="e_0_energy">   -327.78447235 </i>
   </energy>
  </scstep>
  <scstep>
   <time name="diag">    0.20    0.20</time>
   <time name="diis">    0.24    0.24</time>
   <time name="orth">    0.04    0.05</time>
   <time name="total">    0.56    0.57</time>
   <energy>
    <i name="e_fr_energy">   -327.78919906 </i>
    <i name="e_wo_entrp">   -327.77975483 </i>
    <i name="e_0_energy">   -327.78447695 </i>
   </energy>
  </scstep>
  <scstep>
   <time name="diag">    0.20    0.20</time>
   <time name="diis">    0.23    0.23</time>
   <time name="orth">    0.05    0.05</time>
   <time name="total">    0.55    0.56</time>
   <energy>
    <i name="e_fr_energy">   -327.78920376 </i>
    <i name="e_wo_entrp">   -327.77976012 </i>
    <i name="e_0_energy">   -327.78448194 </i>
   </energy>
  </scstep>
  <scstep>
   <time name="diag">    0.24    0.24</time>
   <time name="diis">    0.21    0.21</time>
   <time name="orth">    0.05    0.05</time>
   <time name="total">    0.57    0.57</time>
   <energy>
    <i name="e_fr_energy">   -327.78920684 </i>
    <i name="e_wo_entrp">   -327.77976270 </i>
    <i name="e_0_energy">   -327.78448477 </i>
   </energy>
  </scstep>
  <scstep>
   <time name="diag">    0.20    0.20</time>
   <time name="diis">    0.20    0.20</time>
   <time name="orth">    0.05    0.05</time>
   <time name="total">    0.53    0.53</time>
   <energy>
    <i name="e_fr_energy">   -327.78920825 </i>
    <i name="e_wo_entrp">   -327.77976393 </i>
    <i name="e_0_energy">   -327.78448609 </i>
   </energy>
  </scstep>
  <scstep>
   <time name="diag">    0.20    0.20</time>
   <time name="diis">    0.18    0.18</time>
   <time name="orth">    0.05    0.05</time>
   <time name="total">    0.47    0.47</time>
   <energy>
    <i name="alphaZ">     96.77598676 </i>
    <i name="ewald">  16695.17340314 </i>
    <i name="hartreedc"> -22847.01776129 </i>
    <i name="XCdc">    560.23019041 </i>
    <i name="pawpsdc">  16940.76578844 </i>
    <i name="pawaedc"> -17144.86633756 </i>
    <i name="eentropy">     -0.00944427 </i>
    <i name="bandstr">  -1792.40222218 </i>
    <i name="atom">   7163.56118773 </i>
    <i name="e_fr_energy">   -327.78920883 </i>
    <i name="e_wo_entrp">   -327.77976456 </i>
    <i name="e_0_energy">   -327.78448669 </i>
   </energy>
  </scstep>
  <structure>
   <crystal>
    <varray name="basis" >
     <v>      12.78546730      -0.00054214       0.00700327 </v>
     <v>      -0.00031300       7.37001073       0.00220623 </v>
     <v>       0.00821820       0.00448420      15.01685136 </v>
    </varray>
    <i name="volume">   1415.02280149 </i>
    <varray name="rec_basis" >
     <v>       0.07821382       0.00000333      -0.00004280 </v>
     <v>       0.00000578       0.13568503      -0.00004052 </v>
     <v>      -0.00003648      -0.00001994       0.06659188 </v>
    </varray>
   </crystal>
   <varray name="positions" >
    <v>       0.16690268       0.16601613       0.24999234 </v>
    <v>       0.00045218      -0.00000954       0.25000264 </v>
    <v>       0.05544085       0.16634639       0.24999270 </v>
    <v>       0.22133052      -0.00002764       0.25000634 </v>
    <v>       0.49869650       0.16748945       0.24962843 </v>
    <v>       0.33443494      -0.00002636       0.24999487 </v>
    <v>       0.38934157       0.16536344       0.24991517 </v>
    <v>       0.55673146       0.00002783       0.25006885 </v>
    <v>       0.83348658       0.16718206       0.25005610 </v>
    <v>       0.66623928      -0.00003459       0.25010115 </v>
    <v>       0.72215372       0.16566877       0.24964712 </v>
    <v>       0.88823310      -0.00002991       0.25000768 </v>
    <v>       0.16659849       0.49999128       0.24998954 </v>
    <v>      -0.00017105       0.33388389       0.25000042 </v>
    <v>       0.05546425       0.49997067       0.24999076 </v>
    <v>       0.22231226       0.33471230       0.25001451 </v>
    <v>       0.33429867       0.33446522       0.25016314 </v>
    <v>       0.38977157       0.49995729       0.24985579 </v>
    <v>       0.55367504       0.32816168       0.24870906 </v>
    <v>       0.83231882       0.49995857       0.24984825 </v>
    <v>       0.66780635       0.32954085       0.24708984 </v>
    <v>       0.72799489       0.50017274       0.24599501 </v>
    <v>       0.88921054       0.33263190       0.25011107 </v>
    <v>       0.16693044       0.83401918       0.24999265 </v>
    <v>      -0.00018348       0.66614920       0.25000016 </v>
    <v>       0.05541404       0.83365847       0.24999284 </v>
    <v>       0.22231647       0.66528818       0.25001459 </v>
    <v>       0.49880007       0.83226246       0.24970150 </v>
    <v>       0.33430336       0.66558429       0.25015559 </v>
    <v>       0.38927372       0.83465084       0.24991975 </v>
    <v>       0.55413803       0.67123986       0.24916752 </v>
    <v>       0.83352164       0.83286941       0.25004670 </v>
    <v>       0.66724931       0.66985965       0.24775482 </v>
    <v>       0.72207729       0.83426452       0.24971049 </v>
    <v>       0.88921129       0.66737363       0.25010828 </v>
    <v>       0.49321334       0.50038013       0.24360269 </v>
    <v>       0.61105130       0.49442774       0.37000165 </v>
   </varray>
  </structure>
  <varray name="forces" >
   <v>      -0.14448869       0.50148440      -0.00035337 </v>
   <v>      -0.52376513       0.00309361       0.00751264 </v>
   <v>       0.18280739       0.21355212      -0.00280712 </v>
   <v>       0.93967282       0.01784378       0.00766487 </v>
   <v>       0.59505044      -1.41184067      -0.11145468 </v>
   <v>      -0.84362767       0.03001744      -0.00559803 </v>
   <v>      -0.82632463       0.62493016      -0.02687449 </v>
   <v>      -0.99806132      -0.06886117       0.04487919 </v>
   <v>       0.06887312      -0.25910906      -0.01040805 </v>
   <v>       0.24115015      -0.02323589       0.06384839 </v>
   <v>       0.20262128      -0.15231488      -0.20102219 </v>
   <v>       0.45162423       0.03241906       0.03446545 </v>
   <v>      -0.13584898       0.00498154      -0.01309693 </v>
   <v>       0.12689654      -0.24390234       0.03728086 </v>
   <v>      -0.02794294       0.01313306      -0.01245146 </v>
   <v>       0.45768653      -0.41344377       0.05868939 </v>
   <v>      -0.55214744      -0.75685640       0.06988686 </v>
   <v>      -1.88038062       0.07347541      -0.29507303 </v>
   <v>       0.54170154       2.50804835      -0.35581164 </v>
   <v>       3.22084222       0.04268481      -0.20264273 </v>
   <v>      -0.54686580       1.73131979      -0.53718479 </v>
   <v>      -4.70686546      -0.10855461      -0.69344589 </v>
   <v>      -0.14771306       0.14185437       0.05167935 </v>
   <v>      -0.18188965      -0.52329605       0.00281300 </v>
   <v>       0.13228158       0.21777113       0.03811173 </v>
   <v>       0.21063985      -0.20854540      -0.00378596 </v>
   <v>       0.45846849       0.41803687       0.05933397 </v>
   <v>       0.63569559       1.38060301      -0.06987454 </v>
   <v>      -0.58824980       0.71535755       0.07424052 </v>
   <v>      -0.68369040      -0.68193501      -0.02662745 </v>
   <v>       0.09476514      -2.26878219      -0.38843985 </v>
   <v>      -0.03094582       0.19863219      -0.01098661 </v>
   <v>      -0.12904064      -1.50607687      -0.52196550 </v>
   <v>       0.11987707       0.03941372      -0.14115969 </v>
   <v>      -0.13246427      -0.15133980       0.05948241 </v>
   <v>       4.35787136      -0.14893027      -0.78723546 </v>
   <v>       0.04178699       0.01837202       3.80841084 </v>
  </varray>
  <varray name="stress" >
   <v>      13.47288603       0.02607496      -0.08649319 </v>
   <v>       0.02607495       9.96594632       0.01014963 </v>
   <v>      -0.08649318       0.01014963       7.98750633 </v>
  </varray>
  <energy>
   <i name="e_fr_energy">   -327.78920883 </i>
   <i name="e_wo_entrp">   -327.78448669 </i>
   <i name="e_0_energy">     -0.00944427 </i>
  </energy>
  <time name="totalsc">   11.22   11.32</time>
 </calculation>
 <calculation>
  <scstep>
   <time name="dav">    1.00    1.00</time>
   <time name="total">    1.07    1.08</time>
   <energy>
    <i name="alphaZ">     96.77598676 </i>
    <i name="ewald">  16311.08467602 </i>
    <i name="hartreedc"> -22477.38690428 </i>
    <i name="XCdc">    559.53060602 </i>
    <i name="pawpsdc">  16940.76060809 </i>
    <i name="pawaedc"> -17144.86112732 </i>
    <i name="eentropy">     -0.01251720 </i>
    <i name="bandstr">  -1777.51674866 </i>
    <i name="atom">   7163.56118773 </i>
    <i name="e_fr_energy">   -328.06423283 </i>
    <i name="e_wo_entrp">   -328.05171563 </i>
    <i name="e_0_energy">   -328.05797423 </i>
   </energy>
  </scstep>
  <scstep>
   <time name="diag">    0.20    0.20</time>
   <time name="diis">    0.38    0.38</time>
   <time name="orth">    0.05    0.05</time>
   <time name="total">    0.70    0.70</time>
   <energy>
    <i name="e_fr_energy">   -329.04334517 </i>
    <i name="e_wo_entrp">   -329.03129142 </i>
    <i name="e_0_energy">   -329.03731829 </i>
   </energy>
  </scstep>
  <scstep>
   <time name="diag">    0.20    0.20</time>
   <time name="diis">    0.40    0.40</time>
   <time name="orth">    0.05    0.05</time>
   <time name="total">    0.72    0.73</time>
   <energy>
    <i name="e_fr_energy">   -329.03821033 </i>
    <i name="e_wo_entrp">   -329.02599865 </i>
    <i name="e_0_energy">   -329.03210449 </i>
   </energy>
  </scstep>
  <scstep>
   <time name="diag">    0.20    0.20</time>
   <time name="diis">    0.38    0.38</time>
   <time name="orth">    0.05    0.05</time>
   <time name="total">    0.70    0.70</time>
   <energy>
    <i name="e_fr_energy">   -329.01597752 </i>
    <i name="e_wo_entrp">   -329.00366692 </i>
    <i name="e_0_energy">   -329.00982222 </i>
   </energy>
  </scstep>
  <scstep>
   <time name="diag">    0.22    0.22</time>
   <time name="diis">    0.37    0.37</time>
   <time name="orth">    0.05    0.05</time>
   <time name="total">    0.72    0.72</time>
   <energy>
    <i name="e_fr_energy">   -329.01452413 </i>
    <i name="e_wo_entrp">   -329.00218828 </i>
    <i name="e_0_energy">   -329.00835620 </i>
   </energy>
  </scstep>
  <scstep>
   <time name="diag">    0.20    0.20</time>
   <time name="diis">    0.43    0.44</time>
   <time name="orth">    0.07    0.07</time>
   <time name="total">    0.78    0.79</time>
   <energy>
    <i name="e_fr_energy">   -329.01468585 </i>
    <i name="e_wo_entrp">   -329.00235139 </i>
    <i name="e_0_energy">   -329.00851862 </i>
   </energy>
  </scstep>
  <scstep>
   <time name="diag">    0.20    0.20</time>
   <time name="diis">    0.37    0.37</time>
   <time name="orth">    0.05    0.05</time>
   <time name="total">    0.70    0.70</time>
   <energy>
    <i name="e_fr_energy">   -329.01468649 </i>
    <i name="e_wo_entrp">   -329.00235662 </i>
    <i name="e_0_energy">   -329.00852156 </i>
   </energy>
  </scstep>
  <scstep>
   <time name="diag">    0.20    0.20</time>
   <time name="diis">    0.37    0.37</time>
   <time name="orth">    0.05    0.05</time>
   <time name="total">    0.69    0.70</time>
   <energy>
    <i name="e_fr_energy">   -329.01465595 </i>
    <i name="e_wo_entrp">   -329.00232234 </i>
    <i name="e_0_energy">   -329.00848915 </i>
   </energy>
  </scstep>
  <scstep>
   <time name="diag">    0.20    0.20</time>
   <time name="diis">    0.40    0.40</time>
   <time name="orth">    0.05    0.05</time>
   <time name="total">    0.72    0.72</time>
   <energy>
    <i name="e_fr_energy">   -329.01470154 </i>
    <i name="e_wo_entrp">   -329.00236633 </i>
    <i name="e_0_energy">   -329.00853394 </i>
   </energy>
  </scstep>
  <scstep>
   <time name="diag">    0.20    0.20</time>
   <time name="diis">    0.29    0.29</time>
   <time name="orth">    0.05    0.05</time>
   <time name="total">    0.62    0.62</time>
   <energy>
    <i name="e_fr_energy">   -329.01471956 </i>
    <i name="e_wo_entrp">   -329.00238504 </i>
    <i name="e_0_energy">   -329.00855230 </i>
   </energy>
  </scstep>
  <scstep>
   <time name="diag">    0.20    0.20</time>
   <time name="diis">    0.34    0.34</time>
   <time name="orth">    0.05    0.05</time>
   <time name="total">    0.66    0.67</time>
   <energy>
    <i name="e_fr_energy">   -329.01477169 </i>
    <i name="e_wo_entrp">   -329.00243691 </i>
    <i name="e_0_energy">   -329.00860430 </i>
   </energy>
  </scstep>
  <scstep>
   <time name="diag">    0.21    0.21</time>
   <time name="diis">    0.25    0.25</time>
   <time name="orth">    0.05    0.05</time>
   <time name="total">    0.58    0.58</time>
   <energy>
    <i name="e_fr_energy">   -329.01478420 </i>
    <i name="e_wo_entrp">   -329.00244870 </i>
    <i name="e_0_energy">   -329.00861645 </i>
   </energy>
  </scstep>
  <scstep>
   <time name="diag">    0.20    0.20</time>
   <time name="diis">    0.25    0.25</time>
   <time name="orth">    0.05    0.05</time>
   <time name="total">    0.57    0.57</time>
   <energy>
    <i name="e_fr_energy">   -329.01480281 </i>
    <i name="e_wo_entrp">   -329.00246673 </i>
    <i name="e_0_energy">   -329.00863477 </i>
   </energy>
  </scstep>
  <scstep>
   <time name="diag">    0.20    0.20</time>
   <time name="diis">    0.23    0.23</time>
   <time name="orth">    0.05    0.05</time>
   <time name="total">    0.56    0.56</time>
   <energy>
    <i name="e_fr_energy">   -329.01480548 </i>
    <i name="e_wo_entrp">   -329.00246947 </i>
    <i name="e_0_energy">   -329.00863747 </i>
   </energy>
  </scstep>
  <scstep>
   <time name="diag">    0.20    0.20</time>
   <time name="diis">    0.22    0.22</time>
   <time name="orth">    0.05    0.05</time>
   <time name="total">    0.55    0.55</time>
   <energy>
    <i name="e_fr_energy">   -329.01480792 </i>
    <i name="e_wo_entrp">   -329.00247197 </i>
    <i name="e_0_energy">   -329.00863995 </i>
   </energy>
  </scstep>
  <scstep>
   <time name="diag">    0.20    0.20</time>
   <time name="diis">    0.20    0.20</time>
   <time name="orth">    0.07    0.07</time>
   <time name="total">    0.55    0.55</time>
   <energy>
    <i name="e_fr_energy">   -329.01480931 </i>
    <i name="e_wo_entrp">   -329.00247338 </i>
    <i name="e_0_energy">   -329.00864134 </i>
   </energy>
  </scstep>
  <scstep>
   <time name="diag">    0.20    0.20</time>
   <time name="diis">    0.18    0.18</time>
   <time name="orth">    0.14    0.14</time>
   <time name="total">    0.56    0.56</time>
   <energy>
    <i name="alphaZ">     96.77598676 </i>
    <i name="ewald">  16311.08467602 </i>
    <i name="hartreedc"> -22478.05217884 </i>
    <i name="XCdc">    559.42964547 </i>
    <i name="pawpsdc">  16802.13175377 </i>
    <i name="pawaedc"> -17005.71062432 </i>
    <i name="eentropy">     -0.01233598 </i>
    <i name="bandstr">  -1778.22292050 </i>
    <i name="atom">   7163.56118773 </i>
    <i name="e_fr_energy">   -329.01480988 </i>
    <i name="e_wo_entrp">   -329.00247390 </i>
    <i name="e_0_energy">   -329.00864189 </i>
   </energy>
  </scstep>
  <structure>
   <crystal>
    <varray name="basis" >
     <v>      12.80763052      -0.00072249       0.01104216 </v>
     <v>      -0.00041799       7.36144755       0.00369922 </v>
     <v>       0.01298096       0.00752371      15.00831238 </v>
    </varray>
    <i name="volume">   1415.02280149 </i>
    <varray name="rec_basis" >
     <v>       0.07807851       0.00000447      -0.00006753 </v>
     <v>       0.00000772       0.13584288      -0.00006811 </v>
     <v>      -0.00005745      -0.00003349       0.06662981 </v>
    </varray>
   </crystal>
   <varray name="positions" >
    <v>       0.16680680       0.16708565       0.24998666 </v>
    <v>      -0.00015376      -0.00000662       0.25001562 </v>
    <v>       0.05567788       0.16677197       0.24998364 </v>
    <v>       0.22236595       0.00000756       0.25002146 </v>
    <v>       0.49886383       0.16380277       0.24922030 </v>
    <v>       0.33370759       0.00004611       0.24998338 </v>
    <v>       0.38821289       0.16637081       0.24982011 </v>
    <v>       0.55578124      -0.00016015       0.25018047 </v>
    <v>       0.83370886       0.16674476       0.25007767 </v>
    <v>       0.66637122      -0.00012721       0.25026173 </v>
    <v>       0.72246025       0.16455031       0.24911906 </v>
    <v>       0.88857927       0.00004737       0.25006336 </v>
    <v>       0.16631673       0.50000042       0.24996354 </v>
    <v>      -0.00006488       0.33351979       0.25005551 </v>
    <v>       0.05535281       0.49999061       0.24996644 </v>
    <v>       0.22316343       0.33438860       0.25010991 </v>
    <v>       0.33398447       0.33294912       0.25037354 </v>
    <v>       0.38710691       0.50014931       0.24932797 </v>
    <v>       0.55336741       0.33225546       0.24733518 </v>
    <v>       0.83721328       0.50005963       0.24944820 </v>
    <v>       0.66761466       0.33222189       0.24438148 </v>
    <v>       0.72368269       0.49996493       0.24233649 </v>
    <v>       0.88916692       0.33259472       0.25026028 </v>
    <v>       0.16678826       0.83290772       0.24999208 </v>
    <v>      -0.00007622       0.66645684       0.25005627 </v>
    <v>       0.05568141       0.83325118       0.24998251 </v>
    <v>       0.22317175       0.66562595       0.25011105 </v>
    <v>       0.49910601       0.83569195       0.24940165 </v>
    <v>       0.33392996       0.66700850       0.25036715 </v>
    <v>       0.38834651       0.83348221       0.24982817 </v>
    <v>       0.55336389       0.66746861       0.24804861 </v>
    <v>       0.83359471       0.83315963       0.25006124 </v>
    <v>       0.66741088       0.66746089       0.24550746 </v>
    <v>       0.72219044       0.83500138       0.24931193 </v>
    <v>       0.88919451       0.66738581       0.25026702 </v>
    <v>       0.49626348       0.50019041       0.23822822 </v>
    <v>       0.61178800       0.49512113       0.38789469 </v>
   </varray>
  </structure>
  <varray name="forces" >
   <v>       0.24106846      -0.05902517       0.00796987 </v>
   <v>       0.19984683       0.00155170       0.01655755 </v>
   <v>      -0.01753625      -0.01987690      -0.00156405 </v>
   <v>      -0.27805266      -0.00627374       0.01143868 </v>
   <v>       0.05869440       1.34453500      -0.03498651 </v>
   <v>      -0.53588881      -0.07787657       0.00484984 </v>
   <v>       0.40746123      -0.44273214      -0.03953494 </v>
   <v>       0.15447139       0.02003262       0.01908344 </v>
   <v>      -0.41259851      -0.20759710      -0.05195700 </v>
   <v>      -0.03793132       0.00546373      -0.00041033 </v>
   <v>       0.00326978       0.72172219      -0.16840236 </v>
   <v>       0.28374490      -0.06330936       0.05862533 </v>
   <v>       0.54195342       0.00316814      -0.00765096 </v>
   <v>       0.21441241      -0.24762488       0.07126505 </v>
   <v>      -0.01036947       0.00378642      -0.01843796 </v>
   <v>      -0.60470313      -0.25399302       0.09540450 </v>
   <v>      -0.37846519       0.24745420      -0.05081294 </v>
   <v>       1.05682694      -0.07570499      -0.58095409 </v>
   <v>       0.73867940       0.39755289      -0.55014379 </v>
   <v>      -2.71051440      -0.03859569      -0.50622393 </v>
   <v>      -1.06048623       0.49028695      -0.16476447 </v>
   <v>       0.93752206      -0.00629717       0.04558040 </v>
   <v>       0.63959601      -0.04270219      -0.00925025 </v>
   <v>       0.26211334       0.06356639       0.00932261 </v>
   <v>       0.24062794       0.26094874       0.07246090 </v>
   <v>      -0.02867618      -0.00038784       0.00067151 </v>
   <v>      -0.64170853       0.25102235       0.09950561 </v>
   <v>      -0.08923894      -1.24682146       0.00543934 </v>
   <v>      -0.34561287      -0.17176343      -0.04444909 </v>
   <v>       0.36841572       0.49402580      -0.03840603 </v>
   <v>       0.75779221      -0.42694052      -0.59994020 </v>
   <v>      -0.40498013       0.22706988      -0.04747181 </v>
   <v>      -1.02248612      -0.52271573      -0.26824535 </v>
   <v>       0.12669403      -0.65450133      -0.08290442 </v>
   <v>       0.60707220       0.08795689      -0.00058758 </v>
   <v>       0.82155402      -0.05838804       0.57707389 </v>
   <v>      -0.08256793       0.00298339       2.17184957 </v>
  </varray>
  <varray name="stress" >
   <v>       1.53713472       0.06526383      -0.33586892 </v>
   <v>       0.06526378      10.99874132      -0.00253034 </v>
   <v>      -0.33586891      -0.00253035       5.06164749 </v>
  </varray>
  <energy>
   <i name="e_fr_energy">   -329.01480988 </i>
   <i name="e_wo_entrp">   -329.00864189 </i>
   <i name="e_0_energy">     -0.01233598 </i>
  </energy>
  <time name="totalsc">   12.23   12.30</time>
 </calculation>
 <calculation>
  <scstep>
   <time name="dav">    0.95    0.95</time>
   <time name="total">    1.03    1.03</time>
   <energy>
    <i name="alphaZ">     96.77598676 </i>
    <i name="ewald">  16252.81384062 </i>
    <i name="hartreedc"> -22421.28560207 </i>
    <i name="XCdc">    559.34589256 </i>
    <i name="pawpsdc">  16802.13681567 </i>
    <i name="pawaedc"> -17005.71558295 </i>
    <i name="eentropy">     -0.01261026 </i>
    <i name="bandstr">  -1776.65032072 </i>
    <i name="atom">   7163.56118773 </i>
    <i name="e_fr_energy">   -329.03039264 </i>
    <i name="e_wo_entrp">   -329.01778238 </i>
    <i name="e_0_energy">   -329.02408751 </i>
   </energy>
  </scstep>
  <scstep>
   <time name="diag">    0.20    0.20</time>
   <time name="diis">    0.37    0.37</time>
   <time name="orth">    0.05    0.05</time>
   <time name="total">    0.69    0.69</time>
   <energy>
    <i name="e_fr_energy">   -329.03574148 </i>
    <i name="e_wo_entrp">   -329.02316456 </i>
    <i name="e_0_energy">   -329.02945302 </i>
   </energy>
  </scstep>
  <scstep>
   <time name="diag">    0.20    0.20</time>
   <time name="diis">    0.40    0.40</time>
   <time name="orth">    0.05    0.05</time>
   <time name="total">    0.72    0.73</time>
   <energy>
    <i name="e_fr_energy">   -329.03530044 </i>
    <i name="e_wo_entrp">   -329.02271326 </i>
    <i name="e_0_energy">   -329.02900685 </i>
   </energy>
  </scstep>
  <scstep>
   <time name="diag">    0.20    0.20</time>
   <time name="diis">    0.40    0.40</time>
   <time name="orth">    0.05    0.05</time>
   <time name="total">    0.72    0.73</time>
   <energy>
    <i name="e_fr_energy">   -329.03512886 </i>
    <i name="e_wo_entrp">   -329.02253895 </i>
    <i name="e_0_energy">   -329.02883390 </i>
   </energy>
  </scstep>
  <scstep>
   <time name="diag">    0.22    0.23</time>
   <time name="diis">    0.39    0.39</time>
   <time name="orth">    0.05    0.05</time>
   <time name="total">    0.74    0.74</time>
   <energy>
    <i name="e_fr_energy">   -329.03513140 </i>
    <i name="e_wo_entrp">   -329.02254161 </i>
    <i name="e_0_energy">   -329.02883651 </i>
   </energy>
  </scstep>
  <scstep>
   <time name="diag">    0.20    0.20</time>
   <time name="diis">    0.38    0.38</time>
   <time name="orth">    0.05    0.05</time>
   <time name="total">    0.70    0.70</time>
   <energy>
    <i name="e_fr_energy">   -329.03513366 </i>
    <i name="e_wo_entrp">   -329.02254267 </i>
    <i name="e_0_energy">   -329.02883816 </i>
   </energy>
  </scstep>
  <scstep>
   <time name="diag">    0.20    0.20</time>
   <time name="diis">    0.28    0.28</time>
   <time name="orth">    0.05    0.05</time>
   <time name="total">    0.60    0.60</time>
   <energy>
    <i name="e_fr_energy">   -329.03513627 </i>
    <i name="e_wo_entrp">   -329.02254469 </i>
    <i name="e_0_energy">   -329.02884048 </i>
   </energy>
  </scstep>
  <scstep>
   <time name="diag">    0.20    0.20</time>
   <time name="diis">    0.24    0.24</time>
   <time name="orth">    0.05    0.05</time>
   <time name="total">    0.56    0.57</time>
   <energy>
    <i name="e_fr_energy">   -329.03513929 </i>
    <i name="e_wo_entrp">   -329.02254754 </i>
    <i name="e_0_energy">   -329.02884341 </i>
   </energy>
  </scstep>
  <scstep>
   <time name="diag">    0.20    0.20</time>
   <time name="diis">    0.25    0.25</time>
   <time name="orth">    0.05    0.05</time>
   <time name="total">    0.57    0.58</time>
   <energy>
    <i name="e_fr_energy">   -329.03514331 </i>
    <i name="e_wo_entrp">   -329.02255161 </i>
    <i name="e_0_energy">   -329.02884746 </i>
   </energy>
  </scstep>
  <scstep>
   <time name="diag">    0.20    0.20</time>
   <time name="diis">    0.24    0.24</time>
   <time name="orth">    0.05    0.05</time>
   <time name="total">    0.56    0.57</time>
   <energy>
    <i name="e_fr_energy">   -329.03514752 </i>
    <i name="e_wo_entrp">   -329.02255556 </i>
    <i name="e_0_energy">   -329.02885154 </i>
   </energy>
  </scstep>
  <scstep>
   <time name="diag">    0.20    0.20</time>
   <time name="diis">    0.24    0.24</time>
   <time name="orth">    0.05    0.05</time>
   <time name="total">    0.56    0.57</time>
   <energy>
    <i name="e_fr_energy">   -329.03514945 </i>
    <i name="e_wo_entrp">   -329.02255731 </i>
    <i name="e_0_energy">   -329.02885338 </i>
   </energy>
  </scstep>
  <scstep>
   <time name="diag">    0.20    0.20</time>
   <time name="diis">    0.21    0.21</time>
   <time name="orth">    0.05    0.05</time>
   <time name="total">    0.53    0.54</time>
   <energy>
    <i name="e_fr_energy">   -329.03515151 </i>
    <i name="e_wo_entrp">   -329.02255935 </i>
    <i name="e_0_energy">   -329.02885543 </i>
   </energy>
  </scstep>
  <scstep>
   <time name="diag">    0.20    0.20</time>
   <time name="diis">    0.19    0.19</time>
   <time name="orth">    0.05    0.05</time>
   <time name="total">    0.48    0.49</time>
   <energy>
    <i name="alphaZ">     96.77598676 </i>
    <i name="ewald">  16252.81384062 </i>
    <i name="hartreedc"> -22422.06324086 </i>
    <i name="XCdc">    559.34456215 </i>
    <i name="pawpsdc">  16792.48902330 </i>
    <i name="pawaedc"> -16996.01124084 </i>
    <i name="eentropy">     -0.01259216 </i>
    <i name="bandstr">  -1775.93267867 </i>
    <i name="atom">   7163.56118773 </i>
    <i name="e_fr_energy">   -329.03515196 </i>
    <i name="e_wo_entrp">   -329.02255980 </i>
    <i name="e_0_energy">   -329.02885588 </i>
   </energy>
  </scstep>
  <structure>
   <crystal>
    <varray name="basis" >
     <v>      12.81109471      -0.00075066       0.01167311 </v>
     <v>      -0.00043439       7.36011093       0.00393246 </v>
     <v>       0.01372500       0.00799853      15.00698068 </v>
    </varray>
    <i name="volume">   1415.02280149 </i>
    <varray name="rec_basis" >
     <v>       0.07805741       0.00000465      -0.00007139 </v>
     <v>       0.00000803       0.13586756      -0.00007242 </v>
     <v>      -0.00006072      -0.00003561       0.06663573 </v>
    </varray>
   </crystal>
   <varray name="positions" >
    <v>       0.16679185       0.16725292       0.24998576 </v>
    <v>      -0.00024826      -0.00000617       0.25001767 </v>
    <v>       0.05571485       0.16683853       0.24998220 </v>
    <v>       0.22252742       0.00001307       0.25002378 </v>
    <v>       0.49888995       0.16322621       0.24915655 </v>
    <v>       0.33359416       0.00005744       0.24998161 </v>
    <v>       0.38803688       0.16652837       0.24980528 </v>
    <v>       0.55563305      -0.00018956       0.25019796 </v>
    <v>       0.83374352       0.16667636       0.25008104 </v>
    <v>       0.66639179      -0.00014171       0.25028683 </v>
    <v>       0.72250808       0.16437542       0.24903652 </v>
    <v>       0.88863326       0.00005946       0.25007204 </v>
    <v>       0.16627279       0.50000185       0.24995949 </v>
    <v>      -0.00004832       0.33346284       0.25006413 </v>
    <v>       0.05533543       0.49999373       0.24996264 </v>
    <v>       0.22329616       0.33433797       0.25012479 </v>
    <v>       0.33393545       0.33271198       0.25040646 </v>
    <v>       0.38669140       0.50017936       0.24924558 </v>
    <v>       0.55331952       0.33289581       0.24712039 </v>
    <v>       0.83797658       0.50007548       0.24938546 </v>
    <v>       0.66758493       0.33264138       0.24395812 </v>
    <v>       0.72301042       0.49993265       0.24176482 </v>
    <v>       0.88916011       0.33258889       0.25028360 </v>
    <v>       0.16676609       0.83273388       0.24999201 </v>
    <v>      -0.00005949       0.66650495       0.25006503 </v>
    <v>       0.05572311       0.83318748       0.24998088 </v>
    <v>       0.22330512       0.66567878       0.25012609 </v>
    <v>       0.49915375       0.83622833       0.24935472 </v>
    <v>       0.33387172       0.66723124       0.25040021 </v>
    <v>       0.38820192       0.83329944       0.24981391 </v>
    <v>       0.55324323       0.66687886       0.24787380 </v>
    <v>       0.83360611       0.83320501       0.25006351 </v>
    <v>       0.66743620       0.66708587       0.24515621 </v>
    <v>       0.72220811       0.83511665       0.24924961 </v>
    <v>       0.88919188       0.66738770       0.25029183 </v>
    <v>       0.49673946       0.50016110       0.23738803 </v>
    <v>       0.61190184       0.49522842       0.39069145 </v>
   </varray>
  </structure>
  <varray name="forces" >
   <v>       0.29864692      -0.14048925       0.00682186 </v>
   <v>       0.31110351       0.00123003       0.01806564 </v>
   <v>      -0.04411571      -0.06379169      -0.00022057 </v>
   <v>      -0.47816315      -0.01266704       0.00707346 </v>
   <v>      -0.04177348       1.76796918      -0.03149665 </v>
   <v>      -0.46502279      -0.10077503       0.00599298 </v>
   <v>       0.59961974      -0.61419439      -0.04280525 </v>
   <v>       0.35028322       0.03156121       0.01236722 </v>
   <v>      -0.48386324      -0.19603616      -0.06311624 </v>
   <v>      -0.07688969       0.00861324      -0.00985095 </v>
   <v>      -0.02045155       0.84658731      -0.16404391 </v>
   <v>       0.25631080      -0.07308369       0.06422055 </v>
   <v>       0.63799213       0.00218190      -0.00983040 </v>
   <v>       0.22557200      -0.25006898       0.07747577 </v>
   <v>      -0.00199748       0.00180688      -0.01892208 </v>
   <v>      -0.77203416      -0.22159785       0.10025867 </v>
   <v>      -0.35849348       0.40532492      -0.06334180 </v>
   <v>       1.38866365      -0.10750811      -0.63193201 </v>
   <v>       0.80158035       0.05179934      -0.58335428 </v>
   <v>      -3.38272180      -0.05336554      -0.55248230 </v>
   <v>      -1.14916267       0.26693070      -0.10178287 </v>
   <v>       1.60021302       0.02582362       0.14045680 </v>
   <v>       0.76899154      -0.09607368      -0.02294041 </v>
   <v>       0.32491899       0.15036223       0.01207945 </v>
   <v>       0.25187270       0.26477089       0.07872479 </v>
   <v>      -0.06575483       0.03908434       0.00482568 </v>
   <v>      -0.81564529       0.21762372       0.10437987 </v>
   <v>      -0.22832750      -1.65293196       0.01457250 </v>
   <v>      -0.31441622      -0.30998783      -0.05704094 </v>
   <v>       0.51999198       0.68058460      -0.04401328 </v>
   <v>       0.87320154      -0.11408652      -0.63562135 </v>
   <v>      -0.46367628       0.22632181      -0.05699459 </v>
   <v>      -1.17453621      -0.33351140      -0.21125697 </v>
   <v>       0.13455766      -0.75713199      -0.07720311 </v>
   <v>       0.73234221       0.14271122      -0.00974925 </v>
   <v>       0.34932818      -0.04034737       0.77540280 </v>
   <v>      -0.08814459       0.00636134       1.96528119 </v>
  </varray>
  <varray name="stress" >
   <v>       0.42566292       0.09661247      -0.32578632 </v>
   <v>       0.09661248      11.53821591       0.00596252 </v>
   <v>      -0.32578634       0.00596253       4.58828404 </v>
  </varray>
  <energy>
   <i name="e_fr_energy">   -329.03515196 </i>
   <i name="e_wo_entrp">   -329.02885588 </i>
   <i name="e_0_energy">     -0.01259216 </i>
  </energy>
  <time name="totalsc">    9.23    9.31</time>
 </calculation>
 <calculation>
  <scstep>
   <time name="dav">    0.88    0.89</time>
   <time name="total">    0.96    0.96</time>
   <energy>
    <i name="alphaZ">     96.77598676 </i>
    <i name="ewald">  15965.12106729 </i>
    <i name="hartreedc"> -22143.28882900 </i>
    <i name="XCdc">    559.02948024 </i>
    <i name="pawpsdc">  16792.49645200 </i>
    <i name="pawaedc"> -16996.01866879 </i>
    <i name="eentropy">     -0.01188761 </i>
    <i name="bandstr">  -1766.83724860 </i>
    <i name="atom">   7163.56118773 </i>
    <i name="e_fr_energy">   -329.17245999 </i>
    <i name="e_wo_entrp">   -329.16057239 </i>
    <i name="e_0_energy">   -329.16651619 </i>
   </energy>
  </scstep>
  <scstep>
   <time name="diag">    0.20    0.20</time>
   <time name="diis">    0.37    0.37</time>
   <time name="orth">    0.05    0.05</time>
   <time name="total">    0.70    0.70</time>
   <energy>
    <i name="e_fr_energy">   -329.56991756 </i>
    <i name="e_wo_entrp">   -329.55753324 </i>
    <i name="e_0_energy">   -329.56372540 </i>
   </energy>
  </scstep>
  <scstep>
   <time name="diag">    0.20    0.20</time>
   <time name="diis">    0.39    0.39</time>
   <time name="orth">    0.05    0.05</time>
   <time name="total">    0.71    0.71</time>
   <energy>
    <i name="e_fr_energy">   -329.56451864 </i>
    <i name="e_wo_entrp">   -329.55209181 </i>
    <i name="e_0_energy">   -329.55830522 </i>
   </energy>
  </scstep>
  <scstep>
   <time name="diag">    0.20    0.20</time>
   <time name="diis">    0.37    0.37</time>
   <time name="orth">    0.05    0.05</time>
   <time name="total">    0.69    0.70</time>
   <energy>
    <i name="e_fr_energy">   -329.55837974 </i>
    <i name="e_wo_entrp">   -329.54598565 </i>
    <i name="e_0_energy">   -329.55218270 </i>
   </energy>
  </scstep>
  <scstep>
   <time name="diag">    0.20    0.20</time>
   <time name="diis">    0.39    0.39</time>
   <time name="orth">    0.05    0.05</time>
   <time name="total">    0.71    0.72</time>
   <energy>
    <i name="e_fr_energy">   -329.55798249 </i>
    <i name="e_wo_entrp">   -329.54555650 </i>
    <i name="e_0_energy">   -329.55176950 </i>
   </energy>
  </scstep>
  <scstep>
   <time name="diag">    0.19    0.20</time>
   <time name="diis">    0.39    0.43</time>
   <time name="orth">    0.05    0.05</time>
   <time name="total">    0.70    0.76</time>
   <energy>
    <i name="e_fr_energy">   -329.55799313 </i>
    <i name="e_wo_entrp">   -329.54558177 </i>
    <i name="e_0_energy">   -329.55178745 </i>
   </energy>
  </scstep>
  <scstep>
   <time name="diag">    0.28    0.28</time>
   <time name="diis">    0.38    0.38</time>
   <time name="orth">    0.05    0.05</time>
   <time name="total">    0.78    0.80</time>
   <energy>
    <i name="e_fr_energy">   -329.55801617 </i>
    <i name="e_wo_entrp">   -329.54561581 </i>
    <i name="e_0_energy">   -329.55181599 </i>
   </energy>
  </scstep>
  <scstep>
   <time name="diag">    0.20    0.20</time>
   <time name="diis">    0.37    0.37</time>
   <time name="orth">    0.05    0.05</time>
   <time name="total">    0.70    0.70</time>
   <energy>
    <i name="e_fr_energy">   -329.55805575 </i>
    <i name="e_wo_entrp">   -329.54565759 </i>
    <i name="e_0_energy">   -329.55185667 </i>
   </energy>
  </scstep>
  <scstep>
   <time name="diag">    0.24    0.24</time>
   <time name="diis">    0.29    0.29</time>
   <time name="orth">    0.05    0.05</time>
   <time name="total">    0.65    0.66</time>
   <energy>
    <i name="e_fr_energy">   -329.55811094 </i>
    <i name="e_wo_entrp">   -329.54571418 </i>
    <i name="e_0_energy">   -329.55191256 </i>
   </energy>
  </scstep>
  <scstep>
   <time name="diag">    0.20    0.20</time>
   <time name="diis">    0.28    0.28</time>
   <time name="orth">    0.05    0.05</time>
   <time name="total">    0.60    0.61</time>
   <energy>
    <i name="e_fr_energy">   -329.55818222 </i>
    <i name="e_wo_entrp">   -329.54578935 </i>
    <i name="e_0_energy">   -329.55198579 </i>
   </energy>
  </scstep>
  <scstep>
   <time name="diag">    0.20    0.20</time>
   <time name="diis">    0.26    0.26</time>
   <time name="orth">    0.05    0.05</time>
   <time name="total">    0.59    0.59</time>
   <energy>
    <i name="e_fr_energy">   -329.55822157 </i>
    <i name="e_wo_entrp">   -329.54582915 </i>
    <i name="e_0_energy">   -329.55202536 </i>
   </energy>
  </scstep>
  <scstep>
   <time name="diag">    0.20    0.20</time>
   <time name="diis">    0.24    0.24</time>
   <time name="orth">    0.05    0.05</time>
   <time name="total">    0.56    0.57</time>
   <energy>
    <i name="e_fr_energy">   -329.55824195 </i>
    <i name="e_wo_entrp">   -329.54584961 </i>
    <i name="e_0_energy">   -329.55204578 </i>
   </energy>
  </scstep>
  <scstep>
   <time name="diag">    0.31    0.31</time>
   <time name="diis">    0.24    0.24</time>
   <time name="orth">    0.06    0.06</time>
   <time name="total">    0.68    0.69</time>
   <energy>
    <i name="e_fr_energy">   -329.55825386 </i>
    <i name="e_wo_entrp">   -329.54586179 </i>
    <i name="e_0_energy">   -329.55205783 </i>
   </energy>
  </scstep>
  <scstep>
   <time name="diag">    0.20    0.20</time>
   <time name="diis">    0.21    0.21</time>
   <time name="orth">    0.05    0.05</time>
   <time name="total">    0.54    0.54</time>
   <energy>
    <i name="e_fr_energy">   -329.55825852 </i>
    <i name="e_wo_entrp">   -329.54586619 </i>
    <i name="e_0_energy">   -329.55206235 </i>
   </energy>
  </scstep>
  <scstep>
   <time name="diag">    0.20    0.20</time>
   <time name="diis">    0.20    0.20</time>
   <time name="orth">    0.05    0.05</time>
   <time name="total">    0.52    0.53</time>
   <energy>
    <i name="e_fr_energy">   -329.55826075 </i>
    <i name="e_wo_entrp">   -329.54586835 </i>
    <i name="e_0_energy">   -329.55206455 </i>
   </energy>
  </scstep>
  <scstep>
   <time name="diag">    0.20    0.20</time>
   <time name="diis">    0.19    0.19</time>
   <time name="orth">    0.05    0.05</time>
   <time name="total">    0.48    0.48</time>
   <energy>
    <i name="alphaZ">     96.77598676 </i>
    <i name="ewald">  15965.12106729 </i>
    <i name="hartreedc"> -22143.80389558 </i>
    <i name="XCdc">    558.93818688 </i>
    <i name="pawpsdc">  16733.80590436 </i>
    <i name="pawaedc"> -16937.13111371 </i>
    <i name="eentropy">     -0.01239240 </i>
    <i name="bandstr">  -1766.81319292 </i>
    <i name="atom">   7163.56118773 </i>
    <i name="e_fr_energy">   -329.55826159 </i>
    <i name="e_wo_entrp">   -329.54586919 </i>
    <i name="e_0_energy">   -329.55206539 </i>
   </energy>
  </scstep>
  <structure>
   <crystal>
    <varray name="basis" >
     <v>      12.78889491      -0.00018744       0.01180936 </v>
     <v>      -0.00010973       7.37910625       0.00484241 </v>
     <v>       0.01387280       0.00988189      14.99433518 </v>
    </varray>
    <i name="volume">   1415.02280149 </i>
    <varray name="rec_basis" >
     <v>       0.07819291       0.00000121      -0.00007235 </v>
     <v>       0.00000207       0.13551783      -0.00008931 </v>
     <v>      -0.00006158      -0.00004377       0.06669194 </v>
    </varray>
   </crystal>
   <varray name="positions" >
    <v>       0.16726555       0.16745666       0.24999237 </v>
    <v>      -0.00005582      -0.00000061       0.25005250 </v>
    <v>       0.05577743       0.16689518       0.24997650 </v>
    <v>       0.22229350      -0.00000520       0.25004401 </v>
    <v>       0.49891556       0.16649514       0.24886422 </v>
    <v>       0.33233510      -0.00021115       0.24998471 </v>
    <v>       0.38843120       0.16522983       0.24968346 </v>
    <v>       0.55569033      -0.00020412       0.25028296 </v>
    <v>       0.83301590       0.16580899       0.24999897 </v>
    <v>       0.66633359      -0.00017038       0.25036773 </v>
    <v>       0.72265453       0.16632714       0.24847209 </v>
    <v>       0.88929453      -0.00012056       0.25020232 </v>
    <v>       0.16723904       0.50001419       0.24992823 </v>
    <v>       0.00041554       0.33247190       0.25021442 </v>
    <v>       0.05526564       0.50001125       0.24991945 </v>
    <v>       0.22243018       0.33345899       0.25033490 </v>
    <v>       0.33311155       0.33306097       0.25043618 </v>
    <v>       0.38757550       0.49996280       0.24797073 </v>
    <v>       0.55456241       0.33550065       0.24541465 </v>
    <v>       0.83487714       0.49997121       0.24831250 </v>
    <v>       0.66542958       0.33506783       0.24218972 </v>
    <v>       0.72329010       0.49988954       0.23979463 </v>
    <v>       0.89050077       0.33226965       0.25033680 </v>
    <v>       0.16725895       0.83253573       0.25000953 </v>
    <v>       0.00045181       0.66750747       0.25021733 </v>
    <v>       0.05576528       0.83306530       0.24998208 </v>
    <v>       0.22236414       0.66655321       0.25034274 </v>
    <v>       0.49892984       0.83316195       0.24919937 </v>
    <v>       0.33309087       0.66712226       0.25044050 </v>
    <v>       0.38857469       0.83470748       0.24969149 </v>
    <v>       0.55433588       0.66427684       0.24624148 </v>
    <v>       0.83282565       0.83407831       0.24998614 </v>
    <v>       0.66544584       0.66462343       0.24349746 </v>
    <v>       0.72251469       0.83321460       0.24889515 </v>
    <v>       0.89048338       0.66783653       0.25037058 </v>
    <v>       0.49917459       0.49992344       0.23535819 </v>
    <v>       0.61217560       0.49565356       0.40434394 </v>
   </varray>
  </structure>
  <varray name="forces" >
   <v>      -0.36670696      -0.46096672       0.03850610 </v>
   <v>       0.43464317      -0.02409264       0.02592855 </v>
   <v>       0.25876567      -0.32993799       0.02337723 </v>
   <v>      -0.58570474      -0.01674434       0.00544190 </v>
   <v>       0.36060742       0.46162958      -0.02340566 </v>
   <v>       0.71698763       0.07608620       0.01837441 </v>
   <v>      -0.12412652       0.29639984      -0.02134042 </v>
   <v>      -0.13821325       0.03323655      -0.02497532 </v>
   <v>       0.59379674       0.46128688      -0.06704626 </v>
   <v>       0.36584949       0.00983234      -0.09515179 </v>
   <v>      -0.97625768       0.37671477      -0.14480710 </v>
   <v>      -0.55196394       0.01851070       0.06275632 </v>
   <v>      -0.62125782      -0.01642498       0.03593625 </v>
   <v>       0.21559450       0.32404856       0.05853423 </v>
   <v>       0.60147238      -0.01240090       0.00170647 </v>
   <v>      -0.00657834       0.26156606       0.07925178 </v>
   <v>       0.48483733       0.03599610      -0.20356707 </v>
   <v>       0.89217410       0.03107487      -0.50831269 </v>
   <v>      -0.17608297      -0.57158086      -0.62908767 </v>
   <v>      -0.44476385       0.01156878      -0.36925541 </v>
   <v>       0.72049785      -0.53273723       0.07521351 </v>
   <v>       0.20574166       0.01382174       0.29860991 </v>
   <v>      -0.97742811       0.05509891      -0.13807734 </v>
   <v>      -0.39152495       0.47456948       0.03723591 </v>
   <v>       0.16741358      -0.31046205       0.06659415 </v>
   <v>       0.27262750       0.35400227       0.02229023 </v>
   <v>       0.04716129      -0.24328870       0.07927639 </v>
   <v>       0.36879367      -0.44082636      -0.01619470 </v>
   <v>       0.50662566      -0.13519045      -0.19506986 </v>
   <v>      -0.22913760      -0.33114426      -0.00614960 </v>
   <v>       0.00798210       0.50162620      -0.65869345 </v>
   <v>       0.68223818      -0.47020754      -0.03488777 </v>
   <v>       0.58485290       0.49021748      -0.03048791 </v>
   <v>      -0.95369339      -0.30966240      -0.08128965 </v>
   <v>      -0.99304999      -0.11105213      -0.13440256 </v>
   <v>      -0.89404828       0.02444236       1.19425406 </v>
   <v>      -0.05812443       0.00498989       1.25891480 </v>
  </varray>
  <varray name="stress" >
   <v>       4.33479110       0.02064826      -0.04943486 </v>
   <v>       0.02064825       2.62065159      -0.00466875 </v>
   <v>      -0.04943488      -0.00466873       3.04472255 </v>
  </varray>
  <energy>
   <i name="e_fr_energy">   -329.55826159 </i>
   <i name="e_wo_entrp">   -329.55206539 </i>
   <i name="e_0_energy">     -0.01239240 </i>
  </energy>
  <time name="totalsc">   11.32   11.47</time>
 </calculation>
 <calculation>
  <scstep>
   <time name="dav">    0.92    0.93</time>
   <time name="total">    1.00    1.01</time>
   <energy>
    <i name="alphaZ">     96.77598676 </i>
    <i name="ewald">  15930.50840605 </i>
    <i name="hartreedc"> -22110.07492033 </i>
    <i name="XCdc">    558.90619589 </i>
    <i name="pawpsdc">  16733.80094255 </i>
    <i name="pawaedc"> -16937.12596151 </i>
    <i name="eentropy">     -0.01217405 </i>
    <i name="bandstr">  -1765.90278222 </i>
    <i name="atom">   7163.56118773 </i>
    <i name="e_fr_energy">   -329.56311913 </i>
    <i name="e_wo_entrp">   -329.55094508 </i>
    <i name="e_0_energy">   -329.55703211 </i>
   </energy>
  </scstep>
  <scstep>
   <time name="diag">    0.20    0.20</time>
   <time name="diis">    0.37    0.38</time>
   <time name="orth">    0.05    0.05</time>
   <time name="total">    0.69    0.70</time>
   <energy>
    <i name="e_fr_energy">   -329.56468038 </i>
    <i name="e_wo_entrp">   -329.55245127 </i>
    <i name="e_0_energy">   -329.55856583 </i>
   </energy>
  </scstep>
  <scstep>
   <time name="diag">    0.20    0.20</time>
   <time name="diis">    0.37    0.40</time>
   <time name="orth">    0.05    0.05</time>
   <time name="total">    0.69    0.73</time>
   <energy>
    <i name="e_fr_energy">   -329.56449560 </i>
    <i name="e_wo_entrp">   -329.55226142 </i>
    <i name="e_0_energy">   -329.55837851 </i>
   </energy>
  </scstep>
  <scstep>
   <time name="diag">    0.20    0.20</time>
   <time name="diis">    0.37    0.37</time>
   <time name="orth">    0.05    0.05</time>
   <time name="total">    0.69    0.70</time>
   <energy>
    <i name="e_fr_energy">   -329.56442217 </i>
    <i name="e_wo_entrp">   -329.55219050 </i>
    <i name="e_0_energy">   -329.55830634 </i>
   </energy>
  </scstep>
  <scstep>
   <time name="diag">    0.20    0.20</time>
   <time name="diis">    0.38    0.38</time>
   <time name="orth">    0.05    0.05</time>
   <time name="total">    0.70    0.71</time>
   <energy>
    <i name="e_fr_energy">   -329.56441448 </i>
    <i name="e_wo_entrp">   -329.55218213 </i>
    <i name="e_0_energy">   -329.55829830 </i>
   </energy>
  </scstep>
  <scstep>
   <time name="diag">    0.20    0.20</time>
   <time name="diis">    0.38    0.38</time>
   <time name="orth">    0.05    0.05</time>
   <time name="total">    0.67    0.67</time>
   <energy>
    <i name="alphaZ">     96.77598676 </i>
    <i name="ewald">  15930.50840605 </i>
    <i name="hartreedc"> -22110.08463202 </i>
    <i name="XCdc">    558.89742069 </i>
    <i name="pawpsdc">  16729.27893699 </i>
    <i name="pawaedc"> -16932.58494964 </i>
    <i name="eentropy">     -0.01223109 </i>
    <i name="bandstr">  -1765.90453958 </i>
    <i name="atom">   7163.56118773 </i>
    <i name="e_fr_energy">   -329.56441411 </i>
    <i name="e_wo_entrp">   -329.55218302 </i>
    <i name="e_0_energy">   -329.55829856 </i>
   </energy>
  </scstep>
  <structure>
   <crystal>
    <varray name="basis" >
     <v>      12.78616887      -0.00011820       0.01182612 </v>
     <v>      -0.00006982       7.38144317       0.00495427 </v>
     <v>       0.01389098       0.01011342      14.99278421 </v>
    </varray>
    <i name="volume">   1415.02280149 </i>
    <varray name="rec_basis" >
     <v>       0.07820958       0.00000079      -0.00007246 </v>
     <v>       0.00000134       0.13547492      -0.00009139 </v>
     <v>      -0.00006169      -0.00004477       0.06669884 </v>
    </varray>
   </crystal>
   <varray name="positions" >
    <v>       0.16732388       0.16748163       0.24999318 </v>
    <v>      -0.00003212       0.00000007       0.25005678 </v>
    <v>       0.05578513       0.16690212       0.24997580 </v>
    <v>       0.22226469      -0.00000744       0.25004650 </v>
    <v>       0.49891870       0.16689598       0.24882822 </v>
    <v>       0.33218005      -0.00024407       0.24998509 </v>
    <v>       0.38847977       0.16507061       0.24966848 </v>
    <v>       0.55569739      -0.00020591       0.25029342 </v>
    <v>       0.83292630       0.16570265       0.24998888 </v>
    <v>       0.66632643      -0.00017390       0.25037768 </v>
    <v>       0.72267256       0.16656647       0.24840263 </v>
    <v>       0.88937597      -0.00014264       0.25021834 </v>
    <v>       0.16735803       0.50001570       0.24992438 </v>
    <v>       0.00047266       0.33235039       0.25023292 </v>
    <v>       0.05525704       0.50001340       0.24991413 </v>
    <v>       0.22232354       0.33335121       0.25036076 </v>
    <v>       0.33301009       0.33310377       0.25043983 </v>
    <v>       0.38768438       0.49993628       0.24781387 </v>
    <v>       0.55471546       0.33582009       0.24520476 </v>
    <v>       0.83449546       0.49995848       0.24818049 </v>
    <v>       0.66516415       0.33536543       0.24197213 </v>
    <v>       0.72332454       0.49988431       0.23955222 </v>
    <v>       0.89066587       0.33223049       0.25034335 </v>
    <v>       0.16731964       0.83251143       0.25001169 </v>
    <v>       0.00051478       0.66763039       0.25023605 </v>
    <v>       0.05577047       0.83305032       0.24998222 </v>
    <v>       0.22224826       0.66666043       0.25036939 </v>
    <v>       0.49890228       0.83278597       0.24918027 </v>
    <v>       0.33299471       0.66710890       0.25044546 </v>
    <v>       0.38862059       0.83488012       0.24967642 </v>
    <v>       0.55447045       0.66395783       0.24604066 </v>
    <v>       0.83272954       0.83418539       0.24997661 </v>
    <v>       0.66520074       0.66432156       0.24329339 </v>
    <v>       0.72255245       0.83298139       0.24885155 </v>
    <v>       0.89064242       0.66789155       0.25038026 </v>
    <v>       0.49947447       0.49989434       0.23510844 </v>
    <v>       0.61220929       0.49570526       0.40602370 </v>
   </varray>
  </structure>
  <varray name="forces" >
   <v>      -0.45476299      -0.50394458       0.03771607 </v>
   <v>       0.45219775      -0.02721491       0.02688544 </v>
   <v>       0.29606065      -0.36459997       0.02595002 </v>
   <v>      -0.60098993      -0.02046705       0.00775674 </v>
   <v>       0.40668455       0.31513999      -0.01561719 </v>
   <v>       0.89729265       0.09843421       0.02238942 </v>
   <v>      -0.20732773       0.40314242      -0.01730596 </v>
   <v>      -0.19466483       0.03130059      -0.02769990 </v>
   <v>       0.72098238       0.53386318      -0.06732239 </v>
   <v>       0.41521621       0.01484574      -0.10834436 </v>
   <v>      -1.09272330       0.30519993      -0.13888561 </v>
   <v>      -0.65613714       0.02831280       0.06265153 </v>
   <v>      -0.76552587      -0.01844322       0.03953077 </v>
   <v>       0.21621304       0.39474498       0.06072273 </v>
   <v>       0.67205643      -0.01421705       0.00431549 </v>
   <v>       0.08266689       0.31938236       0.07774427 </v>
   <v>       0.59328953      -0.01052916      -0.22325637 </v>
   <v>       0.83640779       0.04776264      -0.49564317 </v>
   <v>      -0.33196964      -0.65258535      -0.62805324 </v>
   <v>      -0.06246230       0.02237952      -0.34799056 </v>
   <v>       0.96592592      -0.62510066       0.09675876 </v>
   <v>       0.02342085       0.01339612       0.31129468 </v>
   <v>      -1.19201049       0.06542014      -0.15560367 </v>
   <v>      -0.49044137       0.51510123       0.03842554 </v>
   <v>       0.16133418      -0.38527778       0.06671574 </v>
   <v>       0.31442992       0.39327535       0.02486356 </v>
   <v>       0.15196084      -0.29868121       0.07537648 </v>
   <v>       0.43539014      -0.29158444      -0.01495375 </v>
   <v>       0.61934755      -0.11891519      -0.21824288 </v>
   <v>      -0.32579929      -0.45265555      -0.00490543 </v>
   <v>      -0.12650403       0.59521860      -0.65650992 </v>
   <v>       0.81882603      -0.54763676      -0.03292795 </v>
   <v>       0.82497340       0.59145279      -0.01846932 </v>
   <v>      -1.08616463      -0.25816574      -0.08160184 </v>
   <v>      -1.19814282      -0.13498352      -0.14952966 </v>
   <v>      -1.06567184       0.03433112       1.23344596 </v>
   <v>      -0.05337849       0.00229841       1.19032000 </v>
  </varray>
  <varray name="stress" >
   <v>       5.05717443       0.02378911      -0.02889163 </v>
   <v>       0.02378912       1.68145142      -0.00633563 </v>
   <v>      -0.02889162      -0.00633565       2.89494125 </v>
  </varray>
  <energy>
   <i name="e_fr_energy">   -329.56441411 </i>
   <i name="e_wo_entrp">   -329.55829856 </i>
   <i name="e_0_energy">     -0.01223109 </i>
  </energy>
  <time name="totalsc">    5.21    5.28</time>
 </calculation>
 <calculation>
  <scstep>
   <time name="dav">    0.84    0.85</time>
   <time name="total">    0.92    0.92</time>
   <energy>
    <i name="alphaZ">     96.77598676 </i>
    <i name="ewald">  15720.82705820 </i>
    <i name="hartreedc"> -21905.74877436 </i>
    <i name="XCdc">    558.74225704 </i>
    <i name="pawpsdc">  16729.23815620 </i>
    <i name="pawaedc"> -16932.54336546 </i>
    <i name="eentropy">     -0.01224236 </i>
    <i name="bandstr">  -1760.47809725 </i>
    <i name="atom">   7163.56118773 </i>
    <i name="e_fr_energy">   -329.63783350 </i>
    <i name="e_wo_entrp">   -329.62559114 </i>
    <i name="e_0_energy">   -329.63171232 </i>
   </energy>
  </scstep>
  <scstep>
   <time name="diag">    0.20    0.20</time>
   <time name="diis">    0.37    0.37</time>
   <time name="orth">    0.05    0.05</time>
   <time name="total">    0.70    0.70</time>
   <energy>
    <i name="e_fr_energy">   -329.81824221 </i>
    <i name="e_wo_entrp">   -329.80543046 </i>
    <i name="e_0_energy">   -329.81183634 </i>
   </energy>
  </scstep>
  <scstep>
   <time name="diag">    0.20    0.20</time>
   <time name="diis">    0.40    0.40</time>
   <time name="orth">    0.05    0.05</time>
   <time name="total">    0.72    0.73</time>
   <energy>
    <i name="e_fr_energy">   -329.81239141 </i>
    <i name="e_wo_entrp">   -329.79956907 </i>
    <i name="e_0_energy">   -329.80598024 </i>
   </energy>
  </scstep>
  <scstep>
   <time name="diag">    0.20    0.22</time>
   <time name="diis">    0.36    0.37</time>
   <time name="orth">    0.14    0.14</time>
   <time name="total">    0.77    0.81</time>
   <energy>
    <i name="e_fr_energy">   -329.80930173 </i>
    <i name="e_wo_entrp">   -329.79648691 </i>
    <i name="e_0_energy">   -329.80289432 </i>
   </energy>
  </scstep>
  <scstep>
   <time name="diag">    0.21    0.21</time>
   <time name="diis">    0.41    0.41</time>
   <time name="orth">    0.05    0.05</time>
   <time name="total">    0.74    0.75</time>
   <energy>
    <i name="e_fr_energy">   -329.80915904 </i>
    <i name="e_wo_entrp">   -329.79632999 </i>
    <i name="e_0_energy">   -329.80274451 </i>
   </energy>
  </scstep>
  <scstep>
   <time name="diag">    0.20    0.20</time>
   <time name="diis">    0.41    0.41</time>
   <time name="orth">    0.05    0.05</time>
   <time name="total">    0.74    0.75</time>
   <energy>
    <i name="e_fr_energy">   -329.80917079 </i>
    <i name="e_wo_entrp">   -329.79634279 </i>
    <i name="e_0_energy">   -329.80275679 </i>
   </energy>
  </scstep>
  <scstep>
   <time name="diag">    0.20    0.20</time>
   <time name="diis">    0.38    0.38</time>
   <time name="orth">    0.05    0.05</time>
   <time name="total">    0.70    0.71</time>
   <energy>
    <i name="e_fr_energy">   -329.80919704 </i>
    <i name="e_wo_entrp">   -329.79637051 </i>
    <i name="e_0_energy">   -329.80278377 </i>
   </energy>
  </scstep>
  <scstep>
   <time name="diag">    0.20    0.20</time>
   <time name="diis">    0.37    0.37</time>
   <time name="orth">    0.05    0.05</time>
   <time name="total">    0.69    0.69</time>
   <energy>
    <i name="e_fr_energy">   -329.80922902 </i>
    <i name="e_wo_entrp">   -329.79640020 </i>
    <i name="e_0_energy">   -329.80281461 </i>
   </energy>
  </scstep>
  <scstep>
   <time name="diag">    0.20    0.20</time>
   <time name="diis">    0.28    0.28</time>
   <time name="orth">    0.05    0.05</time>
   <time name="total">    0.60    0.60</time>
   <energy>
    <i name="e_fr_energy">   -329.80927857 </i>
    <i name="e_wo_entrp">   -329.79644945 </i>
    <i name="e_0_energy">   -329.80286401 </i>
   </energy>
  </scstep>
  <scstep>
   <time name="diag">    0.28    0.28</time>
   <time name="diis">    0.28    0.28</time>
   <time name="orth">    0.05    0.05</time>
   <time name="total">    0.68    0.68</time>
   <energy>
    <i name="e_fr_energy">   -329.80932177 </i>
    <i name="e_wo_entrp">   -329.79649211 </i>
    <i name="e_0_energy">   -329.80290694 </i>
   </energy>
  </scstep>
  <scstep>
   <time name="diag">    0.20    0.20</time>
   <time name="diis">    0.25    0.25</time>
   <time name="orth">    0.05    0.05</time>
   <time name="total">    0.59    0.59</time>
   <energy>
    <i name="e_fr_energy">   -329.80934762 </i>
    <i name="e_wo_entrp">   -329.79651790 </i>
    <i name="e_0_energy">   -329.80293276 </i>
   </energy>
  </scstep>
  <scstep>
   <time name="diag">    0.20    0.20</time>
   <time name="diis">    0.24    0.24</time>
   <time name="orth">    0.05    0.05</time>
   <time name="total">    0.56    0.56</time>
   <energy>
    <i name="e_fr_energy">   -329.80936117 </i>
    <i name="e_wo_entrp">   -329.79653141 </i>
    <i name="e_0_energy">   -329.80294629 </i>
   </energy>
  </scstep>
  <scstep>
   <time name="diag">    0.20    0.20</time>
   <time name="diis">    0.22    0.22</time>
   <time name="orth">    0.05    0.05</time>
   <time name="total">    0.54    0.54</time>
   <energy>
    <i name="e_fr_energy">   -329.80937160 </i>
    <i name="e_wo_entrp">   -329.79654188 </i>
    <i name="e_0_energy">   -329.80295674 </i>
   </energy>
  </scstep>
  <scstep>
   <time name="diag">    0.20    0.20</time>
   <time name="diis">    0.21    0.21</time>
   <time name="orth">    0.05    0.05</time>
   <time name="total">    0.53    0.54</time>
   <energy>
    <i name="e_fr_energy">   -329.80937577 </i>
    <i name="e_wo_entrp">   -329.79654604 </i>
    <i name="e_0_energy">   -329.80296090 </i>
   </energy>
  </scstep>
  <scstep>
   <time name="diag">    0.20    0.20</time>
   <time name="diis">    0.20    0.20</time>
   <time name="orth">    0.07    0.07</time>
   <time name="total">    0.54    0.55</time>
   <energy>
    <i name="e_fr_energy">   -329.80937748 </i>
    <i name="e_wo_entrp">   -329.79654778 </i>
    <i name="e_0_energy">   -329.80296263 </i>
   </energy>
  </scstep>
  <scstep>
   <time name="diag">    0.20    0.20</time>
   <time name="diis">    0.18    0.19</time>
   <time name="orth">    0.05    0.05</time>
   <time name="total">    0.47    0.48</time>
   <energy>
    <i name="alphaZ">     96.77598676 </i>
    <i name="ewald">  15720.82705820 </i>
    <i name="hartreedc"> -21905.86484030 </i>
    <i name="XCdc">    558.68143934 </i>
    <i name="pawpsdc">  16703.32687797 </i>
    <i name="pawaedc"> -16906.54594350 </i>
    <i name="eentropy">     -0.01282971 </i>
    <i name="bandstr">  -1760.55831442 </i>
    <i name="atom">   7163.56118773 </i>
    <i name="e_fr_energy">   -329.80937792 </i>
    <i name="e_wo_entrp">   -329.79654821 </i>
    <i name="e_0_energy">   -329.80296307 </i>
   </energy>
  </scstep>
  <structure>
   <crystal>
    <varray name="basis" >
     <v>      12.78545799       0.00040344       0.01170324 </v>
     <v>       0.00023082       7.38705042       0.00549694 </v>
     <v>       0.01375630       0.01123099      14.98223803 </v>
    </varray>
    <i name="volume">   1415.02280149 </i>
    <varray name="rec_basis" >
     <v>       0.07821392      -0.00000239      -0.00007181 </v>
     <v>      -0.00000418       0.13537210      -0.00010147 </v>
     <v>      -0.00006109      -0.00004967       0.06674580 </v>
    </varray>
   </crystal>
   <varray name="positions" >
    <v>       0.16679064       0.16601584       0.25005716 </v>
    <v>       0.00091328      -0.00008254       0.25011977 </v>
    <v>       0.05636439       0.16578514       0.25001256 </v>
    <v>       0.22102181      -0.00008352       0.25007211 </v>
    <v>       0.49967667       0.16992828       0.24862007 </v>
    <v>       0.33302895      -0.00010026       0.25002049 </v>
    <v>       0.38834840       0.16553578       0.24956531 </v>
    <v>       0.55537814      -0.00011603       0.25030373 </v>
    <v>       0.83378635       0.16684970       0.24983126 </v>
    <v>       0.66704771      -0.00014461       0.25025909 </v>
    <v>       0.72077088       0.16874710       0.24783476 </v>
    <v>       0.88859273      -0.00016552       0.25039820 </v>
    <v>       0.16656615       0.49996495       0.24996746 </v>
    <v>       0.00115739       0.33298043       0.25042069 </v>
    <v>       0.05643945       0.49997941       0.24989288 </v>
    <v>       0.22193220       0.33381285       0.25061269 </v>
    <v>       0.33357714       0.33328842       0.25011020 </v>
    <v>       0.38976458       0.49995359       0.24624427 </v>
    <v>       0.55488881       0.33538193       0.24316200 </v>
    <v>       0.83244203       0.49996535       0.24696822 </v>
    <v>       0.66557705       0.33490170       0.24101604 </v>
    <v>       0.72354183       0.49989947       0.23880452 </v>
    <v>       0.88933061       0.33223859       0.25013617 </v>
    <v>       0.16673333       0.83401572       0.25008260 </v>
    <v>       0.00112902       0.66703712       0.25043521 </v>
    <v>       0.05637049       0.83421701       0.25002080 </v>
    <v>       0.22193634       0.66626108       0.25062221 </v>
    <v>       0.49955654       0.82995446       0.24905967 </v>
    <v>       0.33363625       0.66666574       0.25013033 </v>
    <v>       0.38825951       0.83432672       0.24959312 </v>
    <v>       0.55492477       0.66421964       0.24399815 </v>
    <v>       0.83373492       0.83299887       0.24987636 </v>
    <v>       0.66546007       0.66465727       0.24222573 </v>
    <v>       0.72076292       0.83098088       0.24850485 </v>
    <v>       0.88926517       0.66774475       0.25019869 </v>
    <v>       0.49905245       0.49985236       0.23575975 </v>
    <v>       0.61228112       0.49597234       0.41641288 </v>
   </varray>
  </structure>
  <varray name="forces" >
   <v>       0.16366283       0.30590223       0.05395308 </v>
   <v>      -0.60325435       0.02506165       0.03154066 </v>
   <v>      -0.37620756       0.28174751       0.05039185 </v>
   <v>       0.78256909       0.04747073       0.00137486 </v>
   <v>      -0.14239339      -0.95073231      -0.09329751 </v>
   <v>      -0.04225759       0.02822569       0.04974927 </v>
   <v>       0.19877647       0.44560237      -0.01426179 </v>
   <v>       0.21567311      -0.00694135      -0.05679120 </v>
   <v>      -0.77449631       0.09494334      -0.06985159 </v>
   <v>      -0.74284380      -0.00296082      -0.14503402 </v>
   <v>       0.77152047      -0.57659560      -0.04543106 </v>
   <v>       0.34154447       0.04553771       0.03330541 </v>
   <v>       0.31904762       0.03375768       0.06152461 </v>
   <v>      -0.47807592       0.04147400       0.01263990 </v>
   <v>      -0.53390777       0.01414626       0.04348083 </v>
   <v>       0.38934994      -0.05010476       0.00327915 </v>
   <v>       0.12522872       0.14962184      -0.25500813 </v>
   <v>      -0.35487640      -0.01080418      -0.14405782 </v>
   <v>      -0.14810602      -0.05902572      -0.35471763 </v>
   <v>       1.09375162      -0.00320283      -0.13635586 </v>
   <v>       0.27838834      -0.02892632       0.06080043 </v>
   <v>      -0.79044031      -0.00370056       0.29527885 </v>
   <v>       0.14870314       0.45783396      -0.17682286 </v>
   <v>       0.20183837      -0.34029057       0.05069452 </v>
   <v>      -0.48237101      -0.06471129       0.01894423 </v>
   <v>      -0.39560489      -0.30858397       0.04835342 </v>
   <v>       0.38560607      -0.01334827      -0.00193664 </v>
   <v>      -0.05833468       0.87927815      -0.10074232 </v>
   <v>       0.06231044      -0.18129216      -0.25144123 </v>
   <v>       0.25367315      -0.43776517       0.00829958 </v>
   <v>      -0.26595923       0.11255067      -0.39419973 </v>
   <v>      -0.77611180      -0.09862779      -0.03521433 </v>
   <v>       0.36470137       0.07848872      -0.03761179 </v>
   <v>       0.72606248       0.56248360      -0.05706158 </v>
   <v>       0.18535255      -0.50091216      -0.17640902 </v>
   <v>      -0.02246504       0.03024074       0.90991398 </v>
   <v>      -0.02005417       0.00415900       0.81272145 </v>
  </varray>
  <varray name="stress" >
   <v>       2.73191793      -0.07707144      -0.05898067 </v>
   <v>      -0.07707141       1.40903600      -0.02238870 </v>
   <v>      -0.05898069      -0.02238868       2.14510992 </v>
  </varray>
  <energy>
   <i name="e_fr_energy">   -329.80937792 </i>
   <i name="e_wo_entrp">   -329.80296307 </i>
   <i name="e_0_energy">     -0.01282971 </i>
  </energy>
  <time name="totalsc">   11.28   11.40</time>
 </calculation>
 <calculation>
  <scstep>
   <time name="dav">    0.93    0.93</time>
   <time name="total">    1.00    1.00</time>
   <energy>
    <i name="alphaZ">     96.77598676 </i>
    <i name="ewald">  15741.34259580 </i>
    <i name="hartreedc"> -21925.93482002 </i>
    <i name="XCdc">    558.69345909 </i>
    <i name="pawpsdc">  16703.32297523 </i>
    <i name="pawaedc"> -16906.54187504 </i>
    <i name="eentropy">     -0.01285508 </i>
    <i name="bandstr">  -1761.01861638 </i>
    <i name="atom">   7163.56118773 </i>
    <i name="e_fr_energy">   -329.81196191 </i>
    <i name="e_wo_entrp">   -329.79910683 </i>
    <i name="e_0_energy">   -329.80553437 </i>
   </energy>
  </scstep>
  <scstep>
   <time name="diag">    0.20    0.20</time>
   <time name="diis">    0.37    0.37</time>
   <time name="orth">    0.05    0.05</time>
   <time name="total">    0.70    0.70</time>
   <energy>
    <i name="e_fr_energy">   -329.81250547 </i>
    <i name="e_wo_entrp">   -329.79965275 </i>
    <i name="e_0_energy">   -329.80607911 </i>
   </energy>
  </scstep>
  <scstep>
   <time name="diag">    0.20    0.20</time>
   <time name="diis">    0.40    0.40</time>
   <time name="orth">    0.05    0.05</time>
   <time name="total">    0.72    0.72</time>
   <energy>
    <i name="e_fr_energy">   -329.81240844 </i>
    <i name="e_wo_entrp">   -329.79955626 </i>
    <i name="e_0_energy">   -329.80598235 </i>
   </energy>
  </scstep>
  <scstep>
   <time name="diag">    0.21    0.21</time>
   <time name="diis">    0.38    0.38</time>
   <time name="orth">    0.05    0.05</time>
   <time name="total">    0.74    0.74</time>
   <energy>
    <i name="e_fr_energy">   -329.81239633 </i>
    <i name="e_wo_entrp">   -329.79954399 </i>
    <i name="e_0_energy">   -329.80597016 </i>
   </energy>
  </scstep>
  <scstep>
   <time name="diag">    0.20    0.20</time>
   <time name="diis">    0.37    0.37</time>
   <time name="orth">    0.05    0.05</time>
   <time name="total">    0.69    0.70</time>
   <energy>
    <i name="e_fr_energy">   -329.81239408 </i>
    <i name="e_wo_entrp">   -329.79954188 </i>
    <i name="e_0_energy">   -329.80596798 </i>
   </energy>
  </scstep>
  <scstep>
   <time name="diag">    0.20    0.20</time>
   <time name="diis">    0.25    0.25</time>
   <time name="orth">    0.05    0.05</time>
   <time name="total">    0.54    0.54</time>
   <energy>
    <i name="alphaZ">     96.77598676 </i>
    <i name="ewald">  15741.34259580 </i>
    <i name="hartreedc"> -21925.96936519 </i>
    <i name="XCdc">    558.69870423 </i>
    <i name="pawpsdc">  16704.54519910 </i>
    <i name="pawaedc"> -16907.77218830 </i>
    <i name="eentropy">     -0.01285219 </i>
    <i name="bandstr">  -1760.98166185 </i>
    <i name="atom">   7163.56118773 </i>
    <i name="e_fr_energy">   -329.81239391 </i>
    <i name="e_wo_entrp">   -329.79954172 </i>
    <i name="e_0_energy">   -329.80596781 </i>
   </energy>
  </scstep>
  <structure>
   <crystal>
    <varray name="basis" >
     <v>      12.78552847       0.00035157       0.01171546 </v>
     <v>       0.00020093       7.38649273       0.00544298 </v>
     <v>       0.01376969       0.01111986      14.98328647 </v>
    </varray>
    <i name="volume">   1415.02280149 </i>
    <varray name="rec_basis" >
     <v>       0.07821349      -0.00000207      -0.00007188 </v>
     <v>      -0.00000363       0.13538232      -0.00010047 </v>
     <v>      -0.00006115      -0.00004918       0.06674112 </v>
    </varray>
   </crystal>
   <varray name="positions" >
    <v>       0.16684366       0.16616148       0.25005079 </v>
    <v>       0.00081926      -0.00007432       0.25011350 </v>
    <v>       0.05630678       0.16589613       0.25000889 </v>
    <v>       0.22114541      -0.00007597       0.25006956 </v>
    <v>       0.49960130       0.16962698       0.24864079 </v>
    <v>       0.33294453      -0.00011454       0.25001697 </v>
    <v>       0.38836146       0.16548956       0.24957557 </v>
    <v>       0.55540989      -0.00012496       0.25030270 </v>
    <v>       0.83370083       0.16673573       0.24984695 </v>
    <v>       0.66697598      -0.00014751       0.25027089 </v>
    <v>       0.72095999       0.16853041       0.24789128 </v>
    <v>       0.88867062      -0.00016325       0.25038031 </v>
    <v>       0.16664489       0.49996999       0.24996317 </v>
    <v>       0.00108930       0.33291783       0.25040201 </v>
    <v>       0.05632187       0.49998280       0.24989500 </v>
    <v>       0.22197111       0.33376698       0.25058763 </v>
    <v>       0.33352076       0.33327007       0.25014300 </v>
    <v>       0.38955772       0.49995186       0.24640046 </v>
    <v>       0.55487157       0.33542544       0.24336527 </v>
    <v>       0.83264623       0.49996464       0.24708885 </v>
    <v>       0.66553599       0.33494776       0.24111118 </v>
    <v>       0.72352022       0.49989795       0.23887892 </v>
    <v>       0.88946340       0.33223777       0.25015678 </v>
    <v>       0.16679164       0.83386625       0.25007555 </v>
    <v>       0.00106794       0.66709608       0.25041539 </v>
    <v>       0.05631082       0.83410109       0.25001696 </v>
    <v>       0.22196736       0.66630076       0.25059706 </v>
    <v>       0.49949147       0.83023581       0.24907166 </v>
    <v>       0.33357245       0.66670977       0.25016169 </v>
    <v>       0.38829542       0.83438170       0.24960141 </v>
    <v>       0.55487959       0.66419359       0.24420140 </v>
    <v>       0.83363494       0.83311677       0.24988633 </v>
    <v>       0.66543428       0.66462390       0.24233197 </v>
    <v>       0.72094087       0.83117964       0.24853934 </v>
    <v>       0.88940213       0.66775932       0.25021676 </v>
    <v>       0.49909441       0.49985654       0.23569494 </v>
    <v>       0.61227397       0.49594596       0.41537909 </v>
   </varray>
  </structure>
  <varray name="forces" >
   <v>       0.10713214       0.22489780       0.05534464 </v>
   <v>      -0.50139284       0.01985363       0.03463872 </v>
   <v>      -0.30969323       0.21923298       0.04530802 </v>
   <v>       0.65380944       0.04460075       0.00190953 </v>
   <v>      -0.07849614      -0.82760232      -0.08756625 </v>
   <v>       0.04123660       0.03482885       0.04737460 </v>
   <v>       0.15904652       0.44625690      -0.01393367 </v>
   <v>       0.17528837      -0.00336453      -0.05344858 </v>
   <v>      -0.63723047       0.14039169      -0.07356911 </v>
   <v>      -0.63359485      -0.00229275      -0.13946269 </v>
   <v>       0.59175644      -0.47417797      -0.05365531 </v>
   <v>       0.24951405       0.04487014       0.03597265 </v>
   <v>       0.19560156       0.02902929       0.06308731 </v>
   <v>      -0.41740579       0.07423165       0.01787399 </v>
   <v>      -0.40008359       0.01153495       0.04061651 </v>
   <v>       0.36091920      -0.01614751       0.01115242 </v>
   <v>       0.17364883       0.13381353      -0.25282560 </v>
   <v>      -0.22382398      -0.00558205      -0.18482315 </v>
   <v>      -0.17084548      -0.11974112      -0.37820599 </v>
   <v>       0.97293608      -0.00077834      -0.16079959 </v>
   <v>       0.34989547      -0.09413343       0.06905111 </v>
   <v>      -0.70498434      -0.00905858       0.29902260 </v>
   <v>       0.02235818       0.42026294      -0.17573046 </v>
   <v>       0.13576896      -0.25777896       0.04664489 </v>
   <v>      -0.42691290      -0.09326197       0.02431755 </v>
   <v>      -0.32726484      -0.24053541       0.04950324 </v>
   <v>       0.36389395      -0.03987034       0.00581653 </v>
   <v>      -0.00884677       0.76042714      -0.09308245 </v>
   <v>       0.11310394      -0.17359850      -0.25108674 </v>
   <v>       0.19916026      -0.43666610       0.00804516 </v>
   <v>      -0.25989771       0.15951911      -0.42880824 </v>
   <v>      -0.63181015      -0.14622972      -0.03715506 </v>
   <v>       0.41083517       0.13259838      -0.03363605 </v>
   <v>       0.55306104       0.46883079      -0.06027297 </v>
   <v>       0.05840124      -0.45821790      -0.16966733 </v>
   <v>      -0.13506447       0.03075259       0.94808687 </v>
   <v>      -0.02001990       0.00310440       0.84396290 </v>
  </varray>
  <varray name="stress" >
   <v>       2.84040113      -0.05886275      -0.05677823 </v>
   <v>      -0.05886276       1.40819178      -0.01788206 </v>
   <v>      -0.05677826      -0.01788203       2.20360475 </v>
  </varray>
  <energy>
   <i name="e_fr_energy">   -329.81239391 </i>
   <i name="e_wo_entrp">   -329.80596781 </i>
   <i name="e_0_energy">     -0.01285219 </i>
  </energy>
  <time name="totalsc">    5.15    5.17</time>
 </calculation>
 <calculation>
  <scstep>
   <time name="dav">    0.84    0.84</time>
   <time name="total">    0.94    0.94</time>
   <energy>
    <i name="alphaZ">     96.77598676 </i>
    <i name="ewald">  15626.23087420 </i>
    <i name="hartreedc"> -21812.96267264 </i>
    <i name="XCdc">    558.63501926 </i>
    <i name="pawpsdc">  16704.50321750 </i>
    <i name="pawaedc"> -16907.72960264 </i>
    <i name="eentropy">     -0.01269252 </i>
    <i name="bandstr">  -1758.92674102 </i>
    <i name="atom">   7163.56118773 </i>
    <i name="e_fr_energy">   -329.92542337 </i>
    <i name="e_wo_entrp">   -329.91273085 </i>
    <i name="e_0_energy">   -329.91907711 </i>
   </energy>
  </scstep>
  <scstep>
   <time name="diag">    0.20    0.20</time>
   <time name="diis">    0.39    0.40</time>
   <time name="orth">    0.05    0.05</time>
   <time name="total">    0.70    0.72</time>
   <energy>
    <i name="e_fr_energy">   -329.96857618 </i>
    <i name="e_wo_entrp">   -329.95578101 </i>
    <i name="e_0_energy">   -329.96217859 </i>
   </energy>
  </scstep>
  <scstep>
   <time name="diag">    0.23    0.23</time>
   <time name="diis">    0.40    0.40</time>
   <time name="orth">    0.05    0.05</time>
   <time name="total">    0.75    0.76</time>
   <energy>
    <i name="e_fr_energy">   -329.96682252 </i>
    <i name="e_wo_entrp">   -329.95403038 </i>
    <i name="e_0_energy">   -329.96042645 </i>
   </energy>
  </scstep>
  <scstep>
   <time name="diag">    0.20    0.20</time>
   <time name="diis">    0.40    0.40</time>
   <time name="orth">    0.05    0.05</time>
   <time name="total">    0.73    0.73</time>
   <energy>
    <i name="e_fr_energy">   -329.96571757 </i>
    <i name="e_wo_entrp">   -329.95292642 </i>
    <i name="e_0_energy">   -329.95932199 </i>
   </energy>
  </scstep>
  <scstep>
   <time name="diag">    0.20    0.20</time>
   <time name="diis">    0.39    0.39</time>
   <time name="orth">    0.05    0.05</time>
   <time name="total">    0.71    0.71</time>
   <energy>
    <i name="e_fr_energy">   -329.96563998 </i>
    <i name="e_wo_entrp">   -329.95284014 </i>
    <i name="e_0_energy">   -329.95924006 </i>
   </energy>
  </scstep>
  <scstep>
   <time name="diag">    0.20    0.20</time>
   <time name="diis">    0.38    0.38</time>
   <time name="orth">    0.05    0.05</time>
   <time name="total">    0.70    0.71</time>
   <energy>
    <i name="e_fr_energy">   -329.96564567 </i>
    <i name="e_wo_entrp">   -329.95284649 </i>
    <i name="e_0_energy">   -329.95924608 </i>
   </energy>
  </scstep>
  <scstep>
   <time name="diag">    0.20    0.20</time>
   <time name="diis">    0.38    0.38</time>
   <time name="orth">    0.05    0.05</time>
   <time name="total">    0.70    0.70</time>
   <energy>
    <i name="e_fr_energy">   -329.96565280 </i>
    <i name="e_wo_entrp">   -329.95285338 </i>
    <i name="e_0_energy">   -329.95925309 </i>
   </energy>
  </scstep>
  <scstep>
   <time name="diag">    0.29    0.29</time>
   <time name="diis">    0.33    0.33</time>
   <time name="orth">    0.05    0.05</time>
   <time name="total">    0.74    0.75</time>
   <energy>
    <i name="e_fr_energy">   -329.96566235 </i>
    <i name="e_wo_entrp">   -329.95286200 </i>
    <i name="e_0_energy">   -329.95926218 </i>
   </energy>
  </scstep>
  <scstep>
   <time name="diag">    0.20    0.20</time>
   <time name="diis">    0.25    0.25</time>
   <time name="orth">    0.05    0.05</time>
   <time name="total">    0.57    0.57</time>
   <energy>
    <i name="e_fr_energy">   -329.96567338 </i>
    <i name="e_wo_entrp">   -329.95287316 </i>
    <i name="e_0_energy">   -329.95927327 </i>
   </energy>
  </scstep>
  <scstep>
   <time name="diag">    0.20    0.20</time>
   <time name="diis">    0.25    0.25</time>
   <time name="orth">    0.05    0.05</time>
   <time name="total">    0.57    0.57</time>
   <energy>
    <i name="e_fr_energy">   -329.96568762 </i>
    <i name="e_wo_entrp">   -329.95288683 </i>
    <i name="e_0_energy">   -329.95928723 </i>
   </energy>
  </scstep>
  <scstep>
   <time name="diag">    0.20    0.20</time>
   <time name="diis">    0.23    0.24</time>
   <time name="orth">    0.05    0.05</time>
   <time name="total">    0.56    0.56</time>
   <energy>
    <i name="e_fr_energy">   -329.96569405 </i>
    <i name="e_wo_entrp">   -329.95289324 </i>
    <i name="e_0_energy">   -329.95929364 </i>
   </energy>
  </scstep>
  <scstep>
   <time name="diag">    0.20    0.20</time>
   <time name="diis">    0.22    0.22</time>
   <time name="orth">    0.05    0.05</time>
   <time name="total">    0.54    0.55</time>
   <energy>
    <i name="e_fr_energy">   -329.96569876 </i>
    <i name="e_wo_entrp">   -329.95289797 </i>
    <i name="e_0_energy">   -329.95929836 </i>
   </energy>
  </scstep>
  <scstep>
   <time name="diag">    0.22    0.22</time>
   <time name="diis">    0.21    0.21</time>
   <time name="orth">    0.05    0.05</time>
   <time name="total">    0.56    0.56</time>
   <energy>
    <i name="e_fr_energy">   -329.96570127 </i>
    <i name="e_wo_entrp">   -329.95290049 </i>
    <i name="e_0_energy">   -329.95930088 </i>
   </energy>
  </scstep>
  <scstep>
   <time name="diag">    0.20    0.20</time>
   <time name="diis">    0.20    0.20</time>
   <time name="orth">    0.05    0.05</time>
   <time name="total">    0.53    0.53</time>
   <energy>
    <i name="e_fr_energy">   -329.96570381 </i>
    <i name="e_wo_entrp">   -329.95290304 </i>
    <i name="e_0_energy">   -329.95930342 </i>
   </energy>
  </scstep>
  <scstep>
   <time name="diag">    0.20    0.20</time>
   <time name="diis">    0.18    0.18</time>
   <time name="orth">    0.05    0.05</time>
   <time name="total">    0.47    0.48</time>
   <energy>
    <i name="alphaZ">     96.77598676 </i>
    <i name="ewald">  15626.23087420 </i>
    <i name="hartreedc"> -21813.07161302 </i>
    <i name="XCdc">    558.61564294 </i>
    <i name="pawpsdc">  16697.77155935 </i>
    <i name="pawaedc"> -16900.96033755 </i>
    <i name="eentropy">     -0.01280078 </i>
    <i name="bandstr">  -1758.87620410 </i>
    <i name="atom">   7163.56118773 </i>
    <i name="e_fr_energy">   -329.96570445 </i>
    <i name="e_wo_entrp">   -329.95290368 </i>
    <i name="e_0_energy">   -329.95930407 </i>
   </energy>
  </scstep>
  <structure>
   <crystal>
    <varray name="basis" >
     <v>      12.79000638       0.00018535       0.01126205 </v>
     <v>       0.00010462       7.38613031       0.00562553 </v>
     <v>       0.01324714       0.01149278      14.97877523 </v>
    </varray>
    <i name="volume">   1415.02280149 </i>
    <varray name="rec_basis" >
     <v>       0.07818610      -0.00000105      -0.00006915 </v>
     <v>      -0.00000187       0.13538897      -0.00010388 </v>
     <v>      -0.00005878      -0.00005085       0.06676122 </v>
    </varray>
   </crystal>
   <varray name="positions" >
    <v>       0.16678508       0.16617058       0.25016488 </v>
    <v>       0.00036597      -0.00005165       0.25019660 </v>
    <v>       0.05602456       0.16605118       0.25009549 </v>
    <v>       0.22173169       0.00002641       0.25008352 </v>
    <v>       0.49981654       0.16848651       0.24841050 </v>
    <v>       0.33341629       0.00006051       0.25010577 </v>
    <v>       0.38858426       0.16708886       0.24950517 </v>
    <v>       0.55557371      -0.00009314       0.25022574 </v>
    <v>       0.83296476       0.16770801       0.24966145 </v>
    <v>       0.66618146      -0.00014053       0.25000333 </v>
    <v>       0.72112645       0.16808474       0.24754261 </v>
    <v>       0.88874943      -0.00003517       0.25051919 </v>
    <v>       0.16662321       0.50003592       0.25007934 </v>
    <v>       0.00066397       0.33344281       0.25051788 </v>
    <v>       0.05616087       0.50000248       0.24994756 </v>
    <v>       0.22243297       0.33393327       0.25072237 </v>
    <v>       0.33409761       0.33377136       0.24960214 </v>
    <v>       0.39013330       0.49994317       0.24538225 </v>
    <v>       0.55464798       0.33485049       0.24183000 </v>
    <v>       0.83342332       0.49996587       0.24627327 </v>
    <v>       0.66635521       0.33443895       0.24076754 </v>
    <v>       0.72236096       0.49987643       0.23898536 </v>
    <v>       0.88887746       0.33354285       0.24979091 </v>
    <v>       0.16675938       0.83377318       0.25018008 </v>
    <v>       0.00059256       0.66652934       0.25054666 </v>
    <v>       0.05600690       0.83390319       0.25011131 </v>
    <v>       0.22247180       0.66599016       0.25072410 </v>
    <v>       0.49978261       0.83126285       0.24887224 </v>
    <v>       0.33407599       0.66596534       0.24963073 </v>
    <v>       0.38848224       0.83277075       0.24957482 </v>
    <v>       0.55462859       0.66481116       0.24258884 </v>
    <v>       0.83297670       0.83210825       0.24978367 </v>
    <v>       0.66629060       0.66519174       0.24177893 </v>
    <v>       0.72109074       0.83169350       0.24828341 </v>
    <v>       0.88886099       0.66627266       0.24987309 </v>
    <v>       0.49865342       0.49992986       0.23744741 </v>
    <v>       0.61227051       0.49607812       0.42154188 </v>
   </varray>
  </structure>
  <varray name="forces" >
   <v>       0.23366165       0.28609430       0.04969211 </v>
   <v>      -0.25115519       0.01657111       0.03754224 </v>
   <v>      -0.26448674       0.26354850       0.06491377 </v>
   <v>       0.32035067      -0.01918694       0.01921420 </v>
   <v>      -0.16321156      -0.17768711      -0.18840601 </v>
   <v>       0.05694801      -0.04537938       0.06882590 </v>
   <v>       0.20900836      -0.33790359      -0.00965620 </v>
   <v>      -0.00549602      -0.02304009      -0.09653272 </v>
   <v>      -0.09070451      -0.29008774      -0.05208307 </v>
   <v>       0.02108393       0.01243306      -0.14929230 </v>
   <v>       0.33200283      -0.44969708      -0.04287420 </v>
   <v>      -0.25850195      -0.02144129       0.00947113 </v>
   <v>       0.36787031      -0.02343854       0.06767039 </v>
   <v>      -0.30801409      -0.10256719      -0.02709650 </v>
   <v>      -0.37592074       0.01031352       0.07460177 </v>
   <v>       0.12530507      -0.04080435      -0.06580479 </v>
   <v>      -0.07191485       0.16085114      -0.22016870 </v>
   <v>      -0.55865556      -0.02489869       0.06918881 </v>
   <v>       0.25357188      -0.19780370      -0.04691273 </v>
   <v>      -0.33921233      -0.02847352      -0.07086865 </v>
   <v>      -0.60344347       0.05006865       0.02405343 </v>
   <v>       0.56040264       0.01039779       0.26638378 </v>
   <v>       0.29800331      -0.06734639      -0.16939162 </v>
   <v>       0.26687965      -0.26789232       0.04559903 </v>
   <v>      -0.25932176       0.08337140      -0.02204004 </v>
   <v>      -0.26455421      -0.28292544       0.06448887 </v>
   <v>       0.07331165       0.05286240      -0.06711007 </v>
   <v>      -0.17499797       0.17986941      -0.19554362 </v>
   <v>      -0.05851316      -0.10681358      -0.21115100 </v>
   <v>       0.25752107       0.34769347      -0.00041635 </v>
   <v>       0.23141102       0.22695694      -0.06531180 </v>
   <v>      -0.10857815       0.32154854      -0.01727027 </v>
   <v>      -0.56556629      -0.01920370      -0.03277330 </v>
   <v>       0.33911820       0.40753668      -0.08345588 </v>
   <v>       0.29469806       0.09853497      -0.16186528 </v>
   <v>       0.48751978      -0.00707626       0.46155261 </v>
   <v>      -0.00641954       0.00501497       0.67282703 </v>
  </varray>
  <varray name="stress" >
   <v>       1.66226363      -0.03874848      -0.14577124 </v>
   <v>      -0.03874845       1.38185511      -0.01821893 </v>
   <v>      -0.14577120      -0.01821892       1.85144200 </v>
  </varray>
  <energy>
   <i name="e_fr_energy">   -329.96570445 </i>
   <i name="e_wo_entrp">   -329.95930407 </i>
   <i name="e_0_energy">     -0.01280078 </i>
  </energy>
  <time name="totalsc">   10.54   10.61</time>
 </calculation>
 <calculation>
  <scstep>
   <time name="dav">    0.84    0.84</time>
   <time name="total">    0.92    0.92</time>
   <energy>
    <i name="alphaZ">     96.77598676 </i>
    <i name="ewald">  15593.56407321 </i>
    <i name="hartreedc"> -21780.97616468 </i>
    <i name="XCdc">    558.59849585 </i>
    <i name="pawpsdc">  16697.77396980 </i>
    <i name="pawaedc"> -16900.96282004 </i>
    <i name="eentropy">     -0.01272821 </i>
    <i name="bandstr">  -1758.29406477 </i>
    <i name="atom">   7163.56118773 </i>
    <i name="e_fr_energy">   -329.97206435 </i>
    <i name="e_wo_entrp">   -329.95933614 </i>
    <i name="e_0_energy">   -329.96570024 </i>
   </energy>
  </scstep>
  <scstep>
   <time name="diag">    0.20    0.20</time>
   <time name="diis">    0.37    0.37</time>
   <time name="orth">    0.05    0.05</time>
   <time name="total">    0.70    0.70</time>
   <energy>
    <i name="e_fr_energy">   -329.97406707 </i>
    <i name="e_wo_entrp">   -329.96130780 </i>
    <i name="e_0_energy">   -329.96768743 </i>
   </energy>
  </scstep>
  <scstep>
   <time name="diag">    0.21    0.21</time>
   <time name="diis">    0.39    0.39</time>
   <time name="orth">    0.05    0.05</time>
   <time name="total">    0.76    0.76</time>
   <energy>
    <i name="e_fr_energy">   -329.97387516 </i>
    <i name="e_wo_entrp">   -329.96111541 </i>
    <i name="e_0_energy">   -329.96749528 </i>
   </energy>
  </scstep>
  <scstep>
   <time name="diag">    0.20    0.20</time>
   <time name="diis">    0.37    0.36</time>
   <time name="orth">    0.05    0.05</time>
   <time name="total">    0.69    0.69</time>
   <energy>
    <i name="e_fr_energy">   -329.97379962 </i>
    <i name="e_wo_entrp">   -329.96103939 </i>
    <i name="e_0_energy">   -329.96741950 </i>
   </energy>
  </scstep>
  <scstep>
   <time name="diag">    0.20    0.20</time>
   <time name="diis">    0.38    0.38</time>
   <time name="orth">    0.05    0.05</time>
   <time name="total">    0.70    0.70</time>
   <energy>
    <i name="e_fr_energy">   -329.97379032 </i>
    <i name="e_wo_entrp">   -329.96102778 </i>
    <i name="e_0_energy">   -329.96740905 </i>
   </energy>
  </scstep>
  <scstep>
   <time name="diag">    0.20    0.20</time>
   <time name="diis">    0.36    0.37</time>
   <time name="orth">    0.05    0.05</time>
   <time name="total">    0.69    0.69</time>
   <energy>
    <i name="e_fr_energy">   -329.97379062 </i>
    <i name="e_wo_entrp">   -329.96102845 </i>
    <i name="e_0_energy">   -329.96740954 </i>
   </energy>
  </scstep>
  <scstep>
   <time name="diag">    0.20    0.20</time>
   <time name="diis">    0.25    0.25</time>
   <time name="orth">    0.05    0.05</time>
   <time name="total">    0.53    0.54</time>
   <energy>
    <i name="alphaZ">     96.77598676 </i>
    <i name="ewald">  15593.56407321 </i>
    <i name="hartreedc"> -21780.95561234 </i>
    <i name="XCdc">    558.59272956 </i>
    <i name="pawpsdc">  16696.36707553 </i>
    <i name="pawaedc"> -16899.54483890 </i>
    <i name="eentropy">     -0.01276244 </i>
    <i name="bandstr">  -1758.32163028 </i>
    <i name="atom">   7163.56118773 </i>
    <i name="e_fr_energy">   -329.97379117 </i>
    <i name="e_wo_entrp">   -329.96102873 </i>
    <i name="e_0_energy">   -329.96740995 </i>
   </energy>
  </scstep>
  <structure>
   <crystal>
    <varray name="basis" >
     <v>      12.79128768       0.00013780       0.01113233 </v>
     <v>       0.00007707       7.38602671       0.00567776 </v>
     <v>       0.01309764       0.01159947      14.97748477 </v>
    </varray>
    <i name="volume">   1415.02280149 </i>
    <varray name="rec_basis" >
     <v>       0.07817827      -0.00000076      -0.00006837 </v>
     <v>      -0.00000137       0.13539087      -0.00010485 </v>
     <v>      -0.00005811      -0.00005132       0.06676698 </v>
    </varray>
   </crystal>
   <varray name="positions" >
    <v>       0.16676833       0.16617318       0.25019753 </v>
    <v>       0.00023632      -0.00004517       0.25022037 </v>
    <v>       0.05594384       0.16609554       0.25012026 </v>
    <v>       0.22189936       0.00005570       0.25008752 </v>
    <v>       0.49987809       0.16816021       0.24834460 </v>
    <v>       0.33355121       0.00011060       0.25013119 </v>
    <v>       0.38864799       0.16754644       0.24948501 </v>
    <v>       0.55562057      -0.00008403       0.25020371 </v>
    <v>       0.83275424       0.16798620       0.24960835 </v>
    <v>       0.66595422      -0.00013853       0.24992674 </v>
    <v>       0.72117405       0.16795724       0.24744283 </v>
    <v>       0.88877197       0.00000147       0.25055894 </v>
    <v>       0.16661700       0.50005478       0.25011259 </v>
    <v>       0.00054232       0.33359300       0.25055104 </v>
    <v>       0.05611482       0.50000811       0.24996260 </v>
    <v>       0.22256506       0.33398085       0.25076093 </v>
    <v>       0.33426258       0.33391480       0.24944736 </v>
    <v>       0.39029791       0.49994070       0.24509086 </v>
    <v>       0.55458402       0.33468601       0.24139063 </v>
    <v>       0.83364556       0.49996624       0.24603988 </v>
    <v>       0.66658950       0.33429338       0.24066921 </v>
    <v>       0.72202942       0.49987026       0.23901581 </v>
    <v>       0.88870988       0.33391625       0.24968619 </v>
    <v>       0.16675016       0.83374655       0.25020999 </v>
    <v>       0.00045660       0.66636718       0.25058423 </v>
    <v>       0.05591998       0.83384656       0.25013831 </v>
    <v>       0.22261607       0.66590129       0.25076047 </v>
    <v>       0.49986588       0.83155671       0.24881516 </v>
    <v>       0.33421999       0.66575235       0.24947878 </v>
    <v>       0.38853566       0.83230984       0.24956721 </v>
    <v>       0.55455678       0.66498788       0.24212734 </v>
    <v>       0.83278844       0.83181969       0.24975428 </v>
    <v>       0.66653550       0.66535423       0.24162066 </v>
    <v>       0.72113360       0.83184053       0.24821017 </v>
    <v>       0.88870621       0.66584730       0.24977474 </v>
    <v>       0.49852732       0.49995081       0.23794893 </v>
    <v>       0.61226959       0.49611584       0.42330558 </v>
   </varray>
  </structure>
  <varray name="forces" >
   <v>       0.27167571       0.30138567       0.05033367 </v>
   <v>      -0.17876041       0.01935439       0.04189179 </v>
   <v>      -0.25707234       0.27595558       0.06990204 </v>
   <v>       0.22430240      -0.03372904       0.02284317 </v>
   <v>      -0.18562875       0.01162490      -0.20865261 </v>
   <v>       0.01029541      -0.06770659       0.06731344 </v>
   <v>       0.22987486      -0.55915982      -0.01186979 </v>
   <v>      -0.06819839      -0.02930621      -0.10294108 </v>
   <v>       0.09129685      -0.41432242      -0.05131142 </v>
   <v>       0.19790890       0.02216878      -0.15270991 </v>
   <v>       0.25227820      -0.44358757      -0.04417168 </v>
   <v>      -0.40096132      -0.04373417       0.00202498 </v>
   <v>       0.41391146      -0.03721418       0.06843887 </v>
   <v>      -0.26967314      -0.15216622      -0.03275727 </v>
   <v>      -0.36578395       0.00191046       0.08645443 </v>
   <v>       0.05033602      -0.04685294      -0.08793643 </v>
   <v>      -0.13893478       0.17143917      -0.21035349 </v>
   <v>      -0.66222761      -0.03588008       0.13922199 </v>
   <v>       0.35051215      -0.21656021       0.05443841 </v>
   <v>      -0.68070544      -0.03907471      -0.05521705 </v>
   <v>      -0.86827544       0.08437416       0.01216694 </v>
   <v>       0.90221590       0.01409601       0.25263331 </v>
   <v>       0.39363654      -0.21211650      -0.16339708 </v>
   <v>       0.30621054      -0.27222684       0.04668903 </v>
   <v>      -0.21875103       0.13186628      -0.03600484 </v>
   <v>      -0.25308891      -0.29445442       0.06972589 </v>
   <v>      -0.00221004       0.07231224      -0.08568720 </v>
   <v>      -0.22724420       0.01512541      -0.22431446 </v>
   <v>      -0.11052108      -0.07955276      -0.20766643 </v>
   <v>       0.27828736       0.57447324       0.00020297 </v>
   <v>       0.36467641       0.24225632       0.03315142 </v>
   <v>       0.06519623       0.45006310      -0.01178319 </v>
   <v>      -0.83352385      -0.05202061      -0.03269911 </v>
   <v>       0.27640952       0.38821858      -0.09291780 </v>
   <v>       0.37206960       0.26788264      -0.15754085 </v>
   <v>       0.67479252      -0.01773641       0.31719824 </v>
   <v>      -0.00432589       0.00289475       0.63530110 </v>
  </varray>
  <varray name="stress" >
   <v>       1.44167038      -0.04688116      -0.16106132 </v>
   <v>      -0.04688117       1.45519142      -0.00118006 </v>
   <v>      -0.16106131      -0.00118003       1.79648573 </v>
  </varray>
  <energy>
   <i name="e_fr_energy">   -329.97379117 </i>
   <i name="e_wo_entrp">   -329.96740995 </i>
   <i name="e_0_energy">     -0.01276244 </i>
  </energy>
  <time name="totalsc">    5.75    5.77</time>
 </calculation>
 <calculation>
  <scstep>
   <time name="dav">    1.03    1.03</time>
   <time name="total">    1.12    1.13</time>
   <energy>
    <i name="alphaZ">     96.77598676 </i>
    <i name="ewald">  15489.34627255 </i>
    <i name="hartreedc"> -21677.96507959 </i>
    <i name="XCdc">    558.52667726 </i>
    <i name="pawpsdc">  16696.37760751 </i>
    <i name="pawaedc"> -16899.55715217 </i>
    <i name="eentropy">     -0.01216871 </i>
    <i name="bandstr">  -1757.05993944 </i>
    <i name="atom">   7163.56118773 </i>
    <i name="e_fr_energy">   -330.00660811 </i>
    <i name="e_wo_entrp">   -329.99443940 </i>
    <i name="e_0_energy">   -330.00052375 </i>
   </energy>
  </scstep>
  <scstep>
   <time name="diag">    0.22    0.22</time>
   <time name="diis">    0.42    0.42</time>
   <time name="orth">    0.05    0.05</time>
   <time name="total">    0.76    0.77</time>
   <energy>
    <i name="e_fr_energy">   -330.05473897 </i>
    <i name="e_wo_entrp">   -330.04211700 </i>
    <i name="e_0_energy">   -330.04842799 </i>
   </energy>
  </scstep>
  <scstep>
   <time name="diag">    0.20    0.20</time>
   <time name="diis">    0.40    0.40</time>
   <time name="orth">    0.05    0.05</time>
   <time name="total">    0.72    0.73</time>
   <energy>
    <i name="e_fr_energy">   -330.05182702 </i>
    <i name="e_wo_entrp">   -330.03914043 </i>
    <i name="e_0_energy">   -330.04548372 </i>
   </energy>
  </scstep>
  <scstep>
   <time name="diag">    0.20    0.20</time>
   <time name="diis">    0.37    0.37</time>
   <time name="orth">    0.05    0.05</time>
   <time name="total">    0.70    0.70</time>
   <energy>
    <i name="e_fr_energy">   -330.05057328 </i>
    <i name="e_wo_entrp">   -330.03788371 </i>
    <i name="e_0_energy">   -330.04422850 </i>
   </energy>
  </scstep>
  <scstep>
   <time name="diag">    0.20    0.20</time>
   <time name="diis">    0.38    0.38</time>
   <time name="orth">    0.13    0.13</time>
   <time name="total">    0.79    0.79</time>
   <energy>
    <i name="e_fr_energy">   -330.05050416 </i>
    <i name="e_wo_entrp">   -330.03781818 </i>
    <i name="e_0_energy">   -330.04416117 </i>
   </energy>
  </scstep>
  <scstep>
   <time name="diag">    0.20    0.20</time>
   <time name="diis">    0.39    0.39</time>
   <time name="orth">    0.05    0.05</time>
   <time name="total">    0.71    0.72</time>
   <energy>
    <i name="e_fr_energy">   -330.05051483 </i>
    <i name="e_wo_entrp">   -330.03783195 </i>
    <i name="e_0_energy">   -330.04417339 </i>
   </energy>
  </scstep>
  <scstep>
   <time name="diag">    0.20    0.20</time>
   <time name="diis">    0.37    0.37</time>
   <time name="orth">    0.05    0.05</time>
   <time name="total">    0.70    0.70</time>
   <energy>
    <i name="e_fr_energy">   -330.05051763 </i>
    <i name="e_wo_entrp">   -330.03783547 </i>
    <i name="e_0_energy">   -330.04417655 </i>
   </energy>
  </scstep>
  <scstep>
   <time name="diag">    0.20    0.20</time>
   <time name="diis">    0.35    0.35</time>
   <time name="orth">    0.05    0.05</time>
   <time name="total">    0.67    0.68</time>
   <energy>
    <i name="e_fr_energy">   -330.05052146 </i>
    <i name="e_wo_entrp">   -330.03784009 </i>
    <i name="e_0_energy">   -330.04418078 </i>
   </energy>
  </scstep>
  <scstep>
   <time name="diag">    0.20    0.20</time>
   <time name="diis">    0.24    0.24</time>
   <time name="orth">    0.05    0.05</time>
   <time name="total">    0.56    0.57</time>
   <energy>
    <i name="e_fr_energy">   -330.05052849 </i>
    <i name="e_wo_entrp">   -330.03784730 </i>
    <i name="e_0_energy">   -330.04418790 </i>
   </energy>
  </scstep>
  <scstep>
   <time name="diag">    0.20    0.20</time>
   <time name="diis">    0.25    0.25</time>
   <time name="orth">    0.05    0.05</time>
   <time name="total">    0.57    0.57</time>
   <energy>
    <i name="e_fr_energy">   -330.05053873 </i>
    <i name="e_wo_entrp">   -330.03785797 </i>
    <i name="e_0_energy">   -330.04419835 </i>
   </energy>
  </scstep>
  <scstep>
   <time name="diag">    0.20    0.20</time>
   <time name="diis">    0.24    0.24</time>
   <time name="orth">    0.05    0.05</time>
   <time name="total">    0.56    0.56</time>
   <energy>
    <i name="e_fr_energy">   -330.05054537 </i>
    <i name="e_wo_entrp">   -330.03786479 </i>
    <i name="e_0_energy">   -330.04420508 </i>
   </energy>
  </scstep>
  <scstep>
   <time name="diag">    0.20    0.20</time>
   <time name="diis">    0.22    0.22</time>
   <time name="orth">    0.05    0.05</time>
   <time name="total">    0.54    0.55</time>
   <energy>
    <i name="e_fr_energy">   -330.05054861 </i>
    <i name="e_wo_entrp">   -330.03786799 </i>
    <i name="e_0_energy">   -330.04420830 </i>
   </energy>
  </scstep>
  <scstep>
   <time name="diag">    0.20    0.20</time>
   <time name="diis">    0.23    0.23</time>
   <time name="orth">    0.06    0.06</time>
   <time name="total">    0.57    0.57</time>
   <energy>
    <i name="e_fr_energy">   -330.05055136 </i>
    <i name="e_wo_entrp">   -330.03787079 </i>
    <i name="e_0_energy">   -330.04421107 </i>
   </energy>
  </scstep>
  <scstep>
   <time name="diag">    0.20    0.20</time>
   <time name="diis">    0.20    0.20</time>
   <time name="orth">    0.05    0.05</time>
   <time name="total">    0.52    0.53</time>
   <energy>
    <i name="e_fr_energy">   -330.05055304 </i>
    <i name="e_wo_entrp">   -330.03787242 </i>
    <i name="e_0_energy">   -330.04421273 </i>
   </energy>
  </scstep>
  <scstep>
   <time name="diag">    0.20    0.20</time>
   <time name="diis">    0.18    0.18</time>
   <time name="orth">    0.05    0.05</time>
   <time name="total">    0.47    0.47</time>
   <energy>
    <i name="alphaZ">     96.77598676 </i>
    <i name="ewald">  15489.34627255 </i>
    <i name="hartreedc"> -21679.10789690 </i>
    <i name="XCdc">    558.53352077 </i>
    <i name="pawpsdc">  16694.20289387 </i>
    <i name="pawaedc"> -16897.35194224 </i>
    <i name="eentropy">     -0.01268063 </i>
    <i name="bandstr">  -1755.99789576 </i>
    <i name="atom">   7163.56118773 </i>
    <i name="e_fr_energy">   -330.05055385 </i>
    <i name="e_wo_entrp">   -330.03787321 </i>
    <i name="e_0_energy">   -330.04421353 </i>
   </energy>
  </scstep>
  <structure>
   <crystal>
    <varray name="basis" >
     <v>      12.79408746      -0.00034581       0.00956994 </v>
     <v>      -0.00020298       7.38526113       0.00582448 </v>
     <v>       0.01127215       0.01189665      14.97575698 </v>
    </varray>
    <i name="volume">   1415.02280149 </i>
    <varray name="rec_basis" >
     <v>       0.07816115       0.00000219      -0.00005883 </v>
     <v>       0.00000374       0.13540491      -0.00010757 </v>
     <v>      -0.00004995      -0.00005266       0.06677467 </v>
    </varray>
   </crystal>
   <varray name="positions" >
    <v>       0.16723317       0.16716688       0.25037245 </v>
    <v>      -0.00047647       0.00003682       0.25035698 </v>
    <v>       0.05522451       0.16712676       0.25030476 </v>
    <v>       0.22280811       0.00002999       0.25013569 </v>
    <v>       0.49970567       0.16725502       0.24781749 </v>
    <v>       0.33396075       0.00003373       0.25031341 </v>
    <v>       0.38926670       0.16704006       0.24940793 </v>
    <v>       0.55562736      -0.00015333       0.24997401 </v>
    <v>       0.83231804       0.16743501       0.24937233 </v>
    <v>       0.66567129      -0.00005982       0.24945847 </v>
    <v>       0.72178852       0.16613688       0.24708311 </v>
    <v>       0.88807948      -0.00003567       0.25067779 </v>
    <v>       0.16738112       0.49998736       0.25031867 </v>
    <v>      -0.00031901       0.33352954       0.25059464 </v>
    <v>       0.05529030       0.50003043       0.25014613 </v>
    <v>       0.22304234       0.33396535       0.25073055 </v>
    <v>       0.33447749       0.33489127       0.24866014 </v>
    <v>       0.38952231       0.49981583       0.24447366 </v>
    <v>       0.55506128       0.33350144       0.24020736 </v>
    <v>       0.83300205       0.49983962       0.24527665 </v>
    <v>       0.66562628       0.33414847       0.24040553 </v>
    <v>       0.72277506       0.49989788       0.23951030 </v>
    <v>       0.88896936       0.33430249       0.24911929 </v>
    <v>       0.16730205       0.83277851       0.25037178 </v>
    <v>      -0.00034991       0.66632981       0.25063493 </v>
    <v>       0.05519025       0.83271899       0.25032966 </v>
    <v>       0.22302926       0.66588113       0.25072729 </v>
    <v>       0.49967764       0.83245672       0.24828837 </v>
    <v>       0.33442794       0.66487653       0.24870439 </v>
    <v>       0.38921604       0.83285672       0.24954445 </v>
    <v>       0.55503817       0.66629173       0.24084513 </v>
    <v>       0.83236719       0.83245798       0.24964962 </v>
    <v>       0.66566871       0.66565406       0.24111134 </v>
    <v>       0.72178002       0.83353649       0.24784748 </v>
    <v>       0.88896195       0.66549409       0.24923515 </v>
    <v>       0.49943726       0.49995251       0.23991061 </v>
    <v>       0.61225777       0.49623274       0.42943247 </v>
   </varray>
  </structure>
  <varray name="forces" >
   <v>      -0.17413381      -0.17001578       0.02834604 </v>
   <v>       0.12126015      -0.04813684       0.05237120 </v>
   <v>       0.29879436      -0.21225381       0.08013294 </v>
   <v>      -0.38251788      -0.01826327       0.05461386 </v>
   <v>       0.11033971       0.15543695      -0.21641922 </v>
   <v>       0.09176953      -0.03620641       0.07481764 </v>
   <v>      -0.16339433      -0.14173747      -0.05704011 </v>
   <v>      -0.17827041       0.01090682      -0.19724649 </v>
   <v>       0.52438374      -0.10904467      -0.04374462 </v>
   <v>       0.56600052      -0.04359199      -0.12690655 </v>
   <v>      -0.57697334       0.44749037      -0.08365295 </v>
   <v>      -0.13048178      -0.00763333      -0.00197703 </v>
   <v>      -0.50848681      -0.02498467       0.06088351 </v>
   <v>       0.11455478       0.08833544      -0.05908760 </v>
   <v>       0.45399678      -0.04241020       0.09374196 </v>
   <v>      -0.00172453       0.10290112      -0.12783577 </v>
   <v>      -0.10523111      -0.55974229      -0.11899002 </v>
   <v>       0.40016023       0.05054066       0.21858576 </v>
   <v>      -0.11554059       0.20172388       0.33890746 </v>
   <v>       0.09287296       0.03108273       0.08705649 </v>
   <v>       0.34348560      -0.19478443       0.04730660 </v>
   <v>      -0.35914828      -0.00082885       0.09253122 </v>
   <v>      -0.36839562      -0.50739693      -0.14244190 </v>
   <v>      -0.23456038       0.16756623       0.03062766 </v>
   <v>       0.11693202      -0.06164952      -0.06420582 </v>
   <v>       0.32689918       0.27498936       0.08535001 </v>
   <v>       0.01976897      -0.06984037      -0.12904497 </v>
   <v>       0.10453221      -0.13566657      -0.23319565 </v>
   <v>      -0.06419923       0.55446752      -0.11732547 </v>
   <v>      -0.16487329       0.12397043      -0.04563821 </v>
   <v>      -0.08426148      -0.19899070       0.30722973 </v>
   <v>       0.49473327       0.07099697      -0.03628567 </v>
   <v>       0.29878948       0.18952027       0.02636084 </v>
   <v>      -0.55456174      -0.37491777      -0.14595148 </v>
   <v>      -0.39235086       0.50465755      -0.12759207 </v>
   <v>       0.07335825      -0.02127904      -0.10979360 </v>
   <v>       0.00647372       0.00478864       0.50551225 </v>
  </varray>
  <varray name="stress" >
   <v>       2.02208787       0.10143909      -0.06893206 </v>
   <v>       0.10143906       0.77264865      -0.01653726 </v>
   <v>      -0.06893206      -0.01653728       1.49773674 </v>
  </varray>
  <energy>
   <i name="e_fr_energy">   -330.05055385 </i>
   <i name="e_wo_entrp">   -330.04421353 </i>
   <i name="e_0_energy">     -0.01268063 </i>
  </energy>
  <time name="totalsc">   10.73   10.79</time>
 </calculation>
 <calculation>
  <scstep>
   <time name="dav">    0.91    0.91</time>
   <time name="total">    0.99    0.99</time>
   <energy>
    <i name="alphaZ">     96.77598676 </i>
    <i name="ewald">  15510.48961842 </i>
    <i name="hartreedc"> -21700.03406084 </i>
    <i name="XCdc">    558.54521704 </i>
    <i name="pawpsdc">  16694.20270467 </i>
    <i name="pawaedc"> -16897.35176091 </i>
    <i name="eentropy">     -0.01282003 </i>
    <i name="bandstr">  -1756.23096135 </i>
    <i name="atom">   7163.56118773 </i>
    <i name="e_fr_energy">   -330.05488849 </i>
    <i name="e_wo_entrp">   -330.04206846 </i>
    <i name="e_0_energy">   -330.04847848 </i>
   </energy>
  </scstep>
  <scstep>
   <time name="diag">    0.20    0.20</time>
   <time name="diis">    0.37    0.37</time>
   <time name="orth">    0.05    0.05</time>
   <time name="total">    0.69    0.70</time>
   <energy>
    <i name="e_fr_energy">   -330.05603738 </i>
    <i name="e_wo_entrp">   -330.04325465 </i>
    <i name="e_0_energy">   -330.04964602 </i>
   </energy>
  </scstep>
  <scstep>
   <time name="diag">    0.20    0.20</time>
   <time name="diis">    0.40    0.40</time>
   <time name="orth">    0.05    0.05</time>
   <time name="total">    0.72    0.72</time>
   <energy>
    <i name="e_fr_energy">   -330.05588523 </i>
    <i name="e_wo_entrp">   -330.04311035 </i>
    <i name="e_0_energy">   -330.04949779 </i>
   </energy>
  </scstep>
  <scstep>
   <time name="diag">    0.20    0.20</time>
   <time name="diis">    0.38    0.38</time>
   <time name="orth">    0.05    0.05</time>
   <time name="total">    0.70    0.71</time>
   <energy>
    <i name="e_fr_energy">   -330.05586348 </i>
    <i name="e_wo_entrp">   -330.04308661 </i>
    <i name="e_0_energy">   -330.04947505 </i>
   </energy>
  </scstep>
  <scstep>
   <time name="diag">    0.20    0.20</time>
   <time name="diis">    0.38    0.41</time>
   <time name="orth">    0.05    0.05</time>
   <time name="total">    0.70    0.73</time>
   <energy>
    <i name="e_fr_energy">   -330.05586133 </i>
    <i name="e_wo_entrp">   -330.04308445 </i>
    <i name="e_0_energy">   -330.04947289 </i>
   </energy>
  </scstep>
  <scstep>
   <time name="diag">    0.19    0.20</time>
   <time name="diis">    0.29    0.29</time>
   <time name="orth">    0.05    0.05</time>
   <time name="total">    0.57    0.58</time>
   <energy>
    <i name="alphaZ">     96.77598676 </i>
    <i name="ewald">  15510.48961842 </i>
    <i name="hartreedc"> -21699.87656606 </i>
    <i name="XCdc">    558.54421282 </i>
    <i name="pawpsdc">  16693.90443112 </i>
    <i name="pawaedc"> -16897.06013042 </i>
    <i name="eentropy">     -0.01277735 </i>
    <i name="bandstr">  -1756.38182461 </i>
    <i name="atom">   7163.56118773 </i>
    <i name="e_fr_energy">   -330.05586158 </i>
    <i name="e_wo_entrp">   -330.04308424 </i>
    <i name="e_0_energy">   -330.04947291 </i>
   </energy>
  </scstep>
  <structure>
   <crystal>
    <varray name="basis" >
     <v>      12.79351527      -0.00024699       0.00988922 </v>
     <v>      -0.00014575       7.38541756       0.00579450 </v>
     <v>       0.01164520       0.01183592      14.97611002 </v>
    </varray>
    <i name="volume">   1415.02280149 </i>
    <varray name="rec_basis" >
     <v>       0.07816465       0.00000159      -0.00006078 </v>
     <v>       0.00000270       0.13540204      -0.00010701 </v>
     <v>      -0.00005162      -0.00005239       0.06677310 </v>
    </varray>
   </crystal>
   <varray name="positions" >
    <v>       0.16713819       0.16696379       0.25033669 </v>
    <v>      -0.00033084       0.00002007       0.25032907 </v>
    <v>       0.05537147       0.16691601       0.25026707 </v>
    <v>       0.22262244       0.00003523       0.25012583 </v>
    <v>       0.49974092       0.16744002       0.24792522 </v>
    <v>       0.33387708       0.00004944       0.25027616 </v>
    <v>       0.38914029       0.16714354       0.24942367 </v>
    <v>       0.55562598      -0.00013917       0.25002095 </v>
    <v>       0.83240717       0.16754766       0.24942058 </v>
    <v>       0.66572911      -0.00007591       0.24955418 </v>
    <v>       0.72166300       0.16650890       0.24715661 </v>
    <v>       0.88822096      -0.00002807       0.25065352 </v>
    <v>       0.16722500       0.50000113       0.25027653 </v>
    <v>      -0.00014303       0.33354252       0.25058575 </v>
    <v>       0.05545875       0.50002588       0.25010864 </v>
    <v>       0.22294483       0.33396851       0.25073675 </v>
    <v>       0.33443360       0.33469169       0.24882103 </v>
    <v>       0.38968079       0.49984136       0.24459982 </v>
    <v>       0.55496381       0.33374352       0.24044918 </v>
    <v>       0.83313355       0.49986550       0.24543265 </v>
    <v>       0.66582308       0.33417809       0.24045944 </v>
    <v>       0.72262271       0.49989223       0.23940922 </v>
    <v>       0.88891636       0.33422354       0.24923515 </v>
    <v>       0.16718930       0.83297634       0.25033870 </v>
    <v>      -0.00018513       0.66633746       0.25062458 </v>
    <v>       0.05533934       0.83294945       0.25029056 </v>
    <v>       0.22294484       0.66588524       0.25073406 </v>
    <v>       0.49971611       0.83227278       0.24839604 </v>
    <v>       0.33438548       0.66505552       0.24886265 </v>
    <v>       0.38907703       0.83274494       0.24954909 </v>
    <v>       0.55493985       0.66602524       0.24110718 </v>
    <v>       0.83245325       0.83232753       0.24967102 </v>
    <v>       0.66584582       0.66559279       0.24121545 </v>
    <v>       0.72164795       0.83318986       0.24792159 </v>
    <v>       0.88890972       0.66556627       0.24934542 </v>
    <v>       0.49925129       0.49995217       0.23950967 </v>
    <v>       0.61226001       0.49620890       0.42818027 </v>
   </varray>
  </structure>
  <varray name="forces" >
   <v>      -0.08909450      -0.07707581       0.02771527 </v>
   <v>       0.06477787      -0.03442047       0.04961613 </v>
   <v>       0.19575644      -0.11199084       0.07552003 </v>
   <v>      -0.24686516      -0.02507450       0.04475594 </v>
   <v>       0.04876644       0.12047604      -0.21946818 </v>
   <v>       0.06919663      -0.04279543       0.07347994 </v>
   <v>      -0.08095783      -0.22838429      -0.04627110 </v>
   <v>      -0.15830970       0.00216474      -0.18002310 </v>
   <v>       0.43546894      -0.17376925      -0.03889296 </v>
   <v>       0.48731492      -0.01792379      -0.13265460 </v>
   <v>      -0.40420304       0.25944440      -0.08085585 </v>
   <v>      -0.18508263      -0.01554615       0.00020276 </v>
   <v>      -0.33185836      -0.02672902       0.06309040 </v>
   <v>       0.02920518       0.04464938      -0.05472816 </v>
   <v>       0.29942899      -0.03042694       0.08869620 </v>
   <v>       0.00558476       0.07470597      -0.12063564 </v>
   <v>      -0.10181911      -0.39954765      -0.13916375 </v>
   <v>       0.19158746       0.03090347       0.20366858 </v>
   <v>      -0.01361729       0.12149138       0.27920649 </v>
   <v>      -0.07719551       0.01297250       0.05690979 </v>
   <v>       0.08142648      -0.15111818       0.03672034 </v>
   <v>      -0.09935012       0.00303465       0.12990074 </v>
   <v>      -0.21102757      -0.44634338      -0.14145531 </v>
   <v>      -0.12688200       0.07879225       0.02995717 </v>
   <v>       0.04637877      -0.02282680      -0.05513551 </v>
   <v>       0.21654476       0.15884577       0.08398217 </v>
   <v>       0.01380430      -0.03984783      -0.12150902 </v>
   <v>       0.03502366      -0.10113172      -0.22930529 </v>
   <v>      -0.06911456       0.42193698      -0.13635892 </v>
   <v>      -0.07218733       0.21394602      -0.03116732 </v>
   <v>       0.00285295      -0.10948994       0.25606552 </v>
   <v>       0.40059164       0.15008276      -0.02858658 </v>
   <v>       0.06655222       0.14264775       0.01797107 </v>
   <v>      -0.38439030      -0.22397437      -0.13790857 </v>
   <v>      -0.23665893       0.45568055      -0.13132669 </v>
   <v>       0.19397078      -0.01961147      -0.01880968 </v>
   <v>       0.00438076       0.00625320       0.52679768 </v>
  </varray>
  <varray name="stress" >
   <v>       1.85472185       0.05234633      -0.08687326 </v>
   <v>       0.05234634       0.87584158      -0.02497020 </v>
   <v>      -0.08687326      -0.02497020       1.56698012 </v>
  </varray>
  <energy>
   <i name="e_fr_energy">   -330.05586158 </i>
   <i name="e_wo_entrp">   -330.04947291 </i>
   <i name="e_0_energy">     -0.01277735 </i>
  </energy>
  <time name="totalsc">    5.16    5.22</time>
 </calculation>
 <calculation>
  <scstep>
   <time name="dav">    0.94    0.94</time>
   <time name="total">    1.02    1.02</time>
   <energy>
    <i name="alphaZ">     96.77598676 </i>
    <i name="ewald">  15460.56391995 </i>
    <i name="hartreedc"> -21649.90059385 </i>
    <i name="XCdc">    558.52153756 </i>
    <i name="pawpsdc">  16693.90543232 </i>
    <i name="pawaedc"> -16897.06044631 </i>
    <i name="eentropy">     -0.01278330 </i>
    <i name="bandstr">  -1756.44251348 </i>
    <i name="atom">   7163.56118773 </i>
    <i name="e_fr_energy">   -330.08827260 </i>
    <i name="e_wo_entrp">   -330.07548931 </i>
    <i name="e_0_energy">   -330.08188096 </i>
   </energy>
  </scstep>
  <scstep>
   <time name="diag">    0.21    0.21</time>
   <time name="diis">    0.43    0.43</time>
   <time name="orth">    0.05    0.05</time>
   <time name="total">    0.77    0.78</time>
   <energy>
    <i name="e_fr_energy">   -330.09796437 </i>
    <i name="e_wo_entrp">   -330.08515809 </i>
    <i name="e_0_energy">   -330.09156123 </i>
   </energy>
  </scstep>
  <scstep>
   <time name="diag">    0.20    0.20</time>
   <time name="diis">    0.39    0.39</time>
   <time name="orth">    0.05    0.05</time>
   <time name="total">    0.72    0.72</time>
   <energy>
    <i name="e_fr_energy">   -330.09666046 </i>
    <i name="e_wo_entrp">   -330.08384162 </i>
    <i name="e_0_energy">   -330.09025104 </i>
   </energy>
  </scstep>
  <scstep>
   <time name="diag">    0.20    0.20</time>
   <time name="diis">    0.40    0.40</time>
   <time name="orth">    0.05    0.05</time>
   <time name="total">    0.72    0.73</time>
   <energy>
    <i name="e_fr_energy">   -330.09633164 </i>
    <i name="e_wo_entrp">   -330.08351295 </i>
    <i name="e_0_energy">   -330.08992230 </i>
   </energy>
  </scstep>
  <scstep>
   <time name="diag">    0.22    0.22</time>
   <time name="diis">    0.38    0.38</time>
   <time name="orth">    0.05    0.05</time>
   <time name="total">    0.72    0.73</time>
   <energy>
    <i name="e_fr_energy">   -330.09629319 </i>
    <i name="e_wo_entrp">   -330.08347842 </i>
    <i name="e_0_energy">   -330.08988581 </i>
   </energy>
  </scstep>
  <scstep>
   <time name="diag">    0.20    0.20</time>
   <time name="diis">    0.39    0.39</time>
   <time name="orth">    0.05    0.05</time>
   <time name="total">    0.71    0.71</time>
   <energy>
    <i name="e_fr_energy">   -330.09629423 </i>
    <i name="e_wo_entrp">   -330.08348017 </i>
    <i name="e_0_energy">   -330.08988720 </i>
   </energy>
  </scstep>
  <scstep>
   <time name="diag">    0.20    0.20</time>
   <time name="diis">    0.36    0.36</time>
   <time name="orth">    0.05    0.05</time>
   <time name="total">    0.68    0.69</time>
   <energy>
    <i name="e_fr_energy">   -330.09629377 </i>
    <i name="e_wo_entrp">   -330.08347891 </i>
    <i name="e_0_energy">   -330.08988634 </i>
   </energy>
  </scstep>
  <scstep>
   <time name="diag">    0.20    0.20</time>
   <time name="diis">    0.25    0.25</time>
   <time name="orth">    0.05    0.05</time>
   <time name="total">    0.54    0.54</time>
   <energy>
    <i name="alphaZ">     96.77598676 </i>
    <i name="ewald">  15460.56391995 </i>
    <i name="hartreedc"> -21650.85294133 </i>
    <i name="XCdc">    558.53732861 </i>
    <i name="pawpsdc">  16696.60467732 </i>
    <i name="pawaedc"> -16899.74557715 </i>
    <i name="eentropy">     -0.01281430 </i>
    <i name="bandstr">  -1755.52806074 </i>
    <i name="atom">   7163.56118773 </i>
    <i name="e_fr_energy">   -330.09629315 </i>
    <i name="e_wo_entrp">   -330.08347885 </i>
    <i name="e_0_energy">   -330.08988600 </i>
   </energy>
  </scstep>
  <structure>
   <crystal>
    <varray name="basis" >
     <v>      12.79763043      -0.00007094       0.00864662 </v>
     <v>      -0.00004475       7.38283479       0.00575188 </v>
     <v>       0.01019418       0.01174516      14.97652958 </v>
    </varray>
    <i name="volume">   1415.02280149 </i>
    <varray name="rec_basis" >
     <v>       0.07813950       0.00000052      -0.00005319 </v>
     <v>       0.00000082       0.13544941      -0.00010623 </v>
     <v>      -0.00004511      -0.00005202       0.06677121 </v>
    </varray>
   </crystal>
   <varray name="positions" >
    <v>       0.16716360       0.16712138       0.25045015 </v>
    <v>      -0.00050009      -0.00005514       0.25046076 </v>
    <v>       0.05543691       0.16697897       0.25045805 </v>
    <v>       0.22254038      -0.00005393       0.25021484 </v>
    <v>       0.49976025       0.16745474       0.24737330 </v>
    <v>       0.33416702      -0.00011599       0.25046318 </v>
    <v>       0.38924238       0.16622311       0.24932144 </v>
    <v>       0.55534208      -0.00015980       0.24965008 </v>
    <v>       0.83302096       0.16678065       0.24926513 </v>
    <v>       0.66649860      -0.00010016       0.24915994 </v>
    <v>       0.72117766       0.16659148       0.24688699 </v>
    <v>       0.88760716      -0.00009183       0.25070185 </v>
    <v>       0.16693075       0.49988995       0.25045753 </v>
    <v>      -0.00043632       0.33365728       0.25051845 </v>
    <v>       0.05566975       0.49993913       0.25031941 </v>
    <v>       0.22314700       0.33419710       0.25053771 </v>
    <v>       0.33433564       0.33383050       0.24828964 </v>
    <v>       0.38971584       0.49988765       0.24466660 </v>
    <v>       0.55513056       0.33364786       0.24040545 </v>
    <v>       0.83273483       0.49985515       0.24521388 </v>
    <v>       0.66558332       0.33364534       0.24041030 </v>
    <v>       0.72274229       0.49991254       0.23980931 </v>
    <v>       0.88863844       0.33297810       0.24878900 </v>
    <v>       0.16718121       0.83283432       0.25045021 </v>
    <v>      -0.00042525       0.66625090       0.25055956 </v>
    <v>       0.05543825       0.83299442       0.25049704 </v>
    <v>       0.22313615       0.66575236       0.25053266 </v>
    <v>       0.49970420       0.83231782       0.24782929 </v>
    <v>       0.33434400       0.66602816       0.24833973 </v>
    <v>       0.38921980       0.83363655       0.24949154 </v>
    <v>       0.55513814       0.66620526       0.24098808 </v>
    <v>       0.83300987       0.83305543       0.24958400 </v>
    <v>       0.66561790       0.66616110       0.24103817 </v>
    <v>       0.72121146       0.83316914       0.24756300 </v>
    <v>       0.88858385       0.66685498       0.24892487 </v>
    <v>       0.49996874       0.49989134       0.24026925 </v>
    <v>       0.61226273       0.49627415       0.43145965 </v>
   </varray>
  </structure>
  <varray name="forces" >
   <v>      -0.04329920      -0.12650013       0.01749020 </v>
   <v>       0.10759974       0.00634664       0.06909049 </v>
   <v>       0.03922443      -0.12141539       0.05841260 </v>
   <v>      -0.13783914       0.01261450       0.06865843 </v>
   <v>       0.02932245       0.03097989      -0.14261267 </v>
   <v>      -0.21240798       0.02712736       0.04582378 </v>
   <v>      -0.08870700       0.08967373      -0.08279812 </v>
   <v>       0.33132775       0.01642216      -0.23548656 </v>
   <v>      -0.45270768       0.08483272      -0.07184165 </v>
   <v>      -0.37749643      -0.01705930      -0.12560836 </v>
   <v>       0.26228052       0.19055678      -0.06135941 </v>
   <v>       0.49733834       0.00366647      -0.00073979 </v>
   <v>       0.02489471       0.03492160       0.02247319 </v>
   <v>       0.18718896      -0.07069533      -0.05346101 </v>
   <v>      -0.08779674       0.00091901       0.06758788 </v>
   <v>      -0.16995226      -0.06463915      -0.10258052 </v>
   <v>       0.10735726      -0.07240934      -0.05702400 </v>
   <v>       0.27916965       0.01672897       0.14942547 </v>
   <v>      -0.08525865       0.13324067       0.28628497 </v>
   <v>       0.18961900       0.02833732       0.07652706 </v>
   <v>       0.26847710       0.10642185       0.06464461 </v>
   <v>      -0.39482920      -0.00791376       0.05470882 </v>
   <v>      -0.03284829       0.08906469      -0.09105173 </v>
   <v>      -0.06532259       0.10977845       0.02494539 </v>
   <v>       0.16800191       0.07158901      -0.05606621 </v>
   <v>       0.04103492       0.09103253       0.05896836 </v>
   <v>      -0.16564376       0.02110744      -0.10456703 </v>
   <v>       0.07269164      -0.02799789      -0.16137626 </v>
   <v>       0.09747886       0.05196107      -0.05018284 </v>
   <v>      -0.09051630      -0.11359347      -0.08663164 </v>
   <v>      -0.09784175      -0.14935073       0.25819542 </v>
   <v>      -0.45342271      -0.09546322      -0.06838108 </v>
   <v>       0.24785412      -0.07892151       0.05396102 </v>
   <v>       0.23934256      -0.18478466      -0.10945972 </v>
   <v>       0.00485649      -0.11287913      -0.08754176 </v>
   <v>      -0.25286537       0.01599032      -0.09825469 </v>
   <v>       0.01369465       0.01030984       0.46982737 </v>
  </varray>
  <varray name="stress" >
   <v>       0.75067637       0.01290197      -0.07073942 </v>
   <v>       0.01290198       2.09442152      -0.00864840 </v>
   <v>      -0.07073941      -0.00864843       1.39706503 </v>
  </varray>
  <energy>
   <i name="e_fr_energy">   -330.09629315 </i>
   <i name="e_wo_entrp">   -330.08988600 </i>
   <i name="e_0_energy">     -0.01281430 </i>
  </energy>
  <time name="totalsc">    6.65    6.70</time>
 </calculation>
 <calculation>
  <scstep>
   <time name="dav">    0.96    0.97</time>
   <time name="total">    1.03    1.05</time>
   <energy>
    <i name="alphaZ">     96.77598676 </i>
    <i name="ewald">  15461.82944021 </i>
    <i name="hartreedc"> -21652.16774200 </i>
    <i name="XCdc">    558.53805571 </i>
    <i name="pawpsdc">  16696.56675469 </i>
    <i name="pawaedc"> -16899.70732444 </i>
    <i name="eentropy">     -0.01281388 </i>
    <i name="bandstr">  -1755.47986007 </i>
    <i name="atom">   7163.56118773 </i>
    <i name="e_fr_energy">   -330.09631528 </i>
    <i name="e_wo_entrp">   -330.08350140 </i>
    <i name="e_0_energy">   -330.08990834 </i>
   </energy>
  </scstep>
  <scstep>
   <time name="diag">    0.22    0.23</time>
   <time name="diis">    0.37    0.37</time>
   <time name="orth">    0.05    0.05</time>
   <time name="total">    0.72    0.73</time>
   <energy>
    <i name="e_fr_energy">   -330.09632139 </i>
    <i name="e_wo_entrp">   -330.08350788 </i>
    <i name="e_0_energy">   -330.08991464 </i>
   </energy>
  </scstep>
  <scstep>
   <time name="diag">    0.20    0.20</time>
   <time name="diis">    0.32    0.32</time>
   <time name="orth">    0.05    0.05</time>
   <time name="total">    0.60    0.61</time>
   <energy>
    <i name="alphaZ">     96.77598676 </i>
    <i name="ewald">  15461.82944021 </i>
    <i name="hartreedc"> -21652.19272449 </i>
    <i name="XCdc">    558.53803225 </i>
    <i name="pawpsdc">  16696.48750512 </i>
    <i name="pawaedc"> -16899.62998016 </i>
    <i name="eentropy">     -0.01281308 </i>
    <i name="bandstr">  -1755.45295599 </i>
    <i name="atom">   7163.56118773 </i>
    <i name="e_fr_energy">   -330.09632164 </i>
    <i name="e_wo_entrp">   -330.08350856 </i>
    <i name="e_0_energy">   -330.08991510 </i>
   </energy>
  </scstep>
  <structure>
   <crystal>
    <varray name="basis" >
     <v>      12.79752554      -0.00007542       0.00867828 </v>
     <v>      -0.00004732       7.38290060       0.00575297 </v>
     <v>       0.01023116       0.01174748      14.97651888 </v>
    </varray>
    <i name="volume">   1415.02280149 </i>
    <varray name="rec_basis" >
     <v>       0.07814014       0.00000054      -0.00005338 </v>
     <v>       0.00000087       0.13544820      -0.00010625 </v>
     <v>      -0.00004528      -0.00005203       0.06677126 </v>
    </varray>
   </crystal>
   <varray name="positions" >
    <v>       0.16716295       0.16711736       0.25044726 </v>
    <v>      -0.00049578      -0.00005322       0.25045740 </v>
    <v>       0.05543525       0.16697736       0.25045318 </v>
    <v>       0.22254247      -0.00005166       0.25021257 </v>
    <v>       0.49975976       0.16745437       0.24738736 </v>
    <v>       0.33415964      -0.00011177       0.25045841 </v>
    <v>       0.38923978       0.16624658       0.24932405 </v>
    <v>       0.55534932      -0.00015928       0.24965954 </v>
    <v>       0.83300533       0.16680021       0.24926909 </v>
    <v>       0.66647900      -0.00009954       0.24916999 </v>
    <v>       0.72119003       0.16658937       0.24689386 </v>
    <v>       0.88762280      -0.00009020       0.25070062 </v>
    <v>       0.16693824       0.49989278       0.25045292 </v>
    <v>      -0.00042884       0.33365435       0.25052016 </v>
    <v>       0.05566438       0.49994134       0.25031403 </v>
    <v>       0.22314185       0.33419127       0.25054278 </v>
    <v>       0.33433814       0.33385246       0.24830318 </v>
    <v>       0.38971494       0.49988647       0.24466490 </v>
    <v>       0.55512631       0.33365030       0.24040656 </v>
    <v>       0.83274499       0.49985541       0.24521946 </v>
    <v>       0.66558943       0.33365893       0.24041155 </v>
    <v>       0.72273924       0.49991203       0.23979912 </v>
    <v>       0.88864552       0.33300985       0.24880037 </v>
    <v>       0.16718142       0.83283794       0.25044737 </v>
    <v>      -0.00041913       0.66625310       0.25056122 </v>
    <v>       0.05543573       0.83299327       0.25049178 </v>
    <v>       0.22313127       0.66575575       0.25053779 </v>
    <v>       0.49970450       0.83231667       0.24784373 </v>
    <v>       0.33434506       0.66600336       0.24835305 </v>
    <v>       0.38921617       0.83361382       0.24949300 </v>
    <v>       0.55513309       0.66620067       0.24099112 </v>
    <v>       0.83299569       0.83303687       0.24958622 </v>
    <v>       0.66562371       0.66614661       0.24104268 </v>
    <v>       0.72122258       0.83316967       0.24757214 </v>
    <v>       0.88859215       0.66682213       0.24893559 </v>
    <v>       0.49995046       0.49989289       0.24024989 </v>
    <v>       0.61226265       0.49627249       0.43137607 </v>
   </varray>
  </structure>
  <varray name="forces" >
   <v>      -0.04459851      -0.12502630       0.01756890 </v>
   <v>       0.10603239       0.00532652       0.06847860 </v>
   <v>       0.04303324      -0.12101418       0.05863654 </v>
   <v>      -0.14048843       0.01190917       0.06790817 </v>
   <v>       0.02949767       0.03367296      -0.14405286 </v>
   <v>      -0.20536360       0.02553757       0.04632589 </v>
   <v>      -0.08893151       0.08205148      -0.08158807 </v>
   <v>       0.31966248       0.01614646      -0.23384722 </v>
   <v>      -0.43178786       0.07879469      -0.07093200 </v>
   <v>      -0.35707796      -0.01739071      -0.12553243 </v>
   <v>       0.24585229       0.19233385      -0.06164055 </v>
   <v>       0.47982211       0.00335364      -0.00076936 </v>
   <v>       0.01565586       0.03347326       0.02326494 </v>
   <v>       0.18317628      -0.06781317      -0.05359388 </v>
   <v>      -0.07803183       0.00007496       0.06800772 </v>
   <v>      -0.16547738      -0.06121658      -0.10291899 </v>
   <v>       0.10364349      -0.07986532      -0.06176836 </v>
   <v>       0.27705532       0.01717703       0.15073764 </v>
   <v>      -0.08347822       0.13291415       0.28603618 </v>
   <v>       0.18133940       0.02490527       0.07500201 </v>
   <v>       0.26389321       0.10082284       0.06392553 </v>
   <v>      -0.37979297      -0.00760576       0.06014780 </v>
   <v>      -0.04091668       0.07248517      -0.09506540 </v>
   <v>      -0.06715945       0.10888108       0.02498168 </v>
   <v>       0.16482886       0.06924719      -0.05626212 </v>
   <v>       0.04547008       0.09240544       0.05924925 </v>
   <v>      -0.16126326       0.01947064      -0.10489978 </v>
   <v>       0.07165455      -0.03001349      -0.16275944 </v>
   <v>       0.09331993       0.06075714      -0.05178022 </v>
   <v>      -0.09058127      -0.10551513      -0.08527116 </v>
   <v>      -0.09547093      -0.14823669       0.25793462 </v>
   <v>      -0.43335999      -0.08953997      -0.06717419 </v>
   <v>       0.24316816      -0.07359559       0.05315511 </v>
   <v>       0.22405254      -0.18585898      -0.10988260 </v>
   <v>      -0.00037336      -0.09397299      -0.08848720 </v>
   <v>      -0.24114873       0.01507234      -0.09545856 </v>
   <v>       0.01414406       0.00985204       0.47232381 </v>
  </varray>
  <varray name="stress" >
   <v>       0.77308274       0.00781444      -0.06810595 </v>
   <v>       0.00781443       2.05574343      -0.01177395 </v>
   <v>      -0.06810597      -0.01177392       1.37945889 </v>
  </varray>
  <energy>
   <i name="e_fr_energy">   -330.09632164 </i>
   <i name="e_wo_entrp">   -330.08991510 </i>
   <i name="e_0_energy">     -0.01281308 </i>
  </energy>
  <time name="totalsc">    3.11    3.15</time>
 </calculation>
 <calculation>
  <scstep>
   <time name="dav">    0.87    0.87</time>
   <time name="total">    0.98    0.98</time>
   <energy>
    <i name="alphaZ">     96.77598676 </i>
    <i name="ewald">  15415.53484618 </i>
    <i name="hartreedc"> -21605.85451069 </i>
    <i name="XCdc">    558.52616194 </i>
    <i name="pawpsdc">  16696.43980420 </i>
    <i name="pawaedc"> -16899.58167922 </i>
    <i name="eentropy">     -0.01279715 </i>
    <i name="bandstr">  -1755.51645532 </i>
    <i name="atom">   7163.56118773 </i>
    <i name="e_fr_energy">   -330.12745556 </i>
    <i name="e_wo_entrp">   -330.11465841 </i>
    <i name="e_0_energy">   -330.12105699 </i>
   </energy>
  </scstep>
  <scstep>
   <time name="diag">    0.20    0.20</time>
   <time name="diis">    0.38    0.38</time>
   <time name="orth">    0.05    0.05</time>
   <time name="total">    0.71    0.71</time>
   <energy>
    <i name="e_fr_energy">   -330.13462155 </i>
    <i name="e_wo_entrp">   -330.12178230 </i>
    <i name="e_0_energy">   -330.12820193 </i>
   </energy>
  </scstep>
  <scstep>
   <time name="diag">    0.20    0.20</time>
   <time name="diis">    0.40    0.40</time>
   <time name="orth">    0.05    0.05</time>
   <time name="total">    0.72    0.72</time>
   <energy>
    <i name="e_fr_energy">   -330.13399658 </i>
    <i name="e_wo_entrp">   -330.12115560 </i>
    <i name="e_0_energy">   -330.12757609 </i>
   </energy>
  </scstep>
  <scstep>
   <time name="diag">    0.20    0.20</time>
   <time name="diis">    0.37    0.37</time>
   <time name="orth">    0.05    0.05</time>
   <time name="total">    0.69    0.69</time>
   <energy>
    <i name="e_fr_energy">   -330.13383214 </i>
    <i name="e_wo_entrp">   -330.12099058 </i>
    <i name="e_0_energy">   -330.12741136 </i>
   </energy>
  </scstep>
  <scstep>
   <time name="diag">    0.20    0.20</time>
   <time name="diis">    0.39    0.40</time>
   <time name="orth">    0.05    0.05</time>
   <time name="total">    0.71    0.72</time>
   <energy>
    <i name="e_fr_energy">   -330.13378665 </i>
    <i name="e_wo_entrp">   -330.12094455 </i>
    <i name="e_0_energy">   -330.12736560 </i>
   </energy>
  </scstep>
  <scstep>
   <time name="diag">    0.20    0.20</time>
   <time name="diis">    0.40    0.40</time>
   <time name="orth">    0.05    0.05</time>
   <time name="total">    0.72    0.74</time>
   <energy>
    <i name="e_fr_energy">   -330.13378731 </i>
    <i name="e_wo_entrp">   -330.12094516 </i>
    <i name="e_0_energy">   -330.12736624 </i>
   </energy>
  </scstep>
  <scstep>
   <time name="diag">    0.23    0.23</time>
   <time name="diis">    0.36    0.36</time>
   <time name="orth">    0.05    0.05</time>
   <time name="total">    0.72    0.73</time>
   <energy>
    <i name="e_fr_energy">   -330.13378650 </i>
    <i name="e_wo_entrp">   -330.12094454 </i>
    <i name="e_0_energy">   -330.12736552 </i>
   </energy>
  </scstep>
  <scstep>
   <time name="diag">    0.20    0.20</time>
   <time name="diis">    0.26    0.26</time>
   <time name="orth">    0.05    0.05</time>
   <time name="total">    0.55    0.56</time>
   <energy>
    <i name="alphaZ">     96.77598676 </i>
    <i name="ewald">  15415.53484618 </i>
    <i name="hartreedc"> -21606.68083582 </i>
    <i name="XCdc">    558.53730764 </i>
    <i name="pawpsdc">  16698.71516469 </i>
    <i name="pawaedc"> -16901.84510716 </i>
    <i name="eentropy">     -0.01284209 </i>
    <i name="bandstr">  -1754.71949487 </i>
    <i name="atom">   7163.56118773 </i>
    <i name="e_fr_energy">   -330.13378693 </i>
    <i name="e_wo_entrp">   -330.12094484 </i>
    <i name="e_0_energy">   -330.12736589 </i>
   </energy>
  </scstep>
  <structure>
   <crystal>
    <varray name="basis" >
     <v>      12.79603825       0.00010571       0.00730754 </v>
     <v>       0.00005662       7.38370444       0.00567450 </v>
     <v>       0.00862593       0.01158963      14.97662672 </v>
    </varray>
    <i name="volume">   1415.02280149 </i>
    <varray name="rec_basis" >
     <v>       0.07814921      -0.00000056      -0.00004501 </v>
     <v>      -0.00000106       0.13543345      -0.00010480 </v>
     <v>      -0.00003813      -0.00005131       0.06677077 </v>
    </varray>
   </crystal>
   <varray name="positions" >
    <v>       0.16710075       0.16683969       0.25055582 </v>
    <v>      -0.00042600      -0.00009066       0.25065710 </v>
    <v>       0.05555963       0.16664428       0.25068045 </v>
    <v>       0.22223040      -0.00007853       0.25038106 </v>
    <v>       0.49982691       0.16757047       0.24676994 </v>
    <v>       0.33399718      -0.00015069       0.25066397 </v>
    <v>       0.38915273       0.16584330       0.24912513 </v>
    <v>       0.55572233      -0.00012304       0.24903326 </v>
    <v>       0.83266689       0.16649669       0.24904885 </v>
    <v>       0.66638680      -0.00017098       0.24869459 </v>
    <v>       0.72128550       0.16724961       0.24660520 </v>
    <v>       0.88804789      -0.00012541       0.25073352 </v>
    <v>       0.16675565       0.49991761       0.25061837 </v>
    <v>      -0.00030874       0.33352489       0.25038927 </v>
    <v>       0.05567483       0.49987921       0.25056990 </v>
    <v>       0.22298855       0.33416413       0.25024190 </v>
    <v>       0.33445480       0.33298576       0.24782724 </v>
    <v>       0.39023921       0.49997295       0.24494461 </v>
    <v>       0.55509496       0.33399626       0.24081568 </v>
    <v>       0.83278608       0.49992563       0.24517796 </v>
    <v>       0.66589321       0.33359186       0.24047438 </v>
    <v>       0.72214035       0.49990267       0.24017886 </v>
    <v>       0.88837276       0.33234375       0.24833419 </v>
    <v>       0.16705456       0.83307623       0.25056569 </v>
    <v>      -0.00029401       0.66640753       0.25042771 </v>
    <v>       0.05558849       0.83331406       0.25073084 </v>
    <v>       0.22297779       0.66572157       0.25023207 </v>
    <v>       0.49982527       0.83225559       0.24718690 </v>
    <v>       0.33448356       0.66689054       0.24789841 </v>
    <v>       0.38915529       0.83392353       0.24932067 </v>
    <v>       0.55510274       0.66586597       0.24130331 </v>
    <v>       0.83261345       0.83327907       0.24942100 </v>
    <v>       0.66589861       0.66632395       0.24099733 </v>
    <v>       0.72131380       0.83257444       0.24714591 </v>
    <v>       0.88835810       0.66745257       0.24849804 </v>
    <v>       0.50002997       0.49989660       0.24064745 </v>
    <v>       0.61228978       0.49634891       0.43445344 </v>
   </varray>
  </structure>
  <varray name="forces" >
   <v>      -0.03194544      -0.00369403       0.00880348 </v>
   <v>       0.14377888       0.01789857       0.08371702 </v>
   <v>      -0.05520071       0.01987752       0.03103043 </v>
   <v>       0.07360648       0.00150977       0.07888469 </v>
   <v>       0.04364774       0.01464000      -0.06894663 </v>
   <v>      -0.23862647       0.02213926      -0.01200926 </v>
   <v>       0.01129383       0.07941077      -0.11108521 </v>
   <v>       0.08835624       0.01153690      -0.24947851 </v>
   <v>      -0.11294092       0.08254938      -0.07836965 </v>
   <v>      -0.12433778       0.03451804      -0.13202698 </v>
   <v>       0.09975079      -0.23930874      -0.04061341 </v>
   <v>       0.06610831       0.00138516      -0.02367716 </v>
   <v>       0.19718362       0.00905600      -0.03127918 </v>
   <v>       0.03308856      -0.14863752      -0.03340474 </v>
   <v>      -0.22048212       0.03546936       0.02409613 </v>
   <v>      -0.05447829      -0.12181865      -0.06217123 </v>
   <v>       0.06025728       0.35809480       0.01578928 </v>
   <v>      -0.16161778      -0.02485511       0.05156084 </v>
   <v>       0.01469198      -0.06042252       0.20093744 </v>
   <v>      -0.03045805      -0.01510240       0.02598348 </v>
   <v>      -0.11056150       0.22193891       0.10340215 </v>
   <v>       0.18876292       0.03242421       0.02837438 </v>
   <v>       0.15010185       0.33893115      -0.03936475 </v>
   <v>       0.00812881      -0.01739411       0.01108092 </v>
   <v>       0.03757130       0.11098238      -0.03099889 </v>
   <v>      -0.08513501      -0.06013648       0.02394468 </v>
   <v>      -0.04827615       0.12230958      -0.05872926 </v>
   <v>       0.04742927      -0.02654170      -0.07553858 </v>
   <v>       0.02879800      -0.37522989       0.02086171 </v>
   <v>       0.02384285      -0.06688815      -0.11000045 </v>
   <v>       0.01211614       0.05125804       0.18120138 </v>
   <v>      -0.06411935      -0.06995788      -0.08757079 </v>
   <v>      -0.09732802      -0.23731538       0.08794964 </v>
   <v>       0.07845977       0.20324283      -0.06651125 </v>
   <v>       0.16096508      -0.32950153      -0.02543011 </v>
   <v>      -0.14028062       0.02163108      -0.06026742 </v>
   <v>       0.00784851       0.00600038       0.41985580 </v>
  </varray>
  <varray name="stress" >
   <v>       0.96828057      -0.01220011      -0.07342256 </v>
   <v>      -0.01220008       1.88705384       0.01810148 </v>
   <v>      -0.07342254       0.01810150       1.24078879 </v>
  </varray>
  <energy>
   <i name="e_fr_energy">   -330.13378693 </i>
   <i name="e_wo_entrp">   -330.12736589 </i>
   <i name="e_0_energy">     -0.01284209 </i>
  </energy>
  <time name="totalsc">    6.59    6.64</time>
 </calculation>
 <calculation>
  <scstep>
   <time name="dav">    0.86    0.86</time>
   <time name="total">    0.94    0.94</time>
   <energy>
    <i name="alphaZ">     96.77598676 </i>
    <i name="ewald">  15399.06762292 </i>
    <i name="hartreedc"> -21590.22409110 </i>
    <i name="XCdc">    558.53330737 </i>
    <i name="pawpsdc">  16698.68176910 </i>
    <i name="pawaedc"> -16901.81136325 </i>
    <i name="eentropy">     -0.01277839 </i>
    <i name="bandstr">  -1754.70762290 </i>
    <i name="atom">   7163.56118773 </i>
    <i name="e_fr_energy">   -330.13598176 </i>
    <i name="e_wo_entrp">   -330.12320337 </i>
    <i name="e_0_energy">   -330.12959257 </i>
   </energy>
  </scstep>
  <scstep>
   <time name="diag">    0.20    0.20</time>
   <time name="diis">    0.43    0.43</time>
   <time name="orth">    0.05    0.05</time>
   <time name="total">    0.75    0.75</time>
   <energy>
    <i name="e_fr_energy">   -330.13672047 </i>
    <i name="e_wo_entrp">   -330.12391992 </i>
    <i name="e_0_energy">   -330.13032020 </i>
   </energy>
  </scstep>
  <scstep>
   <time name="diag">    0.22    0.22</time>
   <time name="diis">    0.40    0.41</time>
   <time name="orth">    0.05    0.05</time>
   <time name="total">    0.74    0.75</time>
   <energy>
    <i name="e_fr_energy">   -330.13663278 </i>
    <i name="e_wo_entrp">   -330.12383093 </i>
    <i name="e_0_energy">   -330.13023186 </i>
   </energy>
  </scstep>
  <scstep>
   <time name="diag">    0.20    0.20</time>
   <time name="diis">    0.37    0.37</time>
   <time name="orth">    0.05    0.05</time>
   <time name="total">    0.70    0.70</time>
   <energy>
    <i name="e_fr_energy">   -330.13662238 </i>
    <i name="e_wo_entrp">   -330.12382037 </i>
    <i name="e_0_energy">   -330.13022137 </i>
   </energy>
  </scstep>
  <scstep>
   <time name="diag">    0.20    0.20</time>
   <time name="diis">    0.37    0.38</time>
   <time name="orth">    0.05    0.05</time>
   <time name="total">    0.70    0.70</time>
   <energy>
    <i name="e_fr_energy">   -330.13661825 </i>
    <i name="e_wo_entrp">   -330.12381589 </i>
    <i name="e_0_energy">   -330.13021707 </i>
   </energy>
  </scstep>
  <scstep>
   <time name="diag">    0.20    0.20</time>
   <time name="diis">    0.28    0.28</time>
   <time name="orth">    0.05    0.05</time>
   <time name="total">    0.57    0.57</time>
   <energy>
    <i name="alphaZ">     96.77598676 </i>
    <i name="ewald">  15399.06762292 </i>
    <i name="hartreedc"> -21590.54411297 </i>
    <i name="XCdc">    558.53742531 </i>
    <i name="pawpsdc">  16699.61565472 </i>
    <i name="pawaedc"> -16902.74233983 </i>
    <i name="eentropy">     -0.01280233 </i>
    <i name="bandstr">  -1754.39524148 </i>
    <i name="atom">   7163.56118773 </i>
    <i name="e_fr_energy">   -330.13661916 </i>
    <i name="e_wo_entrp">   -330.12381683 </i>
    <i name="e_0_energy">   -330.13021800 </i>
   </energy>
  </scstep>
  <structure>
   <crystal>
    <varray name="basis" >
     <v>      12.79550754       0.00017035       0.00681837 </v>
     <v>       0.00009372       7.38399133       0.00564650 </v>
     <v>       0.00805308       0.01153330      14.97666527 </v>
    </varray>
    <i name="volume">   1415.02280149 </i>
    <varray name="rec_basis" >
     <v>       0.07815245      -0.00000096      -0.00004202 </v>
     <v>      -0.00000175       0.13542819      -0.00010429 </v>
     <v>      -0.00003558      -0.00005106       0.06677060 </v>
    </varray>
   </crystal>
   <varray name="positions" >
    <v>       0.16707856       0.16674061       0.25059456 </v>
    <v>      -0.00040108      -0.00010402       0.25072837 </v>
    <v>       0.05560403       0.16652543       0.25076155 </v>
    <v>       0.22211903      -0.00008812       0.25044118 </v>
    <v>       0.49985084       0.16761189       0.24654960 </v>
    <v>       0.33393920      -0.00016458       0.25073732 </v>
    <v>       0.38912165       0.16569940       0.24905415 </v>
    <v>       0.55585543      -0.00011012       0.24880977 </v>
    <v>       0.83254609       0.16638839       0.24897024 </v>
    <v>       0.66635387      -0.00019647       0.24852493 </v>
    <v>       0.72131957       0.16748519       0.24650219 </v>
    <v>       0.88819960      -0.00013798       0.25074528 </v>
    <v>       0.16669049       0.49992647       0.25067741 </v>
    <v>      -0.00026589       0.33347870       0.25034256 </v>
    <v>       0.05567857       0.49985704       0.25066121 </v>
    <v>       0.22293382       0.33415444       0.25013452 </v>
    <v>       0.33449642       0.33267649       0.24765740 </v>
    <v>       0.39042634       0.50000381       0.24504444 </v>
    <v>       0.55508379       0.33411971       0.24096168 </v>
    <v>       0.83280074       0.49995068       0.24516315 </v>
    <v>       0.66600163       0.33356793       0.24049681 </v>
    <v>       0.72192662       0.49989934       0.24031436 </v>
    <v>       0.88827539       0.33210606       0.24816782 </v>
    <v>       0.16700929       0.83316126       0.25060791 </v>
    <v>      -0.00024936       0.66646264       0.25038007 </v>
    <v>       0.05564302       0.83342852       0.25081616 </v>
    <v>       0.22292299       0.66570937       0.25012297 </v>
    <v>       0.49986834       0.83223379       0.24695251 </v>
    <v>       0.33453297       0.66720710       0.24773617 </v>
    <v>       0.38913355       0.83403404       0.24925916 </v>
    <v>       0.55509193       0.66574654       0.24141472 </v>
    <v>       0.83247702       0.83336550       0.24936203 </v>
    <v>       0.66599673       0.66638723       0.24098115 </v>
    <v>       0.72134634       0.83236204       0.24699381 </v>
    <v>       0.88827455       0.66767752       0.24834189 </v>
    <v>       0.50005837       0.49989792       0.24078933 </v>
    <v>       0.61229959       0.49637621       0.43555163 </v>
   </varray>
  </structure>
  <varray name="forces" >
   <v>      -0.02834237       0.03654700       0.00763299 </v>
   <v>       0.15913608       0.02205394       0.08916211 </v>
   <v>      -0.08849257       0.07201427       0.01779339 </v>
   <v>       0.15271136      -0.00059436       0.07961318 </v>
   <v>       0.05238241       0.01502461      -0.03465412 </v>
   <v>      -0.25260994       0.01406399      -0.03206236 </v>
   <v>       0.05031629       0.07694437      -0.12003580 </v>
   <v>       0.01295086       0.00394126      -0.24899539 </v>
   <v>      -0.00352769       0.07991513      -0.08281841 </v>
   <v>      -0.03450004       0.05562182      -0.13783176 </v>
   <v>       0.05121811      -0.38217596      -0.03988744 </v>
   <v>      -0.08406159      -0.00036233      -0.03102792 </v>
   <v>       0.25873114       0.00005337      -0.04687234 </v>
   <v>      -0.01680942      -0.17844144      -0.02806985 </v>
   <v>      -0.26648005       0.04656413       0.00049424 </v>
   <v>      -0.01467335      -0.13985079      -0.04923225 </v>
   <v>       0.03298752       0.52016490       0.05535774 </v>
   <v>      -0.31071039      -0.03912513       0.01421251 </v>
   <v>       0.03819681      -0.12716207       0.16632969 </v>
   <v>      -0.09969553      -0.02813491       0.00774366 </v>
   <v>      -0.23708616       0.26765244       0.11791331 </v>
   <v>       0.39809241       0.03456272       0.00394552 </v>
   <v>       0.21661073       0.43611642      -0.01564844 </v>
   <v>       0.03213425      -0.05942022       0.00931788 </v>
   <v>      -0.00971823       0.12833814      -0.02236156 </v>
   <v>      -0.12731625      -0.11520871       0.01341005 </v>
   <v>      -0.01358874       0.15677370      -0.03830651 </v>
   <v>       0.03167755      -0.03510719      -0.04821897 </v>
   <v>      -0.00900648      -0.53100855       0.05384268 </v>
   <v>       0.06583638      -0.05005149      -0.12295213 </v>
   <v>       0.04883844       0.12271971       0.15480098 </v>
   <v>       0.07076891      -0.06280149      -0.09650440 </v>
   <v>      -0.22274676      -0.30131376       0.10312645 </v>
   <v>       0.02964516       0.33543084      -0.04776568 </v>
   <v>       0.21224679      -0.40457806      -0.00973181 </v>
   <v>      -0.10314678       0.02357319      -0.04734418 </v>
   <v>       0.00803113       0.00726052       0.40562493 </v>
  </varray>
  <varray name="stress" >
   <v>       1.06720714      -0.01263380      -0.06679369 </v>
   <v>      -0.01263381       1.85975876       0.02701242 </v>
   <v>      -0.06679370       0.02701243       1.18866799 </v>
  </varray>
  <energy>
   <i name="e_fr_energy">   -330.13661916 </i>
   <i name="e_wo_entrp">   -330.13021800 </i>
   <i name="e_0_energy">     -0.01280233 </i>
  </energy>
  <time name="totalsc">    5.15    5.18</time>
 </calculation>
 <calculation>
  <scstep>
   <time name="dav">    0.88    0.88</time>
   <time name="total">    0.95    0.96</time>
   <energy>
    <i name="alphaZ">     96.77598676 </i>
    <i name="ewald">  15354.35995594 </i>
    <i name="hartreedc"> -21546.30017611 </i>
    <i name="XCdc">    558.52597927 </i>
    <i name="pawpsdc">  16699.62965825 </i>
    <i name="pawaedc"> -16902.75652966 </i>
    <i name="eentropy">     -0.01281596 </i>
    <i name="bandstr">  -1753.94565205 </i>
    <i name="atom">   7163.56118773 </i>
    <i name="e_fr_energy">   -330.16240583 </i>
    <i name="e_wo_entrp">   -330.14958987 </i>
    <i name="e_0_energy">   -330.15599785 </i>
   </energy>
  </scstep>
  <scstep>
   <time name="diag">    0.20    0.20</time>
   <time name="diis">    0.39    0.39</time>
   <time name="orth">    0.05    0.05</time>
   <time name="total">    0.71    0.72</time>
   <energy>
    <i name="e_fr_energy">   -330.16738869 </i>
    <i name="e_wo_entrp">   -330.15456476 </i>
    <i name="e_0_energy">   -330.16097672 </i>
   </energy>
  </scstep>
  <scstep>
   <time name="diag">    0.20    0.20</time>
   <time name="diis">    0.39    0.39</time>
   <time name="orth">    0.05    0.05</time>
   <time name="total">    0.72    0.72</time>
   <energy>
    <i name="e_fr_energy">   -330.16699950 </i>
    <i name="e_wo_entrp">   -330.15416704 </i>
    <i name="e_0_energy">   -330.16058327 </i>
   </energy>
  </scstep>
  <scstep>
   <time name="diag">    0.20    0.20</time>
   <time name="diis">    0.37    0.37</time>
   <time name="orth">    0.05    0.05</time>
   <time name="total">    0.69    0.70</time>
   <energy>
    <i name="e_fr_energy">   -330.16690792 </i>
    <i name="e_wo_entrp">   -330.15407508 </i>
    <i name="e_0_energy">   -330.16049150 </i>
   </energy>
  </scstep>
  <scstep>
   <time name="diag">    0.24    0.24</time>
   <time name="diis">    0.38    0.38</time>
   <time name="orth">    0.05    0.05</time>
   <time name="total">    0.74    0.75</time>
   <energy>
    <i name="e_fr_energy">   -330.16688474 </i>
    <i name="e_wo_entrp">   -330.15405580 </i>
    <i name="e_0_energy">   -330.16047027 </i>
   </energy>
  </scstep>
  <scstep>
   <time name="diag">    0.20    0.20</time>
   <time name="diis">    0.38    0.38</time>
   <time name="orth">    0.05    0.05</time>
   <time name="total">    0.70    0.71</time>
   <energy>
    <i name="e_fr_energy">   -330.16688754 </i>
    <i name="e_wo_entrp">   -330.15405809 </i>
    <i name="e_0_energy">   -330.16047281 </i>
   </energy>
  </scstep>
  <scstep>
   <time name="diag">    0.20    0.20</time>
   <time name="diis">    0.29    0.29</time>
   <time name="orth">    0.05    0.05</time>
   <time name="total">    0.58    0.58</time>
   <energy>
    <i name="alphaZ">     96.77598676 </i>
    <i name="ewald">  15354.35995594 </i>
    <i name="hartreedc"> -21546.60180731 </i>
    <i name="XCdc">    558.52435209 </i>
    <i name="pawpsdc">  16699.61531556 </i>
    <i name="pawaedc"> -16902.73144069 </i>
    <i name="eentropy">     -0.01283003 </i>
    <i name="bandstr">  -1753.65760844 </i>
    <i name="atom">   7163.56118773 </i>
    <i name="e_fr_energy">   -330.16688839 </i>
    <i name="e_wo_entrp">   -330.15405837 </i>
    <i name="e_0_energy">   -330.16047338 </i>
   </energy>
  </scstep>
  <structure>
   <crystal>
    <varray name="basis" >
     <v>      12.79286094       0.00024213       0.00545717 </v>
     <v>       0.00013448       7.38601136       0.00566601 </v>
     <v>       0.00645877       0.01157687      14.97566531 </v>
    </varray>
    <i name="volume">   1415.02280149 </i>
    <varray name="rec_basis" >
     <v>       0.07816861      -0.00000140      -0.00003371 </v>
     <v>      -0.00000252       0.13539115      -0.00010466 </v>
     <v>      -0.00002848      -0.00005122       0.06677505 </v>
    </varray>
   </crystal>
   <varray name="positions" >
    <v>       0.16699554       0.16661484       0.25068406 </v>
    <v>      -0.00014372      -0.00008285       0.25097572 </v>
    <v>       0.05558287       0.16643752       0.25095096 </v>
    <v>       0.22208275      -0.00010966       0.25065469 </v>
    <v>       0.49996853       0.16773225       0.24605006 </v>
    <v>       0.33349204      -0.00016215       0.25085570 </v>
    <v>       0.38912156       0.16557030       0.24877315 </v>
    <v>       0.55615098      -0.00007384       0.24806749 </v>
    <v>       0.83228866       0.16634040       0.24871433 </v>
    <v>       0.66624051      -0.00012529       0.24801781 </v>
    <v>       0.72145697       0.16712433       0.24624286 </v>
    <v>       0.88840888      -0.00016505       0.25073576 </v>
    <v>       0.16688780       0.49994521       0.25074922 </v>
    <v>      -0.00019781       0.33298321       0.25021400 </v>
    <v>       0.05534271       0.49991471       0.25085304 </v>
    <v>       0.22280033       0.33382168       0.24985557 </v>
    <v>       0.33462605       0.33319146       0.24736234 </v>
    <v>       0.39041741       0.49998095       0.24526935 </v>
    <v>       0.55510956       0.33409369       0.24145073 </v>
    <v>       0.83270285       0.49994024       0.24514076 </v>
    <v>       0.66592278       0.33411583       0.24067363 </v>
    <v>       0.72199257       0.49996961       0.24060212 </v>
    <v>       0.88835089       0.33258317       0.24780174 </v>
    <v>       0.16695595       0.83320646       0.25070661 </v>
    <v>      -0.00016840       0.66686487       0.25025558 </v>
    <v>       0.05559298       0.83341066       0.25100974 </v>
    <v>       0.22279075       0.66603429       0.24985219 </v>
    <v>       0.49999940       0.83210976       0.24640863 </v>
    <v>       0.33462476       0.66668298       0.24745628 </v>
    <v>       0.38917303       0.83415375       0.24899491 </v>
    <v>       0.55513217       0.66577051       0.24181842 </v>
    <v>       0.83228269       0.83340625       0.24913221 </v>
    <v>       0.66591480       0.66584611       0.24106132 </v>
    <v>       0.72145272       0.83266712       0.24662241 </v>
    <v>       0.88837334       0.66724428       0.24800445 </v>
    <v>       0.49998484       0.49995347       0.24103426 </v>
    <v>       0.61233033       0.49644890       0.43829791 </v>
   </varray>
  </structure>
  <varray name="forces" >
   <v>      -0.00799439       0.04888471       0.00795946 </v>
   <v>      -0.00244755       0.00170569       0.05907634 </v>
   <v>      -0.01128041       0.04159248       0.00043865 </v>
   <v>       0.00762595      -0.00411922       0.07407776 </v>
   <v>      -0.02768070      -0.12478567       0.04104727 </v>
   <v>       0.11344934       0.01274755      -0.09801588 </v>
   <v>       0.00885667       0.19926995      -0.12292814 </v>
   <v>      -0.24736006      -0.00046109      -0.23106576 </v>
   <v>       0.34089251       0.12071834      -0.07993977 </v>
   <v>       0.15821992       0.01882490      -0.12727361 </v>
   <v>      -0.17647868      -0.10927895      -0.04391546 </v>
   <v>      -0.21875978       0.02532490      -0.05331694 </v>
   <v>      -0.04250350      -0.00763447      -0.07599069 </v>
   <v>      -0.12282798       0.06346195      -0.00908500 </v>
   <v>       0.05943610      -0.00187137      -0.04423685 </v>
   <v>       0.13440387       0.01265836      -0.00409489 </v>
   <v>      -0.09977597       0.17143713       0.09994151 </v>
   <v>      -0.24787999      -0.02260937      -0.07536102 </v>
   <v>       0.02298356      -0.00645231       0.07559588 </v>
   <v>       0.08284383      -0.00664778      -0.02986976 </v>
   <v>      -0.09543370      -0.03943119       0.14128884 </v>
   <v>       0.28704119       0.00052488      -0.00421329 </v>
   <v>       0.07770944       0.13222775       0.02816189 </v>
   <v>       0.01570085      -0.05165013       0.00942728 </v>
   <v>      -0.13421217      -0.07367205       0.00164711 </v>
   <v>      -0.02126144      -0.04858492      -0.00335148 </v>
   <v>       0.13338270      -0.01478308       0.00264034 </v>
   <v>      -0.02702561       0.10939300       0.02169333 </v>
   <v>      -0.09922674      -0.18381767       0.10624366 </v>
   <v>      -0.00705537      -0.16738688      -0.12422391 </v>
   <v>       0.01168178       0.01442017       0.06645342 </v>
   <v>       0.34057111      -0.11967268      -0.10514613 </v>
   <v>      -0.08427524       0.01892273       0.13041172 </v>
   <v>      -0.16977653       0.12979245      -0.04374258 </v>
   <v>       0.07707503      -0.14842053       0.03721495 </v>
   <v>      -0.03590490       0.00176901       0.01561758 </v>
   <v>       0.00728689       0.00760340       0.35683418 </v>
  </varray>
  <varray name="stress" >
   <v>       1.64001394      -0.01517715      -0.07673276 </v>
   <v>      -0.01517716       1.20085665       0.01169287 </v>
   <v>      -0.07673280       0.01169288       1.04630084 </v>
  </varray>
  <energy>
   <i name="e_fr_energy">   -330.16688839 </i>
   <i name="e_wo_entrp">   -330.16047338 </i>
   <i name="e_0_energy">     -0.01283003 </i>
  </energy>
  <time name="totalsc">    5.87    5.91</time>
 </calculation>
 <calculation>
  <scstep>
   <time name="dav">    0.86    0.86</time>
   <time name="total">    0.95    0.96</time>
   <energy>
    <i name="alphaZ">     96.77598676 </i>
    <i name="ewald">  15331.32988166 </i>
    <i name="hartreedc"> -21523.83578071 </i>
    <i name="XCdc">    558.51858010 </i>
    <i name="pawpsdc">  16699.55116602 </i>
    <i name="pawaedc"> -16902.66896842 </i>
    <i name="eentropy">     -0.01283462 </i>
    <i name="bandstr">  -1753.38950197 </i>
    <i name="atom">   7163.56118773 </i>
    <i name="e_fr_energy">   -330.17028345 </i>
    <i name="e_wo_entrp">   -330.15744883 </i>
    <i name="e_0_energy">   -330.16386614 </i>
   </energy>
  </scstep>
  <scstep>
   <time name="diag">    0.20    0.20</time>
   <time name="diis">    0.42    0.42</time>
   <time name="orth">    0.05    0.05</time>
   <time name="total">    0.74    0.74</time>
   <energy>
    <i name="e_fr_energy">   -330.17141536 </i>
    <i name="e_wo_entrp">   -330.15857763 </i>
    <i name="e_0_energy">   -330.16499650 </i>
   </energy>
  </scstep>
  <scstep>
   <time name="diag">    0.24    0.24</time>
   <time name="diis">    0.39    0.39</time>
   <time name="orth">    0.05    0.05</time>
   <time name="total">    0.75    0.76</time>
   <energy>
    <i name="e_fr_energy">   -330.17130167 </i>
    <i name="e_wo_entrp">   -330.15845993 </i>
    <i name="e_0_energy">   -330.16488080 </i>
   </energy>
  </scstep>
  <scstep>
   <time name="diag">    0.20    0.20</time>
   <time name="diis">    0.41    0.41</time>
   <time name="orth">    0.05    0.05</time>
   <time name="total">    0.73    0.74</time>
   <energy>
    <i name="e_fr_energy">   -330.17129130 </i>
    <i name="e_wo_entrp">   -330.15845032 </i>
    <i name="e_0_energy">   -330.16487081 </i>
   </energy>
  </scstep>
  <scstep>
   <time name="diag">    0.20    0.20</time>
   <time name="diis">    0.38    0.39</time>
   <time name="orth">    0.05    0.05</time>
   <time name="total">    0.71    0.71</time>
   <energy>
    <i name="e_fr_energy">   -330.17128749 </i>
    <i name="e_wo_entrp">   -330.15844782 </i>
    <i name="e_0_energy">   -330.16486765 </i>
   </energy>
  </scstep>
  <scstep>
   <time name="diag">    0.20    0.20</time>
   <time name="diis">    0.26    0.26</time>
   <time name="orth">    0.05    0.05</time>
   <time name="total">    0.58    0.59</time>
   <energy>
    <i name="e_fr_energy">   -330.17128910 </i>
    <i name="e_wo_entrp">   -330.15844915 </i>
    <i name="e_0_energy">   -330.16486912 </i>
   </energy>
  </scstep>
  <scstep>
   <time name="diag">    0.20    0.20</time>
   <time name="diis">    0.23    0.23</time>
   <time name="orth">    0.05    0.05</time>
   <time name="total">    0.56    0.56</time>
   <energy>
    <i name="e_fr_energy">   -330.17129039 </i>
    <i name="e_wo_entrp">   -330.15845030 </i>
    <i name="e_0_energy">   -330.16487035 </i>
   </energy>
  </scstep>
  <scstep>
   <time name="diag">    0.20    0.20</time>
   <time name="diis">    0.25    0.26</time>
   <time name="orth">    0.05    0.05</time>
   <time name="total">    0.58    0.58</time>
   <energy>
    <i name="e_fr_energy">   -330.17129206 </i>
    <i name="e_wo_entrp">   -330.15845200 </i>
    <i name="e_0_energy">   -330.16487203 </i>
   </energy>
  </scstep>
  <scstep>
   <time name="diag">    0.22    0.22</time>
   <time name="diis">    0.23    0.23</time>
   <time name="orth">    0.05    0.05</time>
   <time name="total">    0.57    0.58</time>
   <energy>
    <i name="e_fr_energy">   -330.17129361 </i>
    <i name="e_wo_entrp">   -330.15845357 </i>
    <i name="e_0_energy">   -330.16487359 </i>
   </energy>
  </scstep>
  <scstep>
   <time name="diag">    0.20    0.20</time>
   <time name="diis">    0.21    0.21</time>
   <time name="orth">    0.05    0.05</time>
   <time name="total">    0.53    0.54</time>
   <energy>
    <i name="e_fr_energy">   -330.17129557 </i>
    <i name="e_wo_entrp">   -330.15845549 </i>
    <i name="e_0_energy">   -330.16487553 </i>
   </energy>
  </scstep>
  <scstep>
   <time name="diag">    0.20    0.20</time>
   <time name="diis">    0.20    0.20</time>
   <time name="orth">    0.05    0.05</time>
   <time name="total">    0.48    0.49</time>
   <energy>
    <i name="alphaZ">     96.77598676 </i>
    <i name="ewald">  15331.32988166 </i>
    <i name="hartreedc"> -21524.12803782 </i>
    <i name="XCdc">    558.51822493 </i>
    <i name="pawpsdc">  16699.61469019 </i>
    <i name="pawaedc"> -16902.72828267 </i>
    <i name="eentropy">     -0.01284008 </i>
    <i name="bandstr">  -1753.10210685 </i>
    <i name="atom">   7163.56118773 </i>
    <i name="e_fr_energy">   -330.17129614 </i>
    <i name="e_wo_entrp">   -330.15845607 </i>
    <i name="e_0_energy">   -330.16487610 </i>
   </energy>
  </scstep>
  <structure>
   <crystal>
    <varray name="basis" >
     <v>      12.79149454       0.00027919       0.00475427 </v>
     <v>       0.00015553       7.38705459       0.00567609 </v>
     <v>       0.00563550       0.01159936      14.97514924 </v>
    </varray>
    <i name="volume">   1415.02280149 </i>
    <varray name="rec_basis" >
     <v>       0.07817696      -0.00000162      -0.00002942 </v>
     <v>      -0.00000292       0.13537203      -0.00010485 </v>
     <v>      -0.00002482      -0.00005131       0.06677735 </v>
    </varray>
   </crystal>
   <varray name="positions" >
    <v>       0.16695266       0.16654991       0.25073027 </v>
    <v>      -0.00001078      -0.00007193       0.25110347 </v>
    <v>       0.05557195       0.16639214       0.25104878 </v>
    <v>       0.22206402      -0.00012077       0.25076494 </v>
    <v>       0.50002928       0.16779439       0.24579209 </v>
    <v>       0.33326109      -0.00016090       0.25091681 </v>
    <v>       0.38912149       0.16550366       0.24862804 </v>
    <v>       0.55630358      -0.00005511       0.24768417 </v>
    <v>       0.83215569       0.16631563       0.24858216 </v>
    <v>       0.66618193      -0.00008854       0.24775592 </v>
    <v>       0.72152792       0.16693804       0.24610895 </v>
    <v>       0.88851696      -0.00017902       0.25073086 </v>
    <v>       0.16698971       0.49995489       0.25078631 </v>
    <v>      -0.00016266       0.33272742       0.25014761 </v>
    <v>       0.05516926       0.49994449       0.25095209 </v>
    <v>       0.22273137       0.33364990       0.24971152 </v>
    <v>       0.33469298       0.33345731       0.24720998 </v>
    <v>       0.39041281       0.49996915       0.24538550 </v>
    <v>       0.55512290       0.33408025       0.24170328 </v>
    <v>       0.83265229       0.49993485       0.24512919 </v>
    <v>       0.66588207       0.33439867       0.24076494 </v>
    <v>       0.72202665       0.50000588       0.24075073 </v>
    <v>       0.88838985       0.33282947       0.24761269 </v>
    <v>       0.16692840       0.83322980       0.25075757 </v>
    <v>      -0.00012659       0.66707252       0.25019130 </v>
    <v>       0.05556715       0.83340144       0.25110971 </v>
    <v>       0.22272243       0.66620202       0.24971236 </v>
    <v>       0.50006705       0.83204573       0.24612777 </v>
    <v>       0.33467215       0.66641241       0.24731175 </v>
    <v>       0.38919340       0.83421555       0.24885845 </v>
    <v>       0.55515298       0.66578289       0.24202690 </v>
    <v>       0.83218231       0.83342729       0.24901353 </v>
    <v>       0.66587249       0.66556676       0.24110271 </v>
    <v>       0.72150764       0.83282461       0.24643062 </v>
    <v>       0.88842435       0.66702063       0.24783019 </v>
    <v>       0.49994688       0.49998215       0.24116074 </v>
    <v>       0.61234638       0.49648642       0.43971612 </v>
   </varray>
  </structure>
  <varray name="forces" >
   <v>       0.00428807       0.05591684       0.00953455 </v>
   <v>      -0.09682524      -0.02102883       0.05235364 </v>
   <v>       0.03637179       0.02823269      -0.00802495 </v>
   <v>      -0.06972859      -0.00571192       0.07375141 </v>
   <v>      -0.06381006      -0.20136832       0.06776519 </v>
   <v>       0.30663068       0.00804087      -0.13305716 </v>
   <v>      -0.00528054       0.25137644      -0.12315750 </v>
   <v>      -0.38017834      -0.00245542      -0.21062107 </v>
   <v>       0.51523570       0.14306064      -0.07643137 </v>
   <v>       0.26830887       0.00593547      -0.13262071 </v>
   <v>      -0.29242890       0.03662993      -0.04784622 </v>
   <v>      -0.28558273       0.03636899      -0.06355241 </v>
   <v>      -0.19858524      -0.01497027      -0.09485302 </v>
   <v>      -0.17463394       0.18633673      -0.00021129 </v>
   <v>       0.22629989      -0.02714772      -0.06695730 </v>
   <v>       0.20687981       0.09955974       0.01544920 </v>
   <v>      -0.16971298       0.00462556       0.11983139 </v>
   <v>      -0.21952810      -0.01237545      -0.11524879 </v>
   <v>       0.01632862       0.05614367       0.03078693 </v>
   <v>       0.17278316       0.00467538      -0.04750163 </v>
   <v>      -0.03054984      -0.20487177       0.15563319 </v>
   <v>       0.22923185      -0.01692468      -0.00548876 </v>
   <v>       0.01461607      -0.01252452       0.04424520 </v>
   <v>       0.00886619      -0.04777625       0.01099604 </v>
   <v>      -0.19503788      -0.17445908       0.01174346 </v>
   <v>       0.03511196      -0.01092058      -0.01015500 </v>
   <v>       0.20786292      -0.09610271       0.02253673 </v>
   <v>      -0.05533310       0.19025636       0.05589611 </v>
   <v>      -0.15735955      -0.01785445       0.12571445 </v>
   <v>      -0.04712553      -0.22735788      -0.12867952 </v>
   <v>      -0.01169491      -0.03916102       0.02402473 </v>
   <v>       0.47537704      -0.14785272      -0.11154504 </v>
   <v>      -0.01797007       0.17086159       0.15040745 </v>
   <v>      -0.26887304       0.02220502      -0.04463778 </v>
   <v>       0.00920018      -0.01662269       0.05870489 </v>
   <v>       0.00074397      -0.00911972       0.04999784 </v>
   <v>       0.00610182       0.00638010       0.34121712 </v>
  </varray>
  <varray name="stress" >
   <v>       1.95311154      -0.02647988      -0.07146064 </v>
   <v>      -0.02647986       0.89677917       0.01521142 </v>
   <v>      -0.07146067       0.01521141       0.95041894 </v>
  </varray>
  <energy>
   <i name="e_fr_energy">   -330.17129614 </i>
   <i name="e_wo_entrp">   -330.16487610 </i>
   <i name="e_0_energy">     -0.01284008 </i>
  </energy>
  <time name="totalsc">    7.96    8.03</time>
 </calculation>
 <calculation>
  <scstep>
   <time name="dav">    0.86    0.86</time>
   <time name="total">    0.93    0.94</time>
   <energy>
    <i name="alphaZ">     96.77598676 </i>
    <i name="ewald">  15278.41950279 </i>
    <i name="hartreedc"> -21472.50143062 </i>
    <i name="XCdc">    558.50362478 </i>
    <i name="pawpsdc">  16699.61276722 </i>
    <i name="pawaedc"> -16902.72608762 </i>
    <i name="eentropy">     -0.01280327 </i>
    <i name="bandstr">  -1751.82788452 </i>
    <i name="atom">   7163.56118773 </i>
    <i name="e_fr_energy">   -330.19513674 </i>
    <i name="e_wo_entrp">   -330.18233347 </i>
    <i name="e_0_energy">   -330.18873511 </i>
   </energy>
  </scstep>
  <scstep>
   <time name="diag">    0.20    0.20</time>
   <time name="diis">    0.37    0.37</time>
   <time name="orth">    0.05    0.05</time>
   <time name="total">    0.69    0.69</time>
   <energy>
    <i name="e_fr_energy">   -330.20066429 </i>
    <i name="e_wo_entrp">   -330.18782951 </i>
    <i name="e_0_energy">   -330.19424690 </i>
   </energy>
  </scstep>
  <scstep>
   <time name="diag">    0.20    0.21</time>
   <time name="diis">    0.39    0.40</time>
   <time name="orth">    0.07    0.07</time>
   <time name="total">    0.77    0.78</time>
   <energy>
    <i name="e_fr_energy">   -330.20013119 </i>
    <i name="e_wo_entrp">   -330.18729907 </i>
    <i name="e_0_energy">   -330.19371513 </i>
   </energy>
  </scstep>
  <scstep>
   <time name="diag">    0.20    0.20</time>
   <time name="diis">    0.37    0.37</time>
   <time name="orth">    0.05    0.05</time>
   <time name="total">    0.69    0.70</time>
   <energy>
    <i name="e_fr_energy">   -330.20002581 </i>
    <i name="e_wo_entrp">   -330.18719485 </i>
    <i name="e_0_energy">   -330.19361033 </i>
   </energy>
  </scstep>
  <scstep>
   <time name="diag">    0.20    0.20</time>
   <time name="diis">    0.38    0.38</time>
   <time name="orth">    0.05    0.05</time>
   <time name="total">    0.70    0.70</time>
   <energy>
    <i name="e_fr_energy">   -330.20000113 </i>
    <i name="e_wo_entrp">   -330.18716755 </i>
    <i name="e_0_energy">   -330.19358434 </i>
   </energy>
  </scstep>
  <scstep>
   <time name="diag">    0.20    0.20</time>
   <time name="diis">    0.41    0.41</time>
   <time name="orth">    0.05    0.05</time>
   <time name="total">    0.73    0.74</time>
   <energy>
    <i name="e_fr_energy">   -330.20000573 </i>
    <i name="e_wo_entrp">   -330.18717269 </i>
    <i name="e_0_energy">   -330.19358921 </i>
   </energy>
  </scstep>
  <scstep>
   <time name="diag">    0.20    0.20</time>
   <time name="diis">    0.33    0.33</time>
   <time name="orth">    0.05    0.05</time>
   <time name="total">    0.65    0.65</time>
   <energy>
    <i name="e_fr_energy">   -330.20000697 </i>
    <i name="e_wo_entrp">   -330.18717429 </i>
    <i name="e_0_energy">   -330.19359063 </i>
   </energy>
  </scstep>
  <scstep>
   <time name="diag">    0.20    0.20</time>
   <time name="diis">    0.24    0.24</time>
   <time name="orth">    0.05    0.05</time>
   <time name="total">    0.56    0.57</time>
   <energy>
    <i name="e_fr_energy">   -330.20000879 </i>
    <i name="e_wo_entrp">   -330.18717607 </i>
    <i name="e_0_energy">   -330.19359243 </i>
   </energy>
  </scstep>
  <scstep>
   <time name="diag">    0.20    0.20</time>
   <time name="diis">    0.23    0.23</time>
   <time name="orth">    0.05    0.05</time>
   <time name="total">    0.56    0.56</time>
   <energy>
    <i name="e_fr_energy">   -330.20001067 </i>
    <i name="e_wo_entrp">   -330.18717787 </i>
    <i name="e_0_energy">   -330.19359427 </i>
   </energy>
  </scstep>
  <scstep>
   <time name="diag">    0.20    0.20</time>
   <time name="diis">    0.23    0.23</time>
   <time name="orth">    0.05    0.05</time>
   <time name="total">    0.56    0.56</time>
   <energy>
    <i name="e_fr_energy">   -330.20001321 </i>
    <i name="e_wo_entrp">   -330.18718041 </i>
    <i name="e_0_energy">   -330.19359681 </i>
   </energy>
  </scstep>
  <scstep>
   <time name="diag">    0.20    0.20</time>
   <time name="diis">    0.21    0.21</time>
   <time name="orth">    0.05    0.05</time>
   <time name="total">    0.53    0.54</time>
   <energy>
    <i name="e_fr_energy">   -330.20001437 </i>
    <i name="e_wo_entrp">   -330.18718161 </i>
    <i name="e_0_energy">   -330.19359799 </i>
   </energy>
  </scstep>
  <scstep>
   <time name="diag">    0.20    0.20</time>
   <time name="diis">    0.19    0.20</time>
   <time name="orth">    0.06    0.06</time>
   <time name="total">    0.49    0.50</time>
   <energy>
    <i name="alphaZ">     96.77598676 </i>
    <i name="ewald">  15278.41950279 </i>
    <i name="hartreedc"> -21471.99235550 </i>
    <i name="XCdc">    558.47953888 </i>
    <i name="pawpsdc">  16693.66363681 </i>
    <i name="pawaedc"> -16896.76603789 </i>
    <i name="eentropy">     -0.01283275 </i>
    <i name="bandstr">  -1752.32864200 </i>
    <i name="atom">   7163.56118773 </i>
    <i name="e_fr_energy">   -330.20001516 </i>
    <i name="e_wo_entrp">   -330.18718240 </i>
    <i name="e_0_energy">   -330.19359878 </i>
   </energy>
  </scstep>
  <structure>
   <crystal>
    <varray name="basis" >
     <v>      12.79293901       0.00019630       0.00313695 </v>
     <v>       0.00010692       7.38767779       0.00574163 </v>
     <v>       0.00374375       0.01173548      14.97219428 </v>
    </varray>
    <i name="volume">   1415.02280149 </i>
    <varray name="rec_basis" >
     <v>       0.07816813      -0.00000112      -0.00001954 </v>
     <v>      -0.00000205       0.13536061      -0.00010610 </v>
     <v>      -0.00001638      -0.00005191       0.06679052 </v>
    </varray>
   </crystal>
   <varray name="positions" >
    <v>       0.16688435       0.16657505       0.25082202 </v>
    <v>       0.00008213      -0.00010490       0.25138892 </v>
    <v>       0.05560478       0.16638299       0.25120874 </v>
    <v>       0.22193224      -0.00015428       0.25104601 </v>
    <v>       0.50004384       0.16740575       0.24542698 </v>
    <v>       0.33329678      -0.00013866       0.25086093 </v>
    <v>       0.38911390       0.16600783       0.24822621 </v>
    <v>       0.55602736      -0.00002823       0.24676300 </v>
    <v>       0.83265830       0.16662538       0.24825946 </v>
    <v>       0.66646221      -0.00000990       0.24714001 </v>
    <v>       0.72123483       0.16670516       0.24581846 </v>
    <v>       0.88829810      -0.00011349       0.25064518 </v>
    <v>       0.16688398       0.49993497       0.25073546 </v>
    <v>      -0.00035023       0.33274285       0.25003204 </v>
    <v>       0.05519037       0.49992935       0.25104250 </v>
    <v>       0.22290612       0.33359716       0.24948008 </v>
    <v>       0.33456750       0.33392981       0.24709131 </v>
    <v>       0.39009242       0.49991840       0.24544706 </v>
    <v>       0.55516931       0.33419525       0.24217898 </v>
    <v>       0.83281050       0.49993711       0.24505128 </v>
    <v>       0.66576785       0.33438423       0.24111283 </v>
    <v>       0.72241211       0.50002710       0.24100189 </v>
    <v>       0.88847825       0.33322592       0.24733839 </v>
    <v>       0.16689322       0.83315251       0.25085943 </v>
    <v>      -0.00033165       0.66700284       0.25009427 </v>
    <v>       0.05557232       0.83335854       0.25127085 </v>
    <v>       0.22289970       0.66625617       0.24949705 </v>
    <v>       0.50010565       0.83240346       0.24570813 </v>
    <v>       0.33453033       0.66589865       0.24721384 </v>
    <v>       0.38916175       0.83376266       0.24846540 </v>
    <v>       0.55517247       0.66570779       0.24241799 </v>
    <v>       0.83268479       0.83309956       0.24867183 </v>
    <v>       0.66577340       0.66550286       0.24135727 </v>
    <v>       0.72122025       0.83315274       0.24604359 </v>
    <v>       0.88852592       0.66659144       0.24759915 </v>
    <v>       0.49988203       0.50000933       0.24144105 </v>
    <v>       0.61238290       0.49656658       0.44259241 </v>
   </varray>
  </structure>
  <varray name="forces" >
   <v>       0.08410574       0.06263129       0.01345644 </v>
   <v>      -0.18012284      -0.00727447       0.02658439 </v>
   <v>      -0.03559858       0.05547032      -0.01667244 </v>
   <v>       0.02449095       0.00999905       0.04207838 </v>
   <v>      -0.12029318       0.03556640       0.06832561 </v>
   <v>       0.27924331       0.00480524      -0.18297687 </v>
   <v>      -0.01335562       0.05523409      -0.08082206 </v>
   <v>      -0.11579266      -0.01873503      -0.14253082 </v>
   <v>      -0.03257001       0.08841891      -0.06853162 </v>
   <v>      -0.10331592      -0.02307083      -0.15008261 </v>
   <v>       0.14632526       0.20004539      -0.03555878 </v>
   <v>       0.03788618       0.00002399      -0.08307106 </v>
   <v>      -0.08001993      -0.00773144      -0.10709429 </v>
   <v>       0.01561467       0.20405397       0.02321053 </v>
   <v>       0.17071613      -0.02980223      -0.10139845 </v>
   <v>      -0.01696735       0.15464015       0.06383830 </v>
   <v>      -0.09502878      -0.19441192       0.11316132 </v>
   <v>       0.01686738       0.00710230      -0.13317898 </v>
   <v>      -0.04923566       0.01045073      -0.03578705 </v>
   <v>       0.08945261       0.00373794      -0.06525181 </v>
   <v>       0.08188369      -0.14183406       0.14689245 </v>
   <v>      -0.05585136      -0.03720658      -0.00156461 </v>
   <v>       0.05526810      -0.15861268       0.07221740 </v>
   <v>       0.05470242      -0.04844821       0.01489894 </v>
   <v>       0.00991077      -0.18807769       0.03695673 </v>
   <v>      -0.01707671      -0.04384725      -0.01716269 </v>
   <v>      -0.01418153      -0.16525782       0.06799114 </v>
   <v>      -0.14975177      -0.00005957       0.05443816 </v>
   <v>      -0.06805721       0.19354330       0.11854331 </v>
   <v>      -0.03379069      -0.06079879      -0.09345242 </v>
   <v>      -0.03533031      -0.01091348      -0.03819673 </v>
   <v>      -0.05385399      -0.05938387      -0.10789555 </v>
   <v>       0.07629115       0.16813097       0.14702427 </v>
   <v>       0.16021298      -0.18577543      -0.02299560 </v>
   <v>       0.01820512       0.14043511       0.06569264 </v>
   <v>      -0.06103129      -0.02119161       0.09639796 </v>
   <v>       0.01004891       0.00814379       0.31251648 </v>
  </varray>
  <varray name="stress" >
   <v>       1.40999414      -0.03162420      -0.04223672 </v>
   <v>      -0.03162421       0.85935169      -0.00323394 </v>
   <v>      -0.04223675      -0.00323395       0.76822916 </v>
  </varray>
  <energy>
   <i name="e_fr_energy">   -330.20001516 </i>
   <i name="e_wo_entrp">   -330.19359878 </i>
   <i name="e_0_energy">     -0.01283275 </i>
  </energy>
  <time name="totalsc">    8.70    8.77</time>
 </calculation>
 <calculation>
  <scstep>
   <time name="dav">    0.90    0.90</time>
   <time name="total">    0.98    0.99</time>
   <energy>
    <i name="alphaZ">     96.77598676 </i>
    <i name="ewald">  15253.15416251 </i>
    <i name="hartreedc"> -21447.32796691 </i>
    <i name="XCdc">    558.47274806 </i>
    <i name="pawpsdc">  16693.65685059 </i>
    <i name="pawaedc"> -16896.75882104 </i>
    <i name="eentropy">     -0.01275890 </i>
    <i name="bandstr">  -1751.72375828 </i>
    <i name="atom">   7163.56118773 </i>
    <i name="e_fr_energy">   -330.20236948 </i>
    <i name="e_wo_entrp">   -330.18961058 </i>
    <i name="e_0_energy">   -330.19599003 </i>
   </energy>
  </scstep>
  <scstep>
   <time name="diag">    0.24    0.24</time>
   <time name="diis">    0.37    0.37</time>
   <time name="orth">    0.05    0.05</time>
   <time name="total">    0.73    0.74</time>
   <energy>
    <i name="e_fr_energy">   -330.20344841 </i>
    <i name="e_wo_entrp">   -330.19066790 </i>
    <i name="e_0_energy">   -330.19705816 </i>
   </energy>
  </scstep>
  <scstep>
   <time name="diag">    0.20    0.20</time>
   <time name="diis">    0.39    0.39</time>
   <time name="orth">    0.05    0.05</time>
   <time name="total">    0.72    0.72</time>
   <energy>
    <i name="e_fr_energy">   -330.20332003 </i>
    <i name="e_wo_entrp">   -330.19054204 </i>
    <i name="e_0_energy">   -330.19693104 </i>
   </energy>
  </scstep>
  <scstep>
   <time name="diag">    0.20    0.20</time>
   <time name="diis">    0.37    0.37</time>
   <time name="orth">    0.05    0.05</time>
   <time name="total">    0.69    0.70</time>
   <energy>
    <i name="e_fr_energy">   -330.20330889 </i>
    <i name="e_wo_entrp">   -330.19053090 </i>
    <i name="e_0_energy">   -330.19691990 </i>
   </energy>
  </scstep>
  <scstep>
   <time name="diag">    0.20    0.20</time>
   <time name="diis">    0.42    0.42</time>
   <time name="orth">    0.05    0.05</time>
   <time name="total">    0.75    0.75</time>
   <energy>
    <i name="e_fr_energy">   -330.20330408 </i>
    <i name="e_wo_entrp">   -330.19052441 </i>
    <i name="e_0_energy">   -330.19691425 </i>
   </energy>
  </scstep>
  <scstep>
   <time name="diag">    0.22    0.22</time>
   <time name="diis">    0.28    0.28</time>
   <time name="orth">    0.05    0.05</time>
   <time name="total">    0.58    0.59</time>
   <energy>
    <i name="alphaZ">     96.77598676 </i>
    <i name="ewald">  15253.15416251 </i>
    <i name="hartreedc"> -21447.06034963 </i>
    <i name="XCdc">    558.46128326 </i>
    <i name="pawpsdc">  16691.02256284 </i>
    <i name="pawaedc"> -16894.11916670 </i>
    <i name="eentropy">     -0.01277912 </i>
    <i name="bandstr">  -1751.98619247 </i>
    <i name="atom">   7163.56118773 </i>
    <i name="e_fr_energy">   -330.20330481 </i>
    <i name="e_wo_entrp">   -330.19052569 </i>
    <i name="e_0_energy">   -330.19691525 </i>
   </energy>
  </scstep>
  <structure>
   <crystal>
    <varray name="basis" >
     <v>      12.79363130       0.00015658       0.00236199 </v>
     <v>       0.00008363       7.38797649       0.00577303 </v>
     <v>       0.00283729       0.01180070      14.97077853 </v>
    </varray>
    <i name="volume">   1415.02280149 </i>
    <varray name="rec_basis" >
     <v>       0.07816389      -0.00000087      -0.00001481 </v>
     <v>      -0.00000164       0.13535514      -0.00010669 </v>
     <v>      -0.00001233      -0.00005220       0.06679684 </v>
    </varray>
   </crystal>
   <varray name="positions" >
    <v>       0.16685163       0.16658710       0.25086599 </v>
    <v>       0.00012666      -0.00012070       0.25152573 </v>
    <v>       0.05562053       0.16637860       0.25128541 </v>
    <v>       0.22186912      -0.00017034       0.25118070 </v>
    <v>       0.50005078       0.16721955       0.24525200 </v>
    <v>       0.33331387      -0.00012801       0.25083415 </v>
    <v>       0.38911023       0.16624940       0.24803363 </v>
    <v>       0.55589496      -0.00001535       0.24632151 </v>
    <v>       0.83289908       0.16677380       0.24810483 </v>
    <v>       0.66659645       0.00002778       0.24684484 </v>
    <v>       0.72109438       0.16659359       0.24567923 </v>
    <v>       0.88819323      -0.00008209       0.25060411 </v>
    <v>       0.16683333       0.49992543       0.25071109 </v>
    <v>      -0.00044011       0.33275024       0.24997664 </v>
    <v>       0.05520048       0.49992210       0.25108583 </v>
    <v>       0.22298983       0.33357190       0.24936918 </v>
    <v>       0.33450737       0.33415620       0.24703443 </v>
    <v>       0.38993893       0.49989409       0.24547655 </v>
    <v>       0.55519158       0.33425035       0.24240697 </v>
    <v>       0.83288630       0.49993819       0.24501394 </v>
    <v>       0.66571315       0.33437730       0.24127956 </v>
    <v>       0.72259680       0.50003727       0.24112229 </v>
    <v>       0.88852058       0.33341587       0.24720693 </v>
    <v>       0.16687636       0.83311548       0.25090825 </v>
    <v>      -0.00042991       0.66696945       0.25004775 </v>
    <v>       0.05557480       0.83333798       0.25134808 </v>
    <v>       0.22298461       0.66628211       0.24939387 </v>
    <v>       0.50012412       0.83257487       0.24550702 </v>
    <v>       0.33446238       0.66565249       0.24716690 </v>
    <v>       0.38914655       0.83354566       0.24827702 </v>
    <v>       0.55518184       0.66567181       0.24260542 </v>
    <v>       0.83292550       0.83294254       0.24850810 </v>
    <v>       0.66572594       0.66547225       0.24147927 </v>
    <v>       0.72108254       0.83330995       0.24585809 </v>
    <v>       0.88857457       0.66638581       0.24748842 </v>
    <v>       0.49985098       0.50002236       0.24157539 </v>
    <v>       0.61240060       0.49660497       0.44397091 </v>
   </varray>
  </structure>
  <varray name="forces" >
   <v>       0.11776439       0.06874776       0.01674632 </v>
   <v>      -0.21341265       0.00648288       0.00582730 </v>
   <v>      -0.07547324       0.06937074      -0.01813959 </v>
   <v>       0.06823155       0.01533989       0.02614547 </v>
   <v>      -0.15456787       0.14076911       0.06713343 </v>
   <v>       0.26093929       0.00484125      -0.20493632 </v>
   <v>      -0.02421497      -0.03656335      -0.05321644 </v>
   <v>       0.01349648      -0.01513770      -0.10428936 </v>
   <v>      -0.27351380       0.05266297      -0.06609223 </v>
   <v>      -0.27263371      -0.03317284      -0.15368456 </v>
   <v>       0.35098058       0.28269906      -0.02739560 </v>
   <v>       0.19139903      -0.02021222      -0.08448733 </v>
   <v>      -0.02523815      -0.00677017      -0.11871037 </v>
   <v>       0.11320381       0.21650374       0.03317915 </v>
   <v>       0.13951064      -0.03117788      -0.11807413 </v>
   <v>      -0.12361193       0.17728254       0.08527743 </v>
   <v>      -0.06753110      -0.28947852       0.10724260 </v>
   <v>       0.13515220       0.01381710      -0.14858182 </v>
   <v>      -0.07737583      -0.01031516      -0.06854128 </v>
   <v>       0.04518455      -0.00019299      -0.06846575 </v>
   <v>       0.13629897      -0.11269812       0.14175320 </v>
   <v>      -0.17290135      -0.04092719       0.01010896 </v>
   <v>       0.06602965      -0.22549201       0.08509762 </v>
   <v>       0.07205396      -0.04978434       0.01814483 </v>
   <v>       0.11074914      -0.19602725       0.04620309 </v>
   <v>      -0.04622401      -0.05795799      -0.01793902 </v>
   <v>      -0.11774379      -0.19786968       0.08624056 </v>
   <v>      -0.18493122      -0.09967565       0.05787516 </v>
   <v>      -0.02822478       0.28896010       0.10877796 </v>
   <v>      -0.04294831       0.02076586      -0.07480394 </v>
   <v>      -0.05019158      -0.00827984      -0.06538538 </v>
   <v>      -0.28552717      -0.01030701      -0.10116272 </v>
   <v>       0.11749421       0.16913533       0.13309108 </v>
   <v>       0.35943397      -0.27992169      -0.00987889 </v>
   <v>       0.02446369       0.20826728       0.06944740 </v>
   <v>      -0.09344059      -0.02619930       0.11650989 </v>
   <v>       0.00731996       0.01251532       0.28898328 </v>
  </varray>
  <varray name="stress" >
   <v>       1.17019060      -0.05247003      -0.00107916 </v>
   <v>      -0.05247003       0.90620499       0.00347381 </v>
   <v>      -0.00107916       0.00347383       0.75330198 </v>
  </varray>
  <energy>
   <i name="e_fr_energy">   -330.20330481 </i>
   <i name="e_wo_entrp">   -330.19691525 </i>
   <i name="e_0_energy">     -0.01277912 </i>
  </energy>
  <time name="totalsc">    5.22    5.26</time>
 </calculation>
 <calculation>
  <scstep>
   <time name="dav">    0.83    0.84</time>
   <time name="total">    0.91    0.92</time>
   <energy>
    <i name="alphaZ">     96.77598676 </i>
    <i name="ewald">  15193.31714077 </i>
    <i name="hartreedc"> -21388.94423646 </i>
    <i name="XCdc">    558.44718965 </i>
    <i name="pawpsdc">  16691.03425218 </i>
    <i name="pawaedc"> -16894.13089571 </i>
    <i name="eentropy">     -0.01262278 </i>
    <i name="bandstr">  -1750.27047682 </i>
    <i name="atom">   7163.56118773 </i>
    <i name="e_fr_energy">   -330.22247468 </i>
    <i name="e_wo_entrp">   -330.20985190 </i>
    <i name="e_0_energy">   -330.21616329 </i>
   </energy>
  </scstep>
  <scstep>
   <time name="diag">    0.20    0.20</time>
   <time name="diis">    0.37    0.37</time>
   <time name="orth">    0.05    0.05</time>
   <time name="total">    0.70    0.70</time>
   <energy>
    <i name="e_fr_energy">   -330.22914882 </i>
    <i name="e_wo_entrp">   -330.21644047 </i>
    <i name="e_0_energy">   -330.22279464 </i>
   </energy>
  </scstep>
  <scstep>
   <time name="diag">    0.20    0.20</time>
   <time name="diis">    0.39    0.40</time>
   <time name="orth">    0.05    0.05</time>
   <time name="total">    0.72    0.72</time>
   <energy>
    <i name="e_fr_energy">   -330.22873050 </i>
    <i name="e_wo_entrp">   -330.21600595 </i>
    <i name="e_0_energy">   -330.22236823 </i>
   </energy>
  </scstep>
  <scstep>
   <time name="diag">    0.20    0.20</time>
   <time name="diis">    0.37    0.38</time>
   <time name="orth">    0.05    0.05</time>
   <time name="total">    0.69    0.71</time>
   <energy>
    <i name="e_fr_energy">   -330.22863859 </i>
    <i name="e_wo_entrp">   -330.21591905 </i>
    <i name="e_0_energy">   -330.22227882 </i>
   </energy>
  </scstep>
  <scstep>
   <time name="diag">    0.22    0.22</time>
   <time name="diis">    0.38    0.39</time>
   <time name="orth">    0.05    0.05</time>
   <time name="total">    0.72    0.73</time>
   <energy>
    <i name="e_fr_energy">   -330.22861425 </i>
    <i name="e_wo_entrp">   -330.21589780 </i>
    <i name="e_0_energy">   -330.22225602 </i>
   </energy>
  </scstep>
  <scstep>
   <time name="diag">    0.20    0.20</time>
   <time name="diis">    0.38    0.39</time>
   <time name="orth">    0.05    0.05</time>
   <time name="total">    0.70    0.72</time>
   <energy>
    <i name="e_fr_energy">   -330.22862121 </i>
    <i name="e_wo_entrp">   -330.21590609 </i>
    <i name="e_0_energy">   -330.22226365 </i>
   </energy>
  </scstep>
  <scstep>
   <time name="diag">    0.20    0.20</time>
   <time name="diis">    0.32    0.32</time>
   <time name="orth">    0.05    0.05</time>
   <time name="total">    0.64    0.65</time>
   <energy>
    <i name="e_fr_energy">   -330.22862457 </i>
    <i name="e_wo_entrp">   -330.21590806 </i>
    <i name="e_0_energy">   -330.22226632 </i>
   </energy>
  </scstep>
  <scstep>
   <time name="diag">    0.25    0.25</time>
   <time name="diis">    0.24    0.24</time>
   <time name="orth">    0.05    0.05</time>
   <time name="total">    0.60    0.61</time>
   <energy>
    <i name="e_fr_energy">   -330.22862861 </i>
    <i name="e_wo_entrp">   -330.21591263 </i>
    <i name="e_0_energy">   -330.22227062 </i>
   </energy>
  </scstep>
  <scstep>
   <time name="diag">    0.20    0.20</time>
   <time name="diis">    0.23    0.23</time>
   <time name="orth">    0.05    0.05</time>
   <time name="total">    0.55    0.56</time>
   <energy>
    <i name="e_fr_energy">   -330.22863166 </i>
    <i name="e_wo_entrp">   -330.21591589 </i>
    <i name="e_0_energy">   -330.22227377 </i>
   </energy>
  </scstep>
  <scstep>
   <time name="diag">    0.20    0.20</time>
   <time name="diis">    0.23    0.23</time>
   <time name="orth">    0.05    0.05</time>
   <time name="total">    0.55    0.56</time>
   <energy>
    <i name="e_fr_energy">   -330.22863640 </i>
    <i name="e_wo_entrp">   -330.21592076 </i>
    <i name="e_0_energy">   -330.22227858 </i>
   </energy>
  </scstep>
  <scstep>
   <time name="diag">    0.20    0.20</time>
   <time name="diis">    0.21    0.21</time>
   <time name="orth">    0.05    0.05</time>
   <time name="total">    0.53    0.54</time>
   <energy>
    <i name="e_fr_energy">   -330.22863763 </i>
    <i name="e_wo_entrp">   -330.21592200 </i>
    <i name="e_0_energy">   -330.22227982 </i>
   </energy>
  </scstep>
  <scstep>
   <time name="diag">    0.20    0.20</time>
   <time name="diis">    0.20    0.20</time>
   <time name="orth">    0.05    0.05</time>
   <time name="total">    0.52    0.53</time>
   <energy>
    <i name="e_fr_energy">   -330.22863872 </i>
    <i name="e_wo_entrp">   -330.21592303 </i>
    <i name="e_0_energy">   -330.22228088 </i>
   </energy>
  </scstep>
  <scstep>
   <time name="diag">    0.20    0.20</time>
   <time name="diis">    0.18    0.18</time>
   <time name="orth">    0.05    0.05</time>
   <time name="total">    0.47    0.47</time>
   <energy>
    <i name="alphaZ">     96.77598676 </i>
    <i name="ewald">  15193.31714077 </i>
    <i name="hartreedc"> -21387.95871827 </i>
    <i name="XCdc">    558.41053654 </i>
    <i name="pawpsdc">  16681.80095819 </i>
    <i name="pawaedc"> -16884.88579295 </i>
    <i name="eentropy">     -0.01271569 </i>
    <i name="bandstr">  -1751.23722208 </i>
    <i name="atom">   7163.56118773 </i>
    <i name="e_fr_energy">   -330.22863898 </i>
    <i name="e_wo_entrp">   -330.21592329 </i>
    <i name="e_0_energy">   -330.22228113 </i>
   </energy>
  </scstep>
  <structure>
   <crystal>
    <varray name="basis" >
     <v>      12.79635309      -0.00023174       0.00080422 </v>
     <v>      -0.00014132       7.38844864       0.00584720 </v>
     <v>       0.00101543       0.01195491      14.96663752 </v>
    </varray>
    <i name="volume">   1415.02280149 </i>
    <varray name="rec_basis" >
     <v>       0.07814727       0.00000150      -0.00000530 </v>
     <v>       0.00000246       0.13534650      -0.00010811 </v>
     <v>      -0.00000420      -0.00005288       0.06681532 </v>
    </varray>
   </crystal>
   <varray name="positions" >
    <v>       0.16696349       0.16679047       0.25097547 </v>
    <v>      -0.00010560      -0.00013543       0.25180718 </v>
    <v>       0.05553838       0.16655079       0.25141550 </v>
    <v>       0.22184555      -0.00016254       0.25148399 </v>
    <v>       0.49983184       0.16721382       0.24498798 </v>
    <v>       0.33374115      -0.00009364       0.25051670 </v>
    <v>       0.38906642       0.16663773       0.24757961 </v>
    <v>       0.55565021      -0.00002882       0.24530336 </v>
    <v>       0.83296913       0.16720840       0.24771021 </v>
    <v>       0.66645454       0.00001703       0.24605619 </v>
    <v>       0.72134185       0.16710760       0.24536482 </v>
    <v>       0.88827160      -0.00007179       0.25041309 </v>
    <v>       0.16669394       0.49988892       0.25050951 </v>
    <v>      -0.00044954       0.33332965       0.24990818 </v>
    <v>       0.05543090       0.49982651       0.25102061 </v>
    <v>       0.22297118       0.33398354       0.24925675 </v>
    <v>       0.33428526       0.33385417       0.24705888 </v>
    <v>       0.38983526       0.49988174       0.24534429 </v>
    <v>       0.55511968       0.33433388       0.24277523 </v>
    <v>       0.83310609       0.49993999       0.24485107 </v>
    <v>       0.66580892       0.33406920       0.24179590 </v>
    <v>       0.72270613       0.49995086       0.24137644 </v>
    <v>       0.88870474       0.33320783       0.24705348 </v>
    <v>       0.16695115       0.83291146       0.25102937 </v>
    <v>      -0.00045981       0.66639124       0.25001425 </v>
    <v>       0.05551017       0.83314571       0.25147969 </v>
    <v>       0.22297722       0.66581780       0.24929853 </v>
    <v>       0.49988250       0.83265791       0.24517900 </v>
    <v>       0.33428380       0.66591316       0.24721266 </v>
    <v>       0.38905144       0.83316560       0.24780357 </v>
    <v>       0.55512503       0.66557831       0.24289654 </v>
    <v>       0.83297734       0.83260155       0.24805018 </v>
    <v>       0.66580787       0.66585181       0.24189461 </v>
    <v>       0.72134819       0.83289460       0.24547415 </v>
    <v>       0.88870877       0.66651723       0.24735592 </v>
    <v>       0.49964808       0.49997985       0.24199436 </v>
    <v>       0.61244718       0.49671383       0.44710273 </v>
   </varray>
  </structure>
  <varray name="forces" >
   <v>      -0.00913704       0.02836687       0.03361521 </v>
   <v>      -0.00140894       0.00976595      -0.04213051 </v>
   <v>      -0.02970669       0.07660868      -0.01221651 </v>
   <v>       0.25817136       0.01809407      -0.03454965 </v>
   <v>      -0.03625095       0.24720027       0.01687023 </v>
   <v>      -0.11410132      -0.00209196      -0.20029584 </v>
   <v>      -0.03272316      -0.21175375      -0.00907309 </v>
   <v>       0.09322316      -0.00769617      -0.00823200 </v>
   <v>      -0.20807975      -0.15935010      -0.02108270 </v>
   <v>      -0.06722609      -0.01541623      -0.11289094 </v>
   <v>       0.17455065      -0.02512592      -0.02523518 </v>
   <v>       0.02988804      -0.01876110      -0.10792098 </v>
   <v>       0.10898675      -0.00179990      -0.10322937 </v>
   <v>       0.21730833      -0.05507811       0.04252669 </v>
   <v>      -0.02853031       0.01412279      -0.12332133 </v>
   <v>      -0.16561772      -0.00532550       0.09341952 </v>
   <v>       0.02021921      -0.03550508       0.04966387 </v>
   <v>       0.06163405       0.00870785      -0.07610440 </v>
   <v>      -0.04302135      -0.09440436      -0.07013606 </v>
   <v>      -0.07443100      -0.02296699      -0.04064142 </v>
   <v>       0.04968893       0.12549352       0.06698113 </v>
   <v>      -0.18081625       0.00830079       0.05540236 </v>
   <v>       0.00759042      -0.02061335       0.06985468 </v>
   <v>      -0.01369170      -0.02213099       0.03260996 </v>
   <v>       0.22370389       0.03187796       0.04898631 </v>
   <v>      -0.03256991      -0.06937063      -0.00918332 </v>
   <v>      -0.16862524      -0.00996653       0.09610135 </v>
   <v>      -0.07028896      -0.23841115       0.00783922 </v>
   <v>       0.02725499       0.03659154       0.04865516 </v>
   <v>      -0.00170485       0.20703521      -0.01808709 </v>
   <v>      -0.03845720       0.10485214      -0.06837200 </v>
   <v>      -0.20151833       0.16653049      -0.04800552 </v>
   <v>       0.06126379      -0.11530210       0.06988802 </v>
   <v>       0.16884437      -0.00375489      -0.01160316 </v>
   <v>      -0.00676335       0.05810775       0.04702018 </v>
   <v>       0.01597975      -0.01455340       0.10256381 </v>
   <v>       0.00636242       0.00772234       0.26031336 </v>
  </varray>
  <varray name="stress" >
   <v>       0.70982953       0.04371108       0.00451314 </v>
   <v>       0.04371108       0.58138498      -0.00101565 </v>
   <v>       0.00451314      -0.00101565       0.63529596 </v>
  </varray>
  <energy>
   <i name="e_fr_energy">   -330.22863898 </i>
   <i name="e_wo_entrp">   -330.22228113 </i>
   <i name="e_0_energy">     -0.01271569 </i>
  </energy>
  <time name="totalsc">    9.08    9.21</time>
 </calculation>
 <calculation>
  <scstep>
   <time name="dav">    0.98    0.98</time>
   <time name="total">    1.05    1.06</time>
   <energy>
    <i name="alphaZ">     96.77598676 </i>
    <i name="ewald">  15160.91933993 </i>
    <i name="hartreedc"> -21356.49351940 </i>
    <i name="XCdc">    558.40265764 </i>
    <i name="pawpsdc">  16681.79870698 </i>
    <i name="pawaedc"> -16884.88366424 </i>
    <i name="eentropy">     -0.01262468 </i>
    <i name="bandstr">  -1750.29897678 </i>
    <i name="atom">   7163.56118773 </i>
    <i name="e_fr_energy">   -330.23090605 </i>
    <i name="e_wo_entrp">   -330.21828137 </i>
    <i name="e_0_energy">   -330.22459371 </i>
   </energy>
  </scstep>
  <scstep>
   <time name="diag">    0.20    0.20</time>
   <time name="diis">    0.38    0.38</time>
   <time name="orth">    0.05    0.05</time>
   <time name="total">    0.71    0.72</time>
   <energy>
    <i name="e_fr_energy">   -330.23252871 </i>
    <i name="e_wo_entrp">   -330.21985717 </i>
    <i name="e_0_energy">   -330.22619294 </i>
   </energy>
  </scstep>
  <scstep>
   <time name="diag">    0.21    0.21</time>
   <time name="diis">    0.44    0.44</time>
   <time name="orth">    0.05    0.05</time>
   <time name="total">    0.78    0.78</time>
   <energy>
    <i name="e_fr_energy">   -330.23239838 </i>
    <i name="e_wo_entrp">   -330.21971555 </i>
    <i name="e_0_energy">   -330.22605696 </i>
   </energy>
  </scstep>
  <scstep>
   <time name="diag">    0.21    0.21</time>
   <time name="diis">    0.37    0.38</time>
   <time name="orth">    0.05    0.05</time>
   <time name="total">    0.71    0.71</time>
   <energy>
    <i name="e_fr_energy">   -330.23238549 </i>
    <i name="e_wo_entrp">   -330.21970662 </i>
    <i name="e_0_energy">   -330.22604605 </i>
   </energy>
  </scstep>
  <scstep>
   <time name="diag">    0.20    0.20</time>
   <time name="diis">    0.38    0.38</time>
   <time name="orth">    0.05    0.05</time>
   <time name="total">    0.70    0.70</time>
   <energy>
    <i name="e_fr_energy">   -330.23237870 </i>
    <i name="e_wo_entrp">   -330.21970245 </i>
    <i name="e_0_energy">   -330.22604057 </i>
   </energy>
  </scstep>
  <scstep>
   <time name="diag">    0.30    0.30</time>
   <time name="diis">    0.32    0.32</time>
   <time name="orth">    0.05    0.05</time>
   <time name="total">    0.75    0.75</time>
   <energy>
    <i name="e_fr_energy">   -330.23238012 </i>
    <i name="e_wo_entrp">   -330.21970429 </i>
    <i name="e_0_energy">   -330.22604221 </i>
   </energy>
  </scstep>
  <scstep>
   <time name="diag">    0.20    0.20</time>
   <time name="diis">    0.24    0.24</time>
   <time name="orth">    0.05    0.05</time>
   <time name="total">    0.53    0.53</time>
   <energy>
    <i name="alphaZ">     96.77598676 </i>
    <i name="ewald">  15160.91933993 </i>
    <i name="hartreedc"> -21355.94618774 </i>
    <i name="XCdc">    558.38268785 </i>
    <i name="pawpsdc">  16676.59321859 </i>
    <i name="pawaedc"> -16879.67133669 </i>
    <i name="eentropy">     -0.01267665 </i>
    <i name="bandstr">  -1750.83460089 </i>
    <i name="atom">   7163.56118773 </i>
    <i name="e_fr_energy">   -330.23238110 </i>
    <i name="e_wo_entrp">   -330.21970445 </i>
    <i name="e_0_energy">   -330.22604278 </i>
   </energy>
  </scstep>
  <structure>
   <crystal>
    <varray name="basis" >
     <v>      12.79783195      -0.00044269      -0.00004202 </v>
     <v>      -0.00026352       7.38870529       0.00588749 </v>
     <v>       0.00002573       0.01203869      14.96438831 </v>
    </varray>
    <i name="volume">   1415.02280149 </i>
    <varray name="rec_basis" >
     <v>       0.07813824       0.00000279      -0.00000014 </v>
     <v>       0.00000468       0.13534180      -0.00010888 </v>
     <v>       0.00000022      -0.00005325       0.06682536 </v>
    </varray>
   </crystal>
   <varray name="positions" >
    <v>       0.16702425       0.16690095       0.25103497 </v>
    <v>      -0.00023173      -0.00014344       0.25196010 </v>
    <v>       0.05549378       0.16664432       0.25148619 </v>
    <v>       0.22183277      -0.00015830       0.25164879 </v>
    <v>       0.49971291       0.16721071       0.24484450 </v>
    <v>       0.33397320      -0.00007495       0.25034422 </v>
    <v>       0.38904259       0.16684868       0.24733290 </v>
    <v>       0.55551720      -0.00003613       0.24475009 </v>
    <v>       0.83300715       0.16744448       0.24749578 </v>
    <v>       0.66637741       0.00001120       0.24562764 </v>
    <v>       0.72147624       0.16738683       0.24519399 </v>
    <v>       0.88831415      -0.00006619       0.25030930 </v>
    <v>       0.16661821       0.49986908       0.25039997 </v>
    <v>      -0.00045466       0.33364438       0.24987098 </v>
    <v>       0.05555604       0.49977459       0.25098518 </v>
    <v>       0.22296104       0.33420714       0.24919566 </v>
    <v>       0.33416463       0.33369009       0.24707215 </v>
    <v>       0.38977895       0.49987504       0.24527242 </v>
    <v>       0.55508065       0.33437925       0.24297534 </v>
    <v>       0.83322545       0.49994098       0.24476258 </v>
    <v>       0.66586097       0.33390184       0.24207647 </v>
    <v>       0.72276553       0.49990393       0.24151455 </v>
    <v>       0.88880474       0.33309483       0.24697011 </v>
    <v>       0.16699178       0.83280064       0.25109519 </v>
    <v>      -0.00047605       0.66607716       0.24999605 </v>
    <v>       0.05547508       0.83304126       0.25155120 </v>
    <v>       0.22297320       0.66556559       0.24924672 </v>
    <v>       0.49975126       0.83270301       0.24500075 </v>
    <v>       0.33418681       0.66605476       0.24723752 </v>
    <v>       0.38899974       0.83295916       0.24754631 </v>
    <v>       0.55509420       0.66552752       0.24305474 </v>
    <v>       0.83300545       0.83241634       0.24780136 </v>
    <v>       0.66585241       0.66605798       0.24212031 </v>
    <v>       0.72149244       0.83266900       0.24526554 </v>
    <v>       0.88878164       0.66658861       0.24728392 </v>
    <v>       0.49953792       0.49995676       0.24222201 </v>
    <v>       0.61247271       0.49677293       0.44880452 </v>
   </varray>
  </structure>
  <varray name="forces" >
   <v>      -0.08117780       0.00306077       0.04005335 </v>
   <v>       0.11071089       0.01052034      -0.07377882 </v>
   <v>      -0.00906156       0.08069713      -0.00922921 </v>
   <v>       0.36231826       0.00624910      -0.06847391 </v>
   <v>       0.03004139       0.30866085      -0.01052818 </v>
   <v>      -0.29431854      -0.01572129      -0.20094496 </v>
   <v>      -0.03685780      -0.30539767       0.03394214 </v>
   <v>       0.13988730      -0.00252252       0.04274266 </v>
   <v>      -0.16613549      -0.26904960       0.00372124 </v>
   <v>       0.02859550      -0.00165820      -0.11275575 </v>
   <v>       0.08302815      -0.18368094      -0.02994317 </v>
   <v>      -0.05476030      -0.01526070      -0.11660825 </v>
   <v>       0.17982774       0.00561286      -0.09156678 </v>
   <v>       0.27223274      -0.20104199       0.04225982 </v>
   <v>      -0.12117932       0.04094467      -0.13202935 </v>
   <v>      -0.18101795      -0.11142016       0.10239414 </v>
   <v>       0.06518018       0.10224050       0.01906535 </v>
   <v>       0.02503839       0.01150802      -0.04006358 </v>
   <v>      -0.03595513      -0.15394103      -0.07384540 </v>
   <v>      -0.14585913      -0.03716913      -0.02561342 </v>
   <v>       0.00577481       0.26116360       0.03893243 </v>
   <v>      -0.18296924       0.03846732       0.07857605 </v>
   <v>      -0.01919270       0.10407347       0.06874876 </v>
   <v>      -0.06120944      -0.00984423       0.03923621 </v>
   <v>       0.28479335       0.15274184       0.05040338 </v>
   <v>      -0.02315301      -0.07829228      -0.00483789 </v>
   <v>      -0.19307644       0.09589065       0.10385054 </v>
   <v>      -0.01308298      -0.31978902      -0.01550011 </v>
   <v>       0.06300532      -0.10187802       0.01532673 </v>
   <v>       0.01942869       0.32868247       0.00342388 </v>
   <v>      -0.03783685       0.15836546      -0.07134076 </v>
   <v>      -0.15725767       0.24738480      -0.02337997 </v>
   <v>       0.02780946      -0.27084600       0.04832798 </v>
   <v>       0.06019905       0.14057462      -0.00866834 </v>
   <v>      -0.02486044      -0.02338228       0.04249881 </v>
   <v>       0.07401806      -0.00746366       0.09362103 </v>
   <v>       0.00707251       0.01152026       0.24198335 </v>
  </varray>
  <varray name="stress" >
   <v>       0.53429819       0.11367134       0.01434254 </v>
   <v>       0.11367135       0.50190242       0.01150067 </v>
   <v>       0.01434252       0.01150063       0.59886711 </v>
  </varray>
  <energy>
   <i name="e_fr_energy">   -330.23238110 </i>
   <i name="e_wo_entrp">   -330.22604278 </i>
   <i name="e_0_energy">     -0.01267665 </i>
  </energy>
  <time name="totalsc">    5.99    6.03</time>
 </calculation>
 <calculation>
  <scstep>
   <time name="dav">    0.84    0.84</time>
   <time name="total">    0.91    0.91</time>
   <energy>
    <i name="alphaZ">     96.77598676 </i>
    <i name="ewald">  15099.22618357 </i>
    <i name="hartreedc"> -21295.77245778 </i>
    <i name="XCdc">    558.36703954 </i>
    <i name="pawpsdc">  16676.62568688 </i>
    <i name="pawaedc"> -16879.70470727 </i>
    <i name="eentropy">     -0.01279660 </i>
    <i name="bandstr">  -1749.30857457 </i>
    <i name="atom">   7163.56118773 </i>
    <i name="e_fr_energy">   -330.24245175 </i>
    <i name="e_wo_entrp">   -330.22965515 </i>
    <i name="e_0_energy">   -330.23605345 </i>
   </energy>
  </scstep>
  <scstep>
   <time name="diag">    0.20    0.20</time>
   <time name="diis">    0.37    0.37</time>
   <time name="orth">    0.05    0.05</time>
   <time name="total">    0.69    0.69</time>
   <energy>
    <i name="e_fr_energy">   -330.25095885 </i>
    <i name="e_wo_entrp">   -330.23818172 </i>
    <i name="e_0_energy">   -330.24457028 </i>
   </energy>
  </scstep>
  <scstep>
   <time name="diag">    0.20    0.20</time>
   <time name="diis">    0.40    0.40</time>
   <time name="orth">    0.05    0.05</time>
   <time name="total">    0.73    0.73</time>
   <energy>
    <i name="e_fr_energy">   -330.25029059 </i>
    <i name="e_wo_entrp">   -330.23751469 </i>
    <i name="e_0_energy">   -330.24390264 </i>
   </energy>
  </scstep>
  <scstep>
   <time name="diag">    0.23    0.24</time>
   <time name="diis">    0.37    0.37</time>
   <time name="orth">    0.05    0.06</time>
   <time name="total">    0.74    0.75</time>
   <energy>
    <i name="e_fr_energy">   -330.25013457 </i>
    <i name="e_wo_entrp">   -330.23735757 </i>
    <i name="e_0_energy">   -330.24374607 </i>
   </energy>
  </scstep>
  <scstep>
   <time name="diag">    0.20    0.21</time>
   <time name="diis">    0.39    0.40</time>
   <time name="orth">    0.05    0.05</time>
   <time name="total">    0.71    0.73</time>
   <energy>
    <i name="e_fr_energy">   -330.25011032 </i>
    <i name="e_wo_entrp">   -330.23733513 </i>
    <i name="e_0_energy">   -330.24372272 </i>
   </energy>
  </scstep>
  <scstep>
   <time name="diag">    0.20    0.20</time>
   <time name="diis">    0.39    0.39</time>
   <time name="orth">    0.05    0.05</time>
   <time name="total">    0.71    0.72</time>
   <energy>
    <i name="e_fr_energy">   -330.25011811 </i>
    <i name="e_wo_entrp">   -330.23734270 </i>
    <i name="e_0_energy">   -330.24373040 </i>
   </energy>
  </scstep>
  <scstep>
   <time name="diag">    0.20    0.20</time>
   <time name="diis">    0.37    0.37</time>
   <time name="orth">    0.05    0.05</time>
   <time name="total">    0.70    0.70</time>
   <energy>
    <i name="e_fr_energy">   -330.25011956 </i>
    <i name="e_wo_entrp">   -330.23734410 </i>
    <i name="e_0_energy">   -330.24373183 </i>
   </energy>
  </scstep>
  <scstep>
   <time name="diag">    0.20    0.20</time>
   <time name="diis">    0.24    0.24</time>
   <time name="orth">    0.05    0.05</time>
   <time name="total">    0.56    0.57</time>
   <energy>
    <i name="e_fr_energy">   -330.25012261 </i>
    <i name="e_wo_entrp">   -330.23734725 </i>
    <i name="e_0_energy">   -330.24373493 </i>
   </energy>
  </scstep>
  <scstep>
   <time name="diag">    0.20    0.20</time>
   <time name="diis">    0.23    0.23</time>
   <time name="orth">    0.05    0.05</time>
   <time name="total">    0.56    0.56</time>
   <energy>
    <i name="e_fr_energy">   -330.25012460 </i>
    <i name="e_wo_entrp">   -330.23734924 </i>
    <i name="e_0_energy">   -330.24373692 </i>
   </energy>
  </scstep>
  <scstep>
   <time name="diag">    0.20    0.20</time>
   <time name="diis">    0.23    0.23</time>
   <time name="orth">    0.05    0.05</time>
   <time name="total">    0.55    0.56</time>
   <energy>
    <i name="e_fr_energy">   -330.25012818 </i>
    <i name="e_wo_entrp">   -330.23735292 </i>
    <i name="e_0_energy">   -330.24374055 </i>
   </energy>
  </scstep>
  <scstep>
   <time name="diag">    0.20    0.20</time>
   <time name="diis">    0.21    0.21</time>
   <time name="orth">    0.05    0.05</time>
   <time name="total">    0.53    0.54</time>
   <energy>
    <i name="e_fr_energy">   -330.25012949 </i>
    <i name="e_wo_entrp">   -330.23735424 </i>
    <i name="e_0_energy">   -330.24374187 </i>
   </energy>
  </scstep>
  <scstep>
   <time name="diag">    0.20    0.20</time>
   <time name="diis">    0.22    0.22</time>
   <time name="orth">    0.05    0.05</time>
   <time name="total">    0.54    0.54</time>
   <energy>
    <i name="e_fr_energy">   -330.25013067 </i>
    <i name="e_wo_entrp">   -330.23735542 </i>
    <i name="e_0_energy">   -330.24374305 </i>
   </energy>
  </scstep>
  <scstep>
   <time name="diag">    0.20    0.20</time>
   <time name="diis">    0.18    0.19</time>
   <time name="orth">    0.05    0.05</time>
   <time name="total">    0.48    0.48</time>
   <energy>
    <i name="alphaZ">     96.77598676 </i>
    <i name="ewald">  15099.22618357 </i>
    <i name="hartreedc"> -21294.99617708 </i>
    <i name="XCdc">    558.33658895 </i>
    <i name="pawpsdc">  16669.25474833 </i>
    <i name="pawaedc"> -16872.32368073 </i>
    <i name="eentropy">     -0.01277524 </i>
    <i name="bandstr">  -1750.07219314 </i>
    <i name="atom">   7163.56118773 </i>
    <i name="e_fr_energy">   -330.25013087 </i>
    <i name="e_wo_entrp">   -330.23735563 </i>
    <i name="e_0_energy">   -330.24374325 </i>
   </energy>
  </scstep>
  <structure>
   <crystal>
    <varray name="basis" >
     <v>      12.80042856      -0.00008135      -0.00147383 </v>
     <v>      -0.00005560       7.38900526       0.00600363 </v>
     <v>      -0.00164813       0.01227724      14.96074591 </v>
    </varray>
    <i name="volume">   1415.02280149 </i>
    <varray name="rec_basis" >
     <v>       0.07812239       0.00000058       0.00000861 </v>
     <v>       0.00000085       0.13533630      -0.00011106 </v>
     <v>       0.00000770      -0.00005431       0.06684163 </v>
    </varray>
   </crystal>
   <varray name="positions" >
    <v>       0.16699829       0.16710885       0.25119942 </v>
    <v>      -0.00027425      -0.00012729       0.25213048 </v>
    <v>       0.05539827       0.16704626       0.25160036 </v>
    <v>       0.22241455      -0.00013241       0.25184818 </v>
    <v>       0.49954868       0.16809753       0.24457041 </v>
    <v>       0.33390015      -0.00008627       0.24974642 </v>
    <v>       0.38893806       0.16634589       0.24693688 </v>
    <v>       0.55551088      -0.00005669       0.24381356 </v>
    <v>       0.83279832       0.16709216       0.24711478 </v>
    <v>       0.66628606      -0.00000385       0.24469399 </v>
    <v>       0.72185703       0.16735920       0.24484346 </v>
    <v>       0.88829943      -0.00009995       0.24995573 </v>
    <v>       0.16678188       0.49984978       0.25007173 </v>
    <v>      -0.00000949       0.33363041       0.24986446 </v>
    <v>       0.05557932       0.49979967       0.25073279 </v>
    <v>       0.22264060       0.33428783       0.24923180 </v>
    <v>       0.33405600       0.33368988       0.24712318 </v>
    <v>       0.38971923       0.49989631       0.24508562 </v>
    <v>       0.55495031       0.33401612       0.24323088 </v>
    <v>       0.83319712       0.49983535       0.24456652 </v>
    <v>       0.66596449       0.33435513       0.24263764 </v>
    <v>       0.72256720       0.49993034       0.24187569 </v>
    <v>       0.88895296       0.33319187       0.24691783 </v>
    <v>       0.16696285       0.83257231       0.25126989 </v>
    <v>      -0.00002995       0.66595249       0.25003501 </v>
    <v>       0.05537318       0.83262661       0.25167331 </v>
    <v>       0.22264365       0.66538791       0.24930146 </v>
    <v>       0.49949279       0.83185977       0.24465758 </v>
    <v>       0.33411716       0.66601541       0.24730431 </v>
    <v>       0.38893897       0.83353729       0.24708696 </v>
    <v>       0.55497550       0.66589398       0.24323793 </v>
    <v>       0.83279360       0.83279775       0.24731907 </v>
    <v>       0.66597912       0.66564646       0.24259655 </v>
    <v>       0.72185291       0.83266877       0.24487690 </v>
    <v>       0.88887149       0.66664961       0.24721482 </v>
    <v>       0.49946292       0.49989332       0.24276611 </v>
    <v>       0.61253079       0.49691218       0.45221832 </v>
   </varray>
  </structure>
  <varray name="forces" >
   <v>      -0.03459883      -0.15097247       0.04861440 </v>
   <v>       0.10221983      -0.00771172      -0.11158199 </v>
   <v>       0.14077743      -0.18993600       0.00481947 </v>
   <v>      -0.18778600      -0.01047481      -0.11409733 </v>
   <v>       0.09272020      -0.20048115      -0.04770510 </v>
   <v>      -0.13982915       0.00222356      -0.14089988 </v>
   <v>      -0.06760990       0.05498687       0.04929031 </v>
   <v>       0.03082451       0.00882420       0.13667014 </v>
   <v>       0.17228123      -0.06355430       0.02623006 </v>
   <v>       0.12512764      -0.00255599      -0.03895814 </v>
   <v>      -0.30452656      -0.11987344      -0.04322926 </v>
   <v>      -0.03706504       0.00969577      -0.10626579 </v>
   <v>      -0.06494566      -0.00805622      -0.03127692 </v>
   <v>      -0.07854138      -0.09462767       0.01867998 </v>
   <v>       0.06792056       0.00817048      -0.10821862 </v>
   <v>       0.07455891      -0.14531733       0.06530576 </v>
   <v>       0.05152979       0.00546603      -0.02652351 </v>
   <v>       0.01023964      -0.00591193       0.04364031 </v>
   <v>       0.11378552       0.16685827      -0.04406833 </v>
   <v>      -0.04386860       0.03764381       0.03067158 </v>
   <v>      -0.07852464      -0.03692468      -0.03442697 </v>
   <v>      -0.04709900       0.01598222       0.09637146 </v>
   <v>      -0.07265474      -0.02615328       0.03796712 </v>
   <v>      -0.01158909       0.15346093       0.04497037 </v>
   <v>      -0.09968109       0.13162762       0.01658588 </v>
   <v>       0.14297538       0.18647951       0.01220654 </v>
   <v>       0.08942813       0.15868358       0.07124890 </v>
   <v>       0.14262535       0.17912017      -0.04479744 </v>
   <v>       0.02020813       0.02360263      -0.03288244 </v>
   <v>      -0.07835915      -0.09120788       0.03971760 </v>
   <v>       0.08826509      -0.15671190      -0.04177603 </v>
   <v>       0.16815477       0.05144606       0.02354724 </v>
   <v>      -0.07090268       0.01931863      -0.01578730 </v>
   <v>      -0.29803434       0.09407875      -0.03712892 </v>
   <v>      -0.03803259      -0.02396279       0.01369753 </v>
   <v>       0.11724602       0.02050112       0.03434685 </v>
   <v>       0.00276036       0.00626333       0.20504249 </v>
  </varray>
  <varray name="stress" >
   <v>       0.11988267       0.00418007      -0.01134254 </v>
   <v>       0.00418007       0.39395816       0.01406996 </v>
   <v>      -0.01134252       0.01406998       0.46949472 </v>
  </varray>
  <energy>
   <i name="e_fr_energy">   -330.25013087 </i>
   <i name="e_wo_entrp">   -330.24374325 </i>
   <i name="e_0_energy">     -0.01277524 </i>
  </energy>
  <time name="totalsc">    9.26    9.35</time>
 </calculation>
 <calculation>
  <scstep>
   <time name="dav">    0.92    0.96</time>
   <time name="total">    1.00    1.04</time>
   <energy>
    <i name="alphaZ">     96.77598676 </i>
    <i name="ewald">  15104.44639683 </i>
    <i name="hartreedc"> -21300.08882183 </i>
    <i name="XCdc">    558.33786106 </i>
    <i name="pawpsdc">  16669.25129711 </i>
    <i name="pawaedc"> -16872.32029082 </i>
    <i name="eentropy">     -0.01276579 </i>
    <i name="bandstr">  -1750.20109563 </i>
    <i name="atom">   7163.56118773 </i>
    <i name="e_fr_energy">   -330.25024457 </i>
    <i name="e_wo_entrp">   -330.23747878 </i>
    <i name="e_0_energy">   -330.24386168 </i>
   </energy>
  </scstep>
  <scstep>
   <time name="diag">    0.24    0.24</time>
   <time name="diis">    0.38    0.38</time>
   <time name="orth">    0.05    0.05</time>
   <time name="total">    0.75    0.75</time>
   <energy>
    <i name="e_fr_energy">   -330.25028914 </i>
    <i name="e_wo_entrp">   -330.23752119 </i>
    <i name="e_0_energy">   -330.24390517 </i>
   </energy>
  </scstep>
  <scstep>
   <time name="diag">    0.20    0.20</time>
   <time name="diis">    0.39    0.39</time>
   <time name="orth">    0.05    0.05</time>
   <time name="total">    0.71    0.72</time>
   <energy>
    <i name="e_fr_energy">   -330.25028410 </i>
    <i name="e_wo_entrp">   -330.23751597 </i>
    <i name="e_0_energy">   -330.24390004 </i>
   </energy>
  </scstep>
  <scstep>
   <time name="diag">    0.20    0.20</time>
   <time name="diis">    0.29    0.29</time>
   <time name="orth">    0.05    0.05</time>
   <time name="total">    0.58    0.58</time>
   <energy>
    <i name="alphaZ">     96.77598676 </i>
    <i name="ewald">  15104.44639683 </i>
    <i name="hartreedc"> -21300.15126229 </i>
    <i name="XCdc">    558.34034996 </i>
    <i name="pawpsdc">  16669.83095594 </i>
    <i name="pawaedc"> -16872.90112187 </i>
    <i name="eentropy">     -0.01276801 </i>
    <i name="bandstr">  -1750.14000912 </i>
    <i name="atom">   7163.56118773 </i>
    <i name="e_fr_energy">   -330.25028407 </i>
    <i name="e_wo_entrp">   -330.23751606 </i>
    <i name="e_0_energy">   -330.24390006 </i>
   </energy>
  </scstep>
  <structure>
   <crystal>
    <varray name="basis" >
     <v>      12.80020826      -0.00011200      -0.00135236 </v>
     <v>      -0.00007324       7.38897980       0.00599378 </v>
     <v>      -0.00150613       0.01225700      14.96105488 </v>
    </varray>
    <i name="volume">   1415.02280149 </i>
    <varray name="rec_basis" >
     <v>       0.07812373       0.00000077       0.00000786 </v>
     <v>       0.00000117       0.13533677      -0.00011088 </v>
     <v>       0.00000706      -0.00005422       0.06684025 </v>
    </varray>
   </crystal>
   <varray name="positions" >
    <v>       0.16700049       0.16709122       0.25118546 </v>
    <v>      -0.00027064      -0.00012866       0.25211602 </v>
    <v>       0.05540637       0.16701216       0.25159068 </v>
    <v>       0.22236521      -0.00013460       0.25183125 </v>
    <v>       0.49956261       0.16802230       0.24459367 </v>
    <v>       0.33390635      -0.00008531       0.24979715 </v>
    <v>       0.38894693       0.16638854       0.24697048 </v>
    <v>       0.55551142      -0.00005494       0.24389303 </v>
    <v>       0.83281603       0.16712205       0.24714711 </v>
    <v>       0.66629382      -0.00000257       0.24477321 </v>
    <v>       0.72182474       0.16736155       0.24487320 </v>
    <v>       0.88830068      -0.00009709       0.24998573 </v>
    <v>       0.16676800       0.49985141       0.25009958 </v>
    <v>      -0.00004725       0.33363159       0.24986501 </v>
    <v>       0.05557735       0.49979755       0.25075421 </v>
    <v>       0.22266778       0.33428099       0.24922874 </v>
    <v>       0.33406521       0.33368990       0.24711885 </v>
    <v>       0.38972429       0.49989451       0.24510147 </v>
    <v>       0.55496136       0.33404692       0.24320920 </v>
    <v>       0.83319952       0.49984431       0.24458316 </v>
    <v>       0.66595570       0.33431668       0.24259002 </v>
    <v>       0.72258401       0.49992810       0.24184505 </v>
    <v>       0.88894039       0.33318364       0.24692226 </v>
    <v>       0.16696530       0.83259168       0.25125507 </v>
    <v>      -0.00006779       0.66596307       0.25003170 </v>
    <v>       0.05538182       0.83266179       0.25166295 </v>
    <v>       0.22267160       0.66540298       0.24929682 </v>
    <v>       0.49951472       0.83193130       0.24468670 </v>
    <v>       0.33412307       0.66601875       0.24729864 </v>
    <v>       0.38894413       0.83348825       0.24712594 </v>
    <v>       0.55498557       0.66586289       0.24322238 </v>
    <v>       0.83281157       0.83276539       0.24736000 </v>
    <v>       0.66596837       0.66568137       0.24255614 </v>
    <v>       0.72182235       0.83266879       0.24490988 </v>
    <v>       0.88886387       0.66664443       0.24722068 </v>
    <v>       0.49946927       0.49989870       0.24271994 </v>
    <v>       0.61252583       0.49690038       0.45192864 </v>
   </varray>
  </structure>
  <varray name="forces" >
   <v>      -0.03952215      -0.13774035       0.04809265 </v>
   <v>       0.10255775      -0.00606992      -0.10827044 </v>
   <v>       0.12648526      -0.16717958       0.00358335 </v>
   <v>      -0.12817969      -0.00460711      -0.11158086 </v>
   <v>       0.08541037      -0.15441406      -0.04571587 </v>
   <v>      -0.15245128       0.00113843      -0.14624261 </v>
   <v>      -0.06614554       0.02511922       0.05009438 </v>
   <v>       0.03978984       0.00640940       0.12565979 </v>
   <v>       0.14288682      -0.07961354       0.02582149 </v>
   <v>       0.11605352      -0.00508497      -0.04763984 </v>
   <v>      -0.27107020      -0.12363521      -0.04329608 </v>
   <v>      -0.03811731       0.00739134      -0.10812198 </v>
   <v>      -0.04728012      -0.00875151      -0.03742504 </v>
   <v>      -0.05057565      -0.10326848       0.02138983 </v>
   <v>       0.05098636       0.01161339      -0.10900245 </v>
   <v>       0.05362997      -0.14231830       0.06813973 </v>
   <v>       0.05297565       0.01474845      -0.02274436 </v>
   <v>       0.01119491      -0.00394581       0.03723236 </v>
   <v>       0.10155375       0.14195768      -0.04625217 </v>
   <v>      -0.05432398       0.03211975       0.02706873 </v>
   <v>      -0.07007456      -0.01555754      -0.02400937 </v>
   <v>      -0.05869157       0.01840296       0.09399046 </v>
   <v>      -0.07039040      -0.01698589       0.04082591 </v>
   <v>      -0.01621412       0.13494141       0.04548674 </v>
   <v>      -0.06317302       0.12923521       0.01984143 </v>
   <v>       0.12834824       0.16582890       0.01071717 </v>
   <v>       0.06678803       0.15441438       0.07399560 </v>
   <v>       0.12494691       0.13148868      -0.04439614 </v>
   <v>       0.02319027       0.01313701      -0.02855695 </v>
   <v>      -0.07167016      -0.05765867       0.03988312 </v>
   <v>       0.08048237      -0.12709645      -0.04415497 </v>
   <v>       0.14387620       0.06817329       0.02001644 </v>
   <v>      -0.06414331      -0.00358425      -0.01198876 </v>
   <v>      -0.26866964       0.09873079      -0.03339742 </v>
   <v>      -0.03503434      -0.02202348       0.01398331 </v>
   <v>       0.11271424       0.01859708       0.03964379 </v>
   <v>       0.00185659       0.00608773       0.20732904 </v>
  </varray>
  <varray name="stress" >
   <v>       0.12513078       0.01478052      -0.00738095 </v>
   <v>       0.01478053       0.38603090       0.02054531 </v>
   <v>      -0.00738099       0.02054531       0.48768306 </v>
  </varray>
  <energy>
   <i name="e_fr_energy">   -330.25028407 </i>
   <i name="e_wo_entrp">   -330.24390006 </i>
   <i name="e_0_energy">     -0.01276801 </i>
  </energy>
  <time name="totalsc">    3.88    3.94</time>
 </calculation>
 <calculation>
  <scstep>
   <time name="dav">    0.86    0.86</time>
   <time name="total">    0.94    0.94</time>
   <energy>
    <i name="alphaZ">     96.77598676 </i>
    <i name="ewald">  15076.44049099 </i>
    <i name="hartreedc"> -21272.35538041 </i>
    <i name="XCdc">    558.33341633 </i>
    <i name="pawpsdc">  16669.84832227 </i>
    <i name="pawaedc"> -16872.91835288 </i>
    <i name="eentropy">     -0.01279865 </i>
    <i name="bandstr">  -1749.93287915 </i>
    <i name="atom">   7163.56118773 </i>
    <i name="e_fr_energy">   -330.26000700 </i>
    <i name="e_wo_entrp">   -330.24720835 </i>
    <i name="e_0_energy">   -330.25360768 </i>
   </energy>
  </scstep>
  <scstep>
   <time name="diag">    0.20    0.20</time>
   <time name="diis">    0.36    0.36</time>
   <time name="orth">    0.05    0.05</time>
   <time name="total">    0.68    0.69</time>
   <energy>
    <i name="e_fr_energy">   -330.26213195 </i>
    <i name="e_wo_entrp">   -330.24936319 </i>
    <i name="e_0_energy">   -330.25574757 </i>
   </energy>
  </scstep>
  <scstep>
   <time name="diag">    0.20    0.20</time>
   <time name="diis">    0.40    0.40</time>
   <time name="orth">    0.05    0.05</time>
   <time name="total">    0.73    0.73</time>
   <energy>
    <i name="e_fr_energy">   -330.26189550 </i>
    <i name="e_wo_entrp">   -330.24913749 </i>
    <i name="e_0_energy">   -330.25551650 </i>
   </energy>
  </scstep>
  <scstep>
   <time name="diag">    0.20    0.20</time>
   <time name="diis">    0.37    0.37</time>
   <time name="orth">    0.05    0.05</time>
   <time name="total">    0.70    0.70</time>
   <energy>
    <i name="e_fr_energy">   -330.26186914 </i>
    <i name="e_wo_entrp">   -330.24910648 </i>
    <i name="e_0_energy">   -330.25548781 </i>
   </energy>
  </scstep>
  <scstep>
   <time name="diag">    0.20    0.20</time>
   <time name="diis">    0.39    0.39</time>
   <time name="orth">    0.05    0.05</time>
   <time name="total">    0.71    0.72</time>
   <energy>
    <i name="e_fr_energy">   -330.26185861 </i>
    <i name="e_wo_entrp">   -330.24909309 </i>
    <i name="e_0_energy">   -330.25547585 </i>
   </energy>
  </scstep>
  <scstep>
   <time name="diag">    0.20    0.20</time>
   <time name="diis">    0.31    0.36</time>
   <time name="orth">    0.05    0.05</time>
   <time name="total">    0.63    0.68</time>
   <energy>
    <i name="e_fr_energy">   -330.26185954 </i>
    <i name="e_wo_entrp">   -330.24909399 </i>
    <i name="e_0_energy">   -330.25547676 </i>
   </energy>
  </scstep>
  <scstep>
   <time name="diag">    0.20    0.20</time>
   <time name="diis">    0.20    0.24</time>
   <time name="orth">    0.05    0.05</time>
   <time name="total">    0.50    0.53</time>
   <energy>
    <i name="alphaZ">     96.77598676 </i>
    <i name="ewald">  15076.44049099 </i>
    <i name="hartreedc"> -21272.42752824 </i>
    <i name="XCdc">    558.33143682 </i>
    <i name="pawpsdc">  16669.47719816 </i>
    <i name="pawaedc"> -16872.54254095 </i>
    <i name="eentropy">     -0.01276477 </i>
    <i name="bandstr">  -1749.86532615 </i>
    <i name="atom">   7163.56118773 </i>
    <i name="e_fr_energy">   -330.26185965 </i>
    <i name="e_wo_entrp">   -330.24909488 </i>
    <i name="e_0_energy">   -330.25547727 </i>
   </energy>
  </scstep>
  <structure>
   <crystal>
    <varray name="basis" >
     <v>      12.80004194       0.00014524      -0.00204326 </v>
     <v>       0.00007494       7.38931123       0.00612251 </v>
     <v>      -0.00231344       0.01251856      14.96057887 </v>
    </varray>
    <i name="volume">   1415.02280149 </i>
    <varray name="rec_basis" >
     <v>       0.07812475      -0.00000080       0.00001208 </v>
     <v>      -0.00000155       0.13533070      -0.00011324 </v>
     <v>       0.00001067      -0.00005538       0.06684238 </v>
    </varray>
   </crystal>
   <varray name="positions" >
    <v>       0.16692400       0.16679306       0.25132704 </v>
    <v>      -0.00012150      -0.00013839       0.25204066 </v>
    <v>       0.05557097       0.16671765       0.25164723 </v>
    <v>       0.22241631      -0.00013582       0.25176426 </v>
    <v>       0.49962892       0.16798209       0.24440647 </v>
    <v>       0.33362336      -0.00008682       0.24932314 </v>
    <v>       0.38879143       0.16623387       0.24686274 </v>
    <v>       0.55557383      -0.00004624       0.24364844 </v>
    <v>       0.83295661       0.16673740       0.24701220 </v>
    <v>       0.66644311      -0.00002366       0.24428668 </v>
    <v>       0.72155109       0.16699784       0.24465498 </v>
    <v>       0.88823149      -0.00009100       0.24967501 </v>
    <v>       0.16676395       0.49981795       0.24989951 </v>
    <v>       0.00006980       0.33333176       0.24989223 </v>
    <v>       0.05567143       0.49984208       0.25048775 </v>
    <v>       0.22261180       0.33391261       0.24934079 </v>
    <v>       0.33410331       0.33373178       0.24710985 </v>
    <v>       0.38971582       0.49989277       0.24506977 </v>
    <v>       0.55506942       0.33428730       0.24325899 </v>
    <v>       0.83309766       0.49988806       0.24453298 </v>
    <v>       0.66588728       0.33447622       0.24280858 </v>
    <v>       0.72239864       0.49999205       0.24213928 </v>
    <v>       0.88889150       0.33317887       0.24695608 </v>
    <v>       0.16692572       0.83287247       0.25139729 </v>
    <v>       0.00002902       0.66627428       0.25007692 </v>
    <v>       0.05554662       0.83294673       0.25173271 </v>
    <v>       0.22263312       0.66576183       0.24942511 </v>
    <v>       0.49960355       0.83192617       0.24446999 </v>
    <v>       0.33412982       0.66603847       0.24728857 </v>
    <v>       0.38879921       0.83358410       0.24697549 </v>
    <v>       0.55506427       0.66566647       0.24324290 </v>
    <v>       0.83295240       0.83313051       0.24717124 </v>
    <v>       0.66592010       0.66548627       0.24275338 </v>
    <v>       0.72154351       0.83294936       0.24468816 </v>
    <v>       0.88884676       0.66660922       0.24720927 </v>
    <v>       0.49962053       0.49992295       0.24302016 </v>
    <v>       0.61255519       0.49697973       0.45375416 </v>
   </varray>
  </structure>
  <varray name="forces" >
   <v>       0.07672996      -0.07337903       0.03344626 </v>
   <v>      -0.01507400       0.00190987      -0.11545567 </v>
   <v>       0.01163041      -0.11057261       0.00584536 </v>
   <v>      -0.26290778      -0.01361501      -0.10245041 </v>
   <v>       0.01402557      -0.13640162      -0.03327614 </v>
   <v>       0.04223139      -0.01090426      -0.07609964 </v>
   <v>       0.06386328       0.08155817       0.01426109 </v>
   <v>       0.01408059       0.00227233       0.09860787 </v>
   <v>      -0.08497290       0.09272932       0.01075173 </v>
   <v>      -0.08980561      -0.00264153      -0.00223525 </v>
   <v>       0.01271311       0.05449784      -0.03594916 </v>
   <v>       0.15278812       0.00091338      -0.07446612 </v>
   <v>       0.01583904       0.01436846       0.00797052 </v>
   <v>      -0.10334667       0.00336353      -0.00154319 </v>
   <v>      -0.02064407      -0.01144793      -0.06241592 </v>
   <v>       0.07337632      -0.01977856       0.03638169 </v>
   <v>      -0.00161268      -0.03951864      -0.01309618 </v>
   <v>       0.04979452       0.00597581       0.06291840 </v>
   <v>      -0.00821096       0.02254570      -0.03064066 </v>
   <v>      -0.01693583       0.00807489       0.05878350 </v>
   <v>      -0.03253379      -0.11446230      -0.05068604 </v>
   <v>       0.09806877      -0.01683381       0.07763128 </v>
   <v>      -0.00683685      -0.07100996       0.03251875 </v>
   <v>       0.07068729       0.07425447       0.03470637 </v>
   <v>      -0.09571737       0.02733124      -0.01062568 </v>
   <v>       0.01599684       0.09498683       0.01523837 </v>
   <v>       0.06331732       0.02113489       0.04245266 </v>
   <v>       0.03978800       0.14138204      -0.03205011 </v>
   <v>      -0.00706751       0.03720328      -0.02251271 </v>
   <v>       0.04559535      -0.07930445       0.00806954 </v>
   <v>      -0.00229117      -0.04014316      -0.02744290 </v>
   <v>      -0.08951884      -0.10148671       0.00765070 </v>
   <v>      -0.06268885       0.12709660      -0.02961811 </v>
   <v>       0.02370078      -0.05621968      -0.03517592 </v>
   <v>       0.00375115       0.06305433       0.00735172 </v>
   <v>       0.00791968       0.01499828       0.00007619 </v>
   <v>       0.00426739       0.00806801       0.20107783 </v>
  </varray>
  <varray name="stress" >
   <v>      -0.08301651      -0.04660975      -0.01014552 </v>
   <v>      -0.04660975       0.47728050       0.02062564 </v>
   <v>      -0.01014551       0.02062564       0.42077595 </v>
  </varray>
  <energy>
   <i name="e_fr_energy">   -330.26185965 </i>
   <i name="e_wo_entrp">   -330.25547727 </i>
   <i name="e_0_energy">     -0.01276477 </i>
  </energy>
  <time name="totalsc">    5.65    5.76</time>
 </calculation>
 <calculation>
  <scstep>
   <time name="dav">    0.83    0.84</time>
   <time name="total">    0.91    0.92</time>
   <energy>
    <i name="alphaZ">     96.77598676 </i>
    <i name="ewald">  15065.28643547 </i>
    <i name="hartreedc"> -21261.36986586 </i>
    <i name="XCdc">    558.32886250 </i>
    <i name="pawpsdc">  16669.47231887 </i>
    <i name="pawaedc"> -16872.53855036 </i>
    <i name="eentropy">     -0.01277801 </i>
    <i name="bandstr">  -1749.76617095 </i>
    <i name="atom">   7163.56118773 </i>
    <i name="e_fr_energy">   -330.26257385 </i>
    <i name="e_wo_entrp">   -330.24979583 </i>
    <i name="e_0_energy">   -330.25618484 </i>
   </energy>
  </scstep>
  <scstep>
   <time name="diag">    0.21    0.21</time>
   <time name="diis">    0.37    0.37</time>
   <time name="orth">    0.05    0.05</time>
   <time name="total">    0.73    0.74</time>
   <energy>
    <i name="e_fr_energy">   -330.26288716 </i>
    <i name="e_wo_entrp">   -330.25012207 </i>
    <i name="e_0_energy">   -330.25650461 </i>
   </energy>
  </scstep>
  <scstep>
   <time name="diag">    0.20    0.20</time>
   <time name="diis">    0.39    0.39</time>
   <time name="orth">    0.05    0.05</time>
   <time name="total">    0.71    0.72</time>
   <energy>
    <i name="e_fr_energy">   -330.26284875 </i>
    <i name="e_wo_entrp">   -330.25008877 </i>
    <i name="e_0_energy">   -330.25646876 </i>
   </energy>
  </scstep>
  <scstep>
   <time name="diag">    0.20    0.20</time>
   <time name="diis">    0.38    0.38</time>
   <time name="orth">    0.05    0.05</time>
   <time name="total">    0.70    0.71</time>
   <energy>
    <i name="e_fr_energy">   -330.26284672 </i>
    <i name="e_wo_entrp">   -330.25008378 </i>
    <i name="e_0_energy">   -330.25646525 </i>
   </energy>
  </scstep>
  <scstep>
   <time name="diag">    0.20    0.20</time>
   <time name="diis">    0.32    0.33</time>
   <time name="orth">    0.05    0.05</time>
   <time name="total">    0.61    0.62</time>
   <energy>
    <i name="alphaZ">     96.77598676 </i>
    <i name="ewald">  15065.28643547 </i>
    <i name="hartreedc"> -21261.41150826 </i>
    <i name="XCdc">    558.32813126 </i>
    <i name="pawpsdc">  16669.41766934 </i>
    <i name="pawaedc"> -16872.48279696 </i>
    <i name="eentropy">     -0.01276383 </i>
    <i name="bandstr">  -1749.72518727 </i>
    <i name="atom">   7163.56118773 </i>
    <i name="e_fr_energy">   -330.26284576 </i>
    <i name="e_wo_entrp">   -330.25008193 </i>
    <i name="e_0_energy">   -330.25646385 </i>
   </energy>
  </scstep>
  <structure>
   <crystal>
    <varray name="basis" >
     <v>      12.79997554       0.00024796      -0.00231915 </v>
     <v>       0.00013412       7.38944359       0.00617392 </v>
     <v>      -0.00263582       0.01262301      14.96038881 </v>
    </varray>
    <i name="volume">   1415.02280149 </i>
    <varray name="rec_basis" >
     <v>       0.07812515      -0.00000143       0.00001377 </v>
     <v>      -0.00000264       0.13532828      -0.00011419 </v>
     <v>       0.00001211      -0.00005585       0.06684323 </v>
    </varray>
   </crystal>
   <varray name="positions" >
    <v>       0.16689346       0.16667401       0.25138358 </v>
    <v>      -0.00006195      -0.00014229       0.25201056 </v>
    <v>       0.05563670       0.16660004       0.25166982 </v>
    <v>       0.22243672      -0.00013631       0.25173751 </v>
    <v>       0.49965539       0.16796603       0.24433172 </v>
    <v>       0.33351034      -0.00008741       0.24913384 </v>
    <v>       0.38872934       0.16617212       0.24681971 </v>
    <v>       0.55559875      -0.00004277       0.24355076 </v>
    <v>       0.83301274       0.16658381       0.24695833 </v>
    <v>       0.66650271      -0.00003207       0.24409240 </v>
    <v>       0.72144181       0.16685262       0.24456783 </v>
    <v>       0.88820386      -0.00008856       0.24955093 </v>
    <v>       0.16676233       0.49980460       0.24981962 </v>
    <v>       0.00011654       0.33321203       0.24990310 </v>
    <v>       0.05570899       0.49985987       0.25038135 </v>
    <v>       0.22258945       0.33376552       0.24938553 </v>
    <v>       0.33411852       0.33374850       0.24710625 </v>
    <v>       0.38971244       0.49989208       0.24505711 </v>
    <v>       0.55511257       0.33438328       0.24327888 </v>
    <v>       0.83305699       0.49990554       0.24451294 </v>
    <v>       0.66585996       0.33453992       0.24289585 </v>
    <v>       0.72232463       0.50001758       0.24225677 </v>
    <v>       0.88887198       0.33317697       0.24696958 </v>
    <v>       0.16690992       0.83298460       0.25145408 </v>
    <v>       0.00006768       0.66639855       0.25009498 </v>
    <v>       0.05561243       0.83306051       0.25176057 </v>
    <v>       0.22261775       0.66590512       0.24947634 </v>
    <v>       0.49963902       0.83192413       0.24438345 </v>
    <v>       0.33413252       0.66604635       0.24728455 </v>
    <v>       0.38874134       0.83362238       0.24691541 </v>
    <v>       0.55509570       0.66558803       0.24325110 </v>
    <v>       0.83300863       0.83327631       0.24709586 </v>
    <v>       0.66590083       0.66540836       0.24283215 </v>
    <v>       0.72143215       0.83306140       0.24459962 </v>
    <v>       0.88883993       0.66659515       0.24720471 </v>
    <v>       0.49968094       0.49993263       0.24314004 </v>
    <v>       0.61256695       0.49701139       0.45448316 </v>
   </varray>
  </structure>
  <varray name="forces" >
   <v>       0.12469178      -0.04984732       0.02682880 </v>
   <v>      -0.05608395       0.00178334      -0.11518692 </v>
   <v>      -0.03333981      -0.08830034       0.00673288 </v>
   <v>      -0.30949474      -0.01353602      -0.09946075 </v>
   <v>      -0.01579290      -0.13434426      -0.01849657 </v>
   <v>       0.10778302      -0.01534698      -0.05675832 </v>
   <v>       0.11762890       0.10070983       0.00414295 </v>
   <v>      -0.00228167       0.00039791       0.09279890 </v>
   <v>      -0.17802405       0.17872679       0.00711414 </v>
   <v>      -0.17382700      -0.00381677       0.00262538 </v>
   <v>       0.12001620       0.12486459      -0.02975875 </v>
   <v>       0.22137007       0.00161637      -0.05731278 </v>
   <v>       0.03962592       0.02029521       0.01906062 </v>
   <v>      -0.12706021       0.04601545      -0.01506260 </v>
   <v>      -0.05145855      -0.01961851      -0.04320372 </v>
   <v>       0.07619499       0.04060590       0.02223582 </v>
   <v>      -0.02593594      -0.06525494      -0.00683972 </v>
   <v>       0.06372721       0.00888838       0.07216602 </v>
   <v>      -0.04600986      -0.01649414      -0.02615491 </v>
   <v>       0.00885086       0.00148384       0.07062994 </v>
   <v>      -0.01953779      -0.15882197      -0.05678355 </v>
   <v>       0.15506479      -0.02712294       0.06697302 </v>
   <v>       0.02165244      -0.08715952       0.02731824 </v>
   <v>       0.10846841       0.05004366       0.02908696 </v>
   <v>      -0.10680230      -0.01395871      -0.02574633 </v>
   <v>      -0.02542353       0.07225868       0.01592593 </v>
   <v>       0.06483470      -0.03640676       0.02588846 </v>
   <v>      -0.00000713       0.14365909      -0.02391263 </v>
   <v>      -0.02028321       0.04568858      -0.02105872 </v>
   <v>       0.09890112      -0.09021749      -0.00047968 </v>
   <v>      -0.02766283      -0.01148509      -0.01949690 </v>
   <v>      -0.18285058      -0.18506777       0.00812755 </v>
   <v>      -0.05375525       0.17561973      -0.03731400 </v>
   <v>       0.13964258      -0.11707401      -0.02993987 </v>
   <v>       0.01833075       0.10055871       0.00627595 </v>
   <v>      -0.03551808       0.01257962      -0.01660259 </v>
   <v>       0.00436564       0.00807787       0.19563776 </v>
  </varray>
  <varray name="stress" >
   <v>      -0.13876512      -0.05488499      -0.02090384 </v>
   <v>      -0.05488498       0.52901738       0.01219887 </v>
   <v>      -0.02090385       0.01219887       0.42901881 </v>
  </varray>
  <energy>
   <i name="e_fr_energy">   -330.26284576 </i>
   <i name="e_wo_entrp">   -330.25646385 </i>
   <i name="e_0_energy">     -0.01276383 </i>
  </energy>
  <time name="totalsc">    4.43    4.47</time>
 </calculation>
 <calculation>
  <scstep>
   <time name="dav">    0.96    0.97</time>
   <time name="total">    1.03    1.05</time>
   <energy>
    <i name="alphaZ">     96.77598676 </i>
    <i name="ewald">  15040.68957857 </i>
    <i name="hartreedc"> -21236.56993957 </i>
    <i name="XCdc">    558.32132218 </i>
    <i name="pawpsdc">  16669.41564974 </i>
    <i name="pawaedc"> -16872.47997353 </i>
    <i name="eentropy">     -0.01270022 </i>
    <i name="bandstr">  -1749.97004597 </i>
    <i name="atom">   7163.56118773 </i>
    <i name="e_fr_energy">   -330.26893430 </i>
    <i name="e_wo_entrp">   -330.25623408 </i>
    <i name="e_0_energy">   -330.26258419 </i>
   </energy>
  </scstep>
  <scstep>
   <time name="diag">    0.19    0.21</time>
   <time name="diis">    0.37    0.37</time>
   <time name="orth">    0.05    0.05</time>
   <time name="total">    0.68    0.74</time>
   <energy>
    <i name="e_fr_energy">   -330.27091504 </i>
    <i name="e_wo_entrp">   -330.25819207 </i>
    <i name="e_0_energy">   -330.26455355 </i>
   </energy>
  </scstep>
  <scstep>
   <time name="diag">    0.20    0.20</time>
   <time name="diis">    0.41    0.41</time>
   <time name="orth">    0.05    0.05</time>
   <time name="total">    0.73    0.74</time>
   <energy>
    <i name="e_fr_energy">   -330.27067566 </i>
    <i name="e_wo_entrp">   -330.25794662 </i>
    <i name="e_0_energy">   -330.26431114 </i>
   </energy>
  </scstep>
  <scstep>
   <time name="diag">    0.20    0.20</time>
   <time name="diis">    0.37    0.37</time>
   <time name="orth">    0.05    0.05</time>
   <time name="total">    0.69    0.70</time>
   <energy>
    <i name="e_fr_energy">   -330.27064947 </i>
    <i name="e_wo_entrp">   -330.25792083 </i>
    <i name="e_0_energy">   -330.26428515 </i>
   </energy>
  </scstep>
  <scstep>
   <time name="diag">    0.20    0.20</time>
   <time name="diis">    0.38    0.38</time>
   <time name="orth">    0.05    0.05</time>
   <time name="total">    0.70    0.70</time>
   <energy>
    <i name="e_fr_energy">   -330.27063805 </i>
    <i name="e_wo_entrp">   -330.25790948 </i>
    <i name="e_0_energy">   -330.26427377 </i>
   </energy>
  </scstep>
  <scstep>
   <time name="diag">    0.20    0.20</time>
   <time name="diis">    0.36    0.36</time>
   <time name="orth">    0.15    0.15</time>
   <time name="total">    0.78    0.78</time>
   <energy>
    <i name="e_fr_energy">   -330.27063880 </i>
    <i name="e_wo_entrp">   -330.25791055 </i>
    <i name="e_0_energy">   -330.26427468 </i>
   </energy>
  </scstep>
  <scstep>
   <time name="diag">    0.20    0.20</time>
   <time name="diis">    0.25    0.26</time>
   <time name="orth">    0.05    0.05</time>
   <time name="total">    0.54    0.55</time>
   <energy>
    <i name="alphaZ">     96.77598676 </i>
    <i name="ewald">  15040.68957857 </i>
    <i name="hartreedc"> -21237.04600208 </i>
    <i name="XCdc">    558.33103960 </i>
    <i name="pawpsdc">  16671.40383809 </i>
    <i name="pawaedc"> -16874.46483879 </i>
    <i name="eentropy">     -0.01272826 </i>
    <i name="bandstr">  -1749.50870045 </i>
    <i name="atom">   7163.56118773 </i>
    <i name="e_fr_energy">   -330.27063883 </i>
    <i name="e_wo_entrp">   -330.25791057 </i>
    <i name="e_0_energy">   -330.26427470 </i>
   </energy>
  </scstep>
  <structure>
   <crystal>
    <varray name="basis" >
     <v>      12.79742604       0.00015063      -0.00304087 </v>
     <v>       0.00007756       7.39059421       0.00632719 </v>
     <v>      -0.00347881       0.01293477      14.96104048 </v>
    </varray>
    <i name="volume">   1415.02280149 </i>
    <varray name="rec_basis" >
     <v>       0.07814072      -0.00000084       0.00001817 </v>
     <v>      -0.00000162       0.13530722      -0.00011698 </v>
     <v>       0.00001588      -0.00005722       0.06684032 </v>
    </varray>
   </crystal>
   <varray name="positions" >
    <v>       0.16701332       0.16628629       0.25154079 </v>
    <v>      -0.00001632      -0.00014587       0.25179798 </v>
    <v>       0.05572976       0.16611605       0.25172760 </v>
    <v>       0.22201884      -0.00017214       0.25155225 </v>
    <v>       0.49968932       0.16758366       0.24414579 </v>
    <v>       0.33342569      -0.00012826       0.24865001 </v>
    <v>       0.38877007       0.16629843       0.24673143 </v>
    <v>       0.55564950      -0.00003439       0.24345709 </v>
    <v>       0.83286886       0.16671240       0.24685013 </v>
    <v>       0.66637263      -0.00006022       0.24367353 </v>
    <v>       0.72138357       0.16686013       0.24434032 </v>
    <v>       0.88847437      -0.00007896       0.24920812 </v>
    <v>       0.16681798       0.49982803       0.24967035 </v>
    <v>       0.00002836       0.33307094       0.24990741 </v>
    <v>       0.05571375       0.49984787       0.25009494 </v>
    <v>       0.22265467       0.33355088       0.24951115 </v>
    <v>       0.33411285       0.33361605       0.24708977 </v>
    <v>       0.38980027       0.49991341       0.24512181 </v>
    <v>       0.55513762       0.33454923       0.24328868 </v>
    <v>       0.83298183       0.49994720       0.24455963 </v>
    <v>       0.66577140       0.33426761       0.24301311 </v>
    <v>       0.72239539       0.50000275       0.24259772 </v>
    <v>       0.88886191       0.33294731       0.24703393 </v>
    <v>       0.16703757       0.83335762       0.25161463 </v>
    <v>      -0.00000782       0.66663253       0.25010132 </v>
    <v>       0.05571747       0.83349462       0.25184137 </v>
    <v>       0.22268119       0.66612224       0.24962079 </v>
    <v>       0.49971607       0.83229136       0.24416469 </v>
    <v>       0.33410808       0.66618170       0.24724885 </v>
    <v>       0.38876328       0.83347217       0.24678436 </v>
    <v>       0.55512269       0.66538792       0.24324401 </v>
    <v>       0.83285776       0.83311437       0.24694261 </v>
    <v>       0.66577867       0.66569345       0.24295543 </v>
    <v>       0.72139871       0.83300208       0.24436911 </v>
    <v>       0.88885246       0.66682471       0.24720273 </v>
    <v>       0.49975917       0.49998623       0.24337933 </v>
    <v>       0.61259914       0.49710062       0.45631725 </v>
   </varray>
  </structure>
  <varray name="forces" >
   <v>      -0.03025353       0.11766694      -0.00138565 </v>
   <v>      -0.02949401      -0.00344270      -0.06322793 </v>
   <v>      -0.07390326       0.14926196      -0.00881796 </v>
   <v>       0.13332078       0.01121950      -0.08823647 </v>
   <v>      -0.02336424       0.08074652       0.00269496 </v>
   <v>       0.07801070      -0.00049029      -0.00021408 </v>
   <v>       0.08292321      -0.05757638      -0.02994285 </v>
   <v>      -0.05046593      -0.00355140       0.05033054 </v>
   <v>      -0.04299588       0.03854425      -0.00083391 </v>
   <v>      -0.03144647       0.00819718       0.03022438 </v>
   <v>       0.09167850       0.04584930      -0.02026383 </v>
   <v>      -0.06373512      -0.01033441      -0.04460815 </v>
   <v>       0.03630895       0.00750873       0.05290885 </v>
   <v>      -0.00903130      -0.00989118      -0.02776926 </v>
   <v>      -0.09258592      -0.00373869       0.00368099 </v>
   <v>       0.04520974       0.08473837      -0.00592874 </v>
   <v>       0.02540982       0.03071796       0.00891503 </v>
   <v>      -0.01560358      -0.00159832       0.07709718 </v>
   <v>      -0.10474717      -0.16704444      -0.01392073 </v>
   <v>       0.10609412      -0.01664132       0.10407283 </v>
   <v>       0.05865034       0.00022499      -0.06749087 </v>
   <v>       0.03004520      -0.01412495       0.04111122 </v>
   <v>      -0.03438110       0.03688561       0.01141829 </v>
   <v>      -0.04822415      -0.12586241       0.00779843 </v>
   <v>       0.01110899      -0.00734561      -0.04167386 </v>
   <v>      -0.07473239      -0.12154408       0.00118845 </v>
   <v>       0.02969301      -0.08347314      -0.00506061 </v>
   <v>      -0.04744094      -0.06946487       0.00687262 </v>
   <v>       0.03465073      -0.04983429      -0.00232143 </v>
   <v>       0.10397704       0.06906155      -0.02530732 </v>
   <v>      -0.08608742       0.15997035      -0.00490355 </v>
   <v>      -0.02911603      -0.03510838       0.00435235 </v>
   <v>       0.05010485      -0.01148359      -0.05356870 </v>
   <v>       0.07975739      -0.03827552      -0.02755747 </v>
   <v>      -0.04261692      -0.00641393       0.00342728 </v>
   <v>      -0.07127724      -0.01361378      -0.04367369 </v>
   <v>       0.00455919       0.01026047       0.17061367 </v>
  </varray>
  <varray name="stress" >
   <v>       0.46139126      -0.01388259      -0.02016835 </v>
   <v>      -0.01388257       0.10019744       0.00778088 </v>
   <v>      -0.02016836       0.00778086       0.42056669 </v>
  </varray>
  <energy>
   <i name="e_fr_energy">   -330.27063883 </i>
   <i name="e_wo_entrp">   -330.26427470 </i>
   <i name="e_0_energy">     -0.01272826 </i>
  </energy>
  <time name="totalsc">    5.92    6.03</time>
 </calculation>
 <calculation>
  <scstep>
   <time name="dav">    0.92    0.93</time>
   <time name="total">    1.00    1.00</time>
   <energy>
    <i name="alphaZ">     96.77598676 </i>
    <i name="ewald">  15039.73984023 </i>
    <i name="hartreedc"> -21236.12081356 </i>
    <i name="XCdc">    558.33101638 </i>
    <i name="pawpsdc">  16671.38269394 </i>
    <i name="pawaedc"> -16874.44464961 </i>
    <i name="eentropy">     -0.01272567 </i>
    <i name="bandstr">  -1749.48318331 </i>
    <i name="atom">   7163.56118773 </i>
    <i name="e_fr_energy">   -330.27064711 </i>
    <i name="e_wo_entrp">   -330.25792144 </i>
    <i name="e_0_energy">   -330.26428427 </i>
   </energy>
  </scstep>
  <scstep>
   <time name="diag">    0.20    0.20</time>
   <time name="diis">    0.37    0.37</time>
   <time name="orth">    0.05    0.05</time>
   <time name="total">    0.71    0.72</time>
   <energy>
    <i name="e_fr_energy">   -330.27065045 </i>
    <i name="e_wo_entrp">   -330.25792414 </i>
    <i name="e_0_energy">   -330.26428729 </i>
   </energy>
  </scstep>
  <scstep>
   <time name="diag">    0.20    0.20</time>
   <time name="diis">    0.25    0.25</time>
   <time name="orth">    0.05    0.05</time>
   <time name="total">    0.54    0.55</time>
   <energy>
    <i name="alphaZ">     96.77598676 </i>
    <i name="ewald">  15039.73984023 </i>
    <i name="hartreedc"> -21236.15422330 </i>
    <i name="XCdc">    558.33137425 </i>
    <i name="pawpsdc">  16671.39220518 </i>
    <i name="pawaedc"> -16874.45359716 </i>
    <i name="eentropy">     -0.01272659 </i>
    <i name="bandstr">  -1749.45069739 </i>
    <i name="atom">   7163.56118773 </i>
    <i name="e_fr_energy">   -330.27065029 </i>
    <i name="e_wo_entrp">   -330.25792370 </i>
    <i name="e_0_energy">   -330.26428699 </i>
   </energy>
  </scstep>
  <structure>
   <crystal>
    <varray name="basis" >
     <v>      12.79732737       0.00014687      -0.00306880 </v>
     <v>       0.00007537       7.39063874       0.00633312 </v>
     <v>      -0.00351144       0.01294684      14.96106571 </v>
    </varray>
    <i name="volume">   1415.02280149 </i>
    <varray name="rec_basis" >
     <v>       0.07814132      -0.00000081       0.00001834 </v>
     <v>      -0.00000158       0.13530640      -0.00011709 </v>
     <v>       0.00001603      -0.00005728       0.06684021 </v>
    </varray>
   </crystal>
   <varray name="positions" >
    <v>       0.16701796       0.16627129       0.25154688 </v>
    <v>      -0.00001456      -0.00014601       0.25178975 </v>
    <v>       0.05573336       0.16609732       0.25172984 </v>
    <v>       0.22200266      -0.00017353       0.25154508 </v>
    <v>       0.49969063       0.16756886       0.24413860 </v>
    <v>       0.33342241      -0.00012984       0.24863129 </v>
    <v>       0.38877164       0.16630332       0.24672801 </v>
    <v>       0.55565146      -0.00003406       0.24345346 </v>
    <v>       0.83286329       0.16671737       0.24684594 </v>
    <v>       0.66636759      -0.00006131       0.24365732 </v>
    <v>       0.72138131       0.16686042       0.24433152 </v>
    <v>       0.88848484      -0.00007859       0.24919485 </v>
    <v>       0.16682013       0.49982894       0.24966457 </v>
    <v>       0.00002495       0.33306548       0.24990758 </v>
    <v>       0.05571393       0.49984741       0.25008386 </v>
    <v>       0.22265720       0.33354257       0.24951601 </v>
    <v>       0.33411263       0.33361092       0.24708913 </v>
    <v>       0.38980367       0.49991423       0.24512431 </v>
    <v>       0.55513859       0.33455566       0.24328906 </v>
    <v>       0.83297892       0.49994881       0.24456144 </v>
    <v>       0.66576798       0.33425707       0.24301765 </v>
    <v>       0.72239813       0.50000217       0.24261091 </v>
    <v>       0.88886152       0.33293842       0.24703642 </v>
    <v>       0.16704251       0.83337205       0.25162084 </v>
    <v>      -0.00001075       0.66664159       0.25010157 </v>
    <v>       0.05572153       0.83351142       0.25184450 </v>
    <v>       0.22268365       0.66613064       0.24962638 </v>
    <v>       0.49971906       0.83230557       0.24415623 </v>
    <v>       0.33410713       0.66618693       0.24724747 </v>
    <v>       0.38876413       0.83346636       0.24677928 </v>
    <v>       0.55512373       0.66538018       0.24324373 </v>
    <v>       0.83285192       0.83310810       0.24693668 </v>
    <v>       0.66577394       0.66570448       0.24296020 </v>
    <v>       0.72139741       0.83299978       0.24436019 </v>
    <v>       0.88885294       0.66683359       0.24720265 </v>
    <v>       0.49976220       0.49998830       0.24338859 </v>
    <v>       0.61260039       0.49710407       0.45638823 </v>
   </varray>
  </structure>
  <varray name="forces" >
   <v>      -0.03622377       0.12367522      -0.00218254 </v>
   <v>      -0.02867394      -0.00351946      -0.06256418 </v>
   <v>      -0.07531788       0.15776643      -0.00911134 </v>
   <v>       0.14849144       0.01173869      -0.08793803 </v>
   <v>      -0.02308144       0.09272078       0.00530615 </v>
   <v>       0.08178485       0.00002239       0.00677441 </v>
   <v>       0.08180329      -0.06369296      -0.03177043 </v>
   <v>      -0.05236099      -0.00381032       0.04789540 </v>
   <v>      -0.03802341       0.03376203      -0.00169736 </v>
   <v>      -0.02605703       0.00852771       0.03046761 </v>
   <v>       0.09011620       0.04326993      -0.02049379 </v>
   <v>      -0.07468821      -0.01573395      -0.04287749 </v>
   <v>       0.03570898       0.00713628       0.05383683 </v>
   <v>      -0.00476060      -0.01189289      -0.02834530 </v>
   <v>      -0.09387398      -0.00294666       0.00494176 </v>
   <v>       0.04418386       0.08634107      -0.00672863 </v>
   <v>       0.02698433       0.03440870       0.00963886 </v>
   <v>      -0.01857998      -0.00163448       0.07741231 </v>
   <v>      -0.10645107      -0.17252836      -0.01334039 </v>
   <v>       0.10884910      -0.01723555       0.10537351 </v>
   <v>       0.06087228       0.00606834      -0.06730307 </v>
   <v>       0.02584261      -0.01345042       0.04095209 </v>
   <v>      -0.03652223       0.04088740       0.01100016 </v>
   <v>      -0.05436341      -0.13196521       0.00715811 </v>
   <v>       0.01538796      -0.00691749      -0.04238834 </v>
   <v>      -0.07630834      -0.13050753      -0.00242787 </v>
   <v>       0.02860370      -0.08483014      -0.00600908 </v>
   <v>      -0.04929105      -0.07700191       0.00740257 </v>
   <v>       0.03643576      -0.05341797      -0.00163691 </v>
   <v>       0.10399333       0.07525831      -0.02712513 </v>
   <v>      -0.08786159       0.16658913      -0.00432931 </v>
   <v>      -0.02352963      -0.02973433       0.00347001 </v>
   <v>       0.05350065      -0.01805600      -0.05349709 </v>
   <v>       0.07733388      -0.03524619      -0.02790058 </v>
   <v>      -0.04499496      -0.00954381       0.00317208 </v>
   <v>      -0.07287983      -0.01454571      -0.04447194 </v>
   <v>       0.00395113       0.01003892       0.16933689 </v>
  </varray>
  <varray name="stress" >
   <v>       0.47790057      -0.01199423      -0.01510231 </v>
   <v>      -0.01199425       0.08777330       0.01416336 </v>
   <v>      -0.01510230       0.01416335       0.42129938 </v>
  </varray>
  <energy>
   <i name="e_fr_energy">   -330.27065029 </i>
   <i name="e_wo_entrp">   -330.26428699 </i>
   <i name="e_0_energy">     -0.01272659 </i>
  </energy>
  <time name="totalsc">    3.01    3.06</time>
 </calculation>
 <calculation>
  <scstep>
   <time name="dav">    0.87    0.88</time>
   <time name="total">    0.95    0.95</time>
   <energy>
    <i name="alphaZ">     96.77598676 </i>
    <i name="ewald">  15026.42525613 </i>
    <i name="hartreedc"> -21222.50704034 </i>
    <i name="XCdc">    558.32649929 </i>
    <i name="pawpsdc">  16671.40836395 </i>
    <i name="pawaedc"> -16874.47013459 </i>
    <i name="eentropy">     -0.01271880 </i>
    <i name="bandstr">  -1749.78281847 </i>
    <i name="atom">   7163.56118773 </i>
    <i name="e_fr_energy">   -330.27541832 </i>
    <i name="e_wo_entrp">   -330.26269952 </i>
    <i name="e_0_energy">   -330.26905892 </i>
   </energy>
  </scstep>
  <scstep>
   <time name="diag">    0.20    0.20</time>
   <time name="diis">    0.37    0.37</time>
   <time name="orth">    0.05    0.05</time>
   <time name="total">    0.69    0.70</time>
   <energy>
    <i name="e_fr_energy">   -330.27612454 </i>
    <i name="e_wo_entrp">   -330.26337956 </i>
    <i name="e_0_energy">   -330.26975205 </i>
   </energy>
  </scstep>
  <scstep>
   <time name="diag">    0.20    0.20</time>
   <time name="diis">    0.39    0.39</time>
   <time name="orth">    0.05    0.05</time>
   <time name="total">    0.71    0.72</time>
   <energy>
    <i name="e_fr_energy">   -330.27602748 </i>
    <i name="e_wo_entrp">   -330.26326836 </i>
    <i name="e_0_energy">   -330.26964792 </i>
   </energy>
  </scstep>
  <scstep>
   <time name="diag">    0.21    0.21</time>
   <time name="diis">    0.38    0.38</time>
   <time name="orth">    0.05    0.05</time>
   <time name="total">    0.74    0.75</time>
   <energy>
    <i name="e_fr_energy">   -330.27601941 </i>
    <i name="e_wo_entrp">   -330.26326461 </i>
    <i name="e_0_energy">   -330.26964201 </i>
   </energy>
  </scstep>
  <scstep>
   <time name="diag">    0.20    0.20</time>
   <time name="diis">    0.39    0.39</time>
   <time name="orth">    0.05    0.05</time>
   <time name="total">    0.71    0.72</time>
   <energy>
    <i name="e_fr_energy">   -330.27601651 </i>
    <i name="e_wo_entrp">   -330.26326500 </i>
    <i name="e_0_energy">   -330.26964075 </i>
   </energy>
  </scstep>
  <scstep>
   <time name="diag">    0.20    0.20</time>
   <time name="diis">    0.24    0.24</time>
   <time name="orth">    0.05    0.05</time>
   <time name="total">    0.53    0.54</time>
   <energy>
    <i name="alphaZ">     96.77598676 </i>
    <i name="ewald">  15026.42525613 </i>
    <i name="hartreedc"> -21223.00043294 </i>
    <i name="XCdc">    558.33857542 </i>
    <i name="pawpsdc">  16673.81167640 </i>
    <i name="pawaedc"> -16876.87151715 </i>
    <i name="eentropy">     -0.01275197 </i>
    <i name="bandstr">  -1749.30399710 </i>
    <i name="atom">   7163.56118773 </i>
    <i name="e_fr_energy">   -330.27601671 </i>
    <i name="e_wo_entrp">   -330.26326474 </i>
    <i name="e_0_energy">   -330.26964073 </i>
   </energy>
  </scstep>
  <structure>
   <crystal>
    <varray name="basis" >
     <v>      12.79696111       0.00002880      -0.00350954 </v>
     <v>       0.00000700       7.39037998       0.00645625 </v>
     <v>      -0.00402649       0.01319485      14.96201846 </v>
    </varray>
    <i name="volume">   1415.02280149 </i>
    <varray name="rec_basis" >
     <v>       0.07814356      -0.00000009       0.00002103 </v>
     <v>      -0.00000034       0.13531114      -0.00011933 </v>
     <v>       0.00001833      -0.00005839       0.06683596 </v>
    </varray>
   </crystal>
   <varray name="positions" >
    <v>       0.16702187       0.16640468       0.25162056 </v>
    <v>      -0.00003550      -0.00015678       0.25160557 </v>
    <v>       0.05566535       0.16627267       0.25174608 </v>
    <v>       0.22202241      -0.00016020       0.25134157 </v>
    <v>       0.49967243       0.16762417       0.24405470 </v>
    <v>       0.33350424      -0.00014970       0.24840421 </v>
    <v>       0.38891462       0.16619894       0.24664417 </v>
    <v>       0.55559741      -0.00004001       0.24346946 </v>
    <v>       0.83273590       0.16686805       0.24679096 </v>
    <v>       0.66626495      -0.00005286       0.24349236 </v>
    <v>       0.72148854       0.16697690       0.24419422 </v>
    <v>       0.88850428      -0.00011481       0.24897255 </v>
    <v>       0.16690103       0.49985884       0.24966114 </v>
    <v>      -0.00002522       0.33296578       0.24987319 </v>
    <v>       0.05557494       0.49983387       0.24995059 </v>
    <v>       0.22275551       0.33366302       0.24956850 </v>
    <v>       0.33415048       0.33363603       0.24709347 </v>
    <v>       0.38981856       0.49992019       0.24525552 </v>
    <v>       0.55499056       0.33418689       0.24327682 </v>
    <v>       0.83310616       0.49992394       0.24471993 </v>
    <v>       0.66581641       0.33414032       0.24298816 </v>
    <v>       0.72247155       0.49995978       0.24282985 </v>
    <v>       0.88880164       0.33293304       0.24708189 </v>
    <v>       0.16702293       0.83320987       0.25170844 </v>
    <v>      -0.00002441       0.66673769       0.25005009 </v>
    <v>       0.05565788       0.83338284       0.25188088 </v>
    <v>       0.22275764       0.66601536       0.24968916 </v>
    <v>       0.49968242       0.83228384       0.24405920 </v>
    <v>       0.33415006       0.66611367       0.24722803 </v>
    <v>       0.38893135       0.83358937       0.24668043 </v>
    <v>       0.55500463       0.66571687       0.24323449 </v>
    <v>       0.83274294       0.83295167       0.24686647 </v>
    <v>       0.66579490       0.66579648       0.24295144 </v>
    <v>       0.72149750       0.83287906       0.24421197 </v>
    <v>       0.88879132       0.66692059       0.24720576 </v>
    <v>       0.49969063       0.49997661       0.24344797 </v>
    <v>       0.61262215       0.49717331       0.45750023 </v>
   </varray>
  </structure>
  <varray name="forces" >
   <v>      -0.02983431       0.09794066      -0.02929292 </v>
   <v>      -0.03005987       0.01068937      -0.03674921 </v>
   <v>      -0.01904994       0.07979681      -0.01969358 </v>
   <v>       0.11783238      -0.01316850      -0.04595054 </v>
   <v>      -0.01389085       0.00613302       0.01722664 </v>
   <v>       0.04739253       0.01655180       0.02505776 </v>
   <v>      -0.04028811      -0.00338930      -0.04184214 </v>
   <v>      -0.00817132       0.00197250       0.01647459 </v>
   <v>       0.08857586      -0.05935929      -0.01142040 </v>
   <v>       0.05998106      -0.00691517       0.04515607 </v>
   <v>      -0.04705225      -0.03226182      -0.01508475 </v>
   <v>      -0.13946757       0.00684178      -0.03817847 </v>
   <v>      -0.05890705      -0.00996225       0.06311855 </v>
   <v>      -0.02160020       0.04511450      -0.02709861 </v>
   <v>       0.01523172       0.00429876       0.02470747 </v>
   <v>       0.00923379       0.04745222      -0.01103074 </v>
   <v>       0.06482180      -0.01033595       0.01998658 </v>
   <v>      -0.02964753      -0.00918403       0.05620234 </v>
   <v>       0.04346250       0.00350955      -0.01490185 </v>
   <v>       0.01030230       0.00413926       0.09592787 </v>
   <v>      -0.00353600       0.05145406      -0.05292838 </v>
   <v>      -0.02574530      -0.00423733       0.01198143 </v>
   <v>       0.00157500       0.03430024       0.00993274 </v>
   <v>      -0.02905641      -0.07407511      -0.02488858 </v>
   <v>      -0.02846948      -0.05851956      -0.04017751 </v>
   <v>      -0.01859373      -0.07314264      -0.01337226 </v>
   <v>       0.00726859      -0.04443860      -0.01195676 </v>
   <v>      -0.00879907      -0.00495187       0.02679190 </v>
   <v>       0.07009636       0.01448073       0.01189679 </v>
   <v>      -0.05305399      -0.00584456      -0.03522298 </v>
   <v>       0.02469666       0.00624424      -0.00555836 </v>
   <v>       0.07968799       0.06016353      -0.00983123 </v>
   <v>       0.02311301      -0.06705088      -0.04298488 </v>
   <v>      -0.05517849       0.04305402      -0.01671298 </v>
   <v>       0.01268166      -0.05298919       0.00366126 </v>
   <v>      -0.01936009      -0.01241449      -0.04311985 </v>
   <v>       0.00380836       0.00810348       0.15987498 </v>
  </varray>
  <varray name="stress" >
   <v>       0.61529453      -0.01975659      -0.03246182 </v>
   <v>      -0.01975657       0.14663122       0.00910139 </v>
   <v>      -0.03246184       0.00910135       0.40218400 </v>
  </varray>
  <energy>
   <i name="e_fr_energy">   -330.27601671 </i>
   <i name="e_wo_entrp">   -330.26964073 </i>
   <i name="e_0_energy">     -0.01275197 </i>
  </energy>
  <time name="totalsc">    5.09    5.13</time>
 </calculation>
 <calculation>
  <scstep>
   <time name="dav">    0.84    0.84</time>
   <time name="total">    0.93    0.94</time>
   <energy>
    <i name="alphaZ">     96.77598676 </i>
    <i name="ewald">  15020.11750814 </i>
    <i name="hartreedc"> -21216.54940043 </i>
    <i name="XCdc">    558.33644715 </i>
    <i name="pawpsdc">  16673.78542056 </i>
    <i name="pawaedc"> -16876.84608218 </i>
    <i name="eentropy">     -0.01274914 </i>
    <i name="bandstr">  -1749.44481619 </i>
    <i name="atom">   7163.56118773 </i>
    <i name="e_fr_energy">   -330.27649759 </i>
    <i name="e_wo_entrp">   -330.26374845 </i>
    <i name="e_0_energy">   -330.27012302 </i>
   </energy>
  </scstep>
  <scstep>
   <time name="diag">    0.20    0.20</time>
   <time name="diis">    0.44    0.44</time>
   <time name="orth">    0.05    0.05</time>
   <time name="total">    0.77    0.77</time>
   <energy>
    <i name="e_fr_energy">   -330.27665433 </i>
    <i name="e_wo_entrp">   -330.26389416 </i>
    <i name="e_0_energy">   -330.27027425 </i>
   </energy>
  </scstep>
  <scstep>
   <time name="diag">    0.21    0.25</time>
   <time name="diis">    0.39    0.39</time>
   <time name="orth">    0.05    0.05</time>
   <time name="total">    0.73    0.77</time>
   <energy>
    <i name="e_fr_energy">   -330.27663263 </i>
    <i name="e_wo_entrp">   -330.26386563 </i>
    <i name="e_0_energy">   -330.27024913 </i>
   </energy>
  </scstep>
  <scstep>
   <time name="diag">    0.20    0.20</time>
   <time name="diis">    0.41    0.41</time>
   <time name="orth">    0.05    0.05</time>
   <time name="total">    0.73    0.73</time>
   <energy>
    <i name="e_fr_energy">   -330.27663134 </i>
    <i name="e_wo_entrp">   -330.26386706 </i>
    <i name="e_0_energy">   -330.27024920 </i>
   </energy>
  </scstep>
  <scstep>
   <time name="diag">    0.20    0.20</time>
   <time name="diis">    0.27    0.27</time>
   <time name="orth">    0.05    0.05</time>
   <time name="total">    0.56    0.56</time>
   <energy>
    <i name="alphaZ">     96.77598676 </i>
    <i name="ewald">  15020.11750814 </i>
    <i name="hartreedc"> -21216.80656345 </i>
    <i name="XCdc">    558.34234263 </i>
    <i name="pawpsdc">  16674.91799696 </i>
    <i name="pawaedc"> -16877.97800926 </i>
    <i name="eentropy">     -0.01276301 </i>
    <i name="bandstr">  -1749.19431752 </i>
    <i name="atom">   7163.56118773 </i>
    <i name="e_fr_energy">   -330.27663101 </i>
    <i name="e_wo_entrp">   -330.26386800 </i>
    <i name="e_0_energy">   -330.27024951 </i>
   </energy>
  </scstep>
  <structure>
   <crystal>
    <varray name="basis" >
     <v>      12.79678708      -0.00002729      -0.00371897 </v>
     <v>      -0.00002548       7.39025703       0.00651476 </v>
     <v>      -0.00427122       0.01331270      14.96247119 </v>
    </varray>
    <i name="volume">   1415.02280149 </i>
    <varray name="rec_basis" >
     <v>       0.07814462       0.00000025       0.00002231 </v>
     <v>       0.00000025       0.13531340      -0.00012039 </v>
     <v>       0.00001942      -0.00005892       0.06683394 </v>
    </varray>
   </crystal>
   <varray name="positions" >
    <v>       0.16702373       0.16646807       0.25165556 </v>
    <v>      -0.00004546      -0.00016190       0.25151806 </v>
    <v>       0.05563303       0.16635600       0.25175379 </v>
    <v>       0.22203179      -0.00015387       0.25124488 </v>
    <v>       0.49966377       0.16765045       0.24401483 </v>
    <v>       0.33354311      -0.00015914       0.24829631 </v>
    <v>       0.38898256       0.16614935       0.24660433 </v>
    <v>       0.55557172      -0.00004284       0.24347706 </v>
    <v>       0.83267537       0.16693964       0.24676484 </v>
    <v>       0.66621617      -0.00004884       0.24341398 </v>
    <v>       0.72153950       0.16703226       0.24412898 </v>
    <v>       0.88851351      -0.00013202       0.24886693 </v>
    <v>       0.16693947       0.49987305       0.24965950 </v>
    <v>      -0.00004906       0.33291841       0.24985685 </v>
    <v>       0.05550889       0.49982745       0.24988727 </v>
    <v>       0.22280222       0.33372025       0.24959344 </v>
    <v>       0.33416847       0.33364796       0.24709554 </v>
    <v>       0.38982564       0.49992302       0.24531786 </v>
    <v>       0.55492022       0.33401165       0.24327100 </v>
    <v>       0.83316663       0.49991213       0.24479523 </v>
    <v>       0.66583942       0.33408485       0.24297415 </v>
    <v>       0.72250644       0.49993964       0.24293388 </v>
    <v>       0.88877319       0.33293048       0.24710350 </v>
    <v>       0.16701362       0.83313281       0.25175006 </v>
    <v>      -0.00003090       0.66678335       0.25002563 </v>
    <v>       0.05562764       0.83332174       0.25189817 </v>
    <v>       0.22279280       0.66596059       0.24971898 </v>
    <v>       0.49966502       0.83227351       0.24401310 </v>
    <v>       0.33417046       0.66607886       0.24721879 </v>
    <v>       0.38901080       0.83364783       0.24663346 </v>
    <v>       0.55494803       0.66587686       0.24323010 </v>
    <v>       0.83269116       0.83287734       0.24683311 </v>
    <v>       0.66580486       0.66584020       0.24294728 </v>
    <v>       0.72154505       0.83282171       0.24414155 </v>
    <v>       0.88876204       0.66696193       0.24720724 </v>
    <v>       0.49965662       0.49997106       0.24347617 </v>
    <v>       0.61263251       0.49720619       0.45802859 </v>
   </varray>
  </structure>
  <varray name="forces" >
   <v>      -0.02889083       0.08614753      -0.04050218 </v>
   <v>      -0.03589186       0.01281639      -0.02599640 </v>
   <v>       0.00599795       0.04270554      -0.02468635 </v>
   <v>       0.10866642      -0.02043513      -0.02428782 </v>
   <v>      -0.00483378      -0.04282483       0.02666467 </v>
   <v>       0.03897508       0.02142375       0.02606052 </v>
   <v>      -0.09779815       0.02726848      -0.04347315 </v>
   <v>       0.01426325       0.00212592      -0.00171509 </v>
   <v>       0.15177052      -0.09909886      -0.01738088 </v>
   <v>       0.09902444      -0.01063072       0.04630287 </v>
   <v>      -0.11179172      -0.06465929      -0.00821720 </v>
   <v>      -0.17078743       0.01577814      -0.03648905 </v>
   <v>      -0.10633327      -0.01871767       0.06114840 </v>
   <v>      -0.03207600       0.07307573      -0.02808736 </v>
   <v>       0.06291860       0.00713163       0.03270703 </v>
   <v>      -0.01342226       0.02319408      -0.01360453 </v>
   <v>       0.07150152      -0.03026453       0.02538115 </v>
   <v>      -0.03192889      -0.01252106       0.04837510 </v>
   <v>       0.11841670       0.10336681      -0.01174925 </v>
   <v>      -0.02684949       0.01528022       0.09150645 </v>
   <v>      -0.03530928       0.07439913      -0.04261554 </v>
   <v>      -0.05129755       0.00546190      -0.00180191 </v>
   <v>       0.01986144       0.03483492       0.01137431 </v>
   <v>      -0.02326802      -0.04470993      -0.03895961 </v>
   <v>      -0.05308621      -0.08348238      -0.03751784 </v>
   <v>       0.01940335      -0.04143302      -0.01872380 </v>
   <v>      -0.00281875      -0.02506843      -0.01366192 </v>
   <v>       0.00812522       0.02746382       0.03135534 </v>
   <v>       0.08415390       0.04685284       0.01833988 </v>
   <v>      -0.12371713      -0.04626675      -0.04348654 </v>
   <v>       0.08890700      -0.07976046      -0.00544378 </v>
   <v>       0.12846626       0.09916964      -0.01470700 </v>
   <v>       0.00649443      -0.09773346      -0.04047124 </v>
   <v>      -0.11960759       0.07530760      -0.00845214 </v>
   <v>       0.03616882      -0.07317426       0.00689419 </v>
   <v>       0.00394648      -0.01115553      -0.04243517 </v>
   <v>       0.00264685       0.00813221       0.15835583 </v>
  </varray>
  <varray name="stress" >
   <v>       0.65740937      -0.00359485      -0.03623832 </v>
   <v>      -0.00359486       0.15707005       0.00389644 </v>
   <v>      -0.03623828       0.00389644       0.40147489 </v>
  </varray>
  <energy>
   <i name="e_fr_energy">   -330.27663101 </i>
   <i name="e_wo_entrp">   -330.27024951 </i>
   <i name="e_0_energy">     -0.01276301 </i>
  </energy>
  <time name="totalsc">    4.48    4.54</time>
 </calculation>
 <calculation>
  <scstep>
   <time name="dav">    0.92    0.92</time>
   <time name="total">    0.99    0.99</time>
   <energy>
    <i name="alphaZ">     96.77598676 </i>
    <i name="ewald">  15006.04378785 </i>
    <i name="hartreedc"> -21202.45922090 </i>
    <i name="XCdc">    558.33761504 </i>
    <i name="pawpsdc">  16674.92944510 </i>
    <i name="pawaedc"> -16877.98874149 </i>
    <i name="eentropy">     -0.01275510 </i>
    <i name="bandstr">  -1749.46786342 </i>
    <i name="atom">   7163.56118773 </i>
    <i name="e_fr_energy">   -330.28055842 </i>
    <i name="e_wo_entrp">   -330.26780332 </i>
    <i name="e_0_energy">   -330.27418087 </i>
   </energy>
  </scstep>
  <scstep>
   <time name="diag">    0.22    0.22</time>
   <time name="diis">    0.37    0.37</time>
   <time name="orth">    0.05    0.05</time>
   <time name="total">    0.71    0.71</time>
   <energy>
    <i name="e_fr_energy">   -330.28122228 </i>
    <i name="e_wo_entrp">   -330.26846066 </i>
    <i name="e_0_energy">   -330.27484147 </i>
   </energy>
  </scstep>
  <scstep>
   <time name="diag">    0.20    0.20</time>
   <time name="diis">    0.40    0.40</time>
   <time name="orth">    0.05    0.05</time>
   <time name="total">    0.72    0.73</time>
   <energy>
    <i name="e_fr_energy">   -330.28114061 </i>
    <i name="e_wo_entrp">   -330.26837572 </i>
    <i name="e_0_energy">   -330.27475816 </i>
   </energy>
  </scstep>
  <scstep>
   <time name="diag">    0.20    0.20</time>
   <time name="diis">    0.39    0.39</time>
   <time name="orth">    0.05    0.05</time>
   <time name="total">    0.71    0.71</time>
   <energy>
    <i name="e_fr_energy">   -330.28113429 </i>
    <i name="e_wo_entrp">   -330.26837051 </i>
    <i name="e_0_energy">   -330.27475240 </i>
   </energy>
  </scstep>
  <scstep>
   <time name="diag">    0.20    0.20</time>
   <time name="diis">    0.37    0.37</time>
   <time name="orth">    0.05    0.05</time>
   <time name="total">    0.69    0.69</time>
   <energy>
    <i name="e_fr_energy">   -330.28113069 </i>
    <i name="e_wo_entrp">   -330.26836828 </i>
    <i name="e_0_energy">   -330.27474948 </i>
   </energy>
  </scstep>
  <scstep>
   <time name="diag">    0.23    0.23</time>
   <time name="diis">    0.25    0.25</time>
   <time name="orth">    0.05    0.05</time>
   <time name="total">    0.56    0.56</time>
   <energy>
    <i name="alphaZ">     96.77598676 </i>
    <i name="ewald">  15006.04378785 </i>
    <i name="hartreedc"> -21202.90953114 </i>
    <i name="XCdc">    558.34763667 </i>
    <i name="pawpsdc">  16677.04865570 </i>
    <i name="pawaedc"> -16880.10636708 </i>
    <i name="eentropy">     -0.01276257 </i>
    <i name="bandstr">  -1749.02972496 </i>
    <i name="atom">   7163.56118773 </i>
    <i name="e_fr_energy">   -330.28113104 </i>
    <i name="e_wo_entrp">   -330.26836847 </i>
    <i name="e_0_energy">   -330.27474975 </i>
   </energy>
  </scstep>
  <structure>
   <crystal>
    <varray name="basis" >
     <v>      12.79784921      -0.00014852      -0.00429617 </v>
     <v>      -0.00009576       7.38925126       0.00663299 </v>
     <v>      -0.00494636       0.01354960      14.96326668 </v>
    </varray>
    <i name="volume">   1415.02280149 </i>
    <varray name="rec_basis" >
     <v>       0.07813814       0.00000099       0.00002583 </v>
     <v>       0.00000153       0.13533182      -0.00012255 </v>
     <v>       0.00002243      -0.00005999       0.06683039 </v>
    </varray>
   </crystal>
   <varray name="positions" >
    <v>       0.16698671       0.16679141       0.25167044 </v>
    <v>      -0.00011366      -0.00014009       0.25132850 </v>
    <v>       0.05558289       0.16661028       0.25173821 </v>
    <v>       0.22220062      -0.00019179       0.25104082 </v>
    <v>       0.49964136       0.16759435       0.24397456 </v>
    <v>       0.33366798      -0.00012443       0.24813208 </v>
    <v>       0.38896889       0.16612562       0.24648018 </v>
    <v>       0.55554514      -0.00004281       0.24348877 </v>
    <v>       0.83277785       0.16682952       0.24669692 </v>
    <v>       0.66626625      -0.00006739       0.24332745 </v>
    <v>       0.72147552       0.16697605       0.24400107 </v>
    <v>       0.88829153      -0.00012492       0.24863199 </v>
    <v>       0.16686050       0.49985335       0.24972962 </v>
    <v>      -0.00013706       0.33300952       0.24979360 </v>
    <v>       0.05547723       0.49983299       0.24981172 </v>
    <v>       0.22286805       0.33388005       0.24962231 </v>
    <v>       0.33430098       0.33359628       0.24712967 </v>
    <v>       0.38979385       0.49989774       0.24548857 </v>
    <v>       0.55495834       0.33394450       0.24324636 </v>
    <v>       0.83323864       0.49992751       0.24504094 </v>
    <v>       0.66583173       0.33416452       0.24289776 </v>
    <v>       0.72249794       0.49991638       0.24312007 </v>
    <v>       0.88874943       0.33301011       0.24715618 </v>
    <v>       0.16696424       0.83288514       0.25177890 </v>
    <v>      -0.00011686       0.66666410       0.24993657 </v>
    <v>       0.05559999       0.83311088       0.25190714 </v>
    <v>       0.22285253       0.66580076       0.24975669 </v>
    <v>       0.49964486       0.83232121       0.24396707 </v>
    <v>       0.33432501       0.66612916       0.24722397 </v>
    <v>       0.38898177       0.83364182       0.24649645 </v>
    <v>       0.55496980       0.66597357       0.24321575 </v>
    <v>       0.83277691       0.83298275       0.24675506 </v>
    <v>       0.66583195       0.66568294       0.24289148 </v>
    <v>       0.72146400       0.83290010       0.24400381 </v>
    <v>       0.88875957       0.66685970       0.24721824 </v>
    <v>       0.49960054       0.49993409       0.24347654 </v>
    <v>       0.61265505       0.49728506       0.45917456 </v>
   </varray>
  </structure>
  <varray name="forces" >
   <v>       0.04946156      -0.04300448      -0.05721924 </v>
   <v>      -0.01129444       0.00671474      -0.00364800 </v>
   <v>       0.01216378      -0.05510104      -0.03189509 </v>
   <v>      -0.03596931       0.01044193       0.00588064 </v>
   <v>       0.02575185      -0.02728159       0.02920520 </v>
   <v>      -0.03269159      -0.00295589       0.01879299 </v>
   <v>      -0.04064617       0.04070298      -0.03537609 </v>
   <v>       0.03800927       0.00342465      -0.02247719 </v>
   <v>      -0.01054005      -0.01360439      -0.03601229 </v>
   <v>       0.01771915       0.00420237       0.04536832 </v>
   <v>      -0.02121436      -0.02657907      -0.00182141 </v>
   <v>       0.03121495       0.01613188      -0.01227803 </v>
   <v>      -0.04060710      -0.00542976       0.04241677 </v>
   <v>      -0.00587070       0.08642214      -0.01826086 </v>
   <v>       0.04819981      -0.00252089       0.04387579 </v>
   <v>      -0.02521792      -0.00721223      -0.00589390 </v>
   <v>      -0.02845617      -0.00724155       0.03028330 </v>
   <v>       0.04145868      -0.01415611       0.01956626 </v>
   <v>       0.07200059       0.13067324      -0.01370040 </v>
   <v>      -0.12412797       0.00397716       0.05597373 </v>
   <v>      -0.02995875       0.02362024      -0.02327373 </v>
   <v>      -0.00239660       0.00144801      -0.01738777 </v>
   <v>       0.03546932      -0.01454240       0.01142144 </v>
   <v>       0.06705627       0.04421584      -0.06326462 </v>
   <v>      -0.01427742      -0.07040016      -0.02044739 </v>
   <v>      -0.01400107       0.04206809      -0.03588384 </v>
   <v>      -0.01105946       0.01342892      -0.01193310 </v>
   <v>       0.02268182       0.01322810       0.03244503 </v>
   <v>      -0.04693808       0.01743575       0.03060764 </v>
   <v>      -0.04554141      -0.04000285      -0.03169056 </v>
   <v>       0.06569897      -0.14064721      -0.01118906 </v>
   <v>      -0.01930777       0.01603116      -0.03652731 </v>
   <v>      -0.03152697      -0.01531031      -0.01666125 </v>
   <v>      -0.01561875       0.00992811       0.00120108 </v>
   <v>       0.02761005      -0.01106079       0.01223727 </v>
   <v>       0.05078427       0.00458764      -0.03040292 </v>
   <v>       0.00198169       0.00836780       0.15796861 </v>
  </varray>
  <varray name="stress" >
   <v>       0.40948331       0.02485361      -0.03136893 </v>
   <v>       0.02485361       0.61825882       0.00977954 </v>
   <v>      -0.03136892       0.00977951       0.34775551 </v>
  </varray>
  <energy>
   <i name="e_fr_energy">   -330.28113104 </i>
   <i name="e_wo_entrp">   -330.27474975 </i>
   <i name="e_0_energy">     -0.01276257 </i>
  </energy>
  <time name="totalsc">    5.14    5.20</time>
 </calculation>
 <calculation>
  <scstep>
   <time name="dav">    0.83    0.86</time>
   <time name="total">    0.91    0.94</time>
   <energy>
    <i name="alphaZ">     96.77598676 </i>
    <i name="ewald">  14999.13425961 </i>
    <i name="hartreedc"> -21195.87812989 </i>
    <i name="XCdc">    558.34542960 </i>
    <i name="pawpsdc">  16677.04260362 </i>
    <i name="pawaedc"> -16880.10085438 </i>
    <i name="eentropy">     -0.01275895 </i>
    <i name="bandstr">  -1749.14923701 </i>
    <i name="atom">   7163.56118773 </i>
    <i name="e_fr_energy">   -330.28151291 </i>
    <i name="e_wo_entrp">   -330.26875396 </i>
    <i name="e_0_energy">   -330.27513344 </i>
   </energy>
  </scstep>
  <scstep>
   <time name="diag">    0.19    0.20</time>
   <time name="diis">    0.36    0.37</time>
   <time name="orth">    0.05    0.05</time>
   <time name="total">    0.68    0.70</time>
   <energy>
    <i name="e_fr_energy">   -330.28166726 </i>
    <i name="e_wo_entrp">   -330.26890535 </i>
    <i name="e_0_energy">   -330.27528631 </i>
   </energy>
  </scstep>
  <scstep>
   <time name="diag">    0.20    0.20</time>
   <time name="diis">    0.39    0.39</time>
   <time name="orth">    0.05    0.05</time>
   <time name="total">    0.71    0.71</time>
   <energy>
    <i name="e_fr_energy">   -330.28164779 </i>
    <i name="e_wo_entrp">   -330.26888407 </i>
    <i name="e_0_energy">   -330.27526593 </i>
   </energy>
  </scstep>
  <scstep>
   <time name="diag">    0.23    0.23</time>
   <time name="diis">    0.37    0.37</time>
   <time name="orth">    0.05    0.05</time>
   <time name="total">    0.73    0.73</time>
   <energy>
    <i name="e_fr_energy">   -330.28164725 </i>
    <i name="e_wo_entrp">   -330.26888440 </i>
    <i name="e_0_energy">   -330.27526582 </i>
   </energy>
  </scstep>
  <scstep>
   <time name="diag">    0.20    0.20</time>
   <time name="diis">    0.28    0.28</time>
   <time name="orth">    0.05    0.05</time>
   <time name="total">    0.57    0.58</time>
   <energy>
    <i name="alphaZ">     96.77598676 </i>
    <i name="ewald">  14999.13425961 </i>
    <i name="hartreedc"> -21196.11725066 </i>
    <i name="XCdc">    558.35042965 </i>
    <i name="pawpsdc">  16678.04037218 </i>
    <i name="pawaedc"> -16881.09810169 </i>
    <i name="eentropy">     -0.01276231 </i>
    <i name="bandstr">  -1748.91576814 </i>
    <i name="atom">   7163.56118773 </i>
    <i name="e_fr_energy">   -330.28164687 </i>
    <i name="e_wo_entrp">   -330.26888456 </i>
    <i name="e_0_energy">   -330.27526571 </i>
   </energy>
  </scstep>
  <structure>
   <crystal>
    <varray name="basis" >
     <v>      12.79837209      -0.00020819      -0.00458030 </v>
     <v>      -0.00013035       7.38875620       0.00669119 </v>
     <v>      -0.00527870       0.01366622      14.96365832 </v>
    </varray>
    <i name="volume">   1415.02280149 </i>
    <varray name="rec_basis" >
     <v>       0.07813495       0.00000135       0.00002756 </v>
     <v>       0.00000216       0.13534089      -0.00012361 </v>
     <v>       0.00002392      -0.00006052       0.06682864 </v>
    </varray>
   </crystal>
   <varray name="positions" >
    <v>       0.16696849       0.16695059       0.25167776 </v>
    <v>      -0.00014724      -0.00012936       0.25123520 </v>
    <v>       0.05555821       0.16673547       0.25173054 </v>
    <v>       0.22228372      -0.00021046       0.25094038 </v>
    <v>       0.49963032       0.16756673       0.24395474 </v>
    <v>       0.33372944      -0.00010733       0.24805125 </v>
    <v>       0.38896216       0.16611394       0.24641907 </v>
    <v>       0.55553205      -0.00004280       0.24349454 </v>
    <v>       0.83282829       0.16677530       0.24666348 </v>
    <v>       0.66629089      -0.00007653       0.24328485 </v>
    <v>       0.72144403       0.16694837       0.24393810 </v>
    <v>       0.88818226      -0.00012143       0.24851633 </v>
    <v>       0.16682163       0.49984365       0.24976413 </v>
    <v>      -0.00018038       0.33305437       0.24976247 </v>
    <v>       0.05546164       0.49983573       0.24977453 </v>
    <v>       0.22290046       0.33395872       0.24963652 </v>
    <v>       0.33436620       0.33357083       0.24714648 </v>
    <v>       0.38977821       0.49988529       0.24557260 </v>
    <v>       0.55497709       0.33391144       0.24323423 </v>
    <v>       0.83327409       0.49993508       0.24516188 </v>
    <v>       0.66582795       0.33420375       0.24286015 </v>
    <v>       0.72249376       0.49990493       0.24321171 </v>
    <v>       0.88873774       0.33304932       0.24718212 </v>
    <v>       0.16693993       0.83276321       0.25179310 </v>
    <v>      -0.00015917       0.66660539       0.24989272 </v>
    <v>       0.05558637       0.83300706       0.25191156 </v>
    <v>       0.22288192       0.66572207       0.24977526 </v>
    <v>       0.49963494       0.83234469       0.24394442 </v>
    <v>       0.33440108       0.66615393       0.24722652 </v>
    <v>       0.38896747       0.83363886       0.24642901 </v>
    <v>       0.55498051       0.66602118       0.24320868 </v>
    <v>       0.83281912       0.83303465       0.24671665 </v>
    <v>       0.66584529       0.66560552       0.24286401 </v>
    <v>       0.72142411       0.83293869       0.24393601 </v>
    <v>       0.88875835       0.66680936       0.24722366 </v>
    <v>       0.49957294       0.49991589       0.24347672 </v>
    <v>       0.61266618       0.49732387       0.45973864 </v>
   </varray>
  </structure>
  <varray name="forces" >
   <v>       0.08131839      -0.11029910      -0.07142301 </v>
   <v>      -0.00353483      -0.00055022       0.01073791 </v>
   <v>       0.00198109      -0.10842251      -0.03837433 </v>
   <v>      -0.10839298       0.02750981       0.02629339 </v>
   <v>       0.03924299      -0.01637409       0.02567316 </v>
   <v>      -0.07563261      -0.01975414       0.01643605 </v>
   <v>      -0.00999853       0.04848883      -0.03273512 </v>
   <v>       0.04976463       0.00316590      -0.02901111 </v>
   <v>      -0.08632090       0.03285622      -0.04092738 </v>
   <v>      -0.01990321       0.00986336       0.04114708 </v>
   <v>       0.02461915      -0.00807723       0.00167848 </v>
   <v>       0.13001234       0.01192612      -0.00337940 </v>
   <v>      -0.00714196       0.00055850       0.03855906 </v>
   <v>       0.00769048       0.09206534      -0.01445440 </v>
   <v>       0.04240182      -0.00352186       0.05060656 </v>
   <v>      -0.03892292      -0.02357800      -0.00169603 </v>
   <v>      -0.07392443       0.01152047       0.03315562 </v>
   <v>       0.08242975      -0.00840548      -0.00399244 </v>
   <v>       0.05207784       0.14247978      -0.01607382 </v>
   <v>      -0.17248930      -0.00398491       0.04225479 </v>
   <v>      -0.03396198      -0.00541161      -0.00762626 </v>
   <v>       0.02386079      -0.00260086      -0.02519474 </v>
   <v>       0.03800316      -0.04496445       0.00698625 </v>
   <v>       0.10966248       0.08868399      -0.07296795 </v>
   <v>       0.00663239      -0.06512356      -0.01484768 </v>
   <v>      -0.02937630       0.08240583      -0.04562403 </v>
   <v>      -0.02704835       0.03402753      -0.00868082 </v>
   <v>       0.03524284       0.00761317       0.03460204 </v>
   <v>      -0.10250082       0.00087441       0.03576829 </v>
   <v>      -0.00909923      -0.03611130      -0.02987965 </v>
   <v>       0.05734970      -0.16617536      -0.01399647 </v>
   <v>      -0.08766769      -0.02403366      -0.04668433 </v>
   <v>      -0.03978534       0.02959391       0.00031598 </v>
   <v>       0.03655819      -0.02201829       0.00965855 </v>
   <v>       0.02638182       0.02407263       0.01489519 </v>
   <v>       0.07558711       0.01205279      -0.02406059 </v>
   <v>       0.00488440       0.00964804       0.15286115 </v>
  </varray>
  <varray name="stress" >
   <v>       0.28017394       0.01936767      -0.03062535 </v>
   <v>       0.01936768       0.80758936      -0.00505583 </v>
   <v>      -0.03062535      -0.00505582       0.31425108 </v>
  </varray>
  <energy>
   <i name="e_fr_energy">   -330.28164687 </i>
   <i name="e_wo_entrp">   -330.27526571 </i>
   <i name="e_0_energy">     -0.01276231 </i>
  </energy>
  <time name="totalsc">    4.36    4.43</time>
 </calculation>
 <calculation>
  <scstep>
   <time name="dav">    0.84    0.84</time>
   <time name="total">    0.91    0.91</time>
   <energy>
    <i name="alphaZ">     96.77598676 </i>
    <i name="ewald">  14979.78368857 </i>
    <i name="hartreedc"> -21176.89326413 </i>
    <i name="XCdc">    558.34611866 </i>
    <i name="pawpsdc">  16678.07996434 </i>
    <i name="pawaedc"> -16881.13685624 </i>
    <i name="eentropy">     -0.01274164 </i>
    <i name="bandstr">  -1748.78899006 </i>
    <i name="atom">   7163.56118773 </i>
    <i name="e_fr_energy">   -330.28490601 </i>
    <i name="e_wo_entrp">   -330.27216437 </i>
    <i name="e_0_energy">   -330.27853519 </i>
   </energy>
  </scstep>
  <scstep>
   <time name="diag">    0.20    0.20</time>
   <time name="diis">    0.37    0.37</time>
   <time name="orth">    0.05    0.05</time>
   <time name="total">    0.70    0.70</time>
   <energy>
    <i name="e_fr_energy">   -330.28569322 </i>
    <i name="e_wo_entrp">   -330.27296446 </i>
    <i name="e_0_energy">   -330.27932884 </i>
   </energy>
  </scstep>
  <scstep>
   <time name="diag">    0.20    0.22</time>
   <time name="diis">    0.40    0.40</time>
   <time name="orth">    0.13    0.13</time>
   <time name="total">    0.80    0.83</time>
   <energy>
    <i name="e_fr_energy">   -330.28562351 </i>
    <i name="e_wo_entrp">   -330.27290284 </i>
    <i name="e_0_energy">   -330.27926318 </i>
   </energy>
  </scstep>
  <scstep>
   <time name="diag">    0.20    0.23</time>
   <time name="diis">    0.35    0.37</time>
   <time name="orth">    0.05    0.05</time>
   <time name="total">    0.67    0.73</time>
   <energy>
    <i name="e_fr_energy">   -330.28561449 </i>
    <i name="e_wo_entrp">   -330.27289326 </i>
    <i name="e_0_energy">   -330.27925387 </i>
   </energy>
  </scstep>
  <scstep>
   <time name="diag">    0.20    0.20</time>
   <time name="diis">    0.38    0.38</time>
   <time name="orth">    0.05    0.05</time>
   <time name="total">    0.71    0.72</time>
   <energy>
    <i name="e_fr_energy">   -330.28561093 </i>
    <i name="e_wo_entrp">   -330.27288646 </i>
    <i name="e_0_energy">   -330.27924870 </i>
   </energy>
  </scstep>
  <scstep>
   <time name="diag">    0.21    0.21</time>
   <time name="diis">    0.29    0.30</time>
   <time name="orth">    0.05    0.05</time>
   <time name="total">    0.60    0.60</time>
   <energy>
    <i name="alphaZ">     96.77598676 </i>
    <i name="ewald">  14979.78368857 </i>
    <i name="hartreedc"> -21176.97953115 </i>
    <i name="XCdc">    558.34500749 </i>
    <i name="pawpsdc">  16677.59863935 </i>
    <i name="pawaedc"> -16880.65415208 </i>
    <i name="eentropy">     -0.01272440 </i>
    <i name="bandstr">  -1748.70371363 </i>
    <i name="atom">   7163.56118773 </i>
    <i name="e_fr_energy">   -330.28561136 </i>
    <i name="e_wo_entrp">   -330.27288696 </i>
    <i name="e_0_energy">   -330.27924916 </i>
   </energy>
  </scstep>
  <structure>
   <crystal>
    <varray name="basis" >
     <v>      12.79828888      -0.00021055      -0.00532101 </v>
     <v>      -0.00013206       7.38894940       0.00678786 </v>
     <v>      -0.00614479       0.01386261      14.96336538 </v>
    </varray>
    <i name="volume">   1415.02280149 </i>
    <varray name="rec_basis" >
     <v>       0.07813546       0.00000137       0.00003209 </v>
     <v>       0.00000217       0.13533735      -0.00012538 </v>
     <v>       0.00002778      -0.00006139       0.06682995 </v>
    </varray>
   </crystal>
   <varray name="positions" >
    <v>       0.16705618       0.16697364       0.25159950 </v>
    <v>      -0.00021866      -0.00010970       0.25106560 </v>
    <v>       0.05551264       0.16669648       0.25166570 </v>
    <v>       0.22228249      -0.00017484       0.25077689 </v>
    <v>       0.49966826       0.16746924       0.24394914 </v>
    <v>       0.33373542      -0.00012574       0.24791358 </v>
    <v>       0.38893370       0.16621867       0.24625624 </v>
    <v>       0.55558192      -0.00003437       0.24346820 </v>
    <v>       0.83279633       0.16675521       0.24654445 </v>
    <v>       0.66630915      -0.00006863       0.24325452 </v>
    <v>       0.72141949       0.16687267       0.24381644 </v>
    <v>       0.88816485      -0.00008314       0.24828447 </v>
    <v>       0.16673434       0.49982595       0.24988214 </v>
    <v>      -0.00025392       0.33338498       0.24968233 </v>
    <v>       0.05549544       0.49983171       0.24976716 </v>
    <v>       0.22290506       0.33405144       0.24966228 </v>
    <v>       0.33438220       0.33355101       0.24722258 </v>
    <v>       0.38987269       0.49983868       0.24573276 </v>
    <v>       0.55509313       0.33422145       0.24318933 </v>
    <v>       0.83308175       0.49993937       0.24545465 </v>
    <v>       0.66576889       0.33426670       0.24277625 </v>
    <v>       0.72252179       0.49987560       0.24335928 </v>
    <v>       0.88877248       0.33300809       0.24724228 </v>
    <v>       0.16705872       0.83275692       0.25172614 </v>
    <v>      -0.00023235       0.66631852       0.24978726 </v>
    <v>       0.05551493       0.83301982       0.25186084 </v>
    <v>       0.22289865       0.66565684       0.24980044 </v>
    <v>       0.49966898       0.83241084       0.24394482 </v>
    <v>       0.33439500       0.66620487       0.24727798 </v>
    <v>       0.38892550       0.83353807       0.24625753 </v>
    <v>       0.55508872       0.66567751       0.24317682 </v>
    <v>       0.83276891       0.83307361       0.24658039 </v>
    <v>       0.66581106       0.66553109       0.24281034 </v>
    <v>       0.72140117       0.83295665       0.24381523 </v>
    <v>       0.88879606       0.66677367       0.24725366 </v>
    <v>       0.49963348       0.49991186       0.24344583 </v>
    <v>       0.61269560       0.49742524       0.46104698 </v>
   </varray>
  </structure>
  <varray name="forces" >
   <v>      -0.01253155      -0.10182279      -0.07045582 </v>
   <v>       0.04467377      -0.00951386       0.02517031 </v>
   <v>       0.03648415      -0.02414924      -0.05523729 </v>
   <v>      -0.06717588       0.01380528       0.03396863 </v>
   <v>       0.03927884       0.09272801       0.00967967 </v>
   <v>      -0.08387867       0.00260806       0.00283432 </v>
   <v>       0.04623100      -0.01753611      -0.00391067 </v>
   <v>       0.00697579      -0.00542272      -0.01263667 </v>
   <v>      -0.06562323       0.03832114      -0.03989559 </v>
   <v>      -0.00919786      -0.00181022       0.02272235 </v>
   <v>       0.01639031       0.04366058       0.02028945 </v>
   <v>       0.09271862      -0.00820713      -0.00394973 </v>
   <v>       0.06154627       0.01019163       0.02814729 </v>
   <v>       0.06905253      -0.06771059       0.00105603 </v>
   <v>       0.00659258      -0.00063195       0.04729345 </v>
   <v>      -0.03516398      -0.04687086       0.00507582 </v>
   <v>      -0.07833220       0.06478271       0.02441068 </v>
   <v>       0.03726647       0.01594164      -0.01671798 </v>
   <v>      -0.06070679      -0.03065143      -0.02326582 </v>
   <v>      -0.01537222      -0.02394290       0.00485292 </v>
   <v>       0.04979388      -0.03307636       0.01469457 </v>
   <v>      -0.03942273       0.00861716      -0.03614961 </v>
   <v>      -0.05237853       0.01307139       0.00328623 </v>
   <v>      -0.01322494       0.07987625      -0.07392798 </v>
   <v>       0.07102479       0.06866003       0.00991084 </v>
   <v>       0.02288579       0.03030195      -0.06563771 </v>
   <v>      -0.02816483       0.05240095       0.00201305 </v>
   <v>       0.03660350      -0.08889594       0.01748313 </v>
   <v>      -0.08748822      -0.08623192       0.02657141 </v>
   <v>       0.05630394       0.02249998      -0.00036210 </v>
   <v>      -0.04580797       0.01632926      -0.02054564 </v>
   <v>      -0.04305879      -0.04466076      -0.05036253 </v>
   <v>       0.02016298       0.03271207       0.01233612 </v>
   <v>       0.03051879      -0.04252201       0.01913229 </v>
   <v>      -0.07362031       0.01471583       0.01204542 </v>
   <v>       0.06134212       0.00484570      -0.00935835 </v>
   <v>       0.00530258       0.00758716       0.13943950 </v>
  </varray>
  <varray name="stress" >
   <v>       0.35648244       0.04441367      -0.02975667 </v>
   <v>       0.04441367       0.61530409      -0.00691301 </v>
   <v>      -0.02975669      -0.00691302       0.24441762 </v>
  </varray>
  <energy>
   <i name="e_fr_energy">   -330.28561136 </i>
   <i name="e_wo_entrp">   -330.27924916 </i>
   <i name="e_0_energy">     -0.01272440 </i>
  </energy>
  <time name="totalsc">    5.18    5.29</time>
 </calculation>
 <calculation>
  <scstep>
   <time name="dav">    0.96    0.96</time>
   <time name="total">    1.03    1.04</time>
   <energy>
    <i name="alphaZ">     96.77598676 </i>
    <i name="ewald">  14972.66789956 </i>
    <i name="hartreedc"> -21169.91759262 </i>
    <i name="XCdc">    558.34346557 </i>
    <i name="pawpsdc">  16677.57547053 </i>
    <i name="pawaedc"> -16880.62995844 </i>
    <i name="eentropy">     -0.01271453 </i>
    <i name="bandstr">  -1748.64960766 </i>
    <i name="atom">   7163.56118773 </i>
    <i name="e_fr_energy">   -330.28586309 </i>
    <i name="e_wo_entrp">   -330.27314856 </i>
    <i name="e_0_energy">   -330.27950583 </i>
   </energy>
  </scstep>
  <scstep>
   <time name="diag">    0.20    0.20</time>
   <time name="diis">    0.37    0.37</time>
   <time name="orth">    0.05    0.05</time>
   <time name="total">    0.69    0.70</time>
   <energy>
    <i name="e_fr_energy">   -330.28596373 </i>
    <i name="e_wo_entrp">   -330.27325407 </i>
    <i name="e_0_energy">   -330.27960890 </i>
   </energy>
  </scstep>
  <scstep>
   <time name="diag">    0.20    0.20</time>
   <time name="diis">    0.39    0.39</time>
   <time name="orth">    0.05    0.05</time>
   <time name="total">    0.72    0.72</time>
   <energy>
    <i name="e_fr_energy">   -330.28595462 </i>
    <i name="e_wo_entrp">   -330.27324875 </i>
    <i name="e_0_energy">   -330.27960168 </i>
   </energy>
  </scstep>
  <scstep>
   <time name="diag">    0.20    0.20</time>
   <time name="diis">    0.37    0.37</time>
   <time name="orth">    0.05    0.05</time>
   <time name="total">    0.69    0.70</time>
   <energy>
    <i name="e_fr_energy">   -330.28595438 </i>
    <i name="e_wo_entrp">   -330.27324741 </i>
    <i name="e_0_energy">   -330.27960090 </i>
   </energy>
  </scstep>
  <scstep>
   <time name="diag">    0.20    0.20</time>
   <time name="diis">    0.25    0.25</time>
   <time name="orth">    0.05    0.05</time>
   <time name="total">    0.54    0.54</time>
   <energy>
    <i name="alphaZ">     96.77598676 </i>
    <i name="ewald">  14972.66789956 </i>
    <i name="hartreedc"> -21169.96450514 </i>
    <i name="XCdc">    558.34309553 </i>
    <i name="pawpsdc">  16677.43923140 </i>
    <i name="pawaedc"> -16880.49393221 </i>
    <i name="eentropy">     -0.01270798 </i>
    <i name="bandstr">  -1748.60221001 </i>
    <i name="atom">   7163.56118773 </i>
    <i name="e_fr_energy">   -330.28595437 </i>
    <i name="e_wo_entrp">   -330.27324638 </i>
    <i name="e_0_energy">   -330.27960038 </i>
   </energy>
  </scstep>
  <structure>
   <crystal>
    <varray name="basis" >
     <v>      12.79825821      -0.00021141      -0.00559400 </v>
     <v>      -0.00013268       7.38902061       0.00682349 </v>
     <v>      -0.00646399       0.01393499      14.96325742 </v>
    </varray>
    <i name="volume">   1415.02280149 </i>
    <varray name="rec_basis" >
     <v>       0.07813565       0.00000137       0.00003375 </v>
     <v>       0.00000218       0.13533605      -0.00012603 </v>
     <v>       0.00002921      -0.00006171       0.06683044 </v>
    </varray>
   </crystal>
   <varray name="positions" >
    <v>       0.16708849       0.16698214       0.25157066 </v>
    <v>      -0.00024498      -0.00010246       0.25100309 </v>
    <v>       0.05549585       0.16668212       0.25164180 </v>
    <v>       0.22228203      -0.00016171       0.25071663 </v>
    <v>       0.49968224       0.16743331       0.24394708 </v>
    <v>       0.33373763      -0.00013252       0.24786284 </v>
    <v>       0.38892321       0.16625726       0.24619623 </v>
    <v>       0.55560030      -0.00003126       0.24345849 </v>
    <v>       0.83278454       0.16674781       0.24650058 </v>
    <v>       0.66631588      -0.00006572       0.24324334 </v>
    <v>       0.72141044       0.16684477       0.24377160 </v>
    <v>       0.88815843      -0.00006903       0.24819902 </v>
    <v>       0.16670217       0.49981942       0.24992563 </v>
    <v>      -0.00028103       0.33350682       0.24965279 </v>
    <v>       0.05550790       0.49983023       0.24976444 </v>
    <v>       0.22290676       0.33408562       0.24967178 </v>
    <v>       0.33438809       0.33354370       0.24725063 </v>
    <v>       0.38990752       0.49982151       0.24579179 </v>
    <v>       0.55513589       0.33433570       0.24317279 </v>
    <v>       0.83301088       0.49994095       0.24556255 </v>
    <v>       0.66574712       0.33428990       0.24274533 </v>
    <v>       0.72253212       0.49986479       0.24341366 </v>
    <v>       0.88878529       0.33299289       0.24726446 </v>
    <v>       0.16710249       0.83275460       0.25170146 </v>
    <v>      -0.00025932       0.66621279       0.24974839 </v>
    <v>       0.05548860       0.83302452       0.25184215 </v>
    <v>       0.22290482       0.66563280       0.24980972 </v>
    <v>       0.49968153       0.83243523       0.24394497 </v>
    <v>       0.33439276       0.66622364       0.24729694 </v>
    <v>       0.38891003       0.83350092       0.24619434 </v>
    <v>       0.55512860       0.66555085       0.24316508 </v>
    <v>       0.83275040       0.83308797       0.24653017 </v>
    <v>       0.66579845       0.66550366       0.24279056 </v>
    <v>       0.72139272       0.83296328       0.24377071 </v>
    <v>       0.88880995       0.66676051       0.24726471 </v>
    <v>       0.49965579       0.49991038       0.24343444 </v>
    <v>       0.61270648       0.49746258       0.46152918 </v>
   </varray>
  </structure>
  <varray name="forces" >
   <v>      -0.04747417      -0.09857130      -0.07196864 </v>
   <v>       0.06100687      -0.02113041       0.02631772 </v>
   <v>       0.05255329       0.00410199      -0.05897201 </v>
   <v>      -0.05284059       0.00963836       0.03515546 </v>
   <v>       0.03547710       0.13259279       0.00579888 </v>
   <v>      -0.08578592       0.00817696      -0.00598476 </v>
   <v>       0.06433981      -0.03879204       0.00509337 </v>
   <v>      -0.00833347      -0.00870913      -0.01050078 </v>
   <v>      -0.05579749       0.04757080      -0.03629886 </v>
   <v>      -0.00624140      -0.00569100       0.01563846 </v>
   <v>       0.01652295       0.06217247       0.02430515 </v>
   <v>       0.07901619      -0.01297021      -0.00179755 </v>
   <v>       0.08576864       0.01409323       0.02411822 </v>
   <v>       0.09431057      -0.13393142       0.01242120 </v>
   <v>      -0.00709156       0.00192484       0.04656093 </v>
   <v>      -0.03486383      -0.05451253       0.00847231 </v>
   <v>      -0.07960538       0.08397095       0.02159109 </v>
   <v>       0.02010046       0.02572552      -0.02061027 </v>
   <v>      -0.09291568      -0.08974008      -0.02424073 </v>
   <v>       0.04771569      -0.02497897      -0.01015148 </v>
   <v>       0.07992828      -0.04485429       0.02286925 </v>
   <v>      -0.06315279       0.01623129      -0.03960601 </v>
   <v>      -0.08749506       0.03849384       0.00243282 </v>
   <v>      -0.05956928       0.07596880      -0.07322491 </v>
   <v>       0.09110092       0.11737779       0.01629610 </v>
   <v>       0.04091817       0.01175663      -0.07337774 </v>
   <v>      -0.03141547       0.05673382       0.00505991 </v>
   <v>       0.03893664      -0.12687727       0.00886217 </v>
   <v>      -0.08154921      -0.11556270       0.02445510 </v>
   <v>       0.07715428       0.04060129       0.00829827 </v>
   <v>      -0.07730174       0.07501844      -0.02080901 </v>
   <v>      -0.02835433      -0.04940811      -0.04224018 </v>
   <v>       0.03950493       0.03434127       0.01620512 </v>
   <v>       0.02703797      -0.04988404       0.02105725 </v>
   <v>      -0.11069512       0.01012182       0.01173117 </v>
   <v>       0.05457427       0.00244767      -0.00425663 </v>
   <v>       0.00451545       0.00655291       0.13129961 </v>
  </varray>
  <varray name="stress" >
   <v>       0.37366805       0.05163076      -0.04055833 </v>
   <v>       0.05163077       0.56181703      -0.00287453 </v>
   <v>      -0.04055834      -0.00287448       0.21198970 </v>
  </varray>
  <energy>
   <i name="e_fr_energy">   -330.28595437 </i>
   <i name="e_wo_entrp">   -330.27960038 </i>
   <i name="e_0_energy">     -0.01270798 </i>
  </energy>
  <time name="totalsc">    4.44    4.47</time>
 </calculation>
 <calculation>
  <scstep>
   <time name="dav">    0.83    0.88</time>
   <time name="total">    0.91    0.95</time>
   <energy>
    <i name="alphaZ">     96.77598676 </i>
    <i name="ewald">  14949.11337249 </i>
    <i name="hartreedc"> -21146.99645668 </i>
    <i name="XCdc">    558.33790336 </i>
    <i name="pawpsdc">  16677.41556310 </i>
    <i name="pawaedc"> -16880.46976799 </i>
    <i name="eentropy">     -0.01278351 </i>
    <i name="bandstr">  -1748.01451862 </i>
    <i name="atom">   7163.56118773 </i>
    <i name="e_fr_energy">   -330.28951335 </i>
    <i name="e_wo_entrp">   -330.27672985 </i>
    <i name="e_0_energy">   -330.28312160 </i>
   </energy>
  </scstep>
  <scstep>
   <time name="diag">    0.20    0.20</time>
   <time name="diis">    0.34    0.38</time>
   <time name="orth">    0.05    0.05</time>
   <time name="total">    0.66    0.71</time>
   <energy>
    <i name="e_fr_energy">   -330.29034474 </i>
    <i name="e_wo_entrp">   -330.27758727 </i>
    <i name="e_0_energy">   -330.28396601 </i>
   </energy>
  </scstep>
  <scstep>
   <time name="diag">    0.21    0.21</time>
   <time name="diis">    0.39    0.39</time>
   <time name="orth">    0.05    0.05</time>
   <time name="total">    0.72    0.73</time>
   <energy>
    <i name="e_fr_energy">   -330.29027146 </i>
    <i name="e_wo_entrp">   -330.27752120 </i>
    <i name="e_0_energy">   -330.28389633 </i>
   </energy>
  </scstep>
  <scstep>
   <time name="diag">    0.20    0.20</time>
   <time name="diis">    0.38    0.38</time>
   <time name="orth">    0.05    0.05</time>
   <time name="total">    0.70    0.70</time>
   <energy>
    <i name="e_fr_energy">   -330.29025735 </i>
    <i name="e_wo_entrp">   -330.27750615 </i>
    <i name="e_0_energy">   -330.28388175 </i>
   </energy>
  </scstep>
  <scstep>
   <time name="diag">    0.23    0.23</time>
   <time name="diis">    0.37    0.37</time>
   <time name="orth">    0.05    0.05</time>
   <time name="total">    0.73    0.73</time>
   <energy>
    <i name="e_fr_energy">   -330.29025404 </i>
    <i name="e_wo_entrp">   -330.27750128 </i>
    <i name="e_0_energy">   -330.28387766 </i>
   </energy>
  </scstep>
  <scstep>
   <time name="diag">    0.20    0.20</time>
   <time name="diis">    0.26    0.26</time>
   <time name="orth">    0.05    0.05</time>
   <time name="total">    0.54    0.55</time>
   <energy>
    <i name="alphaZ">     96.77598676 </i>
    <i name="ewald">  14949.11337249 </i>
    <i name="hartreedc"> -21146.68632586 </i>
    <i name="XCdc">    558.32560808 </i>
    <i name="pawpsdc">  16674.15634278 </i>
    <i name="pawaedc"> -16877.20824625 </i>
    <i name="eentropy">     -0.01275281 </i>
    <i name="bandstr">  -1748.31542763 </i>
    <i name="atom">   7163.56118773 </i>
    <i name="e_fr_energy">   -330.29025471 </i>
    <i name="e_wo_entrp">   -330.27750190 </i>
    <i name="e_0_energy">   -330.28387830 </i>
   </energy>
  </scstep>
  <structure>
   <crystal>
    <varray name="basis" >
     <v>      12.79813066       0.00009082      -0.00650682 </v>
     <v>       0.00004137       7.38980688       0.00690116 </v>
     <v>      -0.00753147       0.01409492      14.96181577 </v>
    </varray>
    <i name="volume">   1415.02280149 </i>
    <varray name="rec_basis" >
     <v>       0.07813643      -0.00000047       0.00003933 </v>
     <v>      -0.00000103       0.13532165      -0.00012748 </v>
     <v>       0.00003398      -0.00006242       0.06683688 </v>
    </varray>
   </crystal>
   <varray name="positions" >
    <v>       0.16709665       0.16674584       0.25140671 </v>
    <v>      -0.00021799      -0.00013981       0.25088271 </v>
    <v>       0.05553357       0.16665750       0.25150675 </v>
    <v>       0.22220125      -0.00010420       0.25061311 </v>
    <v>       0.49977028       0.16769088       0.24394934 </v>
    <v>       0.33361370      -0.00012790       0.24772975 </v>
    <v>       0.38899432       0.16625126       0.24605467 </v>
    <v>       0.55563311      -0.00004631       0.24342097 </v>
    <v>       0.83267128       0.16685386       0.24634532 </v>
    <v>       0.66632310      -0.00007343       0.24323590 </v>
    <v>       0.72141303       0.16693819       0.24369214 </v>
    <v>       0.88826172      -0.00006804       0.24798572 </v>
    <v>       0.16675207       0.49984006       0.25006416 </v>
    <v>      -0.00020575       0.33345790       0.24959608 </v>
    <v>       0.05552799       0.49983149       0.24981779 </v>
    <v>       0.22285838       0.33402761       0.24970620 </v>
    <v>       0.33428264       0.33374492       0.24734760 </v>
    <v>       0.39002383       0.49984632       0.24591097 </v>
    <v>       0.55510137       0.33438353       0.24310072 </v>
    <v>       0.83290778       0.49987963       0.24581598 </v>
    <v>       0.66581389       0.33423000       0.24269856 </v>
    <v>       0.72246239       0.49988059       0.24349684 </v>
    <v>       0.88868499       0.33305590       0.24732226 </v>
    <v>       0.16712073       0.83294747       0.25154596 </v>
    <v>      -0.00018855       0.66625823       0.24967332 </v>
    <v>       0.05548523       0.83306702       0.25170135 </v>
    <v>       0.22287268       0.66572160       0.24983909 </v>
    <v>       0.49977124       0.83216404       0.24395695 </v>
    <v>       0.33426427       0.66596811       0.24737541 </v>
    <v>       0.38898816       0.83351522       0.24604896 </v>
    <v>       0.55511051       0.66543404       0.24310911 </v>
    <v>       0.83266190       0.83299450       0.24635171 </v>
    <v>       0.66582687       0.66552558       0.24276258 </v>
    <v>       0.72141262       0.83284929       0.24368800 </v>
    <v>       0.88867736       0.66675442       0.24730708 </v>
    <v>       0.49979318       0.49991313       0.24340086 </v>
    <v>       0.61274026       0.49757159       0.46288937 </v>
   </varray>
  </structure>
  <varray name="forces" >
   <v>      -0.07003797       0.01788638      -0.05279046 </v>
   <v>       0.03136647       0.01169127       0.03031933 </v>
   <v>       0.03224012      -0.01269629      -0.05985540 </v>
   <v>      -0.00205268      -0.02254450       0.01638157 </v>
   <v>      -0.02111957       0.00633560      -0.01600190 </v>
   <v>       0.04753856       0.00858194      -0.02126152 </v>
   <v>      -0.02820897       0.00852333       0.02940757 </v>
   <v>      -0.00119655      -0.00740473       0.00143051 </v>
   <v>       0.05708147      -0.00772106      -0.02175057 </v>
   <v>      -0.00702083      -0.01014497       0.00047687 </v>
   <v>      -0.01227793       0.01335326       0.02216298 </v>
   <v>      -0.03010091      -0.01295423      -0.00192868 </v>
   <v>       0.04011999       0.00660017       0.00459201 </v>
   <v>       0.01709789      -0.10854947       0.02066518 </v>
   <v>      -0.00080227       0.00446204       0.04123704 </v>
   <v>      -0.02238234      -0.04039402       0.01382335 </v>
   <v>       0.03782057      -0.01918797       0.01000092 </v>
   <v>      -0.05702040       0.00916410      -0.01896958 </v>
   <v>       0.00672386      -0.07695628      -0.01717043 </v>
   <v>       0.09469407       0.00917036      -0.02537585 </v>
   <v>       0.00280089      -0.00215059       0.02424308 </v>
   <v>      -0.05354930      -0.00022655      -0.04711525 </v>
   <v>      -0.01266558       0.01073933      -0.00031383 </v>
   <v>      -0.09953098       0.00357649      -0.05176167 </v>
   <v>      -0.00137209       0.10031094       0.02524343 </v>
   <v>       0.06652337      -0.00130181      -0.07912814 </v>
   <v>      -0.04742423       0.02313731       0.00564903 </v>
   <v>      -0.01083168      -0.01347445      -0.01127637 </v>
   <v>       0.05838487       0.02709153       0.01676948 </v>
   <v>      -0.02810419      -0.02125407       0.03476128 </v>
   <v>      -0.00150228       0.08209670      -0.01369091 </v>
   <v>       0.06363046       0.00635752      -0.02677787 </v>
   <v>       0.00320136       0.01478402       0.01843256 </v>
   <v>      -0.01813903       0.00109563       0.01954168 </v>
   <v>      -0.01555676      -0.01081779       0.00407767 </v>
   <v>      -0.02064312      -0.00315509       0.00476985 </v>
   <v>       0.00231568       0.00597593       0.12118305 </v>
  </varray>
  <varray name="stress" >
   <v>       0.38996941      -0.04348676      -0.03017656 </v>
   <v>      -0.04348676       0.30380354       0.00076873 </v>
   <v>      -0.03017655       0.00076876       0.20403951 </v>
  </varray>
  <energy>
   <i name="e_fr_energy">   -330.29025471 </i>
   <i name="e_wo_entrp">   -330.28387830 </i>
   <i name="e_0_energy">     -0.01275281 </i>
  </energy>
  <time name="totalsc">    5.02    5.14</time>
 </calculation>
 <calculation>
  <scstep>
   <time name="dav">    0.84    0.84</time>
   <time name="total">    0.91    0.91</time>
   <energy>
    <i name="alphaZ">     96.77598676 </i>
    <i name="ewald">  14937.22699397 </i>
    <i name="hartreedc"> -21135.09100909 </i>
    <i name="XCdc">    558.32293732 </i>
    <i name="pawpsdc">  16674.14485809 </i>
    <i name="pawaedc"> -16877.19592714 </i>
    <i name="eentropy">     -0.01278688 </i>
    <i name="bandstr">  -1748.02284474 </i>
    <i name="atom">   7163.56118773 </i>
    <i name="e_fr_energy">   -330.29060398 </i>
    <i name="e_wo_entrp">   -330.27781710 </i>
    <i name="e_0_energy">   -330.28421054 </i>
   </energy>
  </scstep>
  <scstep>
   <time name="diag">    0.20    0.20</time>
   <time name="diis">    0.37    0.37</time>
   <time name="orth">    0.05    0.05</time>
   <time name="total">    0.69    0.70</time>
   <energy>
    <i name="e_fr_energy">   -330.29080194 </i>
    <i name="e_wo_entrp">   -330.27802749 </i>
    <i name="e_0_energy">   -330.28441472 </i>
   </energy>
  </scstep>
  <scstep>
   <time name="diag">    0.23    0.23</time>
   <time name="diis">    0.39    0.40</time>
   <time name="orth">    0.05    0.05</time>
   <time name="total">    0.75    0.75</time>
   <energy>
    <i name="e_fr_energy">   -330.29078313 </i>
    <i name="e_wo_entrp">   -330.27801250 </i>
    <i name="e_0_energy">   -330.28439782 </i>
   </energy>
  </scstep>
  <scstep>
   <time name="diag">    0.20    0.20</time>
   <time name="diis">    0.33    0.39</time>
   <time name="orth">    0.05    0.05</time>
   <time name="total">    0.75    0.81</time>
   <energy>
    <i name="e_fr_energy">   -330.29078140 </i>
    <i name="e_wo_entrp">   -330.27800955 </i>
    <i name="e_0_energy">   -330.28439548 </i>
   </energy>
  </scstep>
  <scstep>
   <time name="diag">    0.20    0.20</time>
   <time name="diis">    0.26    0.26</time>
   <time name="orth">    0.05    0.05</time>
   <time name="total">    0.55    0.56</time>
   <energy>
    <i name="alphaZ">     96.77598676 </i>
    <i name="ewald">  14937.22699397 </i>
    <i name="hartreedc"> -21134.92997647 </i>
    <i name="XCdc">    558.31668011 </i>
    <i name="pawpsdc">  16672.63453738 </i>
    <i name="pawaedc"> -16875.68500558 </i>
    <i name="eentropy">     -0.01277239 </i>
    <i name="bandstr">  -1748.17841281 </i>
    <i name="atom">   7163.56118773 </i>
    <i name="e_fr_energy">   -330.29078129 </i>
    <i name="e_wo_entrp">   -330.27800890 </i>
    <i name="e_0_energy">   -330.28439509 </i>
   </energy>
  </scstep>
  <structure>
   <crystal>
    <varray name="basis" >
     <v>      12.79806617       0.00024372      -0.00696864 </v>
     <v>       0.00012942       7.39020469       0.00694046 </v>
     <v>      -0.00807152       0.01417583      14.96108648 </v>
    </varray>
    <i name="volume">   1415.02280149 </i>
    <varray name="rec_basis" >
     <v>       0.07813683      -0.00000141       0.00004216 </v>
     <v>      -0.00000265       0.13531437      -0.00012821 </v>
     <v>       0.00003640      -0.00006277       0.06684014 </v>
    </varray>
   </crystal>
   <varray name="positions" >
    <v>       0.16710078       0.16662631       0.25132375 </v>
    <v>      -0.00020434      -0.00015871       0.25082181 </v>
    <v>       0.05555266       0.16664504       0.25143842 </v>
    <v>       0.22216037      -0.00007510       0.25056074 </v>
    <v>       0.49981481       0.16782116       0.24395048 </v>
    <v>       0.33355099      -0.00012556       0.24766241 </v>
    <v>       0.38903029       0.16624822       0.24598305 </v>
    <v>       0.55564971      -0.00005392       0.24340200 </v>
    <v>       0.83261397       0.16690751       0.24626677 </v>
    <v>       0.66632675      -0.00007733       0.24323213 </v>
    <v>       0.72141433       0.16698545       0.24365194 </v>
    <v>       0.88831396      -0.00006754       0.24787780 </v>
    <v>       0.16677733       0.49985049       0.25013426 </v>
    <v>      -0.00016767       0.33343315       0.24956738 </v>
    <v>       0.05553816       0.49983213       0.24984478 </v>
    <v>       0.22283391       0.33399827       0.24972361 </v>
    <v>       0.33422929       0.33384671       0.24739666 </v>
    <v>       0.39008268       0.49985887       0.24597127 </v>
    <v>       0.55508390       0.33440773       0.24306425 </v>
    <v>       0.83285564       0.49984861       0.24594420 </v>
    <v>       0.66584768       0.33419969       0.24267489 </v>
    <v>       0.72242711       0.49988858       0.24353892 </v>
    <v>       0.88863425       0.33308777       0.24735151 </v>
    <v>       0.16712995       0.83304503       0.25146728 </v>
    <v>      -0.00015274       0.66628122       0.24963535 </v>
    <v>       0.05548351       0.83308852       0.25163011 </v>
    <v>       0.22285642       0.66576652       0.24985395 </v>
    <v>       0.49981663       0.83202685       0.24396301 </v>
    <v>       0.33419927       0.66583885       0.24741511 </v>
    <v>       0.38902769       0.83352245       0.24597540 </v>
    <v>       0.55510135       0.66537496       0.24308080 </v>
    <v>       0.83261712       0.83294721       0.24626142 </v>
    <v>       0.66584125       0.66553666       0.24274843 </v>
    <v>       0.72142268       0.83279163       0.24364616 </v>
    <v>       0.88861029       0.66675134       0.24732851 </v>
    <v>       0.49986269       0.49991451       0.24338388 </v>
    <v>       0.61275741       0.49762672       0.46357758 </v>
   </varray>
  </structure>
  <varray name="forces" >
   <v>      -0.08730474       0.07763984      -0.04437497 </v>
   <v>       0.02269761       0.02593078       0.02519214 </v>
   <v>       0.02603825      -0.01798709      -0.06205251 </v>
   <v>       0.02271373      -0.03917264       0.00641261 </v>
   <v>      -0.04543609      -0.05984889      -0.02761292 </v>
   <v>       0.11359955       0.01029559      -0.02783811 </v>
   <v>      -0.07490250       0.03542235       0.04333236 </v>
   <v>       0.00319866      -0.00684449       0.00804742 </v>
   <v>       0.11047173      -0.03932708      -0.01758836 </v>
   <v>      -0.00736307      -0.01251445      -0.00662949 </v>
   <v>      -0.02649965      -0.01140210       0.02159830 </v>
   <v>      -0.09145685      -0.00721337       0.00764905 </v>
   <v>       0.01632769       0.00330679      -0.00199901 </v>
   <v>      -0.01939324      -0.09763964       0.02541149 </v>
   <v>      -0.00107655       0.00761164       0.03639146 </v>
   <v>      -0.02025025      -0.03386807       0.01703599 </v>
   <v>       0.09977395      -0.06093869       0.00119401 </v>
   <v>      -0.10415129      -0.00222383      -0.02125531 </v>
   <v>       0.05582733      -0.07039095      -0.01401729 </v>
   <v>       0.11565057       0.02791302      -0.03782510 </v>
   <v>      -0.03782213       0.01783921       0.02634203 </v>
   <v>      -0.04617734      -0.01353791      -0.04495475 </v>
   <v>       0.02141843      -0.00750597      -0.00415776 </v>
   <v>      -0.11603828      -0.02884600      -0.04363475 </v>
   <v>      -0.04726378       0.09174486       0.03033403 </v>
   <v>       0.08009917      -0.00824262      -0.08151882 </v>
   <v>      -0.04420220       0.01066461       0.00903293 </v>
   <v>      -0.03833907       0.04605019      -0.02499536 </v>
   <v>       0.13666350       0.09328258       0.01074540 </v>
   <v>      -0.07705335      -0.05385916       0.04830724 </v>
   <v>       0.03055311       0.08812325      -0.01093590 </v>
   <v>       0.10561116       0.03254379      -0.02157543 </v>
   <v>      -0.01446699       0.00487578       0.02000668 </v>
   <v>      -0.04068698       0.02678398       0.01926320 </v>
   <v>       0.03811222      -0.02776435       0.00575684 </v>
   <v>      -0.05836703      -0.00608859       0.00967359 </v>
   <v>      -0.00050527       0.00518765       0.12123907 </v>
  </varray>
  <varray name="stress" >
   <v>       0.37206840      -0.08119031      -0.03398173 </v>
   <v>      -0.08119031       0.14132872       0.00867721 </v>
   <v>      -0.03398172       0.00867716       0.18241742 </v>
  </varray>
  <energy>
   <i name="e_fr_energy">   -330.29078129 </i>
   <i name="e_wo_entrp">   -330.28439509 </i>
   <i name="e_0_energy">     -0.01277239 </i>
  </energy>
  <time name="totalsc">    4.46    4.54</time>
 </calculation>
 <calculation>
  <scstep>
   <time name="dav">    0.84    0.84</time>
   <time name="total">    0.92    0.92</time>
   <energy>
    <i name="alphaZ">     96.77598676 </i>
    <i name="ewald">  14910.39908863 </i>
    <i name="hartreedc"> -21108.85061654 </i>
    <i name="XCdc">    558.30976618 </i>
    <i name="pawpsdc">  16672.56443781 </i>
    <i name="pawaedc"> -16875.61437234 </i>
    <i name="eentropy">     -0.01280498 </i>
    <i name="bandstr">  -1747.42617500 </i>
    <i name="atom">   7163.56118773 </i>
    <i name="e_fr_energy">   -330.29350174 </i>
    <i name="e_wo_entrp">   -330.28069676 </i>
    <i name="e_0_energy">   -330.28709925 </i>
   </energy>
  </scstep>
  <scstep>
   <time name="diag">    0.20    0.20</time>
   <time name="diis">    0.37    0.37</time>
   <time name="orth">    0.05    0.05</time>
   <time name="total">    0.69    0.69</time>
   <energy>
    <i name="e_fr_energy">   -330.29443051 </i>
    <i name="e_wo_entrp">   -330.28161840 </i>
    <i name="e_0_energy">   -330.28802446 </i>
   </energy>
  </scstep>
  <scstep>
   <time name="diag">    0.30    0.30</time>
   <time name="diis">    0.40    0.40</time>
   <time name="orth">    0.05    0.05</time>
   <time name="total">    0.82    0.83</time>
   <energy>
    <i name="e_fr_energy">   -330.29435744 </i>
    <i name="e_wo_entrp">   -330.28154145 </i>
    <i name="e_0_energy">   -330.28794945 </i>
   </energy>
  </scstep>
  <scstep>
   <time name="diag">    0.20    0.20</time>
   <time name="diis">    0.38    0.38</time>
   <time name="orth">    0.05    0.05</time>
   <time name="total">    0.70    0.70</time>
   <energy>
    <i name="e_fr_energy">   -330.29434342 </i>
    <i name="e_wo_entrp">   -330.28152759 </i>
    <i name="e_0_energy">   -330.28793550 </i>
   </energy>
  </scstep>
  <scstep>
   <time name="diag">    0.20    0.20</time>
   <time name="diis">    0.37    0.37</time>
   <time name="orth">    0.05    0.05</time>
   <time name="total">    0.69    0.70</time>
   <energy>
    <i name="e_fr_energy">   -330.29433959 </i>
    <i name="e_wo_entrp">   -330.28152556 </i>
    <i name="e_0_energy">   -330.28793257 </i>
   </energy>
  </scstep>
  <scstep>
   <time name="diag">    0.20    0.20</time>
   <time name="diis">    0.28    0.28</time>
   <time name="orth">    0.05    0.05</time>
   <time name="total">    0.61    0.61</time>
   <energy>
    <i name="e_fr_energy">   -330.29434092 </i>
    <i name="e_wo_entrp">   -330.28152701 </i>
    <i name="e_0_energy">   -330.28793396 </i>
   </energy>
  </scstep>
  <scstep>
   <time name="diag">    0.20    0.20</time>
   <time name="diis">    0.25    0.25</time>
   <time name="orth">    0.05    0.05</time>
   <time name="total">    0.54    0.55</time>
   <energy>
    <i name="alphaZ">     96.77598676 </i>
    <i name="ewald">  14910.39908863 </i>
    <i name="hartreedc"> -21108.41111346 </i>
    <i name="XCdc">    558.29401071 </i>
    <i name="pawpsdc">  16668.77798901 </i>
    <i name="pawaedc"> -16871.82396958 </i>
    <i name="eentropy">     -0.01281438 </i>
    <i name="bandstr">  -1747.85470715 </i>
    <i name="atom">   7163.56118773 </i>
    <i name="e_fr_energy">   -330.29434172 </i>
    <i name="e_wo_entrp">   -330.28152734 </i>
    <i name="e_0_energy">   -330.28793453 </i>
   </energy>
  </scstep>
  <structure>
   <crystal>
    <varray name="basis" >
     <v>      12.79881818       0.00003265      -0.00807863 </v>
     <v>       0.00000700       7.39065046       0.00704801 </v>
     <v>      -0.00937079       0.01439625      14.95930704 </v>
    </varray>
    <i name="volume">   1415.02280149 </i>
    <varray name="rec_basis" >
     <v>       0.07813224      -0.00000012       0.00004894 </v>
     <v>      -0.00000043       0.13530621      -0.00013021 </v>
     <v>       0.00004219      -0.00006375       0.06684810 </v>
    </varray>
   </crystal>
   <varray name="positions" >
    <v>       0.16696896       0.16660940       0.25110157 </v>
    <v>      -0.00014145      -0.00012360       0.25073792 </v>
    <v>       0.05563138       0.16657113       0.25122065 </v>
    <v>       0.22211729      -0.00012719       0.25046778 </v>
    <v>       0.49982860       0.16790851       0.24391492 </v>
    <v>       0.33361098      -0.00009239       0.24749346 </v>
    <v>       0.38898030       0.16634042       0.24590309 </v>
    <v>       0.55568709      -0.00008772       0.24337614 </v>
    <v>       0.83267944       0.16690279       0.24609012 </v>
    <v>       0.66632205      -0.00011960       0.24321575 </v>
    <v>       0.72137445       0.16704564       0.24360337 </v>
    <v>       0.88826907      -0.00008659       0.24767846 </v>
    <v>       0.16685256       0.49987995       0.25026778 </v>
    <v>      -0.00012469       0.33311424       0.24954653 </v>
    <v>       0.05555624       0.49985438       0.24994707 </v>
    <v>       0.22275393       0.33384729       0.24978082 </v>
    <v>       0.33428536       0.33387555       0.24749381 </v>
    <v>       0.39003028       0.49987716       0.24605931 </v>
    <v>       0.55513932       0.33425961       0.24297431 </v>
    <v>       0.83293944       0.49986582       0.24614167 </v>
    <v>       0.66585280       0.33419019       0.24266493 </v>
    <v>       0.72228458       0.49986669       0.24355913 </v>
    <v>       0.88856991       0.33312891       0.24740268 </v>
    <v>       0.16696203       0.83315479       0.25125454 </v>
    <v>      -0.00015881       0.66658020       0.24960292 </v>
    <v>       0.05560836       0.83310766       0.25138006 </v>
    <v>       0.22275405       0.66588337       0.24989515 </v>
    <v>       0.49984344       0.83188799       0.24394048 </v>
    <v>       0.33429177       0.66584625       0.24750697 </v>
    <v>       0.38898117       0.83338704       0.24589862 </v>
    <v>       0.55513247       0.66550450       0.24301069 </v>
    <v>       0.83269916       0.83294561       0.24605639 </v>
    <v>       0.66584606       0.66557168       0.24274830 </v>
    <v>       0.72137712       0.83275378       0.24359114 </v>
    <v>       0.88854094       0.66666836       0.24737811 </v>
    <v>       0.49990434       0.49990030       0.24336408 </v>
    <v>       0.61279009       0.49774791       0.46508130 </v>
   </varray>
  </structure>
  <varray name="forces" >
   <v>       0.03488688       0.04231281      -0.02959941 </v>
   <v>      -0.01456947       0.00079847      -0.01506044 </v>
   <v>      -0.05832259      -0.03574483      -0.04122598 </v>
   <v>       0.04276006       0.00728110      -0.02403757 </v>
   <v>      -0.04798580      -0.12009984      -0.03426527 </v>
   <v>       0.03742480      -0.02184433      -0.01223799 </v>
   <v>      -0.01298322       0.01612489       0.04697574 </v>
   <v>      -0.03770589      -0.00313277       0.00999703 </v>
   <v>       0.01498145      -0.01903021       0.00127871 </v>
   <v>      -0.01014750       0.01346475      -0.00820549 </v>
   <v>       0.03308981      -0.04660569       0.01482784 </v>
   <v>       0.01150346      -0.00184585       0.01223066 </v>
   <v>      -0.03815435      -0.00589054      -0.00762794 </v>
   <v>      -0.04560074       0.05558255       0.02673096 </v>
   <v>      -0.03952878      -0.00121191       0.02880226 </v>
   <v>       0.04284057       0.01635591       0.01149282 </v>
   <v>       0.00752414      -0.07759676      -0.00414807 </v>
   <v>      -0.02680845      -0.00728492      -0.01755554 </v>
   <v>       0.00978428      -0.00192751       0.00216431 </v>
   <v>      -0.03574799       0.00790046      -0.06039748 </v>
   <v>      -0.04020522       0.00605189       0.02050233 </v>
   <v>       0.08992392       0.00265979      -0.03208530 </v>
   <v>       0.10814486      -0.05067637      -0.00989045 </v>
[truncated: 1,217,170 more chars]
