# Supplementary material for: 3D hierarchical graphene matrices enable stable Zn anodes for aqueous Zn batteries
Source: Nat Commun. 2023 Jul 14;14:4205. doi: 10.1038/s41467-023-39947-8 (PMC10349079; doi:10.1038/s41467-023-39947-8)
Supplement: Supplementary file 11 — Source Data [file 41467_2023_39947_MOESM11_ESM.zip › RAW DATA/Supplementary information/Supplementary Fig.13 and 14/CN-Zn/N/s/CONTCAR]

graphite                                
   1.00000000000000     
    12.8024041395965114    0.0000000008148173    0.0000000302090715
     0.0000000005115176    7.3908239991182203   -0.0000000028007649
     0.0000000359619522   -0.0000000059344039   14.9547461357111260
   C    N 
    35     1
Direct
  0.1670597066351535  0.1668071537234098  0.2499999969272216
 -0.0000788313842758  0.0000000000587986  0.2500000000534139
  0.0556585645068758  0.1666361214880891  0.2499999976742993
  0.2222021787033076  0.0000000007519737  0.2500000007198265
  0.4998455513671657  0.1676835449029364  0.2499999703425212
  0.3336410796590388  0.0000000004495288  0.2500000018557630
  0.3890325848780959  0.1662765131691337  0.2499999933714122
  0.5558125294439943  0.0000000000613470  0.2499999999010268
  0.8328487562167088  0.1669216429459158  0.2500000017466190
  0.6664079103497270 -0.0000000004643385  0.2500000010698159
  0.7214879273608097  0.1670473259651007  0.2499999989587305
  0.8883892210854735 -0.0000000002588951  0.2500000007276930
  0.1668764771786821  0.5000000002626629  0.2499999841215939
 -0.0000424822210161  0.3333394861787961  0.2499999970533322
  0.0556194120495238  0.4999999998956071  0.2499999873853816
  0.2228640538611646  0.3340029384391672  0.2499999955581217
  0.3343638682198066  0.3337572839934488  0.2500000021859103
  0.3899829263472067  0.5000000003499016  0.2500000129399583
  0.5551505715140168  0.3343408940839029  0.2499999884671891
  0.8331113257363689  0.4999999994092932  0.2500000092649929
  0.6658162025152321  0.3343305654317035  0.2499999960046172
  0.7224059728978138  0.4999999996300155  0.2499999968214676
  0.8888175149316073  0.3331320954160776  0.2500000031857512
  0.1670597065948091  0.8331928464505732  0.2499999999644774
 -0.0000424821780026  0.6666605141341263  0.2499999974086923
  0.0556585644702880  0.8333638781572601  0.2499999991858298
  0.2228640537743755  0.6659970629166294  0.2499999977586155
  0.4998455512471960  0.8323164546057691  0.2500000302754286
  0.3343638680817524  0.6662427172360326  0.2500000054621207
  0.3890325848846538  0.8337234872401766  0.2500000110874199
  0.5551505715245736  0.6656591066374150  0.2500000107012152
  0.8328487562648691  0.8330783552618723  0.2500000030572692
  0.6658162025514487  0.6656694342895508  0.2500000022324245
  0.7214879275254252  0.8329526727336570  0.2500000048087069
  0.8888175149676286  0.6668679041888054  0.2500000020042196
  0.4998442394385167  0.5000000002645559  0.2499999997169209
 
  0.00000000E+00  0.00000000E+00  0.00000000E+00
  0.00000000E+00  0.00000000E+00  0.00000000E+00
  0.00000000E+00  0.00000000E+00  0.00000000E+00
  0.00000000E+00  0.00000000E+00  0.00000000E+00
  0.00000000E+00  0.00000000E+00  0.00000000E+00
  0.00000000E+00  0.00000000E+00  0.00000000E+00
  0.00000000E+00  0.00000000E+00  0.00000000E+00
  0.00000000E+00  0.00000000E+00  0.00000000E+00
  0.00000000E+00  0.00000000E+00  0.00000000E+00
  0.00000000E+00  0.00000000E+00  0.00000000E+00
  0.00000000E+00  0.00000000E+00  0.00000000E+00
  0.00000000E+00  0.00000000E+00  0.00000000E+00
  0.00000000E+00  0.00000000E+00  0.00000000E+00
  0.00000000E+00  0.00000000E+00  0.00000000E+00
  0.00000000E+00  0.00000000E+00  0.00000000E+00
  0.00000000E+00  0.00000000E+00  0.00000000E+00
  0.00000000E+00  0.00000000E+00  0.00000000E+00
  0.00000000E+00  0.00000000E+00  0.00000000E+00
  0.00000000E+00  0.00000000E+00  0.00000000E+00
  0.00000000E+00  0.00000000E+00  0.00000000E+00
  0.00000000E+00  0.00000000E+00  0.00000000E+00
  0.00000000E+00  0.00000000E+00  0.00000000E+00
  0.00000000E+00  0.00000000E+00  0.00000000E+00
  0.00000000E+00  0.00000000E+00  0.00000000E+00
  0.00000000E+00  0.00000000E+00  0.00000000E+00
  0.00000000E+00  0.00000000E+00  0.00000000E+00
  0.00000000E+00  0.00000000E+00  0.00000000E+00
  0.00000000E+00  0.00000000E+00  0.00000000E+00
  0.00000000E+00  0.00000000E+00  0.00000000E+00
  0.00000000E+00  0.00000000E+00  0.00000000E+00
  0.00000000E+00  0.00000000E+00  0.00000000E+00
  0.00000000E+00  0.00000000E+00  0.00000000E+00
  0.00000000E+00  0.00000000E+00  0.00000000E+00
  0.00000000E+00  0.00000000E+00  0.00000000E+00
  0.00000000E+00  0.00000000E+00  0.00000000E+00
  0.00000000E+00  0.00000000E+00  0.00000000E+00
