# Supplementary material for: 3D hierarchical graphene matrices enable stable Zn anodes for aqueous Zn batteries
Source: Nat Commun. 2023 Jul 14;14:4205. doi: 10.1038/s41467-023-39947-8 (PMC10349079; doi:10.1038/s41467-023-39947-8)
Supplement: Supplementary file 11 — Source Data [file 41467_2023_39947_MOESM11_ESM.zip › RAW DATA/Supplementary information/Supplementary Fig.13 and 14/CN-Zn/N/s/DOSCAR]

  36  36   0   0
  0.3930619E+02  0.1278250E-08  0.7380000E-09  0.1500000E-08  0.5000000E-15
  1.000000000000000E-004
  CAR 
 grapheneN                               
      5.43998484    -25.33435990  301     -1.45819257      1.00000000
    -25.334  0.0000E+00  0.0000E+00
    -25.232  0.0000E+00  0.0000E+00
    -25.129  0.0000E+00  0.0000E+00
    -25.027  0.0000E+00  0.0000E+00
    -24.924  0.0000E+00  0.0000E+00
    -24.821  0.0000E+00  0.0000E+00
    -24.719  0.0000E+00  0.0000E+00
    -24.616  0.0000E+00  0.0000E+00
    -24.514  0.0000E+00  0.0000E+00
    -24.411  0.0000E+00  0.0000E+00
    -24.309  0.0000E+00  0.0000E+00
    -24.206  0.1367E-15  0.1403E-16
    -24.103  0.1592E-07  0.1633E-08
    -24.001  0.7042E-03  0.7224E-04
    -23.898  0.2934E-01  0.3082E-02
    -23.796  0.8942E-02  0.3999E-02
    -23.693  0.6306E-05  0.4000E-02
    -23.590  0.1911E-11  0.4000E-02
    -23.488  0.0000E+00  0.4000E-02
    -23.385  0.0000E+00  0.4000E-02
    -23.283  0.0000E+00  0.4000E-02
    -23.180  0.0000E+00  0.4000E-02
    -23.078  0.0000E+00  0.4000E-02
    -22.975  0.0000E+00  0.4000E-02
    -22.872  0.0000E+00  0.4000E-02
    -22.770  0.0000E+00  0.4000E-02
    -22.667  0.0000E+00  0.4000E-02
    -22.565  0.0000E+00  0.4000E-02
    -22.462  0.0000E+00  0.4000E-02
    -22.360  0.0000E+00  0.4000E-02
    -22.257  0.0000E+00  0.4000E-02
    -22.154  0.0000E+00  0.4000E-02
    -22.052  0.0000E+00  0.4000E-02
    -21.949  0.0000E+00  0.4000E-02
    -21.847  0.0000E+00  0.4000E-02
    -21.744  0.1706E-15  0.4000E-02
    -21.641  0.1224E-07  0.4000E-02
    -21.539  0.2810E-03  0.4029E-02
    -21.436  0.8022E-02  0.4852E-02
    -21.334  0.1113E-01  0.5993E-02
    -21.231  0.1992E-01  0.8037E-02
    -21.129  0.1670E-01  0.9750E-02
    -21.026  0.8558E-02  0.1063E-01
    -20.923  0.1058E-01  0.1171E-01
    -20.821  0.1563E-01  0.1332E-01
    -20.718  0.1778E-03  0.1334E-01
    -20.616  0.8077E-02  0.1416E-01
    -20.513  0.1134E-01  0.1533E-01
    -20.410  0.8492E-02  0.1620E-01
    -20.308  0.2466E-01  0.1873E-01
    -20.205  0.1271E-01  0.2003E-01
    -20.103  0.1463E-01  0.2153E-01
    -20.000  0.1482E-01  0.2305E-01
    -19.898  0.2739E-02  0.2333E-01
    -19.795  0.2632E-05  0.2333E-01
    -19.692  0.1095E-02  0.2345E-01
    -19.590  0.1290E-01  0.2477E-01
    -19.487  0.3444E-01  0.2830E-01
    -19.385  0.1269E-01  0.2960E-01
    -19.282  0.4129E-02  0.3003E-01
    -19.179  0.8252E-02  0.3087E-01
    -19.077  0.2494E-01  0.3343E-01
    -18.974  0.5966E-02  0.3404E-01
    -18.872  0.1165E-01  0.3524E-01
    -18.769  0.7441E-02  0.3600E-01
    -18.667  0.1016E-01  0.3704E-01
    -18.564  0.4233E-02  0.3748E-01
    -18.461  0.2156E-01  0.3969E-01
    -18.359  0.2023E-01  0.4177E-01
    -18.256  0.2290E-02  0.4200E-01
    -18.154  0.9397E-04  0.4201E-01
    -18.051  0.8713E-02  0.4290E-01
    -17.949  0.1355E-01  0.4429E-01
    -17.846  0.1768E-01  0.4611E-01
    -17.743  0.2861E-01  0.4904E-01
    -17.641  0.1570E-01  0.5065E-01
    -17.538  0.7633E-03  0.5073E-01
    -17.436  0.8508E-02  0.5160E-01
    -17.333  0.1338E-01  0.5298E-01
    -17.230  0.1001E-01  0.5400E-01
    -17.128  0.1544E-01  0.5559E-01
    -17.025  0.2424E-01  0.5807E-01
    -16.923  0.1176E-01  0.5928E-01
    -16.820  0.1579E-02  0.5944E-01
    -16.718  0.1116E-01  0.6059E-01
    -16.615  0.8380E-02  0.6145E-01
    -16.512  0.1544E-01  0.6303E-01
    -16.410  0.3209E-02  0.6336E-01
    -16.307  0.1671E-01  0.6507E-01
    -16.205  0.3033E-01  0.6819E-01
    -16.102  0.4929E-02  0.6869E-01
    -15.999  0.5503E-02  0.6926E-01
    -15.897  0.8842E-02  0.7016E-01
    -15.794  0.9559E-02  0.7114E-01
    -15.692  0.1872E-02  0.7134E-01
    -15.589  0.6023E-02  0.7195E-01
    -15.487  0.1284E-01  0.7327E-01
    -15.384  0.1907E-01  0.7523E-01
    -15.281  0.4567E-02  0.7569E-01
    -15.179  0.1469E-01  0.7720E-01
    -15.076  0.1732E-01  0.7898E-01
    -14.974  0.7953E-02  0.7979E-01
    -14.871  0.1633E-01  0.8147E-01
    -14.769  0.1245E-01  0.8275E-01
    -14.666  0.1594E-01  0.8438E-01
    -14.563  0.5414E-02  0.8494E-01
    -14.461  0.1038E-01  0.8600E-01
    -14.358  0.5674E-02  0.8658E-01
    -14.256  0.1759E-02  0.8676E-01
    -14.153  0.2266E-01  0.8909E-01
    -14.050  0.2230E-01  0.9138E-01
    -13.948  0.1729E-01  0.9315E-01
    -13.845  0.2029E-01  0.9523E-01
    -13.743  0.5094E-02  0.9575E-01
    -13.640  0.2284E-01  0.9810E-01
    -13.538  0.1442E-01  0.9957E-01
    -13.435  0.1036E-01  0.1006E+00
    -13.332  0.2874E-03  0.1007E+00
    -13.230  0.1076E-02  0.1008E+00
    -13.127  0.7606E-02  0.1016E+00
    -13.025  0.1705E-01  0.1033E+00
    -12.922  0.1796E-01  0.1051E+00
    -12.819  0.9959E-02  0.1062E+00
    -12.717  0.1214E-01  0.1074E+00
    -12.614  0.1149E-01  0.1086E+00
    -12.512  0.7189E-03  0.1087E+00
    -12.409  0.3367E-02  0.1090E+00
    -12.307  0.9370E-02  0.1100E+00
    -12.204  0.1515E-01  0.1115E+00
    -12.101  0.3123E-01  0.1147E+00
    -11.999  0.1328E-01  0.1161E+00
    -11.896  0.2915E-01  0.1191E+00
    -11.794  0.3565E-01  0.1227E+00
    -11.691  0.6202E-02  0.1234E+00
    -11.588  0.1096E-01  0.1245E+00
    -11.486  0.1169E-01  0.1257E+00
    -11.383  0.2906E-02  0.1260E+00
    -11.281  0.1823E-05  0.1260E+00
    -11.178  0.1340E-02  0.1261E+00
    -11.076  0.1514E-01  0.1277E+00
    -10.973  0.1556E-01  0.1293E+00
    -10.870  0.1209E-01  0.1305E+00
    -10.768  0.3737E-01  0.1344E+00
    -10.665  0.1566E-01  0.1360E+00
    -10.563  0.6964E-02  0.1367E+00
    -10.460  0.1283E-01  0.1380E+00
    -10.358  0.1705E-01  0.1397E+00
    -10.255  0.3206E-01  0.1430E+00
    -10.152  0.2307E-01  0.1454E+00
    -10.050  0.4052E-01  0.1496E+00
     -9.947  0.1091E-01  0.1507E+00
     -9.845  0.9999E-02  0.1517E+00
     -9.742  0.2877E-01  0.1547E+00
     -9.639  0.2649E-01  0.1574E+00
     -9.537  0.3174E-01  0.1606E+00
     -9.434  0.6853E-02  0.1613E+00
     -9.332  0.2201E-02  0.1616E+00
     -9.229  0.3599E-01  0.1652E+00
     -9.127  0.2680E-01  0.1680E+00
     -9.024  0.3959E-01  0.1721E+00
     -8.921  0.3063E-01  0.1752E+00
     -8.819  0.3894E-01  0.1792E+00
     -8.716  0.5774E-01  0.1851E+00
     -8.614  0.2867E-01  0.1881E+00
     -8.511  0.2279E-01  0.1904E+00
     -8.408  0.9484E-02  0.1914E+00
     -8.306  0.1143E-01  0.1925E+00
     -8.203  0.2903E-01  0.1955E+00
     -8.101  0.6651E-01  0.2023E+00
     -7.998  0.6038E-01  0.2085E+00
     -7.896  0.2715E-01  0.2113E+00
     -7.793  0.1132E-01  0.2125E+00
     -7.690  0.9238E-02  0.2134E+00
     -7.588  0.2631E-01  0.2161E+00
     -7.485  0.1467E-01  0.2176E+00
     -7.383  0.9950E-02  0.2187E+00
     -7.280  0.1483E-01  0.2202E+00
     -7.177  0.4063E-01  0.2243E+00
     -7.075  0.2535E-01  0.2269E+00
     -6.972  0.2321E-01  0.2293E+00
     -6.870  0.3727E-01  0.2331E+00
     -6.767  0.3261E-01  0.2365E+00
     -6.665  0.2149E-01  0.2387E+00
     -6.562  0.1256E-01  0.2400E+00
     -6.459  0.2364E-03  0.2400E+00
     -6.357  0.8163E-02  0.2409E+00
     -6.254  0.2171E-01  0.2431E+00
     -6.152  0.1830E-01  0.2450E+00
     -6.049  0.3072E-01  0.2481E+00
     -5.947  0.3807E-01  0.2520E+00
     -5.844  0.2372E-01  0.2544E+00
     -5.741  0.1500E-01  0.2560E+00
     -5.639  0.9634E-02  0.2570E+00
     -5.536  0.1072E-01  0.2581E+00
     -5.434  0.2410E-01  0.2605E+00
     -5.331  0.3221E-01  0.2638E+00
     -5.228  0.1297E-01  0.2652E+00
     -5.126  0.1320E-01  0.2665E+00
     -5.023  0.2097E-02  0.2667E+00
     -4.921  0.2086E-01  0.2689E+00
     -4.818  0.2088E-01  0.2710E+00
     -4.716  0.3207E-02  0.2714E+00
     -4.613  0.2084E-01  0.2735E+00
     -4.510  0.1168E-01  0.2747E+00
     -4.408  0.1774E-01  0.2765E+00
     -4.305  0.1274E-01  0.2778E+00
     -4.203  0.1980E-01  0.2799E+00
     -4.100  0.1447E-02  0.2800E+00
     -3.997  0.2023E-02  0.2802E+00
     -3.895  0.2676E-01  0.2830E+00
     -3.792  0.3713E-02  0.2833E+00
     -3.690  0.1211E-02  0.2835E+00
     -3.587  0.2048E-01  0.2856E+00
     -3.485  0.1071E-01  0.2867E+00
     -3.382  0.9270E-04  0.2867E+00
     -3.279  0.9146E-09  0.2867E+00
     -3.177  0.2886E-17  0.2867E+00
     -3.074  0.0000E+00  0.2867E+00
     -2.972  0.0000E+00  0.2867E+00
     -2.869  0.5050E-10  0.2867E+00
     -2.767  0.1913E-04  0.2867E+00
     -2.664  0.3611E-02  0.2870E+00
     -2.561  0.2861E-02  0.2873E+00
     -2.459  0.7468E-05  0.2873E+00
     -2.356  0.1936E-03  0.2874E+00
     -2.254  0.1101E-01  0.2885E+00
     -2.151  0.8158E-02  0.2893E+00
     -2.048  0.1383E-03  0.2893E+00
     -1.946  0.2600E-08  0.2893E+00
     -1.843  0.1515E-16  0.2893E+00
     -1.741  0.7215E-18  0.2893E+00
     -1.638  0.3963E-09  0.2893E+00
     -1.536  0.9015E-04  0.2893E+00
     -1.433  0.1179E-01  0.2906E+00
     -1.330  0.7659E-02  0.2913E+00
     -1.228  0.7910E-02  0.2921E+00
     -1.125  0.5046E-02  0.2927E+00
     -1.023  0.3813E-02  0.2931E+00
     -0.920  0.2135E-01  0.2952E+00
     -0.817  0.7272E-02  0.2960E+00
     -0.715  0.1030E-01  0.2971E+00
     -0.612  0.2264E-01  0.2994E+00
     -0.510  0.1229E-01  0.3006E+00
     -0.407  0.7885E-02  0.3014E+00
     -0.305  0.1837E-01  0.3033E+00
     -0.202  0.1782E-01  0.3052E+00
     -0.099  0.1119E-01  0.3063E+00
      0.003  0.4944E-02  0.3068E+00
      0.106  0.1098E-01  0.3079E+00
      0.208  0.5478E-02  0.3085E+00
      0.311  0.3540E-01  0.3121E+00
      0.414  0.1170E-01  0.3133E+00
      0.516  0.7307E-02  0.3141E+00
      0.619  0.2265E-01  0.3164E+00
      0.721  0.2553E-02  0.3167E+00
      0.824  0.3012E-05  0.3167E+00
      0.926  0.2158E-03  0.3167E+00
      1.029  0.5685E-02  0.3173E+00
      1.132  0.1695E-01  0.3190E+00
      1.234  0.1049E-01  0.3201E+00
      1.337  0.1612E-01  0.3217E+00
      1.439  0.2791E-01  0.3246E+00
      1.542  0.3177E-01  0.3279E+00
      1.644  0.1573E-01  0.3295E+00
      1.747  0.1560E-01  0.3311E+00
      1.850  0.1059E-01  0.3322E+00
      1.952  0.1616E-01  0.3338E+00
      2.055  0.5452E-02  0.3344E+00
      2.157  0.1952E-01  0.3364E+00
      2.260  0.4467E-01  0.3410E+00
      2.363  0.2987E-01  0.3440E+00
      2.465  0.2589E-01  0.3467E+00
      2.568  0.3478E-01  0.3503E+00
      2.670  0.2718E-01  0.3530E+00
      2.773  0.2842E-01  0.3560E+00
      2.875  0.1801E-01  0.3578E+00
      2.978  0.1987E-01  0.3598E+00
      3.081  0.3407E-01  0.3633E+00
      3.183  0.5730E-01  0.3692E+00
      3.286  0.2656E-01  0.3719E+00
      3.388  0.4265E-01  0.3763E+00
      3.491  0.1983E-01  0.3784E+00
      3.594  0.2851E-01  0.3813E+00
      3.696  0.3130E-01  0.3845E+00
      3.799  0.2345E-01  0.3869E+00
      3.901  0.3189E-01  0.3902E+00
      4.004  0.1226E-01  0.3914E+00
      4.106  0.5442E-02  0.3920E+00
      4.209  0.2107E-03  0.3920E+00
      4.312  0.6682E-08  0.3920E+00
      4.414  0.6566E-16  0.3920E+00
      4.517  0.0000E+00  0.3920E+00
      4.619  0.0000E+00  0.3920E+00
      4.722  0.0000E+00  0.3920E+00
      4.824  0.0000E+00  0.3920E+00
      4.927  0.0000E+00  0.3920E+00
      5.030  0.0000E+00  0.3920E+00
      5.132  0.0000E+00  0.3920E+00
      5.235  0.0000E+00  0.3920E+00
      5.337  0.0000E+00  0.3920E+00
      5.440  0.0000E+00  0.3920E+00
