# Supplementary material for: 3D hierarchical graphene matrices enable stable Zn anodes for aqueous Zn batteries
Source: Nat Commun. 2023 Jul 14;14:4205. doi: 10.1038/s41467-023-39947-8 (PMC10349079; doi:10.1038/s41467-023-39947-8)
Supplement: Supplementary file 11 — Source Data [file 41467_2023_39947_MOESM11_ESM.zip › RAW DATA/Supplementary information/Supplementary Fig.13 and 14/CN-Zn/N/s/OUTCAR]

 vasp.5.4.4.18Apr17-6-g9f103f2a35 (build Jul 31 2017 11:42:07) complex          
  
 executed on             LinuxIFC date 2023.01.30  16:41:55
 running on   56 total cores
 distrk:  each k-point on   56 cores,    1 groups
 distr:  one band on NCORES_PER_BAND=   4 cores,   14 groups


--------------------------------------------------------------------------------------------------------


 INCAR:
 POTCAR:    PAW_PBE C 08Apr2002                   
 POTCAR:    PAW_PBE N 08Apr2002                   
 POTCAR:    PAW_PBE C 08Apr2002                   
   VRHFIN =C: s2p2                                                              
   LEXCH  = PE                                                                  
   EATOM  =   147.1560 eV,   10.8157 Ry                                         
                                                                                
   TITEL  = PAW_PBE C 08Apr2002                                                 
   LULTRA =        F    use ultrasoft PP ?                                      
   IUNSCR =        1    unscreen: 0-lin 1-nonlin 2-no                           
   RPACOR =    1.200    partial core radius                                     
   POMASS =   12.011; ZVAL   =    4.000    mass and valenz                      
   RCORE  =    1.500    outmost cutoff radius                                   
   RWIGS  =    1.630; RWIGS  =    0.863    wigner-seitz radius (au A)           
   ENMAX  =  400.000; ENMIN  =  300.000 eV                                      
   ICORE  =        2    local potential                                         
   LCOR   =        T    correct aug charges                                     
   LPAW   =        T    paw PP                                                  
   EAUG   =  644.873                                                            
   DEXC   =    0.000                                                            
   RMAX   =    1.529    core radius for proj-oper                               
   RAUG   =    1.300    factor for augmentation sphere                          
   RDEP   =    1.501    radius for radial grids                                 
   RDEPT  =    1.300    core radius for aug-charge                              
                                                                                
   Atomic configuration                                                         
    4 entries                                                                   
     n  l   j            E        occ.                                          
     1  0  0.50      -273.3789   2.0000                                         
     2  0  0.50       -13.7508   2.0000                                         
     2  1  0.50        -5.2854   2.0000                                         
     3  2  1.50        -5.4423   0.0000                                         
   Description                                                                  
     l       E           TYP  RCUT    TYP  RCUT                                 
     0    -13.7508458     23  1.200                                             
     0     -8.2022199     23  1.200                                             
     1     -5.2854383     23  1.500                                             
     1     34.0145650     23  1.500                                             
     2     -5.4423304      7  1.500                                             
  local pseudopotential read in
  partial core-charges read in
  partial kinetic energy density read in
  atomic valenz-charges read in
  non local Contribution for L=           0  read in
    real space projection operators read in
  non local Contribution for L=           0  read in
    real space projection operators read in
  non local Contribution for L=           1  read in
    real space projection operators read in
  non local Contribution for L=           1  read in
    real space projection operators read in
    PAW grid and wavefunctions read in
 
   number of l-projection  operators is LMAX  =           4
   number of lm-projection operators is LMMAX =           8
 
 POTCAR:    PAW_PBE N 08Apr2002                   
   VRHFIN =N: s2p3                                                              
   LEXCH  = PE                                                                  
   EATOM  =   264.5486 eV,   19.4438 Ry                                         
                                                                                
   TITEL  = PAW_PBE N 08Apr2002                                                 
   LULTRA =        F    use ultrasoft PP ?                                      
   IUNSCR =        1    unscreen: 0-lin 1-nonlin 2-no                           
   RPACOR =    1.200    partial core radius                                     
   POMASS =   14.001; ZVAL   =    5.000    mass and valenz                      
   RCORE  =    1.500    outmost cutoff radius                                   
   RWIGS  =    1.400; RWIGS  =    0.741    wigner-seitz radius (au A)           
   ENMAX  =  400.000; ENMIN  =  300.000 eV                                      
   ICORE  =        2    local potential                                         
   LCOR   =        T    correct aug charges                                     
   LPAW   =        T    paw PP                                                  
   EAUG   =  627.112                                                            
   DEXC   =    0.000                                                            
   RMAX   =    1.529    core radius for proj-oper                               
   RAUG   =    1.300    factor for augmentation sphere                          
   RDEP   =    1.514    radius for radial grids                                 
   RDEPT  =    1.338    core radius for aug-charge                              
                                                                                
   Atomic configuration                                                         
    4 entries                                                                   
     n  l   j            E        occ.                                          
     1  0  0.50      -384.7179   2.0000                                         
     2  0  0.50       -18.5828   2.0000                                         
     2  1  0.50        -7.0898   3.0000                                         
     3  2  1.50        -6.8029   0.0000                                         
   Description                                                                  
     l       E           TYP  RCUT    TYP  RCUT                                 
     0    -18.5828119     23  1.200                                             
     0    -13.5018863     23  1.200                                             
     1     -7.0897853     23  1.500                                             
     1      9.5240782     23  1.500                                             
     2     -6.8029130      7  1.500                                             
  local pseudopotential read in
  partial core-charges read in
  partial kinetic energy density read in
  atomic valenz-charges read in
  non local Contribution for L=           0  read in
    real space projection operators read in
  non local Contribution for L=           0  read in
    real space projection operators read in
  non local Contribution for L=           1  read in
    real space projection operators read in
  non local Contribution for L=           1  read in
    real space projection operators read in
    PAW grid and wavefunctions read in
 
   number of l-projection  operators is LMAX  =           4
   number of lm-projection operators is LMMAX =           8
 
 Optimization of the real space projectors (new method)

 maximal supplied QI-value         = 25.13
 optimisation between [QCUT,QGAM] = [ 11.31, 22.87] = [ 35.82,146.48] Ry 
 Optimized for a Real-space Cutoff    1.00 Angstroem

   l    n(q)    QCUT    max X(q) W(low)/X(q) W(high)/X(q)  e(spline) 
   0      7    11.310   115.676    0.43E-03    0.13E-02    0.19E-06
   0      7    11.310    87.132    0.43E-03    0.13E-02    0.18E-06
   1      6    11.310     4.429    0.42E-03    0.74E-03    0.11E-06
   1      6    11.310     2.733    0.34E-03    0.55E-03    0.92E-07
 Optimization of the real space projectors (new method)

 maximal supplied QI-value         = 25.13
 optimisation between [QCUT,QGAM] = [ 11.31, 22.87] = [ 35.82,146.48] Ry 
 Optimized for a Real-space Cutoff    1.27 Angstroem

   l    n(q)    QCUT    max X(q) W(low)/X(q) W(high)/X(q)  e(spline) 
   0      9    11.310    79.467    0.75E-04    0.16E-03    0.36E-06
   0      9    11.310    66.151    0.74E-04    0.16E-03    0.36E-06
   1      8    11.310    17.416    0.35E-03    0.12E-03    0.95E-06
   1      8    11.310    12.382    0.37E-03    0.13E-03    0.98E-06
  PAW_PBE C 08Apr2002                   :
 energy of atom  1       EATOM= -147.1560
 kinetic energy error for atom=    0.0076 (will be added to EATOM!!)
  PAW_PBE N 08Apr2002                   :
 energy of atom  2       EATOM= -264.5486
 kinetic energy error for atom=    0.0138 (will be added to EATOM!!)
 
 
 POSCAR: graphite                                
  positions in direct lattice
  No initial velocities read in
 exchange correlation table for  LEXCH =        8
   RHO(1)=    0.500       N(1)  =     2000
   RHO(2)=  100.500       N(2)  =     4000
 


--------------------------------------------------------------------------------------------------------


 ion  position               nearest neighbor table
   1  0.167  0.167  0.250-  16 1.42   3 1.42   4 1.42
   2  0.000  0.000  0.250-  12 1.42   3 1.42  26 1.42
   3  0.056  0.167  0.250-   1 1.42  14 1.42   2 1.42
   4  0.222  0.000  0.250-   6 1.42   1 1.42  24 1.42
   5  0.500  0.167  0.250-   7 1.42  19 1.42   8 1.42
   6  0.333  0.000  0.250-   4 1.42   7 1.42  30 1.42
   7  0.389  0.167  0.250-   5 1.42  17 1.42   6 1.42
   8  0.556  0.000  0.250-  10 1.42   5 1.42  28 1.42
   9  0.833  0.167  0.250-  11 1.42  23 1.42  12 1.42
  10  0.667  0.000  0.250-   8 1.42  11 1.42  34 1.42
  11  0.722  0.167  0.250-  21 1.42   9 1.42  10 1.42
  12  0.889  0.000  0.250-   2 1.42   9 1.42  32 1.42
  13  0.167  0.500  0.250-  15 1.42  16 1.42  27 1.42
  14  0.000  0.333  0.250-  23 1.42   3 1.42  15 1.42
  15  0.056  0.500  0.250-  13 1.42  14 1.42  25 1.42
  16  0.222  0.333  0.250-   1 1.42  17 1.42  13 1.42
  17  0.333  0.333  0.250-  16 1.42   7 1.42  18 1.42
  18  0.389  0.500  0.250-  36 1.42  17 1.42  29 1.42
  19  0.556  0.333  0.250-  21 1.42   5 1.42  36 1.42
  20  0.833  0.500  0.250-  22 1.42  23 1.42  35 1.42
  21  0.667  0.333  0.250-  11 1.42  19 1.42  22 1.42
  22  0.722  0.500  0.250-  20 1.42  21 1.42  33 1.42
  23  0.889  0.333  0.250-  14 1.42   9 1.42  20 1.42
  24  0.167  0.833  0.250-  27 1.42  26 1.42   4 1.42
  25  0.000  0.667  0.250-  35 1.42  26 1.42  15 1.42
  26  0.056  0.833  0.250-  24 1.42  25 1.42   2 1.42
  27  0.222  0.667  0.250-  24 1.42  29 1.42  13 1.42
  28  0.500  0.833  0.250-  30 1.42  31 1.42   8 1.42
  29  0.333  0.667  0.250-  27 1.42  30 1.42  18 1.42
  30  0.389  0.833  0.250-  28 1.42  29 1.42   6 1.42
  31  0.556  0.667  0.250-  33 1.42  28 1.42  36 1.42
  32  0.833  0.833  0.250-  34 1.42  35 1.42  12 1.42
  33  0.667  0.667  0.250-  34 1.42  31 1.42  22 1.42
  34  0.722  0.833  0.250-  33 1.42  32 1.42  10 1.42
  35  0.889  0.667  0.250-  25 1.42  32 1.42  20 1.42
  36  0.500  0.500  0.250-  18 1.42  19 1.42  31 1.42
 

IMPORTANT INFORMATION: All symmetrisations will be switched off!
NOSYMM: (Re-)initialisation of all symmetry stuff for point group C_1.

 
 
 KPOINTS: K-Spacing Value to Generate K-Mesh: 0.05

Automatic generation of k-mesh.
Space group operators:
 irot       det(A)        alpha          n_x          n_y          n_z        tau_x        tau_y        tau_z
    1     1.000000     0.000001     1.000000     0.000000     0.000000     0.000000     0.000000     0.000000
 
 Subroutine IBZKPT returns following result:
 ===========================================
 
 Found      4 irreducible k-points:
 
 Following reciprocal coordinates:
            Coordinates               Weight
  0.000000  0.000000  0.000000      1.000000
  0.500000  0.000000  0.000000      1.000000
  0.000000  0.333333  0.000000      2.000000
  0.500000  0.333333  0.000000      2.000000
 
 Following cartesian coordinates:
            Coordinates               Weight
  0.000000  0.000000  0.000000      1.000000
  0.039116  0.000000  0.000000      1.000000
  0.000000  0.045167  0.000000      2.000000
  0.039116  0.045167  0.000000      2.000000
 


--------------------------------------------------------------------------------------------------------


 Dimension of arrays:
   k-points           NKPTS =      4   k-points in BZ     NKDIM =      4   number of bands    NBANDS=     98
   number of dos      NEDOS =    301   number of ions     NIONS =     36
   non local maximal  LDIM  =      4   non local SUM 2l+1 LMDIM =      8
   total plane-waves  NPLWV = 235200
   max r-space proj   IRMAX =   1482   max aug-charges    IRDMAX=   2245
   dimension x,y,z NGX =    70 NGY =   40 NGZ =   84
   dimension x,y,z NGXF=   140 NGYF=   80 NGZF=  168
   support grid    NGXF=   140 NGYF=   80 NGZF=  168
   ions per type =              35   1
   NGX,Y,Z   is equivalent  to a cutoff of   9.10,  9.01,  9.31 a.u.
   NGXF,Y,Z  is equivalent  to a cutoff of  18.21, 18.02, 18.62 a.u.

 SYSTEM =  grapheneN                               
 POSCAR =  graphite                                

 Startparameter for this run:
   NWRITE =      2    write-flag & timer
   PREC   = normal    normal or accurate (medium, high low for compatibility)
   ISTART =      0    job   : 0-new  1-cont  2-samecut
   ICHARG =      1    charge: 1-file 2-atom 10-const
   ISPIN  =      1    spin polarized calculation?
   LNONCOLLINEAR =      F non collinear calculations
   LSORBIT =      F    spin-orbit coupling
   INIWAV =      1    electr: 0-lowe 1-rand  2-diag
   LASPH  =      F    aspherical Exc in radial PAW
   METAGGA=      F    non-selfconsistent MetaGGA calc.

 Electronic Relaxation 1
   ENCUT  =  500.0 eV  36.75 Ry    6.06 a.u.  23.31 13.46 27.35*2*pi/ulx,y,z
   ENINI  =  500.0     initial cutoff
   ENAUG  =  644.9 eV  augmentation charge cutoff
   NELM   =     60;   NELMIN=  2; NELMDL= -5     # of ELM steps 
   EDIFF  = 0.1E-05   stopping-criterion for ELM
   LREAL  =      T    real-space projection
   NLSPLINE    = F    spline interpolate recip. space projectors
   LCOMPAT=      F    compatible to vasp.4.4
   GGA_COMPAT  = T    GGA compatible to vasp.4.4-vasp.4.6
   LMAXPAW     = -100 max onsite density
   LMAXMIX     =    2 max onsite mixed and CHGCAR
   VOSKOWN=      0    Vosko Wilk Nusair interpolation
   ROPT   =   -0.00050  -0.00050
 Ionic relaxation
   EDIFFG = -.1E-01   stopping-criterion for IOM
   NSW    =    500    number of steps for IOM
   NBLOCK =      1;   KBLOCK =    500    inner block; outer block 
   IBRION =      2    ionic relax: 0-MD 1-quasi-New 2-CG
   NFREE  =      1    steps in history (QN), initial steepest desc. (CG)
   ISIF   =      4    stress and relaxation
   IWAVPR =     11    prediction:  0-non 1-charg 2-wave 3-comb
   ISYM   =      0    0-nonsym 1-usesym 2-fastsym
   LCORR  =      T    Harris-Foulkes like correction to forces

   POTIM  = 0.5000    time-step for ionic-motion
   TEIN   =    0.0    initial temperature
   TEBEG  =    0.0;   TEEND  =   0.0 temperature during run
   SMASS  =  -3.00    Nose mass-parameter (am)
   estimated Nose-frequenzy (Omega)   =  0.10E-29 period in steps =****** mass=  -0.373E-26a.u.
   SCALEE = 1.0000    scale energy and forces
   NPACO  =    256;   APACO  = 16.0  distance and # of slots for P.C.
   PSTRESS=    0.0 pullay stress

  Mass of Ions in am
   POMASS =  12.01 14.00
  Ionic Valenz
   ZVAL   =   4.00  5.00
  Atomic Wigner-Seitz radii
   RWIGS  =  -1.00 -1.00
  virtual crystal weights 
   VCA    =   1.00  1.00
   NELECT =     145.0000    total number of electrons
   NUPDOWN=      -1.0000    fix difference up-down

 DOS related values:
   EMIN   =  10.00;   EMAX   =-10.00  energy-range for DOS
   EFERMI =   0.00
   ISMEAR =     0;   SIGMA  =   0.05  broadening in eV -4-tet -1-fermi 0-gaus

 Electronic relaxation 2 (details)
   IALGO  =     68    algorithm
   LDIAG  =      T    sub-space diagonalisation (order eigenvalues)
   LSUBROT=      F    optimize rotation matrix (better conditioning)
   TURBO    =      0    0=normal 1=particle mesh
   IRESTART =      0    0=no restart 2=restart with 2 vectors
   NREBOOT  =      0    no. of reboots
   NMIN     =      0    reboot dimension
   EREF     =   0.00    reference energy to select bands
   IMIX   =      4    mixing-type and parameters
     AMIX     =   0.40;   BMIX     =  1.00
     AMIX_MAG =   1.60;   BMIX_MAG =  1.00
     AMIN     =   0.10
     WC   =   100.;   INIMIX=   1;  MIXPRE=   1;  MAXMIX= -45

 Intra band minimization:
   WEIMIN = 0.0010     energy-eigenvalue tresh-hold
   EBREAK =  0.26E-08  absolut break condition
   DEPER  =   0.30     relativ break condition  

   TIME   =   0.40     timestep for ELM

  volume/ion in A,a.u.               =      39.31       265.25
  Fermi-wavevector in a.u.,A,eV,Ry     =   0.766084  1.447689  7.985050  0.586885
  Thomas-Fermi vector in A             =   1.866346
 
 Write flags
   LWAVE        =      F    write WAVECAR
   LDOWNSAMPLE  =      F    k-point downsampling of WAVECAR
   LCHARG       =      F    write CHGCAR
   LVTOT        =      F    write LOCPOT, total local potential
   LVHAR        =      F    write LOCPOT, Hartree potential only
   LELF         =      F    write electronic localiz. function (ELF)
   LORBIT       =      0    0 simple, 1 ext, 2 COOP (PROOUT), +10 PAW based schemes


 Dipole corrections
   LMONO  =      F    monopole corrections only (constant potential shift)
   LDIPOL =      F    correct potential (dipole corrections)
   IDIPOL =      0    1-x, 2-y, 3-z, 4-all directions 
   EPSILON=  1.0000000 bulk dielectric constant

 Exchange correlation treatment:
   GGA     =    --    GGA type
   LEXCH   =     8    internal setting for exchange type
   VOSKOWN=      0    Vosko Wilk Nusair interpolation
   LHFCALC =     F    Hartree Fock is set to
   LHFONE  =     F    Hartree Fock one center treatment
   AEXX    =    0.0000 exact exchange contribution

 Linear response parameters
   LEPSILON=     F    determine dielectric tensor
   LRPA    =     F    only Hartree local field effects (RPA)
   LNABLA  =     F    use nabla operator in PAW spheres
   LVEL    =     F    velocity operator in full k-point grid
   LINTERFAST=   F  fast interpolation
   KINTER  =     0    interpolate to denser k-point grid
   CSHIFT  =0.1000    complex shift for real part using Kramers Kronig
   OMEGAMAX=  -1.0    maximum frequency
   DEG_THRESHOLD= 0.2000000E-02 threshold for treating states as degnerate
   RTIME   =   -0.100 relaxation time in fs
  (WPLASMAI=    0.000 imaginary part of plasma frequency in eV, 0.658/RTIME)
   DFIELD  = 0.0000000 0.0000000 0.0000000 field for delta impulse in time
 
 Orbital magnetization related:
   ORBITALMAG=     F  switch on orbital magnetization
   LCHIMAG   =     F  perturbation theory with respect to B field
   DQ        =  0.001000  dq finite difference perturbation B field
   LLRAUG    =     F  two centre corrections for induced B field


--------------------------------------------------------------------------------------------------------


 conjugate gradient relaxation of ions
 charge density and potential will be updated during run
 non-spin polarized calculation
 RMM-DIIS sequential band-by-band and
  variant of blocked Davidson during initial phase
 perform sub-space diagonalisation
    before iterative eigenvector-optimisation
 modified Broyden-mixing scheme, WC =      100.0
 initial mixing is a Kerker type mixing with AMIX =  0.4000 and BMIX =      1.0000
 Hartree-type preconditioning will be used
 using additional bands           25
 real space projection scheme for non local part
 use partial core corrections
 calculate Harris-corrections to forces 
   (improved forces if not selfconsistent)
 use gradient corrections 
 use of overlap-Matrix (Vanderbilt PP)
 Gauss-broadening in eV      SIGMA  =   0.05


--------------------------------------------------------------------------------------------------------


  energy-cutoff  :      500.00
  volume of cell :     1415.02
      direct lattice vectors                 reciprocal lattice vectors
    12.782500267  0.000000000  0.000000000     0.078231956  0.000000000  0.000000000
     0.000000000  7.380000114  0.000000000     0.000000000  0.135501353  0.000000000
     0.000000000  0.000000000 15.000000000     0.000000000  0.000000000  0.066666667

  length of vectors
    12.782500267  7.380000114 15.000000000     0.078231956  0.135501353  0.066666667


 
 k-points in units of 2pi/SCALE and weight: K-Spacing Value to Generate K-Mesh: 0.05
   0.00000000  0.00000000  0.00000000       0.167
   0.03911598  0.00000000  0.00000000       0.167
   0.00000000  0.04516712  0.00000000       0.333
   0.03911598  0.04516712  0.00000000       0.333
 
 k-points in reciprocal lattice and weights: K-Spacing Value to Generate K-Mesh: 0.05
   0.00000000  0.00000000  0.00000000       0.167
   0.50000000  0.00000000  0.00000000       0.167
   0.00000000  0.33333333  0.00000000       0.333
   0.50000000  0.33333333  0.00000000       0.333
 
 position of ions in fractional coordinates (direct lattice) 
   0.16666999  0.16666999  0.25000000
   0.00000000  0.00000000  0.25000000
   0.05556000  0.16666999  0.25000000
   0.22222000  0.00000000  0.25000000
   0.50000000  0.16666999  0.25000000
   0.33333001  0.00000000  0.25000000
   0.38889000  0.16666999  0.25000000
   0.55555999  0.00000000  0.25000000
   0.83332998  0.16666999  0.25000000
   0.66667002  0.00000000  0.25000000
   0.72222000  0.16666999  0.25000000
   0.88889003  0.00000000  0.25000000
   0.16666999  0.50000000  0.25000000
   0.00000000  0.33333001  0.25000000
   0.05556000  0.50000000  0.25000000
   0.22222000  0.33333001  0.25000000
   0.33333001  0.33333001  0.25000000
   0.38889000  0.50000000  0.25000000
   0.55555999  0.33333001  0.25000000
   0.83332998  0.50000000  0.25000000
   0.66667002  0.33333001  0.25000000
   0.72222000  0.50000000  0.25000000
   0.88889003  0.33333001  0.25000000
   0.16666999  0.83332998  0.25000000
   0.00000000  0.66667002  0.25000000
   0.05556000  0.83332998  0.25000000
   0.22222000  0.66667002  0.25000000
   0.50000000  0.83332998  0.25000000
   0.33333001  0.66667002  0.25000000
   0.38889000  0.83332998  0.25000000
   0.55555999  0.66667002  0.25000000
   0.83332998  0.83332998  0.25000000
   0.66667002  0.66667002  0.25000000
   0.72222000  0.83332998  0.25000000
   0.88889003  0.66667002  0.25000000
   0.50000000  0.50000000  0.25000000
 
 position of ions in cartesian coordinates  (Angst):
   2.13045926  1.23002458  3.75000000
   0.00000000  0.00000000  3.75000000
   0.71019571  1.23002458  3.75000000
   2.84052726  0.00000000  3.75000000
   6.39125013  1.23002458  3.75000000
   4.26079088  0.00000000  3.75000000
   4.97098650  1.23002458  3.75000000
   7.10144576  0.00000000  3.75000000
  10.65204064  1.23002458  3.75000000
   8.52170976  0.00000000  3.75000000
   9.23177739  1.23002458  3.75000000
  11.36223702  0.00000000  3.75000000
   2.13045926  3.69000006  3.75000000
   0.00000000  2.45997548  3.75000000
   0.71019571  3.69000006  3.75000000
   2.84052726  2.45997548  3.75000000
   4.26079088  2.45997548  3.75000000
   4.97098650  3.69000006  3.75000000
   7.10144576  2.45997548  3.75000000
  10.65204064  3.69000006  3.75000000
   8.52170976  2.45997548  3.75000000
   9.23177739  3.69000006  3.75000000
  11.36223702  2.45997548  3.75000000
   2.13045926  6.14997532  3.75000000
   0.00000000  4.92002485  3.75000000
   0.71019571  6.14997532  3.75000000
   2.84052726  4.92002485  3.75000000
   6.39125013  6.14997532  3.75000000
   4.26079088  4.92002485  3.75000000
   4.97098650  6.14997532  3.75000000
   7.10144576  4.92002485  3.75000000
  10.65204064  6.14997532  3.75000000
   8.52170976  4.92002485  3.75000000
   9.23177739  6.14997532  3.75000000
  11.36223702  4.92002485  3.75000000
   6.39125013  3.69000006  3.75000000
 


--------------------------------------------------------------------------------------------------------


 k-point  1 :   0.0000 0.0000 0.0000  plane waves:   35983
 k-point  2 :   0.5000 0.0000 0.0000  plane waves:   35990
 k-point  3 :   0.0000 0.3333 0.0000  plane waves:   35849
 k-point  4 :   0.5000 0.3333 0.0000  plane waves:   35916

 maximum and minimum number of plane-waves per node :      9030     8942

 maximum number of plane-waves:     35990
 maximum index in each direction: 
   IXMAX=   23   IYMAX=   13   IZMAX=   27
   IXMIN=  -23   IYMIN=  -13   IZMIN=  -27


 real space projection operators:
  total allocation   :       1584.88 KBytes
  max/ min on nodes  :        405.06        387.25


 parallel 3D FFT for wavefunctions:
    minimum data exchange during FFTs selected (reduces bandwidth)
 parallel 3D FFT for charge:
    minimum data exchange during FFTs selected (reduces bandwidth)


 total amount of memory used by VASP MPI-rank0    43376. kBytes
=======================================================================

   base      :      30000. kBytes
   nonlr-proj:       1362. kBytes
   fftplans  :       3197. kBytes
   grid      :       4707. kBytes
   one-center:         27. kBytes
   wavefun   :       4083. kBytes
 
     INWAV:  cpu time    0.0001: real time    0.0001
 Broyden mixing: mesh for mixing (old mesh)
   NGX = 47   NGY = 27   NGZ = 55
  (NGX  =140   NGY  = 80   NGZ  =168)
  gives a total of  69795 points

 initial charge density was supplied:
 charge density of overlapping atoms calculated
 number of electron     145.0000000 magnetization 
 keeping initial charge density in first step


--------------------------------------------------------------------------------------------------------


 Maximum index for non-local projection operator          339
 Maximum index for augmentation-charges          185 (set IRDMAX)


--------------------------------------------------------------------------------------------------------


 First call to EWALD:  gamma=   0.158
 Maximum number of real-space cells 2x 4x 2
 Maximum number of reciprocal cells 3x 2x 4

    FEWALD:  cpu time    0.0024: real time    0.0034


--------------------------------------- Iteration      1(   1)  ---------------------------------------


    POTLOK:  cpu time    0.0434: real time    0.0534
    SETDIJ:  cpu time    0.0046: real time    0.0063
     EDDAV:  cpu time    0.9330: real time    0.9990
       DOS:  cpu time    0.0022: real time    0.0045
    --------------------------------------------
      LOOP:  cpu time    0.9832: real time    1.0632

 eigenvalue-minimisations  :   840
 total energy-change (2. order) : 0.1294052E+04  (-0.5478895E+04)
 number of electron     145.0000000 magnetization 
 augmentation part      145.0000000 magnetization 

 Free energy of the ion-electron system (eV)
  ---------------------------------------------------
  alpha Z        PSCENC =        75.86328590
  Ewald energy   TEWEN  =     15365.79322026
  -Hartree energ DENC   =    -19405.47350536
  -exchange      EXHF   =         0.00000000
  -V(xc)+E(xc)   XCENC  =       481.98778795
  PAW double counting   =      4003.20435491    -4024.32454231
  entropy T*S    EENTRO =        -0.01672367
  eigenvalues    EBANDS =      -617.71176464
  atomic energy  EATOM  =      5414.72960801
  Solvation  Ediel_sol  =         0.00000000
  ---------------------------------------------------
  free energy    TOTEN  =      1294.05172105 eV

  energy without entropy =     1294.06844472  energy(sigma->0) =     1294.06008288


--------------------------------------------------------------------------------------------------------


--------------------------------------- Iteration      1(   2)  ---------------------------------------


     EDDAV:  cpu time    1.1596: real time    1.1614
       DOS:  cpu time    0.0006: real time    0.0005
    --------------------------------------------
      LOOP:  cpu time    1.1601: real time    1.1619

 eigenvalue-minimisations  :  1204
 total energy-change (2. order) :-0.1415099E+04  (-0.1356419E+04)
 number of electron     145.0000000 magnetization 
 augmentation part      145.0000000 magnetization 

 Free energy of the ion-electron system (eV)
  ---------------------------------------------------
  alpha Z        PSCENC =        75.86328590
  Ewald energy   TEWEN  =     15365.79322026
  -Hartree energ DENC   =    -19405.47350536
  -exchange      EXHF   =         0.00000000
  -V(xc)+E(xc)   XCENC  =       481.98778795
  PAW double counting   =      4003.20435491    -4024.32454231
  entropy T*S    EENTRO =        -0.00012991
  eigenvalues    EBANDS =     -2032.82696765
  atomic energy  EATOM  =      5414.72960801
  Solvation  Ediel_sol  =         0.00000000
  ---------------------------------------------------
  free energy    TOTEN  =      -121.04688820 eV

  energy without entropy =     -121.04675829  energy(sigma->0) =     -121.04682324


--------------------------------------------------------------------------------------------------------


--------------------------------------- Iteration      1(   3)  ---------------------------------------


     EDDAV:  cpu time    1.1368: real time    1.1406
       DOS:  cpu time    0.0005: real time    0.0005
    --------------------------------------------
      LOOP:  cpu time    1.1374: real time    1.1412

 eigenvalue-minimisations  :  1008
 total energy-change (2. order) :-0.2254602E+03  (-0.2246534E+03)
 number of electron     145.0000000 magnetization 
 augmentation part      145.0000000 magnetization 

 Free energy of the ion-electron system (eV)
  ---------------------------------------------------
  alpha Z        PSCENC =        75.86328590
  Ewald energy   TEWEN  =     15365.79322026
  -Hartree energ DENC   =    -19405.47350536
  -exchange      EXHF   =         0.00000000
  -V(xc)+E(xc)   XCENC  =       481.98778795
  PAW double counting   =      4003.20435491    -4024.32454231
  entropy T*S    EENTRO =        -0.00385761
  eigenvalues    EBANDS =     -2258.28347605
  atomic energy  EATOM  =      5414.72960801
  Solvation  Ediel_sol  =         0.00000000
  ---------------------------------------------------
  free energy    TOTEN  =      -346.50712429 eV

  energy without entropy =     -346.50326669  energy(sigma->0) =     -346.50519549


--------------------------------------------------------------------------------------------------------


--------------------------------------- Iteration      1(   4)  ---------------------------------------


     EDDAV:  cpu time    1.0814: real time    1.0847
       DOS:  cpu time    0.0005: real time    0.0005
    --------------------------------------------
      LOOP:  cpu time    1.0819: real time    1.0852

 eigenvalue-minimisations  :   980
 total energy-change (2. order) :-0.6702340E+01  (-0.6679862E+01)
 number of electron     145.0000000 magnetization 
 augmentation part      145.0000000 magnetization 

 Free energy of the ion-electron system (eV)
  ---------------------------------------------------
  alpha Z        PSCENC =        75.86328590
  Ewald energy   TEWEN  =     15365.79322026
  -Hartree energ DENC   =    -19405.47350536
  -exchange      EXHF   =         0.00000000
  -V(xc)+E(xc)   XCENC  =       481.98778795
  PAW double counting   =      4003.20435491    -4024.32454231
  entropy T*S    EENTRO =        -0.00544152
  eigenvalues    EBANDS =     -2264.98423225
  atomic energy  EATOM  =      5414.72960801
  Solvation  Ediel_sol  =         0.00000000
  ---------------------------------------------------
  free energy    TOTEN  =      -353.20946441 eV

  energy without entropy =     -353.20402289  energy(sigma->0) =     -353.20674365


--------------------------------------------------------------------------------------------------------


--------------------------------------- Iteration      1(   5)  ---------------------------------------


     EDDAV:  cpu time    1.0660: real time    1.0694
       DOS:  cpu time    0.0006: real time    0.0006
    CHARGE:  cpu time    0.0336: real time    0.0368
    MIXING:  cpu time    0.0029: real time    0.0054
    --------------------------------------------
      LOOP:  cpu time    1.1031: real time    1.1123

 eigenvalue-minimisations  :  1092
 total energy-change (2. order) :-0.2006599E+00  (-0.2004644E+00)
 number of electron     144.9999932 magnetization 
 augmentation part        4.0122465 magnetization 

 Broyden mixing:
  rms(total) = 0.26871E+01    rms(broyden)= 0.26867E+01
  rms(prec ) = 0.30227E+01
  weight for this iteration     100.00

 Free energy of the ion-electron system (eV)
  ---------------------------------------------------
  alpha Z        PSCENC =        75.86328590
  Ewald energy   TEWEN  =     15365.79322026
  -Hartree energ DENC   =    -19405.47350536
  -exchange      EXHF   =         0.00000000
  -V(xc)+E(xc)   XCENC  =       481.98778795
  PAW double counting   =      4003.20435491    -4024.32454231
  entropy T*S    EENTRO =        -0.00513630
  eigenvalues    EBANDS =     -2265.18519733
  atomic energy  EATOM  =      5414.72960801
  Solvation  Ediel_sol  =         0.00000000
  ---------------------------------------------------
  free energy    TOTEN  =      -353.41012426 eV

  energy without entropy =     -353.40498796  energy(sigma->0) =     -353.40755611


--------------------------------------------------------------------------------------------------------


--------------------------------------- Iteration      1(   6)  ---------------------------------------


    POTLOK:  cpu time    0.0376: real time    0.0413
    SETDIJ:  cpu time    0.0017: real time    0.0016
    EDDIAG:  cpu time    0.2060: real time    0.2089
  RMM-DIIS:  cpu time    0.3684: real time    0.3702
    ORTHCH:  cpu time    0.0471: real time    0.0471
       DOS:  cpu time    0.0011: real time    0.0011
    CHARGE:  cpu time    0.0319: real time    0.0319
    MIXING:  cpu time    0.0019: real time    0.0031
    --------------------------------------------
      LOOP:  cpu time    0.6956: real time    0.7053

 eigenvalue-minimisations  :   784
 total energy-change (2. order) : 0.1684489E+02  (-0.1694779E+01)
 number of electron     144.9999939 magnetization 
 augmentation part        3.8652007 magnetization 

 Broyden mixing:
  rms(total) = 0.15824E+01    rms(broyden)= 0.15824E+01
  rms(prec ) = 0.17469E+01
  weight for this iteration     100.00

 eigenvalues of (default mixing * dielectric matrix)
  average eigenvalue GAMMA=   2.1594
  2.1594

 Free energy of the ion-electron system (eV)
  ---------------------------------------------------
  alpha Z        PSCENC =        75.86328590
  Ewald energy   TEWEN  =     15365.79322026
  -Hartree energ DENC   =    -19601.92291253
  -exchange      EXHF   =         0.00000000
  -V(xc)+E(xc)   XCENC  =       490.58130970
  PAW double counting   =      7326.23573772    -7350.14935604
  entropy T*S    EENTRO =        -0.01283243
  eigenvalues    EBANDS =     -2057.68329775
  atomic energy  EATOM  =      5414.72960801
  Solvation  Ediel_sol  =         0.00000000
  ---------------------------------------------------
  free energy    TOTEN  =      -336.56523715 eV

  energy without entropy =     -336.55240472  energy(sigma->0) =     -336.55882094


--------------------------------------------------------------------------------------------------------


--------------------------------------- Iteration      1(   7)  ---------------------------------------


    POTLOK:  cpu time    0.0372: real time    0.0410
    SETDIJ:  cpu time    0.0015: real time    0.0015
    EDDIAG:  cpu time    0.2005: real time    0.2004
  RMM-DIIS:  cpu time    0.3636: real time    0.3637
    ORTHCH:  cpu time    0.0479: real time    0.0479
       DOS:  cpu time    0.0010: real time    0.0006
    CHARGE:  cpu time    0.0314: real time    0.0317
    MIXING:  cpu time    0.0010: real time    0.0010
    --------------------------------------------
      LOOP:  cpu time    0.6842: real time    0.6879

 eigenvalue-minimisations  :   784
 total energy-change (2. order) : 0.6170249E+01  (-0.2220839E+01)
 number of electron     144.9999948 magnetization 
 augmentation part        3.6691623 magnetization 

 Broyden mixing:
  rms(total) = 0.41917E+00    rms(broyden)= 0.41902E+00
  rms(prec ) = 0.44719E+00
  weight for this iteration     100.00

 eigenvalues of (default mixing * dielectric matrix)
  average eigenvalue GAMMA=   1.8650
  1.4484  2.2816

 Free energy of the ion-electron system (eV)
  ---------------------------------------------------
  alpha Z        PSCENC =        75.86328590
  Ewald energy   TEWEN  =     15365.79322026
  -Hartree energ DENC   =    -19861.11945631
  -exchange      EXHF   =         0.00000000
  -V(xc)+E(xc)   XCENC  =       501.82180759
  PAW double counting   =     13438.36046264   -13464.78728411
  entropy T*S    EENTRO =        -0.01227821
  eigenvalues    EBANDS =     -1801.04435397
  atomic energy  EATOM  =      5414.72960801
  Solvation  Ediel_sol  =         0.00000000
  ---------------------------------------------------
  free energy    TOTEN  =      -330.39498820 eV

  energy without entropy =     -330.38270998  energy(sigma->0) =     -330.38884909


--------------------------------------------------------------------------------------------------------


--------------------------------------- Iteration      1(   8)  ---------------------------------------


    POTLOK:  cpu time    0.0376: real time    0.0412
    SETDIJ:  cpu time    0.0016: real time    0.0015
    EDDIAG:  cpu time    0.2009: real time    0.2009
  RMM-DIIS:  cpu time    0.4188: real time    0.4186
    ORTHCH:  cpu time    0.0477: real time    0.0478
       DOS:  cpu time    0.0006: real time    0.0006
    CHARGE:  cpu time    0.0315: real time    0.0315
    MIXING:  cpu time    0.0012: real time    0.0016
    --------------------------------------------
      LOOP:  cpu time    0.7398: real time    0.7437

 eigenvalue-minimisations  :   809
 total energy-change (2. order) : 0.6216389E-01  (-0.7197596E-01)
 number of electron     144.9999949 magnetization 
 augmentation part        3.6387933 magnetization 

 Broyden mixing:
  rms(total) = 0.19421E+00    rms(broyden)= 0.19419E+00
  rms(prec ) = 0.22163E+00
  weight for this iteration     100.00

 eigenvalues of (default mixing * dielectric matrix)
  average eigenvalue GAMMA=   1.9511
  1.0238  2.4147  2.4147

 Free energy of the ion-electron system (eV)
  ---------------------------------------------------
  alpha Z        PSCENC =        75.86328590
  Ewald energy   TEWEN  =     15365.79322026
  -Hartree energ DENC   =    -19899.26090346
  -exchange      EXHF   =         0.00000000
  -V(xc)+E(xc)   XCENC  =       502.62801328
  PAW double counting   =     14785.81775843   -14811.82271663
  entropy T*S    EENTRO =        -0.01270817
  eigenvalues    EBANDS =     -1764.06838193
  atomic energy  EATOM  =      5414.72960801
  Solvation  Ediel_sol  =         0.00000000
  ---------------------------------------------------
  free energy    TOTEN  =      -330.33282430 eV

  energy without entropy =     -330.32011613  energy(sigma->0) =     -330.32647022


--------------------------------------------------------------------------------------------------------


--------------------------------------- Iteration      1(   9)  ---------------------------------------


    POTLOK:  cpu time    0.0408: real time    0.0411
    SETDIJ:  cpu time    0.0014: real time    0.0015
    EDDIAG:  cpu time    0.2303: real time    0.2303
  RMM-DIIS:  cpu time    0.3756: real time    0.3755
    ORTHCH:  cpu time    0.0470: real time    0.0470
       DOS:  cpu time    0.0006: real time    0.0006
    CHARGE:  cpu time    0.0317: real time    0.0316
    MIXING:  cpu time    0.0010: real time    0.0010
    --------------------------------------------
      LOOP:  cpu time    0.7286: real time    0.7286

 eigenvalue-minimisations  :   784
 total energy-change (2. order) : 0.6904562E-01  (-0.7790965E-02)
 number of electron     144.9999949 magnetization 
 augmentation part        3.6375701 magnetization 

 Broyden mixing:
  rms(total) = 0.41105E-01    rms(broyden)= 0.41098E-01
  rms(prec ) = 0.75128E-01
  weight for this iteration     100.00

 eigenvalues of (default mixing * dielectric matrix)
  average eigenvalue GAMMA=   1.6806
  2.2390  2.2390  0.9863  1.2583

 Free energy of the ion-electron system (eV)
  ---------------------------------------------------
  alpha Z        PSCENC =        75.86328590
  Ewald energy   TEWEN  =     15365.79322026
  -Hartree energ DENC   =    -19923.17925829
  -exchange      EXHF   =         0.00000000
  -V(xc)+E(xc)   XCENC  =       502.52400836
  PAW double counting   =     15474.42062805   -15499.82314402
  entropy T*S    EENTRO =        -0.01262702
  eigenvalues    EBANDS =     -1740.57949994
  atomic energy  EATOM  =      5414.72960801
  Solvation  Ediel_sol  =         0.00000000
  ---------------------------------------------------
  free energy    TOTEN  =      -330.26377868 eV

  energy without entropy =     -330.25115166  energy(sigma->0) =     -330.25746517


--------------------------------------------------------------------------------------------------------


--------------------------------------- Iteration      1(  10)  ---------------------------------------


    POTLOK:  cpu time    0.0411: real time    0.0414
    SETDIJ:  cpu time    0.0015: real time    0.0015
    EDDIAG:  cpu time    0.2014: real time    0.2015
  RMM-DIIS:  cpu time    0.3604: real time    0.3603
    ORTHCH:  cpu time    0.0475: real time    0.0474
       DOS:  cpu time    0.0007: real time    0.0007
    CHARGE:  cpu time    0.0317: real time    0.0317
    MIXING:  cpu time    0.0011: real time    0.0011
    --------------------------------------------
      LOOP:  cpu time    0.6854: real time    0.6856

 eigenvalue-minimisations  :   787
 total energy-change (2. order) : 0.3497381E-02  (-0.1455258E-02)
 number of electron     144.9999949 magnetization 
 augmentation part        3.6331158 magnetization 

 Broyden mixing:
  rms(total) = 0.22147E-01    rms(broyden)= 0.22144E-01
  rms(prec ) = 0.57681E-01
  weight for this iteration     100.00

 eigenvalues of (default mixing * dielectric matrix)
  average eigenvalue GAMMA=   1.8486
  2.6624  2.6624  0.9812  1.6396  1.2972

 Free energy of the ion-electron system (eV)
  ---------------------------------------------------
  alpha Z        PSCENC =        75.86328590
  Ewald energy   TEWEN  =     15365.79322026
  -Hartree energ DENC   =    -19934.20285049
  -exchange      EXHF   =         0.00000000
  -V(xc)+E(xc)   XCENC  =       502.74336323
  PAW double counting   =     15387.03281104   -15412.53203785
  entropy T*S    EENTRO =        -0.01261412
  eigenvalues    EBANDS =     -1729.67506729
  atomic energy  EATOM  =      5414.72960801
  Solvation  Ediel_sol  =         0.00000000
  ---------------------------------------------------
  free energy    TOTEN  =      -330.26028130 eV

  energy without entropy =     -330.24766718  energy(sigma->0) =     -330.25397424


--------------------------------------------------------------------------------------------------------


--------------------------------------- Iteration      1(  11)  ---------------------------------------


    POTLOK:  cpu time    0.0416: real time    0.0419
    SETDIJ:  cpu time    0.0015: real time    0.0015
    EDDIAG:  cpu time    0.2334: real time    0.2333
  RMM-DIIS:  cpu time    0.4354: real time    0.4354
    ORTHCH:  cpu time    0.0504: real time    0.0504
       DOS:  cpu time    0.0008: real time    0.0008
    CHARGE:  cpu time    0.0375: real time    0.0375
    MIXING:  cpu time    0.0015: real time    0.0015
    --------------------------------------------
      LOOP:  cpu time    0.8022: real time    0.8025

 eigenvalue-minimisations  :   784
 total energy-change (2. order) : 0.1208850E-01  (-0.1437884E-02)
 number of electron     144.9999950 magnetization 
 augmentation part        3.6312633 magnetization 

 Broyden mixing:
  rms(total) = 0.15515E-01    rms(broyden)= 0.15512E-01
  rms(prec ) = 0.30017E-01
  weight for this iteration     100.00

 eigenvalues of (default mixing * dielectric matrix)
  average eigenvalue GAMMA=   1.9084
  3.5217  2.2074  2.2074  1.4881  1.0951  0.9308

 Free energy of the ion-electron system (eV)
  ---------------------------------------------------
  alpha Z        PSCENC =        75.86328590
  Ewald energy   TEWEN  =     15365.79322026
  -Hartree energ DENC   =    -19966.89120941
  -exchange      EXHF   =         0.00000000
  -V(xc)+E(xc)   XCENC  =       502.98752906
  PAW double counting   =     15325.49511144   -15350.90953678
  entropy T*S    EENTRO =        -0.01261053
  eigenvalues    EBANDS =     -1697.30359075
  atomic energy  EATOM  =      5414.72960801
  Solvation  Ediel_sol  =         0.00000000
  ---------------------------------------------------
  free energy    TOTEN  =      -330.24819281 eV

  energy without entropy =     -330.23558228  energy(sigma->0) =     -330.24188754


--------------------------------------------------------------------------------------------------------


--------------------------------------- Iteration      1(  12)  ---------------------------------------


    POTLOK:  cpu time    0.0414: real time    0.0417
    SETDIJ:  cpu time    0.0015: real time    0.0015
    EDDIAG:  cpu time    0.2123: real time    0.2123
  RMM-DIIS:  cpu time    0.3753: real time    0.3754
    ORTHCH:  cpu time    0.0478: real time    0.0477
       DOS:  cpu time    0.0008: real time    0.0007
    CHARGE:  cpu time    0.0318: real time    0.0318
    MIXING:  cpu time    0.0012: real time    0.0012
    --------------------------------------------
      LOOP:  cpu time    0.7129: real time    0.7123

 eigenvalue-minimisations  :   784
 total energy-change (2. order) : 0.7353503E-02  (-0.1140365E-02)
 number of electron     144.9999950 magnetization 
 augmentation part        3.6283707 magnetization 

 Broyden mixing:
  rms(total) = 0.75884E-02    rms(broyden)= 0.75831E-02
  rms(prec ) = 0.16635E-01
  weight for this iteration     100.00

 eigenvalues of (default mixing * dielectric matrix)
  average eigenvalue GAMMA=   2.0750
  5.0248  2.5064  2.2158  0.9157  1.0740  1.3940  1.3940

 Free energy of the ion-electron system (eV)
  ---------------------------------------------------
  alpha Z        PSCENC =        75.86328590
  Ewald energy   TEWEN  =     15365.79322026
  -Hartree energ DENC   =    -19984.17457939
  -exchange      EXHF   =         0.00000000
  -V(xc)+E(xc)   XCENC  =       503.21546924
  PAW double counting   =     15346.11066837   -15371.56164495
  entropy T*S    EENTRO =        -0.01255802
  eigenvalues    EBANDS =     -1680.20430873
  atomic energy  EATOM  =      5414.72960801
  Solvation  Ediel_sol  =         0.00000000
  ---------------------------------------------------
  free energy    TOTEN  =      -330.24083930 eV

  energy without entropy =     -330.22828129  energy(sigma->0) =     -330.23456030


--------------------------------------------------------------------------------------------------------


--------------------------------------- Iteration      1(  13)  ---------------------------------------


    POTLOK:  cpu time    0.0371: real time    0.0407
    SETDIJ:  cpu time    0.0016: real time    0.0015
    EDDIAG:  cpu time    0.2047: real time    0.2047
  RMM-DIIS:  cpu time    0.3718: real time    0.3716
    ORTHCH:  cpu time    0.0471: real time    0.0472
       DOS:  cpu time    0.0010: real time    0.0008
    CHARGE:  cpu time    0.0318: real time    0.0320
    MIXING:  cpu time    0.0013: real time    0.0013
    --------------------------------------------
      LOOP:  cpu time    0.6954: real time    0.6999

 eigenvalue-minimisations  :   788
 total energy-change (2. order) :-0.4873595E-02  (-0.1315731E-03)
 number of electron     144.9999950 magnetization 
 augmentation part        3.6270529 magnetization 

 Broyden mixing:
  rms(total) = 0.91901E-02    rms(broyden)= 0.91885E-02
  rms(prec ) = 0.13225E-01
  weight for this iteration     100.00

 eigenvalues of (default mixing * dielectric matrix)
  average eigenvalue GAMMA=   2.1728
  5.7632  2.5705  2.3667  2.3667  1.2403  0.9553  1.0597  1.0597

 Free energy of the ion-electron system (eV)
  ---------------------------------------------------
  alpha Z        PSCENC =        75.86328590
  Ewald energy   TEWEN  =     15365.79322026
  -Hartree energ DENC   =    -19991.23217118
  -exchange      EXHF   =         0.00000000
  -V(xc)+E(xc)   XCENC  =       503.22641221
  PAW double counting   =     15287.56750051   -15313.03518937
  entropy T*S    EENTRO =        -0.01258290
  eigenvalues    EBANDS =     -1673.14579635
  atomic energy  EATOM  =      5414.72960801
  Solvation  Ediel_sol  =         0.00000000
  ---------------------------------------------------
  free energy    TOTEN  =      -330.24571290 eV

  energy without entropy =     -330.23313000  energy(sigma->0) =     -330.23942145


--------------------------------------------------------------------------------------------------------


--------------------------------------- Iteration      1(  14)  ---------------------------------------


    POTLOK:  cpu time    0.0403: real time    0.0407
    SETDIJ:  cpu time    0.0015: real time    0.0015
    EDDIAG:  cpu time    0.2858: real time    0.2866
  RMM-DIIS:  cpu time    0.3653: real time    0.3652
    ORTHCH:  cpu time    0.0477: real time    0.0476
       DOS:  cpu time    0.0006: real time    0.0005
    CHARGE:  cpu time    0.0317: real time    0.0317
    MIXING:  cpu time    0.0014: real time    0.0014
    --------------------------------------------
      LOOP:  cpu time    0.7742: real time    0.7753

 eigenvalue-minimisations  :   784
 total energy-change (2. order) :-0.9345928E-02  (-0.1665843E-03)
 number of electron     144.9999950 magnetization 
 augmentation part        3.6273186 magnetization 

 Broyden mixing:
  rms(total) = 0.42892E-02    rms(broyden)= 0.42888E-02
  rms(prec ) = 0.63510E-02
  weight for this iteration     100.00

 eigenvalues of (default mixing * dielectric matrix)
  average eigenvalue GAMMA=   2.2406
  6.3046  3.3843  2.3420  2.2524  1.4688  1.4688  0.9439  0.9439  1.0565

 Free energy of the ion-electron system (eV)
  ---------------------------------------------------
  alpha Z        PSCENC =        75.86328590
  Ewald energy   TEWEN  =     15365.79322026
  -Hartree energ DENC   =    -19994.38387400
  -exchange      EXHF   =         0.00000000
  -V(xc)+E(xc)   XCENC  =       503.17967768
  PAW double counting   =     15334.90734046   -15360.34948502
  entropy T*S    EENTRO =        -0.01256391
  eigenvalues    EBANDS =     -1669.98226821
  atomic energy  EATOM  =      5414.72960801
  Solvation  Ediel_sol  =         0.00000000
  ---------------------------------------------------
  free energy    TOTEN  =      -330.25505883 eV

  energy without entropy =     -330.24249492  energy(sigma->0) =     -330.24877687


--------------------------------------------------------------------------------------------------------


--------------------------------------- Iteration      1(  15)  ---------------------------------------


    POTLOK:  cpu time    0.0372: real time    0.0403
    SETDIJ:  cpu time    0.0015: real time    0.0015
    EDDIAG:  cpu time    0.2024: real time    0.2026
  RMM-DIIS:  cpu time    0.3693: real time    0.3697
    ORTHCH:  cpu time    0.0475: real time    0.0475
       DOS:  cpu time    0.0008: real time    0.0008
    CHARGE:  cpu time    0.0317: real time    0.0318
    MIXING:  cpu time    0.0013: real time    0.0013
    --------------------------------------------
      LOOP:  cpu time    0.6917: real time    0.6954

 eigenvalue-minimisations  :   785
 total energy-change (2. order) :-0.3888040E-02  (-0.5089752E-04)
 number of electron     144.9999950 magnetization 
 augmentation part        3.6273496 magnetization 

 Broyden mixing:
  rms(total) = 0.25462E-02    rms(broyden)= 0.25460E-02
  rms(prec ) = 0.35005E-02
  weight for this iteration     100.00

 eigenvalues of (default mixing * dielectric matrix)
  average eigenvalue GAMMA=   2.4073
  7.0460  4.5933  2.5970  2.1970  2.1970  1.2234  1.2234  0.9543  1.0206  1.0206

 Free energy of the ion-electron system (eV)
  ---------------------------------------------------
  alpha Z        PSCENC =        75.86328590
  Ewald energy   TEWEN  =     15365.79322026
  -Hartree energ DENC   =    -19995.46217245
  -exchange      EXHF   =         0.00000000
  -V(xc)+E(xc)   XCENC  =       503.16840316
  PAW double counting   =     15328.74651773   -15354.19264151
  entropy T*S    EENTRO =        -0.01256912
  eigenvalues    EBANDS =     -1668.89259885
  atomic energy  EATOM  =      5414.72960801
  Solvation  Ediel_sol  =         0.00000000
  ---------------------------------------------------
  free energy    TOTEN  =      -330.25894687 eV

  energy without entropy =     -330.24637775  energy(sigma->0) =     -330.25266231


--------------------------------------------------------------------------------------------------------


--------------------------------------- Iteration      1(  16)  ---------------------------------------


    POTLOK:  cpu time    0.0370: real time    0.0404
    SETDIJ:  cpu time    0.0015: real time    0.0015
    EDDIAG:  cpu time    0.2145: real time    0.2155
  RMM-DIIS:  cpu time    0.3706: real time    0.3705
    ORTHCH:  cpu time    0.0478: real time    0.0477
       DOS:  cpu time    0.0005: real time    0.0005
    CHARGE:  cpu time    0.0317: real time    0.0317
    MIXING:  cpu time    0.0016: real time    0.0023
    --------------------------------------------
      LOOP:  cpu time    0.7051: real time    0.7100

 eigenvalue-minimisations  :   788
 total energy-change (2. order) :-0.2317825E-02  (-0.2441353E-04)
 number of electron     144.9999950 magnetization 
 augmentation part        3.6272479 magnetization 

 Broyden mixing:
  rms(total) = 0.84846E-03    rms(broyden)= 0.84831E-03
  rms(prec ) = 0.12636E-02
  weight for this iteration     100.00

 eigenvalues of (default mixing * dielectric matrix)
  average eigenvalue GAMMA=   2.4461
  7.8904  4.9355  2.6442  2.2970  2.2970  1.6378  1.1655  1.1027  0.9616  0.9877
  0.9877

 Free energy of the ion-electron system (eV)
  ---------------------------------------------------
  alpha Z        PSCENC =        75.86328590
  Ewald energy   TEWEN  =     15365.79322026
  -Hartree energ DENC   =    -19996.25937540
  -exchange      EXHF   =         0.00000000
  -V(xc)+E(xc)   XCENC  =       503.17116605
  PAW double counting   =     15322.98025063   -15348.42841660
  entropy T*S    EENTRO =        -0.01257297
  eigenvalues    EBANDS =     -1668.09843057
  atomic energy  EATOM  =      5414.72960801
  Solvation  Ediel_sol  =         0.00000000
  ---------------------------------------------------
  free energy    TOTEN  =      -330.26126469 eV

  energy without entropy =     -330.24869172  energy(sigma->0) =     -330.25497821


--------------------------------------------------------------------------------------------------------


--------------------------------------- Iteration      1(  17)  ---------------------------------------


    POTLOK:  cpu time    0.0371: real time    0.0403
    SETDIJ:  cpu time    0.0015: real time    0.0015
    EDDIAG:  cpu time    0.2010: real time    0.2009
  RMM-DIIS:  cpu time    0.2809: real time    0.2811
    ORTHCH:  cpu time    0.0478: real time    0.0477
       DOS:  cpu time    0.0005: real time    0.0005
    CHARGE:  cpu time    0.0315: real time    0.0315
    MIXING:  cpu time    0.0015: real time    0.0015
    --------------------------------------------
      LOOP:  cpu time    0.6018: real time    0.6051

 eigenvalue-minimisations  :   598
 total energy-change (2. order) :-0.7118341E-03  (-0.3920905E-05)
 number of electron     144.9999950 magnetization 
 augmentation part        3.6272336 magnetization 

 Broyden mixing:
  rms(total) = 0.49022E-03    rms(broyden)= 0.49016E-03
  rms(prec ) = 0.63881E-03
  weight for this iteration     100.00

 eigenvalues of (default mixing * dielectric matrix)
  average eigenvalue GAMMA=   2.5871
  9.0087  5.5988  3.0603  2.4847  2.1326  2.1326  1.4172  1.2198  0.9779  0.9779
  1.0170  1.0170

 Free energy of the ion-electron system (eV)
  ---------------------------------------------------
  alpha Z        PSCENC =        75.86328590
  Ewald energy   TEWEN  =     15365.79322026
  -Hartree energ DENC   =    -19996.38673209
  -exchange      EXHF   =         0.00000000
  -V(xc)+E(xc)   XCENC  =       503.17121410
  PAW double counting   =     15319.23789969   -15344.68667215
  entropy T*S    EENTRO =        -0.01257397
  eigenvalues    EBANDS =     -1667.97122628
  atomic energy  EATOM  =      5414.72960801
  Solvation  Ediel_sol  =         0.00000000
  ---------------------------------------------------
  free energy    TOTEN  =      -330.26197653 eV

  energy without entropy =     -330.24940256  energy(sigma->0) =     -330.25568954


--------------------------------------------------------------------------------------------------------


--------------------------------------- Iteration      1(  18)  ---------------------------------------


    POTLOK:  cpu time    0.0370: real time    0.0406
    SETDIJ:  cpu time    0.0015: real time    0.0015
    EDDIAG:  cpu time    0.2009: real time    0.2008
  RMM-DIIS:  cpu time    0.2920: real time    0.2919
    ORTHCH:  cpu time    0.0477: real time    0.0477
       DOS:  cpu time    0.0012: real time    0.0012
    CHARGE:  cpu time    0.0317: real time    0.0317
    MIXING:  cpu time    0.0016: real time    0.0016
    --------------------------------------------
      LOOP:  cpu time    0.6136: real time    0.6171

 eigenvalue-minimisations  :   571
 total energy-change (2. order) :-0.2949434E-03  (-0.1246068E-05)
 number of electron     144.9999950 magnetization 
 augmentation part        3.6272221 magnetization 

 Broyden mixing:
  rms(total) = 0.23945E-03    rms(broyden)= 0.23936E-03
  rms(prec ) = 0.27256E-03
  weight for this iteration     100.00

 eigenvalues of (default mixing * dielectric matrix)
  average eigenvalue GAMMA=   2.5847
  9.3754  5.6816  3.4471  2.3549  2.3549  2.3657  1.5226  1.2492  1.2492  0.9855
  0.9855  1.0149  1.0149

 Free energy of the ion-electron system (eV)
  ---------------------------------------------------
  alpha Z        PSCENC =        75.86328590
  Ewald energy   TEWEN  =     15365.79322026
  -Hartree energ DENC   =    -19996.43156260
  -exchange      EXHF   =         0.00000000
  -V(xc)+E(xc)   XCENC  =       503.17194415
  PAW double counting   =     15319.67640964   -15345.12534554
  entropy T*S    EENTRO =        -0.01257310
  eigenvalues    EBANDS =     -1667.92725820
  atomic energy  EATOM  =      5414.72960801
  Solvation  Ediel_sol  =         0.00000000
  ---------------------------------------------------
  free energy    TOTEN  =      -330.26227147 eV

  energy without entropy =     -330.24969837  energy(sigma->0) =     -330.25598492


--------------------------------------------------------------------------------------------------------


--------------------------------------- Iteration      1(  19)  ---------------------------------------


    POTLOK:  cpu time    0.0379: real time    0.0413
    SETDIJ:  cpu time    0.0015: real time    0.0015
    EDDIAG:  cpu time    0.2016: real time    0.2018
  RMM-DIIS:  cpu time    0.2577: real time    0.2576
    ORTHCH:  cpu time    0.0478: real time    0.0478
       DOS:  cpu time    0.0007: real time    0.0007
    CHARGE:  cpu time    0.0314: real time    0.0314
    MIXING:  cpu time    0.0017: real time    0.0016
    --------------------------------------------
      LOOP:  cpu time    0.5802: real time    0.5837

 eigenvalue-minimisations  :   510
 total energy-change (2. order) :-0.4793525E-04  (-0.1014310E-06)
 number of electron     144.9999950 magnetization 
 augmentation part        3.6272150 magnetization 

 Broyden mixing:
  rms(total) = 0.81178E-04    rms(broyden)= 0.81088E-04
  rms(prec ) = 0.94102E-04
  weight for this iteration     100.00

 eigenvalues of (default mixing * dielectric matrix)
  average eigenvalue GAMMA=   2.5701
  9.5147  5.9042  3.5463  2.6239  2.2308  2.2308  2.1494  1.4884  1.1607  1.1607
  1.0127  1.0127  0.9732  0.9732

 Free energy of the ion-electron system (eV)
  ---------------------------------------------------
  alpha Z        PSCENC =        75.86328590
  Ewald energy   TEWEN  =     15365.79322026
  -Hartree energ DENC   =    -19996.49860721
  -exchange      EXHF   =         0.00000000
  -V(xc)+E(xc)   XCENC  =       503.17238518
  PAW double counting   =     15320.66893816   -15346.11742187
  entropy T*S    EENTRO =        -0.01257233
  eigenvalues    EBANDS =     -1667.86115551
  atomic energy  EATOM  =      5414.72960801
  Solvation  Ediel_sol  =         0.00000000
  ---------------------------------------------------
  free energy    TOTEN  =      -330.26231940 eV

  energy without entropy =     -330.24974708  energy(sigma->0) =     -330.25603324


--------------------------------------------------------------------------------------------------------


--------------------------------------- Iteration      1(  20)  ---------------------------------------


    POTLOK:  cpu time    0.0368: real time    0.0403
    SETDIJ:  cpu time    0.0015: real time    0.0015
    EDDIAG:  cpu time    0.2008: real time    0.2007
  RMM-DIIS:  cpu time    0.2441: real time    0.2443
    ORTHCH:  cpu time    0.0474: real time    0.0474
       DOS:  cpu time    0.0006: real time    0.0006
    CHARGE:  cpu time    0.0316: real time    0.0316
    MIXING:  cpu time    0.0018: real time    0.0017
    --------------------------------------------
      LOOP:  cpu time    0.5645: real time    0.5681

 eigenvalue-minimisations  :   489
 total energy-change (2. order) :-0.1165162E-04  (-0.2723489E-07)
 number of electron     144.9999950 magnetization 
 augmentation part        3.6272119 magnetization 

 Broyden mixing:
  rms(total) = 0.19704E-04    rms(broyden)= 0.19592E-04
  rms(prec ) = 0.25115E-04
  weight for this iteration     100.00

 eigenvalues of (default mixing * dielectric matrix)
  average eigenvalue GAMMA=   2.5244
  9.6181  5.8904  3.8650  2.6637  2.2512  2.2512  2.2916  1.4546  1.2668  1.2668
  1.0003  1.0003  0.9772  0.9772  1.0912

 Free energy of the ion-electron system (eV)
  ---------------------------------------------------
  alpha Z        PSCENC =        75.86328590
  Ewald energy   TEWEN  =     15365.79322026
  -Hartree energ DENC   =    -19996.47865095
  -exchange      EXHF   =         0.00000000
  -V(xc)+E(xc)   XCENC  =       503.17206820
  PAW double counting   =     15320.40737284   -15345.85602567
  entropy T*S    EENTRO =        -0.01257273
  eigenvalues    EBANDS =     -1667.88063692
  atomic energy  EATOM  =      5414.72960801
  Solvation  Ediel_sol  =         0.00000000
  ---------------------------------------------------
  free energy    TOTEN  =      -330.26233106 eV

  energy without entropy =     -330.24975832  energy(sigma->0) =     -330.25604469


--------------------------------------------------------------------------------------------------------


--------------------------------------- Iteration      1(  21)  ---------------------------------------


    POTLOK:  cpu time    0.0379: real time    0.0417
    SETDIJ:  cpu time    0.0015: real time    0.0015
    EDDIAG:  cpu time    0.2019: real time    0.2018
  RMM-DIIS:  cpu time    0.2071: real time    0.2070
    ORTHCH:  cpu time    0.0480: real time    0.0480
       DOS:  cpu time    0.0006: real time    0.0006
    CHARGE:  cpu time    0.0313: real time    0.0314
    MIXING:  cpu time    0.0018: real time    0.0018
    --------------------------------------------
      LOOP:  cpu time    0.5302: real time    0.5338

 eigenvalue-minimisations  :   312
 total energy-change (2. order) :-0.2076678E-05  (-0.6579958E-08)
 number of electron     144.9999950 magnetization 
 augmentation part        3.6272115 magnetization 

 Broyden mixing:
  rms(total) = 0.75618E-05    rms(broyden)= 0.75175E-05
  rms(prec ) = 0.96660E-05
  weight for this iteration     100.00

 eigenvalues of (default mixing * dielectric matrix)
  average eigenvalue GAMMA=   2.4742
  9.5743  5.9339  3.8299  2.7993  2.4000  2.1561  2.1561  1.9890  1.4055  1.1829
  1.1829  1.0099  1.0099  0.9599  0.9986  0.9986

 Free energy of the ion-electron system (eV)
  ---------------------------------------------------
  alpha Z        PSCENC =        75.86328590
  Ewald energy   TEWEN  =     15365.79322026
  -Hartree energ DENC   =    -19996.48331792
  -exchange      EXHF   =         0.00000000
  -V(xc)+E(xc)   XCENC  =       503.17206098
  PAW double counting   =     15320.41769456   -15345.86632199
  entropy T*S    EENTRO =        -0.01257263
  eigenvalues    EBANDS =     -1667.87599031
  atomic energy  EATOM  =      5414.72960801
  Solvation  Ediel_sol  =         0.00000000
  ---------------------------------------------------
  free energy    TOTEN  =      -330.26233313 eV

  energy without entropy =     -330.24976050  energy(sigma->0) =     -330.25604682


--------------------------------------------------------------------------------------------------------


--------------------------------------- Iteration      1(  22)  ---------------------------------------


    POTLOK:  cpu time    0.0376: real time    0.0410
    SETDIJ:  cpu time    0.0015: real time    0.0015
    EDDIAG:  cpu time    0.2002: real time    0.2003
  RMM-DIIS:  cpu time    0.1894: real time    0.1893
    ORTHCH:  cpu time    0.0475: real time    0.0474
       DOS:  cpu time    0.0010: real time    0.0010
    --------------------------------------------
      LOOP:  cpu time    0.4771: real time    0.4805

 eigenvalue-minimisations  :   230
 total energy-change (2. order) :-0.3529967E-06  (-0.1491534E-08)
 number of electron     144.9999950 magnetization 
 augmentation part        3.6272115 magnetization 

 Free energy of the ion-electron system (eV)
  ---------------------------------------------------
  alpha Z        PSCENC =        75.86328590
  Ewald energy   TEWEN  =     15365.79322026
  -Hartree energ DENC   =    -19996.48180909
  -exchange      EXHF   =         0.00000000
  -V(xc)+E(xc)   XCENC  =       503.17199669
  PAW double counting   =     15320.44899017   -15345.89759437
  entropy T*S    EENTRO =        -0.01257262
  eigenvalues    EBANDS =     -1667.87745844
  atomic energy  EATOM  =      5414.72960801
  Solvation  Ediel_sol  =         0.00000000
  ---------------------------------------------------
  free energy    TOTEN  =      -330.26233349 eV

  energy without entropy =     -330.24976086  energy(sigma->0) =     -330.25604718


--------------------------------------------------------------------------------------------------------


 average (electrostatic) potential at core
  the test charge radii are     0.6991  0.7089
  (the norm of the test charge is              1.0000)
       1 -57.4855       2 -57.4419       3 -57.4259       4 -57.5335       5 -57.8863
       6 -57.6120       7 -57.7582       8 -57.7617       9 -57.4889      10 -57.6317
      11 -57.6056      12 -57.4345      13 -57.5077      14 -57.4143      15 -57.4190
      16 -57.5807      17 -57.8172      18 -58.8447      19 -58.7954      20 -57.5050
      21 -57.8110      22 -57.6609      23 -57.4425      24 -57.4855      25 -57.4143
      26 -57.4259      27 -57.5807      28 -57.8863      29 -57.8172      30 -57.7582
      31 -58.7954      32 -57.4889      33 -57.8110      34 -57.6056      35 -57.4425
      36 -74.4317
 
 
 
 E-fermi :  -1.4402     XC(G=0):  -2.8961     alpha+bet : -2.5404


 k-point     1 :       0.0000    0.0000    0.0000
  band No.  band energies     occupation 
      1     -23.7917      2.00000
      2     -21.4687      2.00000
      3     -21.1632      2.00000
      4     -20.6287      2.00000
      5     -20.0394      2.00000
      6     -19.5464      2.00000
      7     -19.3753      2.00000
      8     -19.2584      2.00000
      9     -19.1962      2.00000
     10     -19.1688      2.00000
     11     -19.1446      2.00000
     12     -17.8036      2.00000
     13     -17.4798      2.00000
     14     -17.4589      2.00000
     15     -17.3526      2.00000
     16     -16.6519      2.00000
     17     -15.8007      2.00000
     18     -15.2659      2.00000
     19     -15.1272      2.00000
     20     -14.9789      2.00000
     21     -14.8724      2.00000
     22     -14.0845      2.00000
     23     -13.9194      2.00000
     24     -13.7185      2.00000
     25     -13.6481      2.00000
     26     -13.1106      2.00000
     27     -12.9553      2.00000
     28     -12.2127      2.00000
     29     -12.1761      2.00000
     30     -12.1483      2.00000
     31     -11.9098      2.00000
     32     -11.8996      2.00000
     33     -11.8634      2.00000
     34     -10.7610      2.00000
     35     -10.6118      2.00000
     36     -10.3505      2.00000
     37     -10.2987      2.00000
     38     -10.2811      2.00000
     39     -10.0789      2.00000
     40     -10.0690      2.00000
     41      -9.3021      2.00000
     42      -9.0944      2.00000
     43      -9.0899      2.00000
     44      -9.0825      2.00000
     45      -8.7398      2.00000
     46      -8.2135      2.00000
     47      -8.2035      2.00000
     48      -8.1025      2.00000
     49      -8.0564      2.00000
     50      -8.0112      2.00000
     51      -7.9979      2.00000
     52      -7.9669      2.00000
     53      -7.6699      2.00000
     54      -7.6698      2.00000
     55      -7.5959      2.00000
     56      -7.1888      2.00000
     57      -6.9519      2.00000
     58      -6.9039      2.00000
     59      -6.8456      2.00000
     60      -6.8352      2.00000
     61      -6.8114      2.00000
     62      -6.6638      2.00000
     63      -6.3841      2.00000
     64      -5.3496      2.00000
     65      -5.3019      2.00000
     66      -5.2472      2.00000
     67      -4.9525      2.00000
     68      -4.9247      2.00000
     69      -4.8657      2.00000
     70      -4.6173      2.00000
     71      -2.6448      2.00000
     72      -2.2716      2.00000
     73      -2.2692      2.00000
     74      -2.2187      2.00000
     75      -0.7106      0.00000
     76      -0.0852      0.00000
     77       0.2383      0.00000
     78       0.2892      0.00000
     79       0.3369      0.00000
     80       0.9930      0.00000
     81       1.8892      0.00000
     82       1.8976      0.00000
     83       1.9203      0.00000
     84       2.0731      0.00000
     85       2.6385      0.00000
     86       2.6541      0.00000
     87       2.7308      0.00000
     88       2.7371      0.00000
     89       2.7620      0.00000
     90       2.7829      0.00000
     91       3.4302      0.00000
     92       4.0677      0.00000
     93       4.2380      0.00000
     94       4.4012      0.00000
     95       5.0072      0.00000
     96       5.3201      0.00000
     97       5.4090      0.00000
     98       5.4629      0.00000

 k-point     2 :       0.5000    0.0000    0.0000
  band No.  band energies     occupation 
      1     -23.7915      2.00000
      2     -21.5222      2.00000
      3     -21.1028      2.00000
      4     -20.3917      2.00000
      5     -20.1256      2.00000
      6     -20.0029      2.00000
      7     -19.5689      2.00000
      8     -19.5635      2.00000
      9     -18.8552      2.00000
     10     -18.5199      2.00000
     11     -18.5081      2.00000
     12     -18.4220      2.00000
     13     -17.9788      2.00000
     14     -17.8393      2.00000
     15     -16.5229      2.00000
     16     -16.2321      2.00000
     17     -16.2136      2.00000
     18     -16.0549      2.00000
     19     -14.7538      2.00000
     20     -14.7461      2.00000
     21     -14.3810      2.00000
     22     -14.1492      2.00000
     23     -14.1298      2.00000
     24     -13.9846      2.00000
     25     -13.1975      2.00000
     26     -13.0902      2.00000
     27     -12.9737      2.00000
     28     -12.9040      2.00000
     29     -12.3952      2.00000
     30     -12.1739      2.00000
     31     -11.9293      2.00000
     32     -11.8959      2.00000
     33     -11.0802      2.00000
     34     -11.0195      2.00000
     35     -10.8003      2.00000
     36     -10.7097      2.00000
     37     -10.2542      2.00000
     38     -10.0475      2.00000
     39      -9.7776      2.00000
     40      -9.5692      2.00000
     41      -9.2802      2.00000
     42      -9.2322      2.00000
     43      -8.8982      2.00000
     44      -8.8137      2.00000
     45      -8.7773      2.00000
     46      -8.5625      2.00000
     47      -8.3738      2.00000
     48      -8.3258      2.00000
     49      -8.2598      2.00000
     50      -8.1647      2.00000
     51      -8.1235      2.00000
     52      -8.1076      2.00000
     53      -7.8265      2.00000
     54      -7.5996      2.00000
     55      -7.4762      2.00000
     56      -7.2926      2.00000
     57      -7.2862      2.00000
     58      -7.2828      2.00000
     59      -6.3534      2.00000
     60      -6.2358      2.00000
     61      -6.0729      2.00000
     62      -6.0365      2.00000
     63      -5.9911      2.00000
     64      -5.9067      2.00000
     65      -5.8107      2.00000
     66      -5.6292      2.00000
     67      -5.4699      2.00000
     68      -5.3659      2.00000
     69      -3.9229      2.00000
     70      -3.6417      2.00000
     71      -3.6244      2.00000
     72      -3.5656      2.00000
     73      -1.4138      0.45415
     74      -0.9922      0.00000
     75      -0.9627      0.00000
     76      -0.8901      0.00000
     77       0.2625      0.00000
     78       0.6126      0.00000
     79       1.1461      0.00000
     80       1.1578      0.00000
     81       1.3088      0.00000
     82       1.4560      0.00000
     83       1.5151      0.00000
     84       1.5372      0.00000
     85       2.0854      0.00000
     86       2.1958      0.00000
     87       2.6390      0.00000
     88       2.8069      0.00000
     89       3.0031      0.00000
     90       3.2362      0.00000
     91       3.4869      0.00000
     92       3.5876      0.00000
     93       3.8474      0.00000
     94       3.8542      0.00000
     95       4.8970      0.00000
     96       5.2582      0.00000
     97       5.3952      0.00000
     98       5.5903      0.00000

 k-point     3 :       0.0000    0.3333    0.0000
  band No.  band energies     occupation 
      1     -23.7730      2.00000
      2     -21.3654      2.00000
      3     -20.9548      2.00000
      4     -20.9305      2.00000
      5     -20.4303      2.00000
      6     -20.2873      2.00000
      7     -19.5497      2.00000
      8     -19.0919      2.00000
      9     -18.7258      2.00000
     10     -18.5168      2.00000
     11     -18.4075      2.00000
     12     -17.8709      2.00000
     13     -17.7668      2.00000
     14     -17.1190      2.00000
     15     -16.5805      2.00000
     16     -16.3590      2.00000
     17     -16.3075      2.00000
     18     -15.9143      2.00000
     19     -15.5705      2.00000
     20     -15.4889      2.00000
     21     -15.4573      2.00000
     22     -14.9501      2.00000
     23     -14.1828      2.00000
     24     -14.0131      2.00000
     25     -13.7105      2.00000
     26     -12.6231      2.00000
     27     -12.2941      2.00000
     28     -12.1475      2.00000
     29     -11.9524      2.00000
     30     -11.8924      2.00000
     31     -11.8216      2.00000
     32     -11.6419      2.00000
     33     -10.8510      2.00000
     34     -10.5196      2.00000
     35     -10.4236      2.00000
     36     -10.1132      2.00000
     37     -10.1035      2.00000
     38      -9.8613      2.00000
     39      -9.7596      2.00000
     40      -9.6322      2.00000
     41      -9.6255      2.00000
     42      -9.2014      2.00000
     43      -9.0327      2.00000
     44      -8.8882      2.00000
     45      -8.8561      2.00000
     46      -8.8441      2.00000
     47      -8.8271      2.00000
     48      -8.7513      2.00000
     49      -8.1968      2.00000
     50      -8.1940      2.00000
     51      -8.1060      2.00000
     52      -8.0741      2.00000
     53      -8.0002      2.00000
     54      -7.6636      2.00000
     55      -7.5051      2.00000
     56      -7.1967      2.00000
     57      -7.0480      2.00000
     58      -6.9620      2.00000
     59      -6.9490      2.00000
     60      -6.6490      2.00000
     61      -6.2431      2.00000
     62      -6.1227      2.00000
     63      -6.0038      2.00000
     64      -5.8990      2.00000
     65      -5.8034      2.00000
     66      -5.4489      2.00000
     67      -5.3875      2.00000
     68      -4.6262      2.00000
     69      -4.4051      2.00000
     70      -4.3014      2.00000
     71      -3.9649      2.00000
     72      -3.5958      2.00000
     73      -1.4300      0.77293
     74      -0.9583      0.00000
     75      -0.7152      0.00000
     76      -0.6234      0.00000
     77      -0.3631      0.00000
     78       0.3110      0.00000
     79       0.5697      0.00000
     80       1.2912      0.00000
     81       1.4450      0.00000
     82       1.6975      0.00000
     83       1.7764      0.00000
     84       2.1574      0.00000
     85       2.2092      0.00000
     86       2.2181      0.00000
     87       2.2201      0.00000
     88       2.3849      0.00000
     89       2.5127      0.00000
     90       2.7109      0.00000
     91       3.0798      0.00000
     92       3.1091      0.00000
     93       3.1161      0.00000
     94       3.1267      0.00000
     95       3.9587      0.00000
     96       4.6209      0.00000
     97       5.1700      0.00000
     98       5.5937      0.00000

 k-point     4 :       0.5000    0.3333    0.0000
  band No.  band energies     occupation 
      1     -23.7729      2.00000
      2     -21.3041      2.00000
      3     -21.2252      2.00000
      4     -20.6510      2.00000
      5     -20.4228      2.00000
      6     -20.1722      2.00000
      7     -19.6866      2.00000
      8     -19.5115      2.00000
      9     -18.8913      2.00000
     10     -18.1013      2.00000
     11     -17.9676      2.00000
     12     -17.7130      2.00000
     13     -17.3372      2.00000
     14     -17.1482      2.00000
     15     -17.0934      2.00000
     16     -16.9967      2.00000
     17     -16.7866      2.00000
     18     -16.3173      2.00000
     19     -15.2197      2.00000
     20     -15.0961      2.00000
     21     -14.7068      2.00000
     22     -14.5165      2.00000
     23     -14.1832      2.00000
     24     -13.9182      2.00000
     25     -13.6288      2.00000
     26     -13.5373      2.00000
     27     -13.0380      2.00000
     28     -12.7745      2.00000
     29     -12.0359      2.00000
     30     -11.4695      2.00000
     31     -11.1614      2.00000
     32     -10.9994      2.00000
     33     -10.8437      2.00000
     34     -10.7935      2.00000
     35     -10.2807      2.00000
     36     -10.0847      2.00000
     37     -10.0429      2.00000
     38      -9.7807      2.00000
     39      -9.7019      2.00000
     40      -9.5825      2.00000
     41      -9.3084      2.00000
     42      -9.2714      2.00000
     43      -9.1266      2.00000
     44      -9.0205      2.00000
     45      -9.0071      2.00000
     46      -8.7821      2.00000
     47      -8.7150      2.00000
     48      -8.6714      2.00000
     49      -8.5576      2.00000
     50      -8.5353      2.00000
     51      -8.2357      2.00000
     52      -8.0890      2.00000
     53      -8.0800      2.00000
     54      -7.9100      2.00000
     55      -7.3088      2.00000
     56      -7.1692      2.00000
     57      -7.1683      2.00000
     58      -6.9372      2.00000
     59      -6.7919      2.00000
     60      -6.7326      2.00000
     61      -6.2570      2.00000
     62      -6.0714      2.00000
     63      -6.0150      2.00000
     64      -5.6678      2.00000
     65      -5.4911      2.00000
     66      -5.1614      2.00000
     67      -4.9640      2.00000
     68      -4.8607      2.00000
     69      -4.6451      2.00000
     70      -4.4278      2.00000
     71      -4.2461      2.00000
     72      -3.9471      2.00000
     73      -1.2363      0.00000
     74      -0.5732      0.00000
     75      -0.3663      0.00000
     76      -0.2053      0.00000
     77      -0.1927      0.00000
     78       0.0607      0.00000
     79       0.3009      0.00000
     80       0.5376      0.00000
     81       1.1139      0.00000
     82       1.4434      0.00000
     83       1.4900      0.00000
     84       1.6077      0.00000
     85       2.3374      0.00000
     86       2.3820      0.00000
     87       2.4967      0.00000
     88       2.5034      0.00000
     89       3.1444      0.00000
     90       3.1842      0.00000
     91       3.2879      0.00000
     92       3.4369      0.00000
     93       3.6123      0.00000
     94       4.3821      0.00000
     95       4.6347      0.00000
     96       5.1010      0.00000
     97       5.4585      0.00000
     98       5.6765      0.00000


--------------------------------------------------------------------------------------------------------


 soft charge-density along one line, spin component           1
         0         1         2         3         4         5         6         7         8         9
 total charge-density along one line
 
 pseudopotential strength for first ion, spin component:           1
 10.177  13.533   0.000   0.000   0.000  -0.001  -0.000  -0.001
 13.533  17.994   0.000   0.000   0.000  -0.001  -0.000  -0.001
  0.000   0.000  -4.310   0.000  -0.000   8.430  -0.000   0.000
  0.000   0.000   0.000  -4.302   0.000  -0.000   8.419  -0.000
  0.000   0.000  -0.000   0.000  -4.310   0.000  -0.000   8.429
 -0.001  -0.001   8.430  -0.000   0.000 -18.622   0.000  -0.000
 -0.000  -0.000  -0.000   8.419  -0.000   0.000 -18.610   0.000
 -0.001  -0.001   0.000  -0.000   8.429  -0.000   0.000 -18.621
 total augmentation occupancy for first ion, spin component:           1
  8.185  -3.641  -0.002  -0.000   0.001  -0.000   0.000   0.001
 -3.641   1.675   0.001   0.000  -0.003   0.000  -0.000  -0.000
 -0.002   0.001   1.818   0.000  -0.002   0.168  -0.000   0.000
 -0.000   0.000   0.000   1.205   0.000  -0.000   0.071   0.000
  0.001  -0.003  -0.002   0.000   1.823   0.000  -0.000   0.168
 -0.000   0.000   0.168  -0.000   0.000   0.017  -0.000   0.000
  0.000  -0.000  -0.000   0.071  -0.000  -0.000   0.005  -0.000
  0.001  -0.000   0.000   0.000   0.168   0.000  -0.000   0.017


------------------------ aborting loop because EDIFF is reached ----------------------------------------


    CHARGE:  cpu time    0.0307: real time    0.0307
    FORLOC:  cpu time    0.0052: real time    0.0059
    FORNL :  cpu time    0.1228: real time    0.1240
    STRESS:  cpu time    0.3678: real time    0.3701
    FORCOR:  cpu time    0.0391: real time    0.0402
    FORHAR:  cpu time    0.0137: real time    0.0147
    MIXING:  cpu time    0.0013: real time    0.0025
    OFIELD:  cpu time    0.0001: real time    0.0008

  FORCE on cell =-STRESS in cart. coord.  units (eV):
  Direction    XX          YY          ZZ          XY          YZ          ZX
  --------------------------------------------------------------------------------------
  Alpha Z    75.86329    75.86329    75.86329
  Ewald   20285.52469 20286.58065-25206.32390    -0.00000     0.00000    -0.00000
  Hartree 19775.53273 19776.27941-19555.33110    -0.00000     0.00000     0.00000
  E(xc)    -541.79996  -541.80713  -562.02033    -0.00000     0.00000    -0.00000
  Local  -41630.40833-41632.02667 42857.71207     0.00000    -0.00000     0.00000
  n-local  -138.64787  -138.64416  -133.60997     0.00000    -0.00000     0.00000
  augment   -12.92626   -12.92641   -11.23360     0.00000     0.00000     0.00000
  Kinetic  2190.58565  2190.58673  2534.96750     0.00000     0.00000    -0.00000
  Fock        0.00000     0.00000     0.00000     0.00000     0.00000     0.00000
  -------------------------------------------------------------------------------------
  Total       3.72393     3.90571     0.02396    -0.00000    -0.00000     0.00000
  in kB       4.21646     4.42229     0.02713    -0.00000    -0.00000     0.00000
  external pressure =        2.89 kB  Pullay stress =        0.00 kB


 VOLUME and BASIS-vectors are now :
 -----------------------------------------------------------------------------
  energy-cutoff  :      500.00
  volume of cell :     1415.02
      direct lattice vectors                 reciprocal lattice vectors
    12.782500267  0.000000000  0.000000000     0.078231956  0.000000000  0.000000000
     0.000000000  7.380000114  0.000000000     0.000000000  0.135501353  0.000000000
     0.000000000  0.000000000 15.000000000     0.000000000  0.000000000  0.066666667

  length of vectors
    12.782500267  7.380000114 15.000000000     0.078231956  0.135501353  0.066666667


 FORCES acting on ions
    electron-ion (+dipol)            ewald-force                    non-local-force                 convergence-correction
 -----------------------------------------------------------------------------------------------
   0.177E+01 0.204E+00 -.142E-05   -.197E+01 -.395E+00 0.540E-16   0.280E+00 0.939E-01 0.988E-06   -.902E-05 -.923E-05 0.535E-06
   0.767E-01 0.651E-05 -.238E-05   0.500E-02 -.875E-05 0.343E-16   -.606E-02 -.942E-06 0.186E-05   -.605E-05 0.494E-06 0.582E-06
   0.505E+00 0.143E+00 0.721E-06   -.642E+00 -.139E+00 0.270E-16   0.103E+00 -.325E-01 -.269E-05   -.606E-05 -.698E-06 0.850E-06
   0.185E+01 0.519E-05 0.400E-06   -.226E+01 -.876E-05 0.304E-16   0.182E+00 0.453E-06 -.231E-05   -.114E-04 0.659E-07 0.629E-06
   -.607E+00 0.669E+01 -.265E-05   -.306E-02 -.745E+01 -.343E-16   0.389E+00 0.121E+01 -.130E-05   0.281E-04 0.236E-04 0.292E-06
   0.255E+01 0.716E-05 -.422E-06   -.272E+01 -.875E-05 0.114E-15   0.460E+00 -.852E-06 -.345E-06   -.104E-04 0.448E-06 0.352E-06
   0.354E+01 0.381E+01 -.503E-05   -.391E+01 -.437E+01 0.512E-16   0.329E+00 0.347E+00 0.416E-05   0.421E-05 0.476E-05 0.131E-07
   -.570E+00 0.501E-05 -.146E-06   0.139E+01 -.875E-05 -.853E-16   -.377E+00 -.164E-05 -.783E-06   0.231E-04 0.265E-06 0.485E-06
   -.165E+01 0.406E+00 -.217E-06   0.197E+01 -.395E+00 -.252E-16   -.312E+00 0.635E-01 0.332E-07   0.785E-05 -.347E-05 0.151E-06
   -.253E+01 0.538E-05 -.110E-05   0.275E+01 -.876E-05 -.300E-16   -.298E+00 -.110E-05 0.135E-06   -.605E-05 -.307E-07 0.497E-06
   -.298E+01 0.934E+00 0.113E-05   0.340E+01 -.139E+01 -.134E-15   -.529E+00 0.374E+00 -.137E-05   -.957E-05 0.362E-05 0.272E-06
   -.112E+01 0.619E-05 -.415E-06   0.117E+01 -.875E-05 -.445E-17   -.140E+00 -.896E-06 0.150E-06   -.282E-06 0.105E-05 0.357E-06
   0.249E+01 -.657E-05 -.204E-05   -.274E+01 0.876E-05 0.539E-16   0.204E+00 0.180E-05 -.271E-06   -.983E-06 -.940E-06 0.472E-06
   -.419E-02 0.101E+00 0.450E-07   -.303E-02 -.941E-01 0.326E-16   -.282E-01 0.207E-01 -.289E-06   0.191E-05 0.546E-05 0.570E-06
   0.648E+00 -.665E-05 -.265E-05   -.794E+00 0.875E-05 0.252E-16   0.156E+00 0.715E-06 0.710E-06   -.809E-05 -.673E-06 0.605E-06
   0.299E+01 0.933E+00 -.847E-06   -.370E+01 -.825E+00 0.304E-16   0.707E+00 0.121E+00 0.120E-05   0.241E-05 0.159E-04 0.242E-06
   0.754E+01 0.317E+01 0.232E-06   -.830E+01 -.404E+01 0.114E-15   0.120E+01 0.101E+01 -.153E-05   0.612E-05 0.416E-04 0.277E-06
   0.227E+02 -.784E-05 0.208E-05   -.286E+02 0.875E-05 0.512E-16   0.624E+01 0.106E-05 0.375E-06   -.115E-04 -.248E-06 -.343E-06
   -.112E+02 0.188E+02 0.278E-06   0.143E+02 -.238E+02 -.853E-16   -.317E+01 0.528E+01 -.234E-05   0.136E-04 -.727E-05 0.113E-05
   -.262E+01 -.512E-05 -.351E-06   0.276E+01 0.875E-05 -.253E-16   -.366E+00 0.117E-05 0.300E-05   -.525E-05 -.142E-06 -.598E-07
   -.722E+01 0.398E+01 0.126E-06   0.831E+01 -.404E+01 -.299E-16   -.152E+01 0.360E+00 0.735E-06   -.191E-04 -.494E-05 0.518E-06
   -.610E+01 -.466E-05 0.365E-06   0.704E+01 0.876E-05 -.134E-15   -.551E+00 0.953E-07 -.366E-05   0.371E-06 -.133E-06 0.906E-06
   -.133E+01 0.114E+00 0.419E-06   0.152E+01 -.205E+00 -.446E-17   -.117E+00 0.639E-02 -.119E-05   -.310E-06 -.338E-05 0.248E-06
   0.177E+01 -.204E+00 -.231E-05   -.197E+01 0.395E+00 0.540E-16   0.280E+00 -.939E-01 0.186E-05   -.932E-05 0.992E-05 0.666E-06
   -.417E-02 -.101E+00 -.276E-05   -.305E-02 0.940E-01 0.325E-16   -.282E-01 -.207E-01 0.142E-05   0.203E-05 -.595E-05 0.624E-06
   0.505E+00 -.143E+00 0.724E-06   -.642E+00 0.139E+00 0.269E-16   0.103E+00 0.325E-01 -.221E-05   -.568E-05 0.120E-05 0.993E-06
   0.299E+01 -.933E+00 -.250E-06   -.370E+01 0.825E+00 0.303E-16   0.707E+00 -.121E+00 -.131E-05   0.310E-05 -.162E-04 0.579E-06
   -.607E+00 -.669E+01 0.415E-05   -.308E-02 0.745E+01 -.343E-16   0.389E+00 -.121E+01 -.374E-06   0.291E-04 -.234E-04 0.449E-06
   0.754E+01 -.316E+01 0.490E-06   -.830E+01 0.404E+01 0.114E-15   0.120E+01 -.101E+01 -.175E-05   0.584E-05 -.423E-04 0.110E-06
   0.354E+01 -.381E+01 -.190E-05   -.391E+01 0.437E+01 0.512E-16   0.329E+00 -.347E+00 0.372E-06   0.328E-05 -.445E-05 0.107E-06
   -.112E+02 -.188E+02 -.354E-06   0.143E+02 0.238E+02 -.853E-16   -.317E+01 -.528E+01 -.198E-05   0.138E-04 0.781E-05 0.122E-05
   -.165E+01 -.406E+00 -.180E-05   0.197E+01 0.395E+00 -.253E-16   -.312E+00 -.635E-01 0.218E-05   0.696E-05 0.349E-05 -.275E-07
   -.722E+01 -.398E+01 0.180E-06   0.831E+01 0.404E+01 -.300E-16   -.152E+01 -.360E+00 -.340E-06   -.186E-04 0.536E-05 0.696E-06
   -.298E+01 -.934E+00 -.672E-06   0.340E+01 0.139E+01 -.134E-15   -.529E+00 -.374E+00 -.259E-06   -.100E-04 -.377E-05 0.343E-06
   -.133E+01 -.114E+00 0.119E-05   0.152E+01 0.205E+00 -.455E-17   -.117E+00 -.640E-02 -.199E-05   -.903E-06 0.260E-05 0.371E-06
   -.888E-01 -.723E-05 0.690E-06   0.621E-02 0.109E-04 -.193E-16   -.104E+00 0.463E-07 -.164E-05   -.398E-05 -.136E-05 0.408E-06
 -----------------------------------------------------------------------------------------------
   0.384E-01 -.209E-05 -.165E-04   0.835E-13 0.120E-12 0.247E-31   0.796E-01 0.604E-05 -.108E-04   -.881E-06 -.100E-05 0.161E-04
 
 
 POSITION                                       TOTAL-FORCE (eV/Angst)
 -----------------------------------------------------------------------------------
      2.13046      1.23002      3.75000         0.078220     -0.096643      0.000000
      0.00000      0.00000      3.75000         0.072309     -0.000003      0.000000
      0.71020      1.23002      3.75000        -0.036466     -0.028636     -0.000001
      2.84053      0.00000      3.75000        -0.230938     -0.000003     -0.000001
      6.39125      1.23002      3.75000        -0.223822      0.449290     -0.000003
      4.26079      0.00000      3.75000         0.285254     -0.000002     -0.000000
      4.97099      1.23002      3.75000        -0.041453     -0.214159     -0.000001
      7.10145      0.00000      3.75000         0.438172     -0.000005     -0.000000
     10.65204      1.23002      3.75000         0.003906      0.074506      0.000000
      8.52171      0.00000      3.75000        -0.089345     -0.000005     -0.000000
      9.23178      1.23002      3.75000        -0.113830     -0.086327      0.000000
     11.36224      0.00000      3.75000        -0.101490     -0.000002      0.000000
      2.13046      3.69000      3.75000        -0.049026      0.000003     -0.000002
      0.00000      2.45998      3.75000        -0.038717      0.027475      0.000001
      0.71020      3.69000      3.75000         0.006301      0.000002     -0.000001
      2.84053      2.45998      3.75000        -0.004706      0.228566      0.000001
      4.26079      2.45998      3.75000         0.434841      0.134478     -0.000001
      4.97099      3.69000      3.75000         0.366327      0.000002      0.000002
      7.10145      2.45998      3.75000        -0.027931      0.200641     -0.000001
     10.65204      3.69000      3.75000        -0.224839      0.000005      0.000003
      8.52171      2.45998      3.75000        -0.429767      0.304671      0.000002
      9.23178      3.69000      3.75000         0.381654      0.000004     -0.000002
     11.36224      2.45998      3.75000         0.067221     -0.084465     -0.000000
      2.13046      6.14998      3.75000         0.078219      0.096659      0.000001
      0.00000      4.92002      3.75000        -0.038719     -0.027490     -0.000000
      0.71020      6.14998      3.75000        -0.036465      0.028652     -0.000000
      2.84053      4.92002      3.75000        -0.004705     -0.228581     -0.000001
      6.39125      6.14998      3.75000        -0.223823     -0.449275      0.000005
      4.26079      4.92002      3.75000         0.434838     -0.134492     -0.000001
      4.97099      6.14998      3.75000        -0.041449      0.214173     -0.000001
      7.10145      4.92002      3.75000        -0.027928     -0.200651     -0.000001
     10.65204      6.14998      3.75000         0.003904     -0.074493      0.000001
      8.52171      4.92002      3.75000        -0.429767     -0.304684      0.000001
      9.23178      6.14998      3.75000        -0.113830      0.086339     -0.000000
     11.36224      4.92002      3.75000         0.067222      0.084449     -0.000000
      6.39125      3.69000      3.75000        -0.189372      0.000002     -0.000000
 -----------------------------------------------------------------------------------
    total drift:                                0.118025      0.000003     -0.000011


--------------------------------------------------------------------------------------------------------


  FREE ENERGIE OF THE ION-ELECTRON SYSTEM (eV)
  ---------------------------------------------------
  free  energy   TOTEN  =      -330.26233349 eV

  energy  without entropy=     -330.24976086  energy(sigma->0) =     -330.25604718
 


--------------------------------------------------------------------------------------------------------


    POTLOK:  cpu time    0.0408: real time    0.0420


--------------------------------------------------------------------------------------------------------


--------------------------------------------------------------------------------------------------------


    WAVPRE:  cpu time    0.0138: real time    0.0205
    FEWALD:  cpu time    0.0007: real time    0.0011
    GENKIN:  cpu time    0.0049: real time    0.0049

 real space projection operators:
  total allocation   :       1585.44 KBytes
  max/ min on nodes  :        406.12        386.88

    ORTHCH:  cpu time    0.0893: real time    0.0893
     LOOP+:  cpu time   17.4913: real time   17.6615


--------------------------------------- Iteration      2(   1)  ---------------------------------------


    POTLOK:  cpu time    0.0380: real time    0.0403
    SETDIJ:  cpu time    0.0016: real time    0.0015
     EDDAV:  cpu time    1.0096: real time    1.0110
       DOS:  cpu time    0.0010: real time    0.0006
    CHARGE:  cpu time    0.0308: real time    0.0312
    MIXING:  cpu time    0.0008: real time    0.0008
    --------------------------------------------
      LOOP:  cpu time    1.0818: real time    1.0854

 eigenvalue-minimisations  :   896
 total energy-change (2. order) : 0.9733382E-01  (-0.1613877E+01)
 number of electron     144.9999927 magnetization 
 augmentation part        3.6073204 magnetization 

 Broyden mixing:
  rms(total) = 0.10111E+00    rms(broyden)= 0.10101E+00
  rms(prec ) = 0.11456E+00
  weight for this iteration     100.00

 Free energy of the ion-electron system (eV)
  ---------------------------------------------------
  alpha Z        PSCENC =        75.86328590
  Ewald energy   TEWEN  =     15215.17057191
  -Hartree energ DENC   =    -19865.71302664
  -exchange      EXHF   =         0.00000000
  -V(xc)+E(xc)   XCENC  =       503.17591183
  PAW double counting   =     15320.42873305   -15345.87734186
  entropy T*S    EENTRO =        -0.01259475
  eigenvalues    EBANDS =     -1647.93014676
  atomic energy  EATOM  =      5414.72960801
  Solvation  Ediel_sol  =         0.00000000
  ---------------------------------------------------
  free energy    TOTEN  =      -330.16499931 eV

  energy without entropy =     -330.15240456  energy(sigma->0) =     -330.15870194


--------------------------------------------------------------------------------------------------------


--------------------------------------- Iteration      2(   2)  ---------------------------------------


    POTLOK:  cpu time    0.0376: real time    0.0410
    SETDIJ:  cpu time    0.0016: real time    0.0015
    EDDIAG:  cpu time    0.2829: real time    0.2828
  RMM-DIIS:  cpu time    0.3593: real time    0.3595
    ORTHCH:  cpu time    0.0478: real time    0.0477
       DOS:  cpu time    0.0010: real time    0.0010
    CHARGE:  cpu time    0.0315: real time    0.0316
    MIXING:  cpu time    0.0009: real time    0.0009
    --------------------------------------------
      LOOP:  cpu time    0.7626: real time    0.7660

 eigenvalue-minimisations  :   784
 total energy-change (2. order) :-0.2305683E-01  (-0.5180780E-01)
 number of electron     144.9999927 magnetization 
 augmentation part        3.6096098 magnetization 

 Broyden mixing:
  rms(total) = 0.68946E-01    rms(broyden)= 0.68931E-01
  rms(prec ) = 0.78861E-01
  weight for this iteration     100.00

 eigenvalues of (default mixing * dielectric matrix)
  average eigenvalue GAMMA=   1.2927
  1.2927

 Free energy of the ion-electron system (eV)
  ---------------------------------------------------
  alpha Z        PSCENC =        75.86328590
  Ewald energy   TEWEN  =     15215.17057191
  -Hartree energ DENC   =    -19859.74685443
  -exchange      EXHF   =         0.00000000
  -V(xc)+E(xc)   XCENC  =       502.96499974
  PAW double counting   =     15304.74209825   -15330.15433621
  entropy T*S    EENTRO =        -0.01271863
  eigenvalues    EBANDS =     -1653.74471067
  atomic energy  EATOM  =      5414.72960801
  Solvation  Ediel_sol  =         0.00000000
  ---------------------------------------------------
  free energy    TOTEN  =      -330.18805614 eV

  energy without entropy =     -330.17533750  energy(sigma->0) =     -330.18169682


--------------------------------------------------------------------------------------------------------


--------------------------------------- Iteration      2(   3)  ---------------------------------------


    POTLOK:  cpu time    0.0366: real time    0.0398
    SETDIJ:  cpu time    0.0015: real time    0.0015
    EDDIAG:  cpu time    0.2000: real time    0.2001
  RMM-DIIS:  cpu time    0.3718: real time    0.3719
    ORTHCH:  cpu time    0.0479: real time    0.0478
       DOS:  cpu time    0.0006: real time    0.0006
    CHARGE:  cpu time    0.0313: real time    0.0313
    MIXING:  cpu time    0.0009: real time    0.0009
    --------------------------------------------
      LOOP:  cpu time    0.6906: real time    0.6940

 eigenvalue-minimisations  :   797
 total energy-change (2. order) : 0.1263763E-01  (-0.5164598E-02)
 number of electron     144.9999927 magnetization 
 augmentation part        3.6117339 magnetization 

 Broyden mixing:
  rms(total) = 0.31346E-01    rms(broyden)= 0.31335E-01
  rms(prec ) = 0.35004E-01
  weight for this iteration     100.00

 eigenvalues of (default mixing * dielectric matrix)
  average eigenvalue GAMMA=   1.4440
  1.0062  1.8818

 Free energy of the ion-electron system (eV)
  ---------------------------------------------------
  alpha Z        PSCENC =        75.86328590
  Ewald energy   TEWEN  =     15215.17057191
  -Hartree energ DENC   =    -19854.35692144
  -exchange      EXHF   =         0.00000000
  -V(xc)+E(xc)   XCENC  =       502.79616247
  PAW double counting   =     15263.25747773   -15288.64936414
  entropy T*S    EENTRO =        -0.01280874
  eigenvalues    EBANDS =     -1658.97343022
  atomic energy  EATOM  =      5414.72960801
  Solvation  Ediel_sol  =         0.00000000
  ---------------------------------------------------
  free energy    TOTEN  =      -330.17541851 eV

  energy without entropy =     -330.16260977  energy(sigma->0) =     -330.16901414


--------------------------------------------------------------------------------------------------------


--------------------------------------- Iteration      2(   4)  ---------------------------------------


    POTLOK:  cpu time    0.0364: real time    0.0398
    SETDIJ:  cpu time    0.0015: real time    0.0015
    EDDIAG:  cpu time    0.2040: real time    0.2039
  RMM-DIIS:  cpu time    0.3782: real time    0.3782
    ORTHCH:  cpu time    0.0478: real time    0.0478
       DOS:  cpu time    0.0007: real time    0.0007
    CHARGE:  cpu time    0.0314: real time    0.0315
    MIXING:  cpu time    0.0010: real time    0.0010
    --------------------------------------------
      LOOP:  cpu time    0.7011: real time    0.7044

 eigenvalue-minimisations  :   814
 total energy-change (2. order) : 0.1991417E-02  (-0.7134964E-03)
 number of electron     144.9999926 magnetization 
 augmentation part        3.6135576 magnetization 

 Broyden mixing:
  rms(total) = 0.14538E-01    rms(broyden)= 0.14536E-01
  rms(prec ) = 0.16291E-01
  weight for this iteration     100.00

 eigenvalues of (default mixing * dielectric matrix)
  average eigenvalue GAMMA=   1.5921
  2.2790  0.9712  1.5262

 Free energy of the ion-electron system (eV)
  ---------------------------------------------------
  alpha Z        PSCENC =        75.86328590
  Ewald energy   TEWEN  =     15215.17057191
  -Hartree energ DENC   =    -19851.25475790
  -exchange      EXHF   =         0.00000000
  -V(xc)+E(xc)   XCENC  =       502.71334622
  PAW double counting   =     15233.90312439   -15259.29401035
  entropy T*S    EENTRO =        -0.01277779
  eigenvalues    EBANDS =     -1661.99181748
  atomic energy  EATOM  =      5414.72960801
  Solvation  Ediel_sol  =         0.00000000
  ---------------------------------------------------
  free energy    TOTEN  =      -330.17342709 eV

  energy without entropy =     -330.16064930  energy(sigma->0) =     -330.16703820


--------------------------------------------------------------------------------------------------------


--------------------------------------- Iteration      2(   5)  ---------------------------------------


    POTLOK:  cpu time    0.0393: real time    0.0393
    SETDIJ:  cpu time    0.0015: real time    0.0015
    EDDIAG:  cpu time    0.2034: real time    0.2036
  RMM-DIIS:  cpu time    0.3727: real time    0.3726
    ORTHCH:  cpu time    0.0475: real time    0.0475
       DOS:  cpu time    0.0005: real time    0.0005
    CHARGE:  cpu time    0.0314: real time    0.0314
    MIXING:  cpu time    0.0010: real time    0.0010
    --------------------------------------------
      LOOP:  cpu time    0.6974: real time    0.6975

 eigenvalue-minimisations  :   798
 total energy-change (2. order) : 0.1464587E-04  (-0.1655110E-03)
 number of electron     144.9999926 magnetization 
 augmentation part        3.6144774 magnetization 

 Broyden mixing:
  rms(total) = 0.40175E-02    rms(broyden)= 0.40159E-02
  rms(prec ) = 0.53325E-02
  weight for this iteration     100.00

 eigenvalues of (default mixing * dielectric matrix)
  average eigenvalue GAMMA=   1.5184
  2.4018  1.0464  1.3127  1.3127

 Free energy of the ion-electron system (eV)
  ---------------------------------------------------
  alpha Z        PSCENC =        75.86328590
  Ewald energy   TEWEN  =     15215.17057191
  -Hartree energ DENC   =    -19849.32500954
  -exchange      EXHF   =         0.00000000
  -V(xc)+E(xc)   XCENC  =       502.67787676
  PAW double counting   =     15213.46235845   -15238.86243029
  entropy T*S    EENTRO =        -0.01277327
  eigenvalues    EBANDS =     -1663.87690037
  atomic energy  EATOM  =      5414.72960801
  Solvation  Ediel_sol  =         0.00000000
  ---------------------------------------------------
  free energy    TOTEN  =      -330.17341245 eV

  energy without entropy =     -330.16063918  energy(sigma->0) =     -330.16702581


--------------------------------------------------------------------------------------------------------


--------------------------------------- Iteration      2(   6)  ---------------------------------------


    POTLOK:  cpu time    0.0361: real time    0.0396
    SETDIJ:  cpu time    0.0015: real time    0.0015
    EDDIAG:  cpu time    0.2009: real time    0.2009
  RMM-DIIS:  cpu time    0.3734: real time    0.3737
    ORTHCH:  cpu time    0.1165: real time    0.1165
       DOS:  cpu time    0.0005: real time    0.0005
    CHARGE:  cpu time    0.0314: real time    0.0314
    MIXING:  cpu time    0.0011: real time    0.0011
    --------------------------------------------
      LOOP:  cpu time    0.7614: real time    0.7652

 eigenvalue-minimisations  :   818
 total energy-change (2. order) :-0.2445369E-03  (-0.1603252E-04)
 number of electron     144.9999926 magnetization 
 augmentation part        3.6146050 magnetization 

 Broyden mixing:
  rms(total) = 0.18985E-02    rms(broyden)= 0.18981E-02
  rms(prec ) = 0.30971E-02
  weight for this iteration     100.00

 eigenvalues of (default mixing * dielectric matrix)
  average eigenvalue GAMMA=   1.6083
  2.3353  2.3353  1.0264  1.0264  1.3179

 Free energy of the ion-electron system (eV)
  ---------------------------------------------------
  alpha Z        PSCENC =        75.86328590
  Ewald energy   TEWEN  =     15215.17057191
  -Hartree energ DENC   =    -19848.69278843
  -exchange      EXHF   =         0.00000000
  -V(xc)+E(xc)   XCENC  =       502.67081638
  PAW double counting   =     15210.69790360   -15236.10135882
  entropy T*S    EENTRO =        -0.01277691
  eigenvalues    EBANDS =     -1664.49891862
  atomic energy  EATOM  =      5414.72960801
  Solvation  Ediel_sol  =         0.00000000
  ---------------------------------------------------
  free energy    TOTEN  =      -330.17365698 eV

  energy without entropy =     -330.16088007  energy(sigma->0) =     -330.16726853


--------------------------------------------------------------------------------------------------------


--------------------------------------- Iteration      2(   7)  ---------------------------------------


    POTLOK:  cpu time    0.0360: real time    0.0398
    SETDIJ:  cpu time    0.0015: real time    0.0015
    EDDIAG:  cpu time    0.2163: real time    0.2162
  RMM-DIIS:  cpu time    0.3820: real time    0.3822
    ORTHCH:  cpu time    0.0474: real time    0.0474
       DOS:  cpu time    0.0007: real time    0.0007
    CHARGE:  cpu time    0.0313: real time    0.0313
    MIXING:  cpu time    0.0011: real time    0.0011
    --------------------------------------------
      LOOP:  cpu time    0.7163: real time    0.7203

 eigenvalue-minimisations  :   809
 total energy-change (2. order) :-0.3450900E-03  (-0.6954296E-05)
 number of electron     144.9999926 magnetization 
 augmentation part        3.6146436 magnetization 

 Broyden mixing:
  rms(total) = 0.90658E-03    rms(broyden)= 0.90643E-03
  rms(prec ) = 0.18707E-02
  weight for this iteration     100.00

 eigenvalues of (default mixing * dielectric matrix)
  average eigenvalue GAMMA=   1.5119
  2.5256  2.1047  1.3245  0.9711  1.0729  1.0729

 Free energy of the ion-electron system (eV)
  ---------------------------------------------------
  alpha Z        PSCENC =        75.86328590
  Ewald energy   TEWEN  =     15215.17057191
  -Hartree energ DENC   =    -19847.89876940
  -exchange      EXHF   =         0.00000000
  -V(xc)+E(xc)   XCENC  =       502.66533553
  PAW double counting   =     15209.98989324   -15235.39773929
  entropy T*S    EENTRO =        -0.01277660
  eigenvalues    EBANDS =     -1665.28341137
  atomic energy  EATOM  =      5414.72960801
  Solvation  Ediel_sol  =         0.00000000
  ---------------------------------------------------
  free energy    TOTEN  =      -330.17400207 eV

  energy without entropy =     -330.16122547  energy(sigma->0) =     -330.16761377


--------------------------------------------------------------------------------------------------------


--------------------------------------- Iteration      2(   8)  ---------------------------------------


    POTLOK:  cpu time    0.0390: real time    0.0393
    SETDIJ:  cpu time    0.0015: real time    0.0015
    EDDIAG:  cpu time    0.2013: real time    0.2013
  RMM-DIIS:  cpu time    0.3505: real time    0.3503
    ORTHCH:  cpu time    0.0469: real time    0.0469
       DOS:  cpu time    0.0011: real time    0.0011
    CHARGE:  cpu time    0.0314: real time    0.0314
    MIXING:  cpu time    0.0012: real time    0.0012
    --------------------------------------------
      LOOP:  cpu time    0.6729: real time    0.6730

 eigenvalue-minimisations  :   737
 total energy-change (2. order) :-0.9941538E-04  (-0.1327340E-05)
 number of electron     144.9999926 magnetization 
 augmentation part        3.6146915 magnetization 

 Broyden mixing:
  rms(total) = 0.54770E-03    rms(broyden)= 0.54765E-03
  rms(prec ) = 0.14193E-02
  weight for this iteration     100.00

 eigenvalues of (default mixing * dielectric matrix)
  average eigenvalue GAMMA=   1.7884
  3.6572  2.4215  2.1494  1.1090  1.1090  0.9957  1.0771

 Free energy of the ion-electron system (eV)
  ---------------------------------------------------
  alpha Z        PSCENC =        75.86328590
  Ewald energy   TEWEN  =     15215.17057191
  -Hartree energ DENC   =    -19847.54536957
  -exchange      EXHF   =         0.00000000
  -V(xc)+E(xc)   XCENC  =       502.66114056
  PAW double counting   =     15210.50212445   -15235.90995502
  entropy T*S    EENTRO =        -0.01277658
  eigenvalues    EBANDS =     -1665.63273115
  atomic energy  EATOM  =      5414.72960801
  Solvation  Ediel_sol  =         0.00000000
  ---------------------------------------------------
  free energy    TOTEN  =      -330.17410149 eV

  energy without entropy =     -330.16132491  energy(sigma->0) =     -330.16771320


--------------------------------------------------------------------------------------------------------


--------------------------------------- Iteration      2(   9)  ---------------------------------------


    POTLOK:  cpu time    0.0393: real time    0.0398
    SETDIJ:  cpu time    0.0016: real time    0.0015
    EDDIAG:  cpu time    0.2012: real time    0.2013
  RMM-DIIS:  cpu time    0.3857: real time    0.3857
    ORTHCH:  cpu time    0.0506: real time    0.0506
       DOS:  cpu time    0.0009: real time    0.0008
    CHARGE:  cpu time    0.0315: real time    0.0315
    MIXING:  cpu time    0.0013: real time    0.0013
    --------------------------------------------
      LOOP:  cpu time    0.7121: real time    0.7124

 eigenvalue-minimisations  :   784
 total energy-change (2. order) :-0.2322388E-03  (-0.6721057E-05)
 number of electron     144.9999926 magnetization 
 augmentation part        3.6147859 magnetization 

 Broyden mixing:
  rms(total) = 0.55763E-03    rms(broyden)= 0.55751E-03
  rms(prec ) = 0.80748E-03
  weight for this iteration     100.00

 eigenvalues of (default mixing * dielectric matrix)
  average eigenvalue GAMMA=   1.7071
  3.6091  2.5683  1.8875  1.1959  1.1959  1.2418  0.9793  0.9793

 Free energy of the ion-electron system (eV)
  ---------------------------------------------------
  alpha Z        PSCENC =        75.86328590
  Ewald energy   TEWEN  =     15215.17057191
  -Hartree energ DENC   =    -19846.44206593
  -exchange      EXHF   =         0.00000000
  -V(xc)+E(xc)   XCENC  =       502.65008983
  PAW double counting   =     15213.00667311   -15238.41455327
  entropy T*S    EENTRO =        -0.01277592
  eigenvalues    EBANDS =     -1666.72516737
  atomic energy  EATOM  =      5414.72960801
  Solvation  Ediel_sol  =         0.00000000
  ---------------------------------------------------
  free energy    TOTEN  =      -330.17433373 eV

  energy without entropy =     -330.16155781  energy(sigma->0) =     -330.16794577


--------------------------------------------------------------------------------------------------------


--------------------------------------- Iteration      2(  10)  ---------------------------------------


    POTLOK:  cpu time    0.0360: real time    0.0397
    SETDIJ:  cpu time    0.0015: real time    0.0015
    EDDIAG:  cpu time    0.2000: real time    0.2002
  RMM-DIIS:  cpu time    0.3105: real time    0.3105
    ORTHCH:  cpu time    0.0474: real time    0.0474
       DOS:  cpu time    0.0005: real time    0.0005
    CHARGE:  cpu time    0.0314: real time    0.0314
    MIXING:  cpu time    0.0013: real time    0.0013
    --------------------------------------------
      LOOP:  cpu time    0.6286: real time    0.6323

 eigenvalue-minimisations  :   647
 total energy-change (2. order) :-0.1828358E-04  (-0.5694485E-06)
 number of electron     144.9999926 magnetization 
 augmentation part        3.6148042 magnetization 

 Broyden mixing:
  rms(total) = 0.21715E-03    rms(broyden)= 0.21703E-03
  rms(prec ) = 0.46003E-03
  weight for this iteration     100.00

 eigenvalues of (default mixing * dielectric matrix)
  average eigenvalue GAMMA=   1.9356
  5.3662  2.6764  1.9950  1.9950  1.1946  1.1946  0.9801  1.0094  1.0094

 Free energy of the ion-electron system (eV)
  ---------------------------------------------------
  alpha Z        PSCENC =        75.86328590
  Ewald energy   TEWEN  =     15215.17057191
  -Hartree energ DENC   =    -19846.32084204
  -exchange      EXHF   =         0.00000000
  -V(xc)+E(xc)   XCENC  =       502.64995981
  PAW double counting   =     15212.68615397   -15238.09419041
  entropy T*S    EENTRO =        -0.01277639
  eigenvalues    EBANDS =     -1666.84612277
  atomic energy  EATOM  =      5414.72960801
  Solvation  Ediel_sol  =         0.00000000
  ---------------------------------------------------
  free energy    TOTEN  =      -330.17435201 eV

  energy without entropy =     -330.16157562  energy(sigma->0) =     -330.16796381


--------------------------------------------------------------------------------------------------------


--------------------------------------- Iteration      2(  11)  ---------------------------------------


    POTLOK:  cpu time    0.0394: real time    0.0396
    SETDIJ:  cpu time    0.0015: real time    0.0015
    EDDIAG:  cpu time    0.2011: real time    0.2010
  RMM-DIIS:  cpu time    0.2748: real time    0.2749
    ORTHCH:  cpu time    0.0474: real time    0.0474
       DOS:  cpu time    0.0006: real time    0.0005
    CHARGE:  cpu time    0.0314: real time    0.0314
    MIXING:  cpu time    0.0013: real time    0.0013
    --------------------------------------------
      LOOP:  cpu time    0.5974: real time    0.5978

 eigenvalue-minimisations  :   565
 total energy-change (2. order) :-0.1209753E-04  (-0.2438561E-06)
 number of electron     144.9999926 magnetization 
 augmentation part        3.6148189 magnetization 

 Broyden mixing:
  rms(total) = 0.13595E-03    rms(broyden)= 0.13588E-03
  rms(prec ) = 0.26993E-03
  weight for this iteration     100.00

 eigenvalues of (default mixing * dielectric matrix)
  average eigenvalue GAMMA=   1.9959
  6.0045  2.6424  2.6424  2.0211  1.1870  1.1870  1.2583  0.9885  1.0139  1.0139

 Free energy of the ion-electron system (eV)
  ---------------------------------------------------
  alpha Z        PSCENC =        75.86328590
  Ewald energy   TEWEN  =     15215.17057191
  -Hartree energ DENC   =    -19846.08639809
  -exchange      EXHF   =         0.00000000
  -V(xc)+E(xc)   XCENC  =       502.64888507
  PAW double counting   =     15212.45724370   -15237.86530178
  entropy T*S    EENTRO =        -0.01277640
  eigenvalues    EBANDS =     -1667.07948242
  atomic energy  EATOM  =      5414.72960801
  Solvation  Ediel_sol  =         0.00000000
  ---------------------------------------------------
  free energy    TOTEN  =      -330.17436411 eV

  energy without entropy =     -330.16158771  energy(sigma->0) =     -330.16797591


--------------------------------------------------------------------------------------------------------


--------------------------------------- Iteration      2(  12)  ---------------------------------------


    POTLOK:  cpu time    0.0364: real time    0.0399
    SETDIJ:  cpu time    0.0015: real time    0.0015
    EDDIAG:  cpu time    0.2039: real time    0.2038
  RMM-DIIS:  cpu time    0.2465: real time    0.2465
    ORTHCH:  cpu time    0.0478: real time    0.0477
       DOS:  cpu time    0.0006: real time    0.0006
    CHARGE:  cpu time    0.0316: real time    0.0316
    MIXING:  cpu time    0.0015: real time    0.0014
    --------------------------------------------
      LOOP:  cpu time    0.5697: real time    0.5731

 eigenvalue-minimisations  :   492
 total energy-change (2. order) :-0.6971190E-05  (-0.4448559E-07)
 number of electron     144.9999926 magnetization 
 augmentation part        3.6148233 magnetization 

 Broyden mixing:
  rms(total) = 0.98997E-04    rms(broyden)= 0.98952E-04
  rms(prec ) = 0.16215E-03
  weight for this iteration     100.00

 eigenvalues of (default mixing * dielectric matrix)
  average eigenvalue GAMMA=   2.1128
  6.8308  3.4034  2.4396  2.0289  2.0289  1.2141  1.2141  1.0640  1.0640  0.9764
  0.9764

 Free energy of the ion-electron system (eV)
  ---------------------------------------------------
  alpha Z        PSCENC =        75.86328590
  Ewald energy   TEWEN  =     15215.17057191
  -Hartree energ DENC   =    -19846.00234943
  -exchange      EXHF   =         0.00000000
  -V(xc)+E(xc)   XCENC  =       502.64889449
  PAW double counting   =     15212.14347973   -15237.55159794
  entropy T*S    EENTRO =        -0.01277647
  eigenvalues    EBANDS =     -1667.16348729
  atomic energy  EATOM  =      5414.72960801
  Solvation  Ediel_sol  =         0.00000000
  ---------------------------------------------------
  free energy    TOTEN  =      -330.17437108 eV

  energy without entropy =     -330.16159461  energy(sigma->0) =     -330.16798285


--------------------------------------------------------------------------------------------------------


--------------------------------------- Iteration      2(  13)  ---------------------------------------


    POTLOK:  cpu time    0.0369: real time    0.0403
    SETDIJ:  cpu time    0.0015: real time    0.0015
    EDDIAG:  cpu time    0.2940: real time    0.2944
  RMM-DIIS:  cpu time    0.2505: real time    0.2508
    ORTHCH:  cpu time    0.0478: real time    0.0477
       DOS:  cpu time    0.0005: real time    0.0005
    CHARGE:  cpu time    0.0316: real time    0.0315
    MIXING:  cpu time    0.0015: real time    0.0015
    --------------------------------------------
      LOOP:  cpu time    0.6644: real time    0.6684

 eigenvalue-minimisations  :   490
 total energy-change (2. order) :-0.7804276E-05  (-0.3942393E-07)
 number of electron     144.9999926 magnetization 
 augmentation part        3.6148266 magnetization 

 Broyden mixing:
  rms(total) = 0.40452E-04    rms(broyden)= 0.40362E-04
  rms(prec ) = 0.65871E-04
  weight for this iteration     100.00

 eigenvalues of (default mixing * dielectric matrix)
  average eigenvalue GAMMA=   2.2940
  7.8240  4.6244  2.8144  2.3808  1.9819  1.4045  1.1975  1.1975  1.0506  1.0506
  1.0006  1.0006

 Free energy of the ion-electron system (eV)
  ---------------------------------------------------
  alpha Z        PSCENC =        75.86328590
  Ewald energy   TEWEN  =     15215.17057191
  -Hartree energ DENC   =    -19845.96325813
  -exchange      EXHF   =         0.00000000
  -V(xc)+E(xc)   XCENC  =       502.64914454
  PAW double counting   =     15212.31169908   -15237.71980606
  entropy T*S    EENTRO =        -0.01277646
  eigenvalues    EBANDS =     -1667.20284768
  atomic energy  EATOM  =      5414.72960801
  Solvation  Ediel_sol  =         0.00000000
  ---------------------------------------------------
  free energy    TOTEN  =      -330.17437888 eV

  energy without entropy =     -330.16160243  energy(sigma->0) =     -330.16799066


--------------------------------------------------------------------------------------------------------


--------------------------------------- Iteration      2(  14)  ---------------------------------------


    POTLOK:  cpu time    0.0373: real time    0.0410
    SETDIJ:  cpu time    0.0015: real time    0.0015
    EDDIAG:  cpu time    0.2008: real time    0.2008
  RMM-DIIS:  cpu time    0.2339: real time    0.2343
    ORTHCH:  cpu time    0.0481: real time    0.0481
       DOS:  cpu time    0.0006: real time    0.0006
    CHARGE:  cpu time    0.0315: real time    0.0316
    MIXING:  cpu time    0.0016: real time    0.0016
    --------------------------------------------
      LOOP:  cpu time    0.5554: real time    0.5594

 eigenvalue-minimisations  :   440
 total energy-change (2. order) :-0.4638829E-05  (-0.2452270E-07)
 number of electron     144.9999926 magnetization 
 augmentation part        3.6148269 magnetization 

 Broyden mixing:
  rms(total) = 0.24693E-04    rms(broyden)= 0.24630E-04
  rms(prec ) = 0.31643E-04
  weight for this iteration     100.00

 eigenvalues of (default mixing * dielectric matrix)
  average eigenvalue GAMMA=   2.3390
  8.5517  5.0873  2.6987  2.2982  2.2982  1.8120  1.1979  1.1979  1.2225  1.0274
  1.0274  0.9641  1.0237

 Free energy of the ion-electron system (eV)
  ---------------------------------------------------
  alpha Z        PSCENC =        75.86328590
  Ewald energy   TEWEN  =     15215.17057191
  -Hartree energ DENC   =    -19845.95761990
  -exchange      EXHF   =         0.00000000
  -V(xc)+E(xc)   XCENC  =       502.64928293
  PAW double counting   =     15212.34666378   -15237.75481034
  entropy T*S    EENTRO =        -0.01277638
  eigenvalues    EBANDS =     -1667.20858944
  atomic energy  EATOM  =      5414.72960801
  Solvation  Ediel_sol  =         0.00000000
  ---------------------------------------------------
  free energy    TOTEN  =      -330.17438352 eV

  energy without entropy =     -330.16160714  energy(sigma->0) =     -330.16799533


--------------------------------------------------------------------------------------------------------


--------------------------------------- Iteration      2(  15)  ---------------------------------------


    POTLOK:  cpu time    0.0407: real time    0.0410
    SETDIJ:  cpu time    0.0015: real time    0.0015
    EDDIAG:  cpu time    0.2017: real time    0.2017
  RMM-DIIS:  cpu time    0.1968: real time    0.1971
    ORTHCH:  cpu time    0.0480: real time    0.0480
       DOS:  cpu time    0.0006: real time    0.0005
    CHARGE:  cpu time    0.0317: real time    0.0318
    MIXING:  cpu time    0.0017: real time    0.0017
    --------------------------------------------
      LOOP:  cpu time    0.5228: real time    0.5234

 eigenvalue-minimisations  :   251
 total energy-change (2. order) :-0.1259747E-05  (-0.2100502E-08)
 number of electron     144.9999926 magnetization 
 augmentation part        3.6148275 magnetization 

 Broyden mixing:
  rms(total) = 0.11251E-04    rms(broyden)= 0.11242E-04
  rms(prec ) = 0.15067E-04
  weight for this iteration     100.00

 eigenvalues of (default mixing * dielectric matrix)
  average eigenvalue GAMMA=   2.4416
  9.3973  5.7700  3.1911  2.5025  2.5025  1.9124  1.1914  1.1914  1.3987  1.1231
  1.0193  1.0193  0.9816  0.9816

 Free energy of the ion-electron system (eV)
  ---------------------------------------------------
  alpha Z        PSCENC =        75.86328590
  Ewald energy   TEWEN  =     15215.17057191
  -Hartree energ DENC   =    -19845.95314016
  -exchange      EXHF   =         0.00000000
  -V(xc)+E(xc)   XCENC  =       502.64922480
  PAW double counting   =     15212.36171638   -15237.76984338
  entropy T*S    EENTRO =        -0.01277642
  eigenvalues    EBANDS =     -1667.21303181
  atomic energy  EATOM  =      5414.72960801
  Solvation  Ediel_sol  =         0.00000000
  ---------------------------------------------------
  free energy    TOTEN  =      -330.17438478 eV

  energy without entropy =     -330.16160836  energy(sigma->0) =     -330.16799657


--------------------------------------------------------------------------------------------------------


--------------------------------------- Iteration      2(  16)  ---------------------------------------


    POTLOK:  cpu time    0.0403: real time    0.0406
    SETDIJ:  cpu time    0.0015: real time    0.0015
    EDDIAG:  cpu time    0.2015: real time    0.2015
  RMM-DIIS:  cpu time    0.1939: real time    0.1939
    ORTHCH:  cpu time    0.0482: real time    0.0481
       DOS:  cpu time    0.0005: real time    0.0005
    --------------------------------------------
      LOOP:  cpu time    0.4858: real time    0.4861

 eigenvalue-minimisations  :   232
 total energy-change (2. order) :-0.6011905E-06  (-0.2913619E-08)
 number of electron     144.9999926 magnetization 
 augmentation part        3.6148275 magnetization 

 Free energy of the ion-electron system (eV)
  ---------------------------------------------------
  alpha Z        PSCENC =        75.86328590
  Ewald energy   TEWEN  =     15215.17057191
  -Hartree energ DENC   =    -19845.95247108
  -exchange      EXHF   =         0.00000000
  -V(xc)+E(xc)   XCENC  =       502.64921502
  PAW double counting   =     15212.37345765   -15237.78158465
  entropy T*S    EENTRO =        -0.01277643
  eigenvalues    EBANDS =     -1667.21369172
  atomic energy  EATOM  =      5414.72960801
  Solvation  Ediel_sol  =         0.00000000
  ---------------------------------------------------
  free energy    TOTEN  =      -330.17438538 eV

  energy without entropy =     -330.16160895  energy(sigma->0) =     -330.16799717


--------------------------------------------------------------------------------------------------------


 average (electrostatic) potential at core
  the test charge radii are     0.6991  0.7089
  (the norm of the test charge is              1.0000)
       1 -57.5128       2 -57.4552       3 -57.4438       4 -57.5684       5 -57.9059
       6 -57.6577       7 -57.8094       8 -57.7788       9 -57.5031      10 -57.6261
      11 -57.6203      12 -57.4399      13 -57.5273      14 -57.4379      15 -57.4422
      16 -57.6192      17 -57.8407      18 -58.8819      19 -58.8099      20 -57.5302
      21 -57.8200      22 -57.6775      23 -57.4647      24 -57.5128      25 -57.4379
      26 -57.4438      27 -57.6192      28 -57.9059      29 -57.8407      30 -57.8094
      31 -58.8099      32 -57.5031      33 -57.8200      34 -57.6203      35 -57.4647
      36 -74.4539
 
 
 
 E-fermi :  -1.5086     XC(G=0):  -2.9025     alpha+bet : -2.5404


 k-point     1 :       0.0000    0.0000    0.0000
  band No.  band energies     occupation 
      1     -23.9507      2.00000
      2     -21.4285      2.00000
      3     -21.1223      2.00000
      4     -20.5867      2.00000
      5     -20.0378      2.00000
      6     -19.5230      2.00000
      7     -19.4058      2.00000
      8     -19.2330      2.00000
      9     -19.1730      2.00000
     10     -19.1056      2.00000
     11     -19.0862      2.00000
     12     -17.7810      2.00000
     13     -17.5574      2.00000
     14     -17.4121      2.00000
     15     -17.3125      2.00000
     16     -16.6107      2.00000
     17     -15.8745      2.00000
     18     -15.3320      2.00000
     19     -15.1344      2.00000
     20     -14.9482      2.00000
     21     -14.8184      2.00000
     22     -14.0651      2.00000
     23     -13.8676      2.00000
     24     -13.7359      2.00000
     25     -13.6317      2.00000
     26     -13.1048      2.00000
     27     -12.9324      2.00000
     28     -12.2100      2.00000
     29     -12.1359      2.00000
     30     -12.1237      2.00000
     31     -11.9473      2.00000
     32     -11.9448      2.00000
     33     -11.9048      2.00000
     34     -10.7575      2.00000
     35     -10.6032      2.00000
     36     -10.3328      2.00000
     37     -10.3318      2.00000
     38     -10.2811      2.00000
     39     -10.0820      2.00000
     40     -10.0480      2.00000
     41      -9.2967      2.00000
     42      -9.1286      2.00000
     43      -9.0588      2.00000
     44      -9.0219      2.00000
     45      -8.7478      2.00000
     46      -8.2392      2.00000
     47      -8.2308      2.00000
     48      -8.1160      2.00000
     49      -8.0553      2.00000
     50      -8.0542      2.00000
     51      -8.0016      2.00000
     52      -7.8526      2.00000
     53      -7.7278      2.00000
     54      -7.6594      2.00000
     55      -7.5523      2.00000
     56      -7.1787      2.00000
     57      -6.9670      2.00000
     58      -6.8873      2.00000
     59      -6.8503      2.00000
     60      -6.7887      2.00000
     61      -6.7680      2.00000
     62      -6.6127      2.00000
     63      -6.3899      2.00000
     64      -5.3892      2.00000
     65      -5.2918      2.00000
     66      -5.2380      2.00000
     67      -4.9886      2.00000
     68      -4.9547      2.00000
     69      -4.8222      2.00000
     70      -4.5720      2.00000
     71      -2.7390      2.00000
     72      -2.2871      2.00000
     73      -2.2629      2.00000
     74      -2.2049      2.00000
     75      -0.7219      0.00000
     76      -0.0939      0.00000
     77       0.2151      0.00000
     78       0.2942      0.00000
     79       0.2990      0.00000
     80       0.9947      0.00000
     81       1.8876      0.00000
     82       1.9073      0.00000
     83       1.9236      0.00000
     84       2.1031      0.00000
     85       2.4208      0.00000
     86       2.5915      0.00000
     87       2.6104      0.00000
     88       2.6574      0.00000
     89       2.6765      0.00000
     90       2.7765      0.00000
     91       2.8186      0.00000
     92       2.8305      0.00000
     93       3.3197      0.00000
     94       3.3810      0.00000
     95       3.6494      0.00000
     96       3.7163      0.00000
     97       4.0745      0.00000
     98       4.1262      0.00000

 k-point     2 :       0.5000    0.0000    0.0000
  band No.  band energies     occupation 
      1     -23.9505      2.00000
      2     -21.4806      2.00000
      3     -21.0573      2.00000
      4     -20.3851      2.00000
      5     -20.0643      2.00000
      6     -20.0101      2.00000
      7     -19.5678      2.00000
      8     -19.4944      2.00000
      9     -18.8513      2.00000
     10     -18.5603      2.00000
     11     -18.4556      2.00000
     12     -18.3715      2.00000
     13     -17.9277      2.00000
     14     -17.8391      2.00000
     15     -16.5453      2.00000
     16     -16.3077      2.00000
     17     -16.1884      2.00000
     18     -16.0099      2.00000
     19     -14.7537      2.00000
     20     -14.7477      2.00000
     21     -14.3967      2.00000
     22     -14.1841      2.00000
     23     -14.0973      2.00000
     24     -13.9268      2.00000
     25     -13.1740      2.00000
     26     -13.0758      2.00000
     27     -12.9839      2.00000
     28     -12.9203      2.00000
     29     -12.4228      2.00000
     30     -12.1762      2.00000
     31     -11.8899      2.00000
     32     -11.8373      2.00000
     33     -11.0958      2.00000
     34     -10.9906      2.00000
     35     -10.7787      2.00000
     36     -10.7372      2.00000
     37     -10.3125      2.00000
     38     -10.1633      2.00000
     39      -9.7984      2.00000
     40      -9.5356      2.00000
     41      -9.2200      2.00000
     42      -9.2042      2.00000
     43      -8.9510      2.00000
     44      -8.8089      2.00000
     45      -8.6969      2.00000
     46      -8.5746      2.00000
     47      -8.3778      2.00000
     48      -8.3650      2.00000
     49      -8.2639      2.00000
     50      -8.1539      2.00000
     51      -8.1051      2.00000
     52      -8.0794      2.00000
     53      -7.7974      2.00000
     54      -7.6007      2.00000
     55      -7.3946      2.00000
     56      -7.2963      2.00000
     57      -7.2899      2.00000
     58      -7.2342      2.00000
     59      -6.3728      2.00000
     60      -6.3240      2.00000
     61      -6.0646      2.00000
     62      -6.0546      2.00000
     63      -5.9518      2.00000
     64      -5.8828      2.00000
     65      -5.8057      2.00000
     66      -5.5688      2.00000
     67      -5.4674      2.00000
     68      -5.3690      2.00000
     69      -3.9226      2.00000
     70      -3.6946      2.00000
     71      -3.6515      2.00000
     72      -3.5337      2.00000
     73      -1.4877      0.55358
     74      -1.0187      0.00000
     75      -0.9012      0.00000
     76      -0.8967      0.00000
     77       0.1966      0.00000
     78       0.6420      0.00000
     79       1.1254      0.00000
     80       1.1442      0.00000
     81       1.3149      0.00000
     82       1.4217      0.00000
     83       1.4857      0.00000
     84       1.5175      0.00000
     85       2.0855      0.00000
     86       2.2010      0.00000
     87       2.6042      0.00000
     88       2.6823      0.00000
     89       2.9966      0.00000
     90       3.0255      0.00000
     91       3.2794      0.00000
     92       3.5279      0.00000
     93       3.5655      0.00000
     94       3.7822      0.00000
     95       3.8297      0.00000
     96       3.8375      0.00000
     97       3.9366      0.00000
     98       3.9663      0.00000

 k-point     3 :       0.0000    0.3333    0.0000
  band No.  band energies     occupation 
      1     -23.9355      2.00000
      2     -21.3228      2.00000
      3     -20.9114      2.00000
      4     -20.8992      2.00000
      5     -20.3927      2.00000
      6     -20.2484      2.00000
      7     -19.5223      2.00000
      8     -19.1298      2.00000
      9     -18.6575      2.00000
     10     -18.5005      2.00000
     11     -18.4487      2.00000
     12     -17.8365      2.00000
     13     -17.7368      2.00000
     14     -17.1231      2.00000
     15     -16.5978      2.00000
     16     -16.3022      2.00000
     17     -16.2966      2.00000
     18     -15.9070      2.00000
     19     -15.6307      2.00000
     20     -15.4525      2.00000
     21     -15.4215      2.00000
     22     -14.9336      2.00000
     23     -14.1322      2.00000
     24     -14.0354      2.00000
     25     -13.7113      2.00000
     26     -12.7015      2.00000
     27     -12.2773      2.00000
     28     -12.1936      2.00000
     29     -11.9902      2.00000
     30     -11.8759      2.00000
     31     -11.7705      2.00000
     32     -11.6360      2.00000
     33     -10.8514      2.00000
     34     -10.4845      2.00000
     35     -10.4263      2.00000
     36     -10.1769      2.00000
     37     -10.1418      2.00000
     38      -9.9017      2.00000
     39      -9.6917      2.00000
     40      -9.5954      2.00000
     41      -9.5936      2.00000
     42      -9.1933      2.00000
     43      -9.0289      2.00000
     44      -8.8798      2.00000
     45      -8.8682      2.00000
     46      -8.8077      2.00000
     47      -8.8021      2.00000
     48      -8.7054      2.00000
     49      -8.2649      2.00000
     50      -8.1783      2.00000
     51      -8.1020      2.00000
     52      -8.0444      2.00000
     53      -7.9574      2.00000
     54      -7.7021      2.00000
     55      -7.4803      2.00000
     56      -7.1537      2.00000
     57      -7.0128      2.00000
     58      -7.0074      2.00000
     59      -6.9332      2.00000
     60      -6.6777      2.00000
     61      -6.2013      2.00000
     62      -6.1149      2.00000
     63      -6.0038      2.00000
     64      -5.9448      2.00000
     65      -5.8297      2.00000
     66      -5.4381      2.00000
     67      -5.3752      2.00000
     68      -4.6310      2.00000
     69      -4.4341      2.00000
     70      -4.2603      2.00000
     71      -3.9672      2.00000
     72      -3.5832      2.00000
     73      -1.4961      0.72321
     74      -0.9506      0.00000
     75      -0.6968      0.00000
     76      -0.6561      0.00000
     77      -0.3767      0.00000
     78       0.3205      0.00000
     79       0.5431      0.00000
     80       1.2916      0.00000
     81       1.3901      0.00000
     82       1.6572      0.00000
     83       1.8019      0.00000
     84       2.1522      0.00000
     85       2.2104      0.00000
     86       2.2197      0.00000
     87       2.2217      0.00000
     88       2.2929      0.00000
     89       2.5212      0.00000
     90       2.7243      0.00000
     91       3.0751      0.00000
     92       3.0953      0.00000
     93       3.1127      0.00000
     94       3.1259      0.00000
     95       3.1277      0.00000
     96       3.6158      0.00000
     97       3.8936      0.00000
     98       4.0671      0.00000

 k-point     4 :       0.5000    0.3333    0.0000
  band No.  band energies     occupation 
      1     -23.9354      2.00000
      2     -21.2636      2.00000
      3     -21.1820      2.00000
      4     -20.6132      2.00000
      5     -20.3759      2.00000
      6     -20.1685      2.00000
      7     -19.6224      2.00000
      8     -19.5059      2.00000
      9     -18.9204      2.00000
     10     -18.0720      2.00000
     11     -17.9210      2.00000
     12     -17.7644      2.00000
     13     -17.3455      2.00000
     14     -17.1446      2.00000
     15     -17.0672      2.00000
     16     -16.9896      2.00000
     17     -16.7197      2.00000
     18     -16.2936      2.00000
     19     -15.1862      2.00000
     20     -15.0901      2.00000
     21     -14.6951      2.00000
     22     -14.5544      2.00000
     23     -14.2191      2.00000
     24     -13.9349      2.00000
     25     -13.6463      2.00000
     26     -13.4780      2.00000
     27     -13.0072      2.00000
     28     -12.7987      2.00000
     29     -12.0038      2.00000
     30     -11.5490      2.00000
     31     -11.1517      2.00000
     32     -10.9787      2.00000
     33     -10.8508      2.00000
     34     -10.7854      2.00000
     35     -10.3004      2.00000
     36     -10.1635      2.00000
     37     -10.0303      2.00000
     38      -9.7829      2.00000
     39      -9.7486      2.00000
     40      -9.5384      2.00000
     41      -9.2761      2.00000
     42      -9.2679      2.00000
     43      -9.0612      2.00000
     44      -9.0333      2.00000
     45      -8.9925      2.00000
     46      -8.7768      2.00000
     47      -8.7213      2.00000
     48      -8.6360      2.00000
     49      -8.5472      2.00000
     50      -8.5065      2.00000
     51      -8.1611      2.00000
     52      -8.0859      2.00000
     53      -8.0592      2.00000
     54      -7.9027      2.00000
     55      -7.2681      2.00000
     56      -7.2338      2.00000
     57      -7.1653      2.00000
     58      -6.9156      2.00000
     59      -6.8158      2.00000
     60      -6.7226      2.00000
     61      -6.3012      2.00000
     62      -6.1232      2.00000
     63      -5.9756      2.00000
     64      -5.6627      2.00000
     65      -5.4434      2.00000
     66      -5.1966      2.00000
     67      -4.9827      2.00000
     68      -4.8432      2.00000
     69      -4.6117      2.00000
     70      -4.4549      2.00000
     71      -4.2370      2.00000
     72      -3.9403      2.00000
     73      -1.2533      0.00000
     74      -0.5366      0.00000
     75      -0.4123      0.00000
     76      -0.2314      0.00000
     77      -0.2098      0.00000
     78       0.0534      0.00000
     79       0.2054      0.00000
     80       0.5639      0.00000
     81       1.1062      0.00000
     82       1.4401      0.00000
     83       1.4636      0.00000
     84       1.6128      0.00000
     85       2.3321      0.00000
     86       2.3814      0.00000
     87       2.5008      0.00000
     88       2.5055      0.00000
     89       2.9108      0.00000
     90       2.9853      0.00000
     91       3.1390      0.00000
     92       3.2822      0.00000
     93       3.3028      0.00000
     94       3.3244      0.00000
     95       3.3881      0.00000
     96       3.4067      0.00000
     97       3.8840      0.00000
     98       3.9847      0.00000


--------------------------------------------------------------------------------------------------------


 soft charge-density along one line, spin component           1
         0         1         2         3         4         5         6         7         8         9
 total charge-density along one line
 
 pseudopotential strength for first ion, spin component:           1
 10.178  13.534  -0.000   0.000   0.000   0.001  -0.000  -0.001
 13.534  17.996  -0.000   0.000   0.000   0.001  -0.000  -0.001
 -0.000  -0.000  -4.312  -0.000   0.000   8.434   0.000  -0.000
  0.000   0.000  -0.000  -4.304  -0.000   0.000   8.423   0.000
  0.000   0.000   0.000  -0.000  -4.311  -0.000   0.000   8.433
  0.001   0.001   8.434   0.000  -0.000 -18.632  -0.000   0.000
 -0.000  -0.000   0.000   8.423   0.000  -0.000 -18.619  -0.000
 -0.001  -0.001  -0.000   0.000   8.433   0.000  -0.000 -18.629
 total augmentation occupancy for first ion, spin component:           1
  8.101  -3.593  -0.049  -0.000   0.007  -0.007  -0.000   0.001
 -3.593   1.649   0.025   0.000  -0.005   0.004   0.000  -0.001
 -0.049   0.025   1.812   0.000  -0.017   0.167   0.000  -0.002
 -0.000   0.000   0.000   1.201  -0.000   0.000   0.070  -0.000
  0.007  -0.005  -0.017  -0.000   1.805  -0.002   0.000   0.165
 -0.007   0.004   0.167   0.000  -0.002   0.017   0.000  -0.000
 -0.000   0.000   0.000   0.070   0.000   0.000   0.005   0.000
  0.001  -0.001  -0.002  -0.000   0.165  -0.000   0.000   0.016


------------------------ aborting loop because EDIFF is reached ----------------------------------------


    CHARGE:  cpu time    0.0318: real time    0.0319
    FORLOC:  cpu time    0.0053: real time    0.0052
    FORNL :  cpu time    0.1290: real time    0.1291
    STRESS:  cpu time    0.3673: real time    0.3672
    FORCOR:  cpu time    0.0384: real time    0.0383
    FORHAR:  cpu time    0.0134: real time    0.0134
    MIXING:  cpu time    0.0017: real time    0.0017
    OFIELD:  cpu time    0.0001: real time    0.0001

  FORCE on cell =-STRESS in cart. coord.  units (eV):
  Direction    XX          YY          ZZ          XY          YZ          ZX
  --------------------------------------------------------------------------------------
  Alpha Z    75.86329    75.86329    75.86329
  Ewald   20137.44915 20113.72771-25036.01804     0.00007    -0.00004     0.00004
  Hartree 19624.45709 19621.85917-19400.36349     0.00002    -0.00004     0.00004
  E(xc)    -541.23104  -541.31856  -561.47889     0.00000    -0.00000     0.00000
  Local  -41329.89862-41308.19437 42533.60358    -0.00008     0.00008    -0.00008
  n-local  -137.79354  -137.83499  -133.23470    -0.00000     0.00000    -0.00000
  augment   -12.84485   -12.80026   -11.16243    -0.00000     0.00000     0.00000
  Kinetic  2184.86466  2188.03398  2532.79851    -0.00001    -0.00000     0.00000
  Fock        0.00000     0.00000     0.00000     0.00000     0.00000     0.00000
  -------------------------------------------------------------------------------------
  Total       0.86614    -0.66403     0.00783     0.00000    -0.00000     0.00000
  in kB       0.98069    -0.75186     0.00886     0.00000    -0.00000     0.00000
  external pressure =        0.08 kB  Pullay stress =        0.00 kB


 VOLUME and BASIS-vectors are now :
 -----------------------------------------------------------------------------
  energy-cutoff  :      500.00
  volume of cell :     1415.02
      direct lattice vectors                 reciprocal lattice vectors
    12.802625322 -0.000000033  0.000000013     0.078108980  0.000000000 -0.000000000
    -0.000000019  7.393417115 -0.000000008     0.000000000  0.135255456  0.000000000
     0.000000015 -0.000000016 14.949242740    -0.000000000  0.000000000  0.066893020

  length of vectors
    12.802625322  7.393417115 14.949242740     0.078108980  0.135255456  0.066893020


 FORCES acting on ions
    electron-ion (+dipol)            ewald-force                    non-local-force                 convergence-correction
 -----------------------------------------------------------------------------------------------
   0.968E+00 -.321E+01 -.139E-04   -.128E+01 0.348E+01 0.139E-04   0.139E+00 0.260E+00 -.595E-06   0.100E-04 0.130E-05 0.104E-06
   0.177E+01 -.531E-04 -.915E-05   -.198E+01 0.637E-04 0.964E-05   -.127E+00 0.514E-05 -.169E-06   0.911E-05 0.979E-07 0.269E-06
   -.309E+00 -.119E+01 0.213E-04   0.331E+00 0.131E+01 -.220E-04   0.165E+00 -.262E-01 0.192E-05   -.687E-05 0.127E-05 0.180E-06
   -.276E+01 -.667E-04 0.215E-04   0.307E+01 0.783E-04 -.223E-04   0.643E+00 0.576E-05 0.110E-05   0.446E-06 -.246E-06 -.123E-06
   -.370E+01 0.135E+02 0.652E-04   0.363E+01 -.151E+02 -.722E-04   0.895E+00 0.608E+00 0.282E-05   -.172E-04 -.883E-06 0.780E-06
   0.881E+01 -.387E-04 -.728E-05   -.100E+02 0.462E-04 0.726E-05   0.152E+00 0.447E-05 -.136E-05   0.428E-05 -.429E-06 -.101E-06
   0.614E+01 0.407E+01 -.706E-06   -.653E+01 -.423E+01 0.198E-05   0.629E+00 0.865E+00 -.260E-05   -.254E-05 0.135E-04 0.476E-06
   0.769E+01 -.101E-03 0.589E-05   -.828E+01 0.113E-03 -.551E-05   -.110E+01 0.697E-05 0.759E-06   -.233E-04 0.326E-06 0.244E-06
   -.158E+00 0.689E+00 -.215E-05   0.288E+00 -.794E+00 0.165E-05   -.398E+00 -.996E-01 0.194E-08   -.591E-05 0.152E-04 0.122E-06
   -.549E+01 -.868E-04 0.626E-05   0.620E+01 0.101E-03 -.559E-05   -.966E-01 0.537E-05 -.852E-06   -.701E-05 0.632E-06 -.710E-07
   -.349E+01 -.234E+01 -.235E-05   0.377E+01 0.254E+01 0.184E-05   -.529E+00 0.614E+00 0.560E-06   0.178E-04 0.274E-04 -.153E-06
   -.164E+01 -.461E-04 -.351E-05   0.180E+01 0.539E-04 0.403E-05   0.201E-01 0.311E-05 -.376E-06   0.400E-05 -.781E-09 0.312E-06
   0.344E+01 0.505E-04 0.279E-04   -.377E+01 -.617E-04 -.306E-04   0.330E+00 -.447E-05 0.141E-05   0.450E-05 0.215E-06 0.298E-06
   -.106E+01 0.129E+00 -.197E-04   0.121E+01 -.143E+00 0.201E-04   -.105E-01 -.553E-01 -.128E-05   -.393E-05 -.650E-05 0.154E-06
   0.917E+00 0.440E-04 0.170E-04   -.120E+01 -.534E-04 -.182E-04   0.861E-01 -.340E-05 -.368E-06   -.758E-05 0.436E-06 0.117E-06
   0.735E+00 0.385E+01 -.276E-04   -.887E+00 -.409E+01 0.283E-04   0.845E+00 -.203E+00 -.192E-05   0.164E-04 -.124E-04 0.557E-06
   0.132E+02 0.533E+01 0.191E-04   -.147E+02 -.644E+01 -.214E-04   0.642E+00 0.849E+00 0.269E-05   0.139E-05 -.145E-04 0.775E-06
   0.303E+02 0.315E-04 -.623E-04   -.364E+02 -.391E-04 0.654E-04   0.612E+01 -.351E-05 -.319E-05   0.103E-04 0.485E-06 0.882E-06
   -.121E+02 0.216E+02 0.847E-05   0.147E+02 -.266E+02 -.784E-05   -.335E+01 0.519E+01 -.125E-05   -.217E-06 0.107E-04 0.919E-06
   -.819E+01 0.939E-04 -.684E-04   0.936E+01 -.109E-03 0.712E-04   -.118E+00 -.659E-05 -.308E-05   -.902E-05 -.758E-06 0.223E-06
   -.126E+02 0.681E+01 -.453E-04   0.147E+02 -.727E+01 0.455E-04   -.984E+00 -.120E+00 -.248E-05   0.279E-05 0.101E-04 0.207E-06
   -.461E+01 0.793E-04 0.632E-04   0.470E+01 -.904E-04 -.665E-04   -.152E+01 -.563E-05 0.383E-05   -.897E-06 -.724E-06 0.273E-06
   -.792E+00 -.156E+01 0.161E-04   0.825E+00 0.175E+01 -.172E-04   -.305E+00 0.121E+00 0.186E-05   -.870E-07 -.410E-05 0.131E-06
   0.968E+00 0.321E+01 -.202E-04   -.128E+01 -.348E+01 0.203E-04   0.139E+00 -.260E+00 -.131E-05   0.104E-04 -.131E-05 -.992E-07
   -.106E+01 -.129E+00 0.611E-05   0.121E+01 0.143E+00 -.575E-05   -.105E-01 0.553E-01 -.675E-06   -.381E-05 0.668E-05 -.624E-08
   -.309E+00 0.119E+01 0.363E-05   0.331E+00 -.131E+01 -.388E-05   0.165E+00 0.262E-01 0.121E-06   -.744E-05 -.202E-05 -.101E-06
   0.735E+00 -.385E+01 0.799E-05   -.887E+00 0.409E+01 -.752E-05   0.845E+00 0.203E+00 -.485E-06   0.163E-04 0.122E-04 0.761E-07
   -.370E+01 -.135E+02 -.101E-03   0.363E+01 0.151E+02 0.110E-03   0.895E+00 -.608E+00 -.519E-05   -.182E-04 0.252E-06 0.176E-06
   0.132E+02 -.533E+01 0.213E-04   -.147E+02 0.644E+01 -.215E-04   0.642E+00 -.849E+00 0.259E-06   0.182E-05 0.144E-04 0.245E-06
   0.614E+01 -.407E+01 0.325E-04   -.653E+01 0.423E+01 -.363E-04   0.629E+00 -.865E+00 0.536E-05   -.189E-05 -.135E-04 -.448E-07
   -.121E+02 -.216E+02 0.353E-04   0.147E+02 0.266E+02 -.368E-04   -.335E+01 -.519E+01 0.419E-05   -.134E-05 -.110E-04 0.882E-07
   -.158E+00 -.689E+00 -.119E-04   0.288E+00 0.794E+00 0.125E-04   -.398E+00 0.996E-01 -.996E-06   -.642E-05 -.144E-04 0.313E-06
   -.126E+02 -.681E+01 -.228E-04   0.147E+02 0.727E+01 0.249E-04   -.984E+00 0.120E+00 -.310E-05   0.224E-05 -.106E-04 0.132E-06
   -.349E+01 0.234E+01 0.108E-04   0.377E+01 -.254E+01 -.122E-04   -.529E+00 -.614E+00 0.143E-05   0.189E-04 -.269E-04 0.575E-07
   -.792E+00 0.156E+01 0.118E-04   0.825E+00 -.175E+01 -.130E-04   -.305E+00 -.121E+00 0.120E-05   0.127E-05 0.402E-05 0.349E-06
   -.351E+01 0.220E-04 0.102E-04   0.435E+01 -.339E-04 -.117E-04   -.240E+00 0.318E-05 0.147E-05   -.195E-04 0.101E-05 0.155E-05
 -----------------------------------------------------------------------------------------------
   0.463E+00 -.692E-05 -.669E-05   -.107E-13 -.233E-12 -.297E-16   -.366E+00 0.633E-05 -.289E-06   -.110E-04 0.143E-07 0.931E-05
 
 
 POSITION                                       TOTAL-FORCE (eV/Angst)
 -----------------------------------------------------------------------------------
      2.13759      1.22759      3.73731        -0.178811      0.530829     -0.000001
      0.00349     -0.00000      3.73731        -0.340598      0.000016      0.000001
      0.70955      1.23088      3.73731         0.183276      0.092133      0.000001
      2.83384     -0.00000      3.73731         0.949154      0.000017      0.000000
      6.39050      1.25398      3.73731         0.822786     -1.044770     -0.000003
      4.28128     -0.00000      3.73731        -1.045713      0.000011     -0.000002
      4.97681      1.22191      3.73731         0.230604      0.696672     -0.000001
      7.13380     -0.00000      3.73731        -1.698318      0.000020      0.000001
     10.66900      1.23586      3.73731        -0.270969     -0.204722     -0.000000
      8.53081     -0.00000      3.73731         0.610970      0.000020     -0.000000
      9.24081      1.22809      3.73731        -0.252594      0.808037     -0.000000
     11.37522     -0.00000      3.73731         0.186764      0.000011      0.000000
      2.13144      3.69671      3.73731        -0.005332     -0.000015     -0.000001
     -0.00187      2.46578      3.73731         0.133092     -0.069059     -0.000001
      0.71162      3.69671      3.73731        -0.201838     -0.000012     -0.000001
      2.84477      2.47549      3.73731         0.690165     -0.445222     -0.000001
      4.28851      2.47095      3.73731        -0.841568     -0.265077      0.000001
      4.99651      3.69671      3.73731        -0.016559     -0.000011      0.000001
      7.11128      2.47414      3.73731        -0.664330      0.237590      0.000000
     10.65795      3.69671      3.73731         1.055856     -0.000022     -0.000000
      8.51436      2.47917      3.73731         1.092257     -0.579348     -0.000002
      9.26475      3.69671      3.73731        -1.429701     -0.000017      0.000001
     11.38337      2.46037      3.73731        -0.275541      0.312990      0.000001
      2.13759      6.16583      3.73731        -0.178804     -0.530870     -0.000001
     -0.00187      4.92764      3.73731         0.133100      0.069097     -0.000000
      0.70955      6.16254      3.73731         0.183267     -0.092174     -0.000000
      2.84477      4.91792      3.73731         0.690158      0.445260      0.000000
      6.39050      6.13944      3.73731         0.822793      1.044736      0.000003
      4.28851      4.92247      3.73731        -0.841554      0.265111      0.000000
      4.97681      6.17151      3.73731         0.230590     -0.696705      0.000001
      7.11128      4.91927      3.73731        -0.664340     -0.237571      0.000003
     10.66900      6.15756      3.73731        -0.270961      0.204687     -0.000000
      8.51436      4.91424      3.73731         1.092255      0.579379     -0.000001
      9.24081      6.16533      3.73731        -0.252588     -0.808067      0.000000
     11.38337      4.93305      3.73731        -0.275543     -0.312944      0.000000
      6.39216      3.69671      3.73731         0.598572     -0.000008      0.000001
 -----------------------------------------------------------------------------------
    total drift:                                0.096598     -0.000001      0.000002


--------------------------------------------------------------------------------------------------------


  FREE ENERGIE OF THE ION-ELECTRON SYSTEM (eV)
  ---------------------------------------------------
  free  energy   TOTEN  =      -330.17438538 eV

  energy  without entropy=     -330.16160895  energy(sigma->0) =     -330.16799717
 
 d Force =-0.9276529E-01[-0.311E+00, 0.125E+00]  d Energy =-0.8794810E-01-0.482E-02
 d Force =-0.3015326E+01[-0.400E+01,-0.203E+01]  d Ewald  = 0.1506226E+03-0.154E+03


--------------------------------------------------------------------------------------------------------


    POTLOK:  cpu time    0.0403: real time    0.0403


--------------------------------------------------------------------------------------------------------


 Steepest descent step on ions:
 trial-energy change:    0.087948  1 .order    0.086118   -0.137760    0.309996
  (g-gl).g = 0.138E+00      g.g   = 0.138E+00  gl.gl    = 0.000E+00
 g(Force)  = 0.125E+00   g(Stress)= 0.129E-01 ortho     = 0.000E+00
 gamma     =   0.00000
 trial     =   1.00000
 opt step  =   0.30249  (harmonic =   0.30767) maximal distance =0.00655653
 next E    =  -330.283119   (d E  =  -0.02079)


--------------------------------------------------------------------------------------------------------


    WAVPRE:  cpu time    0.0119: real time    0.0134
    FEWALD:  cpu time    0.0006: real time    0.0006
    GENKIN:  cpu time    0.0049: real time    0.0051

 real space projection operators:
  total allocation   :       1585.81 KBytes
  max/ min on nodes  :        405.62        386.75

    ORTHCH:  cpu time    0.0896: real time    0.0895
     LOOP+:  cpu time   11.5647: real time   11.6063


--------------------------------------- Iteration      3(   1)  ---------------------------------------


    POTLOK:  cpu time    0.0367: real time    0.0398
    SETDIJ:  cpu time    0.0015: real time    0.0015
     EDDAV:  cpu time    0.9517: real time    0.9516
       DOS:  cpu time    0.0010: real time    0.0009
    CHARGE:  cpu time    0.0316: real time    0.0317
    MIXING:  cpu time    0.0008: real time    0.0008
    --------------------------------------------
      LOOP:  cpu time    1.0235: real time    1.0264

 eigenvalue-minimisations  :   896
 total energy-change (2. order) :-0.1113809E+00  (-0.7911993E+00)
 number of electron     144.9999941 magnetization 
 augmentation part        3.6286169 magnetization 

 Broyden mixing:
  rms(total) = 0.73664E-01    rms(broyden)= 0.73596E-01
  rms(prec ) = 0.83303E-01
  weight for this iteration     100.00

 Free energy of the ion-electron system (eV)
  ---------------------------------------------------
  alpha Z        PSCENC =        75.86328590
  Ewald energy   TEWEN  =     15319.93367911
  -Hartree energ DENC   =    -19936.80283114
  -exchange      EXHF   =         0.00000000
  -V(xc)+E(xc)   XCENC  =       502.63964661
  PAW double counting   =     15212.36642451   -15237.77455642
  entropy T*S    EENTRO =        -0.01277495
  eigenvalues    EBANDS =     -1681.22824726
  atomic energy  EATOM  =      5414.72960801
  Solvation  Ediel_sol  =         0.00000000
  ---------------------------------------------------
  free energy    TOTEN  =      -330.28576563 eV

  energy without entropy =     -330.27299068  energy(sigma->0) =     -330.27937816


--------------------------------------------------------------------------------------------------------


--------------------------------------- Iteration      3(   2)  ---------------------------------------


    POTLOK:  cpu time    0.0373: real time    0.0408
    SETDIJ:  cpu time    0.0015: real time    0.0015
    EDDIAG:  cpu time    0.2006: real time    0.2006
  RMM-DIIS:  cpu time    0.3706: real time    0.3706
    ORTHCH:  cpu time    0.0483: real time    0.0482
       DOS:  cpu time    0.0012: real time    0.0012
    CHARGE:  cpu time    0.0310: real time    0.0313
    MIXING:  cpu time    0.0010: real time    0.0010
    --------------------------------------------
      LOOP:  cpu time    0.6916: real time    0.6951

 eigenvalue-minimisations  :   784
 total energy-change (2. order) :-0.4085894E-02  (-0.1916214E-01)
 number of electron     144.9999941 magnetization 
 augmentation part        3.6272828 magnetization 

 Broyden mixing:
  rms(total) = 0.46476E-01    rms(broyden)= 0.46464E-01
  rms(prec ) = 0.53149E-01
  weight for this iteration     100.00

 eigenvalues of (default mixing * dielectric matrix)
  average eigenvalue GAMMA=   1.4257
  1.4257

 Free energy of the ion-electron system (eV)
  ---------------------------------------------------
  alpha Z        PSCENC =        75.86328590
  Ewald energy   TEWEN  =     15319.93367911
  -Hartree energ DENC   =    -19940.83619153
  -exchange      EXHF   =         0.00000000
  -V(xc)+E(xc)   XCENC  =       502.77919355
  PAW double counting   =     15247.71741354   -15273.14615757
  entropy T*S    EENTRO =        -0.01269702
  eigenvalues    EBANDS =     -1677.31798552
  atomic energy  EATOM  =      5414.72960801
  Solvation  Ediel_sol  =         0.00000000
  ---------------------------------------------------
  free energy    TOTEN  =      -330.28985153 eV

  energy without entropy =     -330.27715451  energy(sigma->0) =     -330.28350302


--------------------------------------------------------------------------------------------------------


--------------------------------------- Iteration      3(   3)  ---------------------------------------


    POTLOK:  cpu time    0.0403: real time    0.0406
    SETDIJ:  cpu time    0.0015: real time    0.0015
    EDDIAG:  cpu time    0.1999: real time    0.1999
  RMM-DIIS:  cpu time    0.3701: real time    0.3700
    ORTHCH:  cpu time    0.0468: real time    0.0468
       DOS:  cpu time    0.0013: real time    0.0013
    CHARGE:  cpu time    0.0310: real time    0.0311
    MIXING:  cpu time    0.0009: real time    0.0010
    --------------------------------------------
      LOOP:  cpu time    0.6919: real time    0.6921

 eigenvalue-minimisations  :   798
 total energy-change (2. order) : 0.6144327E-02  (-0.2318199E-02)
 number of electron     144.9999941 magnetization 
 augmentation part        3.6254868 magnetization 

 Broyden mixing:
  rms(total) = 0.18620E-01    rms(broyden)= 0.18611E-01
  rms(prec ) = 0.21191E-01
  weight for this iteration     100.00

 eigenvalues of (default mixing * dielectric matrix)
  average eigenvalue GAMMA=   1.4733
  0.9473  1.9994

 Free energy of the ion-electron system (eV)
  ---------------------------------------------------
  alpha Z        PSCENC =        75.86328590
  Ewald energy   TEWEN  =     15319.93367911
  -Hartree energ DENC   =    -19945.08730015
  -exchange      EXHF   =         0.00000000
  -V(xc)+E(xc)   XCENC  =       502.91410973
  PAW double counting   =     15270.26711412   -15295.71381970
  entropy T*S    EENTRO =        -0.01262818
  eigenvalues    EBANDS =     -1673.17775605
  atomic energy  EATOM  =      5414.72960801
  Solvation  Ediel_sol  =         0.00000000
  ---------------------------------------------------
  free energy    TOTEN  =      -330.28370720 eV

  energy without entropy =     -330.27107902  energy(sigma->0) =     -330.27739311


--------------------------------------------------------------------------------------------------------


--------------------------------------- Iteration      3(   4)  ---------------------------------------


    POTLOK:  cpu time    0.0368: real time    0.0407
    SETDIJ:  cpu time    0.0015: real time    0.0015
    EDDIAG:  cpu time    0.2005: real time    0.2005
  RMM-DIIS:  cpu time    0.3736: real time    0.3735
    ORTHCH:  cpu time    0.0472: real time    0.0472
       DOS:  cpu time    0.0009: real time    0.0009
    CHARGE:  cpu time    0.0327: real time    0.0327
    MIXING:  cpu time    0.0025: real time    0.0025
    --------------------------------------------
      LOOP:  cpu time    0.6957: real time    0.6995

 eigenvalue-minimisations  :   806
 total energy-change (2. order) : 0.8887377E-03  (-0.2442193E-03)
 number of electron     144.9999941 magnetization 
 augmentation part        3.6241976 magnetization 

 Broyden mixing:
  rms(total) = 0.84839E-02    rms(broyden)= 0.84828E-02
  rms(prec ) = 0.98283E-02
  weight for this iteration     100.00

 eigenvalues of (default mixing * dielectric matrix)
  average eigenvalue GAMMA=   1.5741
  2.3538  1.0303  1.3383

 Free energy of the ion-electron system (eV)
  ---------------------------------------------------
  alpha Z        PSCENC =        75.86328590
  Ewald energy   TEWEN  =     15319.93367911
  -Hartree energ DENC   =    -19947.08931543
  -exchange      EXHF   =         0.00000000
  -V(xc)+E(xc)   XCENC  =       502.96764311
  PAW double counting   =     15281.12848224   -15306.57595723
  entropy T*S    EENTRO =        -0.01266560
  eigenvalues    EBANDS =     -1671.22757857
  atomic energy  EATOM  =      5414.72960801
  Solvation  Ediel_sol  =         0.00000000
  ---------------------------------------------------
  free energy    TOTEN  =      -330.28281846 eV

  energy without entropy =     -330.27015287  energy(sigma->0) =     -330.27648567


--------------------------------------------------------------------------------------------------------


--------------------------------------- Iteration      3(   5)  ---------------------------------------


    POTLOK:  cpu time    0.0463: real time    0.0468
    SETDIJ:  cpu time    0.0016: real time    0.0016
    EDDIAG:  cpu time    0.2022: real time    0.2022
  RMM-DIIS:  cpu time    0.3703: real time    0.3704
    ORTHCH:  cpu time    0.0478: real time    0.0478
       DOS:  cpu time    0.0010: real time    0.0006
    CHARGE:  cpu time    0.1225: real time    0.1228
    MIXING:  cpu time    0.0011: real time    0.0011
    --------------------------------------------
      LOOP:  cpu time    0.7928: real time    0.7933

 eigenvalue-minimisations  :   797
 total energy-change (2. order) : 0.1371209E-03  (-0.6846101E-04)
 number of electron     144.9999941 magnetization 
 augmentation part        3.6235566 magnetization 

 Broyden mixing:
  rms(total) = 0.24683E-02    rms(broyden)= 0.24672E-02
  rms(prec ) = 0.33919E-02
  weight for this iteration     100.00

 eigenvalues of (default mixing * dielectric matrix)
  average eigenvalue GAMMA=   1.5360
  2.3862  0.9980  1.3798  1.3798

 Free energy of the ion-electron system (eV)
  ---------------------------------------------------
  alpha Z        PSCENC =        75.86328590
  Ewald energy   TEWEN  =     15319.93367911
  -Hartree energ DENC   =    -19948.38478861
  -exchange      EXHF   =         0.00000000
  -V(xc)+E(xc)   XCENC  =       502.99155244
  PAW double counting   =     15287.34452312   -15312.78594554
  entropy T*S    EENTRO =        -0.01266826
  eigenvalues    EBANDS =     -1669.96192751
  atomic energy  EATOM  =      5414.72960801
  Solvation  Ediel_sol  =         0.00000000
  ---------------------------------------------------
  free energy    TOTEN  =      -330.28268134 eV

  energy without entropy =     -330.27001308  energy(sigma->0) =     -330.27634721


--------------------------------------------------------------------------------------------------------


--------------------------------------- Iteration      3(   6)  ---------------------------------------


    POTLOK:  cpu time    0.0373: real time    0.0406
    SETDIJ:  cpu time    0.0015: real time    0.0015
    EDDIAG:  cpu time    0.2006: real time    0.2006
  RMM-DIIS:  cpu time    0.3869: real time    0.3871
    ORTHCH:  cpu time    0.1166: real time    0.1166
       DOS:  cpu time    0.0007: real time    0.0006
    CHARGE:  cpu time    0.0315: real time    0.0315
    MIXING:  cpu time    0.0011: real time    0.0011
    --------------------------------------------
      LOOP:  cpu time    0.7762: real time    0.7796

 eigenvalue-minimisations  :   824
 total energy-change (2. order) :-0.7274933E-04  (-0.4957643E-05)
 number of electron     144.9999941 magnetization 
 augmentation part        3.6234917 magnetization 

 Broyden mixing:
  rms(total) = 0.13080E-02    rms(broyden)= 0.13078E-02
  rms(prec ) = 0.21574E-02
  weight for this iteration     100.00

 eigenvalues of (default mixing * dielectric matrix)
  average eigenvalue GAMMA=   1.6065
  2.3726  2.3726  1.2026  1.0425  1.0425

 Free energy of the ion-electron system (eV)
  ---------------------------------------------------
  alpha Z        PSCENC =        75.86328590
  Ewald energy   TEWEN  =     15319.93367911
  -Hartree energ DENC   =    -19948.80371531
  -exchange      EXHF   =         0.00000000
  -V(xc)+E(xc)   XCENC  =       502.99486463
  PAW double counting   =     15287.67955092   -15313.11809826
  entropy T*S    EENTRO =        -0.01266638
  eigenvalues    EBANDS =     -1669.54926271
  atomic energy  EATOM  =      5414.72960801
  Solvation  Ediel_sol  =         0.00000000
  ---------------------------------------------------
  free energy    TOTEN  =      -330.28275409 eV

  energy without entropy =     -330.27008771  energy(sigma->0) =     -330.27642090


--------------------------------------------------------------------------------------------------------


--------------------------------------- Iteration      3(   7)  ---------------------------------------


    POTLOK:  cpu time    0.0375: real time    0.0410
    SETDIJ:  cpu time    0.0015: real time    0.0015
    EDDIAG:  cpu time    0.2007: real time    0.2006
  RMM-DIIS:  cpu time    0.3595: real time    0.3595
    ORTHCH:  cpu time    0.0484: real time    0.0484
       DOS:  cpu time    0.0006: real time    0.0006
    CHARGE:  cpu time    0.0315: real time    0.0316
    MIXING:  cpu time    0.0012: real time    0.0012
    --------------------------------------------
      LOOP:  cpu time    0.6809: real time    0.6843

 eigenvalue-minimisations  :   784
 total energy-change (2. order) :-0.1336872E-03  (-0.1838581E-05)
 number of electron     144.9999941 magnetization 
 augmentation part        3.6234685 magnetization 

 Broyden mixing:
  rms(total) = 0.57354E-03    rms(broyden)= 0.57348E-03
  rms(prec ) = 0.12386E-02
  weight for this iteration     100.00

 eigenvalues of (default mixing * dielectric matrix)
  average eigenvalue GAMMA=   1.5378
  2.5232  2.1401  1.0496  1.1672  1.1735  1.1735

 Free energy of the ion-electron system (eV)
  ---------------------------------------------------
  alpha Z        PSCENC =        75.86328590
  Ewald energy   TEWEN  =     15319.93367911
  -Hartree energ DENC   =    -19949.38637813
  -exchange      EXHF   =         0.00000000
  -V(xc)+E(xc)   XCENC  =       502.99843347
  PAW double counting   =     15287.09679237   -15312.53181803
  entropy T*S    EENTRO =        -0.01266716
  eigenvalues    EBANDS =     -1668.97382333
  atomic energy  EATOM  =      5414.72960801
  Solvation  Ediel_sol  =         0.00000000
  ---------------------------------------------------
  free energy    TOTEN  =      -330.28288778 eV

  energy without entropy =     -330.27022062  energy(sigma->0) =     -330.27655420


--------------------------------------------------------------------------------------------------------


--------------------------------------- Iteration      3(   8)  ---------------------------------------


    POTLOK:  cpu time    0.0414: real time    0.0415
    SETDIJ:  cpu time    0.0015: real time    0.0015
    EDDIAG:  cpu time    0.2007: real time    0.2009
  RMM-DIIS:  cpu time    0.2888: real time    0.2887
    ORTHCH:  cpu time    0.0476: real time    0.0476
       DOS:  cpu time    0.0006: real time    0.0005
    CHARGE:  cpu time    0.0314: real time    0.0314
    MIXING:  cpu time    0.0012: real time    0.0012
    --------------------------------------------
      LOOP:  cpu time    0.6133: real time    0.6134

 eigenvalue-minimisations  :   600
 total energy-change (2. order) :-0.6655288E-04  (-0.5237415E-06)
 number of electron     144.9999941 magnetization 
 augmentation part        3.6234312 magnetization 

 Broyden mixing:
  rms(total) = 0.36328E-03    rms(broyden)= 0.36324E-03
  rms(prec ) = 0.94034E-03
  weight for this iteration     100.00

 eigenvalues of (default mixing * dielectric matrix)
  average eigenvalue GAMMA=   1.8007
  3.7360  2.4737  2.1222  1.1233  1.1233  1.0130  1.0130

 Free energy of the ion-electron system (eV)
  ---------------------------------------------------
  alpha Z        PSCENC =        75.86328590
  Ewald energy   TEWEN  =     15319.93367911
  -Hartree energ DENC   =    -19949.65784351
  -exchange      EXHF   =         0.00000000
  -V(xc)+E(xc)   XCENC  =       503.00165323
  PAW double counting   =     15286.46283561   -15311.89810745
  entropy T*S    EENTRO =        -0.01266717
  eigenvalues    EBANDS =     -1668.70539806
  atomic energy  EATOM  =      5414.72960801
  Solvation  Ediel_sol  =         0.00000000
  ---------------------------------------------------
  free energy    TOTEN  =      -330.28295433 eV

  energy without entropy =     -330.27028716  energy(sigma->0) =     -330.27662075


--------------------------------------------------------------------------------------------------------


--------------------------------------- Iteration      3(   9)  ---------------------------------------


    POTLOK:  cpu time    0.0375: real time    0.0415
    SETDIJ:  cpu time    0.0015: real time    0.0015
    EDDIAG:  cpu time    0.2003: real time    0.2004
  RMM-DIIS:  cpu time    0.2750: real time    0.2779
    ORTHCH:  cpu time    0.0480: real time    0.0480
       DOS:  cpu time    0.0005: real time    0.0005
    CHARGE:  cpu time    0.0315: real time    0.0315
    MIXING:  cpu time    0.0012: real time    0.0012
    --------------------------------------------
      LOOP:  cpu time    0.5955: real time    0.6024

 eigenvalue-minimisations  :   572
 total energy-change (2. order) :-0.1268824E-03  (-0.1730310E-05)
 number of electron     144.9999941 magnetization 
 augmentation part        3.6233744 magnetization 

 Broyden mixing:
  rms(total) = 0.28086E-03    rms(broyden)= 0.28083E-03
  rms(prec ) = 0.46273E-03
  weight for this iteration     100.00

 eigenvalues of (default mixing * dielectric matrix)
  average eigenvalue GAMMA=   1.7131
  3.5614  2.5927  1.6062  1.6062  1.1886  1.1886  0.9808  0.9808

 Free energy of the ion-electron system (eV)
  ---------------------------------------------------
  alpha Z        PSCENC =        75.86328590
  Ewald energy   TEWEN  =     15319.93367911
  -Hartree energ DENC   =    -19950.36770058
  -exchange      EXHF   =         0.00000000
  -V(xc)+E(xc)   XCENC  =       503.00848993
  PAW double counting   =     15284.77688065   -15310.21234628
  entropy T*S    EENTRO =        -0.01266732
  eigenvalues    EBANDS =     -1668.00231064
  atomic energy  EATOM  =      5414.72960801
  Solvation  Ediel_sol  =         0.00000000
  ---------------------------------------------------
  free energy    TOTEN  =      -330.28308122 eV

  energy without entropy =     -330.27041389  energy(sigma->0) =     -330.27674755


--------------------------------------------------------------------------------------------------------


--------------------------------------- Iteration      3(  10)  ---------------------------------------


    POTLOK:  cpu time    0.0374: real time    0.0409
    SETDIJ:  cpu time    0.0021: real time    0.0021
    EDDIAG:  cpu time    0.1996: real time    0.2000
  RMM-DIIS:  cpu time    0.2468: real time    0.2470
    ORTHCH:  cpu time    0.0472: real time    0.0472
       DOS:  cpu time    0.0007: real time    0.0007
    CHARGE:  cpu time    0.0315: real time    0.0315
    MIXING:  cpu time    0.0013: real time    0.0013
    --------------------------------------------
      LOOP:  cpu time    0.5667: real time    0.5707

 eigenvalue-minimisations  :   493
 total energy-change (2. order) :-0.2720380E-04  (-0.1016693E-06)
 number of electron     144.9999941 magnetization 
 augmentation part        3.6233646 magnetization 

 Broyden mixing:
  rms(total) = 0.13486E-03    rms(broyden)= 0.13483E-03
  rms(prec ) = 0.30486E-03
  weight for this iteration     100.00

 eigenvalues of (default mixing * dielectric matrix)
  average eigenvalue GAMMA=   1.9765
  5.6504  2.5664  2.0782  2.0782  1.1675  1.1675  0.9801  1.0502  1.0502

 Free energy of the ion-electron system (eV)
  ---------------------------------------------------
  alpha Z        PSCENC =        75.86328590
  Ewald energy   TEWEN  =     15319.93367911
  -Hartree energ DENC   =    -19950.45504688
  -exchange      EXHF   =         0.00000000
  -V(xc)+E(xc)   XCENC  =       503.00846957
  PAW double counting   =     15285.15284011   -15310.58812089
  entropy T*S    EENTRO =        -0.01266711
  eigenvalues    EBANDS =     -1667.91515624
  atomic energy  EATOM  =      5414.72960801
  Solvation  Ediel_sol  =         0.00000000
  ---------------------------------------------------
  free energy    TOTEN  =      -330.28310842 eV

  energy without entropy =     -330.27044130  energy(sigma->0) =     -330.27677486


--------------------------------------------------------------------------------------------------------


--------------------------------------- Iteration      3(  11)  ---------------------------------------


    POTLOK:  cpu time    0.0373: real time    0.0412
    SETDIJ:  cpu time    0.0015: real time    0.0015
    EDDIAG:  cpu time    0.1999: real time    0.1999
  RMM-DIIS:  cpu time    0.2640: real time    0.2662
    ORTHCH:  cpu time    0.0477: real time    0.0477
       DOS:  cpu time    0.0006: real time    0.0006
    CHARGE:  cpu time    0.0316: real time    0.0316
    MIXING:  cpu time    0.0014: real time    0.0014
    --------------------------------------------
      LOOP:  cpu time    0.5840: real time    0.5900

 eigenvalue-minimisations  :   549
 total energy-change (2. order) :-0.2699761E-04  (-0.1496514E-06)
 number of electron     144.9999941 magnetization 
 augmentation part        3.6233514 magnetization 

 Broyden mixing:
  rms(total) = 0.90312E-04    rms(broyden)= 0.90295E-04
  rms(prec ) = 0.17904E-03
  weight for this iteration     100.00

 eigenvalues of (default mixing * dielectric matrix)
  average eigenvalue GAMMA=   2.0537
  6.1591  3.1015  2.4385  2.0171  1.2255  1.2255  1.2597  0.9822  1.0637  1.0637

 Free energy of the ion-electron system (eV)
  ---------------------------------------------------
  alpha Z        PSCENC =        75.86328590
  Ewald energy   TEWEN  =     15319.93367911
  -Hartree energ DENC   =    -19950.62698564
  -exchange      EXHF   =         0.00000000
  -V(xc)+E(xc)   XCENC  =       503.00936517
  PAW double counting   =     15285.39660413   -15310.83190054
  entropy T*S    EENTRO =        -0.01266702
  eigenvalues    EBANDS =     -1667.74412453
  atomic energy  EATOM  =      5414.72960801
  Solvation  Ediel_sol  =         0.00000000
  ---------------------------------------------------
  free energy    TOTEN  =      -330.28313542 eV

  energy without entropy =     -330.27046840  energy(sigma->0) =     -330.27680191


--------------------------------------------------------------------------------------------------------


--------------------------------------- Iteration      3(  12)  ---------------------------------------


    POTLOK:  cpu time    0.0371: real time    0.0409
    SETDIJ:  cpu time    0.0015: real time    0.0015
    EDDIAG:  cpu time    0.2789: real time    0.2790
  RMM-DIIS:  cpu time    0.2594: real time    0.2594
    ORTHCH:  cpu time    0.0470: real time    0.0470
       DOS:  cpu time    0.0006: real time    0.0006
    CHARGE:  cpu time    0.0314: real time    0.0315
    MIXING:  cpu time    0.0015: real time    0.0015
    --------------------------------------------
      LOOP:  cpu time    0.6575: real time    0.6613

 eigenvalue-minimisations  :   492
 total energy-change (2. order) :-0.1967067E-04  (-0.5201268E-07)
 number of electron     144.9999941 magnetization 
 augmentation part        3.6233460 magnetization 

 Broyden mixing:
  rms(total) = 0.74512E-04    rms(broyden)= 0.74498E-04
  rms(prec ) = 0.10482E-03
  weight for this iteration     100.00

 eigenvalues of (default mixing * dielectric matrix)
  average eigenvalue GAMMA=   2.0542
  6.5324  3.3180  2.4714  2.0937  1.6650  1.2240  1.2240  1.0920  1.0920  1.0052
  0.8784

 Free energy of the ion-electron system (eV)
  ---------------------------------------------------
  alpha Z        PSCENC =        75.86328590
  Ewald energy   TEWEN  =     15319.93367911
  -Hartree energ DENC   =    -19950.68606728
  -exchange      EXHF   =         0.00000000
  -V(xc)+E(xc)   XCENC  =       503.00919071
  PAW double counting   =     15285.51710182   -15310.95238773
  entropy T*S    EENTRO =        -0.01266710
  eigenvalues    EBANDS =     -1667.68489853
  atomic energy  EATOM  =      5414.72960801
  Solvation  Ediel_sol  =         0.00000000
  ---------------------------------------------------
  free energy    TOTEN  =      -330.28315509 eV

  energy without entropy =     -330.27048799  energy(sigma->0) =     -330.27682154


--------------------------------------------------------------------------------------------------------


--------------------------------------- Iteration      3(  13)  ---------------------------------------


    POTLOK:  cpu time    0.0368: real time    0.0405
    SETDIJ:  cpu time    0.0015: real time    0.0015
    EDDIAG:  cpu time    0.2399: real time    0.2398
  RMM-DIIS:  cpu time    0.2007: real time    0.2009
    ORTHCH:  cpu time    0.0476: real time    0.0476
       DOS:  cpu time    0.0006: real time    0.0005
    CHARGE:  cpu time    0.0314: real time    0.0314
    MIXING:  cpu time    0.0016: real time    0.0015
    --------------------------------------------
      LOOP:  cpu time    0.5601: real time    0.5638

 eigenvalue-minimisations  :   285
 total energy-change (2. order) :-0.1036214E-04  (-0.1510705E-07)
 number of electron     144.9999941 magnetization 
 augmentation part        3.6233449 magnetization 

 Broyden mixing:
  rms(total) = 0.27714E-04    rms(broyden)= 0.27705E-04
  rms(prec ) = 0.47731E-04
  weight for this iteration     100.00

 eigenvalues of (default mixing * dielectric matrix)
  average eigenvalue GAMMA=   2.2778
  7.9421  4.6027  2.5661  2.4219  2.0246  1.2353  1.2353  1.1862  0.9828  0.9828
  1.0770  1.0770

 Free energy of the ion-electron system (eV)
  ---------------------------------------------------
  alpha Z        PSCENC =        75.86328590
  Ewald energy   TEWEN  =     15319.93367911
  -Hartree energ DENC   =    -19950.69815662
  -exchange      EXHF   =         0.00000000
  -V(xc)+E(xc)   XCENC  =       503.00907443
  PAW double counting   =     15285.43801998   -15310.87325829
  entropy T*S    EENTRO =        -0.01266702
  eigenvalues    EBANDS =     -1667.67275095
  atomic energy  EATOM  =      5414.72960801
  Solvation  Ediel_sol  =         0.00000000
  ---------------------------------------------------
  free energy    TOTEN  =      -330.28316545 eV

  energy without entropy =     -330.27049842  energy(sigma->0) =     -330.27683194


--------------------------------------------------------------------------------------------------------


--------------------------------------- Iteration      3(  14)  ---------------------------------------


    POTLOK:  cpu time    0.0372: real time    0.0408
    SETDIJ:  cpu time    0.0015: real time    0.0015
    EDDIAG:  cpu time    0.2010: real time    0.2010
  RMM-DIIS:  cpu time    0.2041: real time    0.2040
    ORTHCH:  cpu time    0.0475: real time    0.0475
       DOS:  cpu time    0.0006: real time    0.0005
    CHARGE:  cpu time    0.0313: real time    0.0314
    MIXING:  cpu time    0.0016: real time    0.0016
    --------------------------------------------
      LOOP:  cpu time    0.5249: real time    0.5283

 eigenvalue-minimisations  :   288
 total energy-change (2. order) :-0.7347035E-05  (-0.1641945E-07)
 number of electron     144.9999941 magnetization 
 augmentation part        3.6233446 magnetization 

 Broyden mixing:
  rms(total) = 0.11682E-04    rms(broyden)= 0.11673E-04
  rms(prec ) = 0.18096E-04
  weight for this iteration     100.00

 eigenvalues of (default mixing * dielectric matrix)
  average eigenvalue GAMMA=   2.3782
  8.6546  5.2572  2.7595  2.6533  1.9365  1.9365  1.2483  1.2483  1.1326  1.0681
  1.0681  0.9672  0.9861

 Free energy of the ion-electron system (eV)
  ---------------------------------------------------
  alpha Z        PSCENC =        75.86328590
  Ewald energy   TEWEN  =     15319.93367911
  -Hartree energ DENC   =    -19950.70394911
  -exchange      EXHF   =         0.00000000
  -V(xc)+E(xc)   XCENC  =       503.00894939
  PAW double counting   =     15285.36797925   -15310.80321697
  entropy T*S    EENTRO =        -0.01266706
  eigenvalues    EBANDS =     -1667.66684132
  atomic energy  EATOM  =      5414.72960801
  Solvation  Ediel_sol  =         0.00000000
  ---------------------------------------------------
  free energy    TOTEN  =      -330.28317280 eV

  energy without entropy =     -330.27050574  energy(sigma->0) =     -330.27683927


--------------------------------------------------------------------------------------------------------


--------------------------------------- Iteration      3(  15)  ---------------------------------------


    POTLOK:  cpu time    0.0379: real time    0.0417
    SETDIJ:  cpu time    0.0015: real time    0.0015
    EDDIAG:  cpu time    0.2007: real time    0.2007
  RMM-DIIS:  cpu time    0.1946: real time    0.1948
    ORTHCH:  cpu time    0.0482: real time    0.0482
       DOS:  cpu time    0.0005: real time    0.0005
    CHARGE:  cpu time    0.0545: real time    0.0545
    MIXING:  cpu time    0.0022: real time    0.0022
    --------------------------------------------
      LOOP:  cpu time    0.5401: real time    0.5440

 eigenvalue-minimisations  :   245
 total energy-change (2. order) :-0.1992434E-05  (-0.3960078E-08)
 number of electron     144.9999941 magnetization 
 augmentation part        3.6233444 magnetization 

 Broyden mixing:
  rms(total) = 0.62804E-05    rms(broyden)= 0.62791E-05
  rms(prec ) = 0.76894E-05
  weight for this iteration     100.00

 eigenvalues of (default mixing * dielectric matrix)
  average eigenvalue GAMMA=   2.4358
  9.3234  5.7946  3.0760  2.4832  2.4832  2.0308  1.2546  1.2546  1.2118  1.1074
  1.1074  1.0183  0.9996  0.9562

 Free energy of the ion-electron system (eV)
  ---------------------------------------------------
  alpha Z        PSCENC =        75.86328590
  Ewald energy   TEWEN  =     15319.93367911
  -Hartree energ DENC   =    -19950.70602512
  -exchange      EXHF   =         0.00000000
  -V(xc)+E(xc)   XCENC  =       503.00896546
  PAW double counting   =     15285.34677726   -15310.78201686
  entropy T*S    EENTRO =        -0.01266704
  eigenvalues    EBANDS =     -1667.66478150
  atomic energy  EATOM  =      5414.72960801
  Solvation  Ediel_sol  =         0.00000000
  ---------------------------------------------------
  free energy    TOTEN  =      -330.28317479 eV

  energy without entropy =     -330.27050774  energy(sigma->0) =     -330.27684127


--------------------------------------------------------------------------------------------------------


--------------------------------------- Iteration      3(  16)  ---------------------------------------


    POTLOK:  cpu time    0.0442: real time    0.0445
    SETDIJ:  cpu time    0.0016: real time    0.0015
    EDDIAG:  cpu time    0.2043: real time    0.2043
  RMM-DIIS:  cpu time    0.1874: real time    0.1874
    ORTHCH:  cpu time    0.0478: real time    0.0478
       DOS:  cpu time    0.0005: real time    0.0005
    --------------------------------------------
      LOOP:  cpu time    0.4858: real time    0.4859

 eigenvalue-minimisations  :   192
 total energy-change (2. order) :-0.3436453E-06  (-0.6333357E-09)
 number of electron     144.9999941 magnetization 
 augmentation part        3.6233444 magnetization 

 Free energy of the ion-electron system (eV)
  ---------------------------------------------------
  alpha Z        PSCENC =        75.86328590
  Ewald energy   TEWEN  =     15319.93367911
  -Hartree energ DENC   =    -19950.70650242
  -exchange      EXHF   =         0.00000000
  -V(xc)+E(xc)   XCENC  =       503.00896884
  PAW double counting   =     15285.36058955   -15310.79582857
  entropy T*S    EENTRO =        -0.01266704
  eigenvalues    EBANDS =     -1667.66430852
  atomic energy  EATOM  =      5414.72960801
  Solvation  Ediel_sol  =         0.00000000
  ---------------------------------------------------
  free energy    TOTEN  =      -330.28317513 eV

  energy without entropy =     -330.27050810  energy(sigma->0) =     -330.27684161


--------------------------------------------------------------------------------------------------------


 average (electrostatic) potential at core
  the test charge radii are     0.6991  0.7089
  (the norm of the test charge is              1.0000)
       1 -57.4938       2 -57.4457       3 -57.4311       4 -57.5440       5 -57.8921
       6 -57.6265       7 -57.7745       8 -57.7664       9 -57.4928      10 -57.6298
      11 -57.6095      12 -57.4354      13 -57.5135      14 -57.4211      15 -57.4254
      16 -57.5922      17 -57.8244      18 -58.8564      19 -58.7997      20 -57.5125
      21 -57.8131      22 -57.6647      23 -57.4488      24 -57.4938      25 -57.4211
      26 -57.4311      27 -57.5922      28 -57.8921      29 -57.8244      30 -57.7745
      31 -58.7997      32 -57.4928      33 -57.8131      34 -57.6095      35 -57.4488
      36 -74.4385
 
 
 
 E-fermi :  -1.4605     XC(G=0):  -2.8984     alpha+bet : -2.5404


 k-point     1 :       0.0000    0.0000    0.0000
  band No.  band energies     occupation 
      1     -23.8392      2.00000
      2     -21.4561      2.00000
      3     -21.1502      2.00000
      4     -20.6148      2.00000
      5     -20.0377      2.00000
      6     -19.5383      2.00000
      7     -19.3838      2.00000
      8     -19.2485      2.00000
      9     -19.1706      2.00000
     10     -19.1526      2.00000
     11     -19.1431      2.00000
     12     -17.7964      2.00000
     13     -17.5033      2.00000
     14     -17.4389      2.00000
     15     -17.3461      2.00000
     16     -16.6392      2.00000
     17     -15.8214      2.00000
     18     -15.2869      2.00000
     19     -15.1294      2.00000
     20     -14.9701      2.00000
     21     -14.8557      2.00000
     22     -14.0772      2.00000
     23     -13.9036      2.00000
     24     -13.7219      2.00000
     25     -13.6422      2.00000
     26     -13.1091      2.00000
     27     -12.9493      2.00000
     28     -12.2019      2.00000
     29     -12.1671      2.00000
     30     -12.1402      2.00000
     31     -11.9173      2.00000
     32     -11.9125      2.00000
     33     -11.8858      2.00000
     34     -10.7617      2.00000
     35     -10.6087      2.00000
     36     -10.3456      2.00000
     37     -10.2955      2.00000
     38     -10.2920      2.00000
     39     -10.0808      2.00000
     40     -10.0631      2.00000
     41      -9.3003      2.00000
     42      -9.0953      2.00000
     43      -9.0832      2.00000
     44      -9.0662      2.00000
     45      -8.7427      2.00000
     46      -8.2166      2.00000
     47      -8.2138      2.00000
     48      -8.1062      2.00000
     49      -8.0548      2.00000
     50      -8.0132      2.00000
     51      -7.9981      2.00000
     52      -7.9479      2.00000
     53      -7.6894      2.00000
     54      -7.6660      2.00000
     55      -7.5869      2.00000
     56      -7.1849      2.00000
     57      -6.9554      2.00000
     58      -6.8941      2.00000
     59      -6.8329      2.00000
     60      -6.8227      2.00000
     61      -6.8149      2.00000
     62      -6.6462      2.00000
     63      -6.3911      2.00000
     64      -5.3641      2.00000
     65      -5.3023      2.00000
     66      -5.2439      2.00000
     67      -4.9507      2.00000
     68      -4.9441      2.00000
     69      -4.8550      2.00000
     70      -4.6043      2.00000
     71      -2.6728      2.00000
     72      -2.2735      2.00000
     73      -2.2690      2.00000
     74      -2.2159      2.00000
     75      -0.7126      0.00000
     76      -0.0875      0.00000
     77       0.2319      0.00000
     78       0.2890      0.00000
     79       0.3251      0.00000
     80       0.9936      0.00000
     81       1.8891      0.00000
     82       1.9018      0.00000
     83       1.9214      0.00000
     84       2.0828      0.00000
     85       2.4072      0.00000
     86       2.6407      0.00000
     87       2.6467      0.00000
     88       2.7012      0.00000
     89       2.7018      0.00000
     90       2.7639      0.00000
     91       2.8200      0.00000
     92       2.8283      0.00000
     93       3.2834      0.00000
     94       3.3260      0.00000
     95       3.4914      0.00000
     96       3.6787      0.00000
     97       3.7794      0.00000
     98       4.0728      0.00000

 k-point     2 :       0.5000    0.0000    0.0000
  band No.  band energies     occupation 
      1     -23.8390      2.00000
      2     -21.5091      2.00000
      3     -21.0884      2.00000
      4     -20.3887      2.00000
      5     -20.1056      2.00000
      6     -20.0041      2.00000
      7     -19.5679      2.00000
      8     -19.5418      2.00000
      9     -18.8529      2.00000
     10     -18.5321      2.00000
     11     -18.4918      2.00000
     12     -18.4070      2.00000
     13     -17.9558      2.00000
     14     -17.8463      2.00000
     15     -16.5280      2.00000
     16     -16.2564      2.00000
     17     -16.2030      2.00000
     18     -16.0444      2.00000
     19     -14.7511      2.00000
     20     -14.7480      2.00000
     21     -14.3849      2.00000
     22     -14.1565      2.00000
     23     -14.1199      2.00000
     24     -13.9695      2.00000
     25     -13.1880      2.00000
     26     -13.0830      2.00000
     27     -12.9788      2.00000
     28     -12.9087      2.00000
     29     -12.4041      2.00000
     30     -12.1759      2.00000
     31     -11.9180      2.00000
     32     -11.8781      2.00000
     33     -11.0830      2.00000
     34     -11.0077      2.00000
     35     -10.7967      2.00000
     36     -10.7186      2.00000
     37     -10.2707      2.00000
     38     -10.0837      2.00000
     39      -9.7834      2.00000
     40      -9.5586      2.00000
     41      -9.2619      2.00000
     42      -9.2254      2.00000
     43      -8.9120      2.00000
     44      -8.8116      2.00000
     45      -8.7500      2.00000
     46      -8.5660      2.00000
     47      -8.3707      2.00000
     48      -8.3422      2.00000
     49      -8.2601      2.00000
     50      -8.1610      2.00000
     51      -8.1126      2.00000
     52      -8.1078      2.00000
     53      -7.8168      2.00000
     54      -7.5994      2.00000
     55      -7.4546      2.00000
     56      -7.2951      2.00000
     57      -7.2844      2.00000
     58      -7.2698      2.00000
     59      -6.3578      2.00000
     60      -6.2627      2.00000
     61      -6.0674      2.00000
     62      -6.0456      2.00000
     63      -5.9793      2.00000
     64      -5.8996      2.00000
     65      -5.8131      2.00000
     66      -5.6078      2.00000
     67      -5.4743      2.00000
     68      -5.3699      2.00000
     69      -3.9212      2.00000
     70      -3.6471      2.00000
     71      -3.6424      2.00000
     72      -3.5585      2.00000
     73      -1.4363      0.49267
     74      -0.9997      0.00000
     75      -0.9438      0.00000
     76      -0.8927      0.00000
     77       0.2450      0.00000
     78       0.6218      0.00000
     79       1.1451      0.00000
     80       1.1454      0.00000
     81       1.3112      0.00000
     82       1.4514      0.00000
     83       1.5152      0.00000
     84       1.5163      0.00000
     85       2.0856      0.00000
     86       2.1986      0.00000
     87       2.5923      0.00000
     88       2.6691      0.00000
     89       2.9966      0.00000
     90       3.0279      0.00000
     91       3.2484      0.00000
     92       3.5556      0.00000
     93       3.5689      0.00000
     94       3.8273      0.00000
     95       3.8289      0.00000
     96       3.8404      0.00000
     97       3.9346      0.00000
     98       3.9436      0.00000

 k-point     3 :       0.0000    0.3333    0.0000
  band No.  band energies     occupation 
      1     -23.8216      2.00000
      2     -21.3518      2.00000
      3     -20.9400      2.00000
      4     -20.9211      2.00000
      5     -20.4181      2.00000
      6     -20.2748      2.00000
      7     -19.5407      2.00000
      8     -19.1027      2.00000
      9     -18.6995      2.00000
     10     -18.5153      2.00000
     11     -18.4197      2.00000
     12     -17.8605      2.00000
     13     -17.7572      2.00000
     14     -17.1194      2.00000
     15     -16.5862      2.00000
     16     -16.3402      2.00000
     17     -16.3044      2.00000
     18     -15.9124      2.00000
     19     -15.5883      2.00000
     20     -15.4773      2.00000
     21     -15.4478      2.00000
     22     -14.9456      2.00000
     23     -14.1653      2.00000
     24     -14.0214      2.00000
     25     -13.7108      2.00000
     26     -12.6446      2.00000
     27     -12.2877      2.00000
     28     -12.1612      2.00000
     29     -11.9640      2.00000
     30     -11.8861      2.00000
     31     -11.8082      2.00000
     32     -11.6408      2.00000
     33     -10.8503      2.00000
     34     -10.5082      2.00000
     35     -10.4239      2.00000
     36     -10.1246      2.00000
     37     -10.1205      2.00000
     38      -9.8715      2.00000
     39      -9.7358      2.00000
     40      -9.6270      2.00000
     41      -9.6164      2.00000
     42      -9.1991      2.00000
     43      -9.0302      2.00000
     44      -8.8847      2.00000
     45      -8.8593      2.00000
     46      -8.8308      2.00000
     47      -8.8206      2.00000
     48      -8.7390      2.00000
     49      -8.1906      2.00000
     50      -8.1851      2.00000
     51      -8.1345      2.00000
     52      -8.0646      2.00000
     53      -7.9857      2.00000
     54      -7.6757      2.00000
     55      -7.5003      2.00000
     56      -7.1783      2.00000
     57      -7.0475      2.00000
     58      -6.9693      2.00000
     59      -6.9525      2.00000
     60      -6.6574      2.00000
     61      -6.2266      2.00000
     62      -6.1238      2.00000
     63      -6.0061      2.00000
     64      -5.9124      2.00000
     65      -5.8146      2.00000
     66      -5.4459      2.00000
     67      -5.3835      2.00000
     68      -4.6264      2.00000
     69      -4.4158      2.00000
     70      -4.2891      2.00000
     71      -3.9654      2.00000
     72      -3.5926      2.00000
     73      -1.4494      0.75366
     74      -0.9558      0.00000
     75      -0.6992      0.00000
     76      -0.6416      0.00000
     77      -0.3684      0.00000
     78       0.3147      0.00000
     79       0.5603      0.00000
     80       1.2914      0.00000
     81       1.4286      0.00000
     82       1.6847      0.00000
     83       1.7840      0.00000
     84       2.1563      0.00000
     85       2.2103      0.00000
     86       2.2189      0.00000
     87       2.2206      0.00000
     88       2.3556      0.00000
     89       2.5133      0.00000
     90       2.7115      0.00000
     91       3.0783      0.00000
     92       3.0986      0.00000
     93       3.1129      0.00000
     94       3.1268      0.00000
     95       3.1272      0.00000
     96       3.5993      0.00000
     97       3.6307      0.00000
     98       3.7652      0.00000

 k-point     4 :       0.5000    0.3333    0.0000
  band No.  band energies     occupation 
      1     -23.8215      2.00000
      2     -21.2912      2.00000
      3     -21.2112      2.00000
      4     -20.6389      2.00000
      5     -20.4077      2.00000
      6     -20.1706      2.00000
      7     -19.6653      2.00000
      8     -19.5094      2.00000
      9     -18.8997      2.00000
     10     -18.0914      2.00000
     11     -17.9519      2.00000
     12     -17.7285      2.00000
     13     -17.3373      2.00000
     14     -17.1431      2.00000
     15     -17.0898      2.00000
     16     -16.9953      2.00000
     17     -16.7687      2.00000
     18     -16.3098      2.00000
     19     -15.2080      2.00000
     20     -15.0941      2.00000
     21     -14.7017      2.00000
     22     -14.5282      2.00000
     23     -14.1956      2.00000
     24     -13.9218      2.00000
     25     -13.6332      2.00000
     26     -13.5215      2.00000
     27     -13.0272      2.00000
     28     -12.7829      2.00000
     29     -12.0258      2.00000
     30     -11.4926      2.00000
     31     -11.1564      2.00000
     32     -10.9919      2.00000
     33     -10.8446      2.00000
     34     -10.7935      2.00000
     35     -10.2869      2.00000
     36     -10.1076      2.00000
     37     -10.0377      2.00000
     38      -9.7787      2.00000
     39      -9.7189      2.00000
     40      -9.5671      2.00000
     41      -9.2981      2.00000
     42      -9.2700      2.00000
     43      -9.1044      2.00000
     44      -9.0261      2.00000
     45      -9.0024      2.00000
     46      -8.7697      2.00000
     47      -8.7204      2.00000
     48      -8.6616      2.00000
     49      -8.5630      2.00000
     50      -8.5261      2.00000
     51      -8.2141      2.00000
     52      -8.0838      2.00000
     53      -8.0791      2.00000
     54      -7.9076      2.00000
     55      -7.2949      2.00000
     56      -7.1860      2.00000
     57      -7.1673      2.00000
     58      -6.9268      2.00000
     59      -6.7964      2.00000
     60      -6.7464      2.00000
     61      -6.2702      2.00000
     62      -6.0804      2.00000
     63      -6.0150      2.00000
     64      -5.6652      2.00000
     65      -5.4754      2.00000
     66      -5.1726      2.00000
     67      -4.9673      2.00000
     68      -4.8570      2.00000
     69      -4.6345      2.00000
     70      -4.4369      2.00000
     71      -4.2451      2.00000
     72      -3.9452      2.00000
     73      -1.2408      0.00000
     74      -0.5576      0.00000
     75      -0.3815      0.00000
     76      -0.2092      0.00000
     77      -0.2022      0.00000
     78       0.0577      0.00000
     79       0.2718      0.00000
     80       0.5437      0.00000
     81       1.1115      0.00000
     82       1.4422      0.00000
     83       1.4808      0.00000
     84       1.6098      0.00000
     85       2.3356      0.00000
     86       2.3820      0.00000
     87       2.4993      0.00000
     88       2.5047      0.00000
     89       2.8992      0.00000
     90       2.9729      0.00000
     91       3.1375      0.00000
     92       3.2902      0.00000
     93       3.3030      0.00000
     94       3.3272      0.00000
     95       3.3976      0.00000
     96       3.4219      0.00000
     97       3.7974      0.00000
     98       3.8868      0.00000


--------------------------------------------------------------------------------------------------------


 soft charge-density along one line, spin component           1
         0         1         2         3         4         5         6         7         8         9
 total charge-density along one line
 
 pseudopotential strength for first ion, spin component:           1
 10.177  13.533   0.000   0.000   0.000  -0.000  -0.000  -0.001
 13.533  17.995   0.000   0.000   0.000  -0.000  -0.000  -0.001
  0.000   0.000  -4.311   0.000   0.000   8.431  -0.000   0.000
  0.000   0.000   0.000  -4.302   0.000  -0.000   8.420  -0.000
  0.000   0.000   0.000   0.000  -4.310   0.000  -0.000   8.430
 -0.000  -0.000   8.431  -0.000   0.000 -18.625   0.000  -0.000
 -0.000  -0.000  -0.000   8.420  -0.000   0.000 -18.613   0.000
 -0.001  -0.001   0.000  -0.000   8.430  -0.000   0.000 -18.623
 total augmentation occupancy for first ion, spin component:           1
  8.159  -3.626  -0.016  -0.000   0.003  -0.002   0.000   0.001
 -3.626   1.667   0.008   0.000  -0.004   0.001  -0.000  -0.000
 -0.016   0.008   1.816   0.000  -0.006   0.167  -0.000  -0.000
 -0.000   0.000   0.000   1.204   0.000   0.000   0.071   0.000
  0.003  -0.004  -0.006   0.000   1.817  -0.000  -0.000   0.167
 -0.002   0.001   0.167   0.000  -0.000   0.017  -0.000  -0.000
  0.000  -0.000  -0.000   0.071  -0.000  -0.000   0.005   0.000
  0.001  -0.000  -0.000   0.000   0.167  -0.000   0.000   0.017


------------------------ aborting loop because EDIFF is reached ----------------------------------------


    CHARGE:  cpu time    0.0320: real time    0.0320
    FORLOC:  cpu time    0.0053: real time    0.0052
    FORNL :  cpu time    0.1237: real time    0.1239
    STRESS:  cpu time    0.3652: real time    0.3652
    FORCOR:  cpu time    0.0381: real time    0.0381
    FORHAR:  cpu time    0.0134: real time    0.0134
    MIXING:  cpu time    0.0016: real time    0.0017
    OFIELD:  cpu time    0.0001: real time    0.0001

  FORCE on cell =-STRESS in cart. coord.  units (eV):
  Direction    XX          YY          ZZ          XY          YZ          ZX
  --------------------------------------------------------------------------------------
  Alpha Z    75.86329    75.86329    75.86329
  Ewald   20240.58436 20234.05375-25154.71631     0.00002    -0.00001     0.00001
  Hartree 19729.70089 19729.39801-19508.39206     0.00000    -0.00001     0.00001
  E(xc)    -541.62231  -541.65411  -561.85082     0.00000    -0.00000    -0.00000
  Local  -41539.28940-41533.71357 42759.55397    -0.00002     0.00002    -0.00002
  n-local  -138.38739  -138.38472  -133.48567    -0.00000    -0.00000    -0.00000
  augment   -12.89967   -12.88671   -11.21169    -0.00000     0.00000     0.00000
  Kinetic  2188.78397  2189.76009  2534.26678    -0.00000     0.00000     0.00000
  Fock        0.00000     0.00000     0.00000     0.00000     0.00000     0.00000
  -------------------------------------------------------------------------------------
  Total       2.73373     2.43603     0.02749     0.00000     0.00000     0.00000
  in kB       3.09530     2.75823     0.03113     0.00000     0.00000     0.00000
  external pressure =        1.96 kB  Pullay stress =        0.00 kB


 VOLUME and BASIS-vectors are now :
 -----------------------------------------------------------------------------
  energy-cutoff  :      500.00
  volume of cell :     1415.02
      direct lattice vectors                 reciprocal lattice vectors
    12.788580189 -0.000000010  0.000000004     0.078194763  0.000000000 -0.000000000
    -0.000000006  7.384054179 -0.000000002     0.000000000  0.135426959  0.000000000
     0.000000004 -0.000000005 14.984637200    -0.000000000  0.000000000  0.066735016

  length of vectors
    12.788580189  7.384054179 14.984637200     0.078194763  0.135426959  0.066735016


 FORCES acting on ions
    electron-ion (+dipol)            ewald-force                    non-local-force                 convergence-correction
 -----------------------------------------------------------------------------------------------
   0.153E+01 -.831E+00 -.404E-05   -.176E+01 0.781E+00 0.417E-05   0.240E+00 0.138E+00 0.271E-08   -.962E-06 0.548E-05 -.356E-07
   0.594E+00 -.121E-04 -.257E-05   -.603E+00 0.130E-04 0.290E-05   -.419E-01 0.883E-06 -.103E-05   -.124E-04 -.586E-07 -.131E-07
   0.256E+00 -.262E+00 0.649E-05   -.344E+00 0.301E+00 -.666E-05   0.126E+00 -.270E-01 -.849E-07   -.626E-05 0.165E-05 0.132E-07
   0.433E+00 -.150E-04 0.692E-05   -.617E+00 0.167E-04 -.672E-05   0.306E+00 0.101E-05 0.430E-06   0.735E-05 0.789E-07 -.150E-07
   -.156E+01 0.879E+01 0.182E-04   0.112E+01 -.984E+01 -.219E-04   0.543E+00 0.103E+01 0.718E-07   0.831E-05 -.106E-04 0.485E-07
   0.448E+01 -.697E-05 -.151E-05   -.497E+01 0.710E-05 0.219E-05   0.330E+00 0.480E-06 -.458E-06   0.136E-04 0.282E-07 0.537E-08
   0.434E+01 0.390E+01 0.117E-06   -.472E+01 -.435E+01 0.561E-06   0.412E+00 0.500E+00 -.413E-06   0.351E-05 -.141E-04 0.527E-08
   0.192E+01 -.282E-04 0.130E-05   -.153E+01 0.309E-04 -.172E-05   -.588E+00 0.165E-05 0.767E-06   0.589E-05 0.550E-07 -.323E-07
   -.120E+01 0.490E+00 -.961E-06   0.146E+01 -.514E+00 0.484E-06   -.340E+00 0.166E-01 0.473E-06   -.256E-05 0.627E-06 -.312E-08
   -.342E+01 -.227E-04 0.225E-05   0.377E+01 0.244E-04 -.170E-05   -.257E+00 0.781E-06 0.260E-06   -.189E-05 0.562E-07 0.939E-08
   -.313E+01 -.686E-01 -.356E-06   0.350E+01 -.184E+00 0.503E-06   -.535E+00 0.439E+00 0.687E-06   -.809E-05 0.183E-05 0.292E-07
   -.128E+01 -.978E-05 -.151E-05   0.136E+01 0.102E-04 0.121E-05   -.974E-01 0.500E-06 0.295E-07   -.235E-05 -.338E-07 -.382E-07
   0.277E+01 0.113E-04 0.714E-05   -.305E+01 -.126E-04 -.920E-05   0.231E+00 -.764E-06 0.349E-07   0.281E-05 -.453E-07 -.455E-07
   -.325E+00 0.111E+00 -.623E-05   0.364E+00 -.110E+00 0.607E-05   -.237E-01 -.329E-02 -.474E-07   -.104E-04 0.950E-05 -.103E-07
   0.728E+00 0.955E-05 0.496E-05   -.918E+00 -.103E-04 -.550E-05   0.135E+00 -.541E-06 -.418E-06   -.126E-04 -.672E-07 -.392E-07
   0.230E+01 0.182E+01 -.880E-05   -.284E+01 -.181E+01 0.857E-05   0.753E+00 0.566E-02 -.261E-06   0.456E-05 0.500E-05 -.210E-07
   0.928E+01 0.381E+01 0.624E-05   -.103E+02 -.476E+01 -.650E-05   0.103E+01 0.961E+00 0.103E-05   -.961E-05 -.716E-06 -.658E-08
   0.250E+02 0.563E-05 -.181E-04   -.309E+02 -.568E-05 0.195E-04   0.621E+01 -.584E-06 0.381E-06   -.117E-04 0.323E-07 -.764E-08
   -.115E+02 0.196E+02 0.193E-05   0.145E+02 -.247E+02 -.229E-05   -.322E+01 0.526E+01 0.336E-06   0.988E-05 -.179E-04 -.476E-08
   -.429E+01 0.257E-04 -.183E-04   0.473E+01 -.282E-04 0.214E-04   -.297E+00 -.147E-05 -.168E-05   0.946E-06 0.639E-07 -.563E-07
   -.884E+01 0.487E+01 -.127E-04   0.102E+02 -.506E+01 0.137E-04   -.135E+01 0.199E+00 -.184E-05   0.118E-04 -.124E-04 -.678E-08
   -.572E+01 0.214E-04 0.183E-04   0.641E+01 -.231E-04 -.199E-04   -.835E+00 -.690E-06 0.696E-06   0.129E-04 0.657E-07 -.503E-07
   -.117E+01 -.398E+00 0.499E-05   0.131E+01 0.396E+00 -.524E-05   -.179E+00 0.446E-01 0.803E-06   -.364E-05 0.945E-05 -.368E-07
   0.153E+01 0.831E+00 -.652E-05   -.176E+01 -.781E+00 0.613E-05   0.240E+00 -.138E+00 0.348E-06   -.103E-05 -.542E-05 -.122E-07
   -.325E+00 -.111E+00 0.185E-05   0.364E+00 0.110E+00 -.174E-05   -.236E-01 0.329E-02 0.505E-06   -.104E-04 -.944E-05 -.229E-07
   0.256E+00 0.262E+00 0.112E-05   -.344E+00 -.301E+00 -.118E-05   0.126E+00 0.270E-01 0.163E-06   -.636E-05 -.159E-05 -.116E-07
   0.230E+01 -.182E+01 0.298E-05   -.284E+01 0.181E+01 -.230E-05   0.753E+00 -.566E-02 -.700E-06   0.465E-05 -.509E-05 -.789E-07
   -.156E+01 -.879E+01 -.289E-04   0.112E+01 0.984E+01 0.332E-04   0.543E+00 -.103E+01 -.107E-05   0.824E-05 0.106E-04 -.950E-07
   0.928E+01 -.381E+01 0.609E-05   -.103E+02 0.476E+01 -.641E-05   0.103E+01 -.961E+00 0.369E-06   -.958E-05 0.697E-06 -.554E-07
   0.434E+01 -.390E+01 0.110E-04   -.472E+01 0.435E+01 -.109E-04   0.412E+00 -.500E+00 0.420E-06   0.349E-05 0.140E-04 0.102E-07
   -.115E+02 -.196E+02 0.102E-04   0.145E+02 0.247E+02 -.110E-04   -.322E+01 -.526E+01 0.560E-06   0.994E-05 0.178E-04 -.864E-07
   -.120E+01 -.490E+00 -.361E-05   0.146E+01 0.514E+00 0.379E-05   -.340E+00 -.166E-01 -.443E-06   -.248E-05 -.698E-06 -.414E-07
   -.884E+01 -.487E+01 -.826E-05   0.102E+02 0.506E+01 0.754E-05   -.135E+01 -.199E+00 0.203E-06   0.118E-04 0.123E-04 -.601E-07
   -.313E+01 0.686E-01 0.410E-05   0.350E+01 0.184E+00 -.375E-05   -.535E+00 -.439E+00 -.359E-06   -.806E-05 -.189E-05 -.394E-07
   -.117E+01 0.398E+00 0.313E-05   0.131E+01 -.396E+00 -.397E-05   -.179E+00 -.446E-01 0.101E-05   -.370E-05 -.940E-05 -.417E-07
   -.111E+01 0.424E-05 0.630E-06   0.129E+01 -.317E-05 -.338E-05   -.148E+00 -.122E-05 0.296E-06   0.562E-05 -.643E-07 -.619E-07
 -----------------------------------------------------------------------------------------------
   0.164E+00 -.424E-06 -.242E-05   0.853E-13 0.243E-12 -.150E-16   -.138E+00 -.564E-06 0.108E-05   0.121E-05 -.335E-07 -.908E-06
 
 
 POSITION                                       TOTAL-FORCE (eV/Angst)
 -----------------------------------------------------------------------------------
      2.13262      1.22928      3.74616         0.006757      0.087398      0.000000
      0.00106     -0.00000      3.74616        -0.051714      0.000002     -0.000001
      0.71000      1.23028      3.74616         0.036588      0.011966     -0.000000
      2.83849     -0.00000      3.74616         0.121679      0.000003      0.000001
      6.39101      1.23729      3.74616         0.105132     -0.015565     -0.000004
      4.26700     -0.00000      3.74616        -0.161699      0.000001      0.000000
      4.97274      1.22756      3.74616         0.034095      0.056301      0.000000
      7.11124     -0.00000      3.74616        -0.203196      0.000004      0.000000
     10.65716      1.23179      3.74616        -0.080063     -0.007523      0.000000
      8.52445     -0.00000      3.74616         0.097263      0.000003      0.000001
      9.23450      1.22943      3.74616        -0.164029      0.186197      0.000001
     11.36615     -0.00000      3.74616        -0.016998      0.000001     -0.000000
      2.13075      3.69203      3.74616        -0.043827     -0.000002     -0.000002
     -0.00057      2.46173      3.74616         0.015381     -0.002244     -0.000000
      0.71063      3.69203      3.74616        -0.055495     -0.000001     -0.000001
      2.84181      2.46468      3.74616         0.217637      0.006541     -0.000000
      4.26919      2.46330      3.74616         0.041990      0.016872      0.000001
      4.97872      3.69203      3.74616         0.269134     -0.000001      0.000002
      7.10441      2.46427      3.74616        -0.211201      0.218821      0.000000
     10.65381      3.69203      3.74616         0.151293     -0.000004      0.000001
      8.51947      2.46579      3.74616         0.038108      0.012785     -0.000001
      9.24176      3.69203      3.74616        -0.144040     -0.000002     -0.000001
     11.36863      2.46009      3.74616        -0.040577      0.042230      0.000001
      2.13262      6.15477      3.74616         0.006758     -0.087401      0.000000
     -0.00057      4.92232      3.74616         0.015382      0.002246      0.000001
      0.71000      6.15377      3.74616         0.036586     -0.011968      0.000000
      2.84181      4.91938      3.74616         0.217635     -0.006539     -0.000000
      6.39101      6.14677      3.74616         0.105133      0.015563      0.000003
      4.26919      4.92076      3.74616         0.041993     -0.016871      0.000000
      4.97274      6.15649      3.74616         0.034091     -0.056301      0.000001
      7.10441      4.91979      3.74616        -0.211203     -0.218823     -0.000000
     10.65716      6.15226      3.74616        -0.080062      0.007521     -0.000000
      8.51947      4.91826      3.74616         0.038108     -0.012784     -0.000001
      9.23450      6.15462      3.74616        -0.164028     -0.186197      0.000000
     11.36863      4.92397      3.74616        -0.040578     -0.042226      0.000000
      6.39152      3.69203      3.74616         0.037968     -0.000000     -0.000002
 -----------------------------------------------------------------------------------
    total drift:                                0.026686     -0.000001     -0.000002


--------------------------------------------------------------------------------------------------------


  FREE ENERGIE OF THE ION-ELECTRON SYSTEM (eV)
  ---------------------------------------------------
  free  energy   TOTEN  =      -330.28317513 eV

  energy  without entropy=     -330.27050810  energy(sigma->0) =     -330.27684161
 
 d Force = 0.1109023E+00[ 0.574E-02, 0.216E+00]  d Energy = 0.1087897E+00 0.211E-02
 d Force = 0.2306399E+01[ 0.183E+01, 0.279E+01]  d Ewald  =-0.1047631E+03 0.107E+03


--------------------------------------------------------------------------------------------------------


    POTLOK:  cpu time    0.0402: real time    0.0401


--------------------------------------------------------------------------------------------------------


--------------------------------------------------------------------------------------------------------


    WAVPRE:  cpu time    0.0118: real time    0.0142
    FEWALD:  cpu time    0.0006: real time    0.0007
    GENKIN:  cpu time    0.0049: real time    0.0049

 real space projection operators:
  total allocation   :       1587.94 KBytes
  max/ min on nodes  :        406.25        388.50

    ORTHCH:  cpu time    0.0896: real time    0.0896
     LOOP+:  cpu time   11.2185: real time   11.2721


--------------------------------------- Iteration      4(   1)  ---------------------------------------


    POTLOK:  cpu time    0.0410: real time    0.0434
    SETDIJ:  cpu time    0.0015: real time    0.0015
     EDDAV:  cpu time    0.9791: real time    0.9795
       DOS:  cpu time    0.0009: real time    0.0009
    CHARGE:  cpu time    0.0319: real time    0.0319
    MIXING:  cpu time    0.0008: real time    0.0007
    --------------------------------------------
      LOOP:  cpu time    1.0553: real time    1.0580

 eigenvalue-minimisations  :   854
 total energy-change (2. order) :-0.1030693E-01  (-0.3608312E+00)
 number of electron     144.9999948 magnetization 
 augmentation part        3.6071504 magnetization 

 Broyden mixing:
  rms(total) = 0.61959E-01    rms(broyden)= 0.61915E-01
  rms(prec ) = 0.71436E-01
  weight for this iteration     100.00

 Free energy of the ion-electron system (eV)
  ---------------------------------------------------
  alpha Z        PSCENC =        75.86328590
  Ewald energy   TEWEN  =     15195.32037712
  -Hartree energ DENC   =    -19842.83090202
  -exchange      EXHF   =         0.00000000
  -V(xc)+E(xc)   XCENC  =       503.00494542
  PAW double counting   =     15285.36042335   -15310.79566494
  entropy T*S    EENTRO =        -0.01277797
  eigenvalues    EBANDS =     -1650.93277658
  atomic energy  EATOM  =      5414.72960801
  Solvation  Ediel_sol  =         0.00000000
  ---------------------------------------------------
  free energy    TOTEN  =      -330.29348172 eV

  energy without entropy =     -330.28070375  energy(sigma->0) =     -330.28709273


--------------------------------------------------------------------------------------------------------


--------------------------------------- Iteration      4(   2)  ---------------------------------------


    POTLOK:  cpu time    0.0363: real time    0.0395
    SETDIJ:  cpu time    0.0015: real time    0.0015
    EDDIAG:  cpu time    0.2015: real time    0.2016
  RMM-DIIS:  cpu time    0.3706: real time    0.3709
    ORTHCH:  cpu time    0.0475: real time    0.0475
       DOS:  cpu time    0.0006: real time    0.0006
    CHARGE:  cpu time    0.0315: real time    0.0314
    MIXING:  cpu time    0.0008: real time    0.0008
    --------------------------------------------
      LOOP:  cpu time    0.6903: real time    0.6938

 eigenvalue-minimisations  :   784
 total energy-change (2. order) : 0.2980764E-02  (-0.9161040E-02)
 number of electron     144.9999948 magnetization 
 augmentation part        3.6093422 magnetization 

 Broyden mixing:
  rms(total) = 0.38444E-01    rms(broyden)= 0.38434E-01
  rms(prec ) = 0.45194E-01
  weight for this iteration     100.00

 eigenvalues of (default mixing * dielectric matrix)
  average eigenvalue GAMMA=   1.2453
  1.2453

 Free energy of the ion-electron system (eV)
  ---------------------------------------------------
  alpha Z        PSCENC =        75.86328590
  Ewald energy   TEWEN  =     15195.32037712
  -Hartree energ DENC   =    -19837.62260922
  -exchange      EXHF   =         0.00000000
  -V(xc)+E(xc)   XCENC  =       502.82145282
  PAW double counting   =     15250.52688858   -15275.93369286
  entropy T*S    EENTRO =        -0.01275086
  eigenvalues    EBANDS =     -1655.98306044
  atomic energy  EATOM  =      5414.72960801
  Solvation  Ediel_sol  =         0.00000000
  ---------------------------------------------------
  free energy    TOTEN  =      -330.29050095 eV

  energy without entropy =     -330.27775010  energy(sigma->0) =     -330.28412552


--------------------------------------------------------------------------------------------------------


--------------------------------------- Iteration      4(   3)  ---------------------------------------


    POTLOK:  cpu time    0.0363: real time    0.0399
    SETDIJ:  cpu time    0.0015: real time    0.0015
    EDDIAG:  cpu time    0.2295: real time    0.2295
  RMM-DIIS:  cpu time    0.3847: real time    0.3854
    ORTHCH:  cpu time    0.0481: real time    0.0481
       DOS:  cpu time    0.0011: real time    0.0011
    CHARGE:  cpu time    0.0314: real time    0.0314
    MIXING:  cpu time    0.0009: real time    0.0009
    --------------------------------------------
      LOOP:  cpu time    0.7337: real time    0.7378

 eigenvalue-minimisations  :   784
 total energy-change (2. order) : 0.5824638E-02  (-0.9239482E-03)
 number of electron     144.9999947 magnetization 
 augmentation part        3.6109387 magnetization 

 Broyden mixing:
  rms(total) = 0.17072E-01    rms(broyden)= 0.17067E-01
  rms(prec ) = 0.20318E-01
  weight for this iteration     100.00

 eigenvalues of (default mixing * dielectric matrix)
  average eigenvalue GAMMA=   1.5383
  0.9281  2.1484

 Free energy of the ion-electron system (eV)
  ---------------------------------------------------
  alpha Z        PSCENC =        75.86328590
  Ewald energy   TEWEN  =     15195.32037712
  -Hartree energ DENC   =    -19833.33979005
  -exchange      EXHF   =         0.00000000
  -V(xc)+E(xc)   XCENC  =       502.68669846
  PAW double counting   =     15219.50145292   -15244.89026547
  entropy T*S    EENTRO =        -0.01277748
  eigenvalues    EBANDS =     -1660.14326572
  atomic energy  EATOM  =      5414.72960801
  Solvation  Ediel_sol  =         0.00000000
  ---------------------------------------------------
  free energy    TOTEN  =      -330.28467631 eV

  energy without entropy =     -330.27189883  energy(sigma->0) =     -330.27828757


--------------------------------------------------------------------------------------------------------


--------------------------------------- Iteration      4(   4)  ---------------------------------------


    POTLOK:  cpu time    0.0366: real time    0.0403
    SETDIJ:  cpu time    0.0015: real time    0.0015
    EDDIAG:  cpu time    0.2001: real time    0.2000
  RMM-DIIS:  cpu time    0.3720: real time    0.3721
    ORTHCH:  cpu time    0.0477: real time    0.0477
       DOS:  cpu time    0.0011: real time    0.0011
    CHARGE:  cpu time    0.0315: real time    0.0315
    MIXING:  cpu time    0.0010: real time    0.0010
    --------------------------------------------
      LOOP:  cpu time    0.6914: real time    0.6952

 eigenvalue-minimisations  :   788
 total energy-change (2. order) : 0.1460408E-02  (-0.3969223E-03)
 number of electron     144.9999947 magnetization 
 augmentation part        3.6127643 magnetization 

 Broyden mixing:
  rms(total) = 0.60857E-02    rms(broyden)= 0.60834E-02
  rms(prec ) = 0.76959E-02
  weight for this iteration     100.00

 eigenvalues of (default mixing * dielectric matrix)
  average eigenvalue GAMMA=   1.5537
  2.2436  1.0449  1.3726

 Free energy of the ion-electron system (eV)
  ---------------------------------------------------
  alpha Z        PSCENC =        75.86328590
  Ewald energy   TEWEN  =     15195.32037712
  -Hartree energ DENC   =    -19829.86087019
  -exchange      EXHF   =         0.00000000
  -V(xc)+E(xc)   XCENC  =       502.58971133
  PAW double counting   =     15193.37310058   -15218.75651855
  entropy T*S    EENTRO =        -0.01277199
  eigenvalues    EBANDS =     -1663.52913811
  atomic energy  EATOM  =      5414.72960801
  Solvation  Ediel_sol  =         0.00000000
  ---------------------------------------------------
  free energy    TOTEN  =      -330.28321591 eV

  energy without entropy =     -330.27044392  energy(sigma->0) =     -330.27682991


--------------------------------------------------------------------------------------------------------


--------------------------------------- Iteration      4(   5)  ---------------------------------------


    POTLOK:  cpu time    0.0365: real time    0.0400
    SETDIJ:  cpu time    0.0015: real time    0.0015
    EDDIAG:  cpu time    0.1980: real time    0.2002
  RMM-DIIS:  cpu time    0.3737: real time    0.3736
    ORTHCH:  cpu time    0.0479: real time    0.0478
       DOS:  cpu time    0.0007: real time    0.0007
    CHARGE:  cpu time    0.0311: real time    0.0313
    MIXING:  cpu time    0.0011: real time    0.0011
    --------------------------------------------
      LOOP:  cpu time    0.6905: real time    0.6963

 eigenvalue-minimisations  :   819
 total energy-change (2. order) :-0.2301721E-03  (-0.4437301E-04)
 number of electron     144.9999947 magnetization 
 augmentation part        3.6134823 magnetization 

 Broyden mixing:
  rms(total) = 0.27649E-02    rms(broyden)= 0.27630E-02
  rms(prec ) = 0.38645E-02
  weight for this iteration     100.00

 eigenvalues of (default mixing * dielectric matrix)
  average eigenvalue GAMMA=   1.6165
  2.1942  2.1942  1.0389  1.0389

 Free energy of the ion-electron system (eV)
  ---------------------------------------------------
  alpha Z        PSCENC =        75.86328590
  Ewald energy   TEWEN  =     15195.32037712
  -Hartree energ DENC   =    -19828.91878639
  -exchange      EXHF   =         0.00000000
  -V(xc)+E(xc)   XCENC  =       502.57875053
  PAW double counting   =     15186.92448462   -15212.31642722
  entropy T*S    EENTRO =        -0.01276695
  eigenvalues    EBANDS =     -1664.45197170
  atomic energy  EATOM  =      5414.72960801
  Solvation  Ediel_sol  =         0.00000000
  ---------------------------------------------------
  free energy    TOTEN  =      -330.28344608 eV

  energy without entropy =     -330.27067913  energy(sigma->0) =     -330.27706260


--------------------------------------------------------------------------------------------------------


--------------------------------------- Iteration      4(   6)  ---------------------------------------


    POTLOK:  cpu time    0.0395: real time    0.0397
    SETDIJ:  cpu time    0.0015: real time    0.0015
    EDDIAG:  cpu time    0.2138: real time    0.2138
  RMM-DIIS:  cpu time    0.3726: real time    0.3746
    ORTHCH:  cpu time    0.0480: real time    0.0480
       DOS:  cpu time    0.0006: real time    0.0006
    CHARGE:  cpu time    0.0316: real time    0.0316
    MIXING:  cpu time    0.0011: real time    0.0011
    --------------------------------------------
      LOOP:  cpu time    0.7086: real time    0.7108

 eigenvalue-minimisations  :   797
 total energy-change (2. order) :-0.2724446E-03  (-0.4708229E-05)
 number of electron     144.9999947 magnetization 
 augmentation part        3.6134456 magnetization 

 Broyden mixing:
  rms(total) = 0.83997E-03    rms(broyden)= 0.83980E-03
  rms(prec ) = 0.19964E-02
  weight for this iteration     100.00

 eigenvalues of (default mixing * dielectric matrix)
  average eigenvalue GAMMA=   1.5732
  2.3251  2.3251  1.0435  1.0862  1.0862

 Free energy of the ion-electron system (eV)
  ---------------------------------------------------
  alpha Z        PSCENC =        75.86328590
  Ewald energy   TEWEN  =     15195.32037712
  -Hartree energ DENC   =    -19828.28990461
  -exchange      EXHF   =         0.00000000
  -V(xc)+E(xc)   XCENC  =       502.57594274
  PAW double counting   =     15184.67420735   -15210.07193122
  entropy T*S    EENTRO =        -0.01276819
  eigenvalues    EBANDS =     -1665.07253561
  atomic energy  EATOM  =      5414.72960801
  Solvation  Ediel_sol  =         0.00000000
  ---------------------------------------------------
  free energy    TOTEN  =      -330.28371852 eV

  energy without entropy =     -330.27095033  energy(sigma->0) =     -330.27733443


--------------------------------------------------------------------------------------------------------


--------------------------------------- Iteration      4(   7)  ---------------------------------------


    POTLOK:  cpu time    0.0358: real time    0.0396
    SETDIJ:  cpu time    0.0015: real time    0.0015
    EDDIAG:  cpu time    0.2014: real time    0.2015
  RMM-DIIS:  cpu time    0.3351: real time    0.3351
    ORTHCH:  cpu time    0.0469: real time    0.0469
       DOS:  cpu time    0.0010: real time    0.0007
    CHARGE:  cpu time    0.0313: real time    0.0316
    MIXING:  cpu time    0.0011: real time    0.0011
    --------------------------------------------
      LOOP:  cpu time    0.6541: real time    0.6580

 eigenvalue-minimisations  :   737
 total energy-change (2. order) :-0.1536717E-03  (-0.2121171E-05)
 number of electron     144.9999947 magnetization 
 augmentation part        3.6134615 magnetization 

 Broyden mixing:
  rms(total) = 0.64970E-03    rms(broyden)= 0.64957E-03
  rms(prec ) = 0.14946E-02
  weight for this iteration     100.00

 eigenvalues of (default mixing * dielectric matrix)
  average eigenvalue GAMMA=   1.7314
  2.5936  2.5936  1.9990  1.0033  1.0996  1.0996

 Free energy of the ion-electron system (eV)
  ---------------------------------------------------
  alpha Z        PSCENC =        75.86328590
  Ewald energy   TEWEN  =     15195.32037712
  -Hartree energ DENC   =    -19827.76425981
  -exchange      EXHF   =         0.00000000
  -V(xc)+E(xc)   XCENC  =       502.57027541
  PAW double counting   =     15184.53613769   -15209.93518808
  entropy T*S    EENTRO =        -0.01276801
  eigenvalues    EBANDS =     -1665.59134041
  atomic energy  EATOM  =      5414.72960801
  Solvation  Ediel_sol  =         0.00000000
  ---------------------------------------------------
  free energy    TOTEN  =      -330.28387219 eV

  energy without entropy =     -330.27110418  energy(sigma->0) =     -330.27748819


--------------------------------------------------------------------------------------------------------


--------------------------------------- Iteration      4(   8)  ---------------------------------------


    POTLOK:  cpu time    0.0364: real time    0.0402
    SETDIJ:  cpu time    0.0015: real time    0.0015
    EDDIAG:  cpu time    0.1988: real time    0.2004
  RMM-DIIS:  cpu time    0.3317: real time    0.3319
    ORTHCH:  cpu time    0.0479: real time    0.0479
       DOS:  cpu time    0.0005: real time    0.0005
    CHARGE:  cpu time    0.0314: real time    0.0314
    MIXING:  cpu time    0.0012: real time    0.0011
    --------------------------------------------
      LOOP:  cpu time    0.6495: real time    0.6550

 eigenvalue-minimisations  :   723
 total energy-change (2. order) :-0.2390438E-03  (-0.5161403E-05)
 number of electron     144.9999947 magnetization 
 augmentation part        3.6135801 magnetization 

 Broyden mixing:
  rms(total) = 0.37490E-03    rms(broyden)= 0.37466E-03
  rms(prec ) = 0.75324E-03
  weight for this iteration     100.00

 eigenvalues of (default mixing * dielectric matrix)
  average eigenvalue GAMMA=   1.8137
  3.7346  2.5040  1.8822  1.3575  1.0006  1.1085  1.1085

 Free energy of the ion-electron system (eV)
  ---------------------------------------------------
  alpha Z        PSCENC =        75.86328590
  Ewald energy   TEWEN  =     15195.32037712
  -Hartree energ DENC   =    -19826.84876986
  -exchange      EXHF   =         0.00000000
  -V(xc)+E(xc)   XCENC  =       502.56012005
  PAW double counting   =     15186.96447665   -15212.36309583
  entropy T*S    EENTRO =        -0.01276796
  eigenvalues    EBANDS =     -1666.49734531
  atomic energy  EATOM  =      5414.72960801
  Solvation  Ediel_sol  =         0.00000000
  ---------------------------------------------------
  free energy    TOTEN  =      -330.28411124 eV

  energy without entropy =     -330.27134328  energy(sigma->0) =     -330.27772726


--------------------------------------------------------------------------------------------------------


--------------------------------------- Iteration      4(   9)  ---------------------------------------


    POTLOK:  cpu time    0.0369: real time    0.0406
    SETDIJ:  cpu time    0.0015: real time    0.0015
    EDDIAG:  cpu time    0.2013: real time    0.2013
  RMM-DIIS:  cpu time    0.2771: real time    0.2791
    ORTHCH:  cpu time    0.0478: real time    0.0478
       DOS:  cpu time    0.0007: real time    0.0007
    CHARGE:  cpu time    0.0315: real time    0.0315
    MIXING:  cpu time    0.0012: real time    0.0012
    --------------------------------------------
      LOOP:  cpu time    0.5981: real time    0.6038

 eigenvalue-minimisations  :   579
 total energy-change (2. order) :-0.4229875E-04  (-0.9575052E-06)
 number of electron     144.9999947 magnetization 
 augmentation part        3.6135940 magnetization 

 Broyden mixing:
  rms(total) = 0.19420E-03    rms(broyden)= 0.19404E-03
  rms(prec ) = 0.45039E-03
  weight for this iteration     100.00

 eigenvalues of (default mixing * dielectric matrix)
  average eigenvalue GAMMA=   1.9277
  4.8290  2.4874  2.0405  1.6995  1.0096  1.1575  1.0991  1.0991

 Free energy of the ion-electron system (eV)
  ---------------------------------------------------
  alpha Z        PSCENC =        75.86328590
  Ewald energy   TEWEN  =     15195.32037712
  -Hartree energ DENC   =    -19826.50520119
  -exchange      EXHF   =         0.00000000
  -V(xc)+E(xc)   XCENC  =       502.55764633
  PAW double counting   =     15187.05960066   -15212.45858274
  entropy T*S    EENTRO =        -0.01276782
  eigenvalues    EBANDS =     -1666.83811981
  atomic energy  EATOM  =      5414.72960801
  Solvation  Ediel_sol  =         0.00000000
  ---------------------------------------------------
  free energy    TOTEN  =      -330.28415354 eV

  energy without entropy =     -330.27138572  energy(sigma->0) =     -330.27776963


--------------------------------------------------------------------------------------------------------


--------------------------------------- Iteration      4(  10)  ---------------------------------------


    POTLOK:  cpu time    0.0362: real time    0.0399
    SETDIJ:  cpu time    0.0015: real time    0.0015
    EDDIAG:  cpu time    0.2007: real time    0.2009
  RMM-DIIS:  cpu time    0.2767: real time    0.2767
    ORTHCH:  cpu time    0.0482: real time    0.0482
       DOS:  cpu time    0.0005: real time    0.0005
    CHARGE:  cpu time    0.0314: real time    0.0314
    MIXING:  cpu time    0.0013: real time    0.0013
    --------------------------------------------
      LOOP:  cpu time    0.5967: real time    0.6005

 eigenvalue-minimisations  :   565
 total energy-change (2. order) :-0.1638996E-04  (-0.2465215E-06)
 number of electron     144.9999947 magnetization 
 augmentation part        3.6136192 magnetization 

 Broyden mixing:
  rms(total) = 0.10899E-03    rms(broyden)= 0.10890E-03
  rms(prec ) = 0.28027E-03
  weight for this iteration     100.00

 eigenvalues of (default mixing * dielectric matrix)
  average eigenvalue GAMMA=   2.0603
  5.9180  2.7244  2.3340  1.8335  1.5462  1.0923  1.0923  1.0011  1.0011

 Free energy of the ion-electron system (eV)
  ---------------------------------------------------
  alpha Z        PSCENC =        75.86328590
  Ewald energy   TEWEN  =     15195.32037712
  -Hartree energ DENC   =    -19826.31486802
  -exchange      EXHF   =         0.00000000
  -V(xc)+E(xc)   XCENC  =       502.55664430
  PAW double counting   =     15186.95704244   -15212.35592034
  entropy T*S    EENTRO =        -0.01276812
  eigenvalues    EBANDS =     -1667.02757122
  atomic energy  EATOM  =      5414.72960801
  Solvation  Ediel_sol  =         0.00000000
  ---------------------------------------------------
  free energy    TOTEN  =      -330.28416993 eV

  energy without entropy =     -330.27140181  energy(sigma->0) =     -330.27778587


--------------------------------------------------------------------------------------------------------


--------------------------------------- Iteration      4(  11)  ---------------------------------------


    POTLOK:  cpu time    0.0365: real time    0.0402
    SETDIJ:  cpu time    0.0015: real time    0.0015
    EDDIAG:  cpu time    0.2000: real time    0.2034
  RMM-DIIS:  cpu time    0.2910: real time    0.2915
    ORTHCH:  cpu time    0.0478: real time    0.0478
       DOS:  cpu time    0.0010: real time    0.0005
    CHARGE:  cpu time    0.0309: real time    0.0314
    MIXING:  cpu time    0.0014: real time    0.0013
    --------------------------------------------
      LOOP:  cpu time    0.6101: real time    0.6175

 eigenvalue-minimisations  :   497
 total energy-change (2. order) :-0.6421860E-05  (-0.6845654E-07)
 number of electron     144.9999947 magnetization 
 augmentation part        3.6136242 magnetization 

 Broyden mixing:
  rms(total) = 0.73388E-04    rms(broyden)= 0.73326E-04
  rms(prec ) = 0.15443E-03
  weight for this iteration     100.00

 eigenvalues of (default mixing * dielectric matrix)
  average eigenvalue GAMMA=   2.1038
  6.4227  3.0979  2.3907  2.2065  1.3728  1.3728  1.0989  1.0989  0.9788  0.9975

 Free energy of the ion-electron system (eV)
  ---------------------------------------------------
  alpha Z        PSCENC =        75.86328590
  Ewald energy   TEWEN  =     15195.32037712
  -Hartree energ DENC   =    -19826.20620049
  -exchange      EXHF   =         0.00000000
  -V(xc)+E(xc)   XCENC  =       502.55681027
  PAW double counting   =     15186.74137096   -15212.14035444
  entropy T*S    EENTRO =        -0.01276799
  eigenvalues    EBANDS =     -1667.13630568
  atomic energy  EATOM  =      5414.72960801
  Solvation  Ediel_sol  =         0.00000000
  ---------------------------------------------------
  free energy    TOTEN  =      -330.28417635 eV

  energy without entropy =     -330.27140835  energy(sigma->0) =     -330.27779235


--------------------------------------------------------------------------------------------------------


--------------------------------------- Iteration      4(  12)  ---------------------------------------


    POTLOK:  cpu time    0.0372: real time    0.0408
    SETDIJ:  cpu time    0.0015: real time    0.0015
    EDDIAG:  cpu time    0.2010: real time    0.2009
  RMM-DIIS:  cpu time    0.2380: real time    0.2380
    ORTHCH:  cpu time    0.0457: real time    0.0483
       DOS:  cpu time    0.0005: real time    0.0007
    CHARGE:  cpu time    0.1061: real time    0.1066
    MIXING:  cpu time    0.0150: real time    0.0150
    --------------------------------------------
      LOOP:  cpu time    0.6458: real time    0.6518

 eigenvalue-minimisations  :   473
 total energy-change (2. order) :-0.5867700E-05  (-0.2771681E-07)
 number of electron     144.9999947 magnetization 
 augmentation part        3.6136205 magnetization 

 Broyden mixing:
  rms(total) = 0.62143E-04    rms(broyden)= 0.62093E-04
  rms(prec ) = 0.95761E-04
  weight for this iteration     100.00

 eigenvalues of (default mixing * dielectric matrix)
  average eigenvalue GAMMA=   2.3099
  7.4550  4.3111  2.5234  2.4006  2.1044  1.0873  1.0873  1.2815  1.0057  1.0514
  1.1008

 Free energy of the ion-electron system (eV)
  ---------------------------------------------------
  alpha Z        PSCENC =        75.86328590
  Ewald energy   TEWEN  =     15195.32037712
  -Hartree energ DENC   =    -19826.17313031
  -exchange      EXHF   =         0.00000000
  -V(xc)+E(xc)   XCENC  =       502.55720818
  PAW double counting   =     15186.64295579   -15212.04208726
  entropy T*S    EENTRO =        -0.01276797
  eigenvalues    EBANDS =     -1667.16963168
  atomic energy  EATOM  =      5414.72960801
  Solvation  Ediel_sol  =         0.00000000
  ---------------------------------------------------
  free energy    TOTEN  =      -330.28418222 eV

  energy without entropy =     -330.27141425  energy(sigma->0) =     -330.27779823


--------------------------------------------------------------------------------------------------------


--------------------------------------- Iteration      4(  13)  ---------------------------------------


    POTLOK:  cpu time    0.0388: real time    0.0421
    SETDIJ:  cpu time    0.0015: real time    0.0015
    EDDIAG:  cpu time    0.2015: real time    0.2014
  RMM-DIIS:  cpu time    0.2309: real time    0.2308
    ORTHCH:  cpu time    0.0468: real time    0.0467
       DOS:  cpu time    0.0010: real time    0.0010
    CHARGE:  cpu time    0.0312: real time    0.0312
    MIXING:  cpu time    0.0016: real time    0.0015
    --------------------------------------------
      LOOP:  cpu time    0.5523: real time    0.5563

 eigenvalue-minimisations  :   436
 total energy-change (2. order) :-0.5666614E-05  (-0.2709746E-07)
 number of electron     144.9999947 magnetization 
 augmentation part        3.6136252 magnetization 

 Broyden mixing:
  rms(total) = 0.18120E-04    rms(broyden)= 0.18005E-04
  rms(prec ) = 0.30085E-04
  weight for this iteration     100.00

 eigenvalues of (default mixing * dielectric matrix)
  average eigenvalue GAMMA=   2.4056
  8.4185  4.9821  2.6137  2.6137  2.0186  1.4738  1.4738  1.0889  1.0889  1.0007
  1.0470  1.0470

 Free energy of the ion-electron system (eV)
  ---------------------------------------------------
  alpha Z        PSCENC =        75.86328590
  Ewald energy   TEWEN  =     15195.32037712
  -Hartree energ DENC   =    -19826.14668618
  -exchange      EXHF   =         0.00000000
  -V(xc)+E(xc)   XCENC  =       502.55708835
  PAW double counting   =     15186.79672157   -15212.19576733
  entropy T*S    EENTRO =        -0.01276807
  eigenvalues    EBANDS =     -1667.19604724
  atomic energy  EATOM  =      5414.72960801
  Solvation  Ediel_sol  =         0.00000000
  ---------------------------------------------------
  free energy    TOTEN  =      -330.28418788 eV

  energy without entropy =     -330.27141981  energy(sigma->0) =     -330.27780385


--------------------------------------------------------------------------------------------------------


--------------------------------------- Iteration      4(  14)  ---------------------------------------


    POTLOK:  cpu time    0.0406: real time    0.0408
    SETDIJ:  cpu time    0.0015: real time    0.0015
    EDDIAG:  cpu time    0.2004: real time    0.2004
  RMM-DIIS:  cpu time    0.2026: real time    0.2057
    ORTHCH:  cpu time    0.0475: real time    0.0475
       DOS:  cpu time    0.0010: real time    0.0010
    CHARGE:  cpu time    0.0312: real time    0.0312
    MIXING:  cpu time    0.0016: real time    0.0016
    --------------------------------------------
      LOOP:  cpu time    0.5265: real time    0.5298

 eigenvalue-minimisations  :   298
 total energy-change (2. order) :-0.2075076E-05  (-0.6719166E-08)
 number of electron     144.9999947 magnetization 
 augmentation part        3.6136262 magnetization 

 Broyden mixing:
  rms(total) = 0.10110E-04    rms(broyden)= 0.10079E-04
  rms(prec ) = 0.14349E-04
  weight for this iteration     100.00

 eigenvalues of (default mixing * dielectric matrix)
  average eigenvalue GAMMA=   2.5289
  9.3698  5.6132  3.0853  2.4683  2.2688  2.2688  1.2861  1.2861  1.0902  1.0902
  0.9949  1.0268  1.0268

 Free energy of the ion-electron system (eV)
  ---------------------------------------------------
  alpha Z        PSCENC =        75.86328590
  Ewald energy   TEWEN  =     15195.32037712
  -Hartree energ DENC   =    -19826.14376834
  -exchange      EXHF   =         0.00000000
  -V(xc)+E(xc)   XCENC  =       502.55709768
  PAW double counting   =     15186.81860295   -15212.21765470
  entropy T*S    EENTRO =        -0.01276804
  eigenvalues    EBANDS =     -1667.19897054
  atomic energy  EATOM  =      5414.72960801
  Solvation  Ediel_sol  =         0.00000000
  ---------------------------------------------------
  free energy    TOTEN  =      -330.28418996 eV

  energy without entropy =     -330.27142192  energy(sigma->0) =     -330.27780594


--------------------------------------------------------------------------------------------------------


--------------------------------------- Iteration      4(  15)  ---------------------------------------


    POTLOK:  cpu time    0.0366: real time    0.0403
    SETDIJ:  cpu time    0.0015: real time    0.0015
    EDDIAG:  cpu time    0.2010: real time    0.2009
  RMM-DIIS:  cpu time    0.1816: real time    0.1816
    ORTHCH:  cpu time    0.0482: real time    0.0482
       DOS:  cpu time    0.0005: real time    0.0005
    --------------------------------------------
      LOOP:  cpu time    0.4702: real time    0.4729

 eigenvalue-minimisations  :   180
 total energy-change (2. order) :-0.7536146E-06  (-0.1782513E-09)
 number of electron     144.9999947 magnetization 
 augmentation part        3.6136262 magnetization 

 Free energy of the ion-electron system (eV)
  ---------------------------------------------------
  alpha Z        PSCENC =        75.86328590
  Ewald energy   TEWEN  =     15195.32037712
  -Hartree energ DENC   =    -19826.14386857
  -exchange      EXHF   =         0.00000000
  -V(xc)+E(xc)   XCENC  =       502.55712280
  PAW double counting   =     15186.80189683   -15212.20096255
  entropy T*S    EENTRO =        -0.01276804
  eigenvalues    EBANDS =     -1667.19888221
  atomic energy  EATOM  =      5414.72960801
  Solvation  Ediel_sol  =         0.00000000
  ---------------------------------------------------
  free energy    TOTEN  =      -330.28419071 eV

  energy without entropy =     -330.27142267  energy(sigma->0) =     -330.27780669


--------------------------------------------------------------------------------------------------------


 average (electrostatic) potential at core
  the test charge radii are     0.6991  0.7089
  (the norm of the test charge is              1.0000)
       1 -57.5064       2 -57.4662       3 -57.4472       4 -57.5503       5 -57.9156
       6 -57.6344       7 -57.7860       8 -57.7815       9 -57.5106      10 -57.6469
      11 -57.6281      12 -57.4551      13 -57.5246      14 -57.4330      15 -57.4375
      16 -57.6056      17 -57.8426      18 -58.8809      19 -58.8284      20 -57.5257
      21 -57.8373      22 -57.6730      23 -57.4586      24 -57.5064      25 -57.4330
      26 -57.4472      27 -57.6056      28 -57.9156      29 -57.8426      30 -57.7860
      31 -58.8284      32 -57.5106      33 -57.8373      34 -57.6281      35 -57.4586
      36 -74.5612
 
 
 
 E-fermi :  -1.4489     XC(G=0):  -2.9036     alpha+bet : -2.5404


 k-point     1 :       0.0000    0.0000    0.0000
  band No.  band energies     occupation 
      1     -24.0463      2.00000
      2     -21.4248      2.00000
      3     -21.1201      2.00000
      4     -20.5926      2.00000
      5     -20.0389      2.00000
      6     -19.5085      2.00000
      7     -19.3752      2.00000
      8     -19.2189      2.00000
      9     -19.1427      2.00000
     10     -19.1171      2.00000
     11     -19.1139      2.00000
     12     -17.7905      2.00000
     13     -17.4947      2.00000
     14     -17.4296      2.00000
     15     -17.3223      2.00000
     16     -16.6337      2.00000
     17     -15.8173      2.00000
     18     -15.2811      2.00000
     19     -15.1733      2.00000
     20     -14.9746      2.00000
     21     -14.8362      2.00000
     22     -14.1093      2.00000
     23     -13.9036      2.00000
     24     -13.7201      2.00000
     25     -13.6141      2.00000
     26     -13.1095      2.00000
     27     -12.9314      2.00000
     28     -12.2093      2.00000
     29     -12.1751      2.00000
     30     -12.1519      2.00000
     31     -11.8973      2.00000
     32     -11.8854      2.00000
     33     -11.8662      2.00000
     34     -10.7796      2.00000
     35     -10.6144      2.00000
     36     -10.3629      2.00000
     37     -10.3332      2.00000
     38     -10.2805      2.00000
     39     -10.0703      2.00000
     40     -10.0603      2.00000
     41      -9.2975      2.00000
     42      -9.1012      2.00000
     43      -9.1007      2.00000
     44      -9.0577      2.00000
     45      -8.7210      2.00000
     46      -8.2130      2.00000
     47      -8.2118      2.00000
     48      -8.1300      2.00000
     49      -8.0443      2.00000
     50      -8.0145      2.00000
     51      -7.9877      2.00000
     52      -7.9295      2.00000
     53      -7.6577      2.00000
     54      -7.6550      2.00000
     55      -7.5901      2.00000
     56      -7.1764      2.00000
     57      -6.9401      2.00000
     58      -6.8730      2.00000
     59      -6.8177      2.00000
     60      -6.8031      2.00000
     61      -6.7988      2.00000
     62      -6.6698      2.00000
     63      -6.3767      2.00000
     64      -5.3673      2.00000
     65      -5.3052      2.00000
     66      -5.2523      2.00000
     67      -4.9423      2.00000
     68      -4.9333      2.00000
     69      -4.8498      2.00000
     70      -4.6063      2.00000
     71      -2.6644      2.00000
     72      -2.2848      2.00000
     73      -2.2833      2.00000
     74      -2.2214      2.00000
     75      -0.7123      0.00000
     76      -0.0986      0.00000
     77       0.2003      0.00000
     78       0.2676      0.00000
     79       0.3134      0.00000
     80       0.9941      0.00000
     81       1.8875      0.00000
     82       1.9001      0.00000
     83       1.9229      0.00000
     84       2.0726      0.00000
     85       2.4229      0.00000
     86       2.5978      0.00000
     87       2.6063      0.00000
     88       2.6734      0.00000
     89       2.6746      0.00000
     90       2.7419      0.00000
     91       2.8177      0.00000
     92       2.8282      0.00000
     93       3.2983      0.00000
     94       3.3388      0.00000
     95       3.5189      0.00000
     96       3.6734      0.00000
     97       3.7984      0.00000
     98       4.0389      0.00000

 k-point     2 :       0.5000    0.0000    0.0000
  band No.  band energies     occupation 
      1     -24.0462      2.00000
      2     -21.4718      2.00000
      3     -21.0704      2.00000
      4     -20.3729      2.00000
      5     -20.0636      2.00000
      6     -20.0101      2.00000
      7     -19.5368      2.00000
      8     -19.5043      2.00000
      9     -18.8300      2.00000
     10     -18.5281      2.00000
     11     -18.4646      2.00000
     12     -18.3904      2.00000
     13     -17.9368      2.00000
     14     -17.8287      2.00000
     15     -16.5271      2.00000
     16     -16.2511      2.00000
     17     -16.2043      2.00000
     18     -16.0243      2.00000
     19     -14.8078      2.00000
     20     -14.7503      2.00000
     21     -14.4258      2.00000
     22     -14.1395      2.00000
     23     -14.0955      2.00000
     24     -13.9417      2.00000
     25     -13.2049      2.00000
     26     -13.0850      2.00000
     27     -12.9702      2.00000
     28     -12.8880      2.00000
     29     -12.4102      2.00000
     30     -12.1656      2.00000
     31     -11.8952      2.00000
     32     -11.8542      2.00000
     33     -11.0936      2.00000
     34     -11.0139      2.00000
     35     -10.7982      2.00000
     36     -10.6975      2.00000
     37     -10.3449      2.00000
     38     -10.0994      2.00000
     39      -9.7791      2.00000
     40      -9.5277      2.00000
     41      -9.3032      2.00000
     42      -9.2275      2.00000
     43      -8.9115      2.00000
     44      -8.7898      2.00000
     45      -8.7258      2.00000
     46      -8.5975      2.00000
     47      -8.3504      2.00000
     48      -8.3316      2.00000
     49      -8.2499      2.00000
     50      -8.1478      2.00000
     51      -8.1072      2.00000
     52      -8.1048      2.00000
     53      -7.7985      2.00000
     54      -7.5926      2.00000
     55      -7.4468      2.00000
     56      -7.2972      2.00000
     57      -7.2628      2.00000
     58      -7.2447      2.00000
     59      -6.3562      2.00000
     60      -6.2455      2.00000
     61      -6.0520      2.00000
     62      -6.0367      2.00000
     63      -5.9694      2.00000
     64      -5.9139      2.00000
     65      -5.8265      2.00000
     66      -5.6050      2.00000
     67      -5.4684      2.00000
     68      -5.3635      2.00000
     69      -3.9323      2.00000
     70      -3.6400      2.00000
     71      -3.6350      2.00000
     72      -3.5617      2.00000
     73      -1.4276      0.54776
     74      -1.0258      0.00000
     75      -0.9715      0.00000
     76      -0.8979      0.00000
     77       0.2484      0.00000
     78       0.5911      0.00000
     79       1.1352      0.00000
     80       1.1417      0.00000
     81       1.3170      0.00000
     82       1.4181      0.00000
     83       1.4893      0.00000
     84       1.4936      0.00000
     85       2.0838      0.00000
     86       2.2027      0.00000
     87       2.6051      0.00000
     88       2.6848      0.00000
     89       2.9955      0.00000
     90       3.0245      0.00000
     91       3.2197      0.00000
     92       3.5246      0.00000
     93       3.5875      0.00000
     94       3.7901      0.00000
     95       3.8115      0.00000
     96       3.8168      0.00000
     97       3.9193      0.00000
     98       3.9485      0.00000

 k-point     3 :       0.0000    0.3333    0.0000
  band No.  band energies     occupation 
      1     -24.0327      2.00000
      2     -21.3189      2.00000
      3     -20.9095      2.00000
      4     -20.8932      2.00000
      5     -20.3832      2.00000
      6     -20.2437      2.00000
      7     -19.5488      2.00000
      8     -19.0887      2.00000
      9     -18.6756      2.00000
     10     -18.5062      2.00000
     11     -18.3947      2.00000
     12     -17.8363      2.00000
     13     -17.7335      2.00000
     14     -17.1272      2.00000
     15     -16.5904      2.00000
     16     -16.3382      2.00000
     17     -16.2818      2.00000
     18     -15.9073      2.00000
     19     -15.5924      2.00000
     20     -15.4826      2.00000
     21     -15.4199      2.00000
     22     -14.9171      2.00000
     23     -14.1699      2.00000
     24     -14.0074      2.00000
     25     -13.7156      2.00000
     26     -12.7083      2.00000
     27     -12.3089      2.00000
     28     -12.1894      2.00000
     29     -11.9446      2.00000
     30     -11.8712      2.00000
     31     -11.7855      2.00000
     32     -11.6241      2.00000
     33     -10.8591      2.00000
     34     -10.4957      2.00000
     35     -10.4051      2.00000
     36     -10.2135      2.00000
     37     -10.1523      2.00000
     38      -9.8659      2.00000
     39      -9.7314      2.00000
     40      -9.6171      2.00000
     41      -9.5977      2.00000
     42      -9.1941      2.00000
     43      -9.0147      2.00000
     44      -8.8784      2.00000
     45      -8.8557      2.00000
     46      -8.8034      2.00000
     47      -8.7989      2.00000
     48      -8.7332      2.00000
     49      -8.1736      2.00000
     50      -8.1728      2.00000
     51      -8.1229      2.00000
     52      -8.0414      2.00000
     53      -8.0016      2.00000
     54      -7.6595      2.00000
     55      -7.4948      2.00000
     56      -7.1993      2.00000
     57      -7.0450      2.00000
     58      -6.9764      2.00000
     59      -6.9476      2.00000
     60      -6.6438      2.00000
     61      -6.2227      2.00000
     62      -6.1254      2.00000
     63      -5.9963      2.00000
     64      -5.8988      2.00000
     65      -5.8144      2.00000
     66      -5.4354      2.00000
     67      -5.3705      2.00000
     68      -4.6286      2.00000
     69      -4.4134      2.00000
     70      -4.2866      2.00000
     71      -3.9569      2.00000
     72      -3.5970      2.00000
     73      -1.4365      0.72612
     74      -0.9650      0.00000
     75      -0.7266      0.00000
     76      -0.6566      0.00000
     77      -0.3845      0.00000
     78       0.2971      0.00000
     79       0.5402      0.00000
     80       1.2909      0.00000
     81       1.4069      0.00000
     82       1.6531      0.00000
     83       1.7567      0.00000
     84       2.1510      0.00000
     85       2.2098      0.00000
     86       2.2202      0.00000
     87       2.2210      0.00000
     88       2.3328      0.00000
     89       2.4805      0.00000
     90       2.7264      0.00000
     91       3.0751      0.00000
     92       3.0953      0.00000
     93       3.1120      0.00000
     94       3.1261      0.00000
     95       3.1270      0.00000
     96       3.6120      0.00000
     97       3.6427      0.00000
     98       3.6441      0.00000

 k-point     4 :       0.5000    0.3333    0.0000
  band No.  band energies     occupation 
      1     -24.0327      2.00000
      2     -21.2549      2.00000
      3     -21.1826      2.00000
      4     -20.6030      2.00000
      5     -20.3858      2.00000
      6     -20.1570      2.00000
      7     -19.6297      2.00000
      8     -19.4883      2.00000
      9     -18.9063      2.00000
     10     -18.0637      2.00000
     11     -17.9454      2.00000
     12     -17.7234      2.00000
     13     -17.3345      2.00000
     14     -17.1299      2.00000
     15     -17.0654      2.00000
     16     -16.9787      2.00000
     17     -16.7605      2.00000
     18     -16.2834      2.00000
     19     -15.2005      2.00000
     20     -15.1130      2.00000
     21     -14.7047      2.00000
     22     -14.5425      2.00000
     23     -14.2032      2.00000
     24     -13.9018      2.00000
     25     -13.6138      2.00000
     26     -13.5048      2.00000
     27     -13.0307      2.00000
     28     -12.7763      2.00000
     29     -12.0839      2.00000
     30     -11.5357      2.00000
     31     -11.1239      2.00000
     32     -10.9756      2.00000
     33     -10.8236      2.00000
     34     -10.7807      2.00000
     35     -10.3149      2.00000
     36     -10.2018      2.00000
     37     -10.0567      2.00000
     38      -9.7755      2.00000
     39      -9.6996      2.00000
     40      -9.5611      2.00000
     41      -9.2683      2.00000
     42      -9.2450      2.00000
     43      -9.1076      2.00000
     44      -9.0191      2.00000
     45      -8.9943      2.00000
     46      -8.7654      2.00000
     47      -8.6954      2.00000
     48      -8.6563      2.00000
     49      -8.5512      2.00000
     50      -8.4983      2.00000
     51      -8.2046      2.00000
     52      -8.0842      2.00000
     53      -8.0717      2.00000
     54      -7.8962      2.00000
     55      -7.2780      2.00000
     56      -7.1928      2.00000
     57      -7.1552      2.00000
     58      -6.9371      2.00000
     59      -6.7943      2.00000
     60      -6.7279      2.00000
     61      -6.2840      2.00000
     62      -6.0717      2.00000
     63      -6.0241      2.00000
     64      -5.6482      2.00000
     65      -5.4794      2.00000
     66      -5.1632      2.00000
     67      -4.9645      2.00000
     68      -4.8498      2.00000
     69      -4.6337      2.00000
     70      -4.4307      2.00000
     71      -4.2400      2.00000
     72      -3.9365      2.00000
     73      -1.2284      0.00000
     74      -0.5992      0.00000
     75      -0.3875      0.00000
     76      -0.2268      0.00000
     77      -0.2225      0.00000
     78       0.0373      0.00000
     79       0.2704      0.00000
     80       0.5196      0.00000
     81       1.0848      0.00000
     82       1.4374      0.00000
     83       1.4567      0.00000
     84       1.6149      0.00000
     85       2.3298      0.00000
     86       2.3791      0.00000
     87       2.5026      0.00000
     88       2.5077      0.00000
     89       2.9118      0.00000
     90       2.9877      0.00000
     91       3.1054      0.00000
     92       3.2856      0.00000
     93       3.3011      0.00000
     94       3.3232      0.00000
     95       3.3903      0.00000
     96       3.3987      0.00000
     97       3.8087      0.00000
     98       3.8950      0.00000


--------------------------------------------------------------------------------------------------------


 soft charge-density along one line, spin component           1
         0         1         2         3         4         5         6         7         8         9
 total charge-density along one line
 
 pseudopotential strength for first ion, spin component:           1
 10.177  13.533   0.000  -0.000   0.000  -0.000   0.000  -0.000
 13.533  17.995   0.000  -0.000   0.000  -0.000   0.000  -0.001
  0.000   0.000  -4.311  -0.000   0.000   8.433   0.000   0.000
 -0.000  -0.000  -0.000  -4.303  -0.000   0.000   8.423   0.000
  0.000   0.000   0.000  -0.000  -4.311   0.000   0.000   8.433
 -0.000  -0.000   8.433   0.000   0.000 -18.630  -0.000  -0.000
  0.000   0.000   0.000   8.423   0.000  -0.000 -18.619  -0.000
 -0.000  -0.001   0.000   0.000   8.433  -0.000  -0.000 -18.629
 total augmentation occupancy for first ion, spin component:           1
  8.070  -3.575  -0.022  -0.000  -0.003  -0.003  -0.000   0.000
 -3.575   1.639   0.012   0.000  -0.001   0.002   0.000  -0.000
 -0.022   0.012   1.802  -0.000  -0.006   0.165   0.000  -0.000
 -0.000   0.000  -0.000   1.199   0.000  -0.000   0.070   0.000
 -0.003  -0.001  -0.006   0.000   1.808  -0.000   0.000   0.166
 -0.003   0.002   0.165  -0.000  -0.000   0.017   0.000  -0.000
 -0.000   0.000   0.000   0.070   0.000   0.000   0.005   0.000
  0.000  -0.000  -0.000   0.000   0.166  -0.000   0.000   0.017


------------------------ aborting loop because EDIFF is reached ----------------------------------------


    CHARGE:  cpu time    0.0320: real time    0.0322
    FORLOC:  cpu time    0.0052: real time    0.0052
    FORNL :  cpu time    0.1250: real time    0.1250
    STRESS:  cpu time    0.3607: real time    0.3616
    FORCOR:  cpu time    0.0383: real time    0.0383
    FORHAR:  cpu time    0.0135: real time    0.0134
    MIXING:  cpu time    0.0015: real time    0.0016
    OFIELD:  cpu time    0.0001: real time    0.0001

  FORCE on cell =-STRESS in cart. coord.  units (eV):
  Direction    XX          YY          ZZ          XY          YZ          ZX
  --------------------------------------------------------------------------------------
  Alpha Z    75.86329    75.86329    75.86329
  Ewald   20105.36569 20104.36724-25014.42428    -0.00007     0.00000     0.00010
  Hartree 19603.06856 19603.75232-19380.67815    -0.00001    -0.00000     0.00009
  E(xc)    -541.16592  -541.18512  -561.37850    -0.00000     0.00000     0.00000
  Local  -41279.04994-41278.96432 42492.71496     0.00006     0.00000    -0.00018
  n-local  -137.81430  -137.92939  -133.15003     0.00000     0.00000     0.00000
  augment   -12.80294   -12.79911   -11.15127     0.00000     0.00000     0.00000
  Kinetic  2185.32822  2186.12844  2532.30645     0.00001    -0.00000    -0.00000
  Fock        0.00000     0.00000     0.00000     0.00000     0.00000     0.00000
  -------------------------------------------------------------------------------------
  Total      -1.20735    -0.76665     0.10248    -0.00001     0.00000     0.00000
  in kB      -1.36704    -0.86805     0.11603    -0.00001     0.00000     0.00000
  external pressure =       -0.71 kB  Pullay stress =        0.00 kB


 VOLUME and BASIS-vectors are now :
 -----------------------------------------------------------------------------
  energy-cutoff  :      500.00
  volume of cell :     1415.02
      direct lattice vectors                 reciprocal lattice vectors
    12.808286991  0.000000027  0.000000029     0.078074453 -0.000000000 -0.000000000
     0.000000015  7.393337856 -0.000000001    -0.000000000  0.135256906  0.000000000
     0.000000034 -0.000000001 14.942794890    -0.000000000  0.000000000  0.066921885

  length of vectors
    12.808286991  7.393337856 14.942794890     0.078074453  0.135256906  0.066921885


 FORCES acting on ions
    electron-ion (+dipol)            ewald-force                    non-local-force                 convergence-correction
 -----------------------------------------------------------------------------------------------
   0.183E+01 -.118E+01 -.115E-04   -.195E+01 0.116E+01 0.113E-04   0.294E+00 0.770E-01 -.394E-06   -.183E-04 -.139E-04 0.604E-07
   0.713E+00 -.110E-04 0.673E-05   -.683E+00 0.129E-04 -.664E-05   -.492E-02 0.144E-06 0.113E-06   0.952E-05 0.729E-08 0.446E-07
   0.151E+00 0.156E+00 0.126E-04   -.257E+00 -.114E+00 -.129E-04   0.109E+00 -.612E-02 0.618E-06   0.358E-05 -.421E-05 0.182E-07
   0.221E+01 0.371E-05 0.383E-06   -.263E+01 -.395E-05 -.760E-06   0.282E+00 -.458E-06 0.181E-06   -.255E-04 0.600E-07 0.489E-07
   -.265E+01 0.104E+02 0.104E-03   0.216E+01 -.115E+02 -.111E-03   0.407E+00 0.967E+00 0.451E-05   0.103E-04 0.352E-05 -.542E-07
   0.388E+01 -.145E-04 -.435E-05   -.423E+01 0.183E-04 0.431E-05   0.530E+00 0.114E-05 -.347E-06   0.118E-04 0.782E-07 0.969E-08
   0.479E+01 0.553E+01 -.133E-04   -.515E+01 -.604E+01 0.137E-04   0.395E+00 0.554E+00 -.169E-05   0.123E-04 0.127E-05 -.446E-07
   0.140E+01 0.950E-05 -.220E-05   -.753E+00 -.109E-04 0.196E-05   -.509E+00 -.834E-06 0.390E-06   0.854E-05 -.311E-07 -.149E-07
   -.827E+00 0.117E+01 0.162E-05   0.100E+01 -.117E+01 -.174E-05   -.314E+00 0.763E-01 0.366E-07   -.627E-05 -.334E-06 0.243E-07
   -.380E+01 0.162E-05 -.113E-04   0.393E+01 -.211E-06 0.107E-04   -.481E+00 0.125E-05 -.291E-06   0.379E-05 -.911E-08 0.218E-07
   -.411E+01 0.837E+00 -.193E-04   0.465E+01 -.120E+01 0.187E-04   -.361E+00 0.255E+00 -.526E-06   0.778E-05 -.103E-05 0.232E-07
   -.128E+01 -.108E-04 0.831E-06   0.131E+01 0.133E-04 -.920E-06   -.119E+00 0.113E-05 -.120E-06   -.195E-04 0.222E-07 0.467E-07
   0.338E+01 0.125E-05 0.492E-04   -.353E+01 -.191E-05 -.512E-04   0.481E+00 -.829E-07 0.169E-05   -.154E-04 0.655E-08 0.143E-07
   -.271E+00 0.809E+00 -.991E-05   0.274E+00 -.869E+00 0.100E-04   -.387E-01 0.114E-01 -.772E-06   0.822E-06 -.109E-04 0.132E-07
   0.160E+00 0.699E-05 0.223E-04   -.357E+00 -.927E-05 -.234E-04   0.254E+00 -.474E-06 0.374E-07   0.445E-06 0.121E-07 0.265E-07
   0.323E+01 0.196E+01 -.931E-05   -.395E+01 -.193E+01 0.960E-05   0.566E+00 -.459E-01 -.703E-06   -.638E-05 -.544E-05 0.141E-07
   0.107E+02 0.363E+01 -.382E-05   -.116E+02 -.455E+01 0.247E-05   0.985E+00 0.933E+00 0.165E-05   0.156E-04 0.534E-05 0.117E-07
   0.298E+02 0.191E-04 -.762E-04   -.362E+02 -.221E-04 0.801E-04   0.606E+01 -.151E-07 -.473E-05   0.146E-04 0.282E-07 0.984E-07
   -.141E+02 0.232E+02 -.157E-04   0.175E+02 -.287E+02 0.180E-04   -.308E+01 0.511E+01 -.424E-05   0.124E-04 0.106E-04 0.635E-07
   -.348E+01 -.911E-05 -.641E-04   0.377E+01 0.104E-04 0.666E-04   -.426E+00 0.892E-06 -.271E-05   -.199E-04 -.229E-07 0.121E-07
   -.854E+01 0.586E+01 -.124E-04   0.973E+01 -.597E+01 0.121E-04   -.138E+01 0.183E+00 -.205E-06   -.838E-05 0.532E-05 0.197E-07
   -.812E+01 0.375E-05 0.519E-04   0.900E+01 -.545E-05 -.536E-04   -.824E+00 -.161E-05 0.277E-05   -.599E-05 -.374E-07 0.358E-07
   -.157E+01 0.702E+00 0.910E-06   0.174E+01 -.820E+00 -.163E-05   -.156E+00 0.318E-01 0.116E-05   -.119E-04 -.181E-04 0.121E-07
   0.183E+01 0.118E+01 -.939E-05   -.195E+01 -.116E+01 0.939E-05   0.294E+00 -.770E-01 -.561E-06   -.183E-04 0.139E-04 0.603E-07
   -.271E+00 -.809E+00 -.119E-04   0.274E+00 0.869E+00 0.120E-04   -.387E-01 -.114E-01 -.739E-06   0.828E-06 0.109E-04 0.548E-07
   0.151E+00 -.156E+00 -.186E-05   -.257E+00 0.114E+00 0.152E-05   0.109E+00 0.612E-02 0.106E-06   0.350E-05 0.421E-05 0.549E-07
   0.323E+01 -.196E+01 0.944E-06   -.395E+01 0.193E+01 -.108E-08   0.566E+00 0.459E-01 -.920E-06   -.633E-05 0.539E-05 0.614E-07
   -.265E+01 -.104E+02 -.115E-03   0.216E+01 0.115E+02 0.122E-03   0.407E+00 -.967E+00 -.386E-05   0.104E-04 -.358E-05 -.159E-07
   0.107E+02 -.363E+01 0.166E-04   -.116E+02 0.455E+01 -.176E-04   0.985E+00 -.933E+00 0.175E-05   0.156E-04 -.542E-05 0.750E-07
   0.479E+01 -.553E+01 0.179E-04   -.515E+01 0.604E+01 -.185E-04   0.395E+00 -.554E+00 0.202E-05   0.123E-04 -.130E-05 0.470E-07
   -.141E+02 -.232E+02 0.241E-04   0.175E+02 0.287E+02 -.237E-04   -.308E+01 -.511E+01 0.156E-05   0.123E-04 -.105E-04 0.104E-06
   -.827E+00 -.117E+01 -.791E-06   0.100E+01 0.117E+01 0.144E-05   -.314E+00 -.763E-01 -.573E-06   -.628E-05 0.357E-06 0.573E-07
   -.854E+01 -.586E+01 -.456E-05   0.973E+01 0.597E+01 0.636E-05   -.138E+01 -.183E+00 -.208E-05   -.845E-05 -.532E-05 0.169E-07
   -.411E+01 -.837E+00 0.724E-05   0.465E+01 0.120E+01 -.755E-05   -.361E+00 -.255E+00 0.113E-05   0.776E-05 0.108E-05 0.256E-07
   -.157E+01 -.702E+00 0.742E-05   0.174E+01 0.820E+00 -.818E-05   -.156E+00 -.318E-01 0.149E-05   -.119E-04 0.180E-04 0.393E-07
   -.184E+01 0.235E-04 0.681E-04   0.209E+01 -.310E-04 -.722E-04   -.197E+00 0.135E-05 0.615E-05   0.203E-04 0.667E-07 0.359E-06
 -----------------------------------------------------------------------------------------------
   0.221E+00 -.263E-05 -.423E-05   -.355E-13 -.229E-13 0.201E-16   -.903E-01 0.215E-05 0.191E-05   0.580E-05 0.615E-08 0.145E-05
 
 
 POSITION                                       TOTAL-FORCE (eV/Angst)
 -----------------------------------------------------------------------------------
      2.13711      1.23332      3.73570         0.163717      0.048194     -0.000001
     -0.00023     -0.00000      3.73570         0.021336      0.000002      0.000000
      0.71218      1.23199      3.73570        -0.000711      0.035576      0.000000
      2.84520      0.00000      3.73570        -0.133440     -0.000001     -0.000000
      6.40258      1.24350      3.73570        -0.081799     -0.149803     -0.000002
      4.27022     -0.00000      3.73570         0.176342      0.000005     -0.000000
      4.98133      1.22891      3.73570         0.034236      0.047250     -0.000001
      7.11893      0.00000      3.73570         0.136955     -0.000002      0.000000
     10.67030      1.23391      3.73570        -0.144375      0.078223     -0.000000
      8.54058      0.00000      3.73570        -0.350361      0.000003     -0.000001
      9.24057      1.23770      3.73570         0.175547     -0.109414     -0.000001
     11.38176     -0.00000      3.73570        -0.093505      0.000004     -0.000000
      2.13164      3.69667      3.73570         0.326041     -0.000001     -0.000000
     -0.00039      2.46506      3.73570        -0.039321     -0.048901     -0.000001
      0.70949      3.69667      3.73570         0.052862     -0.000003     -0.000001
      2.85518      2.47075      3.73570        -0.154601     -0.018080     -0.000000
      4.28265      2.46869      3.73570         0.065639      0.005262      0.000000
      5.00191      3.69667      3.73570        -0.427744     -0.000003     -0.000001
      7.10625      2.47883      3.73570         0.317618     -0.334481     -0.000002
     10.67386      3.69667      3.73570        -0.139044      0.000002     -0.000000
      8.52910      2.47302      3.73570        -0.186201      0.070857     -0.000001
      9.25452      3.69667      3.73570         0.052808     -0.000003      0.000001
     11.38525      2.46394      3.73570         0.014150     -0.086954      0.000000
      2.13711      6.16002      3.73570         0.163716     -0.048197     -0.000000
     -0.00039      4.92828      3.73570        -0.039322      0.048910     -0.000001
      0.71218      6.16135      3.73570        -0.000709     -0.035584     -0.000000
      2.85518      4.92259      3.73570        -0.154598      0.018084      0.000000
      6.40258      6.14983      3.73570        -0.081799      0.149800      0.000002
      4.28265      4.92465      3.73570         0.065634     -0.005252      0.000001
      4.98133      6.16442      3.73570         0.034241     -0.047261      0.000002
      7.10625      4.91451      3.73570         0.317617      0.334492      0.000002
     10.67030      6.15943      3.73570        -0.144376     -0.078229      0.000000
      8.52910      4.92031      3.73570        -0.186199     -0.070849     -0.000000
      9.24057      6.15564      3.73570         0.175543      0.109406      0.000001
     11.38525      4.92940      3.73570         0.014150      0.086954      0.000001
      6.40071      3.69667      3.73570         0.049952     -0.000006      0.000002
 -----------------------------------------------------------------------------------
    total drift:                                0.130844     -0.000000     -0.000001


--------------------------------------------------------------------------------------------------------


  FREE ENERGIE OF THE ION-ELECTRON SYSTEM (eV)
  ---------------------------------------------------
  free  energy   TOTEN  =      -330.28419071 eV

  energy  without entropy=     -330.27142267  energy(sigma->0) =     -330.27780669
 
 d Force =-0.7220940E-03[-0.284E-01, 0.270E-01]  d Energy = 0.1015579E-02-0.174E-02
 d Force =-0.1934918E+01[-0.210E+01,-0.177E+01]  d Ewald  = 0.1246133E+03-0.127E+03


--------------------------------------------------------------------------------------------------------


    POTLOK:  cpu time    0.0405: real time    0.0405


--------------------------------------------------------------------------------------------------------


 Conjugate gradient step on ions:
 trial-energy change:   -0.001016  1 .order   -0.001320   -0.034121    0.031482
  (g-gl).g = 0.392E-01      g.g   = 0.395E-01  gl.gl    = 0.138E+00
 g(Force)  = 0.336E-01   g(Stress)= 0.590E-02 ortho     = 0.387E-03
 gamma     =   0.28423
 trial     =   0.86050
 opt step  =   0.44158  (harmonic =   0.44756) maximal distance =0.00795144
 next E    =  -330.291889   (d E  =  -0.00871)


--------------------------------------------------------------------------------------------------------


    WAVPRE:  cpu time    0.0120: real time    0.0139
    FEWALD:  cpu time    0.0006: real time    0.0006
    GENKIN:  cpu time    0.0049: real time    0.0049

 real space projection operators:
  total allocation   :       1585.44 KBytes
  max/ min on nodes  :        405.75        387.25

    ORTHCH:  cpu time    0.0907: real time    0.0908
     LOOP+:  cpu time   10.6074: real time   10.6772


--------------------------------------- Iteration      5(   1)  ---------------------------------------


    POTLOK:  cpu time    0.0376: real time    0.0398
    SETDIJ:  cpu time    0.0015: real time    0.0015
     EDDAV:  cpu time    0.8768: real time    0.8798
       DOS:  cpu time    0.0009: real time    0.0009
    CHARGE:  cpu time    0.0314: real time    0.0314
    MIXING:  cpu time    0.0008: real time    0.0008
    --------------------------------------------
      LOOP:  cpu time    0.9490: real time    0.9543

 eigenvalue-minimisations  :   840
 total energy-change (2. order) :-0.9878643E-02  (-0.8550994E-01)
 number of electron     144.9999944 magnetization 
 augmentation part        3.6215591 magnetization 

 Broyden mixing:
  rms(total) = 0.29942E-01    rms(broyden)= 0.29921E-01
  rms(prec ) = 0.34569E-01
  weight for this iteration     100.00

 Free energy of the ion-electron system (eV)
  ---------------------------------------------------
  alpha Z        PSCENC =        75.86328590
  Ewald energy   TEWEN  =     15255.87223055
  -Hartree energ DENC   =    -19878.52324862
  -exchange      EXHF   =         0.00000000
  -V(xc)+E(xc)   XCENC  =       502.55844458
  PAW double counting   =     15186.80853931   -15212.20759956
  entropy T*S    EENTRO =        -0.01271837
  eigenvalues    EBANDS =     -1675.38261040
  atomic energy  EATOM  =      5414.72960801
  Solvation  Ediel_sol  =         0.00000000
  ---------------------------------------------------
  free energy    TOTEN  =      -330.29406860 eV

  energy without entropy =     -330.28135023  energy(sigma->0) =     -330.28770941


--------------------------------------------------------------------------------------------------------


--------------------------------------- Iteration      5(   2)  ---------------------------------------


    POTLOK:  cpu time    0.0365: real time    0.0398
    SETDIJ:  cpu time    0.0015: real time    0.0015
    EDDIAG:  cpu time    0.2793: real time    0.2795
  RMM-DIIS:  cpu time    0.3721: real time    0.3756
    ORTHCH:  cpu time    0.0505: real time    0.0505
       DOS:  cpu time    0.0023: real time    0.0023
    CHARGE:  cpu time    0.0308: real time    0.0308
    MIXING:  cpu time    0.0009: real time    0.0009
    --------------------------------------------
      LOOP:  cpu time    0.7739: real time    0.7809

 eigenvalue-minimisations  :   784
 total energy-change (2. order) : 0.7260689E-03  (-0.2096499E-02)
 number of electron     144.9999944 magnetization 
 augmentation part        3.6204987 magnetization 

 Broyden mixing:
  rms(total) = 0.18651E-01    rms(broyden)= 0.18646E-01
  rms(prec ) = 0.21940E-01
  weight for this iteration     100.00

 eigenvalues of (default mixing * dielectric matrix)
  average eigenvalue GAMMA=   1.2759
  1.2759

 Free energy of the ion-electron system (eV)
  ---------------------------------------------------
  alpha Z        PSCENC =        75.86328590
  Ewald energy   TEWEN  =     15255.87223055
  -Hartree energ DENC   =    -19881.04061155
  -exchange      EXHF   =         0.00000000
  -V(xc)+E(xc)   XCENC  =       502.64639597
  PAW double counting   =     15205.53973654   -15230.95214443
  entropy T*S    EENTRO =        -0.01273323
  eigenvalues    EBANDS =     -1672.93911030
  atomic energy  EATOM  =      5414.72960801
  Solvation  Ediel_sol  =         0.00000000
  ---------------------------------------------------
  free energy    TOTEN  =      -330.29334253 eV

  energy without entropy =     -330.28060930  energy(sigma->0) =     -330.28697592


--------------------------------------------------------------------------------------------------------


--------------------------------------- Iteration      5(   3)  ---------------------------------------


    POTLOK:  cpu time    0.0401: real time    0.0404
    SETDIJ:  cpu time    0.0015: real time    0.0015
    EDDIAG:  cpu time    0.2072: real time    0.2072
  RMM-DIIS:  cpu time    0.3657: real time    0.3658
    ORTHCH:  cpu time    0.0485: real time    0.0484
       DOS:  cpu time    0.0006: real time    0.0005
    CHARGE:  cpu time    0.0315: real time    0.0315
    MIXING:  cpu time    0.0009: real time    0.0009
    --------------------------------------------
      LOOP:  cpu time    0.6960: real time    0.6963

 eigenvalue-minimisations  :   784
 total energy-change (2. order) : 0.1385682E-02  (-0.2223584E-03)
 number of electron     144.9999944 magnetization 
 augmentation part        3.6196753 magnetization 

 Broyden mixing:
  rms(total) = 0.80378E-02    rms(broyden)= 0.80348E-02
  rms(prec ) = 0.96055E-02
  weight for this iteration     100.00

 eigenvalues of (default mixing * dielectric matrix)
  average eigenvalue GAMMA=   1.5401
  0.9145  2.1657

 Free energy of the ion-electron system (eV)
  ---------------------------------------------------
  alpha Z        PSCENC =        75.86328590
  Ewald energy   TEWEN  =     15255.87223055
  -Hartree energ DENC   =    -19883.19942561
  -exchange      EXHF   =         0.00000000
  -V(xc)+E(xc)   XCENC  =       502.71445539
  PAW double counting   =     15220.30452481   -15245.72620644
  entropy T*S    EENTRO =        -0.01271826
  eigenvalues    EBANDS =     -1670.83771120
  atomic energy  EATOM  =      5414.72960801
  Solvation  Ediel_sol  =         0.00000000
  ---------------------------------------------------
  free energy    TOTEN  =      -330.29195685 eV

  energy without entropy =     -330.27923859  energy(sigma->0) =     -330.28559772


--------------------------------------------------------------------------------------------------------


--------------------------------------- Iteration      5(   4)  ---------------------------------------


    POTLOK:  cpu time    0.0373: real time    0.0410
    SETDIJ:  cpu time    0.0016: real time    0.0015
    EDDIAG:  cpu time    0.2015: real time    0.2014
  RMM-DIIS:  cpu time    0.3730: real time    0.3732
    ORTHCH:  cpu time    0.0783: real time    0.0783
       DOS:  cpu time    0.0007: real time    0.0007
    CHARGE:  cpu time    0.0313: real time    0.0313
    MIXING:  cpu time    0.0034: real time    0.0034
    --------------------------------------------
      LOOP:  cpu time    0.7272: real time    0.7309

 eigenvalue-minimisations  :   788
 total energy-change (2. order) : 0.3525358E-03  (-0.8996278E-04)
 number of electron     144.9999944 magnetization 
 augmentation part        3.6187625 magnetization 

 Broyden mixing:
  rms(total) = 0.29873E-02    rms(broyden)= 0.29862E-02
  rms(prec ) = 0.37679E-02
  weight for this iteration     100.00

 eigenvalues of (default mixing * dielectric matrix)
  average eigenvalue GAMMA=   1.5491
  2.2451  1.0446  1.3576

 Free energy of the ion-electron system (eV)
  ---------------------------------------------------
  alpha Z        PSCENC =        75.86328590
  Ewald energy   TEWEN  =     15255.87223055
  -Hartree energ DENC   =    -19884.87783067
  -exchange      EXHF   =         0.00000000
  -V(xc)+E(xc)   XCENC  =       502.76148008
  PAW double counting   =     15231.97306423   -15257.39741294
  entropy T*S    EENTRO =        -0.01272197
  eigenvalues    EBANDS =     -1669.20330750
  atomic energy  EATOM  =      5414.72960801
  Solvation  Ediel_sol  =         0.00000000
  ---------------------------------------------------
  free energy    TOTEN  =      -330.29160431 eV

  energy without entropy =     -330.27888234  energy(sigma->0) =     -330.28524333


--------------------------------------------------------------------------------------------------------


--------------------------------------- Iteration      5(   5)  ---------------------------------------


    POTLOK:  cpu time    0.0375: real time    0.0408
    SETDIJ:  cpu time    0.0015: real time    0.0015
    EDDIAG:  cpu time    0.2007: real time    0.2006
  RMM-DIIS:  cpu time    0.3771: real time    0.3770
    ORTHCH:  cpu time    0.0485: real time    0.0485
       DOS:  cpu time    0.0005: real time    0.0005
    CHARGE:  cpu time    0.0313: real time    0.0313
    MIXING:  cpu time    0.0010: real time    0.0010
    --------------------------------------------
      LOOP:  cpu time    0.6990: real time    0.7013

 eigenvalue-minimisations  :   819
 total energy-change (2. order) :-0.4111955E-05  (-0.1006113E-04)
 number of electron     144.9999944 magnetization 
 augmentation part        3.6184184 magnetization 

 Broyden mixing:
  rms(total) = 0.13495E-02    rms(broyden)= 0.13486E-02
  rms(prec ) = 0.18905E-02
  weight for this iteration     100.00

 eigenvalues of (default mixing * dielectric matrix)
  average eigenvalue GAMMA=   1.6246
  2.2090  2.2090  1.0401  1.0401

 Free energy of the ion-electron system (eV)
  ---------------------------------------------------
  alpha Z        PSCENC =        75.86328590
  Ewald energy   TEWEN  =     15255.87223055
  -Hartree energ DENC   =    -19885.32585898
  -exchange      EXHF   =         0.00000000
  -V(xc)+E(xc)   XCENC  =       502.76636533
  PAW double counting   =     15234.72125583   -15260.14130545
  entropy T*S    EENTRO =        -0.01272479
  eigenvalues    EBANDS =     -1668.76446485
  atomic energy  EATOM  =      5414.72960801
  Solvation  Ediel_sol  =         0.00000000
  ---------------------------------------------------
  free energy    TOTEN  =      -330.29160843 eV

  energy without entropy =     -330.27888364  energy(sigma->0) =     -330.28524603


--------------------------------------------------------------------------------------------------------


--------------------------------------- Iteration      5(   6)  ---------------------------------------


    POTLOK:  cpu time    0.0380: real time    0.0414
    SETDIJ:  cpu time    0.0015: real time    0.0015
    EDDIAG:  cpu time    0.2001: real time    0.2002
  RMM-DIIS:  cpu time    0.3366: real time    0.3364
    ORTHCH:  cpu time    0.0481: real time    0.0481
       DOS:  cpu time    0.0005: real time    0.0005
    CHARGE:  cpu time    0.0313: real time    0.0313
    MIXING:  cpu time    0.0011: real time    0.0011
    --------------------------------------------
      LOOP:  cpu time    0.6562: real time    0.6606

 eigenvalue-minimisations  :   731
 total energy-change (2. order) :-0.4517617E-04  (-0.8613219E-06)
 number of electron     144.9999944 magnetization 
 augmentation part        3.6184385 magnetization 

 Broyden mixing:
  rms(total) = 0.40033E-03    rms(broyden)= 0.40026E-03
  rms(prec ) = 0.96389E-03
  weight for this iteration     100.00

 eigenvalues of (default mixing * dielectric matrix)
  average eigenvalue GAMMA=   1.5756
  2.3447  2.3447  1.0257  1.0814  1.0814

 Free energy of the ion-electron system (eV)
  ---------------------------------------------------
  alpha Z        PSCENC =        75.86328590
  Ewald energy   TEWEN  =     15255.87223055
  -Hartree energ DENC   =    -19885.64461382
  -exchange      EXHF   =         0.00000000
  -V(xc)+E(xc)   XCENC  =       502.76774393
  PAW double counting   =     15235.62816801   -15261.04527626
  entropy T*S    EENTRO =        -0.01272409
  eigenvalues    EBANDS =     -1668.45007583
  atomic energy  EATOM  =      5414.72960801
  Solvation  Ediel_sol  =         0.00000000
  ---------------------------------------------------
  free energy    TOTEN  =      -330.29165360 eV

  energy without entropy =     -330.27892952  energy(sigma->0) =     -330.28529156


--------------------------------------------------------------------------------------------------------


--------------------------------------- Iteration      5(   7)  ---------------------------------------


    POTLOK:  cpu time    0.0378: real time    0.0416
    SETDIJ:  cpu time    0.0015: real time    0.0015
    EDDIAG:  cpu time    0.2000: real time    0.1999
  RMM-DIIS:  cpu time    0.2791: real time    0.2792
    ORTHCH:  cpu time    0.0483: real time    0.0482
       DOS:  cpu time    0.0010: real time    0.0006
    CHARGE:  cpu time    0.0307: real time    0.0311
    MIXING:  cpu time    0.0012: real time    0.0012
    --------------------------------------------
      LOOP:  cpu time    0.5995: real time    0.6033

 eigenvalue-minimisations  :   578
 total energy-change (2. order) :-0.3977343E-04  (-0.3378137E-06)
 number of electron     144.9999944 magnetization 
 augmentation part        3.6184287 magnetization 

 Broyden mixing:
  rms(total) = 0.30553E-03    rms(broyden)= 0.30547E-03
  rms(prec ) = 0.71795E-03
  weight for this iteration     100.00

 eigenvalues of (default mixing * dielectric matrix)
  average eigenvalue GAMMA=   1.7494
  2.6434  2.6434  2.0155  1.0084  1.0930  1.0930

 Free energy of the ion-electron system (eV)
  ---------------------------------------------------
  alpha Z        PSCENC =        75.86328590
  Ewald energy   TEWEN  =     15255.87223055
  -Hartree energ DENC   =    -19885.89936573
  -exchange      EXHF   =         0.00000000
  -V(xc)+E(xc)   XCENC  =       502.77045358
  PAW double counting   =     15235.63109206   -15261.04757310
  entropy T*S    EENTRO =        -0.01272424
  eigenvalues    EBANDS =     -1668.19870040
  atomic energy  EATOM  =      5414.72960801
  Solvation  Ediel_sol  =         0.00000000
  ---------------------------------------------------
  free energy    TOTEN  =      -330.29169338 eV

  energy without entropy =     -330.27896913  energy(sigma->0) =     -330.28533125


--------------------------------------------------------------------------------------------------------


--------------------------------------- Iteration      5(   8)  ---------------------------------------


    POTLOK:  cpu time    0.0373: real time    0.0408
    SETDIJ:  cpu time    0.0015: real time    0.0015
    EDDIAG:  cpu time    0.2918: real time    0.2920
  RMM-DIIS:  cpu time    0.2766: real time    0.2766
    ORTHCH:  cpu time    0.0480: real time    0.0480
       DOS:  cpu time    0.0006: real time    0.0006
    CHARGE:  cpu time    0.0314: real time    0.0314
    MIXING:  cpu time    0.0012: real time    0.0012
    --------------------------------------------
      LOOP:  cpu time    0.6883: real time    0.6920

 eigenvalue-minimisations  :   569
 total energy-change (2. order) :-0.7135646E-04  (-0.7496560E-06)
 number of electron     144.9999944 magnetization 
 augmentation part        3.6183727 magnetization 

 Broyden mixing:
  rms(total) = 0.16612E-03    rms(broyden)= 0.16601E-03
  rms(prec ) = 0.35012E-03
  weight for this iteration     100.00

 eigenvalues of (default mixing * dielectric matrix)
  average eigenvalue GAMMA=   1.8240
  3.7246  2.4959  1.7995  1.0029  1.1095  1.1095  1.5261

 Free energy of the ion-electron system (eV)
  ---------------------------------------------------
  alpha Z        PSCENC =        75.86328590
  Ewald energy   TEWEN  =     15255.87223055
  -Hartree energ DENC   =    -19886.34509633
  -exchange      EXHF   =         0.00000000
  -V(xc)+E(xc)   XCENC  =       502.77518012
  PAW double counting   =     15234.43299485   -15259.84975443
  entropy T*S    EENTRO =        -0.01272433
  eigenvalues    EBANDS =     -1667.75748907
  atomic energy  EATOM  =      5414.72960801
  Solvation  Ediel_sol  =         0.00000000
  ---------------------------------------------------
  free energy    TOTEN  =      -330.29176473 eV

  energy without entropy =     -330.27904040  energy(sigma->0) =     -330.28540257


--------------------------------------------------------------------------------------------------------


--------------------------------------- Iteration      5(   9)  ---------------------------------------


    POTLOK:  cpu time    0.0378: real time    0.0411
    SETDIJ:  cpu time    0.0015: real time    0.0015
    EDDIAG:  cpu time    0.2032: real time    0.2032
  RMM-DIIS:  cpu time    0.2690: real time    0.2691
    ORTHCH:  cpu time    0.0480: real time    0.0480
       DOS:  cpu time    0.0006: real time    0.0006
    CHARGE:  cpu time    0.0313: real time    0.0313
    MIXING:  cpu time    0.0012: real time    0.0012
    --------------------------------------------
      LOOP:  cpu time    0.5926: real time    0.5961

 eigenvalue-minimisations  :   548
 total energy-change (2. order) :-0.2055916E-04  (-0.1561341E-06)
 number of electron     144.9999944 magnetization 
 augmentation part        3.6183665 magnetization 

 Broyden mixing:
  rms(total) = 0.94425E-04    rms(broyden)= 0.94377E-04
  rms(prec ) = 0.21517E-03
  weight for this iteration     100.00

 eigenvalues of (default mixing * dielectric matrix)
  average eigenvalue GAMMA=   2.0092
  5.2391  2.5941  2.2070  1.5681  1.0032  1.2509  1.1057  1.1057

 Free energy of the ion-electron system (eV)
  ---------------------------------------------------
  alpha Z        PSCENC =        75.86328590
  Ewald energy   TEWEN  =     15255.87223055
  -Hartree energ DENC   =    -19886.50987131
  -exchange      EXHF   =         0.00000000
  -V(xc)+E(xc)   XCENC  =       502.77629806
  PAW double counting   =     15234.42089742   -15259.83745750
  entropy T*S    EENTRO =        -0.01272429
  eigenvalues    EBANDS =     -1667.59405214
  atomic energy  EATOM  =      5414.72960801
  Solvation  Ediel_sol  =         0.00000000
  ---------------------------------------------------
  free energy    TOTEN  =      -330.29178529 eV

  energy without entropy =     -330.27906100  energy(sigma->0) =     -330.28542315


--------------------------------------------------------------------------------------------------------


--------------------------------------- Iteration      5(  10)  ---------------------------------------


    POTLOK:  cpu time    0.0410: real time    0.0413
    SETDIJ:  cpu time    0.0015: real time    0.0015
    EDDIAG:  cpu time    0.2188: real time    0.2189
  RMM-DIIS:  cpu time    0.2460: real time    0.2459
    ORTHCH:  cpu time    0.0479: real time    0.0478
       DOS:  cpu time    0.0005: real time    0.0005
    CHARGE:  cpu time    0.0313: real time    0.0313
    MIXING:  cpu time    0.0013: real time    0.0013
    --------------------------------------------
      LOOP:  cpu time    0.5884: real time    0.5886

 eigenvalue-minimisations  :   486
 total energy-change (2. order) :-0.1572384E-04  (-0.6323939E-07)
 number of electron     144.9999944 magnetization 
 augmentation part        3.6183528 magnetization 

 Broyden mixing:
  rms(total) = 0.62189E-04    rms(broyden)= 0.62170E-04
  rms(prec ) = 0.13119E-03
  weight for this iteration     100.00

 eigenvalues of (default mixing * dielectric matrix)
  average eigenvalue GAMMA=   2.0768
  5.9463  2.7176  2.4139  1.8575  1.5881  1.0878  1.0878  0.9962  0.9962

 Free energy of the ion-electron system (eV)
  ---------------------------------------------------
  alpha Z        PSCENC =        75.86328590
  Ewald energy   TEWEN  =     15255.87223055
  -Hartree energ DENC   =    -19886.61334770
  -exchange      EXHF   =         0.00000000
  -V(xc)+E(xc)   XCENC  =       502.77690432
  PAW double counting   =     15234.39713289   -15259.81382553
  entropy T*S    EENTRO =        -0.01272419
  eigenvalues    EBANDS =     -1667.49106527
  atomic energy  EATOM  =      5414.72960801
  Solvation  Ediel_sol  =         0.00000000
  ---------------------------------------------------
  free energy    TOTEN  =      -330.29180101 eV

  energy without entropy =     -330.27907682  energy(sigma->0) =     -330.28543892


--------------------------------------------------------------------------------------------------------


--------------------------------------- Iteration      5(  11)  ---------------------------------------


    POTLOK:  cpu time    0.0382: real time    0.0413
    SETDIJ:  cpu time    0.0015: real time    0.0015
    EDDIAG:  cpu time    0.2012: real time    0.2012
  RMM-DIIS:  cpu time    0.2046: real time    0.2046
    ORTHCH:  cpu time    0.0473: real time    0.0473
       DOS:  cpu time    0.0007: real time    0.0007
    CHARGE:  cpu time    0.0312: real time    0.0314
    MIXING:  cpu time    0.0014: real time    0.0014
    --------------------------------------------
      LOOP:  cpu time    0.5261: real time    0.5293

 eigenvalue-minimisations  :   296
 total energy-change (2. order) :-0.1063515E-04  (-0.2047808E-07)
 number of electron     144.9999944 magnetization 
 augmentation part        3.6183514 magnetization 

 Broyden mixing:
  rms(total) = 0.31601E-04    rms(broyden)= 0.31591E-04
  rms(prec ) = 0.67392E-04
  weight for this iteration     100.00

 eigenvalues of (default mixing * dielectric matrix)
  average eigenvalue GAMMA=   2.1736
  6.6477  3.2992  2.3989  2.3989  1.4320  1.4320  1.0928  1.0928  0.9450  0.9972

 Free energy of the ion-electron system (eV)
  ---------------------------------------------------
  alpha Z        PSCENC =        75.86328590
  Ewald energy   TEWEN  =     15255.87223055
  -Hartree energ DENC   =    -19886.65464071
  -exchange      EXHF   =         0.00000000
  -V(xc)+E(xc)   XCENC  =       502.77668938
  PAW double counting   =     15234.55384570   -15259.97040617
  entropy T*S    EENTRO =        -0.01272424
  eigenvalues    EBANDS =     -1667.44970006
  atomic energy  EATOM  =      5414.72960801
  Solvation  Ediel_sol  =         0.00000000
  ---------------------------------------------------
  free energy    TOTEN  =      -330.29181165 eV

  energy without entropy =     -330.27908741  energy(sigma->0) =     -330.28544953


--------------------------------------------------------------------------------------------------------


--------------------------------------- Iteration      5(  12)  ---------------------------------------


    POTLOK:  cpu time    0.0370: real time    0.0405
    SETDIJ:  cpu time    0.0015: real time    0.0015
    EDDIAG:  cpu time    0.2027: real time    0.2027
  RMM-DIIS:  cpu time    0.2069: real time    0.2068
    ORTHCH:  cpu time    0.0478: real time    0.0478
       DOS:  cpu time    0.0005: real time    0.0005
    CHARGE:  cpu time    0.0315: real time    0.0315
    MIXING:  cpu time    0.0014: real time    0.0014
    --------------------------------------------
      LOOP:  cpu time    0.5293: real time    0.5327

 eigenvalue-minimisations  :   317
 total energy-change (2. order) :-0.6663920E-05  (-0.9283285E-08)
 number of electron     144.9999944 magnetization 
 augmentation part        3.6183523 magnetization 

 Broyden mixing:
  rms(total) = 0.31589E-04    rms(broyden)= 0.31580E-04
  rms(prec ) = 0.43150E-04
  weight for this iteration     100.00

 eigenvalues of (default mixing * dielectric matrix)
  average eigenvalue GAMMA=   2.3649
  7.5198  4.5690  2.6859  2.4480  2.0817  1.3653  1.0850  1.0850  1.0034  1.0034
  1.1677

 Free energy of the ion-electron system (eV)
  ---------------------------------------------------
  alpha Z        PSCENC =        75.86328590
  Ewald energy   TEWEN  =     15255.87223055
  -Hartree energ DENC   =    -19886.66967873
  -exchange      EXHF   =         0.00000000
  -V(xc)+E(xc)   XCENC  =       502.77643613
  PAW double counting   =     15234.58136012   -15259.99783540
  entropy T*S    EENTRO =        -0.01272427
  eigenvalues    EBANDS =     -1667.43450063
  atomic energy  EATOM  =      5414.72960801
  Solvation  Ediel_sol  =         0.00000000
  ---------------------------------------------------
  free energy    TOTEN  =      -330.29181831 eV

  energy without entropy =     -330.27909404  energy(sigma->0) =     -330.28545618


--------------------------------------------------------------------------------------------------------


--------------------------------------- Iteration      5(  13)  ---------------------------------------


    POTLOK:  cpu time    0.0373: real time    0.0406
    SETDIJ:  cpu time    0.0015: real time    0.0015
    EDDIAG:  cpu time    0.1993: real time    0.1994
  RMM-DIIS:  cpu time    0.2065: real time    0.2067
    ORTHCH:  cpu time    0.0482: real time    0.0482
       DOS:  cpu time    0.0010: real time    0.0008
    CHARGE:  cpu time    0.0338: real time    0.0339
    MIXING:  cpu time    0.0015: real time    0.0015
    --------------------------------------------
      LOOP:  cpu time    0.5292: real time    0.5327

 eigenvalue-minimisations  :   259
 total energy-change (2. order) :-0.4443275E-05  (-0.7092517E-08)
 number of electron     144.9999944 magnetization 
 augmentation part        3.6183504 magnetization 

 Broyden mixing:
  rms(total) = 0.84422E-05    rms(broyden)= 0.84285E-05
  rms(prec ) = 0.12515E-04
  weight for this iteration     100.00

 eigenvalues of (default mixing * dielectric matrix)
  average eigenvalue GAMMA=   2.3951
  8.3919  4.9454  2.5248  2.5248  2.3249  1.4258  1.4258  1.0856  1.0856  0.9682
  1.0190  1.0190

 Free energy of the ion-electron system (eV)
  ---------------------------------------------------
  alpha Z        PSCENC =        75.86328590
  Ewald energy   TEWEN  =     15255.87223055
  -Hartree energ DENC   =    -19886.67865680
  -exchange      EXHF   =         0.00000000
  -V(xc)+E(xc)   XCENC  =       502.77650890
  PAW double counting   =     15234.50181857   -15259.91836096
  entropy T*S    EENTRO =        -0.01272421
  eigenvalues    EBANDS =     -1667.42553272
  atomic energy  EATOM  =      5414.72960801
  Solvation  Ediel_sol  =         0.00000000
  ---------------------------------------------------
  free energy    TOTEN  =      -330.29182276 eV

  energy without entropy =     -330.27909854  energy(sigma->0) =     -330.28546065


--------------------------------------------------------------------------------------------------------


--------------------------------------- Iteration      5(  14)  ---------------------------------------


    POTLOK:  cpu time    0.0373: real time    0.0406
    SETDIJ:  cpu time    0.0015: real time    0.0015
    EDDIAG:  cpu time    0.2014: real time    0.2014
  RMM-DIIS:  cpu time    0.1745: real time    0.1745
    ORTHCH:  cpu time    0.0484: real time    0.0484
       DOS:  cpu time    0.0005: real time    0.0005
    --------------------------------------------
      LOOP:  cpu time    0.4645: real time    0.4667

 eigenvalue-minimisations  :   180
 total energy-change (2. order) :-0.8353090E-06  (-0.2872691E-09)
 number of electron     144.9999944 magnetization 
 augmentation part        3.6183504 magnetization 

 Free energy of the ion-electron system (eV)
  ---------------------------------------------------
  alpha Z        PSCENC =        75.86328590
  Ewald energy   TEWEN  =     15255.87223055
  -Hartree energ DENC   =    -19886.68068150
  -exchange      EXHF   =         0.00000000
  -V(xc)+E(xc)   XCENC  =       502.77653950
  PAW double counting   =     15234.48873187   -15259.90528901
  entropy T*S    EENTRO =        -0.01272422
  eigenvalues    EBANDS =     -1667.42352470
  atomic energy  EATOM  =      5414.72960801
  Solvation  Ediel_sol  =         0.00000000
  ---------------------------------------------------
  free energy    TOTEN  =      -330.29182359 eV

  energy without entropy =     -330.27909937  energy(sigma->0) =     -330.28546148


--------------------------------------------------------------------------------------------------------


 average (electrostatic) potential at core
  the test charge radii are     0.6991  0.7089
  (the norm of the test charge is              1.0000)
       1 -57.5002       2 -57.4562       3 -57.4393       4 -57.5472       5 -57.9041
       6 -57.6305       7 -57.7804       8 -57.7741       9 -57.5018      10 -57.6385
      11 -57.6189      12 -57.4455      13 -57.5191      14 -57.4272      15 -57.4315
      16 -57.5990      17 -57.8337      18 -58.8689      19 -58.8145      20 -57.5192
      21 -57.8256      22 -57.6690      23 -57.4538      24 -57.5002      25 -57.4272
      26 -57.4393      27 -57.5990      28 -57.9041      29 -57.8337      30 -57.7804
      31 -58.8145      32 -57.5018      33 -57.8256      34 -57.6189      35 -57.4538
      36 -74.5013
 
 
 
 E-fermi :  -1.4545     XC(G=0):  -2.9023     alpha+bet : -2.5404


 k-point     1 :       0.0000    0.0000    0.0000
  band No.  band energies     occupation 
      1     -23.9446      2.00000
      2     -21.4401      2.00000
      3     -21.1346      2.00000
      4     -20.6036      2.00000
      5     -20.0380      2.00000
      6     -19.5230      2.00000
      7     -19.3791      2.00000
      8     -19.2331      2.00000
      9     -19.1564      2.00000
     10     -19.1334      2.00000
     11     -19.1290      2.00000
     12     -17.7934      2.00000
     13     -17.4987      2.00000
     14     -17.4336      2.00000
     15     -17.3342      2.00000
     16     -16.6363      2.00000
     17     -15.8189      2.00000
     18     -15.2838      2.00000
     19     -15.1510      2.00000
     20     -14.9726      2.00000
     21     -14.8458      2.00000
     22     -14.0940      2.00000
     23     -13.9032      2.00000
     24     -13.7207      2.00000
     25     -13.6277      2.00000
     26     -13.1094      2.00000
     27     -12.9401      2.00000
     28     -12.2059      2.00000
     29     -12.1714      2.00000
     30     -12.1465      2.00000
     31     -11.9070      2.00000
     32     -11.8986      2.00000
     33     -11.8758      2.00000
     34     -10.7710      2.00000
     35     -10.6116      2.00000
     36     -10.3394      2.00000
     37     -10.3286      2.00000
     38     -10.2860      2.00000
     39     -10.0757      2.00000
     40     -10.0618      2.00000
     41      -9.2991      2.00000
     42      -9.0982      2.00000
     43      -9.0842      2.00000
     44      -9.0701      2.00000
     45      -8.7316      2.00000
     46      -8.2136      2.00000
     47      -8.2135      2.00000
     48      -8.1189      2.00000
     49      -8.0494      2.00000
     50      -8.0139      2.00000
     51      -7.9935      2.00000
     52      -7.9388      2.00000
     53      -7.6726      2.00000
     54      -7.6603      2.00000
     55      -7.5894      2.00000
     56      -7.1808      2.00000
     57      -6.9475      2.00000
     58      -6.8832      2.00000
     59      -6.8251      2.00000
     60      -6.8113      2.00000
     61      -6.8079      2.00000
     62      -6.6583      2.00000
     63      -6.3839      2.00000
     64      -5.3661      2.00000
     65      -5.3044      2.00000
     66      -5.2483      2.00000
     67      -4.9463      2.00000
     68      -4.9386      2.00000
     69      -4.8524      2.00000
     70      -4.6054      2.00000
     71      -2.6685      2.00000
     72      -2.2789      2.00000
     73      -2.2763      2.00000
     74      -2.2191      2.00000
     75      -0.7124      0.00000
     76      -0.0932      0.00000
     77       0.2157      0.00000
     78       0.2780      0.00000
     79       0.3191      0.00000
     80       0.9946      0.00000
     81       1.8890      0.00000
     82       1.9036      0.00000
     83       1.9229      0.00000
     84       2.0777      0.00000
     85       2.4056      0.00000
     86       2.6187      0.00000
     87       2.6261      0.00000
     88       2.6869      0.00000
     89       2.6879      0.00000
     90       2.7527      0.00000
     91       2.8215      0.00000
     92       2.8310      0.00000
     93       3.2831      0.00000
     94       3.3229      0.00000
     95       3.5058      0.00000
     96       3.6766      0.00000
     97       3.7895      0.00000
     98       4.0551      0.00000

 k-point     2 :       0.5000    0.0000    0.0000
  band No.  band energies     occupation 
      1     -23.9445      2.00000
      2     -21.4898      2.00000
      3     -21.0794      2.00000
      4     -20.3804      2.00000
      5     -20.0841      2.00000
      6     -20.0069      2.00000
      7     -19.5519      2.00000
      8     -19.5225      2.00000
      9     -18.8411      2.00000
     10     -18.5298      2.00000
     11     -18.4777      2.00000
     12     -18.3985      2.00000
     13     -17.9459      2.00000
     14     -17.8373      2.00000
     15     -16.5276      2.00000
     16     -16.2534      2.00000
     17     -16.2030      2.00000
     18     -16.0344      2.00000
     19     -14.7798      2.00000
     20     -14.7491      2.00000
     21     -14.4054      2.00000
     22     -14.1481      2.00000
     23     -14.1073      2.00000
     24     -13.9552      2.00000
     25     -13.1967      2.00000
     26     -13.0830      2.00000
     27     -12.9753      2.00000
     28     -12.8981      2.00000
     29     -12.4076      2.00000
     30     -12.1708      2.00000
     31     -11.9064      2.00000
     32     -11.8658      2.00000
     33     -11.0885      2.00000
     34     -11.0106      2.00000
     35     -10.7976      2.00000
     36     -10.7080      2.00000
     37     -10.3075      2.00000
     38     -10.0922      2.00000
     39      -9.7811      2.00000
     40      -9.5427      2.00000
     41      -9.2829      2.00000
     42      -9.2268      2.00000
     43      -8.9116      2.00000
     44      -8.8002      2.00000
     45      -8.7379      2.00000
     46      -8.5825      2.00000
     47      -8.3599      2.00000
     48      -8.3367      2.00000
     49      -8.2550      2.00000
     50      -8.1542      2.00000
     51      -8.1090      2.00000
     52      -8.1081      2.00000
     53      -7.8077      2.00000
     54      -7.5959      2.00000
     55      -7.4508      2.00000
     56      -7.2963      2.00000
     57      -7.2733      2.00000
     58      -7.2569      2.00000
     59      -6.3571      2.00000
     60      -6.2536      2.00000
     61      -6.0593      2.00000
     62      -6.0410      2.00000
     63      -5.9743      2.00000
     64      -5.9069      2.00000
     65      -5.8207      2.00000
     66      -5.6062      2.00000
     67      -5.4720      2.00000
     68      -5.3668      2.00000
     69      -3.9270      2.00000
     70      -3.6409      2.00000
     71      -3.6406      2.00000
     72      -3.5607      2.00000
     73      -1.4318      0.52118
     74      -1.0128      0.00000
     75      -0.9581      0.00000
     76      -0.8957      0.00000
     77       0.2470      0.00000
     78       0.6058      0.00000
     79       1.1400      0.00000
     80       1.1441      0.00000
     81       1.3150      0.00000
     82       1.4346      0.00000
     83       1.5019      0.00000
     84       1.5044      0.00000
     85       2.0871      0.00000
     86       2.2040      0.00000
     87       2.5898      0.00000
     88       2.6671      0.00000
     89       2.9966      0.00000
     90       3.0268      0.00000
     91       3.2337      0.00000
     92       3.5462      0.00000
     93       3.5739      0.00000
     94       3.8089      0.00000
     95       3.8215      0.00000
     96       3.8256      0.00000
     97       3.9235      0.00000
     98       3.9426      0.00000

 k-point     3 :       0.0000    0.3333    0.0000
  band No.  band energies     occupation 
      1     -23.9292      2.00000
      2     -21.3349      2.00000
      3     -20.9233      2.00000
      4     -20.9075      2.00000
      5     -20.4002      2.00000
      6     -20.2588      2.00000
      7     -19.5449      2.00000
      8     -19.0953      2.00000
      9     -18.6872      2.00000
     10     -18.5102      2.00000
     11     -18.4071      2.00000
     12     -17.8480      2.00000
     13     -17.7450      2.00000
     14     -17.1234      2.00000
     15     -16.5880      2.00000
     16     -16.3387      2.00000
     17     -16.2928      2.00000
     18     -15.9095      2.00000
     19     -15.5902      2.00000
     20     -15.4796      2.00000
     21     -15.4339      2.00000
     22     -14.9310      2.00000
     23     -14.1674      2.00000
     24     -14.0142      2.00000
     25     -13.7134      2.00000
     26     -12.6774      2.00000
     27     -12.2970      2.00000
     28     -12.1772      2.00000
     29     -11.9539      2.00000
     30     -11.8785      2.00000
     31     -11.7965      2.00000
     32     -11.6324      2.00000
     33     -10.8552      2.00000
     34     -10.5012      2.00000
     35     -10.4140      2.00000
     36     -10.1687      2.00000
     37     -10.1377      2.00000
     38      -9.8684      2.00000
     39      -9.7334      2.00000
     40      -9.6222      2.00000
     41      -9.6070      2.00000
     42      -9.1970      2.00000
     43      -9.0221      2.00000
     44      -8.8808      2.00000
     45      -8.8584      2.00000
     46      -8.8157      2.00000
     47      -8.8104      2.00000
     48      -8.7361      2.00000
     49      -8.1815      2.00000
     50      -8.1783      2.00000
     51      -8.1297      2.00000
     52      -8.0527      2.00000
     53      -7.9936      2.00000
     54      -7.6677      2.00000
     55      -7.4976      2.00000
     56      -7.1890      2.00000
     57      -7.0462      2.00000
     58      -6.9649      2.00000
     59      -6.9589      2.00000
     60      -6.6504      2.00000
     61      -6.2248      2.00000
     62      -6.1251      2.00000
     63      -6.0011      2.00000
     64      -5.9054      2.00000
     65      -5.8149      2.00000
     66      -5.4405      2.00000
     67      -5.3768      2.00000
     68      -4.6275      2.00000
     69      -4.4145      2.00000
     70      -4.2879      2.00000
     71      -3.9610      2.00000
     72      -3.5949      2.00000
     73      -1.4427      0.73941
     74      -0.9603      0.00000
     75      -0.7128      0.00000
     76      -0.6497      0.00000
     77      -0.3768      0.00000
     78       0.3057      0.00000
     79       0.5499      0.00000
     80       1.2918      0.00000
     81       1.4174      0.00000
     82       1.6684      0.00000
     83       1.7699      0.00000
     84       2.1543      0.00000
     85       2.2128      0.00000
     86       2.2204      0.00000
     87       2.2213      0.00000
     88       2.3439      0.00000
     89       2.4964      0.00000
     90       2.7095      0.00000
     91       3.0774      0.00000
     92       3.0996      0.00000
     93       3.1131      0.00000
     94       3.1293      0.00000
     95       3.1298      0.00000
     96       3.5964      0.00000
     97       3.6270      0.00000
     98       3.6281      0.00000

 k-point     4 :       0.5000    0.3333    0.0000
  band No.  band energies     occupation 
      1     -23.9291      2.00000
      2     -21.2725      2.00000
      3     -21.1965      2.00000
      4     -20.6203      2.00000
      5     -20.3964      2.00000
      6     -20.1634      2.00000
      7     -19.6470      2.00000
      8     -19.4986      2.00000
      9     -18.9031      2.00000
     10     -18.0769      2.00000
     11     -17.9484      2.00000
     12     -17.7256      2.00000
     13     -17.3355      2.00000
     14     -17.1362      2.00000
     15     -17.0773      2.00000
     16     -16.9869      2.00000
     17     -16.7645      2.00000
     18     -16.2962      2.00000
     19     -15.2037      2.00000
     20     -15.1033      2.00000
     21     -14.7030      2.00000
     22     -14.5353      2.00000
     23     -14.2002      2.00000
     24     -13.9118      2.00000
     25     -13.6227      2.00000
     26     -13.5136      2.00000
     27     -13.0287      2.00000
     28     -12.7797      2.00000
     29     -12.0559      2.00000
     30     -11.5147      2.00000
     31     -11.1395      2.00000
     32     -10.9835      2.00000
     33     -10.8339      2.00000
     34     -10.7870      2.00000
     35     -10.3014      2.00000
     36     -10.1547      2.00000
     37     -10.0477      2.00000
     38      -9.7770      2.00000
     39      -9.7089      2.00000
     40      -9.5644      2.00000
     41      -9.2827      2.00000
     42      -9.2568      2.00000
     43      -9.1063      2.00000
     44      -9.0225      2.00000
     45      -8.9986      2.00000
     46      -8.7668      2.00000
     47      -8.7078      2.00000
     48      -8.6590      2.00000
     49      -8.5578      2.00000
     50      -8.5117      2.00000
     51      -8.2096      2.00000
     52      -8.0841      2.00000
     53      -8.0754      2.00000
     54      -7.9018      2.00000
     55      -7.2863      2.00000
     56      -7.1891      2.00000
     57      -7.1611      2.00000
     58      -6.9326      2.00000
     59      -6.7930      2.00000
     60      -6.7399      2.00000
     61      -6.2775      2.00000
     62      -6.0730      2.00000
     63      -6.0232      2.00000
     64      -5.6564      2.00000
     65      -5.4775      2.00000
     66      -5.1678      2.00000
     67      -4.9659      2.00000
     68      -4.8533      2.00000
     69      -4.6339      2.00000
     70      -4.4339      2.00000
     71      -4.2425      2.00000
     72      -3.9407      2.00000
     73      -1.2343      0.00000
     74      -0.5789      0.00000
     75      -0.3844      0.00000
     76      -0.2173      0.00000
     77      -0.2134      0.00000
     78       0.0469      0.00000
     79       0.2715      0.00000
     80       0.5310      0.00000
     81       1.0978      0.00000
     82       1.4403      0.00000
     83       1.4683      0.00000
     84       1.6133      0.00000
     85       2.3332      0.00000
     86       2.3829      0.00000
     87       2.5042      0.00000
     88       2.5070      0.00000
     89       2.8965      0.00000
     90       2.9704      0.00000
     91       3.1212      0.00000
     92       3.2900      0.00000
     93       3.3026      0.00000
     94       3.3257      0.00000
     95       3.4009      0.00000
     96       3.4061      0.00000
     97       3.7936      0.00000
     98       3.8788      0.00000


--------------------------------------------------------------------------------------------------------


 soft charge-density along one line, spin component           1
         0         1         2         3         4         5         6         7         8         9
 total charge-density along one line
 
 pseudopotential strength for first ion, spin component:           1
 10.177  13.533   0.000  -0.000   0.000  -0.000   0.000  -0.001
 13.533  17.995   0.000  -0.000   0.000  -0.000   0.000  -0.001
  0.000   0.000  -4.311  -0.000   0.000   8.432   0.000   0.000
 -0.000  -0.000  -0.000  -4.303  -0.000   0.000   8.421   0.000
  0.000   0.000   0.000  -0.000  -4.311   0.000   0.000   8.432
 -0.000  -0.000   8.432   0.000   0.000 -18.628  -0.000  -0.000
  0.000   0.000   0.000   8.421   0.000  -0.000 -18.616  -0.000
 -0.001  -0.001   0.000   0.000   8.432  -0.000  -0.000 -18.627
 total augmentation occupancy for first ion, spin component:           1
  8.113  -3.599  -0.019  -0.000  -0.000  -0.003  -0.000   0.000
 -3.599   1.653   0.010   0.000  -0.003   0.001   0.000  -0.000
 -0.019   0.010   1.809  -0.000  -0.006   0.166   0.000  -0.000
 -0.000   0.000  -0.000   1.201   0.000   0.000   0.070   0.000
 -0.000  -0.003  -0.006   0.000   1.813  -0.000   0.000   0.166
 -0.003   0.001   0.166   0.000  -0.000   0.017   0.000  -0.000
 -0.000   0.000   0.000   0.070   0.000   0.000   0.005   0.000
  0.000  -0.000  -0.000   0.000   0.166  -0.000   0.000   0.017


------------------------ aborting loop because EDIFF is reached ----------------------------------------


    CHARGE:  cpu time    0.0322: real time    0.0323
    FORLOC:  cpu time    0.0052: real time    0.0052
    FORNL :  cpu time    0.1249: real time    0.1249
    STRESS:  cpu time    0.3640: real time    0.3642
    FORCOR:  cpu time    0.0393: real time    0.0393
    FORHAR:  cpu time    0.0135: real time    0.0135
    MIXING:  cpu time    0.0015: real time    0.0015
    OFIELD:  cpu time    0.0001: real time    0.0001

  FORCE on cell =-STRESS in cart. coord.  units (eV):
  Direction    XX          YY          ZZ          XY          YZ          ZX
  --------------------------------------------------------------------------------------
  Alpha Z    75.86329    75.86329    75.86329
  Ewald   20171.09673 20167.41314-25082.64940    -0.00003    -0.00001     0.00006
  Hartree 19664.63444 19664.83578-19442.78902    -0.00000    -0.00001     0.00005
  E(xc)    -541.38753  -541.41286  -561.60782    -0.00000    -0.00000     0.00000
  Local  -41405.57311-41402.81547 42622.48722     0.00002     0.00001    -0.00011
  n-local  -138.10017  -138.14247  -133.37802    -0.00000    -0.00000    -0.00000
  augment   -12.84973   -12.84151   -11.18064     0.00000     0.00000     0.00000
  Kinetic  2187.00166  2187.88762  2533.25587     0.00000    -0.00000     0.00000
  Fock        0.00000     0.00000     0.00000     0.00000     0.00000     0.00000
  -------------------------------------------------------------------------------------
  Total       0.68558     0.78752     0.00146    -0.00000    -0.00000    -0.00000
  in kB       0.77626     0.89168     0.00165    -0.00000    -0.00000    -0.00000
  external pressure =        0.56 kB  Pullay stress =        0.00 kB


 VOLUME and BASIS-vectors are now :
 -----------------------------------------------------------------------------
  energy-cutoff  :      500.00
  volume of cell :     1415.02
      direct lattice vectors                 reciprocal lattice vectors
    12.798686829  0.000000009  0.000000017     0.078133016 -0.000000000 -0.000000000
     0.000000005  7.388814649 -0.000000002    -0.000000000  0.135339706  0.000000000
     0.000000019 -0.000000003 14.963157710    -0.000000000  0.000000000  0.066830813

  length of vectors
    12.798686829  7.388814649 14.963157710     0.078133016  0.135339706  0.066830813


 FORCES acting on ions
    electron-ion (+dipol)            ewald-force                    non-local-force                 convergence-correction
 -----------------------------------------------------------------------------------------------
   0.168E+01 -.101E+01 -.793E-05   -.186E+01 0.974E+00 0.783E-05   0.270E+00 0.106E+00 -.220E-06   -.116E-04 -.855E-05 -.182E-08
   0.655E+00 -.115E-04 0.213E-05   -.645E+00 0.130E-04 -.201E-05   -.264E-01 0.497E-06 -.170E-06   0.341E-05 0.175E-07 -.359E-07
   0.202E+00 -.473E-01 0.962E-05   -.299E+00 0.877E-01 -.988E-05   0.119E+00 -.237E-01 0.402E-06   0.667E-05 -.111E-04 0.100E-07
   0.135E+01 -.519E-05 0.353E-05   -.165E+01 0.605E-05 -.366E-05   0.294E+00 0.177E-06 0.808E-06   -.339E-04 -.641E-08 -.601E-07
   -.212E+01 0.960E+01 0.627E-04   0.166E+01 -.107E+02 -.679E-04   0.474E+00 0.989E+00 0.211E-05   0.202E-04 -.268E-04 -.720E-08
   0.417E+01 -.110E-04 -.288E-05   -.459E+01 0.129E-04 0.328E-05   0.436E+00 0.947E-06 -.591E-06   0.105E-04 -.290E-08 -.740E-07
   0.457E+01 0.474E+01 -.627E-05   -.494E+01 -.522E+01 0.730E-05   0.406E+00 0.528E+00 -.152E-05   0.645E-05 -.196E-04 -.438E-07
   0.165E+01 -.880E-05 -.552E-06   -.113E+01 0.942E-05 0.168E-06   -.540E+00 0.333E-06 0.139E-06   0.541E-05 -.181E-07 -.640E-07
   -.101E+01 0.841E+00 0.823E-06   0.122E+01 -.852E+00 -.665E-06   -.331E+00 0.513E-01 0.154E-06   -.184E-05 -.180E-04 -.928E-07
   -.361E+01 -.102E-04 -.417E-05   0.385E+01 0.116E-04 0.470E-05   -.371E+00 0.109E-05 0.243E-06   0.443E-05 -.950E-10 -.211E-06
   -.363E+01 0.393E+00 -.965E-05   0.409E+01 -.703E+00 0.986E-05   -.443E+00 0.344E+00 -.288E-07   0.518E-05 -.236E-04 -.134E-06
   -.128E+01 -.103E-04 0.109E-06   0.134E+01 0.118E-04 0.116E-06   -.114E+00 0.797E-06 0.126E-06   -.117E-04 0.235E-07 -.111E-06
   0.309E+01 0.615E-05 0.289E-04   -.330E+01 -.710E-05 -.308E-04   0.343E+00 -.433E-06 0.690E-06   -.405E-05 -.388E-08 0.355E-07
   -.297E+00 0.470E+00 -.781E-05   0.318E+00 -.501E+00 0.810E-05   -.288E-01 0.413E-02 -.797E-06   0.687E-05 -.178E-04 0.225E-07
   0.436E+00 0.828E-05 0.133E-04   -.629E+00 -.974E-05 -.147E-04   0.203E+00 -.506E-06 0.310E-06   0.196E-04 -.997E-08 0.154E-07
   0.278E+01 0.189E+01 -.893E-05   -.341E+01 -.187E+01 0.911E-05   0.648E+00 -.141E-01 -.844E-06   -.133E-04 -.589E-06 0.135E-07
   0.999E+01 0.371E+01 0.911E-06   -.109E+02 -.465E+01 -.191E-05   0.100E+01 0.938E+00 0.158E-05   -.198E-04 0.790E-05 -.371E-07
   0.274E+02 0.126E-04 -.472E-04   -.336E+02 -.142E-04 0.504E-04   0.612E+01 -.225E-06 -.267E-05   -.785E-05 -.219E-08 0.100E-07
   -.128E+02 0.215E+02 -.743E-05   0.160E+02 -.267E+02 0.804E-05   -.315E+01 0.518E+01 -.171E-05   0.979E-05 -.638E-05 0.931E-07
   -.387E+01 0.773E-05 -.424E-04   0.424E+01 -.838E-05 0.446E-04   -.365E+00 -.253E-06 -.216E-05   -.135E-04 -.809E-08 0.707E-07
   -.868E+01 0.538E+01 -.127E-04   0.997E+01 -.553E+01 0.129E-04   -.136E+01 0.186E+00 -.917E-06   -.515E-05 -.220E-04 0.223E-07
   -.695E+01 0.123E-04 0.349E-04   0.774E+01 -.140E-04 -.372E-04   -.824E+00 -.121E-05 0.225E-05   0.144E-04 -.797E-08 0.934E-07
   -.138E+01 0.168E+00 0.267E-05   0.153E+01 -.230E+00 -.338E-05   -.164E+00 0.367E-01 0.107E-05   -.352E-05 -.263E-04 0.260E-07
   0.168E+01 0.101E+01 -.750E-05   -.186E+01 -.974E+00 0.780E-05   0.270E+00 -.106E+00 -.340E-06   -.116E-04 0.856E-05 -.594E-07
   -.297E+00 -.470E+00 -.503E-05   0.318E+00 0.501E+00 0.531E-05   -.288E-01 -.413E-02 -.416E-06   0.687E-05 0.178E-04 -.856E-08
   0.202E+00 0.474E-01 -.207E-06   -.299E+00 -.878E-01 0.212E-06   0.119E+00 0.237E-01 0.133E-06   0.668E-05 0.111E-04 -.505E-07
   0.278E+01 -.189E+01 0.175E-05   -.341E+01 0.187E+01 -.111E-05   0.648E+00 0.141E-01 -.515E-06   -.132E-04 0.588E-06 -.144E-07
   -.212E+01 -.960E+01 -.728E-04   0.166E+01 0.107E+02 0.786E-04   0.474E+00 -.989E+00 -.304E-05   0.203E-04 0.268E-04 -.316E-08
   0.999E+01 -.371E+01 0.116E-04   -.109E+02 0.465E+01 -.121E-04   0.100E+01 -.938E+00 0.104E-05   -.198E-04 -.790E-05 -.282E-07
   0.457E+01 -.474E+01 0.147E-04   -.494E+01 0.522E+01 -.148E-04   0.406E+00 -.528E+00 0.110E-05   0.644E-05 0.196E-04 -.258E-07
   -.128E+02 -.215E+02 0.171E-04   0.160E+02 0.267E+02 -.176E-04   -.315E+01 -.518E+01 0.155E-05   0.981E-05 0.638E-05 0.113E-06
   -.101E+01 -.841E+00 -.228E-05   0.122E+01 0.852E+00 0.258E-05   -.331E+00 -.513E-01 -.157E-06   -.185E-05 0.180E-04 -.508E-07
   -.868E+01 -.538E+01 -.587E-05   0.997E+01 0.553E+01 0.693E-05   -.136E+01 -.186E+00 -.145E-05   -.520E-05 0.220E-04 0.378E-07
   -.363E+01 -.393E+00 0.612E-05   0.409E+01 0.703E+00 -.571E-05   -.443E+00 -.344E+00 0.514E-06   0.516E-05 0.236E-04 -.101E-06
   -.138E+01 -.168E+00 0.531E-05   0.153E+01 0.230E+00 -.612E-05   -.164E+00 -.367E-01 0.913E-06   -.352E-05 0.263E-04 0.403E-07
   -.148E+01 0.140E-04 0.342E-04   0.170E+01 -.172E-04 -.384E-04   -.173E+00 0.536E-06 0.391E-05   0.207E-04 -.536E-08 0.484E-06
 -----------------------------------------------------------------------------------------------
   0.194E+00 -.209E-05 -.126E-05   -.462E-13 -.121E-12 -.949E-19   -.128E+00 0.196E-05 0.150E-05   0.757E-05 -.305E-08 -.127E-06
 
 
 POSITION                                       TOTAL-FORCE (eV/Angst)
 -----------------------------------------------------------------------------------
      2.13492      1.23135      3.74079         0.089834      0.067134     -0.000000
      0.00040     -0.00000      3.74079        -0.017260      0.000002     -0.000000
      0.71112      1.23116      3.74079         0.019522      0.016647      0.000000
      2.84193     -0.00000      3.74079        -0.009154      0.000001      0.000001
      6.39695      1.24048      3.74079         0.010449     -0.096133     -0.000003
      4.26865     -0.00000      3.74079         0.015767      0.000003     -0.000000
      4.97715      1.22825      3.74079         0.037770      0.051508     -0.000001
      7.11518     -0.00000      3.74079        -0.019297      0.000001     -0.000000
     10.66390      1.23288      3.74079        -0.117607      0.040382      0.000000
      8.53273     -0.00000      3.74079        -0.132356      0.000003      0.000001
      9.23761      1.23368      3.74079         0.014388      0.033806      0.000000
     11.37416     -0.00000      3.74079        -0.061293      0.000002      0.000000
      2.13120      3.69441      3.74079         0.129822     -0.000001     -0.000001
     -0.00047      2.46344      3.74079        -0.009762     -0.026445     -0.000000
      0.71004      3.69441      3.74079         0.008319     -0.000002     -0.000001
      2.84867      2.46779      3.74079         0.018234      0.000445     -0.000001
      4.27610      2.46606      3.74079         0.048907      0.002616      0.000001
      4.99062      3.69441      3.74079        -0.095647     -0.000002      0.000001
      7.10535      2.47174      3.74079         0.058865     -0.065969     -0.000001
     10.66410      3.69441      3.74079        -0.000539     -0.000001      0.000000
      8.52440      2.46950      3.74079        -0.074196      0.037800     -0.000001
      9.24831      3.69441      3.74079        -0.036165     -0.000003      0.000000
     11.37715      2.46206      3.74079        -0.009275     -0.025618      0.000000
      2.13492      6.15746      3.74079         0.089834     -0.067137     -0.000000
     -0.00047      4.92538      3.74079        -0.009761      0.026450     -0.000000
      0.71112      6.15766      3.74079         0.019522     -0.016652      0.000000
      2.84867      4.92102      3.74079         0.018234     -0.000442      0.000000
      6.39695      6.14834      3.74079         0.010449      0.096131      0.000003
      4.27610      4.92275      3.74079         0.048906     -0.002611      0.000000
      4.97715      6.16056      3.74079         0.037771     -0.051514      0.000001
      7.10535      4.91707      3.74079         0.058864      0.065973      0.000001
     10.66390      6.15594      3.74079        -0.117606     -0.040385      0.000000
      8.52440      4.91931      3.74079        -0.074195     -0.037795     -0.000000
      9.23761      6.15514      3.74079         0.014386     -0.033810      0.000001
     11.37715      4.92675      3.74079        -0.009275      0.025620      0.000000
      6.39623      3.69441      3.74079         0.043545     -0.000003      0.000000
 -----------------------------------------------------------------------------------
    total drift:                                0.066131     -0.000000      0.000000


--------------------------------------------------------------------------------------------------------


  FREE ENERGIE OF THE ION-ELECTRON SYSTEM (eV)
  ---------------------------------------------------
  free  energy   TOTEN  =      -330.29182359 eV

  energy  without entropy=     -330.27909937  energy(sigma->0) =     -330.28546148
 
 d Force = 0.7390204E-02[ 0.976E-03, 0.138E-01]  d Energy = 0.7632881E-02-0.243E-03
 d Force = 0.9812946E+00[ 0.942E+00, 0.102E+01]  d Ewald  =-0.6055185E+02 0.615E+02


--------------------------------------------------------------------------------------------------------


    POTLOK:  cpu time    0.0404: real time    0.0404


--------------------------------------------------------------------------------------------------------


--------------------------------------------------------------------------------------------------------


    WAVPRE:  cpu time    0.0120: real time    0.0141
    FEWALD:  cpu time    0.0006: real time    0.0006
    GENKIN:  cpu time    0.0049: real time    0.0049

 real space projection operators:
  total allocation   :       1585.94 KBytes
  max/ min on nodes  :        405.75        387.38

    ORTHCH:  cpu time    0.0899: real time    0.0900
     LOOP+:  cpu time    9.7573: real time    9.8081


--------------------------------------- Iteration      6(   1)  ---------------------------------------


    POTLOK:  cpu time    0.0374: real time    0.0403
    SETDIJ:  cpu time    0.0015: real time    0.0015
     EDDAV:  cpu time    0.8325: real time    0.8325
       DOS:  cpu time    0.0009: real time    0.0009
    CHARGE:  cpu time    0.0315: real time    0.0315
    MIXING:  cpu time    0.0008: real time    0.0008
    --------------------------------------------
      LOOP:  cpu time    0.9047: real time    0.9075

 eigenvalue-minimisations  :   784
 total energy-change (2. order) :-0.2168980E-02  (-0.7424631E-01)
 number of electron     144.9999948 magnetization 
 augmentation part        3.6115096 magnetization 

 Broyden mixing:
  rms(total) = 0.24826E-01    rms(broyden)= 0.24804E-01
  rms(prec ) = 0.28749E-01
  weight for this iteration     100.00

 Free energy of the ion-electron system (eV)
  ---------------------------------------------------
  alpha Z        PSCENC =        75.86328590
  Ewald energy   TEWEN  =     15207.78952317
  -Hartree energ DENC   =    -19845.13331030
  -exchange      EXHF   =         0.00000000
  -V(xc)+E(xc)   XCENC  =       502.77157524
  PAW double counting   =     15234.49558510   -15259.91212697
  entropy T*S    EENTRO =        -0.01269316
  eigenvalues    EBANDS =     -1660.88543873
  atomic energy  EATOM  =      5414.72960801
  Solvation  Ediel_sol  =         0.00000000
  ---------------------------------------------------
  free energy    TOTEN  =      -330.29399174 eV

  energy without entropy =     -330.28129857  energy(sigma->0) =     -330.28764516


--------------------------------------------------------------------------------------------------------


--------------------------------------- Iteration      6(   2)  ---------------------------------------


    POTLOK:  cpu time    0.0407: real time    0.0409
    SETDIJ:  cpu time    0.0015: real time    0.0015
    EDDIAG:  cpu time    0.2016: real time    0.2015
  RMM-DIIS:  cpu time    0.3684: real time    0.3685
    ORTHCH:  cpu time    0.0477: real time    0.0478
       DOS:  cpu time    0.0005: real time    0.0005
    CHARGE:  cpu time    0.0324: real time    0.0324
    MIXING:  cpu time    0.0008: real time    0.0008
    --------------------------------------------
      LOOP:  cpu time    0.6937: real time    0.6940

 eigenvalue-minimisations  :   784
 total energy-change (2. order) : 0.6348954E-03  (-0.1435371E-02)
 number of electron     144.9999948 magnetization 
 augmentation part        3.6117711 magnetization 

 Broyden mixing:
  rms(total) = 0.15365E-01    rms(broyden)= 0.15363E-01
  rms(prec ) = 0.18013E-01
  weight for this iteration     100.00

 eigenvalues of (default mixing * dielectric matrix)
  average eigenvalue GAMMA=   1.6131
  1.6131

 Free energy of the ion-electron system (eV)
  ---------------------------------------------------
  alpha Z        PSCENC =        75.86328590
  Ewald energy   TEWEN  =     15207.78952317
  -Hartree energ DENC   =    -19843.19922753
  -exchange      EXHF   =         0.00000000
  -V(xc)+E(xc)   XCENC  =       502.70439129
  PAW double counting   =     15221.01366151   -15246.41846164
  entropy T*S    EENTRO =        -0.01273943
  eigenvalues    EBANDS =     -1662.76339813
  atomic energy  EATOM  =      5414.72960801
  Solvation  Ediel_sol  =         0.00000000
  ---------------------------------------------------
  free energy    TOTEN  =      -330.29335684 eV

  energy without entropy =     -330.28061742  energy(sigma->0) =     -330.28698713


--------------------------------------------------------------------------------------------------------


--------------------------------------- Iteration      6(   3)  ---------------------------------------


    POTLOK:  cpu time    0.0367: real time    0.0401
    SETDIJ:  cpu time    0.0015: real time    0.0015
    EDDIAG:  cpu time    0.2022: real time    0.2022
  RMM-DIIS:  cpu time    0.3877: real time    0.3919
    ORTHCH:  cpu time    0.0480: real time    0.0480
       DOS:  cpu time    0.0006: real time    0.0005
    CHARGE:  cpu time    0.0314: real time    0.0314
    MIXING:  cpu time    0.0009: real time    0.0009
    --------------------------------------------
      LOOP:  cpu time    0.7089: real time    0.7165

 eigenvalue-minimisations  :   785
 total energy-change (2. order) : 0.1074413E-02  (-0.2562612E-03)
 number of electron     144.9999948 magnetization 
 augmentation part        3.6131294 magnetization 

 Broyden mixing:
  rms(total) = 0.49550E-02    rms(broyden)= 0.49529E-02
  rms(prec ) = 0.59211E-02
  weight for this iteration     100.00

 eigenvalues of (default mixing * dielectric matrix)
  average eigenvalue GAMMA=   1.5436
  0.9779  2.1093

 Free energy of the ion-electron system (eV)
  ---------------------------------------------------
  alpha Z        PSCENC =        75.86328590
  Ewald energy   TEWEN  =     15207.78952317
  -Hartree energ DENC   =    -19840.95444970
  -exchange      EXHF   =         0.00000000
  -V(xc)+E(xc)   XCENC  =       502.63228772
  PAW double counting   =     15205.12822171   -15230.52317918
  entropy T*S    EENTRO =        -0.01277458
  eigenvalues    EBANDS =     -1664.94480548
  atomic energy  EATOM  =      5414.72960801
  Solvation  Ediel_sol  =         0.00000000
  ---------------------------------------------------
  free energy    TOTEN  =      -330.29228243 eV

  energy without entropy =     -330.27950785  energy(sigma->0) =     -330.28589514


--------------------------------------------------------------------------------------------------------


--------------------------------------- Iteration      6(   4)  ---------------------------------------


    POTLOK:  cpu time    0.0395: real time    0.0397
    SETDIJ:  cpu time    0.0015: real time    0.0015
    EDDIAG:  cpu time    0.2004: real time    0.2004
  RMM-DIIS:  cpu time    0.4031: real time    0.4032
    ORTHCH:  cpu time    0.0476: real time    0.0476
       DOS:  cpu time    0.0006: real time    0.0006
    CHARGE:  cpu time    0.0313: real time    0.0313
    MIXING:  cpu time    0.0009: real time    0.0009
    --------------------------------------------
      LOOP:  cpu time    0.7250: real time    0.7252

 eigenvalue-minimisations  :   803
 total energy-change (2. order) : 0.8525947E-04  (-0.2361746E-04)
 number of electron     144.9999948 magnetization 
 augmentation part        3.6135713 magnetization 

 Broyden mixing:
  rms(total) = 0.24249E-02    rms(broyden)= 0.24245E-02
  rms(prec ) = 0.29712E-02
  weight for this iteration     100.00

 eigenvalues of (default mixing * dielectric matrix)
  average eigenvalue GAMMA=   1.6217
  2.2715  1.0113  1.5822

 Free energy of the ion-electron system (eV)
  ---------------------------------------------------
  alpha Z        PSCENC =        75.86328590
  Ewald energy   TEWEN  =     15207.78952317
  -Hartree energ DENC   =    -19840.25647257
  -exchange      EXHF   =         0.00000000
  -V(xc)+E(xc)   XCENC  =       502.61542202
  PAW double counting   =     15199.61231359   -15225.00833941
  entropy T*S    EENTRO =        -0.01276028
  eigenvalues    EBANDS =     -1665.62477761
  atomic energy  EATOM  =      5414.72960801
  Solvation  Ediel_sol  =         0.00000000
  ---------------------------------------------------
  free energy    TOTEN  =      -330.29219717 eV

  energy without entropy =     -330.27943689  energy(sigma->0) =     -330.28581703


--------------------------------------------------------------------------------------------------------


--------------------------------------- Iteration      6(   5)  ---------------------------------------


    POTLOK:  cpu time    0.0365: real time    0.0398
    SETDIJ:  cpu time    0.0015: real time    0.0015
    EDDIAG:  cpu time    0.2002: real time    0.2004
  RMM-DIIS:  cpu time    0.3718: real time    0.3718
    ORTHCH:  cpu time    0.0474: real time    0.0473
       DOS:  cpu time    0.0005: real time    0.0005
    CHARGE:  cpu time    0.0313: real time    0.0313
    MIXING:  cpu time    0.0010: real time    0.0010
    --------------------------------------------
      LOOP:  cpu time    0.6901: real time    0.6935

 eigenvalue-minimisations  :   785
 total energy-change (2. order) :-0.3434564E-04  (-0.5604106E-05)
 number of electron     144.9999948 magnetization 
 augmentation part        3.6137224 magnetization 

 Broyden mixing:
  rms(total) = 0.84019E-03    rms(broyden)= 0.83993E-03
  rms(prec ) = 0.12862E-02
  weight for this iteration     100.00

 eigenvalues of (default mixing * dielectric matrix)
  average eigenvalue GAMMA=   1.5632
  2.3556  1.0316  1.4328  1.4328

 Free energy of the ion-electron system (eV)
  ---------------------------------------------------
  alpha Z        PSCENC =        75.86328590
  Ewald energy   TEWEN  =     15207.78952317
  -Hartree energ DENC   =    -19839.84144010
  -exchange      EXHF   =         0.00000000
  -V(xc)+E(xc)   XCENC  =       502.61025115
  PAW double counting   =     15196.45786921   -15221.85741407
  entropy T*S    EENTRO =        -0.01275692
  eigenvalues    EBANDS =     -1666.03115788
  atomic energy  EATOM  =      5414.72960801
  Solvation  Ediel_sol  =         0.00000000
  ---------------------------------------------------
  free energy    TOTEN  =      -330.29223152 eV

  energy without entropy =     -330.27947460  energy(sigma->0) =     -330.28585306


--------------------------------------------------------------------------------------------------------


--------------------------------------- Iteration      6(   6)  ---------------------------------------


    POTLOK:  cpu time    0.0366: real time    0.0400
    SETDIJ:  cpu time    0.0015: real time    0.0015
    EDDIAG:  cpu time    0.2026: real time    0.2028
  RMM-DIIS:  cpu time    0.3124: real time    0.3124
    ORTHCH:  cpu time    0.0476: real time    0.0477
       DOS:  cpu time    0.0006: real time    0.0005
    CHARGE:  cpu time    0.0312: real time    0.0313
    MIXING:  cpu time    0.0011: real time    0.0011
    --------------------------------------------
      LOOP:  cpu time    0.6336: real time    0.6373

 eigenvalue-minimisations  :   647
 total energy-change (2. order) :-0.4223922E-04  (-0.5789681E-06)
 number of electron     144.9999948 magnetization 
 augmentation part        3.6137619 magnetization 

 Broyden mixing:
  rms(total) = 0.41051E-03    rms(broyden)= 0.41047E-03
  rms(prec ) = 0.82662E-03
  weight for this iteration     100.00

 eigenvalues of (default mixing * dielectric matrix)
  average eigenvalue GAMMA=   1.6184
  2.3619  2.3619  1.0642  1.0642  1.2397

 Free energy of the ion-electron system (eV)
  ---------------------------------------------------
  alpha Z        PSCENC =        75.86328590
  Ewald energy   TEWEN  =     15207.78952317
  -Hartree energ DENC   =    -19839.63411724
  -exchange      EXHF   =         0.00000000
  -V(xc)+E(xc)   XCENC  =       502.60815459
  PAW double counting   =     15196.14684478   -15221.54756068
  entropy T*S    EENTRO =        -0.01275768
  eigenvalues    EBANDS =     -1666.23525461
  atomic energy  EATOM  =      5414.72960801
  Solvation  Ediel_sol  =         0.00000000
  ---------------------------------------------------
  free energy    TOTEN  =      -330.29227375 eV

  energy without entropy =     -330.27951608  energy(sigma->0) =     -330.28589491


--------------------------------------------------------------------------------------------------------


--------------------------------------- Iteration      6(   7)  ---------------------------------------


    POTLOK:  cpu time    0.0360: real time    0.0394
    SETDIJ:  cpu time    0.0015: real time    0.0015
    EDDIAG:  cpu time    0.2000: real time    0.1999
  RMM-DIIS:  cpu time    0.2756: real time    0.2757
    ORTHCH:  cpu time    0.0477: real time    0.0477
       DOS:  cpu time    0.0007: real time    0.0007
    CHARGE:  cpu time    0.0313: real time    0.0313
    MIXING:  cpu time    0.0012: real time    0.0012
    --------------------------------------------
      LOOP:  cpu time    0.5940: real time    0.5975

 eigenvalue-minimisations  :   568
 total energy-change (2. order) :-0.5018980E-04  (-0.4751525E-06)
 number of electron     144.9999948 magnetization 
 augmentation part        3.6137734 magnetization 

 Broyden mixing:
  rms(total) = 0.23042E-03    rms(broyden)= 0.23040E-03
  rms(prec ) = 0.53334E-03
  weight for this iteration     100.00

 eigenvalues of (default mixing * dielectric matrix)
  average eigenvalue GAMMA=   1.6860
  2.3329  2.3329  1.6852  1.6852  0.9973  1.0822

 Free energy of the ion-electron system (eV)
  ---------------------------------------------------
  alpha Z        PSCENC =        75.86328590
  Ewald energy   TEWEN  =     15207.78952317
  -Hartree energ DENC   =    -19839.38882654
  -exchange      EXHF   =         0.00000000
  -V(xc)+E(xc)   XCENC  =       502.60634707
  PAW double counting   =     15196.33695308   -15221.73886571
  entropy T*S    EENTRO =        -0.01275755
  eigenvalues    EBANDS =     -1666.47759138
  atomic energy  EATOM  =      5414.72960801
  Solvation  Ediel_sol  =         0.00000000
  ---------------------------------------------------
  free energy    TOTEN  =      -330.29232394 eV

  energy without entropy =     -330.27956639  energy(sigma->0) =     -330.28594517


--------------------------------------------------------------------------------------------------------


--------------------------------------- Iteration      6(   8)  ---------------------------------------


    POTLOK:  cpu time    0.0406: real time    0.0408
    SETDIJ:  cpu time    0.0015: real time    0.0015
    EDDIAG:  cpu time    0.2018: real time    0.2018
  RMM-DIIS:  cpu time    0.2771: real time    0.2769
    ORTHCH:  cpu time    0.0476: real time    0.0476
       DOS:  cpu time    0.0007: real time    0.0007
    CHARGE:  cpu time    0.0314: real time    0.0314
    MIXING:  cpu time    0.0011: real time    0.0011
    --------------------------------------------
      LOOP:  cpu time    0.6017: real time    0.6018

 eigenvalue-minimisations  :   568
 total energy-change (2. order) :-0.4296603E-04  (-0.6350352E-06)
 number of electron     144.9999948 magnetization 
 augmentation part        3.6137977 magnetization 

 Broyden mixing:
  rms(total) = 0.20753E-03    rms(broyden)= 0.20748E-03
  rms(prec ) = 0.35579E-03
  weight for this iteration     100.00

 eigenvalues of (default mixing * dielectric matrix)
  average eigenvalue GAMMA=   1.8217
  3.7964  2.5649  1.9768  1.0161  1.0161  1.1910  1.1910

 Free energy of the ion-electron system (eV)
  ---------------------------------------------------
  alpha Z        PSCENC =        75.86328590
  Ewald energy   TEWEN  =     15207.78952317
  -Hartree energ DENC   =    -19839.10693822
  -exchange      EXHF   =         0.00000000
  -V(xc)+E(xc)   XCENC  =       502.60319564
  PAW double counting   =     15196.93879996   -15222.34054866
  entropy T*S    EENTRO =        -0.01275730
  eigenvalues    EBANDS =     -1666.75653542
  atomic energy  EATOM  =      5414.72960801
  Solvation  Ediel_sol  =         0.00000000
  ---------------------------------------------------
  free energy    TOTEN  =      -330.29236691 eV

  energy without entropy =     -330.27960961  energy(sigma->0) =     -330.28598826


--------------------------------------------------------------------------------------------------------


--------------------------------------- Iteration      6(   9)  ---------------------------------------


    POTLOK:  cpu time    0.0362: real time    0.0398
    SETDIJ:  cpu time    0.0015: real time    0.0015
    EDDIAG:  cpu time    0.2005: real time    0.2006
  RMM-DIIS:  cpu time    0.2739: real time    0.2739
    ORTHCH:  cpu time    0.0477: real time    0.0476
       DOS:  cpu time    0.0007: real time    0.0007
    CHARGE:  cpu time    0.0314: real time    0.0314
    MIXING:  cpu time    0.0012: real time    0.0012
    --------------------------------------------
      LOOP:  cpu time    0.5931: real time    0.5968

 eigenvalue-minimisations  :   558
 total energy-change (2. order) :-0.1322329E-04  (-0.2241978E-06)
 number of electron     144.9999948 magnetization 
 augmentation part        3.6138170 magnetization 

 Broyden mixing:
  rms(total) = 0.79527E-04    rms(broyden)= 0.79463E-04
  rms(prec ) = 0.17534E-03
  weight for this iteration     100.00

 eigenvalues of (default mixing * dielectric matrix)
  average eigenvalue GAMMA=   1.8567
  4.3828  2.5147  2.0118  1.5574  1.0113  1.0113  1.1821  1.1821

 Free energy of the ion-electron system (eV)
  ---------------------------------------------------
  alpha Z        PSCENC =        75.86328590
  Ewald energy   TEWEN  =     15207.78952317
  -Hartree energ DENC   =    -19838.95145126
  -exchange      EXHF   =         0.00000000
  -V(xc)+E(xc)   XCENC  =       502.60187510
  PAW double counting   =     15197.28621014   -15222.68798890
  entropy T*S    EENTRO =        -0.01275740
  eigenvalues    EBANDS =     -1666.91068490
  atomic energy  EATOM  =      5414.72960801
  Solvation  Ediel_sol  =         0.00000000
  ---------------------------------------------------
  free energy    TOTEN  =      -330.29238013 eV

  energy without entropy =     -330.27962273  energy(sigma->0) =     -330.28600143


--------------------------------------------------------------------------------------------------------


--------------------------------------- Iteration      6(  10)  ---------------------------------------


    POTLOK:  cpu time    0.1390: real time    0.1426
    SETDIJ:  cpu time    0.0015: real time    0.0015
    EDDIAG:  cpu time    0.2218: real time    0.2217
  RMM-DIIS:  cpu time    0.2692: real time    0.2696
    ORTHCH:  cpu time    0.0544: real time    0.0544
       DOS:  cpu time    0.0013: real time    0.0013
    CHARGE:  cpu time    0.0316: real time    0.0316
    MIXING:  cpu time    0.0013: real time    0.0013
    --------------------------------------------
      LOOP:  cpu time    0.7201: real time    0.7240

 eigenvalue-minimisations  :   488
 total energy-change (2. order) :-0.5318103E-05  (-0.5134433E-07)
 number of electron     144.9999948 magnetization 
 augmentation part        3.6138247 magnetization 

 Broyden mixing:
  rms(total) = 0.46356E-04    rms(broyden)= 0.46324E-04
  rms(prec ) = 0.11139E-03
  weight for this iteration     100.00

 eigenvalues of (default mixing * dielectric matrix)
  average eigenvalue GAMMA=   2.0109
  5.8082  2.6195  2.1055  2.1055  1.1637  1.1637  1.0031  1.0643  1.0643

 Free energy of the ion-electron system (eV)
  ---------------------------------------------------
  alpha Z        PSCENC =        75.86328590
  Ewald energy   TEWEN  =     15207.78952317
  -Hartree energ DENC   =    -19838.87907575
  -exchange      EXHF   =         0.00000000
  -V(xc)+E(xc)   XCENC  =       502.60148717
  PAW double counting   =     15197.19242939   -15222.59420790
  entropy T*S    EENTRO =        -0.01275750
  eigenvalues    EBANDS =     -1666.98267794
  atomic energy  EATOM  =      5414.72960801
  Solvation  Ediel_sol  =         0.00000000
  ---------------------------------------------------
  free energy    TOTEN  =      -330.29238545 eV

  energy without entropy =     -330.27962795  energy(sigma->0) =     -330.28600670


--------------------------------------------------------------------------------------------------------


--------------------------------------- Iteration      6(  11)  ---------------------------------------


    POTLOK:  cpu time    0.0386: real time    0.0420
    SETDIJ:  cpu time    0.0015: real time    0.0015
    EDDIAG:  cpu time    0.1996: real time    0.1996
  RMM-DIIS:  cpu time    0.2136: real time    0.2136
    ORTHCH:  cpu time    0.0478: real time    0.0478
       DOS:  cpu time    0.0005: real time    0.0005
    CHARGE:  cpu time    0.0314: real time    0.0313
    MIXING:  cpu time    0.0014: real time    0.0014
    --------------------------------------------
      LOOP:  cpu time    0.5344: real time    0.5378

 eigenvalue-minimisations  :   341
 total energy-change (2. order) :-0.1820528E-05  (-0.1850610E-07)
 number of electron     144.9999948 magnetization 
 augmentation part        3.6138276 magnetization 

 Broyden mixing:
  rms(total) = 0.27169E-04    rms(broyden)= 0.27143E-04
  rms(prec ) = 0.65935E-04
  weight for this iteration     100.00

 eigenvalues of (default mixing * dielectric matrix)
  average eigenvalue GAMMA=   2.1064
  6.5549  2.9569  2.4753  2.0781  1.5268  1.1835  1.1835  0.9968  1.0542  1.0542

 Free energy of the ion-electron system (eV)
  ---------------------------------------------------
  alpha Z        PSCENC =        75.86328590
  Ewald energy   TEWEN  =     15207.78952317
  -Hartree energ DENC   =    -19838.83702155
  -exchange      EXHF   =         0.00000000
  -V(xc)+E(xc)   XCENC  =       502.60145618
  PAW double counting   =     15197.14339244   -15222.54519062
  entropy T*S    EENTRO =        -0.01275744
  eigenvalues    EBANDS =     -1667.02468337
  atomic energy  EATOM  =      5414.72960801
  Solvation  Ediel_sol  =         0.00000000
  ---------------------------------------------------
  free energy    TOTEN  =      -330.29238727 eV

  energy without entropy =     -330.27962983  energy(sigma->0) =     -330.28600855


--------------------------------------------------------------------------------------------------------


--------------------------------------- Iteration      6(  12)  ---------------------------------------


    POTLOK:  cpu time    0.0364: real time    0.0400
    SETDIJ:  cpu time    0.0015: real time    0.0015
    EDDIAG:  cpu time    0.2003: real time    0.2004
  RMM-DIIS:  cpu time    0.2329: real time    0.2329
    ORTHCH:  cpu time    0.0480: real time    0.0480
       DOS:  cpu time    0.0006: real time    0.0006
    CHARGE:  cpu time    0.0312: real time    0.0311
    MIXING:  cpu time    0.0015: real time    0.0015
    --------------------------------------------
      LOOP:  cpu time    0.5524: real time    0.5559

 eigenvalue-minimisations  :   435
 total energy-change (2. order) :-0.1317778E-05  (-0.7673292E-08)
 number of electron     144.9999948 magnetization 
 augmentation part        3.6138286 magnetization 

 Broyden mixing:
  rms(total) = 0.21236E-04    rms(broyden)= 0.21203E-04
  rms(prec ) = 0.34339E-04
  weight for this iteration     100.00

 eigenvalues of (default mixing * dielectric matrix)
  average eigenvalue GAMMA=   2.2456
  7.1902  3.8265  2.5442  2.2002  2.2002  1.1856  1.1856  1.3391  0.9946  1.0175
  1.0175

 Free energy of the ion-electron system (eV)
  ---------------------------------------------------
  alpha Z        PSCENC =        75.86328590
  Ewald energy   TEWEN  =     15207.78952317
  -Hartree energ DENC   =    -19838.81744738
  -exchange      EXHF   =         0.00000000
  -V(xc)+E(xc)   XCENC  =       502.60160140
  PAW double counting   =     15197.09994264   -15222.50178296
  entropy T*S    EENTRO =        -0.01275746
  eigenvalues    EBANDS =     -1667.04436192
  atomic energy  EATOM  =      5414.72960801
  Solvation  Ediel_sol  =         0.00000000
  ---------------------------------------------------
  free energy    TOTEN  =      -330.29238859 eV

  energy without entropy =     -330.27963113  energy(sigma->0) =     -330.28600986


--------------------------------------------------------------------------------------------------------


--------------------------------------- Iteration      6(  13)  ---------------------------------------


    POTLOK:  cpu time    0.0413: real time    0.0416
    SETDIJ:  cpu time    0.0015: real time    0.0015
    EDDIAG:  cpu time    0.2000: real time    0.2000
  RMM-DIIS:  cpu time    0.2229: real time    0.2228
    ORTHCH:  cpu time    0.0470: real time    0.0472
       DOS:  cpu time    0.0005: real time    0.0005
    --------------------------------------------
      LOOP:  cpu time    0.5132: real time    0.5135

 eigenvalue-minimisations  :   285
 total energy-change (2. order) :-0.9919513E-06  (-0.3545014E-08)
 number of electron     144.9999948 magnetization 
 augmentation part        3.6138286 magnetization 

 Free energy of the ion-electron system (eV)
  ---------------------------------------------------
  alpha Z        PSCENC =        75.86328590
  Ewald energy   TEWEN  =     15207.78952317
  -Hartree energ DENC   =    -19838.80938815
  -exchange      EXHF   =         0.00000000
  -V(xc)+E(xc)   XCENC  =       502.60160674
  PAW double counting   =     15197.14781073   -15222.54964197
  entropy T*S    EENTRO =        -0.01275749
  eigenvalues    EBANDS =     -1667.05243653
  atomic energy  EATOM  =      5414.72960801
  Solvation  Ediel_sol  =         0.00000000
  ---------------------------------------------------
  free energy    TOTEN  =      -330.29238958 eV

  energy without entropy =     -330.27963210  energy(sigma->0) =     -330.28601084


--------------------------------------------------------------------------------------------------------


 average (electrostatic) potential at core
  the test charge radii are     0.6991  0.7089
  (the norm of the test charge is              1.0000)
       1 -57.5096       2 -57.4668       3 -57.4472       4 -57.5543       5 -57.9091
       6 -57.6360       7 -57.7886       8 -57.7766       9 -57.5080      10 -57.6440
      11 -57.6233      12 -57.4544      13 -57.5290      14 -57.4340      15 -57.4414
      16 -57.6083      17 -57.8400      18 -58.8714      19 -58.8203      20 -57.5258
      21 -57.8264      22 -57.6736      23 -57.4596      24 -57.5096      25 -57.4340
      26 -57.4472      27 -57.6083      28 -57.9091      29 -57.8400      30 -57.7886
      31 -58.8203      32 -57.5080      33 -57.8264      34 -57.6233      35 -57.4596
      36 -74.4965
 
 
 
 E-fermi :  -1.4589     XC(G=0):  -2.9018     alpha+bet : -2.5404


 k-point     1 :       0.0000    0.0000    0.0000
  band No.  band energies     occupation 
      1     -23.9331      2.00000
      2     -21.4238      2.00000
      3     -21.1303      2.00000
      4     -20.5989      2.00000
      5     -20.0389      2.00000
      6     -19.5086      2.00000
      7     -19.3742      2.00000
      8     -19.2242      2.00000
      9     -19.1592      2.00000
     10     -19.1233      2.00000
     11     -19.1185      2.00000
     12     -17.7818      2.00000
     13     -17.4843      2.00000
     14     -17.4337      2.00000
     15     -17.3346      2.00000
     16     -16.6377      2.00000
     17     -15.8101      2.00000
     18     -15.2753      2.00000
     19     -15.1532      2.00000
     20     -14.9691      2.00000
     21     -14.8563      2.00000
     22     -14.0961      2.00000
     23     -13.9009      2.00000
     24     -13.7122      2.00000
     25     -13.6269      2.00000
     26     -13.1076      2.00000
     27     -12.9288      2.00000
     28     -12.2033      2.00000
     29     -12.1661      2.00000
     30     -12.1393      2.00000
     31     -11.9039      2.00000
     32     -11.8977      2.00000
     33     -11.8728      2.00000
     34     -10.7590      2.00000
     35     -10.6159      2.00000
     36     -10.3356      2.00000
     37     -10.3256      2.00000
     38     -10.2860      2.00000
     39     -10.0727      2.00000
     40     -10.0623      2.00000
     41      -9.2839      2.00000
     42      -9.1001      2.00000
     43      -9.0943      2.00000
     44      -9.0663      2.00000
     45      -8.7424      2.00000
     46      -8.2144      2.00000
     47      -8.2088      2.00000
     48      -8.1158      2.00000
     49      -8.0440      2.00000
     50      -8.0062      2.00000
     51      -7.9896      2.00000
     52      -7.9508      2.00000
     53      -7.6765      2.00000
     54      -7.6635      2.00000
     55      -7.5960      2.00000
     56      -7.1676      2.00000
     57      -6.9462      2.00000
     58      -6.8809      2.00000
     59      -6.8296      2.00000
     60      -6.8072      2.00000
     61      -6.7998      2.00000
     62      -6.6547      2.00000
     63      -6.3838      2.00000
     64      -5.3740      2.00000
     65      -5.3041      2.00000
     66      -5.2450      2.00000
     67      -4.9509      2.00000
     68      -4.9326      2.00000
     69      -4.8556      2.00000
     70      -4.6056      2.00000
     71      -2.6673      2.00000
     72      -2.2826      2.00000
     73      -2.2773      2.00000
     74      -2.2265      2.00000
     75      -0.7244      0.00000
     76      -0.0968      0.00000
     77       0.2106      0.00000
     78       0.2686      0.00000
     79       0.3145      0.00000
     80       0.9936      0.00000
     81       1.8884      0.00000
     82       1.8987      0.00000
     83       1.9213      0.00000
     84       2.0675      0.00000
     85       2.4276      0.00000
     86       2.6104      0.00000
     87       2.6173      0.00000
     88       2.6837      0.00000
     89       2.6876      0.00000
     90       2.7326      0.00000
     91       2.8162      0.00000
     92       2.8260      0.00000
     93       3.2989      0.00000
     94       3.3440      0.00000
     95       3.4982      0.00000
     96       3.6727      0.00000
     97       3.7804      0.00000
     98       4.0318      0.00000

 k-point     2 :       0.5000    0.0000    0.0000
  band No.  band energies     occupation 
      1     -23.9329      2.00000
      2     -21.4758      2.00000
      3     -21.0724      2.00000
      4     -20.3734      2.00000
      5     -20.0856      2.00000
      6     -20.0085      2.00000
      7     -19.5309      2.00000
      8     -19.5173      2.00000
      9     -18.8279      2.00000
     10     -18.5156      2.00000
     11     -18.4782      2.00000
     12     -18.3958      2.00000
     13     -17.9461      2.00000
     14     -17.8334      2.00000
     15     -16.5055      2.00000
     16     -16.2492      2.00000
     17     -16.2021      2.00000
     18     -16.0403      2.00000
     19     -14.7889      2.00000
     20     -14.7519      2.00000
     21     -14.3963      2.00000
     22     -14.1532      2.00000
     23     -14.1035      2.00000
     24     -13.9487      2.00000
     25     -13.1985      2.00000
     26     -13.0792      2.00000
     27     -12.9613      2.00000
     28     -12.8912      2.00000
     29     -12.4079      2.00000
     30     -12.1748      2.00000
     31     -11.8967      2.00000
     32     -11.8572      2.00000
     33     -11.0786      2.00000
     34     -11.0018      2.00000
     35     -10.7979      2.00000
     36     -10.7119      2.00000
     37     -10.3050      2.00000
     38     -10.0826      2.00000
     39      -9.7908      2.00000
     40      -9.5308      2.00000
     41      -9.2986      2.00000
     42      -9.2297      2.00000
     43      -8.9163      2.00000
     44      -8.7943      2.00000
     45      -8.7430      2.00000
     46      -8.5731      2.00000
     47      -8.3497      2.00000
     48      -8.3315      2.00000
     49      -8.2713      2.00000
     50      -8.1488      2.00000
     51      -8.1071      2.00000
     52      -8.1047      2.00000
     53      -7.8116      2.00000
     54      -7.6003      2.00000
     55      -7.4544      2.00000
     56      -7.2875      2.00000
     57      -7.2571      2.00000
     58      -7.2558      2.00000
     59      -6.3475      2.00000
     60      -6.2623      2.00000
     61      -6.0629      2.00000
     62      -6.0333      2.00000
     63      -5.9760      2.00000
     64      -5.9061      2.00000
     65      -5.8270      2.00000
     66      -5.6089      2.00000
     67      -5.4717      2.00000
     68      -5.3675      2.00000
     69      -3.9159      2.00000
     70      -3.6501      2.00000
     71      -3.6446      2.00000
     72      -3.5610      2.00000
     73      -1.4373      0.54082
     74      -1.0208      0.00000
     75      -0.9606      0.00000
     76      -0.8987      0.00000
     77       0.2276      0.00000
     78       0.6048      0.00000
     79       1.1324      0.00000
     80       1.1421      0.00000
     81       1.3155      0.00000
     82       1.4287      0.00000
     83       1.4932      0.00000
     84       1.5012      0.00000
     85       2.0825      0.00000
     86       2.2000      0.00000
     87       2.6094      0.00000
     88       2.6904      0.00000
     89       2.9947      0.00000
     90       3.0249      0.00000
     91       3.2232      0.00000
     92       3.5435      0.00000
     93       3.5591      0.00000
     94       3.7987      0.00000
     95       3.8015      0.00000
     96       3.8167      0.00000
     97       3.9175      0.00000
     98       3.9337      0.00000

 k-point     3 :       0.0000    0.3333    0.0000
  band No.  band energies     occupation 
      1     -23.9175      2.00000
      2     -21.3244      2.00000
      3     -20.9209      2.00000
      4     -20.8993      2.00000
      5     -20.3835      2.00000
      6     -20.2523      2.00000
      7     -19.5399      2.00000
      8     -19.0907      2.00000
      9     -18.6907      2.00000
     10     -18.4991      2.00000
     11     -18.3983      2.00000
     12     -17.8342      2.00000
     13     -17.7436      2.00000
     14     -17.1310      2.00000
     15     -16.5908      2.00000
     16     -16.3355      2.00000
     17     -16.2814      2.00000
     18     -15.9012      2.00000
     19     -15.5846      2.00000
     20     -15.4704      2.00000
     21     -15.4332      2.00000
     22     -14.9294      2.00000
     23     -14.1592      2.00000
     24     -14.0100      2.00000
     25     -13.7096      2.00000
     26     -12.6730      2.00000
     27     -12.3040      2.00000
     28     -12.1775      2.00000
     29     -11.9487      2.00000
     30     -11.8790      2.00000
     31     -11.8034      2.00000
     32     -11.6250      2.00000
     33     -10.8425      2.00000
     34     -10.5096      2.00000
     35     -10.4080      2.00000
     36     -10.1657      2.00000
     37     -10.1288      2.00000
     38      -9.8692      2.00000
     39      -9.7354      2.00000
     40      -9.6253      2.00000
     41      -9.6126      2.00000
     42      -9.1861      2.00000
     43      -9.0165      2.00000
     44      -8.8743      2.00000
     45      -8.8561      2.00000
     46      -8.8136      2.00000
     47      -8.8048      2.00000
     48      -8.7377      2.00000
     49      -8.1846      2.00000
     50      -8.1698      2.00000
     51      -8.1318      2.00000
     52      -8.0492      2.00000
     53      -7.9968      2.00000
     54      -7.6660      2.00000
     55      -7.5016      2.00000
     56      -7.1891      2.00000
     57      -7.0480      2.00000
     58      -6.9618      2.00000
     59      -6.9587      2.00000
     60      -6.6482      2.00000
     61      -6.2293      2.00000
     62      -6.1249      2.00000
     63      -5.9965      2.00000
     64      -5.9020      2.00000
     65      -5.8219      2.00000
     66      -5.4350      2.00000
     67      -5.3793      2.00000
     68      -4.6357      2.00000
     69      -4.4166      2.00000
     70      -4.2886      2.00000
     71      -3.9562      2.00000
     72      -3.5940      2.00000
     73      -1.4467      0.72959
     74      -0.9680      0.00000
     75      -0.7187      0.00000
     76      -0.6521      0.00000
     77      -0.3853      0.00000
     78       0.3042      0.00000
     79       0.5450      0.00000
     80       1.2906      0.00000
     81       1.4098      0.00000
     82       1.6581      0.00000
     83       1.7592      0.00000
     84       2.1529      0.00000
     85       2.2085      0.00000
     86       2.2186      0.00000
     87       2.2195      0.00000
     88       2.3376      0.00000
     89       2.4814      0.00000
     90       2.7311      0.00000
     91       3.0755      0.00000
     92       3.0943      0.00000
     93       3.1103      0.00000
     94       3.1240      0.00000
     95       3.1245      0.00000
     96       3.6163      0.00000
     97       3.6476      0.00000
     98       3.6489      0.00000

 k-point     4 :       0.5000    0.3333    0.0000
  band No.  band energies     occupation 
      1     -23.9174      2.00000
      2     -21.2591      2.00000
      3     -21.1939      2.00000
      4     -20.6066      2.00000
      5     -20.3941      2.00000
      6     -20.1559      2.00000
      7     -19.6396      2.00000
      8     -19.4872      2.00000
      9     -18.9009      2.00000
     10     -18.0668      2.00000
     11     -17.9522      2.00000
     12     -17.7267      2.00000
     13     -17.3174      2.00000
     14     -17.1326      2.00000
     15     -17.0795      2.00000
     16     -16.9796      2.00000
     17     -16.7690      2.00000
     18     -16.2850      2.00000
     19     -15.2053      2.00000
     20     -15.0917      2.00000
     21     -14.6904      2.00000
     22     -14.5355      2.00000
     23     -14.2031      2.00000
     24     -13.9037      2.00000
     25     -13.6283      2.00000
     26     -13.5087      2.00000
     27     -13.0167      2.00000
     28     -12.7825      2.00000
     29     -12.0605      2.00000
     30     -11.5098      2.00000
     31     -11.1337      2.00000
     32     -10.9798      2.00000
     33     -10.8338      2.00000
     34     -10.7841      2.00000
     35     -10.2982      2.00000
     36     -10.1519      2.00000
     37     -10.0514      2.00000
     38      -9.7826      2.00000
     39      -9.7123      2.00000
     40      -9.5642      2.00000
     41      -9.2714      2.00000
     42      -9.2533      2.00000
     43      -9.1055      2.00000
     44      -9.0218      2.00000
     45      -8.9967      2.00000
     46      -8.7572      2.00000
     47      -8.7107      2.00000
     48      -8.6627      2.00000
     49      -8.5614      2.00000
     50      -8.5011      2.00000
     51      -8.2131      2.00000
     52      -8.0740      2.00000
     53      -8.0727      2.00000
     54      -7.8963      2.00000
     55      -7.2829      2.00000
     56      -7.1924      2.00000
     57      -7.1550      2.00000
     58      -6.9332      2.00000
     59      -6.7988      2.00000
     60      -6.7412      2.00000
     61      -6.2787      2.00000
     62      -6.0774      2.00000
     63      -6.0252      2.00000
     64      -5.6524      2.00000
     65      -5.4815      2.00000
     66      -5.1739      2.00000
     67      -4.9578      2.00000
     68      -4.8578      2.00000
     69      -4.6272      2.00000
     70      -4.4359      2.00000
     71      -4.2488      2.00000
     72      -3.9363      2.00000
     73      -1.2403      0.00000
     74      -0.5756      0.00000
     75      -0.3969      0.00000
     76      -0.2251      0.00000
     77      -0.2179      0.00000
     78       0.0454      0.00000
     79       0.2571      0.00000
     80       0.5263      0.00000
     81       1.0968      0.00000
     82       1.4380      0.00000
     83       1.4562      0.00000
     84       1.6135      0.00000
     85       2.3299      0.00000
     86       2.3780      0.00000
     87       2.4999      0.00000
     88       2.5063      0.00000
     89       2.9160      0.00000
     90       2.9933      0.00000
     91       3.1099      0.00000
     92       3.2829      0.00000
     93       3.3005      0.00000
     94       3.3234      0.00000
     95       3.3927      0.00000
     96       3.3984      0.00000
     97       3.8085      0.00000
     98       3.9002      0.00000


--------------------------------------------------------------------------------------------------------


 soft charge-density along one line, spin component           1
         0         1         2         3         4         5         6         7         8         9
 total charge-density along one line
 
 pseudopotential strength for first ion, spin component:           1
 10.178  13.534   0.000   0.000   0.000  -0.000  -0.000  -0.001
 13.534  17.996   0.000   0.000   0.000  -0.000  -0.000  -0.001
  0.000   0.000  -4.312   0.000  -0.000   8.434  -0.000   0.000
  0.000   0.000   0.000  -4.303  -0.000  -0.000   8.423   0.000
  0.000   0.000  -0.000  -0.000  -4.311   0.000   0.000   8.433
 -0.000  -0.000   8.434  -0.000   0.000 -18.631   0.000  -0.000
 -0.000  -0.000  -0.000   8.423   0.000   0.000 -18.619  -0.000
 -0.001  -0.001   0.000   0.000   8.433  -0.000  -0.000 -18.629
 total augmentation occupancy for first ion, spin component:           1
  8.089  -3.585  -0.014  -0.000   0.006  -0.002  -0.000   0.001
 -3.585   1.645   0.008   0.000  -0.005   0.001   0.000  -0.001
 -0.014   0.008   1.809  -0.000  -0.003   0.166  -0.000   0.000
 -0.000   0.000  -0.000   1.201   0.000  -0.000   0.070   0.000
  0.006  -0.005  -0.003   0.000   1.806   0.000   0.000   0.165
 -0.002   0.001   0.166  -0.000   0.000   0.017  -0.000   0.000
 -0.000   0.000  -0.000   0.070   0.000  -0.000   0.005   0.000
  0.001  -0.001   0.000   0.000   0.165   0.000   0.000   0.017


------------------------ aborting loop because EDIFF is reached ----------------------------------------


    CHARGE:  cpu time    0.0322: real time    0.0323
    FORLOC:  cpu time    0.0052: real time    0.0052
    FORNL :  cpu time    0.1249: real time    0.1249
    STRESS:  cpu time    0.3636: real time    0.3635
    FORCOR:  cpu time    0.0383: real time    0.0383
    FORHAR:  cpu time    0.0135: real time    0.0134
    MIXING:  cpu time    0.0014: real time    0.0014
    OFIELD:  cpu time    0.0001: real time    0.0001

  FORCE on cell =-STRESS in cart. coord.  units (eV):
  Direction    XX          YY          ZZ          XY          YZ          ZX
  --------------------------------------------------------------------------------------
  Alpha Z    75.86329    75.86329    75.86329
  Ewald   20120.84120 20116.01162-25029.07500     0.00008     0.00000     0.00007
  Hartree 19616.43287 19616.61235-19394.23808     0.00001    -0.00000     0.00006
  E(xc)    -541.21123  -541.23862  -561.42641     0.00000     0.00000     0.00000
  Local  -41307.38218-41303.75487 42520.78430    -0.00008     0.00000    -0.00013
  n-local  -137.80500  -137.96183  -133.17666     0.00000     0.00000     0.00000
  augment   -12.82080   -12.81176   -11.16089    -0.00000    -0.00000     0.00000
  Kinetic  2185.58396  2186.58118  2532.48832    -0.00001    -0.00000    -0.00000
  Fock        0.00000     0.00000     0.00000     0.00000     0.00000     0.00000
  -------------------------------------------------------------------------------------
  Total      -0.49788    -0.69865     0.05888     0.00001    -0.00000     0.00000
  in kB      -0.56374    -0.79105     0.06666     0.00001    -0.00000     0.00000
  external pressure =       -0.43 kB  Pullay stress =        0.00 kB


 VOLUME and BASIS-vectors are now :
 -----------------------------------------------------------------------------
  energy-cutoff  :      500.00
  volume of cell :     1415.02
      direct lattice vectors                 reciprocal lattice vectors
    12.805213614 -0.000000027  0.000000020     0.078093192  0.000000000 -0.000000000
    -0.000000016  7.392947523 -0.000000001     0.000000000  0.135264047  0.000000000
     0.000000024 -0.000000003 14.947170447    -0.000000000  0.000000000  0.066902295

  length of vectors
    12.805213614  7.392947523 14.947170447     0.078093192  0.135264047  0.066902295


 FORCES acting on ions
    electron-ion (+dipol)            ewald-force                    non-local-force                 convergence-correction
 -----------------------------------------------------------------------------------------------
   0.254E+01 -.448E+00 -.513E-05   -.281E+01 0.340E+00 0.454E-05   0.190E+00 0.194E-01 -.102E-06   0.317E-04 0.162E-04 0.240E-07
   0.738E+00 0.255E-04 0.625E-05   -.721E+00 -.289E-04 -.629E-05   -.640E-02 -.152E-05 0.217E-06   -.418E-05 -.985E-08 0.395E-07
   -.674E-01 0.572E+00 0.516E-05   0.151E-01 -.565E+00 -.547E-05   0.924E-01 -.213E-01 0.111E-06   0.217E-05 0.819E-05 0.707E-08
   0.230E+01 0.189E-04 -.100E-04   -.260E+01 -.208E-04 0.102E-04   0.360E+00 -.825E-06 -.402E-06   0.603E-04 -.128E-07 0.566E-07
   -.208E+01 0.898E+01 0.130E-03   0.160E+01 -.997E+01 -.136E-03   0.460E+00 0.110E+01 0.445E-05   -.741E-05 -.226E-04 0.397E-07
   0.413E+01 0.307E-04 0.356E-05   -.453E+01 -.351E-04 -.377E-05   0.464E+00 -.206E-05 0.350E-06   0.180E-04 -.129E-07 0.588E-07
   0.512E+01 0.531E+01 -.720E-05   -.549E+01 -.589E+01 0.794E-05   0.387E+00 0.471E+00 -.196E-05   0.144E-04 -.809E-05 0.509E-07
   0.142E+01 0.164E-04 0.560E-05   -.884E+00 -.175E-04 -.577E-05   -.535E+00 -.101E-05 0.550E-06   -.795E-05 -.174E-07 0.101E-06
   -.201E+01 0.138E+01 -.998E-06   0.235E+01 -.145E+01 0.874E-06   -.217E+00 0.104E-01 0.199E-06   -.422E-04 -.481E-05 0.587E-07
   -.510E+01 0.255E-04 -.154E-04   0.552E+01 -.287E-04 0.153E-04   -.246E+00 -.179E-05 -.394E-06   -.188E-04 -.212E-07 0.154E-06
   -.333E+01 0.105E+01 -.152E-04   0.364E+01 -.143E+01 0.145E-04   -.495E+00 0.287E+00 -.264E-06   -.209E-04 -.907E-05 0.850E-07
   -.167E+01 0.211E-04 -.258E-05   0.168E+01 -.237E-04 0.258E-05   -.102E+00 -.139E-05 -.324E-06   -.284E-04 -.970E-08 0.100E-06
   0.450E+01 -.182E-04 0.526E-04   -.485E+01 0.202E-04 -.548E-04   0.266E+00 0.993E-06 0.122E-05   0.210E-04 0.242E-07 0.355E-08
   -.306E+00 0.362E+00 -.262E-05   0.349E+00 -.377E+00 0.285E-05   -.294E-01 0.352E-01 -.565E-06   0.427E-05 0.637E-05 -.608E-08
   0.499E-01 -.239E-04 0.304E-04   -.180E+00 0.273E-04 -.318E-04   0.235E+00 0.159E-05 0.193E-06   0.562E-05 0.644E-08 0.778E-09
   0.301E+01 0.196E+01 -.133E-05   -.358E+01 -.192E+01 0.129E-05   0.653E+00 -.255E-01 -.425E-06   0.267E-04 -.434E-05 0.293E-07
   0.105E+02 0.402E+01 -.137E-04   -.115E+02 -.496E+01 0.127E-04   0.962E+00 0.939E+00 0.104E-05   0.181E-04 -.133E-04 0.177E-07
   0.269E+02 -.221E-04 -.657E-04   -.330E+02 0.248E-04 0.691E-04   0.616E+01 0.902E-06 -.306E-05   -.153E-04 0.153E-07 -.439E-07
   -.119E+02 0.219E+02 -.105E-05   0.150E+02 -.272E+02 0.272E-05   -.315E+01 0.518E+01 -.308E-05   0.187E-04 -.204E-04 -.960E-07
   -.397E+01 -.170E-04 -.527E-04   0.433E+01 0.184E-04 0.555E-04   -.422E+00 0.521E-06 -.232E-05   -.749E-05 0.805E-08 -.512E-07
   -.953E+01 0.575E+01 -.263E-05   0.109E+02 -.592E+01 0.242E-05   -.128E+01 0.135E+00 -.234E-06   -.172E-04 -.215E-05 -.101E-07
   -.825E+01 -.264E-04 0.397E-04   0.910E+01 0.302E-04 -.411E-04   -.845E+00 0.228E-05 0.187E-05   -.218E-04 0.556E-08 -.828E-07
   -.187E+01 0.380E+00 -.539E-05   0.201E+01 -.438E+00 0.487E-05   -.186E+00 0.783E-01 0.889E-06   -.309E-04 0.247E-04 -.942E-08
   0.254E+01 0.448E+00 -.516E-05   -.281E+01 -.340E+00 0.512E-05   0.190E+00 -.194E-01 -.200E-07   0.317E-04 -.162E-04 0.433E-07
   -.306E+00 -.362E+00 -.823E-05   0.349E+00 0.377E+00 0.847E-05   -.294E-01 -.352E-01 -.801E-06   0.428E-05 -.636E-05 0.142E-07
   -.674E-01 -.572E+00 -.380E-05   0.151E-01 0.565E+00 0.354E-05   0.924E-01 0.213E-01 -.107E-07   0.218E-05 -.819E-05 0.355E-07
   0.301E+01 -.196E+01 -.250E-05   -.358E+01 0.192E+01 0.333E-05   0.653E+00 0.255E-01 -.106E-05   0.267E-04 0.435E-05 0.380E-07
   -.208E+01 -.898E+01 -.133E-03   0.160E+01 0.997E+01 0.139E-03   0.460E+00 -.110E+01 -.431E-05   -.741E-05 0.226E-04 0.397E-07
   0.105E+02 -.402E+01 0.106E-04   -.115E+02 0.496E+01 -.113E-04   0.962E+00 -.939E+00 0.145E-05   0.181E-04 0.133E-04 0.181E-07
   0.512E+01 -.531E+01 0.761E-05   -.549E+01 0.589E+01 -.815E-05   0.387E+00 -.471E+00 0.210E-05   0.144E-04 0.808E-05 0.490E-07
   -.119E+02 -.219E+02 0.612E-05   0.150E+02 0.272E+02 -.608E-05   -.315E+01 -.518E+01 0.184E-05   0.187E-04 0.204E-04 -.917E-07
   -.201E+01 -.138E+01 0.546E-06   0.235E+01 0.145E+01 0.545E-08   -.217E+00 -.104E-01 -.513E-07   -.422E-04 0.480E-05 0.431E-07
   -.953E+01 -.575E+01 0.740E-05   0.109E+02 0.592E+01 -.651E-05   -.128E+01 -.135E+00 -.517E-06   -.172E-04 0.217E-05 -.105E-07
   -.333E+01 -.105E+01 -.532E-05   0.364E+01 0.143E+01 0.560E-05   -.495E+00 -.287E+00 0.290E-06   -.209E-04 0.908E-05 0.798E-07
   -.187E+01 -.380E+00 0.403E-05   0.201E+01 0.438E+00 -.492E-05   -.186E+00 -.783E-01 0.129E-05   -.309E-04 -.247E-04 -.176E-07
   -.952E+00 -.186E-04 0.450E-04   0.106E+01 0.223E-04 -.505E-04   -.156E+00 -.306E-06 0.716E-05   0.114E-04 -.123E-07 -.458E-06
 -----------------------------------------------------------------------------------------------
   0.178E+00 0.222E-05 -.541E-05   0.160E-12 -.694E-14 0.524E-17   -.691E-01 -.200E-05 0.531E-05   0.709E-05 0.127E-07 0.310E-06
 
 
 POSITION                                       TOTAL-FORCE (eV/Angst)
 -----------------------------------------------------------------------------------
      2.13962      1.23506      3.73679        -0.080322     -0.088824     -0.000001
     -0.00051      0.00000      3.73679         0.008110     -0.000005      0.000000
      0.71243      1.23250      3.73679         0.037157     -0.014206     -0.000000
      2.84351      0.00000      3.73679         0.057586     -0.000003     -0.000000
      6.40095      1.23850      3.73679        -0.018353      0.115316     -0.000002
      4.27075      0.00000      3.73679         0.061256     -0.000006      0.000000
      4.98129      1.23083      3.73679         0.006436     -0.102373     -0.000001
      7.11744      0.00000      3.73679         0.000243     -0.000002      0.000000
     10.66427      1.23520      3.73679         0.115590     -0.058979      0.000000
      8.53271      0.00000      3.73679         0.168889     -0.000005     -0.000000
      9.24122      1.23698      3.73679        -0.191580     -0.091811     -0.000001
     11.37728      0.00000      3.73679        -0.087983     -0.000004     -0.000000
      2.13668      3.69647      3.73679        -0.089136      0.000003     -0.000001
     -0.00080      2.46387      3.73679         0.010710      0.019850     -0.000000
      0.71027      3.69647      3.73679         0.102770      0.000005     -0.000001
      2.85261      2.46978      3.73679         0.077281      0.010848     -0.000000
      4.28149      2.46800      3.73679        -0.038212      0.004699      0.000000
      4.99268      3.69647      3.73679         0.058601      0.000004      0.000000
      7.10936      2.47294      3.73679        -0.049729     -0.090930     -0.000002
     10.67024      3.69647      3.73679        -0.066669      0.000002      0.000000
      8.52527      2.47313      3.73679         0.090123     -0.041886     -0.000000
      9.25137      3.69647      3.73679         0.007835      0.000006      0.000000
     11.38243      2.46263      3.73679        -0.043655      0.021053      0.000000
      2.13962      6.15789      3.73679        -0.080322      0.088829     -0.000000
     -0.00080      4.92908      3.73679         0.010709     -0.019860     -0.000001
      0.71243      6.16045      3.73679         0.037158      0.014216     -0.000000
      2.85261      4.92316      3.73679         0.077281     -0.010853     -0.000000
      6.40095      6.15445      3.73679        -0.018355     -0.115312      0.000002
      4.28149      4.92495      3.73679        -0.038213     -0.004708      0.000001
      4.98129      6.16211      3.73679         0.006436      0.102385      0.000002
      7.10936      4.92000      3.73679        -0.049725      0.090925      0.000002
     10.66427      6.15775      3.73679         0.115589      0.058986      0.000001
      8.52527      4.91982      3.73679         0.090121      0.041876      0.000000
      9.24122      6.15597      3.73679        -0.191578      0.091819      0.000001
     11.38243      4.93032      3.73679        -0.043655     -0.021057      0.000000
      6.40099      3.69647      3.73679        -0.052395      0.000003      0.000001
 -----------------------------------------------------------------------------------
    total drift:                                0.108978      0.000000      0.000000


--------------------------------------------------------------------------------------------------------


  FREE ENERGIE OF THE ION-ELECTRON SYSTEM (eV)
  ---------------------------------------------------
  free  energy   TOTEN  =      -330.29238958 eV

  energy  without entropy=     -330.27963210  energy(sigma->0) =     -330.28601084
 
 d Force = 0.4721086E-03[-0.527E-02, 0.622E-02]  d Energy = 0.5659892E-03-0.939E-04
 d Force =-0.2362780E+00[-0.270E+00,-0.202E+00]  d Ewald  = 0.4808271E+02-0.483E+02


--------------------------------------------------------------------------------------------------------


    POTLOK:  cpu time    0.0400: real time    0.0400


--------------------------------------------------------------------------------------------------------


 Conjugate gradient step on ions:
 trial-energy change:   -0.000566  1 .order   -0.000512   -0.007002    0.005978
  (g-gl).g = 0.876E-02      g.g   = 0.901E-02  gl.gl    = 0.395E-01
 g(Force)  = 0.852E-02   g(Stress)= 0.490E-03 ortho     = 0.384E-04
 gamma     =   0.22149
 trial     =   0.77672
 opt step  =   0.42379  (harmonic =   0.41901) maximal distance =0.00239262
 next E    =  -330.293743   (d E  =  -0.00192)


--------------------------------------------------------------------------------------------------------


    WAVPRE:  cpu time    0.0120: real time    0.0143
    FEWALD:  cpu time    0.0006: real time    0.0006
    GENKIN:  cpu time    0.0049: real time    0.0049

 real space projection operators:
  total allocation   :       1586.19 KBytes
  max/ min on nodes  :        405.75        387.50

    ORTHCH:  cpu time    0.0888: real time    0.0888
     LOOP+:  cpu time    9.2007: real time    9.2405


--------------------------------------- Iteration      7(   1)  ---------------------------------------


    POTLOK:  cpu time    0.0370: real time    0.0401
    SETDIJ:  cpu time    0.0015: real time    0.0015
     EDDAV:  cpu time    0.8545: real time    0.8544
       DOS:  cpu time    0.0009: real time    0.0009
    CHARGE:  cpu time    0.0316: real time    0.0316
    MIXING:  cpu time    0.0008: real time    0.0007
    --------------------------------------------
      LOOP:  cpu time    0.9263: real time    0.9293

 eigenvalue-minimisations  :   812
 total energy-change (2. order) :-0.1714658E-02  (-0.1531714E-01)
 number of electron     144.9999946 magnetization 
 augmentation part        3.6169136 magnetization 

 Broyden mixing:
  rms(total) = 0.11287E-01    rms(broyden)= 0.11276E-01
  rms(prec ) = 0.13062E-01
  weight for this iteration     100.00

 Free energy of the ion-electron system (eV)
  ---------------------------------------------------
  alpha Z        PSCENC =        75.86328590
  Ewald energy   TEWEN  =     15229.61831553
  -Hartree energ DENC   =    -19857.66577160
  -exchange      EXHF   =         0.00000000
  -V(xc)+E(xc)   XCENC  =       502.60371734
  PAW double counting   =     15197.16428977   -15222.56612480
  entropy T*S    EENTRO =        -0.01276896
  eigenvalues    EBANDS =     -1670.02865445
  atomic energy  EATOM  =      5414.72960801
  Solvation  Ediel_sol  =         0.00000000
  ---------------------------------------------------
  free energy    TOTEN  =      -330.29410325 eV

  energy without entropy =     -330.28133429  energy(sigma->0) =     -330.28771877


--------------------------------------------------------------------------------------------------------


--------------------------------------- Iteration      7(   2)  ---------------------------------------


    POTLOK:  cpu time    0.0369: real time    0.0400
    SETDIJ:  cpu time    0.0015: real time    0.0015
    EDDIAG:  cpu time    0.3037: real time    0.3041
  RMM-DIIS:  cpu time    0.3750: real time    0.3749
    ORTHCH:  cpu time    0.0473: real time    0.0473
       DOS:  cpu time    0.0010: real time    0.0009
    CHARGE:  cpu time    0.0316: real time    0.0317
    MIXING:  cpu time    0.0009: real time    0.0009
    --------------------------------------------
      LOOP:  cpu time    0.7979: real time    0.8013

 eigenvalue-minimisations  :   784
 total energy-change (2. order) : 0.1224033E-03  (-0.2956663E-03)
 number of electron     144.9999946 magnetization 
 augmentation part        3.6168161 magnetization 

 Broyden mixing:
  rms(total) = 0.69693E-02    rms(broyden)= 0.69682E-02
  rms(prec ) = 0.81752E-02
  weight for this iteration     100.00

 eigenvalues of (default mixing * dielectric matrix)
  average eigenvalue GAMMA=   1.6220
  1.6220

 Free energy of the ion-electron system (eV)
  ---------------------------------------------------
  alpha Z        PSCENC =        75.86328590
  Ewald energy   TEWEN  =     15229.61831553
  -Hartree energ DENC   =    -19858.54139747
  -exchange      EXHF   =         0.00000000
  -V(xc)+E(xc)   XCENC  =       502.63403499
  PAW double counting   =     15203.69140481   -15229.09844623
  entropy T*S    EENTRO =        -0.01275117
  eigenvalues    EBANDS =     -1669.17803522
  atomic energy  EATOM  =      5414.72960801
  Solvation  Ediel_sol  =         0.00000000
  ---------------------------------------------------
  free energy    TOTEN  =      -330.29398084 eV

  energy without entropy =     -330.28122967  energy(sigma->0) =     -330.28760526


--------------------------------------------------------------------------------------------------------


--------------------------------------- Iteration      7(   3)  ---------------------------------------


    POTLOK:  cpu time    0.0381: real time    0.0418
    SETDIJ:  cpu time    0.0015: real time    0.0015
    EDDIAG:  cpu time    0.2019: real time    0.2020
  RMM-DIIS:  cpu time    0.3757: real time    0.3756
    ORTHCH:  cpu time    0.0471: real time    0.0471
       DOS:  cpu time    0.0011: real time    0.0011
    CHARGE:  cpu time    0.0314: real time    0.0315
    MIXING:  cpu time    0.0009: real time    0.0009
    --------------------------------------------
      LOOP:  cpu time    0.6988: real time    0.7016

 eigenvalue-minimisations  :   785
 total energy-change (2. order) : 0.2145349E-03  (-0.5307845E-04)
 number of electron     144.9999946 magnetization 
 augmentation part        3.6161964 magnetization 

 Broyden mixing:
  rms(total) = 0.22177E-02    rms(broyden)= 0.22167E-02
  rms(prec ) = 0.26599E-02
  weight for this iteration     100.00

 eigenvalues of (default mixing * dielectric matrix)
  average eigenvalue GAMMA=   1.5425
  0.9674  2.1177

 Free energy of the ion-electron system (eV)
  ---------------------------------------------------
  alpha Z        PSCENC =        75.86328590
  Ewald energy   TEWEN  =     15229.61831553
  -Hartree energ DENC   =    -19859.56964074
  -exchange      EXHF   =         0.00000000
  -V(xc)+E(xc)   XCENC  =       502.66711793
  PAW double counting   =     15210.70376267   -15236.11535605
  entropy T*S    EENTRO =        -0.01273443
  eigenvalues    EBANDS =     -1668.17812513
  atomic energy  EATOM  =      5414.72960801
  Solvation  Ediel_sol  =         0.00000000
  ---------------------------------------------------
  free energy    TOTEN  =      -330.29376631 eV

  energy without entropy =     -330.28103188  energy(sigma->0) =     -330.28739909


--------------------------------------------------------------------------------------------------------


--------------------------------------- Iteration      7(   4)  ---------------------------------------


    POTLOK:  cpu time    0.0404: real time    0.0407
    SETDIJ:  cpu time    0.0015: real time    0.0015
    EDDIAG:  cpu time    0.2148: real time    0.2151
  RMM-DIIS:  cpu time    0.3756: real time    0.3756
    ORTHCH:  cpu time    0.0471: real time    0.0471
       DOS:  cpu time    0.0010: real time    0.0007
    CHARGE:  cpu time    0.0313: real time    0.0316
    MIXING:  cpu time    0.0010: real time    0.0010
    --------------------------------------------
      LOOP:  cpu time    0.7117: real time    0.7131

 eigenvalue-minimisations  :   803
 total energy-change (2. order) : 0.2054186E-04  (-0.4801443E-05)
 number of electron     144.9999946 magnetization 
 augmentation part        3.6159949 magnetization 

 Broyden mixing:
  rms(total) = 0.10894E-02    rms(broyden)= 0.10892E-02
  rms(prec ) = 0.13429E-02
  weight for this iteration     100.00

 eigenvalues of (default mixing * dielectric matrix)
  average eigenvalue GAMMA=   1.6189
  2.2741  1.0187  1.5640

 Free energy of the ion-electron system (eV)
  ---------------------------------------------------
  alpha Z        PSCENC =        75.86328590
  Ewald energy   TEWEN  =     15229.61831553
  -Hartree energ DENC   =    -19859.88647326
  -exchange      EXHF   =         0.00000000
  -V(xc)+E(xc)   XCENC  =       502.67479812
  PAW double counting   =     15213.07194666   -15238.48307232
  entropy T*S    EENTRO =        -0.01274166
  eigenvalues    EBANDS =     -1667.86941276
  atomic energy  EATOM  =      5414.72960801
  Solvation  Ediel_sol  =         0.00000000
  ---------------------------------------------------
  free energy    TOTEN  =      -330.29374577 eV

  energy without entropy =     -330.28100411  energy(sigma->0) =     -330.28737494


--------------------------------------------------------------------------------------------------------


--------------------------------------- Iteration      7(   5)  ---------------------------------------


    POTLOK:  cpu time    0.0375: real time    0.0415
    SETDIJ:  cpu time    0.0015: real time    0.0015
    EDDIAG:  cpu time    0.2004: real time    0.2003
  RMM-DIIS:  cpu time    0.3679: real time    0.3682
    ORTHCH:  cpu time    0.0476: real time    0.0476
       DOS:  cpu time    0.0006: real time    0.0006
    CHARGE:  cpu time    0.0315: real time    0.0315
    MIXING:  cpu time    0.0010: real time    0.0010
    --------------------------------------------
      LOOP:  cpu time    0.6880: real time    0.6922

 eigenvalue-minimisations  :   782
 total energy-change (2. order) :-0.6760401E-06  (-0.1149394E-05)
 number of electron     144.9999946 magnetization 
 augmentation part        3.6159292 magnetization 

 Broyden mixing:
  rms(total) = 0.37978E-03    rms(broyden)= 0.37966E-03
  rms(prec ) = 0.58417E-03
  weight for this iteration     100.00

 eigenvalues of (default mixing * dielectric matrix)
  average eigenvalue GAMMA=   1.5662
  2.3575  1.0297  1.4387  1.4387

 Free energy of the ion-electron system (eV)
  ---------------------------------------------------
  alpha Z        PSCENC =        75.86328590
  Ewald energy   TEWEN  =     15229.61831553
  -Hartree energ DENC   =    -19860.07453243
  -exchange      EXHF   =         0.00000000
  -V(xc)+E(xc)   XCENC  =       502.67710755
  PAW double counting   =     15214.38258594   -15239.79210048
  entropy T*S    EENTRO =        -0.01274335
  eigenvalues    EBANDS =     -1667.68527312
  atomic energy  EATOM  =      5414.72960801
  Solvation  Ediel_sol  =         0.00000000
  ---------------------------------------------------
  free energy    TOTEN  =      -330.29374644 eV

  energy without entropy =     -330.28100309  energy(sigma->0) =     -330.28737477


--------------------------------------------------------------------------------------------------------


--------------------------------------- Iteration      7(   6)  ---------------------------------------


    POTLOK:  cpu time    0.0372: real time    0.0405
    SETDIJ:  cpu time    0.0015: real time    0.0015
    EDDIAG:  cpu time    0.2013: real time    0.2012
  RMM-DIIS:  cpu time    0.2536: real time    0.2536
    ORTHCH:  cpu time    0.0628: real time    0.0627
       DOS:  cpu time    0.0007: real time    0.0007
    CHARGE:  cpu time    0.0316: real time    0.0316
    MIXING:  cpu time    0.0011: real time    0.0011
    --------------------------------------------
      LOOP:  cpu time    0.5898: real time    0.5929

 eigenvalue-minimisations  :   490
 total energy-change (2. order) :-0.6205963E-05  (-0.9379707E-07)
 number of electron     144.9999946 magnetization 
 augmentation part        3.6159162 magnetization 

 Broyden mixing:
  rms(total) = 0.18395E-03    rms(broyden)= 0.18393E-03
  rms(prec ) = 0.37464E-03
  weight for this iteration     100.00

 eigenvalues of (default mixing * dielectric matrix)
  average eigenvalue GAMMA=   1.6221
  2.3677  2.3677  1.0171  1.1412  1.2168

 Free energy of the ion-electron system (eV)
  ---------------------------------------------------
  alpha Z        PSCENC =        75.86328590
  Ewald energy   TEWEN  =     15229.61831553
  -Hartree energ DENC   =    -19860.17001421
  -exchange      EXHF   =         0.00000000
  -V(xc)+E(xc)   XCENC  =       502.67806486
  PAW double counting   =     15214.49464644   -15239.90362465
  entropy T*S    EENTRO =        -0.01274302
  eigenvalues    EBANDS =     -1667.59129151
  atomic energy  EATOM  =      5414.72960801
  Solvation  Ediel_sol  =         0.00000000
  ---------------------------------------------------
  free energy    TOTEN  =      -330.29375265 eV

  energy without entropy =     -330.28100963  energy(sigma->0) =     -330.28738114


--------------------------------------------------------------------------------------------------------


--------------------------------------- Iteration      7(   7)  ---------------------------------------


    POTLOK:  cpu time    0.0374: real time    0.0408
    SETDIJ:  cpu time    0.0016: real time    0.0015
    EDDIAG:  cpu time    0.2039: real time    0.2041
  RMM-DIIS:  cpu time    0.2483: real time    0.2483
    ORTHCH:  cpu time    0.0477: real time    0.0477
       DOS:  cpu time    0.0007: real time    0.0007
    CHARGE:  cpu time    0.0314: real time    0.0315
    MIXING:  cpu time    0.0011: real time    0.0011
    --------------------------------------------
      LOOP:  cpu time    0.5721: real time    0.5755

 eigenvalue-minimisations  :   488
 total energy-change (2. order) :-0.9544423E-05  (-0.7935055E-07)
 number of electron     144.9999946 magnetization 
 augmentation part        3.6159090 magnetization 

 Broyden mixing:
  rms(total) = 0.10541E-03    rms(broyden)= 0.10540E-03
  rms(prec ) = 0.24136E-03
  weight for this iteration     100.00

 eigenvalues of (default mixing * dielectric matrix)
  average eigenvalue GAMMA=   1.6879
  2.3791  2.3791  1.6473  1.6473  0.9940  1.0808

 Free energy of the ion-electron system (eV)
  ---------------------------------------------------
  alpha Z        PSCENC =        75.86328590
  Ewald energy   TEWEN  =     15229.61831553
  -Hartree energ DENC   =    -19860.28330259
  -exchange      EXHF   =         0.00000000
  -V(xc)+E(xc)   XCENC  =       502.67890441
  PAW double counting   =     15214.39692533   -15239.80536763
  entropy T*S    EENTRO =        -0.01274310
  eigenvalues    EBANDS =     -1667.47938806
  atomic energy  EATOM  =      5414.72960801
  Solvation  Ediel_sol  =         0.00000000
  ---------------------------------------------------
  free energy    TOTEN  =      -330.29376219 eV

  energy without entropy =     -330.28101909  energy(sigma->0) =     -330.28739064


--------------------------------------------------------------------------------------------------------


--------------------------------------- Iteration      7(   8)  ---------------------------------------


    POTLOK:  cpu time    0.0375: real time    0.0410
    SETDIJ:  cpu time    0.0015: real time    0.0015
    EDDIAG:  cpu time    0.2013: real time    0.2012
  RMM-DIIS:  cpu time    0.2524: real time    0.2526
    ORTHCH:  cpu time    0.0482: real time    0.0482
       DOS:  cpu time    0.0005: real time    0.0005
    CHARGE:  cpu time    0.0314: real time    0.0314
    MIXING:  cpu time    0.0012: real time    0.0012
    --------------------------------------------
      LOOP:  cpu time    0.5740: real time    0.5776

 eigenvalue-minimisations  :   514
 total energy-change (2. order) :-0.1075592E-04  (-0.1152426E-06)
 number of electron     144.9999946 magnetization 
 augmentation part        3.6158971 magnetization 

 Broyden mixing:
  rms(total) = 0.10332E-03    rms(broyden)= 0.10330E-03
  rms(prec ) = 0.16660E-03
  weight for this iteration     100.00

 eigenvalues of (default mixing * dielectric matrix)
  average eigenvalue GAMMA=   1.8049
  3.6857  2.5681  1.9649  1.0164  1.0164  1.1916  1.1916

 Free energy of the ion-electron system (eV)
  ---------------------------------------------------
  alpha Z        PSCENC =        75.86328590
  Ewald energy   TEWEN  =     15229.61831553
  -Hartree energ DENC   =    -19860.41576322
  -exchange      EXHF   =         0.00000000
  -V(xc)+E(xc)   XCENC  =       502.68036005
  PAW double counting   =     15214.11128653   -15239.51980906
  entropy T*S    EENTRO =        -0.01274319
  eigenvalues    EBANDS =     -1667.34831351
  atomic energy  EATOM  =      5414.72960801
  Solvation  Ediel_sol  =         0.00000000
  ---------------------------------------------------
  free energy    TOTEN  =      -330.29377295 eV

  energy without entropy =     -330.28102976  energy(sigma->0) =     -330.28740135


--------------------------------------------------------------------------------------------------------


--------------------------------------- Iteration      7(   9)  ---------------------------------------


    POTLOK:  cpu time    0.0390: real time    0.0427
    SETDIJ:  cpu time    0.0015: real time    0.0015
    EDDIAG:  cpu time    0.2010: real time    0.2009
  RMM-DIIS:  cpu time    0.2365: real time    0.2364
    ORTHCH:  cpu time    0.0481: real time    0.0481
       DOS:  cpu time    0.0010: real time    0.0008
    CHARGE:  cpu time    0.0312: real time    0.0314
    MIXING:  cpu time    0.0012: real time    0.0012
    --------------------------------------------
      LOOP:  cpu time    0.5595: real time    0.5630

 eigenvalue-minimisations  :   454
 total energy-change (2. order) :-0.3415358E-05  (-0.3312048E-07)
 number of electron     144.9999946 magnetization 
 augmentation part        3.6158884 magnetization 

 Broyden mixing:
  rms(total) = 0.35844E-04    rms(broyden)= 0.35823E-04
  rms(prec ) = 0.80737E-04
  weight for this iteration     100.00

 eigenvalues of (default mixing * dielectric matrix)
  average eigenvalue GAMMA=   1.8832
  4.6030  2.4865  2.0586  1.5138  1.0166  1.0166  1.1851  1.1851

 Free energy of the ion-electron system (eV)
  ---------------------------------------------------
  alpha Z        PSCENC =        75.86328590
  Ewald energy   TEWEN  =     15229.61831553
  -Hartree energ DENC   =    -19860.47700663
  -exchange      EXHF   =         0.00000000
  -V(xc)+E(xc)   XCENC  =       502.68086597
  PAW double counting   =     15213.97302038   -15239.38153755
  entropy T*S    EENTRO =        -0.01274317
  eigenvalues    EBANDS =     -1667.28758482
  atomic energy  EATOM  =      5414.72960801
  Solvation  Ediel_sol  =         0.00000000
  ---------------------------------------------------
  free energy    TOTEN  =      -330.29377637 eV

  energy without entropy =     -330.28103320  energy(sigma->0) =     -330.28740478


--------------------------------------------------------------------------------------------------------


--------------------------------------- Iteration      7(  10)  ---------------------------------------


    POTLOK:  cpu time    0.0378: real time    0.0415
    SETDIJ:  cpu time    0.0015: real time    0.0015
    EDDIAG:  cpu time    0.2010: real time    0.2010
  RMM-DIIS:  cpu time    0.2102: real time    0.2104
    ORTHCH:  cpu time    0.0472: real time    0.0471
       DOS:  cpu time    0.0010: real time    0.0007
    CHARGE:  cpu time    0.0313: real time    0.0315
    MIXING:  cpu time    0.0013: real time    0.0013
    --------------------------------------------
      LOOP:  cpu time    0.5313: real time    0.5351

 eigenvalue-minimisations  :   332
 total energy-change (2. order) :-0.2950672E-05  (-0.1212551E-07)
 number of electron     144.9999946 magnetization 
 augmentation part        3.6158837 magnetization 

 Broyden mixing:
  rms(total) = 0.19839E-04    rms(broyden)= 0.19820E-04
  rms(prec ) = 0.50315E-04
  weight for this iteration     100.00
[truncated: 336,432 more chars]
