# Supplementary material for: 3D hierarchical graphene matrices enable stable Zn anodes for aqueous Zn batteries
Source: Nat Commun. 2023 Jul 14;14:4205. doi: 10.1038/s41467-023-39947-8 (PMC10349079; doi:10.1038/s41467-023-39947-8)
Supplement: Supplementary file 11 — Source Data [file 41467_2023_39947_MOESM11_ESM.zip › RAW DATA/Supplementary information/Supplementary Fig.13 and 14/CN-Zn/N/s/XDATCAR]

grapheneN                               
           1
    12.782500    0.000000    0.000000
     0.000000    7.380000    0.000000
     0.000000    0.000000   15.000000
   C    N 
  35   1
grapheneN                               
           1
    12.782500    0.000000    0.000000
     0.000000    7.380000    0.000000
     0.000000    0.000000   15.000000
   C    N 
  35   1
Direct configuration=     1
   0.16666999  0.16666999  0.25000000
   0.00000000  0.00000000  0.25000000
   0.05556000  0.16666999  0.25000000
   0.22222000  0.00000000  0.25000000
   0.50000000  0.16666999  0.25000000
   0.33333001  0.00000000  0.25000000
   0.38889000  0.16666999  0.25000000
   0.55555999  0.00000000  0.25000000
   0.83332998  0.16666999  0.25000000
   0.66667002  0.00000000  0.25000000
   0.72222000  0.16666999  0.25000000
   0.88889003  0.00000000  0.25000000
   0.16666999  0.50000000  0.25000000
   0.00000000  0.33333001  0.25000000
   0.05556000  0.50000000  0.25000000
   0.22222000  0.33333001  0.25000000
   0.33333001  0.33333001  0.25000000
   0.38889000  0.50000000  0.25000000
   0.55555999  0.33333001  0.25000000
   0.83332998  0.50000000  0.25000000
   0.66667002  0.33333001  0.25000000
   0.72222000  0.50000000  0.25000000
   0.88889003  0.33333001  0.25000000
   0.16666999  0.83332998  0.25000000
   0.00000000  0.66667002  0.25000000
   0.05556000  0.83332998  0.25000000
   0.22222000  0.66667002  0.25000000
   0.50000000  0.83332998  0.25000000
   0.33333001  0.66667002  0.25000000
   0.38889000  0.83332998  0.25000000
   0.55555999  0.66667002  0.25000000
   0.83332998  0.83332998  0.25000000
   0.66667002  0.66667002  0.25000000
   0.72222000  0.83332998  0.25000000
   0.88889003  0.66667002  0.25000000
   0.50000000  0.50000000  0.25000000
grapheneN                               
           1
    12.802625   -0.000000    0.000000
    -0.000000    7.393417   -0.000000
     0.000000   -0.000000   14.949243
   C    N 
  35   1
Direct configuration=     2
   0.16696521  0.16603825  0.25000000
   0.00027290 -0.00000002  0.25000000
   0.05542237  0.16648280  0.25000000
   0.22134842 -0.00000002  0.25000000
   0.49915527  0.16960698  0.24999999
   0.33440659 -0.00000001  0.25000000
   0.38873355  0.16527005  0.25000000
   0.55721371 -0.00000003  0.25000000
   0.83334472  0.16715704  0.25000000
   0.66633282 -0.00000003  0.25000000
   0.72179040  0.16610568  0.25000000
   0.88850699 -0.00000002  0.25000000
   0.16648497  0.50000002  0.25000000
  -0.00014612  0.33350961  0.25000000
   0.05558378  0.50000001  0.25000000
   0.22220224  0.33482413  0.25000000
   0.33497115  0.33420908  0.25000000
   0.39027256  0.50000001  0.25000001
   0.55545458  0.33464158  0.25000000
   0.83248141  0.50000003  0.25000001
   0.66504803  0.33532162  0.25000001
   0.72366041  0.50000003  0.24999999
   0.88914373  0.33277786  0.25000000
   0.16696520  0.83396183  0.25000000
  -0.00014613  0.66649032  0.25000000
   0.05542238  0.83351727  0.25000000
   0.22220225  0.66517580  0.25000000
   0.49915527  0.83039309  0.25000001
   0.33497113  0.66579085  0.25000000
   0.38873356  0.83473002  0.25000000
   0.55545459  0.66535838  0.25000000
   0.83334471  0.83284302  0.25000000
   0.66504803  0.66467832  0.25000000
   0.72179040  0.83389437  0.25000000
   0.88914373  0.66722206  0.25000000
   0.49928529  0.50000002  0.25000000
grapheneN                               
           1
    12.788580   -0.000000    0.000000
    -0.000000    7.384054   -0.000000
     0.000000   -0.000000   14.984637
   C    N 
  35   1
Direct configuration=     3
   0.16675962  0.16647810  0.25000000
   0.00008285 -0.00000001  0.25000000
   0.05551822  0.16661313  0.25000000
   0.22195540 -0.00000001  0.25000000
   0.49974355  0.16756213  0.25000000
   0.33365684 -0.00000000  0.25000000
   0.38884250  0.16624475  0.25000000
   0.55606204 -0.00000001  0.25000000
   0.83333445  0.16681794  0.25000000
   0.66656765 -0.00000001  0.25000000
   0.72208958  0.16649858  0.25000000
   0.88877374 -0.00000000  0.25000000
   0.16661382  0.50000001  0.25000000
  -0.00004436  0.33338456  0.25000000
   0.05556722  0.50000000  0.25000000
   0.22221461  0.33378386  0.25000000
   0.33382824  0.33359703  0.25000000
   0.38930973  0.50000000  0.25000000
   0.55552799  0.33372841  0.25000000
   0.83307236  0.50000001  0.25000000
   0.66617760  0.33393498  0.25000000
   0.72265730  0.50000001  0.25000000
   0.88896705  0.33316229  0.25000000
   0.16675962  0.83352191  0.25000000
  -0.00004436  0.66661544  0.25000000
   0.05551822  0.83338687  0.25000000
   0.22221461  0.66621614  0.25000000
   0.49974355  0.83243787  0.25000000
   0.33382824  0.66640297  0.25000000
   0.38884251  0.83375525  0.25000000
   0.55552799  0.66627160  0.25000000
   0.83333445  0.83318206  0.25000000
   0.66617760  0.66606503  0.25000000
   0.72208958  0.83350142  0.25000000
   0.88896705  0.66683771  0.25000000
   0.49978302  0.50000000  0.25000000
grapheneN                               
           1
    12.808287    0.000000    0.000000
     0.000000    7.393338   -0.000000
     0.000000   -0.000000   14.942795
   C    N 
  35   1
Direct configuration=     4
   0.16685372  0.16681502  0.25000000
  -0.00001830 -0.00000000  0.25000000
   0.05560334  0.16663465  0.25000000
   0.22213731  0.00000000  0.25000000
   0.49987831  0.16819254  0.24999998
   0.33339514 -0.00000000  0.25000000
   0.38891493  0.16621906  0.25000000
   0.55580672  0.00000001  0.25000000
   0.83307816  0.16689470  0.25000000
   0.66680095 -0.00000000  0.25000000
   0.72145211  0.16740743  0.25000000
   0.88862493 -0.00000000  0.25000000
   0.16642633  0.50000000  0.24999999
  -0.00003016  0.33341585  0.25000000
   0.05539289  0.50000000  0.25000000
   0.22291674  0.33418586  0.25000000
   0.33436573  0.33390677  0.25000000
   0.39052134  0.50000000  0.25000001
   0.55481664  0.33527921  0.25000000
   0.83335603  0.49999999  0.25000001
   0.66590480  0.33449368  0.25000000
   0.72254185  0.50000000  0.24999999
   0.88889735  0.33326473  0.25000000
   0.16685372  0.83318500  0.25000000
  -0.00003015  0.66658414  0.25000000
   0.05560334  0.83336537  0.25000000
   0.22291673  0.66581413  0.25000000
   0.49987831  0.83180747  0.25000002
   0.33436574  0.66609321  0.25000000
   0.38891493  0.83378095  0.25000000
   0.55481664  0.66472077  0.25000000
   0.83307816  0.83310531  0.25000000
   0.66590480  0.66550630  0.25000000
   0.72145211  0.83259259  0.25000000
   0.88889735  0.66673526  0.25000000
   0.49973155  0.50000001  0.24999999
grapheneN                               
           1
    12.798687    0.000000    0.000000
     0.000000    7.388815   -0.000000
     0.000000   -0.000000   14.963158
   C    N 
  35   1
Direct configuration=     5
   0.16680798  0.16665120  0.25000000
   0.00003087 -0.00000000  0.25000000
   0.05556196  0.16662419  0.25000000
   0.22204889 -0.00000000  0.25000000
   0.49981281  0.16788602  0.24999999
   0.33352235 -0.00000000  0.25000000
   0.38887972  0.16623155  0.25000000
   0.55593083 -0.00000000  0.25000000
   0.83320274  0.16685738  0.25000000
   0.66668755 -0.00000001  0.25000000
   0.72176197  0.16696553  0.25000000
   0.88869726 -0.00000000  0.25000000
   0.16651746  0.50000000  0.25000000
  -0.00003706  0.33340063  0.25000000
   0.05547763  0.50000000  0.25000000
   0.22257545  0.33399040  0.25000000
   0.33410447  0.33375617  0.25000000
   0.38993240  0.50000000  0.25000001
   0.55516242  0.33452518  0.25000000
   0.83321814  0.50000000  0.25000001
   0.66603740  0.33422203  0.25000000
   0.72259797  0.50000000  0.25000000
   0.88893123  0.33321492  0.25000000
   0.16680798  0.83334881  0.25000000
  -0.00003706  0.66659936  0.25000000
   0.05556196  0.83337582  0.25000000
   0.22257544  0.66600960  0.25000000
   0.49981281  0.83211398  0.25000001
   0.33410447  0.66624382  0.25000000
   0.38887972  0.83376846  0.25000000
   0.55516242  0.66547481  0.25000000
   0.83320274  0.83314263  0.25000000
   0.66603740  0.66577796  0.25000000
   0.72176197  0.83303448  0.25000000
   0.88893123  0.66678507  0.25000000
   0.49975657  0.50000001  0.25000000
grapheneN                               
           1
    12.805214   -0.000000    0.000000
    -0.000000    7.392948   -0.000000
     0.000000   -0.000000   14.947170
   C    N 
  35   1
Direct configuration=     6
   0.16708978  0.16705897  0.25000000
  -0.00003987  0.00000001  0.25000000
   0.05563612  0.16671290  0.25000000
   0.22205843  0.00000001  0.25000000
   0.49987032  0.16752446  0.24999998
   0.33351623  0.00000001  0.25000000
   0.38900477  0.16648763  0.25000000
   0.55582333  0.00000001  0.25000000
   0.83280722  0.16707750  0.25000000
   0.66634665  0.00000001  0.25000000
   0.72167675  0.16731855  0.25000000
   0.88848809  0.00000001  0.25000000
   0.16686009  0.49999999  0.24999999
  -0.00006280  0.33327278  0.25000000
   0.05546716  0.49999999  0.24999999
   0.22276909  0.33407297  0.25000000
   0.33435502  0.33383132  0.25000000
   0.38989441  0.49999999  0.25000001
   0.55519265  0.33450047  0.25000000
   0.83327323  0.49999999  0.25000001
   0.66576568  0.33452535  0.25000000
   0.72246903  0.49999999  0.25000000
   0.88889015  0.33310547  0.25000000
   0.16708979  0.83294103  0.25000000
  -0.00006280  0.66672724  0.25000000
   0.05563612  0.83328708  0.25000000
   0.22276909  0.66592704  0.25000000
   0.49987032  0.83247554  0.25000002
   0.33435502  0.66616870  0.25000000
   0.38900477  0.83351235  0.25000000
   0.55519265  0.66549953  0.25000000
   0.83280723  0.83292249  0.25000000
   0.66576568  0.66547466  0.25000000
   0.72167675  0.83268144  0.25000000
   0.88889015  0.66689453  0.25000000
   0.49987377  0.49999999  0.25000000
grapheneN                               
           1
    12.802247   -0.000000    0.000000
    -0.000000    7.391069   -0.000000
     0.000000   -0.000000   14.954434
   C    N 
  35   1
Direct configuration=     7
   0.16696180  0.16687379  0.25000000
  -0.00000775  0.00000000  0.25000000
   0.05560244  0.16667262  0.25000000
   0.22205409  0.00000000  0.25000000
   0.49984420  0.16768865  0.24999998
   0.33351901  0.00000000  0.25000000
   0.38894798  0.16637134  0.25000000
   0.55587215  0.00000000  0.25000000
   0.83298685  0.16697754  0.25000000
   0.66650147  0.00000000  0.25000000
   0.72171545  0.16715823  0.25000000
   0.88858309  0.00000000  0.25000000
   0.16670449  0.50000000  0.24999999
  -0.00005111  0.33333084  0.25000000
   0.05547191  0.50000000  0.25000000
   0.22268115  0.33403547  0.25000000
   0.33424123  0.33379719  0.25000000
   0.38991166  0.50000000  0.25000001
   0.55517892  0.33451169  0.25000000
   0.83324821  0.50000000  0.25000001
   0.66588908  0.33438760  0.25000000
   0.72252758  0.50000000  0.25000000
   0.88890881  0.33315518  0.25000000
   0.16696180  0.83312621  0.25000000
  -0.00005111  0.66666916  0.25000000
   0.05560244  0.83332738  0.25000000
   0.22268115  0.66596453  0.25000000
   0.49984420  0.83231135  0.25000002
   0.33424123  0.66620281  0.25000000
   0.38894798  0.83362866  0.25000000
   0.55517892  0.66548831  0.25000000
   0.83298685  0.83302246  0.25000000
   0.66588909  0.66561240  0.25000000
   0.72171545  0.83284176  0.25000000
   0.88890881  0.66684482  0.25000000
   0.49982054  0.50000000  0.25000000
grapheneN                               
           1
    12.804431    0.000000    0.000000
     0.000000    7.391969   -0.000000
     0.000000   -0.000000   14.950064
   C    N 
  35   1
Direct configuration=     8
   0.16705701  0.16695041  0.25000000
  -0.00004373 -0.00000000  0.25000000
   0.05569179  0.16669164  0.25000000
   0.22213424  0.00000000  0.25000000
   0.49985324  0.16772200  0.24999998
   0.33361904 -0.00000000  0.25000000
   0.38903702  0.16629642  0.25000000
   0.55582163  0.00000000  0.25000000
   0.83287852  0.16695242  0.25000000
   0.66644014 -0.00000000  0.25000000
   0.72142784  0.16712037  0.25000000
   0.88832630  0.00000000  0.25000000
   0.16683235  0.50000000  0.24999999
  -0.00005355  0.33329128  0.25000000
   0.05563420  0.50000000  0.24999999
   0.22288625  0.33410095  0.25000000
   0.33431385  0.33383930  0.25000000
   0.38987490  0.50000000  0.25000001
   0.55519162  0.33413721  0.24999999
   0.83317560  0.50000000  0.25000001
   0.66584200  0.33447217  0.25000000
   0.72246174  0.50000000  0.25000000
   0.88882777  0.33313344  0.25000000
   0.16705701  0.83304959  0.25000000
  -0.00005355  0.66670872  0.25000000
   0.05569179  0.83330837  0.25000000
   0.22288625  0.66589905  0.25000000
   0.49985324  0.83227800  0.25000002
   0.33431385  0.66616070  0.25000000
   0.38903702  0.83370359  0.25000000
   0.55519162  0.66586279  0.25000000
   0.83287852  0.83304758  0.25000000
   0.66584200  0.66552783  0.25000000
   0.72142784  0.83287964  0.25000000
   0.88882777  0.66686656  0.25000000
   0.49983696  0.50000000  0.25000000
grapheneN                               
           1
    12.803423    0.000000    0.000000
     0.000000    7.391554   -0.000000
     0.000000   -0.000000   14.952080
   C    N 
  35   1
Direct configuration=     9
   0.16701309  0.16691506  0.25000000
  -0.00002713  0.00000000  0.25000000
   0.05565058  0.16668286  0.25000000
   0.22209727  0.00000000  0.25000000
   0.49984907  0.16770662  0.24999998
   0.33357290  0.00000000  0.25000000
   0.38899595  0.16633098  0.25000000
   0.55584493  0.00000000  0.25000000
   0.83292849  0.16696400  0.25000000
   0.66646843  0.00000000  0.25000000
   0.72156050  0.16713783  0.25000000
   0.88844474  0.00000000  0.25000000
   0.16677337  0.50000000  0.24999999
  -0.00005242  0.33330953  0.25000000
   0.05555934  0.50000000  0.24999999
   0.22279164  0.33407075  0.25000000
   0.33428036  0.33381987  0.25000000
   0.38989186  0.50000000  0.25000001
   0.55518576  0.33430995  0.25000000
   0.83320909  0.50000000  0.25000001
   0.66586372  0.33443316  0.25000000
   0.72249211  0.50000000  0.25000000
   0.88886515  0.33314347  0.25000000
   0.16701309  0.83308494  0.25000000
  -0.00005242  0.66669047  0.25000000
   0.05565058  0.83331714  0.25000000
   0.22279164  0.66592925  0.25000000
   0.49984907  0.83229338  0.25000002
   0.33428036  0.66618013  0.25000000
   0.38899595  0.83366902  0.25000000
   0.55518576  0.66569005  0.25000000
   0.83292849  0.83303599  0.25000000
   0.66586372  0.66556684  0.25000000
   0.72156050  0.83286217  0.25000000
   0.88886515  0.66685653  0.25000000
   0.49982939  0.50000000  0.25000000
grapheneN                               
           1
    12.802880   -0.000000    0.000000
    -0.000000    7.391346   -0.000000
     0.000000   -0.000000   14.953135
   C    N 
  35   1
Direct configuration=    10
   0.16705741  0.16681615  0.25000000
  -0.00006648 -0.00000000  0.25000000
   0.05566918  0.16664201  0.25000000
   0.22217727 -0.00000000  0.25000000
   0.49984128  0.16761354  0.24999997
   0.33363041 -0.00000000  0.25000000
   0.38901526  0.16628419  0.25000000
   0.55581956 -0.00000000  0.25000000
   0.83280215  0.16692237  0.25000000
   0.66647050 -0.00000000  0.25000000
   0.72146661  0.16705128  0.25000000
   0.88839436 -0.00000000  0.25000000
   0.16685173  0.50000000  0.24999999
  -0.00002584  0.33336386  0.25000000
   0.05560249  0.50000000  0.24999999
   0.22286195  0.33405932  0.25000000
   0.33433221  0.33374863  0.25000000
   0.38997817  0.50000000  0.25000001
   0.55517171  0.33432706  0.24999999
   0.83311510  0.50000000  0.25000001
   0.66585778  0.33431978  0.25000000
   0.72246501  0.50000000  0.24999999
   0.88883707  0.33313667  0.25000000
   0.16705741  0.83318385  0.25000000
  -0.00002584  0.66663614  0.25000000
   0.05566918  0.83335799  0.25000000
   0.22286195  0.66594068  0.25000000
   0.49984128  0.83238646  0.25000002
   0.33433221  0.66625136  0.25000000
   0.38901526  0.83371582  0.25000001
   0.55517171  0.66567294  0.25000001
   0.83280215  0.83307763  0.25000000
   0.66585778  0.66568021  0.25000000
   0.72146661  0.83294872  0.25000000
   0.88883707  0.66686333  0.25000000
   0.49980840  0.50000000  0.25000000
grapheneN                               
           1
    12.803063   -0.000000    0.000000
    -0.000000    7.391416   -0.000000
     0.000000   -0.000000   14.952779
   C    N 
  35   1
Direct configuration=    11
   0.16704245  0.16684953  0.25000000
  -0.00005320 -0.00000000  0.25000000
   0.05566290  0.16665580  0.25000000
   0.22215027 -0.00000000  0.25000000
   0.49984391  0.16764495  0.24999998
   0.33361100 -0.00000000  0.25000000
   0.38900874  0.16629998  0.25000000
   0.55582812 -0.00000000  0.25000000
   0.83284478  0.16693642  0.25000000
   0.66646980 -0.00000000  0.25000000
   0.72149830  0.16708049  0.25000000
   0.88841136 -0.00000000  0.25000000
   0.16682528  0.50000000  0.24999999
  -0.00003481  0.33334552  0.25000000
   0.05558793  0.50000000  0.24999999
   0.22283822  0.33406317  0.25000000
   0.33431471  0.33377268  0.25000000
   0.38994904  0.50000000  0.25000001
   0.55517645  0.33432129  0.24999999
   0.83314682  0.50000000  0.25000001
   0.66585979  0.33435804  0.25000000
   0.72247416  0.50000000  0.24999999
   0.88884655  0.33313896  0.25000000
   0.16704245  0.83315047  0.25000000
  -0.00003481  0.66665448  0.25000000
   0.05566290  0.83334421  0.25000000
   0.22283822  0.66593682  0.25000000
   0.49984391  0.83235505  0.25000002
   0.33431471  0.66622732  0.25000000
   0.38900874  0.83370003  0.25000001
   0.55517645  0.66567871  0.25000001
   0.83284478  0.83306358  0.25000000
   0.66585979  0.66564195  0.25000000
   0.72149830  0.83291951  0.25000000
   0.88884655  0.66686103  0.25000000
   0.49981548  0.50000000  0.25000000
grapheneN                               
           1
    12.802492   -0.000000    0.000000
    -0.000000    7.390773   -0.000000
     0.000000   -0.000000   14.954746
   C    N 
  35   1
Direct configuration=    12
   0.16707098  0.16679611  0.25000000
  -0.00007106  0.00000000  0.25000000
   0.05564709  0.16663805  0.25000000
   0.22221164  0.00000000  0.25000000
   0.49984136  0.16767047  0.24999997
   0.33364052  0.00000000  0.25000000
   0.38902287  0.16626199  0.24999999
   0.55583530 -0.00000000  0.25000000
   0.83284489  0.16692109  0.25000000
   0.66639610 -0.00000000  0.25000000
   0.72148504  0.16702355  0.25000000
   0.88837099 -0.00000000  0.25000000
   0.16688045  0.50000000  0.24999998
  -0.00003017  0.33334886  0.25000000
   0.05561822  0.50000000  0.24999999
   0.22285622  0.33399191  0.25000000
   0.33437105  0.33374966  0.25000000
   0.38999253  0.50000000  0.25000001
   0.55515564  0.33435707  0.24999999
   0.83311842  0.50000000  0.25000001
   0.66581476  0.33431789  0.25000000
   0.72241433  0.50000000  0.25000000
   0.88880742  0.33311901  0.25000000
   0.16707098  0.83320389  0.25000000
  -0.00003017  0.66665114  0.25000000
   0.05564709  0.83336195  0.25000000
   0.22285622  0.66600809  0.25000000
   0.49984136  0.83232953  0.25000003
   0.33437105  0.66625035  0.25000000
   0.38902287  0.83373801  0.25000001
   0.55515563  0.66564293  0.25000001
   0.83284489  0.83307891  0.25000000
   0.66581476  0.66568211  0.25000000
   0.72148504  0.83297645  0.25000000
   0.88880742  0.66688099  0.25000000
   0.49983837  0.50000000  0.25000000
grapheneN                               
           1
    12.802643   -0.000000    0.000000
    -0.000000    7.390944   -0.000000
     0.000000   -0.000000   14.954225
   C    N 
  35   1
Direct configuration=    13
   0.16706342  0.16681026  0.25000000
  -0.00006633  0.00000000  0.25000000
   0.05565128  0.16664275  0.25000000
   0.22219539  0.00000000  0.25000000
   0.49984203  0.16766371  0.24999997
   0.33363270  0.00000000  0.25000000
   0.38901913  0.16627205  0.24999999
   0.55583340 -0.00000000  0.25000000
   0.83284486  0.16692515  0.25000000
   0.66641562 -0.00000000  0.25000000
   0.72148855  0.16703863  0.25000000
   0.88838168 -0.00000000  0.25000000
   0.16686584  0.50000000  0.24999999
  -0.00003140  0.33334798  0.25000000
   0.05561020  0.50000000  0.24999999
   0.22285145  0.33401078  0.25000000
   0.33435613  0.33375575  0.25000000
   0.38998101  0.50000000  0.25000001
   0.55516115  0.33434759  0.24999999
   0.83312594  0.50000000  0.25000001
   0.66582669  0.33432852  0.25000000
   0.72243018  0.50000000  0.25000000
   0.88881779  0.33312429  0.25000000
   0.16706342  0.83318974  0.25000000
  -0.00003140  0.66665202  0.25000000
   0.05565128  0.83335725  0.25000000
   0.22285145  0.66598922  0.25000000
   0.49984203  0.83233629  0.25000003
   0.33435613  0.66624425  0.25000000
   0.38901913  0.83372795  0.25000001
   0.55516115  0.66565241  0.25000001
   0.83284486  0.83307485  0.25000000
   0.66582669  0.66567148  0.25000000
   0.72148855  0.83296137  0.25000000
   0.88881779  0.66687571  0.25000000
   0.49983230  0.50000000  0.25000000
grapheneN                               
           1
    12.802226    0.000000    0.000000
     0.000000    7.390735   -0.000000
     0.000000   -0.000000   14.955134
   C    N 
  35   1
Direct configuration=    14
   0.16705694  0.16680484  0.25000000
  -0.00008814  0.00000000  0.25000000
   0.05566399  0.16663119  0.25000000
   0.22220723  0.00000000  0.25000000
   0.49984817  0.16769831  0.24999997
   0.33364731  0.00000000  0.25000000
   0.38904260  0.16627983  0.24999999
   0.55579700  0.00000000  0.25000000
   0.83285166  0.16691903  0.25000000
   0.66640218 -0.00000000  0.25000000
   0.72148746  0.16705380  0.25000000
   0.88839483 -0.00000000  0.25000000
   0.16688439  0.50000000  0.24999998
  -0.00005073  0.33333317  0.25000000
   0.05562627  0.50000000  0.24999999
   0.22287343  0.33399710  0.25000000
   0.33436963  0.33375842  0.25000000
   0.38998435  0.50000000  0.25000001
   0.55514270  0.33433591  0.24999999
   0.83310045  0.50000000  0.25000001
   0.66580840  0.33433208  0.25000000
   0.72238796  0.50000000  0.25000000
   0.88881731  0.33313790  0.25000000
   0.16705694  0.83319516  0.25000000
  -0.00005073  0.66666683  0.25000000
   0.05566399  0.83336881  0.25000000
   0.22287343  0.66600290  0.25000000
   0.49984817  0.83230169  0.25000003
   0.33436963  0.66624158  0.25000001
   0.38904260  0.83372017  0.25000001
   0.55514270  0.66566409  0.25000001
   0.83285166  0.83308096  0.25000000
   0.66580840  0.66566792  0.25000000
   0.72148746  0.83294620  0.25000001
   0.88881731  0.66686210  0.25000000
   0.49985312  0.50000000  0.25000000
grapheneN                               
           1
    12.802404    0.000000    0.000000
     0.000000    7.390824   -0.000000
     0.000000   -0.000000   14.954746
   C    N 
  35   1
Direct configuration=    15
   0.16705971  0.16680715  0.25000000
  -0.00007883  0.00000000  0.25000000
   0.05565856  0.16663612  0.25000000
   0.22220218  0.00000000  0.25000000
   0.49984555  0.16768354  0.24999997
   0.33364108  0.00000000  0.25000000
   0.38903258  0.16627651  0.24999999
   0.55581253  0.00000000  0.25000000
   0.83284876  0.16692164  0.25000000
   0.66640791 -0.00000000  0.25000000
   0.72148793  0.16704733  0.25000000
   0.88838922 -0.00000000  0.25000000
   0.16687648  0.50000000  0.24999998
  -0.00004248  0.33333949  0.25000000
   0.05561941  0.50000000  0.24999999
   0.22286405  0.33400294  0.25000000
   0.33436387  0.33375728  0.25000000
   0.38998293  0.50000000  0.25000001
   0.55515057  0.33434089  0.24999999
   0.83311133  0.50000000  0.25000001
   0.66581620  0.33433057  0.25000000
   0.72240597  0.50000000  0.25000000
   0.88881751  0.33313210  0.25000000
   0.16705971  0.83319285  0.25000000
  -0.00004248  0.66666051  0.25000000
   0.05565856  0.83336388  0.25000000
   0.22286405  0.66599706  0.25000000
   0.49984555  0.83231645  0.25000003
   0.33436387  0.66624272  0.25000001
   0.38903258  0.83372349  0.25000001
   0.55515057  0.66565911  0.25000001
   0.83284876  0.83307836  0.25000000
   0.66581620  0.66566943  0.25000000
   0.72148793  0.83295267  0.25000000
   0.88881751  0.66686790  0.25000000
   0.49984424  0.50000000  0.25000000
