# Supplementary material for: 3D hierarchical graphene matrices enable stable Zn anodes for aqueous Zn batteries
Source: Nat Commun. 2023 Jul 14;14:4205. doi: 10.1038/s41467-023-39947-8 (PMC10349079; doi:10.1038/s41467-023-39947-8)
Supplement: Supplementary file 11 — Source Data [file 41467_2023_39947_MOESM11_ESM.zip › RAW DATA/Supplementary information/Supplementary Fig.13 and 14/CN-Zn/N/s/slurm-7475835.out]

 running on   56 total cores
 distrk:  each k-point on   56 cores,    1 groups
 distr:  one band on    4 cores,   14 groups
 using from now: INCAR     
 vasp.5.4.4.18Apr17-6-g9f103f2a35 (build Jul 31 2017 11:42:07) complex          
  
 POSCAR found type information on POSCAR  C  N 
 POSCAR found :  2 types and      36 ions
 scaLAPACK will be used
 LDA part: xc-table for Pade appr. of Perdew
 POSCAR, INCAR and KPOINTS ok, starting setup
 FFT: planning ...
 WAVECAR not read
 WARNING: chargedensity file is incomplete
 entering main loop
       N       E                     dE             d eps       ncg     rms          rms(c)
DAV:   1     0.129405172105E+04    0.12941E+04   -0.54789E+04   840   0.109E+03
DAV:   2    -0.121046888200E+03   -0.14151E+04   -0.13564E+04  1204   0.267E+02
DAV:   3    -0.346507124295E+03   -0.22546E+03   -0.22465E+03  1008   0.115E+02
DAV:   4    -0.353209464410E+03   -0.67023E+01   -0.66799E+01   980   0.246E+01
DAV:   5    -0.353410124262E+03   -0.20066E+00   -0.20046E+00  1092   0.369E+00    0.269E+01
RMM:   6    -0.336565237153E+03    0.16845E+02   -0.16948E+01   784   0.102E+01    0.158E+01
RMM:   7    -0.330394988196E+03    0.61702E+01   -0.22208E+01   784   0.117E+01    0.419E+00
RMM:   8    -0.330332824301E+03    0.62164E-01   -0.71976E-01   809   0.220E+00    0.194E+00
RMM:   9    -0.330263778684E+03    0.69046E-01   -0.77910E-02   784   0.851E-01    0.411E-01
RMM:  10    -0.330260281303E+03    0.34974E-02   -0.14553E-02   787   0.280E-01    0.221E-01
RMM:  11    -0.330248192807E+03    0.12088E-01   -0.14379E-02   784   0.271E-01    0.155E-01
RMM:  12    -0.330240839304E+03    0.73535E-02   -0.11404E-02   784   0.208E-01    0.759E-02
RMM:  13    -0.330245712899E+03   -0.48736E-02   -0.13157E-03   788   0.795E-02    0.919E-02
RMM:  14    -0.330255058827E+03   -0.93459E-02   -0.16658E-03   784   0.803E-02    0.429E-02
RMM:  15    -0.330258946868E+03   -0.38880E-02   -0.50898E-04   785   0.365E-02    0.255E-02
RMM:  16    -0.330261264692E+03   -0.23178E-02   -0.24414E-04   788   0.266E-02    0.848E-03
RMM:  17    -0.330261976526E+03   -0.71183E-03   -0.39209E-05   598   0.107E-02    0.490E-03
RMM:  18    -0.330262271470E+03   -0.29494E-03   -0.12461E-05   571   0.719E-03    0.239E-03
RMM:  19    -0.330262319405E+03   -0.47935E-04   -0.10143E-06   510   0.321E-03    0.812E-04
RMM:  20    -0.330262331057E+03   -0.11652E-04   -0.27235E-07   489   0.176E-03    0.197E-04
RMM:  21    -0.330262333133E+03   -0.20767E-05   -0.65800E-08   312   0.883E-04    0.756E-05
RMM:  22    -0.330262333486E+03   -0.35300E-06   -0.14915E-08   230   0.692E-04
   1 F= -.33026233E+03 E0= -.33025605E+03  d E =-.330262E+03
 curvature:   0.00 expect dE= 0.000E+00 dE for cont linesearch  0.000E+00
 trial: gam= 0.00000 g(F)=  0.125E+00 g(S)=  0.129E-01 ort = 0.000E+00 (trialstep = 0.100E+01)
 search vector abs. value=  0.138E+00
 bond charge predicted
       N       E                     dE             d eps       ncg     rms          rms(c)
DAV:   1    -0.330164999310E+03    0.97334E-01   -0.16139E+01   896   0.139E+01    0.101E+00
RMM:   2    -0.330188056138E+03   -0.23057E-01   -0.51808E-01   784   0.218E+00    0.689E-01
RMM:   3    -0.330175418508E+03    0.12638E-01   -0.51646E-02   797   0.591E-01    0.313E-01
RMM:   4    -0.330173427091E+03    0.19914E-02   -0.71350E-03   814   0.228E-01    0.145E-01
RMM:   5    -0.330173412445E+03    0.14646E-04   -0.16551E-03   798   0.971E-02    0.402E-02
RMM:   6    -0.330173656982E+03   -0.24454E-03   -0.16033E-04   818   0.330E-02    0.190E-02
RMM:   7    -0.330174002072E+03   -0.34509E-03   -0.69543E-05   809   0.202E-02    0.907E-03
RMM:   8    -0.330174101488E+03   -0.99415E-04   -0.13273E-05   737   0.772E-03    0.548E-03
RMM:   9    -0.330174333727E+03   -0.23224E-03   -0.67211E-05   784   0.136E-02    0.558E-03
RMM:  10    -0.330174352010E+03   -0.18284E-04   -0.56945E-06   647   0.522E-03    0.217E-03
RMM:  11    -0.330174364108E+03   -0.12098E-04   -0.24386E-06   565   0.311E-03    0.136E-03
RMM:  12    -0.330174371079E+03   -0.69712E-05   -0.44486E-07   492   0.204E-03    0.990E-04
RMM:  13    -0.330174378883E+03   -0.78043E-05   -0.39424E-07   490   0.177E-03    0.405E-04
RMM:  14    -0.330174383522E+03   -0.46388E-05   -0.24523E-07   440   0.117E-03    0.247E-04
RMM:  15    -0.330174384782E+03   -0.12597E-05   -0.21005E-08   251   0.498E-04    0.113E-04
RMM:  16    -0.330174385383E+03   -0.60119E-06   -0.29136E-08   232   0.499E-04
   2 F= -.33017439E+03 E0= -.33016800E+03  d E =0.879481E-01
 trial-energy change:    0.087948  1 .order    0.086118   -0.137760    0.309996
 step:   0.3025(harm=  0.3077)  dis= 0.00656  next Energy=  -330.283119 (dE=-0.208E-01)
 bond charge predicted
       N       E                     dE             d eps       ncg     rms          rms(c)
DAV:   1    -0.330285765635E+03   -0.11138E+00   -0.79120E+00   896   0.963E+00    0.737E-01
RMM:   2    -0.330289851529E+03   -0.40859E-02   -0.19162E-01   784   0.145E+00    0.465E-01
RMM:   3    -0.330283707202E+03    0.61443E-02   -0.23182E-02   798   0.397E-01    0.186E-01
RMM:   4    -0.330282818464E+03    0.88874E-03   -0.24422E-03   806   0.135E-01    0.848E-02
RMM:   5    -0.330282681343E+03    0.13712E-03   -0.68461E-04   797   0.624E-02    0.247E-02
RMM:   6    -0.330282754093E+03   -0.72749E-04   -0.49576E-05   824   0.186E-02    0.131E-02
RMM:   7    -0.330282887780E+03   -0.13369E-03   -0.18386E-05   784   0.113E-02    0.574E-03
RMM:   8    -0.330282954333E+03   -0.66553E-04   -0.52374E-06   600   0.494E-03    0.363E-03
RMM:   9    -0.330283081215E+03   -0.12688E-03   -0.17303E-05   572   0.696E-03    0.281E-03
RMM:  10    -0.330283108419E+03   -0.27204E-04   -0.10167E-06   493   0.245E-03    0.135E-03
RMM:  11    -0.330283135417E+03   -0.26998E-04   -0.14965E-06   549   0.211E-03    0.903E-04
RMM:  12    -0.330283155087E+03   -0.19671E-04   -0.52013E-07   492   0.166E-03    0.745E-04
RMM:  13    -0.330283165449E+03   -0.10362E-04   -0.15107E-07   285   0.864E-04    0.277E-04
RMM:  14    -0.330283172796E+03   -0.73470E-05   -0.16419E-07   288   0.859E-04    0.117E-04
RMM:  15    -0.330283174789E+03   -0.19924E-05   -0.39601E-08   245   0.656E-04    0.628E-05
RMM:  16    -0.330283175132E+03   -0.34365E-06   -0.63334E-09   192   0.583E-04
   3 F= -.33028318E+03 E0= -.33027684E+03  d E =-.208416E-01
 curvature:  -0.15 expect dE=-0.608E-02 dE for cont linesearch -0.168E-06
 trial: gam= 0.28423 g(F)=  0.336E-01 g(S)=  0.590E-02 ort = 0.387E-03 (trialstep = 0.860E+00)
 search vector abs. value=  0.509E-01
 bond charge predicted
       N       E                     dE             d eps       ncg     rms          rms(c)
DAV:   1    -0.330293481716E+03   -0.10307E-01   -0.36083E+00   854   0.653E+00    0.620E-01
RMM:   2    -0.330290500952E+03    0.29808E-02   -0.91610E-02   784   0.992E-01    0.384E-01
RMM:   3    -0.330284676314E+03    0.58246E-02   -0.92395E-03   784   0.260E-01    0.171E-01
RMM:   4    -0.330283215905E+03    0.14604E-02   -0.39692E-03   788   0.158E-01    0.609E-02
RMM:   5    -0.330283446078E+03   -0.23017E-03   -0.44373E-04   819   0.502E-02    0.276E-02
RMM:   6    -0.330283718522E+03   -0.27244E-03   -0.47082E-05   797   0.191E-02    0.840E-03
RMM:   7    -0.330283872194E+03   -0.15367E-03   -0.21212E-05   737   0.103E-02    0.650E-03
RMM:   8    -0.330284111238E+03   -0.23904E-03   -0.51614E-05   723   0.120E-02    0.375E-03
RMM:   9    -0.330284153536E+03   -0.42299E-04   -0.95751E-06   579   0.544E-03    0.194E-03
RMM:  10    -0.330284169926E+03   -0.16390E-04   -0.24652E-06   565   0.309E-03    0.109E-03
RMM:  11    -0.330284176348E+03   -0.64219E-05   -0.68457E-07   497   0.215E-03    0.734E-04
RMM:  12    -0.330284182216E+03   -0.58677E-05   -0.27717E-07   473   0.166E-03    0.621E-04
RMM:  13    -0.330284187883E+03   -0.56666E-05   -0.27097E-07   436   0.134E-03    0.181E-04
RMM:  14    -0.330284189958E+03   -0.20751E-05   -0.67192E-08   298   0.648E-04    0.101E-04
RMM:  15    -0.330284190711E+03   -0.75361E-06   -0.17825E-09   180   0.530E-04
   4 F= -.33028419E+03 E0= -.33027781E+03  d E =-.101558E-02
 trial-energy change:   -0.001016  1 .order   -0.001320   -0.034121    0.031482
 step:   0.4416(harm=  0.4476)  dis= 0.00795  next Energy=  -330.291889 (dE=-0.871E-02)
 bond charge predicted
       N       E                     dE             d eps       ncg     rms          rms(c)
DAV:   1    -0.330294068600E+03   -0.98786E-02   -0.85510E-01   840   0.318E+00    0.299E-01
RMM:   2    -0.330293342531E+03    0.72607E-03   -0.20965E-02   784   0.480E-01    0.187E-01
RMM:   3    -0.330291956850E+03    0.13857E-02   -0.22236E-03   784   0.127E-01    0.804E-02
RMM:   4    -0.330291604314E+03    0.35254E-03   -0.89963E-04   788   0.751E-02    0.299E-02
RMM:   5    -0.330291608426E+03   -0.41120E-05   -0.10061E-04   819   0.238E-02    0.135E-02
RMM:   6    -0.330291653602E+03   -0.45176E-04   -0.86132E-06   731   0.871E-03    0.400E-03
RMM:   7    -0.330291693375E+03   -0.39773E-04   -0.33781E-06   578   0.454E-03    0.306E-03
RMM:   8    -0.330291764732E+03   -0.71356E-04   -0.74966E-06   569   0.486E-03    0.166E-03
RMM:   9    -0.330291785291E+03   -0.20559E-04   -0.15613E-06   548   0.249E-03    0.944E-04
RMM:  10    -0.330291801015E+03   -0.15724E-04   -0.63239E-07   486   0.163E-03    0.622E-04
RMM:  11    -0.330291811650E+03   -0.10635E-04   -0.20478E-07   296   0.957E-04    0.316E-04
RMM:  12    -0.330291818314E+03   -0.66639E-05   -0.92833E-08   317   0.866E-04    0.316E-04
RMM:  13    -0.330291822757E+03   -0.44433E-05   -0.70925E-08   259   0.707E-04    0.844E-05
RMM:  14    -0.330291823593E+03   -0.83531E-06   -0.28727E-09   180   0.547E-04
   5 F= -.33029182E+03 E0= -.33028546E+03  d E =-.864846E-02
 curvature:  -0.29 expect dE=-0.259E-02 dE for cont linesearch -0.831E-08
 trial: gam= 0.22149 g(F)=  0.852E-02 g(S)=  0.490E-03 ort = 0.384E-04 (trialstep = 0.777E+00)
 search vector abs. value=  0.115E-01
 bond charge predicted
       N       E                     dE             d eps       ncg     rms          rms(c)
DAV:   1    -0.330293991737E+03   -0.21690E-02   -0.74246E-01   784   0.292E+00    0.248E-01
RMM:   2    -0.330293356842E+03    0.63490E-03   -0.14354E-02   784   0.405E-01    0.154E-01
RMM:   3    -0.330292282429E+03    0.10744E-02   -0.25626E-03   785   0.130E-01    0.496E-02
RMM:   4    -0.330292197169E+03    0.85259E-04   -0.23617E-04   803   0.406E-02    0.242E-02
RMM:   5    -0.330292231515E+03   -0.34346E-04   -0.56041E-05   785   0.175E-02    0.840E-03
RMM:   6    -0.330292273754E+03   -0.42239E-04   -0.57897E-06   647   0.630E-03    0.411E-03
RMM:   7    -0.330292323944E+03   -0.50190E-04   -0.47515E-06   568   0.514E-03    0.230E-03
RMM:   8    -0.330292366910E+03   -0.42966E-04   -0.63504E-06   568   0.472E-03    0.208E-03
RMM:   9    -0.330292380133E+03   -0.13223E-04   -0.22420E-06   558   0.293E-03    0.795E-04
RMM:  10    -0.330292385451E+03   -0.53181E-05   -0.51344E-07   488   0.171E-03    0.464E-04
RMM:  11    -0.330292387272E+03   -0.18205E-05   -0.18506E-07   341   0.109E-03    0.272E-04
RMM:  12    -0.330292388590E+03   -0.13178E-05   -0.76733E-08   435   0.108E-03    0.212E-04
RMM:  13    -0.330292389582E+03   -0.99195E-06   -0.35450E-08   285   0.721E-04
   6 F= -.33029239E+03 E0= -.33028601E+03  d E =-.565989E-03
 trial-energy change:   -0.000566  1 .order   -0.000512   -0.007002    0.005978
 step:   0.4238(harm=  0.4190)  dis= 0.00239  next Energy=  -330.293743 (dE=-0.192E-02)
 bond charge predicted
       N       E                     dE             d eps       ncg     rms          rms(c)
DAV:   1    -0.330294103248E+03   -0.17147E-02   -0.15317E-01   812   0.132E+00    0.113E-01
RMM:   2    -0.330293980845E+03    0.12240E-03   -0.29567E-03   784   0.184E-01    0.697E-02
RMM:   3    -0.330293766310E+03    0.21453E-03   -0.53078E-04   785   0.590E-02    0.222E-02
RMM:   4    -0.330293745768E+03    0.20542E-04   -0.48014E-05   803   0.183E-02    0.109E-02
RMM:   5    -0.330293746444E+03   -0.67604E-06   -0.11494E-05   782   0.791E-03    0.380E-03
RMM:   6    -0.330293752650E+03   -0.62060E-05   -0.93797E-07   490   0.276E-03    0.184E-03
RMM:   7    -0.330293762194E+03   -0.95444E-05   -0.79351E-07   488   0.234E-03    0.105E-03
RMM:   8    -0.330293772950E+03   -0.10756E-04   -0.11524E-06   514   0.216E-03    0.103E-03
RMM:   9    -0.330293776366E+03   -0.34154E-05   -0.33120E-07   454   0.127E-03    0.358E-04
RMM:  10    -0.330293779316E+03   -0.29507E-05   -0.12126E-07   332   0.851E-04    0.198E-04
RMM:  11    -0.330293781712E+03   -0.23955E-05   -0.38594E-08   253   0.654E-04    0.126E-04
RMM:  12    -0.330293783118E+03   -0.14065E-05   -0.71560E-09   190   0.573E-04    0.722E-05
RMM:  13    -0.330293783977E+03   -0.85882E-06   -0.22026E-08   225   0.601E-04
   7 F= -.33029378E+03 E0= -.33028741E+03  d E =-.196038E-02
 curvature:  -0.27 expect dE=-0.807E-03 dE for cont linesearch -0.180E-06
 trial: gam= 0.33191 g(F)=  0.301E-02 g(S)=  0.510E-05 ort = 0.880E-04 (trialstep = 0.706E+00)
 search vector abs. value=  0.434E-02
 bond charge predicted
       N       E                     dE             d eps       ncg     rms          rms(c)
DAV:   1    -0.330293880017E+03   -0.96898E-04   -0.23128E-01   784   0.166E+00    0.114E-01
RMM:   2    -0.330294085193E+03   -0.20518E-03   -0.44348E-03   784   0.229E-01    0.719E-02
RMM:   3    -0.330293966646E+03    0.11855E-03   -0.31079E-04   792   0.499E-02    0.345E-02
RMM:   4    -0.330293937369E+03    0.29277E-04   -0.10121E-04   798   0.266E-02    0.111E-02
RMM:   5    -0.330293937282E+03    0.87395E-07   -0.10554E-05   785   0.814E-03    0.364E-03
RMM:   6    -0.330293941044E+03   -0.37626E-05   -0.82343E-07   491   0.282E-03    0.166E-03
RMM:   7    -0.330293946290E+03   -0.52462E-05   -0.44492E-07   486   0.186E-03    0.668E-04
RMM:   8    -0.330293949796E+03   -0.35056E-05   -0.23345E-07   398   0.121E-03    0.420E-04
RMM:   9    -0.330293953162E+03   -0.33658E-05   -0.26417E-07   358   0.108E-03    0.244E-04
RMM:  10    -0.330293954356E+03   -0.11942E-05   -0.14620E-07   337   0.846E-04    0.164E-04
RMM:  11    -0.330293954795E+03   -0.43947E-06   -0.31010E-08   259   0.632E-04
   8 F= -.33029395E+03 E0= -.33028759E+03  d E =-.170818E-03
 trial-energy change:   -0.000171  1 .order   -0.000214   -0.002151    0.001723
 step:   0.3804(harm=  0.3920)  dis= 0.00149  next Energy=  -330.294357 (dE=-0.573E-03)
 bond charge predicted
       N       E                     dE             d eps       ncg     rms          rms(c)
DAV:   1    -0.330294319615E+03   -0.36526E-03   -0.49210E-02   840   0.763E-01    0.526E-02
RMM:   2    -0.330294364191E+03   -0.44576E-04   -0.94335E-04   784   0.105E-01    0.331E-02
RMM:   3    -0.330294339782E+03    0.24409E-04   -0.66130E-05   792   0.230E-02    0.159E-02
RMM:   4    -0.330294334113E+03    0.56686E-05   -0.21533E-05   794   0.123E-02    0.507E-03
RMM:   5    -0.330294333824E+03    0.28940E-06   -0.18926E-06   497   0.376E-03
   9 F= -.33029433E+03 E0= -.33028796E+03  d E =-.549847E-03
 curvature:  -0.28 expect dE=-0.251E-03 dE for cont linesearch -0.305E-07
 trial: gam= 0.27740 g(F)=  0.842E-03 g(S)=  0.573E-04 ort = 0.218E-04 (trialstep = 0.641E+00)
 search vector abs. value=  0.125E-02
 bond charge predicted
       N       E                     dE             d eps       ncg     rms          rms(c)
DAV:   1    -0.330294435425E+03   -0.10131E-03   -0.56497E-02   812   0.813E-01    0.526E-02
RMM:   2    -0.330294497824E+03   -0.62399E-04   -0.10615E-03   787   0.111E-01    0.339E-02
RMM:   3    -0.330294479509E+03    0.18315E-04   -0.74889E-05   805   0.238E-02    0.166E-02
RMM:   4    -0.330294476267E+03    0.32422E-05   -0.16914E-05   788   0.113E-02    0.500E-03
RMM:   5    -0.330294476331E+03   -0.64138E-07   -0.14813E-06   493   0.347E-03
  10 F= -.33029448E+03 E0= -.33028811E+03  d E =-.142507E-03
 trial-energy change:   -0.000143  1 .order   -0.000158   -0.000580    0.000263
 step:   0.4247(harm=  0.4409)  dis= 0.00073  next Energy=  -330.294521 (dE=-0.188E-03)
 bond charge predicted
       N       E                     dE             d eps       ncg     rms          rms(c)
DAV:   1    -0.330294517835E+03   -0.41568E-04   -0.64170E-03   868   0.274E-01    0.178E-02
RMM:   2    -0.330294525651E+03   -0.78164E-05   -0.12028E-04   787   0.374E-02    0.115E-02
RMM:   3    -0.330294524219E+03    0.14318E-05   -0.82901E-06   772   0.806E-03    0.561E-03
RMM:   4    -0.330294524410E+03   -0.19059E-06   -0.18457E-06   480   0.407E-03
  11 F= -.33029452E+03 E0= -.33028816E+03  d E =-.190586E-03
 curvature:  -0.30 expect dE=-0.110E-03 dE for cont linesearch -0.972E-07
 trial: gam= 0.40585 g(F)=  0.330E-03 g(S)=  0.368E-04 ort =-0.200E-04 (trialstep = 0.598E+00)
 search vector abs. value=  0.555E-03
 bond charge predicted
       N       E                     dE             d eps       ncg     rms          rms(c)
DAV:   1    -0.330294610147E+03   -0.85927E-04   -0.20853E-02   812   0.496E-01    0.368E-02
RMM:   2    -0.330294615441E+03   -0.52941E-05   -0.40220E-04   784   0.681E-02    0.237E-02
RMM:   3    -0.330294598021E+03    0.17420E-04   -0.39908E-05   784   0.173E-02    0.978E-03
RMM:   4    -0.330294594593E+03    0.34281E-05   -0.95070E-06   788   0.822E-03    0.361E-03
RMM:   5    -0.330294594550E+03    0.42852E-07   -0.10375E-06   482   0.271E-03
  12 F= -.33029459E+03 E0= -.33028821E+03  d E =-.701398E-04
 trial-energy change:   -0.000070  1 .order   -0.000062   -0.000214    0.000090
 step:   0.4394(harm=  0.4216)  dis= 0.00058  next Energy=  -330.294606 (dE=-0.819E-04)
 bond charge predicted
       N       E                     dE             d eps       ncg     rms          rms(c)
DAV:   1    -0.330294605953E+03   -0.11360E-04   -0.14607E-03   840   0.131E-01    0.985E-03
RMM:   2    -0.330294607235E+03   -0.12821E-05   -0.28871E-05   784   0.182E-02    0.639E-03
RMM:   3    -0.330294606875E+03    0.35976E-06   -0.23520E-06   488   0.459E-03
  13 F= -.33029461E+03 E0= -.33028823E+03  d E =-.824650E-04
 curvature:  -0.32 expect dE=-0.355E-04 dE for cont linesearch -0.122E-12
 trial: gam= 0.26111 g(F)=  0.107E-03 g(S)=  0.304E-05 ort = 0.145E-07 (trialstep = 0.566E+00)
 search vector abs. value=  0.148E-03
 bond charge predicted
       N       E                     dE             d eps       ncg     rms          rms(c)
DAV:   1    -0.330294619382E+03   -0.12147E-04   -0.50190E-03   826   0.247E-01    0.172E-02
RMM:   2    -0.330294622156E+03   -0.27744E-05   -0.98528E-05   784   0.336E-02    0.108E-02
RMM:   3    -0.330294618980E+03    0.31766E-05   -0.10235E-05   783   0.847E-03    0.436E-03
RMM:   4    -0.330294618503E+03    0.47692E-06   -0.13655E-06   489   0.347E-03
  14 F= -.33029462E+03 E0= -.33028824E+03  d E =-.116278E-04
 trial-energy change:   -0.000012  1 .order   -0.000008   -0.000062    0.000046
 step:   0.3246(harm=  0.3246)  dis= 0.00017  next Energy=  -330.294625 (dE=-0.178E-04)
 bond charge predicted
       N       E                     dE             d eps       ncg     rms          rms(c)
DAV:   1    -0.330294628433E+03   -0.94533E-05   -0.91275E-04   840   0.105E-01    0.734E-03
RMM:   2    -0.330294628924E+03   -0.49039E-06   -0.16914E-05   777   0.139E-02    0.464E-03
RMM:   3    -0.330294628580E+03    0.34399E-06   -0.15857E-06   467   0.365E-03
  15 F= -.33029463E+03 E0= -.33028825E+03  d E =-.217045E-04
 curvature:  -0.22 expect dE=-0.569E-05 dE for cont linesearch -0.600E-07
 trial: gam= 0.16167 g(F)=  0.256E-04 g(S)=  0.458E-06 ort = 0.637E-05 (trialstep = 0.518E+00)
 search vector abs. value=  0.320E-04
 reached required accuracy - stopping structural energy minimisation
