# Supplementary material for: 3D hierarchical graphene matrices enable stable Zn anodes for aqueous Zn batteries
Source: Nat Commun. 2023 Jul 14;14:4205. doi: 10.1038/s41467-023-39947-8 (PMC10349079; doi:10.1038/s41467-023-39947-8)
Supplement: Supplementary file 11 — Source Data [file 41467_2023_39947_MOESM11_ESM.zip › RAW DATA/Supplementary information/Supplementary Fig.13 and 14/CN-Zn/N/s/vasprun.xml]

<?xml version="1.0" encoding="ISO-8859-1"?>
<modeling>
 <generator>
  <i name="program" type="string">vasp </i>
  <i name="version" type="string">5.4.4.18Apr17-6-g9f103f2a35  </i>
  <i name="subversion" type="string">(build Jul 31 2017 11:42:07) complex            parallel </i>
  <i name="platform" type="string">LinuxIFC </i>
  <i name="date" type="string">2023 01 30 </i>
  <i name="time" type="string">16:41:55 </i>
 </generator>
 <incar>
  <i type="string" name="SYSTEM">grapheneN</i>
  <i type="int" name="ISTART">     0</i>
  <i type="string" name="PREC">normal</i>
  <i type="string" name="ALGO">Fast</i>
  <i type="int" name="ISPIN">     1</i>
  <i type="int" name="ICHARG">     1</i>
  <i type="int" name="IBRION">     2</i>
  <i name="EDIFF">      0.00000100</i>
  <i name="EDIFFG">     -0.01000000</i>
  <i type="int" name="NSW">   500</i>
  <i type="int" name="ISIF">     4</i>
  <i type="int" name="ISYM">     0</i>
  <i name="ENCUT">    500.00000000</i>
  <i name="POTIM">      0.50000000</i>
  <i type="string" name="LREAL">A</i>
  <i type="int" name="ISMEAR">     0</i>
  <i name="SIGMA">      0.05000000</i>
  <i type="logical" name="LWAVE"> F  </i>
  <i type="logical" name="LCHARG"> F  </i>
  <v type="int" name="KPOINT_BSE">    -1     0     0     0</v>
 </incar>
 <structure name="primitive_cell" >
  <crystal>
   <varray name="basis" >
    <v>      12.78250027       0.00000000       0.00000000 </v>
    <v>       0.00000000       7.38000011       0.00000000 </v>
    <v>       0.00000000       0.00000000      15.00000000 </v>
   </varray>
   <i name="volume">   1415.02280149 </i>
   <varray name="rec_basis" >
    <v>       0.07823196       0.00000000       0.00000000 </v>
    <v>       0.00000000       0.13550135       0.00000000 </v>
    <v>       0.00000000       0.00000000       0.06666667 </v>
   </varray>
  </crystal>
  <varray name="positions" >
   <v>       0.16667000       0.16667000       0.25000000 </v>
   <v>       0.22222000       0.33333000       0.25000000 </v>
   <v>       0.05556000       0.16667000       0.25000000 </v>
   <v>       0.22222000       0.00000000       0.25000000 </v>
   <v>       0.33333000       0.33333000       0.25000000 </v>
   <v>       0.33333000       0.00000000       0.25000000 </v>
   <v>       0.16667000      -0.50000000       0.25000000 </v>
   <v>       0.00000000       0.33333000       0.25000000 </v>
   <v>       0.00000000       0.00000000       0.25000000 </v>
   <v>       0.16667000      -0.16667002       0.25000000 </v>
   <v>       0.38889000       0.16667000       0.25000000 </v>
   <v>       0.05556000      -0.50000000       0.25000000 </v>
   <v>       0.05556000      -0.16667002       0.25000000 </v>
   <v>       0.38889000      -0.50000000       0.25000000 </v>
   <v>       0.22222000      -0.33332998       0.25000000 </v>
   <v>      -0.11110997       0.33333000       0.25000000 </v>
   <v>       0.38889000      -0.16667002       0.25000000 </v>
   <v>      -0.11110997       0.00000000       0.25000000 </v>
   <v>      -0.50000000       0.16667000       0.25000000 </v>
   <v>       0.33333000      -0.33332998       0.25000000 </v>
   <v>       0.00000000      -0.33332998       0.25000000 </v>
   <v>      -0.16667002       0.16667000       0.25000000 </v>
   <v>      -0.50000000      -0.50000000       0.25000000 </v>
   <v>      -0.50000000      -0.16667002       0.25000000 </v>
   <v>      -0.16667002      -0.50000000       0.25000000 </v>
   <v>      -0.16667002      -0.16667002       0.25000000 </v>
   <v>      -0.44444001       0.33333000       0.25000000 </v>
   <v>      -0.44444001       0.00000000       0.25000000 </v>
   <v>      -0.11110997      -0.33332998       0.25000000 </v>
   <v>      -0.27778000       0.16667000       0.25000000 </v>
   <v>      -0.44444001      -0.33332998       0.25000000 </v>
   <v>      -0.27778000      -0.50000000       0.25000000 </v>
   <v>      -0.27778000      -0.16667002       0.25000000 </v>
   <v>      -0.33332998       0.33333000       0.25000000 </v>
   <v>      -0.33332998       0.00000000       0.25000000 </v>
   <v>      -0.33332998      -0.33332998       0.25000000 </v>
  </varray>
 </structure>
 <varray name="primitive_index" >
  <v type="int" >        1 </v>
  <v type="int" >       16 </v>
  <v type="int" >        3 </v>
  <v type="int" >        4 </v>
  <v type="int" >       17 </v>
  <v type="int" >        6 </v>
  <v type="int" >       13 </v>
  <v type="int" >       14 </v>
  <v type="int" >        2 </v>
  <v type="int" >       24 </v>
  <v type="int" >        7 </v>
  <v type="int" >       15 </v>
  <v type="int" >       26 </v>
  <v type="int" >       18 </v>
  <v type="int" >       27 </v>
  <v type="int" >       23 </v>
  <v type="int" >       30 </v>
  <v type="int" >       12 </v>
  <v type="int" >        5 </v>
  <v type="int" >       29 </v>
  <v type="int" >       25 </v>
  <v type="int" >        9 </v>
  <v type="int" >       36 </v>
  <v type="int" >       28 </v>
  <v type="int" >       20 </v>
  <v type="int" >       32 </v>
  <v type="int" >       19 </v>
  <v type="int" >        8 </v>
  <v type="int" >       35 </v>
  <v type="int" >       11 </v>
  <v type="int" >       31 </v>
  <v type="int" >       22 </v>
  <v type="int" >       34 </v>
  <v type="int" >       21 </v>
  <v type="int" >       10 </v>
  <v type="int" >       33 </v>
 </varray>
 <kpoints>
  <generation param="Gamma">
   <v type="int" name="divisions">       2        3        1 </v>
   <v name="usershift">      0.00000000       0.00000000       0.00000000 </v>
   <v name="genvec1">      0.50000000       0.00000000       0.00000000 </v>
   <v name="genvec2">      0.00000000       0.33333333       0.00000000 </v>
   <v name="genvec3">      0.00000000       0.00000000       1.00000000 </v>
   <v name="shift">      0.00000000       0.00000000       0.00000000 </v>
  </generation>
  <varray name="kpointlist" >
   <v>       0.00000000       0.00000000       0.00000000 </v>
   <v>       0.50000000       0.00000000       0.00000000 </v>
   <v>       0.00000000       0.33333333       0.00000000 </v>
   <v>       0.50000000       0.33333333       0.00000000 </v>
  </varray>
  <varray name="weights" >
   <v>       0.16666667 </v>
   <v>       0.16666667 </v>
   <v>       0.33333333 </v>
   <v>       0.33333333 </v>
  </varray>
 </kpoints>
 <parameters>
  <separator name="general" >
   <i type="string" name="SYSTEM">grapheneN</i>
   <i type="logical" name="LCOMPAT"> F  </i>
  </separator>
  <separator name="electronic" >
   <i type="string" name="PREC">normal</i>
   <i name="ENMAX">    500.00000000</i>
   <i name="ENAUG">    644.87300000</i>
   <i name="EDIFF">      0.00000100</i>
   <i type="int" name="IALGO">    68</i>
   <i type="int" name="IWAVPR">    11</i>
   <i type="int" name="NBANDS">    98</i>
   <i name="NELECT">    145.00000000</i>
   <i type="int" name="TURBO">     0</i>
   <i type="int" name="IRESTART">     0</i>
   <i type="int" name="NREBOOT">     0</i>
   <i type="int" name="NMIN">     0</i>
   <i name="EREF">      0.00000000</i>
   <separator name="electronic smearing" >
    <i type="int" name="ISMEAR">     0</i>
    <i name="SIGMA">      0.05000000</i>
    <i name="KSPACING">      0.50000000</i>
    <i type="logical" name="KGAMMA"> T  </i>
   </separator>
   <separator name="electronic projectors" >
    <i type="logical" name="LREAL"> T  </i>
    <v name="ROPT">     -0.00050000     -0.00050000</v>
    <i type="int" name="LMAXPAW">  -100</i>
    <i type="int" name="LMAXMIX">     2</i>
    <i type="logical" name="NLSPLINE"> F  </i>
   </separator>
   <separator name="electronic startup" >
    <i type="int" name="ISTART">     0</i>
    <i type="int" name="ICHARG">     1</i>
    <i type="int" name="INIWAV">     1</i>
   </separator>
   <separator name="electronic spin" >
    <i type="int" name="ISPIN">     1</i>
    <i type="logical" name="LNONCOLLINEAR"> F  </i>
    <v name="MAGMOM">      1.00000000      1.00000000      1.00000000      1.00000000      1.00000000      1.00000000      1.00000000      1.00000000      1.00000000      1.00000000      1.00000000      1.00000000      1.00000000      1.00000000      1.00000000      1.00000000      1.00000000      1.00000000      1.00000000      1.00000000
      1.00000000      1.00000000      1.00000000      1.00000000      1.00000000      1.00000000      1.00000000      1.00000000      1.00000000      1.00000000      1.00000000      1.00000000      1.00000000      1.00000000      1.00000000      1.00000000</v>
    <i name="NUPDOWN">     -1.00000000</i>
    <i type="logical" name="LSORBIT"> F  </i>
    <v name="SAXIS">      0.00000000      0.00000000      1.00000000</v>
    <i type="logical" name="LSPIRAL"> F  </i>
    <v name="QSPIRAL">      0.00000000      0.00000000      0.00000000</v>
    <i type="logical" name="LZEROZ"> F  </i>
   </separator>
   <separator name="electronic exchange-correlation" >
    <i type="logical" name="LASPH"> F  </i>
    <i type="logical" name="LMETAGGA"> F  </i>
   </separator>
   <separator name="electronic convergence" >
    <i type="int" name="NELM">    60</i>
    <i type="int" name="NELMDL">    -5</i>
    <i type="int" name="NELMIN">     2</i>
    <i name="ENINI">    500.00000000</i>
    <separator name="electronic convergence detail" >
     <i type="logical" name="LDIAG"> T  </i>
     <i type="logical" name="LSUBROT"> F  </i>
     <i name="WEIMIN">      0.00100000</i>
     <i name="EBREAK">      0.00000000</i>
     <i name="DEPER">      0.30000000</i>
     <i type="int" name="NRMM">     4</i>
     <i name="TIME">      0.40000000</i>
    </separator>
   </separator>
   <separator name="electronic mixer" >
    <i name="AMIX">      0.40000000</i>
    <i name="BMIX">      1.00000000</i>
    <i name="AMIN">      0.10000000</i>
    <i name="AMIX_MAG">      1.60000000</i>
    <i name="BMIX_MAG">      1.00000000</i>
    <separator name="electronic mixer details" >
     <i type="int" name="IMIX">     4</i>
     <i type="logical" name="MIXFIRST"> F  </i>
     <i type="int" name="MAXMIX">   -45</i>
     <i name="WC">    100.00000000</i>
     <i type="int" name="INIMIX">     1</i>
     <i type="int" name="MIXPRE">     1</i>
     <i type="int" name="MREMOVE">     5</i>
    </separator>
   </separator>
   <separator name="electronic dipolcorrection" >
    <i type="logical" name="LDIPOL"> F  </i>
    <i type="logical" name="LMONO"> F  </i>
    <i type="int" name="IDIPOL">     0</i>
    <i name="EPSILON">      1.00000000</i>
    <v name="DIPOL">   -100.00000000   -100.00000000   -100.00000000</v>
    <i name="EFIELD">      0.00000000</i>
   </separator>
  </separator>
  <separator name="grids" >
   <i type="int" name="NGX">    70</i>
   <i type="int" name="NGY">    40</i>
   <i type="int" name="NGZ">    84</i>
   <i type="int" name="NGXF">   140</i>
   <i type="int" name="NGYF">    80</i>
   <i type="int" name="NGZF">   168</i>
   <i type="logical" name="ADDGRID"> F  </i>
  </separator>
  <separator name="ionic" >
   <i type="int" name="NSW">   500</i>
   <i type="int" name="IBRION">     2</i>
   <i type="int" name="MDALGO">     0</i>
   <i type="int" name="ISIF">     4</i>
   <i name="PSTRESS">      0.00000000</i>
   <i name="EDIFFG">     -0.01000000</i>
   <i type="int" name="NFREE">     1</i>
   <i name="POTIM">      0.50000000</i>
   <i name="SMASS">     -3.00000000</i>
   <i name="SCALEE">      1.00000000</i>
  </separator>
  <separator name="ionic md" >
   <i name="TEBEG">      0.00010000</i>
   <i name="TEEND">      0.00010000</i>
   <i type="int" name="NBLOCK">     1</i>
   <i type="int" name="KBLOCK">   500</i>
   <i type="int" name="NPACO">   256</i>
   <i name="APACO">     16.00000000</i>
  </separator>
  <separator name="symmetry" >
   <i type="int" name="ISYM">     0</i>
   <i name="SYMPREC">      0.00001000</i>
  </separator>
  <separator name="dos" >
   <i type="int" name="LORBIT">     0</i>
   <v name="RWIGS">     -1.00000000     -1.00000000</v>
   <i type="int" name="NEDOS">   301</i>
   <i name="EMIN">     10.00000000</i>
   <i name="EMAX">    -10.00000000</i>
   <i name="EFERMI">      0.00000000</i>
  </separator>
  <separator name="writing" >
   <i type="int" name="NWRITE">     2</i>
   <i type="logical" name="LWAVE"> F  </i>
   <i type="logical" name="LDOWNSAMPLE"> F  </i>
   <i type="logical" name="LCHARG"> F  </i>
   <i type="logical" name="LPARD"> F  </i>
   <i type="logical" name="LVTOT"> F  </i>
   <i type="logical" name="LVHAR"> F  </i>
   <i type="logical" name="LELF"> F  </i>
   <i type="logical" name="LOPTICS"> F  </i>
   <v name="STM">      0.00000000      0.00000000      0.00000000      0.00000000      0.00000000      0.00000000      0.00000000</v>
  </separator>
  <separator name="performance" >
   <i type="int" name="NPAR">    14</i>
   <i type="int" name="NSIM">     4</i>
   <i type="int" name="NBLK">    -1</i>
   <i type="logical" name="LPLANE"> T  </i>
   <i type="logical" name="LSCALAPACK"> T  </i>
   <i type="logical" name="LSCAAWARE"> F  </i>
   <i type="logical" name="LSCALU"> F  </i>
   <i type="logical" name="LASYNC"> F  </i>
   <i type="logical" name="LORBITALREAL"> F  </i>
  </separator>
  <separator name="miscellaneous" >
   <i type="int" name="IDIOT">     3</i>
   <i type="int" name="ISPECIAL">     0</i>
   <i type="logical" name="LMUSIC"> F  </i>
   <v name="POMASS">     12.01100000     14.00100000</v>
   <v name="DARWINR">      0.00000000      0.00000000</v>
   <v name="DARWINV">      1.00000000      1.00000000</v>
   <i type="logical" name="LCORR"> T  </i>
  </separator>
  <i type="logical" name="GGA_COMPAT"> T  </i>
  <i type="logical" name="LBERRY"> F  </i>
  <i type="int" name="ICORELEVEL">     0</i>
  <i type="logical" name="LDAU"> F  </i>
  <i type="int" name="I_CONSTRAINED_M">     0</i>
  <separator name="electronic exchange-correlation" >
   <i type="string" name="GGA">--</i>
   <i type="int" name="VOSKOWN">     0</i>
   <i type="logical" name="LHFCALC"> F  </i>
   <i type="string" name="PRECFOCK"></i>
   <i type="logical" name="LSYMGRAD"> F  </i>
   <i type="logical" name="LHFONE"> F  </i>
   <i type="logical" name="LRHFCALC"> F  </i>
   <i type="logical" name="LTHOMAS"> F  </i>
   <i type="logical" name="LMODELHF"> F  </i>
   <i name="ENCUT4O">     -1.00000000</i>
   <i type="int" name="EXXOEP">     0</i>
   <i type="int" name="FOURORBIT">     0</i>
   <i name="AEXX">      0.00000000</i>
   <i name="HFALPHA">      0.00000000</i>
   <i name="MCALPHA">      0.00000000</i>
   <i name="ALDAX">      1.00000000</i>
   <i name="AGGAX">      1.00000000</i>
   <i name="ALDAC">      1.00000000</i>
   <i name="AGGAC">      1.00000000</i>
   <i type="int" name="NKREDX">     1</i>
   <i type="int" name="NKREDY">     1</i>
   <i type="int" name="NKREDZ">     1</i>
   <i type="logical" name="SHIFTRED"> F  </i>
   <i type="logical" name="ODDONLY"> F  </i>
   <i type="logical" name="EVENONLY"> F  </i>
   <i type="int" name="LMAXFOCK">     0</i>
   <i type="int" name="NMAXFOCKAE">     0</i>
   <i type="logical" name="LFOCKAEDFT"> F  </i>
   <i name="HFSCREEN">      0.00000000</i>
   <i name="HFSCREENC">      0.00000000</i>
   <i type="int" name="NBANDSGWLOW">     0</i>
  </separator>
  <separator name="vdW DFT" >
   <i type="logical" name="LUSE_VDW"> F  </i>
   <i name="Zab_VDW">     -0.84910000</i>
   <i name="PARAM1">      0.12340000</i>
   <i name="PARAM2">      1.00000000</i>
   <i name="PARAM3">      0.00000000</i>
  </separator>
  <separator name="model GW" >
   <i type="int" name="MODEL_GW">     0</i>
   <i name="MODEL_EPS0">     23.58371336</i>
   <i name="MODEL_ALPHA">      1.00000000</i>
  </separator>
  <separator name="linear response parameters" >
   <i type="logical" name="LEPSILON"> F  </i>
   <i type="logical" name="LRPA"> F  </i>
   <i type="logical" name="LNABLA"> F  </i>
   <i type="logical" name="LVEL"> F  </i>
   <i type="int" name="KINTER">     0</i>
   <i name="CSHIFT">      0.10000000</i>
   <i name="OMEGAMAX">     -1.00000000</i>
   <i name="DEG_THRESHOLD">      0.00200000</i>
   <i name="RTIME">     -0.10000000</i>
   <i name="WPLASMAI">      0.00000000</i>
   <v name="DFIELD">      0.00000000      0.00000000      0.00000000</v>
   <v name="WPLASMA">      0.00000000      0.00000000      0.00000000      0.00000000      0.00000000      0.00000000      0.00000000      0.00000000      0.00000000</v>
  </separator>
  <separator name="orbital magnetization" >
   <i type="logical" name="NUCIND"> F  </i>
   <v name="MAGPOS">      0.00000000      0.00000000      0.00000000</v>
   <i type="logical" name="LNICSALL"> T  </i>
   <i type="logical" name="ORBITALMAG"> F  </i>
   <i type="logical" name="LMAGBLOCH"> F  </i>
   <i type="logical" name="LCHIMAG"> F  </i>
   <i type="logical" name="LGAUGE"> T  </i>
   <i type="int" name="MAGATOM">     0</i>
   <v name="MAGDIPOL">      0.00000000      0.00000000      0.00000000</v>
   <v name="AVECCONST">      0.00000000      0.00000000      0.00000000</v>
  </separator>
  <separator name="response functions" >
   <i type="logical" name="LADDER"> F  </i>
   <i type="logical" name="LRPAFORCE"> F  </i>
   <i type="logical" name="LFXC"> F  </i>
   <i type="logical" name="LHARTREE"> T  </i>
   <i type="int" name="IBSE">     0</i>
   <v type="int" name="KPOINT">    -1     0     0     0</v>
   <i type="logical" name="LTCTE"> F  </i>
   <i type="logical" name="LTETE"> F  </i>
   <i type="logical" name="LTRIPLET"> F  </i>
   <i type="logical" name="LFXCEPS"> F  </i>
   <i type="logical" name="LFXHEG"> F  </i>
   <i type="int" name="NATURALO">     2</i>
   <i type="logical" name="L2ORDER"> F  </i>
   <i type="logical" name="LMP2LT"> F  </i>
   <i type="logical" name="LUSEW"> F  </i>
   <i name="ENCUTGW">     -2.00000000</i>
   <i name="ENCUTGWSOFT">     -2.00000000</i>
   <i name="ENCUTLF">     -1.00000000</i>
   <i type="int" name="LMAXMP2">    -1</i>
   <i name="SCISSOR">      0.00000000</i>
   <i type="int" name="NOMEGA">     0</i>
   <i type="int" name="NOMEGAR">     0</i>
   <i type="int" name="NBANDSGW">    -1</i>
   <i type="int" name="NBANDSO">    -1</i>
   <i type="int" name="NBANDSV">    -1</i>
   <i type="int" name="NELM">     1</i>
   <i type="int" name="NELMHF">     1</i>
   <i type="int" name="DIM">     3</i>
   <i type="int" name="ANTIRES">     0</i>
   <i name="OMEGAMAX">    -30.00000000</i>
   <i name="OMEGAMIN">    -30.00000000</i>
   <i name="OMEGATL">   -200.00000000</i>
   <i type="int" name="OMEGAGRID">   140</i>
   <i name="CSHIFT">     -0.10000000</i>
   <i type="logical" name="SELFENERGY"> F  </i>
   <i type="logical" name="LSPECTRAL"> F  </i>
   <i type="logical" name="LSPECTRALGW"> F  </i>
   <i type="logical" name="LSINGLES"> F  </i>
   <i type="logical" name="LFERMIGW"> F  </i>
   <i type="logical" name="ODDONLYGW"> F  </i>
   <i type="logical" name="EVENONLYGW"> F  </i>
   <i type="int" name="NKREDLFX">     1</i>
   <i type="int" name="NKREDLFY">     1</i>
   <i type="int" name="NKREDLFZ">     1</i>
   <i type="int" name="MAXMEM">  2800</i>
   <i type="int" name="TELESCOPE">     0</i>
   <i type="int" name="TAUPAR">     1</i>
   <i type="int" name="OMEGAPAR">    -1</i>
   <i name="LAMBDA">      1.00000000</i>
  </separator>
  <separator name="External order field" >
   <i name="OFIELD_KAPPA">      0.00000000</i>
   <v name="OFIELD_K">      0.00000000      0.00000000      0.00000000</v>
   <i name="OFIELD_Q6_NEAR">      0.00000000</i>
   <i name="OFIELD_Q6_FAR">      0.00000000</i>
   <i name="OFIELD_A">      0.00000000</i>
  </separator>
 </parameters>
 <atominfo>
  <atoms>      36 </atoms>
  <types>       2 </types>
  <array name="atoms" >
   <dimension dim="1">ion</dimension>
   <field type="string">element</field>
   <field type="int">atomtype</field>
   <set>
    <rc><c>C </c><c>   1</c></rc>
    <rc><c>C </c><c>   1</c></rc>
    <rc><c>C </c><c>   1</c></rc>
    <rc><c>C </c><c>   1</c></rc>
    <rc><c>C </c><c>   1</c></rc>
    <rc><c>C </c><c>   1</c></rc>
    <rc><c>C </c><c>   1</c></rc>
    <rc><c>C </c><c>   1</c></rc>
    <rc><c>C </c><c>   1</c></rc>
    <rc><c>C </c><c>   1</c></rc>
    <rc><c>C </c><c>   1</c></rc>
    <rc><c>C </c><c>   1</c></rc>
    <rc><c>C </c><c>   1</c></rc>
    <rc><c>C </c><c>   1</c></rc>
    <rc><c>C </c><c>   1</c></rc>
    <rc><c>C </c><c>   1</c></rc>
    <rc><c>C </c><c>   1</c></rc>
    <rc><c>C </c><c>   1</c></rc>
    <rc><c>C </c><c>   1</c></rc>
    <rc><c>C </c><c>   1</c></rc>
    <rc><c>C </c><c>   1</c></rc>
    <rc><c>C </c><c>   1</c></rc>
    <rc><c>C </c><c>   1</c></rc>
    <rc><c>C </c><c>   1</c></rc>
    <rc><c>C </c><c>   1</c></rc>
    <rc><c>C </c><c>   1</c></rc>
    <rc><c>C </c><c>   1</c></rc>
    <rc><c>C </c><c>   1</c></rc>
    <rc><c>C </c><c>   1</c></rc>
    <rc><c>C </c><c>   1</c></rc>
    <rc><c>C </c><c>   1</c></rc>
    <rc><c>C </c><c>   1</c></rc>
    <rc><c>C </c><c>   1</c></rc>
    <rc><c>C </c><c>   1</c></rc>
    <rc><c>C </c><c>   1</c></rc>
    <rc><c>N </c><c>   2</c></rc>
   </set>
  </array>
  <array name="atomtypes" >
   <dimension dim="1">type</dimension>
   <field type="int">atomspertype</field>
   <field type="string">element</field>
   <field>mass</field>
   <field>valence</field>
   <field type="string">pseudopotential</field>
   <set>
    <rc><c>  35</c><c>C </c><c>     12.01100000</c><c>      4.00000000</c><c>  PAW_PBE C 08Apr2002                   </c></rc>
    <rc><c>   1</c><c>N </c><c>     14.00100000</c><c>      5.00000000</c><c>  PAW_PBE N 08Apr2002                   </c></rc>
   </set>
  </array>
 </atominfo>
 <structure name="initialpos" >
  <crystal>
   <varray name="basis" >
    <v>      12.78250027       0.00000000       0.00000000 </v>
    <v>       0.00000000       7.38000011       0.00000000 </v>
    <v>       0.00000000       0.00000000      15.00000000 </v>
   </varray>
   <i name="volume">   1415.02280149 </i>
   <varray name="rec_basis" >
    <v>       0.07823196       0.00000000       0.00000000 </v>
    <v>       0.00000000       0.13550135       0.00000000 </v>
    <v>       0.00000000       0.00000000       0.06666667 </v>
   </varray>
  </crystal>
  <varray name="positions" >
   <v>       0.16666999       0.16666999       0.25000000 </v>
   <v>       0.00000000       0.00000000       0.25000000 </v>
   <v>       0.05556000       0.16666999       0.25000000 </v>
   <v>       0.22222000       0.00000000       0.25000000 </v>
   <v>       0.50000000       0.16666999       0.25000000 </v>
   <v>       0.33333001       0.00000000       0.25000000 </v>
   <v>       0.38889000       0.16666999       0.25000000 </v>
   <v>       0.55555999       0.00000000       0.25000000 </v>
   <v>       0.83332998       0.16666999       0.25000000 </v>
   <v>       0.66667002       0.00000000       0.25000000 </v>
   <v>       0.72222000       0.16666999       0.25000000 </v>
   <v>       0.88889003       0.00000000       0.25000000 </v>
   <v>       0.16666999       0.50000000       0.25000000 </v>
   <v>       0.00000000       0.33333001       0.25000000 </v>
   <v>       0.05556000       0.50000000       0.25000000 </v>
   <v>       0.22222000       0.33333001       0.25000000 </v>
   <v>       0.33333001       0.33333001       0.25000000 </v>
   <v>       0.38889000       0.50000000       0.25000000 </v>
   <v>       0.55555999       0.33333001       0.25000000 </v>
   <v>       0.83332998       0.50000000       0.25000000 </v>
   <v>       0.66667002       0.33333001       0.25000000 </v>
   <v>       0.72222000       0.50000000       0.25000000 </v>
   <v>       0.88889003       0.33333001       0.25000000 </v>
   <v>       0.16666999       0.83332998       0.25000000 </v>
   <v>       0.00000000       0.66667002       0.25000000 </v>
   <v>       0.05556000       0.83332998       0.25000000 </v>
   <v>       0.22222000       0.66667002       0.25000000 </v>
   <v>       0.50000000       0.83332998       0.25000000 </v>
   <v>       0.33333001       0.66667002       0.25000000 </v>
   <v>       0.38889000       0.83332998       0.25000000 </v>
   <v>       0.55555999       0.66667002       0.25000000 </v>
   <v>       0.83332998       0.83332998       0.25000000 </v>
   <v>       0.66667002       0.66667002       0.25000000 </v>
   <v>       0.72222000       0.83332998       0.25000000 </v>
   <v>       0.88889003       0.66667002       0.25000000 </v>
   <v>       0.50000000       0.50000000       0.25000000 </v>
  </varray>
 </structure>
 <calculation>
  <scstep>
   <time name="dav">    0.93    1.00</time>
   <time name="total">    0.98    1.06</time>
   <energy>
    <i name="alphaZ">     75.86328590 </i>
    <i name="ewald">  15365.79322026 </i>
    <i name="hartreedc"> -19405.47350536 </i>
    <i name="XCdc">    481.98778795 </i>
    <i name="pawpsdc">   4003.20435491 </i>
    <i name="pawaedc">  -4024.32454231 </i>
    <i name="eentropy">     -0.01672367 </i>
    <i name="bandstr">   -617.71176464 </i>
    <i name="atom">   5414.72960801 </i>
    <i name="e_fr_energy">   1294.05172105 </i>
    <i name="e_wo_entrp">   1294.06844472 </i>
    <i name="e_0_energy">   1294.06008288 </i>
   </energy>
  </scstep>
  <scstep>
   <time name="dav">    1.16    1.16</time>
   <time name="total">    1.16    1.16</time>
   <energy>
    <i name="e_fr_energy">   -121.04688820 </i>
    <i name="e_wo_entrp">   -121.04675829 </i>
    <i name="e_0_energy">   -121.04682324 </i>
   </energy>
  </scstep>
  <scstep>
   <time name="dav">    1.14    1.14</time>
   <time name="total">    1.14    1.14</time>
   <energy>
    <i name="e_fr_energy">   -346.50712429 </i>
    <i name="e_wo_entrp">   -346.50326669 </i>
    <i name="e_0_energy">   -346.50519549 </i>
   </energy>
  </scstep>
  <scstep>
   <time name="dav">    1.08    1.08</time>
   <time name="total">    1.08    1.09</time>
   <energy>
    <i name="e_fr_energy">   -353.20946441 </i>
    <i name="e_wo_entrp">   -353.20402289 </i>
    <i name="e_0_energy">   -353.20674365 </i>
   </energy>
  </scstep>
  <scstep>
   <time name="dav">    1.07    1.07</time>
   <time name="total">    1.10    1.11</time>
   <energy>
    <i name="e_fr_energy">   -353.41012426 </i>
    <i name="e_wo_entrp">   -353.40498796 </i>
    <i name="e_0_energy">   -353.40755611 </i>
   </energy>
  </scstep>
  <scstep>
   <time name="diag">    0.21    0.21</time>
   <time name="diis">    0.37    0.37</time>
   <time name="orth">    0.05    0.05</time>
   <time name="total">    0.70    0.71</time>
   <energy>
    <i name="e_fr_energy">   -336.56523715 </i>
    <i name="e_wo_entrp">   -336.55240472 </i>
    <i name="e_0_energy">   -336.55882094 </i>
   </energy>
  </scstep>
  <scstep>
   <time name="diag">    0.20    0.20</time>
   <time name="diis">    0.36    0.36</time>
   <time name="orth">    0.05    0.05</time>
   <time name="total">    0.68    0.69</time>
   <energy>
    <i name="e_fr_energy">   -330.39498820 </i>
    <i name="e_wo_entrp">   -330.38270998 </i>
    <i name="e_0_energy">   -330.38884909 </i>
   </energy>
  </scstep>
  <scstep>
   <time name="diag">    0.20    0.20</time>
   <time name="diis">    0.42    0.42</time>
   <time name="orth">    0.05    0.05</time>
   <time name="total">    0.74    0.74</time>
   <energy>
    <i name="e_fr_energy">   -330.33282430 </i>
    <i name="e_wo_entrp">   -330.32011613 </i>
    <i name="e_0_energy">   -330.32647022 </i>
   </energy>
  </scstep>
  <scstep>
   <time name="diag">    0.23    0.23</time>
   <time name="diis">    0.38    0.38</time>
   <time name="orth">    0.05    0.05</time>
   <time name="total">    0.73    0.73</time>
   <energy>
    <i name="e_fr_energy">   -330.26377868 </i>
    <i name="e_wo_entrp">   -330.25115166 </i>
    <i name="e_0_energy">   -330.25746517 </i>
   </energy>
  </scstep>
  <scstep>
   <time name="diag">    0.20    0.20</time>
   <time name="diis">    0.36    0.36</time>
   <time name="orth">    0.05    0.05</time>
   <time name="total">    0.69    0.69</time>
   <energy>
    <i name="e_fr_energy">   -330.26028130 </i>
    <i name="e_wo_entrp">   -330.24766718 </i>
    <i name="e_0_energy">   -330.25397424 </i>
   </energy>
  </scstep>
  <scstep>
   <time name="diag">    0.23    0.23</time>
   <time name="diis">    0.44    0.44</time>
   <time name="orth">    0.05    0.05</time>
   <time name="total">    0.80    0.80</time>
   <energy>
    <i name="e_fr_energy">   -330.24819281 </i>
    <i name="e_wo_entrp">   -330.23558228 </i>
    <i name="e_0_energy">   -330.24188754 </i>
   </energy>
  </scstep>
  <scstep>
   <time name="diag">    0.21    0.21</time>
   <time name="diis">    0.38    0.38</time>
   <time name="orth">    0.05    0.05</time>
   <time name="total">    0.71    0.71</time>
   <energy>
    <i name="e_fr_energy">   -330.24083930 </i>
    <i name="e_wo_entrp">   -330.22828129 </i>
    <i name="e_0_energy">   -330.23456030 </i>
   </energy>
  </scstep>
  <scstep>
   <time name="diag">    0.20    0.20</time>
   <time name="diis">    0.37    0.37</time>
   <time name="orth">    0.05    0.05</time>
   <time name="total">    0.70    0.70</time>
   <energy>
    <i name="e_fr_energy">   -330.24571290 </i>
    <i name="e_wo_entrp">   -330.23313000 </i>
    <i name="e_0_energy">   -330.23942145 </i>
   </energy>
  </scstep>
  <scstep>
   <time name="diag">    0.29    0.29</time>
   <time name="diis">    0.37    0.37</time>
   <time name="orth">    0.05    0.05</time>
   <time name="total">    0.77    0.78</time>
   <energy>
    <i name="e_fr_energy">   -330.25505883 </i>
    <i name="e_wo_entrp">   -330.24249492 </i>
    <i name="e_0_energy">   -330.24877687 </i>
   </energy>
  </scstep>
  <scstep>
   <time name="diag">    0.20    0.20</time>
   <time name="diis">    0.37    0.37</time>
   <time name="orth">    0.05    0.05</time>
   <time name="total">    0.69    0.70</time>
   <energy>
    <i name="e_fr_energy">   -330.25894687 </i>
    <i name="e_wo_entrp">   -330.24637775 </i>
    <i name="e_0_energy">   -330.25266231 </i>
   </energy>
  </scstep>
  <scstep>
   <time name="diag">    0.21    0.22</time>
   <time name="diis">    0.37    0.37</time>
   <time name="orth">    0.05    0.05</time>
   <time name="total">    0.71    0.71</time>
   <energy>
    <i name="e_fr_energy">   -330.26126469 </i>
    <i name="e_wo_entrp">   -330.24869172 </i>
    <i name="e_0_energy">   -330.25497821 </i>
   </energy>
  </scstep>
  <scstep>
   <time name="diag">    0.20    0.20</time>
   <time name="diis">    0.28    0.28</time>
   <time name="orth">    0.05    0.05</time>
   <time name="total">    0.60    0.61</time>
   <energy>
    <i name="e_fr_energy">   -330.26197653 </i>
    <i name="e_wo_entrp">   -330.24940256 </i>
    <i name="e_0_energy">   -330.25568954 </i>
   </energy>
  </scstep>
  <scstep>
   <time name="diag">    0.20    0.20</time>
   <time name="diis">    0.29    0.29</time>
   <time name="orth">    0.05    0.05</time>
   <time name="total">    0.61    0.62</time>
   <energy>
    <i name="e_fr_energy">   -330.26227147 </i>
    <i name="e_wo_entrp">   -330.24969837 </i>
    <i name="e_0_energy">   -330.25598492 </i>
   </energy>
  </scstep>
  <scstep>
   <time name="diag">    0.20    0.20</time>
   <time name="diis">    0.26    0.26</time>
   <time name="orth">    0.05    0.05</time>
   <time name="total">    0.58    0.58</time>
   <energy>
    <i name="e_fr_energy">   -330.26231940 </i>
    <i name="e_wo_entrp">   -330.24974708 </i>
    <i name="e_0_energy">   -330.25603324 </i>
   </energy>
  </scstep>
  <scstep>
   <time name="diag">    0.20    0.20</time>
   <time name="diis">    0.24    0.24</time>
   <time name="orth">    0.05    0.05</time>
   <time name="total">    0.56    0.57</time>
   <energy>
    <i name="e_fr_energy">   -330.26233106 </i>
    <i name="e_wo_entrp">   -330.24975832 </i>
    <i name="e_0_energy">   -330.25604469 </i>
   </energy>
  </scstep>
  <scstep>
   <time name="diag">    0.20    0.20</time>
   <time name="diis">    0.21    0.21</time>
   <time name="orth">    0.05    0.05</time>
   <time name="total">    0.53    0.53</time>
   <energy>
    <i name="e_fr_energy">   -330.26233313 </i>
    <i name="e_wo_entrp">   -330.24976050 </i>
    <i name="e_0_energy">   -330.25604682 </i>
   </energy>
  </scstep>
  <scstep>
   <time name="diag">    0.20    0.20</time>
   <time name="diis">    0.19    0.19</time>
   <time name="orth">    0.05    0.05</time>
   <time name="total">    0.48    0.48</time>
   <energy>
    <i name="alphaZ">     75.86328590 </i>
    <i name="ewald">  15365.79322026 </i>
    <i name="hartreedc"> -19996.48180909 </i>
    <i name="XCdc">    503.17199669 </i>
    <i name="pawpsdc">  15320.44899017 </i>
    <i name="pawaedc"> -15345.89759437 </i>
    <i name="eentropy">     -0.01257262 </i>
    <i name="bandstr">  -1667.87745844 </i>
    <i name="atom">   5414.72960801 </i>
    <i name="e_fr_energy">   -330.26233349 </i>
    <i name="e_wo_entrp">   -330.24976086 </i>
    <i name="e_0_energy">   -330.25604718 </i>
   </energy>
  </scstep>
  <structure>
   <crystal>
    <varray name="basis" >
     <v>      12.78250027       0.00000000       0.00000000 </v>
     <v>       0.00000000       7.38000011       0.00000000 </v>
     <v>       0.00000000       0.00000000      15.00000000 </v>
    </varray>
    <i name="volume">   1415.02280149 </i>
    <varray name="rec_basis" >
     <v>       0.07823196       0.00000000       0.00000000 </v>
     <v>       0.00000000       0.13550135       0.00000000 </v>
     <v>       0.00000000       0.00000000       0.06666667 </v>
    </varray>
   </crystal>
   <varray name="positions" >
    <v>       0.16666999       0.16666999       0.25000000 </v>
    <v>       0.00000000       0.00000000       0.25000000 </v>
    <v>       0.05556000       0.16666999       0.25000000 </v>
    <v>       0.22222000       0.00000000       0.25000000 </v>
    <v>       0.50000000       0.16666999       0.25000000 </v>
    <v>       0.33333001       0.00000000       0.25000000 </v>
    <v>       0.38889000       0.16666999       0.25000000 </v>
    <v>       0.55555999       0.00000000       0.25000000 </v>
    <v>       0.83332998       0.16666999       0.25000000 </v>
    <v>       0.66667002       0.00000000       0.25000000 </v>
    <v>       0.72222000       0.16666999       0.25000000 </v>
    <v>       0.88889003       0.00000000       0.25000000 </v>
    <v>       0.16666999       0.50000000       0.25000000 </v>
    <v>       0.00000000       0.33333001       0.25000000 </v>
    <v>       0.05556000       0.50000000       0.25000000 </v>
    <v>       0.22222000       0.33333001       0.25000000 </v>
    <v>       0.33333001       0.33333001       0.25000000 </v>
    <v>       0.38889000       0.50000000       0.25000000 </v>
    <v>       0.55555999       0.33333001       0.25000000 </v>
    <v>       0.83332998       0.50000000       0.25000000 </v>
    <v>       0.66667002       0.33333001       0.25000000 </v>
    <v>       0.72222000       0.50000000       0.25000000 </v>
    <v>       0.88889003       0.33333001       0.25000000 </v>
    <v>       0.16666999       0.83332998       0.25000000 </v>
    <v>       0.00000000       0.66667002       0.25000000 </v>
    <v>       0.05556000       0.83332998       0.25000000 </v>
    <v>       0.22222000       0.66667002       0.25000000 </v>
    <v>       0.50000000       0.83332998       0.25000000 </v>
    <v>       0.33333001       0.66667002       0.25000000 </v>
    <v>       0.38889000       0.83332998       0.25000000 </v>
    <v>       0.55555999       0.66667002       0.25000000 </v>
    <v>       0.83332998       0.83332998       0.25000000 </v>
    <v>       0.66667002       0.66667002       0.25000000 </v>
    <v>       0.72222000       0.83332998       0.25000000 </v>
    <v>       0.88889003       0.66667002       0.25000000 </v>
    <v>       0.50000000       0.50000000       0.25000000 </v>
   </varray>
  </structure>
  <varray name="forces" >
   <v>       0.07822015      -0.09664274       0.00000041 </v>
   <v>       0.07230876      -0.00000278       0.00000037 </v>
   <v>      -0.03646639      -0.02863622      -0.00000081 </v>
   <v>      -0.23093800      -0.00000313      -0.00000097 </v>
   <v>      -0.22382219       0.44929011      -0.00000335 </v>
   <v>       0.28525367      -0.00000207      -0.00000011 </v>
   <v>      -0.04145323      -0.21415929      -0.00000055 </v>
   <v>       0.43817237      -0.00000520      -0.00000013 </v>
   <v>       0.00390576       0.07450627       0.00000028 </v>
   <v>      -0.08934515      -0.00000460      -0.00000016 </v>
   <v>      -0.11382979      -0.08632724       0.00000034 </v>
   <v>      -0.10148984      -0.00000249       0.00000040 </v>
   <v>      -0.04902576       0.00000297      -0.00000153 </v>
   <v>      -0.03871709       0.02747513       0.00000064 </v>
   <v>       0.00630107       0.00000206      -0.00000102 </v>
   <v>      -0.00470632       0.22856650       0.00000091 </v>
   <v>       0.43484097       0.13447833      -0.00000071 </v>
   <v>       0.36632706       0.00000164       0.00000242 </v>
   <v>      -0.02793103       0.20064089      -0.00000062 </v>
   <v>      -0.22483915       0.00000457       0.00000289 </v>
   <v>      -0.42976652       0.30467088       0.00000169 </v>
   <v>       0.38165428       0.00000398      -0.00000208 </v>
   <v>       0.06722142      -0.08446547      -0.00000021 </v>
   <v>       0.07821869       0.09665882       0.00000053 </v>
   <v>      -0.03871907      -0.02749025      -0.00000041 </v>
   <v>      -0.03646470       0.02865151      -0.00000018 </v>
   <v>      -0.00470480      -0.22858082      -0.00000067 </v>
   <v>      -0.22382289      -0.44927511       0.00000454 </v>
   <v>       0.43483798      -0.13449246      -0.00000084 </v>
   <v>      -0.04144926       0.21417348      -0.00000111 </v>
   <v>      -0.02792824      -0.20065072      -0.00000081 </v>
   <v>       0.00390370      -0.07449263       0.00000066 </v>
   <v>      -0.42976667      -0.30468428       0.00000085 </v>
   <v>      -0.11382968       0.08633921      -0.00000028 </v>
   <v>       0.06722213       0.08444882      -0.00000012 </v>
   <v>      -0.18937223       0.00000232      -0.00000023 </v>
  </varray>
  <varray name="stress" >
   <v>       4.21646474      -0.00000220       0.00000084 </v>
   <v>      -0.00000219       4.42228741      -0.00000089 </v>
   <v>       0.00000084      -0.00000088       0.02713325 </v>
  </varray>
  <energy>
   <i name="e_fr_energy">   -330.26233349 </i>
   <i name="e_wo_entrp">   -330.25604718 </i>
   <i name="e_0_energy">     -0.01257262 </i>
  </energy>
  <time name="totalsc">   17.49   17.66</time>
 </calculation>
 <calculation>
  <scstep>
   <time name="dav">    1.01    1.01</time>
   <time name="total">    1.08    1.09</time>
   <energy>
    <i name="alphaZ">     75.86328590 </i>
    <i name="ewald">  15215.17057191 </i>
    <i name="hartreedc"> -19865.71302664 </i>
    <i name="XCdc">    503.17591183 </i>
    <i name="pawpsdc">  15320.42873305 </i>
    <i name="pawaedc"> -15345.87734186 </i>
    <i name="eentropy">     -0.01259475 </i>
    <i name="bandstr">  -1647.93014676 </i>
    <i name="atom">   5414.72960801 </i>
    <i name="e_fr_energy">   -330.16499931 </i>
    <i name="e_wo_entrp">   -330.15240456 </i>
    <i name="e_0_energy">   -330.15870194 </i>
   </energy>
  </scstep>
  <scstep>
   <time name="diag">    0.28    0.28</time>
   <time name="diis">    0.36    0.36</time>
   <time name="orth">    0.05    0.05</time>
   <time name="total">    0.76    0.77</time>
   <energy>
    <i name="e_fr_energy">   -330.18805614 </i>
    <i name="e_wo_entrp">   -330.17533750 </i>
    <i name="e_0_energy">   -330.18169682 </i>
   </energy>
  </scstep>
  <scstep>
   <time name="diag">    0.20    0.20</time>
   <time name="diis">    0.37    0.37</time>
   <time name="orth">    0.05    0.05</time>
   <time name="total">    0.69    0.69</time>
   <energy>
    <i name="e_fr_energy">   -330.17541851 </i>
    <i name="e_wo_entrp">   -330.16260977 </i>
    <i name="e_0_energy">   -330.16901414 </i>
   </energy>
  </scstep>
  <scstep>
   <time name="diag">    0.20    0.20</time>
   <time name="diis">    0.38    0.38</time>
   <time name="orth">    0.05    0.05</time>
   <time name="total">    0.70    0.70</time>
   <energy>
    <i name="e_fr_energy">   -330.17342709 </i>
    <i name="e_wo_entrp">   -330.16064930 </i>
    <i name="e_0_energy">   -330.16703820 </i>
   </energy>
  </scstep>
  <scstep>
   <time name="diag">    0.20    0.20</time>
   <time name="diis">    0.37    0.37</time>
   <time name="orth">    0.05    0.05</time>
   <time name="total">    0.70    0.70</time>
   <energy>
    <i name="e_fr_energy">   -330.17341245 </i>
    <i name="e_wo_entrp">   -330.16063918 </i>
    <i name="e_0_energy">   -330.16702581 </i>
   </energy>
  </scstep>
  <scstep>
   <time name="diag">    0.20    0.20</time>
   <time name="diis">    0.37    0.37</time>
   <time name="orth">    0.12    0.12</time>
   <time name="total">    0.76    0.77</time>
   <energy>
    <i name="e_fr_energy">   -330.17365698 </i>
    <i name="e_wo_entrp">   -330.16088007 </i>
    <i name="e_0_energy">   -330.16726853 </i>
   </energy>
  </scstep>
  <scstep>
   <time name="diag">    0.22    0.22</time>
   <time name="diis">    0.38    0.38</time>
   <time name="orth">    0.05    0.05</time>
   <time name="total">    0.72    0.72</time>
   <energy>
    <i name="e_fr_energy">   -330.17400207 </i>
    <i name="e_wo_entrp">   -330.16122547 </i>
    <i name="e_0_energy">   -330.16761377 </i>
   </energy>
  </scstep>
  <scstep>
   <time name="diag">    0.20    0.20</time>
   <time name="diis">    0.35    0.35</time>
   <time name="orth">    0.05    0.05</time>
   <time name="total">    0.67    0.67</time>
   <energy>
    <i name="e_fr_energy">   -330.17410149 </i>
    <i name="e_wo_entrp">   -330.16132491 </i>
    <i name="e_0_energy">   -330.16771320 </i>
   </energy>
  </scstep>
  <scstep>
   <time name="diag">    0.20    0.20</time>
   <time name="diis">    0.39    0.39</time>
   <time name="orth">    0.05    0.05</time>
   <time name="total">    0.71    0.71</time>
   <energy>
    <i name="e_fr_energy">   -330.17433373 </i>
    <i name="e_wo_entrp">   -330.16155781 </i>
    <i name="e_0_energy">   -330.16794577 </i>
   </energy>
  </scstep>
  <scstep>
   <time name="diag">    0.20    0.20</time>
   <time name="diis">    0.31    0.31</time>
   <time name="orth">    0.05    0.05</time>
   <time name="total">    0.63    0.63</time>
   <energy>
    <i name="e_fr_energy">   -330.17435201 </i>
    <i name="e_wo_entrp">   -330.16157562 </i>
    <i name="e_0_energy">   -330.16796381 </i>
   </energy>
  </scstep>
  <scstep>
   <time name="diag">    0.20    0.20</time>
   <time name="diis">    0.27    0.27</time>
   <time name="orth">    0.05    0.05</time>
   <time name="total">    0.60    0.60</time>
   <energy>
    <i name="e_fr_energy">   -330.17436411 </i>
    <i name="e_wo_entrp">   -330.16158771 </i>
    <i name="e_0_energy">   -330.16797591 </i>
   </energy>
  </scstep>
  <scstep>
   <time name="diag">    0.20    0.20</time>
   <time name="diis">    0.25    0.25</time>
   <time name="orth">    0.05    0.05</time>
   <time name="total">    0.57    0.57</time>
   <energy>
    <i name="e_fr_energy">   -330.17437108 </i>
    <i name="e_wo_entrp">   -330.16159461 </i>
    <i name="e_0_energy">   -330.16798285 </i>
   </energy>
  </scstep>
  <scstep>
   <time name="diag">    0.29    0.29</time>
   <time name="diis">    0.25    0.25</time>
   <time name="orth">    0.05    0.05</time>
   <time name="total">    0.66    0.67</time>
   <energy>
    <i name="e_fr_energy">   -330.17437888 </i>
    <i name="e_wo_entrp">   -330.16160243 </i>
    <i name="e_0_energy">   -330.16799066 </i>
   </energy>
  </scstep>
  <scstep>
   <time name="diag">    0.20    0.20</time>
   <time name="diis">    0.23    0.23</time>
   <time name="orth">    0.05    0.05</time>
   <time name="total">    0.56    0.56</time>
   <energy>
    <i name="e_fr_energy">   -330.17438352 </i>
    <i name="e_wo_entrp">   -330.16160714 </i>
    <i name="e_0_energy">   -330.16799533 </i>
   </energy>
  </scstep>
  <scstep>
   <time name="diag">    0.20    0.20</time>
   <time name="diis">    0.20    0.20</time>
   <time name="orth">    0.05    0.05</time>
   <time name="total">    0.52    0.52</time>
   <energy>
    <i name="e_fr_energy">   -330.17438478 </i>
    <i name="e_wo_entrp">   -330.16160836 </i>
    <i name="e_0_energy">   -330.16799657 </i>
   </energy>
  </scstep>
  <scstep>
   <time name="diag">    0.20    0.20</time>
   <time name="diis">    0.19    0.19</time>
   <time name="orth">    0.05    0.05</time>
   <time name="total">    0.49    0.49</time>
   <energy>
    <i name="alphaZ">     75.86328590 </i>
    <i name="ewald">  15215.17057191 </i>
    <i name="hartreedc"> -19845.95247108 </i>
    <i name="XCdc">    502.64921502 </i>
    <i name="pawpsdc">  15212.37345765 </i>
    <i name="pawaedc"> -15237.78158465 </i>
    <i name="eentropy">     -0.01277643 </i>
    <i name="bandstr">  -1667.21369172 </i>
    <i name="atom">   5414.72960801 </i>
    <i name="e_fr_energy">   -330.17438538 </i>
    <i name="e_wo_entrp">   -330.16160895 </i>
    <i name="e_0_energy">   -330.16799717 </i>
   </energy>
  </scstep>
  <structure>
   <crystal>
    <varray name="basis" >
     <v>      12.80262532      -0.00000003       0.00000001 </v>
     <v>      -0.00000002       7.39341711      -0.00000001 </v>
     <v>       0.00000001      -0.00000002      14.94924274 </v>
    </varray>
    <i name="volume">   1415.02280149 </i>
    <varray name="rec_basis" >
     <v>       0.07810898       0.00000000      -0.00000000 </v>
     <v>       0.00000000       0.13525546       0.00000000 </v>
     <v>      -0.00000000       0.00000000       0.06689302 </v>
    </varray>
   </crystal>
   <varray name="positions" >
    <v>       0.16696521       0.16603825       0.25000000 </v>
    <v>       0.00027290      -0.00000002       0.25000000 </v>
    <v>       0.05542237       0.16648280       0.25000000 </v>
    <v>       0.22134842      -0.00000002       0.25000000 </v>
    <v>       0.49915527       0.16960698       0.24999999 </v>
    <v>       0.33440659      -0.00000001       0.25000000 </v>
    <v>       0.38873355       0.16527005       0.25000000 </v>
    <v>       0.55721371      -0.00000003       0.25000000 </v>
    <v>       0.83334472       0.16715704       0.25000000 </v>
    <v>       0.66633282      -0.00000003       0.25000000 </v>
    <v>       0.72179040       0.16610568       0.25000000 </v>
    <v>       0.88850699      -0.00000002       0.25000000 </v>
    <v>       0.16648497       0.50000002       0.25000000 </v>
    <v>      -0.00014612       0.33350961       0.25000000 </v>
    <v>       0.05558378       0.50000001       0.25000000 </v>
    <v>       0.22220224       0.33482413       0.25000000 </v>
    <v>       0.33497115       0.33420908       0.25000000 </v>
    <v>       0.39027256       0.50000001       0.25000001 </v>
    <v>       0.55545458       0.33464158       0.25000000 </v>
    <v>       0.83248141       0.50000003       0.25000001 </v>
    <v>       0.66504803       0.33532162       0.25000001 </v>
    <v>       0.72366041       0.50000003       0.24999999 </v>
    <v>       0.88914373       0.33277786       0.25000000 </v>
    <v>       0.16696520       0.83396183       0.25000000 </v>
    <v>      -0.00014613       0.66649032       0.25000000 </v>
    <v>       0.05542238       0.83351727       0.25000000 </v>
    <v>       0.22220225       0.66517580       0.25000000 </v>
    <v>       0.49915527       0.83039309       0.25000001 </v>
    <v>       0.33497113       0.66579085       0.25000000 </v>
    <v>       0.38873356       0.83473002       0.25000000 </v>
    <v>       0.55545459       0.66535838       0.25000000 </v>
    <v>       0.83334471       0.83284302       0.25000000 </v>
    <v>       0.66504803       0.66467832       0.25000000 </v>
    <v>       0.72179040       0.83389437       0.25000000 </v>
    <v>       0.88914373       0.66722206       0.25000000 </v>
    <v>       0.49928529       0.50000002       0.25000000 </v>
   </varray>
  </structure>
  <varray name="forces" >
   <v>      -0.17881085       0.53082892      -0.00000062 </v>
   <v>      -0.34059801       0.00001584       0.00000053 </v>
   <v>       0.18327636       0.09213308       0.00000131 </v>
   <v>       0.94915414       0.00001715       0.00000010 </v>
   <v>       0.82278633      -1.04477011      -0.00000346 </v>
   <v>      -1.04571258       0.00001149      -0.00000154 </v>
   <v>       0.23060378       0.69667164      -0.00000091 </v>
   <v>      -1.69831803       0.00001952       0.00000132 </v>
   <v>      -0.27096881      -0.20472165      -0.00000044 </v>
   <v>       0.61097013       0.00002007      -0.00000032 </v>
   <v>      -0.25259421       0.80803705      -0.00000017 </v>
   <v>       0.18676421       0.00001098       0.00000040 </v>
   <v>      -0.00533179      -0.00001550      -0.00000097 </v>
   <v>       0.13309212      -0.06905910      -0.00000080 </v>
   <v>      -0.20183755      -0.00001240      -0.00000149 </v>
   <v>       0.69016548      -0.44522208      -0.00000071 </v>
   <v>      -0.84156780      -0.26507682       0.00000102 </v>
   <v>      -0.01655888      -0.00001058       0.00000076 </v>
   <v>      -0.66433002       0.23759035       0.00000025 </v>
   <v>       1.05585622      -0.00002235      -0.00000008 </v>
   <v>       1.09225682      -0.57934758      -0.00000218 </v>
   <v>      -1.42970117      -0.00001745       0.00000072 </v>
   <v>      -0.27554079       0.31298979       0.00000084 </v>
   <v>      -0.17880356      -0.53086976      -0.00000146 </v>
   <v>       0.13310050       0.06909687      -0.00000038 </v>
   <v>       0.18326661      -0.09217421      -0.00000029 </v>
   <v>       0.69015788       0.44525986       0.00000000 </v>
   <v>       0.82279255       1.04473602       0.00000349 </v>
   <v>      -0.84155420       0.26511075       0.00000026 </v>
   <v>       0.23059012      -0.69670547       0.00000146 </v>
   <v>      -0.66434045      -0.23757117       0.00000271 </v>
   <v>      -0.27096142       0.20468718      -0.00000009 </v>
   <v>       1.09225543       0.57937883      -0.00000095 </v>
   <v>      -0.25258813      -0.80806722       0.00000001 </v>
   <v>      -0.27554273      -0.31294424       0.00000029 </v>
   <v>       0.59857230      -0.00000770       0.00000141 </v>
  </varray>
  <varray name="stress" >
   <v>       0.98069357       0.00000232       0.00000008 </v>
   <v>       0.00000230      -0.75186161      -0.00000042 </v>
   <v>       0.00000008      -0.00000043       0.00886249 </v>
  </varray>
  <energy>
   <i name="e_fr_energy">   -330.17438538 </i>
   <i name="e_wo_entrp">   -330.16799717 </i>
   <i name="e_0_energy">     -0.01277643 </i>
  </energy>
  <time name="totalsc">   11.56   11.61</time>
 </calculation>
 <calculation>
  <scstep>
   <time name="dav">    0.95    0.95</time>
   <time name="total">    1.02    1.03</time>
   <energy>
    <i name="alphaZ">     75.86328590 </i>
    <i name="ewald">  15319.93367911 </i>
    <i name="hartreedc"> -19936.80283114 </i>
    <i name="XCdc">    502.63964661 </i>
    <i name="pawpsdc">  15212.36642451 </i>
    <i name="pawaedc"> -15237.77455642 </i>
    <i name="eentropy">     -0.01277495 </i>
    <i name="bandstr">  -1681.22824726 </i>
    <i name="atom">   5414.72960801 </i>
    <i name="e_fr_energy">   -330.28576563 </i>
    <i name="e_wo_entrp">   -330.27299068 </i>
    <i name="e_0_energy">   -330.27937816 </i>
   </energy>
  </scstep>
  <scstep>
   <time name="diag">    0.20    0.20</time>
   <time name="diis">    0.37    0.37</time>
   <time name="orth">    0.05    0.05</time>
   <time name="total">    0.69    0.70</time>
   <energy>
    <i name="e_fr_energy">   -330.28985153 </i>
    <i name="e_wo_entrp">   -330.27715451 </i>
    <i name="e_0_energy">   -330.28350302 </i>
   </energy>
  </scstep>
  <scstep>
   <time name="diag">    0.20    0.20</time>
   <time name="diis">    0.37    0.37</time>
   <time name="orth">    0.05    0.05</time>
   <time name="total">    0.69    0.69</time>
   <energy>
    <i name="e_fr_energy">   -330.28370720 </i>
    <i name="e_wo_entrp">   -330.27107902 </i>
    <i name="e_0_energy">   -330.27739311 </i>
   </energy>
  </scstep>
  <scstep>
   <time name="diag">    0.20    0.20</time>
   <time name="diis">    0.37    0.37</time>
   <time name="orth">    0.05    0.05</time>
   <time name="total">    0.70    0.70</time>
   <energy>
    <i name="e_fr_energy">   -330.28281846 </i>
    <i name="e_wo_entrp">   -330.27015287 </i>
    <i name="e_0_energy">   -330.27648567 </i>
   </energy>
  </scstep>
  <scstep>
   <time name="diag">    0.20    0.20</time>
   <time name="diis">    0.37    0.37</time>
   <time name="orth">    0.05    0.05</time>
   <time name="total">    0.79    0.79</time>
   <energy>
    <i name="e_fr_energy">   -330.28268134 </i>
    <i name="e_wo_entrp">   -330.27001308 </i>
    <i name="e_0_energy">   -330.27634721 </i>
   </energy>
  </scstep>
  <scstep>
   <time name="diag">    0.20    0.20</time>
   <time name="diis">    0.39    0.39</time>
   <time name="orth">    0.12    0.12</time>
   <time name="total">    0.78    0.78</time>
   <energy>
    <i name="e_fr_energy">   -330.28275409 </i>
    <i name="e_wo_entrp">   -330.27008771 </i>
    <i name="e_0_energy">   -330.27642090 </i>
   </energy>
  </scstep>
  <scstep>
   <time name="diag">    0.20    0.20</time>
   <time name="diis">    0.36    0.36</time>
   <time name="orth">    0.05    0.05</time>
   <time name="total">    0.68    0.68</time>
   <energy>
    <i name="e_fr_energy">   -330.28288778 </i>
    <i name="e_wo_entrp">   -330.27022062 </i>
    <i name="e_0_energy">   -330.27655420 </i>
   </energy>
  </scstep>
  <scstep>
   <time name="diag">    0.20    0.20</time>
   <time name="diis">    0.29    0.29</time>
   <time name="orth">    0.05    0.05</time>
   <time name="total">    0.61    0.61</time>
   <energy>
    <i name="e_fr_energy">   -330.28295433 </i>
    <i name="e_wo_entrp">   -330.27028716 </i>
    <i name="e_0_energy">   -330.27662075 </i>
   </energy>
  </scstep>
  <scstep>
   <time name="diag">    0.20    0.20</time>
   <time name="diis">    0.28    0.28</time>
   <time name="orth">    0.05    0.05</time>
   <time name="total">    0.60    0.60</time>
   <energy>
    <i name="e_fr_energy">   -330.28308122 </i>
    <i name="e_wo_entrp">   -330.27041389 </i>
    <i name="e_0_energy">   -330.27674755 </i>
   </energy>
  </scstep>
  <scstep>
   <time name="diag">    0.20    0.20</time>
   <time name="diis">    0.25    0.25</time>
   <time name="orth">    0.05    0.05</time>
   <time name="total">    0.57    0.57</time>
   <energy>
    <i name="e_fr_energy">   -330.28310842 </i>
    <i name="e_wo_entrp">   -330.27044130 </i>
    <i name="e_0_energy">   -330.27677486 </i>
   </energy>
  </scstep>
  <scstep>
   <time name="diag">    0.20    0.20</time>
   <time name="diis">    0.26    0.27</time>
   <time name="orth">    0.05    0.05</time>
   <time name="total">    0.58    0.59</time>
   <energy>
    <i name="e_fr_energy">   -330.28313542 </i>
    <i name="e_wo_entrp">   -330.27046840 </i>
    <i name="e_0_energy">   -330.27680191 </i>
   </energy>
  </scstep>
  <scstep>
   <time name="diag">    0.28    0.28</time>
   <time name="diis">    0.26    0.26</time>
   <time name="orth">    0.05    0.05</time>
   <time name="total">    0.66    0.66</time>
   <energy>
    <i name="e_fr_energy">   -330.28315509 </i>
    <i name="e_wo_entrp">   -330.27048799 </i>
    <i name="e_0_energy">   -330.27682154 </i>
   </energy>
  </scstep>
  <scstep>
   <time name="diag">    0.24    0.24</time>
   <time name="diis">    0.20    0.20</time>
   <time name="orth">    0.05    0.05</time>
   <time name="total">    0.56    0.56</time>
   <energy>
    <i name="e_fr_energy">   -330.28316545 </i>
    <i name="e_wo_entrp">   -330.27049842 </i>
    <i name="e_0_energy">   -330.27683194 </i>
   </energy>
  </scstep>
  <scstep>
   <time name="diag">    0.20    0.20</time>
   <time name="diis">    0.20    0.20</time>
   <time name="orth">    0.05    0.05</time>
   <time name="total">    0.52    0.53</time>
   <energy>
    <i name="e_fr_energy">   -330.28317280 </i>
    <i name="e_wo_entrp">   -330.27050574 </i>
    <i name="e_0_energy">   -330.27683927 </i>
   </energy>
  </scstep>
  <scstep>
   <time name="diag">    0.20    0.20</time>
   <time name="diis">    0.19    0.19</time>
   <time name="orth">    0.05    0.05</time>
   <time name="total">    0.54    0.54</time>
   <energy>
    <i name="e_fr_energy">   -330.28317479 </i>
    <i name="e_wo_entrp">   -330.27050774 </i>
    <i name="e_0_energy">   -330.27684127 </i>
   </energy>
  </scstep>
  <scstep>
   <time name="diag">    0.20    0.20</time>
   <time name="diis">    0.19    0.19</time>
   <time name="orth">    0.05    0.05</time>
   <time name="total">    0.49    0.49</time>
   <energy>
    <i name="alphaZ">     75.86328590 </i>
    <i name="ewald">  15319.93367911 </i>
    <i name="hartreedc"> -19950.70650242 </i>
    <i name="XCdc">    503.00896884 </i>
    <i name="pawpsdc">  15285.36058955 </i>
    <i name="pawaedc"> -15310.79582857 </i>
    <i name="eentropy">     -0.01266704 </i>
    <i name="bandstr">  -1667.66430852 </i>
    <i name="atom">   5414.72960801 </i>
    <i name="e_fr_energy">   -330.28317513 </i>
    <i name="e_wo_entrp">   -330.27050810 </i>
    <i name="e_0_energy">   -330.27684161 </i>
   </energy>
  </scstep>
  <structure>
   <crystal>
    <varray name="basis" >
     <v>      12.78858019      -0.00000001       0.00000000 </v>
     <v>      -0.00000001       7.38405418      -0.00000000 </v>
     <v>       0.00000000      -0.00000000      14.98463720 </v>
    </varray>
    <i name="volume">   1415.02280149 </i>
    <varray name="rec_basis" >
     <v>       0.07819476       0.00000000      -0.00000000 </v>
     <v>       0.00000000       0.13542696       0.00000000 </v>
     <v>      -0.00000000       0.00000000       0.06673502 </v>
    </varray>
   </crystal>
   <varray name="positions" >
    <v>       0.16675962       0.16647810       0.25000000 </v>
    <v>       0.00008285      -0.00000001       0.25000000 </v>
    <v>       0.05551822       0.16661313       0.25000000 </v>
    <v>       0.22195540      -0.00000001       0.25000000 </v>
    <v>       0.49974355       0.16756213       0.25000000 </v>
    <v>       0.33365684      -0.00000000       0.25000000 </v>
    <v>       0.38884250       0.16624475       0.25000000 </v>
    <v>       0.55606204      -0.00000001       0.25000000 </v>
    <v>       0.83333445       0.16681794       0.25000000 </v>
    <v>       0.66656765      -0.00000001       0.25000000 </v>
    <v>       0.72208958       0.16649858       0.25000000 </v>
    <v>       0.88877374      -0.00000000       0.25000000 </v>
    <v>       0.16661382       0.50000001       0.25000000 </v>
    <v>      -0.00004436       0.33338456       0.25000000 </v>
    <v>       0.05556722       0.50000000       0.25000000 </v>
    <v>       0.22221461       0.33378386       0.25000000 </v>
    <v>       0.33382824       0.33359703       0.25000000 </v>
    <v>       0.38930973       0.50000000       0.25000000 </v>
    <v>       0.55552799       0.33372841       0.25000000 </v>
    <v>       0.83307236       0.50000001       0.25000000 </v>
    <v>       0.66617760       0.33393498       0.25000000 </v>
    <v>       0.72265730       0.50000001       0.25000000 </v>
    <v>       0.88896705       0.33316229       0.25000000 </v>
    <v>       0.16675962       0.83352191       0.25000000 </v>
    <v>      -0.00004436       0.66661544       0.25000000 </v>
    <v>       0.05551822       0.83338687       0.25000000 </v>
    <v>       0.22221461       0.66621614       0.25000000 </v>
    <v>       0.49974355       0.83243787       0.25000000 </v>
    <v>       0.33382824       0.66640297       0.25000000 </v>
    <v>       0.38884251       0.83375525       0.25000000 </v>
    <v>       0.55552799       0.66627160       0.25000000 </v>
    <v>       0.83333445       0.83318206       0.25000000 </v>
    <v>       0.66617760       0.66606503       0.25000000 </v>
    <v>       0.72208958       0.83350142       0.25000000 </v>
    <v>       0.88896705       0.66683771       0.25000000 </v>
    <v>       0.49978302       0.50000000       0.25000000 </v>
   </varray>
  </structure>
  <varray name="forces" >
   <v>       0.00675723       0.08739791       0.00000016 </v>
   <v>      -0.05171388       0.00000176      -0.00000065 </v>
   <v>       0.03658839       0.01196575      -0.00000018 </v>
   <v>       0.12167853       0.00000285       0.00000067 </v>
   <v>       0.10513216      -0.01556528      -0.00000358 </v>
   <v>      -0.16169917       0.00000067       0.00000030 </v>
   <v>       0.03409481       0.05630081       0.00000033 </v>
   <v>      -0.20319554       0.00000439       0.00000037 </v>
   <v>      -0.08006345      -0.00752267       0.00000006 </v>
   <v>       0.09726296       0.00000257       0.00000089 </v>
   <v>      -0.16402914       0.18619728       0.00000093 </v>
   <v>      -0.01699848       0.00000091      -0.00000024 </v>
   <v>      -0.04382660      -0.00000210      -0.00000200 </v>
   <v>       0.01538071      -0.00224441      -0.00000016 </v>
   <v>      -0.05549540      -0.00000129      -0.00000093 </v>
   <v>       0.21763674       0.00654114      -0.00000046 </v>
   <v>       0.04198976       0.01687179       0.00000083 </v>
   <v>       0.26913406      -0.00000058       0.00000183 </v>
   <v>      -0.21120139       0.21882065       0.00000003 </v>
   <v>       0.15129268      -0.00000385       0.00000142 </v>
   <v>       0.03810849       0.01278458      -0.00000076 </v>
   <v>      -0.14403984      -0.00000223      -0.00000091 </v>
   <v>      -0.04057713       0.04223013       0.00000058 </v>
   <v>       0.00675825      -0.08740075       0.00000001 </v>
   <v>       0.01538245       0.00224593       0.00000066 </v>
   <v>       0.03658641      -0.01196754       0.00000015 </v>
   <v>       0.21763472      -0.00653901      -0.00000004 </v>
   <v>       0.10513290       0.01556276       0.00000325 </v>
   <v>       0.04199300      -0.01687117       0.00000005 </v>
   <v>       0.03409076      -0.05630147       0.00000063 </v>
   <v>      -0.21120314      -0.21882325      -0.00000023 </v>
   <v>      -0.08006159       0.00752114      -0.00000024 </v>
   <v>       0.03810802      -0.01278409      -0.00000051 </v>
   <v>      -0.16402819      -0.18619747       0.00000002 </v>
   <v>      -0.04057771      -0.04222566       0.00000019 </v>
   <v>       0.03796760      -0.00000019      -0.00000245 </v>
  </varray>
  <varray name="stress" >
   <v>       3.09530094       0.00000344       0.00000167 </v>
   <v>       0.00000345       2.75822741       0.00000047 </v>
   <v>       0.00000168       0.00000047       0.03113053 </v>
  </varray>
  <energy>
   <i name="e_fr_energy">   -330.28317513 </i>
   <i name="e_wo_entrp">   -330.27684161 </i>
   <i name="e_0_energy">     -0.01266704 </i>
  </energy>
  <time name="totalsc">   11.22   11.27</time>
 </calculation>
 <calculation>
  <scstep>
   <time name="dav">    0.98    0.98</time>
   <time name="total">    1.06    1.06</time>
   <energy>
    <i name="alphaZ">     75.86328590 </i>
    <i name="ewald">  15195.32037712 </i>
    <i name="hartreedc"> -19842.83090202 </i>
    <i name="XCdc">    503.00494542 </i>
    <i name="pawpsdc">  15285.36042335 </i>
    <i name="pawaedc"> -15310.79566494 </i>
    <i name="eentropy">     -0.01277797 </i>
    <i name="bandstr">  -1650.93277658 </i>
    <i name="atom">   5414.72960801 </i>
    <i name="e_fr_energy">   -330.29348172 </i>
    <i name="e_wo_entrp">   -330.28070375 </i>
    <i name="e_0_energy">   -330.28709273 </i>
   </energy>
  </scstep>
  <scstep>
   <time name="diag">    0.20    0.20</time>
   <time name="diis">    0.37    0.37</time>
   <time name="orth">    0.05    0.05</time>
   <time name="total">    0.69    0.69</time>
   <energy>
    <i name="e_fr_energy">   -330.29050095 </i>
    <i name="e_wo_entrp">   -330.27775010 </i>
    <i name="e_0_energy">   -330.28412552 </i>
   </energy>
  </scstep>
  <scstep>
   <time name="diag">    0.23    0.23</time>
   <time name="diis">    0.38    0.39</time>
   <time name="orth">    0.05    0.05</time>
   <time name="total">    0.73    0.74</time>
   <energy>
    <i name="e_fr_energy">   -330.28467631 </i>
    <i name="e_wo_entrp">   -330.27189883 </i>
    <i name="e_0_energy">   -330.27828757 </i>
   </energy>
  </scstep>
  <scstep>
   <time name="diag">    0.20    0.20</time>
   <time name="diis">    0.37    0.37</time>
   <time name="orth">    0.05    0.05</time>
   <time name="total">    0.69    0.70</time>
   <energy>
    <i name="e_fr_energy">   -330.28321591 </i>
    <i name="e_wo_entrp">   -330.27044392 </i>
    <i name="e_0_energy">   -330.27682991 </i>
   </energy>
  </scstep>
  <scstep>
   <time name="diag">    0.20    0.20</time>
   <time name="diis">    0.37    0.37</time>
   <time name="orth">    0.05    0.05</time>
   <time name="total">    0.69    0.70</time>
   <energy>
    <i name="e_fr_energy">   -330.28344608 </i>
    <i name="e_wo_entrp">   -330.27067913 </i>
    <i name="e_0_energy">   -330.27706260 </i>
   </energy>
  </scstep>
  <scstep>
   <time name="diag">    0.21    0.21</time>
   <time name="diis">    0.37    0.37</time>
   <time name="orth">    0.05    0.05</time>
   <time name="total">    0.71    0.71</time>
   <energy>
    <i name="e_fr_energy">   -330.28371852 </i>
    <i name="e_wo_entrp">   -330.27095033 </i>
    <i name="e_0_energy">   -330.27733443 </i>
   </energy>
  </scstep>
  <scstep>
   <time name="diag">    0.20    0.20</time>
   <time name="diis">    0.34    0.34</time>
   <time name="orth">    0.05    0.05</time>
   <time name="total">    0.65    0.66</time>
   <energy>
    <i name="e_fr_energy">   -330.28387219 </i>
    <i name="e_wo_entrp">   -330.27110418 </i>
    <i name="e_0_energy">   -330.27748819 </i>
   </energy>
  </scstep>
  <scstep>
   <time name="diag">    0.20    0.20</time>
   <time name="diis">    0.33    0.33</time>
   <time name="orth">    0.05    0.05</time>
   <time name="total">    0.65    0.66</time>
   <energy>
    <i name="e_fr_energy">   -330.28411124 </i>
    <i name="e_wo_entrp">   -330.27134328 </i>
    <i name="e_0_energy">   -330.27772726 </i>
   </energy>
  </scstep>
  <scstep>
   <time name="diag">    0.20    0.20</time>
   <time name="diis">    0.28    0.28</time>
   <time name="orth">    0.05    0.05</time>
   <time name="total">    0.60    0.60</time>
   <energy>
    <i name="e_fr_energy">   -330.28415354 </i>
    <i name="e_wo_entrp">   -330.27138572 </i>
    <i name="e_0_energy">   -330.27776963 </i>
   </energy>
  </scstep>
  <scstep>
   <time name="diag">    0.20    0.20</time>
   <time name="diis">    0.28    0.28</time>
   <time name="orth">    0.05    0.05</time>
   <time name="total">    0.60    0.60</time>
   <energy>
    <i name="e_fr_energy">   -330.28416993 </i>
    <i name="e_wo_entrp">   -330.27140181 </i>
    <i name="e_0_energy">   -330.27778587 </i>
   </energy>
  </scstep>
  <scstep>
   <time name="diag">    0.20    0.20</time>
   <time name="diis">    0.29    0.29</time>
   <time name="orth">    0.05    0.05</time>
   <time name="total">    0.61    0.62</time>
   <energy>
    <i name="e_fr_energy">   -330.28417635 </i>
    <i name="e_wo_entrp">   -330.27140835 </i>
    <i name="e_0_energy">   -330.27779235 </i>
   </energy>
  </scstep>
  <scstep>
   <time name="diag">    0.20    0.20</time>
   <time name="diis">    0.24    0.24</time>
   <time name="orth">    0.05    0.05</time>
   <time name="total">    0.65    0.65</time>
   <energy>
    <i name="e_fr_energy">   -330.28418222 </i>
    <i name="e_wo_entrp">   -330.27141425 </i>
    <i name="e_0_energy">   -330.27779823 </i>
   </energy>
  </scstep>
  <scstep>
   <time name="diag">    0.20    0.20</time>
   <time name="diis">    0.23    0.23</time>
   <time name="orth">    0.05    0.05</time>
   <time name="total">    0.55    0.56</time>
   <energy>
    <i name="e_fr_energy">   -330.28418788 </i>
    <i name="e_wo_entrp">   -330.27141981 </i>
    <i name="e_0_energy">   -330.27780385 </i>
   </energy>
  </scstep>
  <scstep>
   <time name="diag">    0.20    0.20</time>
   <time name="diis">    0.20    0.21</time>
   <time name="orth">    0.05    0.05</time>
   <time name="total">    0.53    0.53</time>
   <energy>
    <i name="e_fr_energy">   -330.28418996 </i>
    <i name="e_wo_entrp">   -330.27142192 </i>
    <i name="e_0_energy">   -330.27780594 </i>
   </energy>
  </scstep>
  <scstep>
   <time name="diag">    0.20    0.20</time>
   <time name="diis">    0.18    0.18</time>
   <time name="orth">    0.05    0.05</time>
   <time name="total">    0.47    0.47</time>
   <energy>
    <i name="alphaZ">     75.86328590 </i>
    <i name="ewald">  15195.32037712 </i>
    <i name="hartreedc"> -19826.14386857 </i>
    <i name="XCdc">    502.55712280 </i>
    <i name="pawpsdc">  15186.80189683 </i>
    <i name="pawaedc"> -15212.20096255 </i>
    <i name="eentropy">     -0.01276804 </i>
    <i name="bandstr">  -1667.19888221 </i>
    <i name="atom">   5414.72960801 </i>
    <i name="e_fr_energy">   -330.28419071 </i>
    <i name="e_wo_entrp">   -330.27142267 </i>
    <i name="e_0_energy">   -330.27780669 </i>
   </energy>
  </scstep>
  <structure>
   <crystal>
    <varray name="basis" >
     <v>      12.80828699       0.00000003       0.00000003 </v>
     <v>       0.00000002       7.39333786      -0.00000000 </v>
     <v>       0.00000003      -0.00000000      14.94279489 </v>
    </varray>
    <i name="volume">   1415.02280149 </i>
    <varray name="rec_basis" >
     <v>       0.07807445      -0.00000000      -0.00000000 </v>
     <v>      -0.00000000       0.13525691       0.00000000 </v>
     <v>      -0.00000000       0.00000000       0.06692188 </v>
    </varray>
   </crystal>
   <varray name="positions" >
    <v>       0.16685372       0.16681502       0.25000000 </v>
    <v>      -0.00001830      -0.00000000       0.25000000 </v>
    <v>       0.05560334       0.16663465       0.25000000 </v>
    <v>       0.22213731       0.00000000       0.25000000 </v>
    <v>       0.49987831       0.16819254       0.24999998 </v>
    <v>       0.33339514      -0.00000000       0.25000000 </v>
    <v>       0.38891493       0.16621906       0.25000000 </v>
    <v>       0.55580672       0.00000001       0.25000000 </v>
    <v>       0.83307816       0.16689470       0.25000000 </v>
    <v>       0.66680095      -0.00000000       0.25000000 </v>
    <v>       0.72145211       0.16740743       0.25000000 </v>
    <v>       0.88862493      -0.00000000       0.25000000 </v>
    <v>       0.16642633       0.50000000       0.24999999 </v>
    <v>      -0.00003016       0.33341585       0.25000000 </v>
    <v>       0.05539289       0.50000000       0.25000000 </v>
    <v>       0.22291674       0.33418586       0.25000000 </v>
    <v>       0.33436573       0.33390677       0.25000000 </v>
    <v>       0.39052134       0.50000000       0.25000001 </v>
    <v>       0.55481664       0.33527921       0.25000000 </v>
    <v>       0.83335603       0.49999999       0.25000001 </v>
    <v>       0.66590480       0.33449368       0.25000000 </v>
    <v>       0.72254185       0.50000000       0.24999999 </v>
    <v>       0.88889735       0.33326473       0.25000000 </v>
    <v>       0.16685372       0.83318500       0.25000000 </v>
    <v>      -0.00003015       0.66658414       0.25000000 </v>
    <v>       0.05560334       0.83336537       0.25000000 </v>
    <v>       0.22291673       0.66581413       0.25000000 </v>
    <v>       0.49987831       0.83180747       0.25000002 </v>
    <v>       0.33436574       0.66609321       0.25000000 </v>
    <v>       0.38891493       0.83378095       0.25000000 </v>
    <v>       0.55481664       0.66472077       0.25000000 </v>
    <v>       0.83307816       0.83310531       0.25000000 </v>
    <v>       0.66590480       0.66550630       0.25000000 </v>
    <v>       0.72145211       0.83259259       0.25000000 </v>
    <v>       0.88889735       0.66673526       0.25000000 </v>
    <v>       0.49973155       0.50000001       0.24999999 </v>
   </varray>
  </structure>
  <varray name="forces" >
   <v>       0.16371655       0.04819400      -0.00000053 </v>
   <v>       0.02133624       0.00000211       0.00000027 </v>
   <v>      -0.00071094       0.03557605       0.00000037 </v>
   <v>      -0.13344015      -0.00000063      -0.00000012 </v>
   <v>      -0.08179881      -0.14980270      -0.00000250 </v>
   <v>       0.17634224       0.00000507      -0.00000036 </v>
   <v>       0.03423613       0.04725022      -0.00000135 </v>
   <v>       0.13695544      -0.00000222       0.00000016 </v>
   <v>      -0.14437548       0.07822337      -0.00000004 </v>
   <v>      -0.35036116       0.00000266      -0.00000080 </v>
   <v>       0.17554690      -0.10941355      -0.00000101 </v>
   <v>      -0.09350473       0.00000366      -0.00000014 </v>
   <v>       0.32604098      -0.00000072      -0.00000026 </v>
   <v>      -0.03932076      -0.04890105      -0.00000063 </v>
   <v>       0.05286219      -0.00000273      -0.00000100 </v>
   <v>      -0.15460051      -0.01807986      -0.00000037 </v>
   <v>       0.06563870       0.00526183       0.00000033 </v>
   <v>      -0.42774363      -0.00000292      -0.00000077 </v>
   <v>       0.31761803      -0.33448125      -0.00000185 </v>
   <v>      -0.13904389       0.00000217      -0.00000013 </v>
   <v>      -0.18620145       0.07085685      -0.00000055 </v>
   <v>       0.05280827      -0.00000333       0.00000121 </v>
   <v>       0.01414962      -0.08695409       0.00000047 </v>
   <v>       0.16371605      -0.04819749      -0.00000048 </v>
   <v>      -0.03932194       0.04890963      -0.00000055 </v>
   <v>      -0.00070914      -0.03558379      -0.00000015 </v>
   <v>      -0.15459785       0.01808409       0.00000011 </v>
   <v>      -0.08179898       0.14979995       0.00000227 </v>
   <v>       0.06563410      -0.00525248       0.00000083 </v>
   <v>       0.03424055      -0.04726062       0.00000152 </v>
   <v>       0.31761696       0.33449171       0.00000207 </v>
   <v>      -0.14437580      -0.07822917       0.00000015 </v>
   <v>      -0.18619851      -0.07084863      -0.00000024 </v>
   <v>       0.17554319       0.10940580       0.00000087 </v>
   <v>       0.01414972       0.08695412       0.00000079 </v>
   <v>       0.04995186      -0.00000608       0.00000239 </v>
  </varray>
  <varray name="stress" >
   <v>      -1.36703769      -0.00001009       0.00000031 </v>
   <v>      -0.00001010      -0.86805014       0.00000004 </v>
   <v>       0.00000032       0.00000000       0.11602894 </v>
  </varray>
  <energy>
   <i name="e_fr_energy">   -330.28419071 </i>
   <i name="e_wo_entrp">   -330.27780669 </i>
   <i name="e_0_energy">     -0.01276804 </i>
  </energy>
  <time name="totalsc">   10.61   10.68</time>
 </calculation>
 <calculation>
  <scstep>
   <time name="dav">    0.88    0.88</time>
   <time name="total">    0.95    0.95</time>
   <energy>
    <i name="alphaZ">     75.86328590 </i>
    <i name="ewald">  15255.87223055 </i>
    <i name="hartreedc"> -19878.52324862 </i>
    <i name="XCdc">    502.55844458 </i>
    <i name="pawpsdc">  15186.80853931 </i>
    <i name="pawaedc"> -15212.20759956 </i>
    <i name="eentropy">     -0.01271837 </i>
    <i name="bandstr">  -1675.38261040 </i>
    <i name="atom">   5414.72960801 </i>
    <i name="e_fr_energy">   -330.29406860 </i>
    <i name="e_wo_entrp">   -330.28135023 </i>
    <i name="e_0_energy">   -330.28770941 </i>
   </energy>
  </scstep>
  <scstep>
   <time name="diag">    0.28    0.28</time>
   <time name="diis">    0.37    0.38</time>
   <time name="orth">    0.05    0.05</time>
   <time name="total">    0.77    0.78</time>
   <energy>
    <i name="e_fr_energy">   -330.29334253 </i>
    <i name="e_wo_entrp">   -330.28060930 </i>
    <i name="e_0_energy">   -330.28697592 </i>
   </energy>
  </scstep>
  <scstep>
   <time name="diag">    0.21    0.21</time>
   <time name="diis">    0.37    0.37</time>
   <time name="orth">    0.05    0.05</time>
   <time name="total">    0.70    0.70</time>
   <energy>
    <i name="e_fr_energy">   -330.29195685 </i>
    <i name="e_wo_entrp">   -330.27923859 </i>
    <i name="e_0_energy">   -330.28559772 </i>
   </energy>
  </scstep>
  <scstep>
   <time name="diag">    0.20    0.20</time>
   <time name="diis">    0.37    0.37</time>
   <time name="orth">    0.08    0.08</time>
   <time name="total">    0.73    0.73</time>
   <energy>
    <i name="e_fr_energy">   -330.29160431 </i>
    <i name="e_wo_entrp">   -330.27888234 </i>
    <i name="e_0_energy">   -330.28524333 </i>
   </energy>
  </scstep>
  <scstep>
   <time name="diag">    0.20    0.20</time>
   <time name="diis">    0.38    0.38</time>
   <time name="orth">    0.05    0.05</time>
   <time name="total">    0.70    0.70</time>
   <energy>
    <i name="e_fr_energy">   -330.29160843 </i>
    <i name="e_wo_entrp">   -330.27888364 </i>
    <i name="e_0_energy">   -330.28524603 </i>
   </energy>
  </scstep>
  <scstep>
   <time name="diag">    0.20    0.20</time>
   <time name="diis">    0.34    0.34</time>
   <time name="orth">    0.05    0.05</time>
   <time name="total">    0.66    0.66</time>
   <energy>
    <i name="e_fr_energy">   -330.29165360 </i>
    <i name="e_wo_entrp">   -330.27892952 </i>
    <i name="e_0_energy">   -330.28529156 </i>
   </energy>
  </scstep>
  <scstep>
   <time name="diag">    0.20    0.20</time>
   <time name="diis">    0.28    0.28</time>
   <time name="orth">    0.05    0.05</time>
   <time name="total">    0.60    0.60</time>
   <energy>
    <i name="e_fr_energy">   -330.29169338 </i>
    <i name="e_wo_entrp">   -330.27896913 </i>
    <i name="e_0_energy">   -330.28533125 </i>
   </energy>
  </scstep>
  <scstep>
   <time name="diag">    0.29    0.29</time>
   <time name="diis">    0.28    0.28</time>
   <time name="orth">    0.05    0.05</time>
   <time name="total">    0.69    0.69</time>
   <energy>
    <i name="e_fr_energy">   -330.29176473 </i>
    <i name="e_wo_entrp">   -330.27904040 </i>
    <i name="e_0_energy">   -330.28540257 </i>
   </energy>
  </scstep>
  <scstep>
   <time name="diag">    0.20    0.20</time>
   <time name="diis">    0.27    0.27</time>
   <time name="orth">    0.05    0.05</time>
   <time name="total">    0.59    0.60</time>
   <energy>
    <i name="e_fr_energy">   -330.29178529 </i>
    <i name="e_wo_entrp">   -330.27906100 </i>
    <i name="e_0_energy">   -330.28542315 </i>
   </energy>
  </scstep>
  <scstep>
   <time name="diag">    0.22    0.22</time>
   <time name="diis">    0.25    0.25</time>
   <time name="orth">    0.05    0.05</time>
   <time name="total">    0.59    0.59</time>
   <energy>
    <i name="e_fr_energy">   -330.29180101 </i>
    <i name="e_wo_entrp">   -330.27907682 </i>
    <i name="e_0_energy">   -330.28543892 </i>
   </energy>
  </scstep>
  <scstep>
   <time name="diag">    0.20    0.20</time>
   <time name="diis">    0.20    0.20</time>
   <time name="orth">    0.05    0.05</time>
   <time name="total">    0.53    0.53</time>
   <energy>
    <i name="e_fr_energy">   -330.29181165 </i>
    <i name="e_wo_entrp">   -330.27908741 </i>
    <i name="e_0_energy">   -330.28544953 </i>
   </energy>
  </scstep>
  <scstep>
   <time name="diag">    0.20    0.20</time>
   <time name="diis">    0.21    0.21</time>
   <time name="orth">    0.05    0.05</time>
   <time name="total">    0.53    0.53</time>
   <energy>
    <i name="e_fr_energy">   -330.29181831 </i>
    <i name="e_wo_entrp">   -330.27909404 </i>
    <i name="e_0_energy">   -330.28545618 </i>
   </energy>
  </scstep>
  <scstep>
   <time name="diag">    0.20    0.20</time>
   <time name="diis">    0.21    0.21</time>
   <time name="orth">    0.05    0.05</time>
   <time name="total">    0.53    0.53</time>
   <energy>
    <i name="e_fr_energy">   -330.29182276 </i>
    <i name="e_wo_entrp">   -330.27909854 </i>
    <i name="e_0_energy">   -330.28546065 </i>
   </energy>
  </scstep>
  <scstep>
   <time name="diag">    0.20    0.20</time>
   <time name="diis">    0.17    0.17</time>
   <time name="orth">    0.05    0.05</time>
   <time name="total">    0.46    0.47</time>
   <energy>
    <i name="alphaZ">     75.86328590 </i>
    <i name="ewald">  15255.87223055 </i>
    <i name="hartreedc"> -19886.68068150 </i>
    <i name="XCdc">    502.77653950 </i>
    <i name="pawpsdc">  15234.48873187 </i>
    <i name="pawaedc"> -15259.90528901 </i>
    <i name="eentropy">     -0.01272422 </i>
    <i name="bandstr">  -1667.42352470 </i>
    <i name="atom">   5414.72960801 </i>
    <i name="e_fr_energy">   -330.29182359 </i>
    <i name="e_wo_entrp">   -330.27909937 </i>
    <i name="e_0_energy">   -330.28546148 </i>
   </energy>
  </scstep>
  <structure>
   <crystal>
    <varray name="basis" >
     <v>      12.79868683       0.00000001       0.00000002 </v>
     <v>       0.00000001       7.38881465      -0.00000000 </v>
     <v>       0.00000002      -0.00000000      14.96315771 </v>
    </varray>
    <i name="volume">   1415.02280149 </i>
    <varray name="rec_basis" >
     <v>       0.07813302      -0.00000000      -0.00000000 </v>
     <v>      -0.00000000       0.13533971       0.00000000 </v>
     <v>      -0.00000000       0.00000000       0.06683081 </v>
    </varray>
   </crystal>
   <varray name="positions" >
    <v>       0.16680798       0.16665120       0.25000000 </v>
    <v>       0.00003087      -0.00000000       0.25000000 </v>
    <v>       0.05556196       0.16662419       0.25000000 </v>
    <v>       0.22204889      -0.00000000       0.25000000 </v>
    <v>       0.49981281       0.16788602       0.24999999 </v>
    <v>       0.33352235      -0.00000000       0.25000000 </v>
    <v>       0.38887972       0.16623155       0.25000000 </v>
    <v>       0.55593083      -0.00000000       0.25000000 </v>
    <v>       0.83320274       0.16685738       0.25000000 </v>
    <v>       0.66668755      -0.00000001       0.25000000 </v>
    <v>       0.72176197       0.16696553       0.25000000 </v>
    <v>       0.88869726      -0.00000000       0.25000000 </v>
    <v>       0.16651746       0.50000000       0.25000000 </v>
    <v>      -0.00003706       0.33340063       0.25000000 </v>
    <v>       0.05547763       0.50000000       0.25000000 </v>
    <v>       0.22257545       0.33399040       0.25000000 </v>
    <v>       0.33410447       0.33375617       0.25000000 </v>
    <v>       0.38993240       0.50000000       0.25000001 </v>
    <v>       0.55516242       0.33452518       0.25000000 </v>
    <v>       0.83321814       0.50000000       0.25000001 </v>
    <v>       0.66603740       0.33422203       0.25000000 </v>
    <v>       0.72259797       0.50000000       0.25000000 </v>
    <v>       0.88893123       0.33321492       0.25000000 </v>
    <v>       0.16680798       0.83334881       0.25000000 </v>
    <v>      -0.00003706       0.66659936       0.25000000 </v>
    <v>       0.05556196       0.83337582       0.25000000 </v>
    <v>       0.22257544       0.66600960       0.25000000 </v>
    <v>       0.49981281       0.83211398       0.25000001 </v>
    <v>       0.33410447       0.66624382       0.25000000 </v>
    <v>       0.38887972       0.83376846       0.25000000 </v>
    <v>       0.55516242       0.66547481       0.25000000 </v>
    <v>       0.83320274       0.83314263       0.25000000 </v>
    <v>       0.66603740       0.66577796       0.25000000 </v>
    <v>       0.72176197       0.83303448       0.25000000 </v>
    <v>       0.88893123       0.66678507       0.25000000 </v>
    <v>       0.49975657       0.50000001       0.25000000 </v>
   </varray>
  </structure>
  <varray name="forces" >
   <v>       0.08983403       0.06713354      -0.00000032 </v>
   <v>      -0.01725974       0.00000205      -0.00000008 </v>
   <v>       0.01952201       0.01664668       0.00000015 </v>
   <v>      -0.00915395       0.00000103       0.00000062 </v>
   <v>       0.01044892      -0.09613344      -0.00000309 </v>
   <v>       0.01576732       0.00000290      -0.00000027 </v>
   <v>       0.03777027       0.05150814      -0.00000053 </v>
   <v>      -0.01929745       0.00000093      -0.00000031 </v>
   <v>      -0.11760701       0.04038158       0.00000022 </v>
   <v>      -0.13235630       0.00000255       0.00000056 </v>
   <v>       0.01438776       0.03380603       0.00000004 </v>
   <v>      -0.06129292       0.00000237       0.00000024 </v>
   <v>       0.12982168      -0.00000138      -0.00000117 </v>
   <v>      -0.00976175      -0.02644483      -0.00000049 </v>
   <v>       0.00831877      -0.00000197      -0.00000109 </v>
   <v>       0.01823394       0.00044512      -0.00000066 </v>
   <v>       0.04890712       0.00261592       0.00000054 </v>
   <v>      -0.09564725      -0.00000181       0.00000055 </v>
   <v>       0.05886540      -0.06596886      -0.00000101 </v>
   <v>      -0.00053894      -0.00000090       0.00000017 </v>
   <v>      -0.07419615       0.03779983      -0.00000075 </v>
   <v>      -0.03616548      -0.00000297       0.00000006 </v>
   <v>      -0.00927508      -0.02561786       0.00000039 </v>
   <v>       0.08983425      -0.06713676      -0.00000010 </v>
   <v>      -0.00976143       0.02644999      -0.00000015 </v>
   <v>       0.01952211      -0.01665181       0.00000008 </v>
   <v>       0.01823434      -0.00044182       0.00000011 </v>
   <v>       0.01044913       0.09613085       0.00000274 </v>
   <v>       0.04890640      -0.00261073       0.00000049 </v>
   <v>       0.03777076      -0.05151392       0.00000096 </v>
   <v>       0.05886377       0.06597292       0.00000121 </v>
   <v>      -0.11760639      -0.04038526       0.00000009 </v>
   <v>      -0.07419488      -0.03779535      -0.00000035 </v>
   <v>       0.01438640      -0.03381005       0.00000083 </v>
   <v>      -0.00927515       0.02562003       0.00000014 </v>
   <v>       0.04354549      -0.00000273       0.00000019 </v>
  </varray>
  <varray name="stress" >
   <v>       0.77625538      -0.00000365      -0.00000010 </v>
   <v>      -0.00000367       0.89167775      -0.00000001 </v>
   <v>      -0.00000010      -0.00000004       0.00165203 </v>
  </varray>
  <energy>
   <i name="e_fr_energy">   -330.29182359 </i>
   <i name="e_wo_entrp">   -330.28546148 </i>
   <i name="e_0_energy">     -0.01272422 </i>
  </energy>
  <time name="totalsc">    9.76    9.81</time>
 </calculation>
 <calculation>
  <scstep>
   <time name="dav">    0.83    0.83</time>
   <time name="total">    0.90    0.91</time>
   <energy>
    <i name="alphaZ">     75.86328590 </i>
    <i name="ewald">  15207.78952317 </i>
    <i name="hartreedc"> -19845.13331030 </i>
    <i name="XCdc">    502.77157524 </i>
    <i name="pawpsdc">  15234.49558510 </i>
    <i name="pawaedc"> -15259.91212697 </i>
    <i name="eentropy">     -0.01269316 </i>
    <i name="bandstr">  -1660.88543873 </i>
    <i name="atom">   5414.72960801 </i>
    <i name="e_fr_energy">   -330.29399174 </i>
    <i name="e_wo_entrp">   -330.28129857 </i>
    <i name="e_0_energy">   -330.28764516 </i>
   </energy>
  </scstep>
  <scstep>
   <time name="diag">    0.20    0.20</time>
   <time name="diis">    0.37    0.37</time>
   <time name="orth">    0.05    0.05</time>
   <time name="total">    0.69    0.69</time>
   <energy>
    <i name="e_fr_energy">   -330.29335684 </i>
    <i name="e_wo_entrp">   -330.28061742 </i>
    <i name="e_0_energy">   -330.28698713 </i>
   </energy>
  </scstep>
  <scstep>
   <time name="diag">    0.20    0.20</time>
   <time name="diis">    0.39    0.39</time>
   <time name="orth">    0.05    0.05</time>
   <time name="total">    0.71    0.72</time>
   <energy>
    <i name="e_fr_energy">   -330.29228243 </i>
    <i name="e_wo_entrp">   -330.27950785 </i>
    <i name="e_0_energy">   -330.28589514 </i>
   </energy>
  </scstep>
  <scstep>
   <time name="diag">    0.20    0.20</time>
   <time name="diis">    0.40    0.40</time>
   <time name="orth">    0.05    0.05</time>
   <time name="total">    0.73    0.73</time>
   <energy>
    <i name="e_fr_energy">   -330.29219717 </i>
    <i name="e_wo_entrp">   -330.27943689 </i>
    <i name="e_0_energy">   -330.28581703 </i>
   </energy>
  </scstep>
  <scstep>
   <time name="diag">    0.20    0.20</time>
   <time name="diis">    0.37    0.37</time>
   <time name="orth">    0.05    0.05</time>
   <time name="total">    0.69    0.69</time>
   <energy>
    <i name="e_fr_energy">   -330.29223152 </i>
    <i name="e_wo_entrp">   -330.27947460 </i>
    <i name="e_0_energy">   -330.28585306 </i>
   </energy>
  </scstep>
  <scstep>
   <time name="diag">    0.20    0.20</time>
   <time name="diis">    0.31    0.31</time>
   <time name="orth">    0.05    0.05</time>
   <time name="total">    0.63    0.64</time>
   <energy>
    <i name="e_fr_energy">   -330.29227375 </i>
    <i name="e_wo_entrp">   -330.27951608 </i>
    <i name="e_0_energy">   -330.28589491 </i>
   </energy>
  </scstep>
  <scstep>
   <time name="diag">    0.20    0.20</time>
   <time name="diis">    0.28    0.28</time>
   <time name="orth">    0.05    0.05</time>
   <time name="total">    0.59    0.60</time>
   <energy>
    <i name="e_fr_energy">   -330.29232394 </i>
    <i name="e_wo_entrp">   -330.27956639 </i>
    <i name="e_0_energy">   -330.28594517 </i>
   </energy>
  </scstep>
  <scstep>
   <time name="diag">    0.20    0.20</time>
   <time name="diis">    0.28    0.28</time>
   <time name="orth">    0.05    0.05</time>
   <time name="total">    0.60    0.60</time>
   <energy>
    <i name="e_fr_energy">   -330.29236691 </i>
    <i name="e_wo_entrp">   -330.27960961 </i>
    <i name="e_0_energy">   -330.28598826 </i>
   </energy>
  </scstep>
  <scstep>
   <time name="diag">    0.20    0.20</time>
   <time name="diis">    0.27    0.27</time>
   <time name="orth">    0.05    0.05</time>
   <time name="total">    0.59    0.60</time>
   <energy>
    <i name="e_fr_energy">   -330.29238013 </i>
    <i name="e_wo_entrp">   -330.27962273 </i>
    <i name="e_0_energy">   -330.28600143 </i>
   </energy>
  </scstep>
  <scstep>
   <time name="diag">    0.22    0.22</time>
   <time name="diis">    0.27    0.27</time>
   <time name="orth">    0.05    0.05</time>
   <time name="total">    0.72    0.72</time>
   <energy>
    <i name="e_fr_energy">   -330.29238545 </i>
    <i name="e_wo_entrp">   -330.27962795 </i>
    <i name="e_0_energy">   -330.28600670 </i>
   </energy>
  </scstep>
  <scstep>
   <time name="diag">    0.20    0.20</time>
   <time name="diis">    0.21    0.21</time>
   <time name="orth">    0.05    0.05</time>
   <time name="total">    0.53    0.54</time>
   <energy>
    <i name="e_fr_energy">   -330.29238727 </i>
    <i name="e_wo_entrp">   -330.27962983 </i>
    <i name="e_0_energy">   -330.28600855 </i>
   </energy>
  </scstep>
  <scstep>
   <time name="diag">    0.20    0.20</time>
   <time name="diis">    0.23    0.23</time>
   <time name="orth">    0.05    0.05</time>
   <time name="total">    0.55    0.56</time>
   <energy>
    <i name="e_fr_energy">   -330.29238859 </i>
    <i name="e_wo_entrp">   -330.27963113 </i>
    <i name="e_0_energy">   -330.28600986 </i>
   </energy>
  </scstep>
  <scstep>
   <time name="diag">    0.20    0.20</time>
   <time name="diis">    0.22    0.22</time>
   <time name="orth">    0.05    0.05</time>
   <time name="total">    0.51    0.51</time>
   <energy>
    <i name="alphaZ">     75.86328590 </i>
    <i name="ewald">  15207.78952317 </i>
    <i name="hartreedc"> -19838.80938815 </i>
    <i name="XCdc">    502.60160674 </i>
    <i name="pawpsdc">  15197.14781073 </i>
    <i name="pawaedc"> -15222.54964197 </i>
    <i name="eentropy">     -0.01275749 </i>
    <i name="bandstr">  -1667.05243653 </i>
    <i name="atom">   5414.72960801 </i>
    <i name="e_fr_energy">   -330.29238958 </i>
    <i name="e_wo_entrp">   -330.27963210 </i>
    <i name="e_0_energy">   -330.28601084 </i>
   </energy>
  </scstep>
  <structure>
   <crystal>
    <varray name="basis" >
     <v>      12.80521361      -0.00000003       0.00000002 </v>
     <v>      -0.00000002       7.39294752      -0.00000000 </v>
     <v>       0.00000002      -0.00000000      14.94717045 </v>
    </varray>
    <i name="volume">   1415.02280149 </i>
    <varray name="rec_basis" >
     <v>       0.07809319       0.00000000      -0.00000000 </v>
     <v>       0.00000000       0.13526405       0.00000000 </v>
     <v>      -0.00000000       0.00000000       0.06690229 </v>
    </varray>
   </crystal>
   <varray name="positions" >
    <v>       0.16708978       0.16705897       0.25000000 </v>
    <v>      -0.00003987       0.00000001       0.25000000 </v>
    <v>       0.05563612       0.16671290       0.25000000 </v>
    <v>       0.22205843       0.00000001       0.25000000 </v>
    <v>       0.49987032       0.16752446       0.24999998 </v>
    <v>       0.33351623       0.00000001       0.25000000 </v>
    <v>       0.38900477       0.16648763       0.25000000 </v>
    <v>       0.55582333       0.00000001       0.25000000 </v>
    <v>       0.83280722       0.16707750       0.25000000 </v>
    <v>       0.66634665       0.00000001       0.25000000 </v>
    <v>       0.72167675       0.16731855       0.25000000 </v>
    <v>       0.88848809       0.00000001       0.25000000 </v>
    <v>       0.16686009       0.49999999       0.24999999 </v>
    <v>      -0.00006280       0.33327278       0.25000000 </v>
    <v>       0.05546716       0.49999999       0.24999999 </v>
    <v>       0.22276909       0.33407297       0.25000000 </v>
    <v>       0.33435502       0.33383132       0.25000000 </v>
    <v>       0.38989441       0.49999999       0.25000001 </v>
    <v>       0.55519265       0.33450047       0.25000000 </v>
    <v>       0.83327323       0.49999999       0.25000001 </v>
    <v>       0.66576568       0.33452535       0.25000000 </v>
    <v>       0.72246903       0.49999999       0.25000000 </v>
    <v>       0.88889015       0.33310547       0.25000000 </v>
    <v>       0.16708979       0.83294103       0.25000000 </v>
    <v>      -0.00006280       0.66672724       0.25000000 </v>
    <v>       0.05563612       0.83328708       0.25000000 </v>
    <v>       0.22276909       0.66592704       0.25000000 </v>
    <v>       0.49987032       0.83247554       0.25000002 </v>
    <v>       0.33435502       0.66616870       0.25000000 </v>
    <v>       0.38900477       0.83351235       0.25000000 </v>
    <v>       0.55519265       0.66549953       0.25000000 </v>
    <v>       0.83280723       0.83292249       0.25000000 </v>
    <v>       0.66576568       0.66547466       0.25000000 </v>
    <v>       0.72167675       0.83268144       0.25000000 </v>
    <v>       0.88889015       0.66689453       0.25000000 </v>
    <v>       0.49987377       0.49999999       0.25000000 </v>
   </varray>
  </structure>
  <varray name="forces" >
   <v>      -0.08032188      -0.08882372      -0.00000068 </v>
   <v>       0.00811040      -0.00000492       0.00000022 </v>
   <v>       0.03715723      -0.01420560      -0.00000020 </v>
   <v>       0.05758594      -0.00000281      -0.00000019 </v>
   <v>      -0.01835290       0.11531588      -0.00000156 </v>
   <v>       0.06125617      -0.00000647       0.00000019 </v>
   <v>       0.00643558      -0.10237296      -0.00000118 </v>
   <v>       0.00024305      -0.00000208       0.00000048 </v>
   <v>       0.11559034      -0.05897907       0.00000013 </v>
   <v>       0.16888872      -0.00000494      -0.00000032 </v>
   <v>      -0.19157970      -0.09181090      -0.00000086 </v>
   <v>      -0.08798316      -0.00000402      -0.00000023 </v>
   <v>      -0.08913628       0.00000306      -0.00000104 </v>
   <v>       0.01070974       0.01985027      -0.00000035 </v>
   <v>       0.10276996       0.00000499      -0.00000117 </v>
   <v>       0.07728133       0.01084787      -0.00000044 </v>
   <v>      -0.03821230       0.00469912       0.00000008 </v>
   <v>       0.05860051       0.00000355       0.00000031 </v>
   <v>      -0.04972867      -0.09093021      -0.00000152 </v>
   <v>      -0.06666935       0.00000195       0.00000034 </v>
   <v>       0.09012327      -0.04188578      -0.00000045 </v>
   <v>       0.00783543       0.00000615       0.00000041 </v>
   <v>      -0.04365546       0.02105306       0.00000035 </v>
   <v>      -0.08032208       0.08882851      -0.00000002 </v>
   <v>       0.01070891      -0.01986031      -0.00000055 </v>
   <v>       0.03715800       0.01421565      -0.00000025 </v>
   <v>       0.07728144      -0.01085301      -0.00000021 </v>
   <v>      -0.01835450      -0.11531243       0.00000152 </v>
   <v>      -0.03821291      -0.00470792       0.00000079 </v>
   <v>       0.00643579       0.10238467       0.00000161 </v>
   <v>      -0.04972486       0.09092550       0.00000178 </v>
   <v>       0.11558872       0.05898552       0.00000054 </v>
   <v>       0.09012088       0.04187622       0.00000035 </v>
   <v>      -0.19157780       0.09181923       0.00000065 </v>
   <v>      -0.04365472      -0.02105742       0.00000038 </v>
   <v>      -0.05239483       0.00000340       0.00000110 </v>
  </varray>
  <varray name="stress" >
   <v>      -0.56373530       0.00001028       0.00000013 </v>
   <v>       0.00001026      -0.79105383      -0.00000011 </v>
   <v>       0.00000014      -0.00000012       0.06666235 </v>
  </varray>
  <energy>
   <i name="e_fr_energy">   -330.29238958 </i>
   <i name="e_wo_entrp">   -330.28601084 </i>
   <i name="e_0_energy">     -0.01275749 </i>
  </energy>
  <time name="totalsc">    9.20    9.24</time>
 </calculation>
 <calculation>
  <scstep>
   <time name="dav">    0.85    0.85</time>
   <time name="total">    0.93    0.93</time>
   <energy>
    <i name="alphaZ">     75.86328590 </i>
    <i name="ewald">  15229.61831553 </i>
    <i name="hartreedc"> -19857.66577160 </i>
    <i name="XCdc">    502.60371734 </i>
    <i name="pawpsdc">  15197.16428977 </i>
    <i name="pawaedc"> -15222.56612480 </i>
    <i name="eentropy">     -0.01276896 </i>
    <i name="bandstr">  -1670.02865445 </i>
    <i name="atom">   5414.72960801 </i>
    <i name="e_fr_energy">   -330.29410325 </i>
    <i name="e_wo_entrp">   -330.28133429 </i>
    <i name="e_0_energy">   -330.28771877 </i>
   </energy>
  </scstep>
  <scstep>
   <time name="diag">    0.30    0.30</time>
   <time name="diis">    0.37    0.37</time>
   <time name="orth">    0.05    0.05</time>
   <time name="total">    0.80    0.80</time>
   <energy>
    <i name="e_fr_energy">   -330.29398084 </i>
    <i name="e_wo_entrp">   -330.28122967 </i>
    <i name="e_0_energy">   -330.28760526 </i>
   </energy>
  </scstep>
  <scstep>
   <time name="diag">    0.20    0.20</time>
   <time name="diis">    0.38    0.38</time>
   <time name="orth">    0.05    0.05</time>
   <time name="total">    0.70    0.70</time>
   <energy>
    <i name="e_fr_energy">   -330.29376631 </i>
    <i name="e_wo_entrp">   -330.28103188 </i>
    <i name="e_0_energy">   -330.28739909 </i>
   </energy>
  </scstep>
  <scstep>
   <time name="diag">    0.21    0.22</time>
   <time name="diis">    0.38    0.38</time>
   <time name="orth">    0.05    0.05</time>
   <time name="total">    0.71    0.71</time>
   <energy>
    <i name="e_fr_energy">   -330.29374577 </i>
    <i name="e_wo_entrp">   -330.28100411 </i>
    <i name="e_0_energy">   -330.28737494 </i>
   </energy>
  </scstep>
  <scstep>
   <time name="diag">    0.20    0.20</time>
   <time name="diis">    0.37    0.37</time>
   <time name="orth">    0.05    0.05</time>
   <time name="total">    0.69    0.69</time>
   <energy>
    <i name="e_fr_energy">   -330.29374644 </i>
    <i name="e_wo_entrp">   -330.28100309 </i>
    <i name="e_0_energy">   -330.28737477 </i>
   </energy>
  </scstep>
  <scstep>
   <time name="diag">    0.20    0.20</time>
   <time name="diis">    0.25    0.25</time>
   <time name="orth">    0.06    0.06</time>
   <time name="total">    0.59    0.59</time>
   <energy>
    <i name="e_fr_energy">   -330.29375265 </i>
    <i name="e_wo_entrp">   -330.28100963 </i>
    <i name="e_0_energy">   -330.28738114 </i>
   </energy>
  </scstep>
  <scstep>
   <time name="diag">    0.20    0.20</time>
   <time name="diis">    0.25    0.25</time>
   <time name="orth">    0.05    0.05</time>
   <time name="total">    0.57    0.58</time>
   <energy>
    <i name="e_fr_energy">   -330.29376219 </i>
    <i name="e_wo_entrp">   -330.28101909 </i>
    <i name="e_0_energy">   -330.28739064 </i>
   </energy>
  </scstep>
  <scstep>
   <time name="diag">    0.20    0.20</time>
   <time name="diis">    0.25    0.25</time>
   <time name="orth">    0.05    0.05</time>
   <time name="total">    0.57    0.58</time>
   <energy>
    <i name="e_fr_energy">   -330.29377295 </i>
    <i name="e_wo_entrp">   -330.28102976 </i>
    <i name="e_0_energy">   -330.28740135 </i>
   </energy>
  </scstep>
  <scstep>
   <time name="diag">    0.20    0.20</time>
   <time name="diis">    0.24    0.24</time>
   <time name="orth">    0.05    0.05</time>
   <time name="total">    0.56    0.56</time>
   <energy>
    <i name="e_fr_energy">   -330.29377637 </i>
    <i name="e_wo_entrp">   -330.28103320 </i>
    <i name="e_0_energy">   -330.28740478 </i>
   </energy>
  </scstep>
  <scstep>
   <time name="diag">    0.20    0.20</time>
   <time name="diis">    0.21    0.21</time>
   <time name="orth">    0.05    0.05</time>
   <time name="total">    0.53    0.54</time>
   <energy>
    <i name="e_fr_energy">   -330.29377932 </i>
    <i name="e_wo_entrp">   -330.28103620 </i>
    <i name="e_0_energy">   -330.28740776 </i>
   </energy>
  </scstep>
  <scstep>
   <time name="diag">    0.20    0.20</time>
   <time name="diis">    0.19    0.19</time>
   <time name="orth">    0.05    0.05</time>
   <time name="total">    0.52    0.52</time>
   <energy>
    <i name="e_fr_energy">   -330.29378171 </i>
    <i name="e_wo_entrp">   -330.28103858 </i>
    <i name="e_0_energy">   -330.28741015 </i>
   </energy>
  </scstep>
  <scstep>
   <time name="diag">    0.20    0.20</time>
   <time name="diis">    0.18    0.18</time>
   <time name="orth">    0.05    0.05</time>
   <time name="total">    0.50    0.51</time>
   <energy>
    <i name="e_fr_energy">   -330.29378312 </i>
    <i name="e_wo_entrp">   -330.28103999 </i>
    <i name="e_0_energy">   -330.28741155 </i>
   </energy>
  </scstep>
  <scstep>
   <time name="diag">    0.29    0.29</time>
   <time name="diis">    0.19    0.19</time>
   <time name="orth">    0.05    0.05</time>
   <time name="total">    0.56    0.56</time>
   <energy>
    <i name="alphaZ">     75.86328590 </i>
    <i name="ewald">  15229.61831553 </i>
    <i name="hartreedc"> -19860.54279943 </i>
    <i name="XCdc">    502.68094642 </i>
    <i name="pawpsdc">  15214.03236549 </i>
    <i name="pawaedc"> -15239.44084164 </i>
    <i name="eentropy">     -0.01274312 </i>
    <i name="bandstr">  -1667.22192114 </i>
    <i name="atom">   5414.72960801 </i>
    <i name="e_fr_energy">   -330.29378398 </i>
    <i name="e_wo_entrp">   -330.28104085 </i>
    <i name="e_0_energy">   -330.28741241 </i>
   </energy>
  </scstep>
  <structure>
   <crystal>
    <varray name="basis" >
     <v>      12.80224707      -0.00000001       0.00000002 </v>
     <v>      -0.00000001       7.39106910      -0.00000000 </v>
     <v>       0.00000002      -0.00000000      14.95443368 </v>
    </varray>
    <i name="volume">   1415.02280149 </i>
    <varray name="rec_basis" >
     <v>       0.07811129       0.00000000      -0.00000000 </v>
     <v>       0.00000000       0.13529842       0.00000000 </v>
     <v>      -0.00000000       0.00000000       0.06686980 </v>
    </varray>
   </crystal>
   <varray name="positions" >
    <v>       0.16696180       0.16687379       0.25000000 </v>
    <v>      -0.00000775       0.00000000       0.25000000 </v>
    <v>       0.05560244       0.16667262       0.25000000 </v>
    <v>       0.22205409       0.00000000       0.25000000 </v>
    <v>       0.49984420       0.16768865       0.24999998 </v>
    <v>       0.33351901       0.00000000       0.25000000 </v>
    <v>       0.38894798       0.16637134       0.25000000 </v>
    <v>       0.55587215       0.00000000       0.25000000 </v>
    <v>       0.83298685       0.16697754       0.25000000 </v>
    <v>       0.66650147       0.00000000       0.25000000 </v>
    <v>       0.72171545       0.16715823       0.25000000 </v>
    <v>       0.88858309       0.00000000       0.25000000 </v>
    <v>       0.16670449       0.50000000       0.24999999 </v>
    <v>      -0.00005111       0.33333084       0.25000000 </v>
    <v>       0.05547191       0.50000000       0.25000000 </v>
    <v>       0.22268115       0.33403547       0.25000000 </v>
    <v>       0.33424123       0.33379719       0.25000000 </v>
    <v>       0.38991166       0.50000000       0.25000001 </v>
    <v>       0.55517892       0.33451169       0.25000000 </v>
    <v>       0.83324821       0.50000000       0.25000001 </v>
    <v>       0.66588908       0.33438760       0.25000000 </v>
    <v>       0.72252758       0.50000000       0.25000000 </v>
    <v>       0.88890881       0.33315518       0.25000000 </v>
    <v>       0.16696180       0.83312621       0.25000000 </v>
    <v>      -0.00005111       0.66666916       0.25000000 </v>
    <v>       0.05560244       0.83332738       0.25000000 </v>
    <v>       0.22268115       0.66596453       0.25000000 </v>
    <v>       0.49984420       0.83231135       0.25000002 </v>
    <v>       0.33424123       0.66620281       0.25000000 </v>
    <v>       0.38894798       0.83362866       0.25000000 </v>
    <v>       0.55517892       0.66548831       0.25000000 </v>
    <v>       0.83298685       0.83302246       0.25000000 </v>
    <v>       0.66588909       0.66561240       0.25000000 </v>
    <v>       0.72171545       0.83284176       0.25000000 </v>
    <v>       0.88890881       0.66684482       0.25000000 </v>
    <v>       0.49982054       0.50000000       0.25000000 </v>
   </varray>
  </structure>
  <varray name="forces" >
   <v>       0.00382984      -0.01006514      -0.00000048 </v>
   <v>      -0.00550416      -0.00000179       0.00000012 </v>
   <v>       0.02517023      -0.00167955       0.00000002 </v>
   <v>       0.02903852      -0.00000108       0.00000019 </v>
   <v>      -0.00312200       0.03089966      -0.00000230 </v>
   <v>       0.03828700      -0.00000228      -0.00000020 </v>
   <v>       0.01928572      -0.03301596      -0.00000086 </v>
   <v>      -0.00679801      -0.00000069       0.00000006 </v>
   <v>       0.00412914      -0.01985717       0.00000014 </v>
   <v>       0.01560074      -0.00000159       0.00000014 </v>
   <v>      -0.09842711      -0.03132114      -0.00000039 </v>
   <v>      -0.07278857      -0.00000115      -0.00000004 </v>
   <v>       0.00920972       0.00000106      -0.00000103 </v>
   <v>       0.00200373      -0.00021559      -0.00000039 </v>
   <v>       0.06217596       0.00000186      -0.00000111 </v>
   <v>       0.05512648       0.00880151      -0.00000047 </v>
   <v>      -0.00111495       0.00421728       0.00000026 </v>
   <v>      -0.00950861       0.00000110       0.00000046 </v>
   <v>       0.00134215      -0.07963322      -0.00000148 </v>
   <v>      -0.03353255       0.00000063       0.00000026 </v>
   <v>       0.01310952      -0.00150536      -0.00000061 </v>
   <v>      -0.01012732       0.00000203       0.00000014 </v>
   <v>      -0.02579955       0.00244669       0.00000032 </v>
   <v>       0.00382982       0.01006621      -0.00000004 </v>
   <v>       0.00200344       0.00021248      -0.00000037 </v>
   <v>       0.02517074       0.00168266      -0.00000006 </v>
   <v>       0.05512670      -0.00880270      -0.00000004 </v>
   <v>      -0.00312284      -0.03089899       0.00000199 </v>
   <v>      -0.00111560      -0.00421965       0.00000063 </v>
   <v>       0.01928601       0.03301974       0.00000133 </v>
   <v>       0.00134348       0.07963251       0.00000135 </v>
   <v>       0.00412856       0.01985900       0.00000031 </v>
   <v>       0.01310882       0.00150222      -0.00000001 </v>
   <v>      -0.09842671       0.03132388       0.00000079 </v>
   <v>      -0.02579916      -0.00244802       0.00000026 </v>
   <v>      -0.00711918       0.00000057       0.00000106 </v>
  </varray>
  <varray name="stress" >
   <v>       0.03553777       0.00000408      -0.00000018 </v>
   <v>       0.00000406      -0.04076433      -0.00000004 </v>
   <v>      -0.00000018      -0.00000008       0.05170462 </v>
  </varray>
  <energy>
   <i name="e_fr_energy">   -330.29378398 </i>
   <i name="e_wo_entrp">   -330.28741241 </i>
   <i name="e_0_energy">     -0.01274312 </i>
  </energy>
  <time name="totalsc">    9.02    9.06</time>
 </calculation>
 <calculation>
  <scstep>
   <time name="dav">    0.84    0.84</time>
   <time name="total">    0.91    0.91</time>
   <energy>
    <i name="alphaZ">     75.86328590 </i>
    <i name="ewald">  15216.40627821 </i>
    <i name="hartreedc"> -19849.14545489 </i>
    <i name="XCdc">    502.67878584 </i>
    <i name="pawpsdc">  15214.02607507 </i>
    <i name="pawaedc"> -15239.43455355 </i>
    <i name="eentropy">     -0.01270248 </i>
    <i name="bandstr">  -1665.40520214 </i>
    <i name="atom">   5414.72960801 </i>
    <i name="e_fr_energy">   -330.29388002 </i>
    <i name="e_wo_entrp">   -330.28117753 </i>
    <i name="e_0_energy">   -330.28752878 </i>
   </energy>
  </scstep>
  <scstep>
   <time name="diag">    0.20    0.20</time>
   <time name="diis">    0.38    0.38</time>
   <time name="orth">    0.05    0.05</time>
   <time name="total">    0.70    0.70</time>
   <energy>
    <i name="e_fr_energy">   -330.29408519 </i>
    <i name="e_wo_entrp">   -330.28136257 </i>
    <i name="e_0_energy">   -330.28772388 </i>
   </energy>
  </scstep>
  <scstep>
   <time name="diag">    0.20    0.20</time>
   <time name="diis">    0.37    0.37</time>
   <time name="orth">    0.05    0.05</time>
   <time name="total">    0.70    0.70</time>
   <energy>
    <i name="e_fr_energy">   -330.29396665 </i>
    <i name="e_wo_entrp">   -330.28123009 </i>
    <i name="e_0_energy">   -330.28759837 </i>
   </energy>
  </scstep>
  <scstep>
   <time name="diag">    0.20    0.20</time>
   <time name="diis">    0.44    0.44</time>
   <time name="orth">    0.05    0.05</time>
   <time name="total">    0.76    0.76</time>
   <energy>
    <i name="e_fr_energy">   -330.29393737 </i>
    <i name="e_wo_entrp">   -330.28119993 </i>
    <i name="e_0_energy">   -330.28756865 </i>
   </energy>
  </scstep>
  <scstep>
   <time name="diag">    0.22    0.22</time>
   <time name="diis">    0.39    0.39</time>
   <time name="orth">    0.05    0.05</time>
   <time name="total">    0.73    0.74</time>
   <energy>
    <i name="e_fr_energy">   -330.29393728 </i>
    <i name="e_wo_entrp">   -330.28120355 </i>
    <i name="e_0_energy">   -330.28757042 </i>
   </energy>
  </scstep>
  <scstep>
   <time name="diag">    0.20    0.20</time>
   <time name="diis">    0.25    0.25</time>
   <time name="orth">    0.05    0.05</time>
   <time name="total">    0.57    0.57</time>
   <energy>
    <i name="e_fr_energy">   -330.29394104 </i>
    <i name="e_wo_entrp">   -330.28120697 </i>
    <i name="e_0_energy">   -330.28757401 </i>
   </energy>
  </scstep>
  <scstep>
   <time name="diag">    0.20    0.20</time>
   <time name="diis">    0.24    0.24</time>
   <time name="orth">    0.05    0.05</time>
   <time name="total">    0.59    0.59</time>
   <energy>
    <i name="e_fr_energy">   -330.29394629 </i>
    <i name="e_wo_entrp">   -330.28121246 </i>
    <i name="e_0_energy">   -330.28757938 </i>
   </energy>
  </scstep>
  <scstep>
   <time name="diag">    0.21    0.21</time>
   <time name="diis">    0.22    0.22</time>
   <time name="orth">    0.05    0.05</time>
   <time name="total">    0.55    0.55</time>
   <energy>
    <i name="e_fr_energy">   -330.29394980 </i>
    <i name="e_wo_entrp">   -330.28121601 </i>
    <i name="e_0_energy">   -330.28758290 </i>
   </energy>
  </scstep>
  <scstep>
   <time name="diag">    0.20    0.20</time>
   <time name="diis">    0.22    0.22</time>
   <time name="orth">    0.05    0.05</time>
   <time name="total">    0.54    0.54</time>
   <energy>
    <i name="e_fr_energy">   -330.29395316 </i>
    <i name="e_wo_entrp">   -330.28121942 </i>
    <i name="e_0_energy">   -330.28758629 </i>
   </energy>
  </scstep>
  <scstep>
   <time name="diag">    0.20    0.20</time>
   <time name="diis">    0.21    0.21</time>
   <time name="orth">    0.05    0.05</time>
   <time name="total">    0.53    0.54</time>
   <energy>
    <i name="e_fr_energy">   -330.29395436 </i>
    <i name="e_wo_entrp">   -330.28122063 </i>
    <i name="e_0_energy">   -330.28758749 </i>
   </energy>
  </scstep>
  <scstep>
   <time name="diag">    0.20    0.20</time>
   <time name="diis">    0.19    0.19</time>
   <time name="orth">    0.05    0.05</time>
   <time name="total">    0.48    0.49</time>
   <energy>
    <i name="alphaZ">     75.86328590 </i>
    <i name="ewald">  15216.40627821 </i>
    <i name="hartreedc"> -19847.43890597 </i>
    <i name="XCdc">    502.63230170 </i>
    <i name="pawpsdc">  15204.01012826 </i>
    <i name="pawaedc"> -15229.41428894 </i>
    <i name="eentropy">     -0.01273375 </i>
    <i name="bandstr">  -1667.06962822 </i>
    <i name="atom">   5414.72960801 </i>
    <i name="e_fr_energy">   -330.29395480 </i>
    <i name="e_wo_entrp">   -330.28122105 </i>
    <i name="e_0_energy">   -330.28758792 </i>
   </energy>
  </scstep>
  <structure>
   <crystal>
    <varray name="basis" >
     <v>      12.80443072       0.00000002       0.00000002 </v>
     <v>       0.00000001       7.39196861      -0.00000000 </v>
     <v>       0.00000002      -0.00000000      14.95006392 </v>
    </varray>
    <i name="volume">   1415.02280149 </i>
    <varray name="rec_basis" >
     <v>       0.07809797      -0.00000000      -0.00000000 </v>
     <v>      -0.00000000       0.13528196       0.00000000 </v>
     <v>      -0.00000000       0.00000000       0.06688935 </v>
    </varray>
   </crystal>
   <varray name="positions" >
    <v>       0.16705701       0.16695041       0.25000000 </v>
    <v>      -0.00004373      -0.00000000       0.25000000 </v>
    <v>       0.05569179       0.16669164       0.25000000 </v>
    <v>       0.22213424       0.00000000       0.25000000 </v>
    <v>       0.49985324       0.16772200       0.24999998 </v>
    <v>       0.33361904      -0.00000000       0.25000000 </v>
    <v>       0.38903702       0.16629642       0.25000000 </v>
    <v>       0.55582163       0.00000000       0.25000000 </v>
    <v>       0.83287852       0.16695242       0.25000000 </v>
    <v>       0.66644014      -0.00000000       0.25000000 </v>
    <v>       0.72142784       0.16712037       0.25000000 </v>
    <v>       0.88832630       0.00000000       0.25000000 </v>
    <v>       0.16683235       0.50000000       0.24999999 </v>
    <v>      -0.00005355       0.33329128       0.25000000 </v>
    <v>       0.05563420       0.50000000       0.24999999 </v>
    <v>       0.22288625       0.33410095       0.25000000 </v>
    <v>       0.33431385       0.33383930       0.25000000 </v>
    <v>       0.38987490       0.50000000       0.25000001 </v>
    <v>       0.55519162       0.33413721       0.24999999 </v>
    <v>       0.83317560       0.50000000       0.25000001 </v>
    <v>       0.66584200       0.33447217       0.25000000 </v>
    <v>       0.72246174       0.50000000       0.25000000 </v>
    <v>       0.88882777       0.33313344       0.25000000 </v>
    <v>       0.16705701       0.83304959       0.25000000 </v>
    <v>      -0.00005355       0.66670872       0.25000000 </v>
    <v>       0.05569179       0.83330837       0.25000000 </v>
    <v>       0.22288625       0.66589905       0.25000000 </v>
    <v>       0.49985324       0.83227800       0.25000002 </v>
    <v>       0.33431385       0.66616070       0.25000000 </v>
    <v>       0.38903702       0.83370359       0.25000000 </v>
    <v>       0.55519162       0.66586279       0.25000000 </v>
    <v>       0.83287852       0.83304758       0.25000000 </v>
    <v>       0.66584200       0.66552783       0.25000000 </v>
    <v>       0.72142784       0.83287964       0.25000000 </v>
    <v>       0.88882777       0.66686656       0.25000000 </v>
    <v>       0.49983696       0.50000000       0.25000000 </v>
   </varray>
  </structure>
  <varray name="forces" >
   <v>       0.01625120      -0.03597254      -0.00000040 </v>
   <v>      -0.01239245       0.00000106       0.00000015 </v>
   <v>      -0.03078195      -0.01643599      -0.00000031 </v>
   <v>       0.01986258      -0.00000031       0.00000004 </v>
   <v>      -0.00657528      -0.06119595      -0.00000160 </v>
   <v>       0.00630961       0.00000173       0.00000026 </v>
   <v>      -0.02014772       0.01593497      -0.00000114 </v>
   <v>      -0.00487081      -0.00000089       0.00000027 </v>
   <v>      -0.06283344       0.00371738       0.00000040 </v>
   <v>      -0.03602068       0.00000066      -0.00000010 </v>
   <v>       0.07240774      -0.00539057      -0.00000041 </v>
   <v>       0.06742905      -0.00000048       0.00000027 </v>
   <v>       0.02916781       0.00000032      -0.00000114 </v>
   <v>       0.01802826       0.02864492      -0.00000033 </v>
   <v>      -0.03966054      -0.00000131      -0.00000104 </v>
   <v>      -0.02980354      -0.01783277      -0.00000051 </v>
   <v>       0.02588039      -0.04029271       0.00000003 </v>
   <v>       0.08120450      -0.00000018       0.00000053 </v>
   <v>      -0.01528773       0.11318663      -0.00000132 </v>
   <v>      -0.03011908       0.00000059       0.00000009 </v>
   <v>      -0.01011371      -0.05787172      -0.00000056 </v>
   <v>      -0.00029273      -0.00000117       0.00000012 </v>
   <v>       0.00981449      -0.00210290       0.00000028 </v>
   <v>       0.01625091       0.03597322       0.00000017 </v>
   <v>       0.01802834      -0.02864237      -0.00000046 </v>
   <v>      -0.03078211       0.01643364      -0.00000019 </v>
   <v>      -0.02980378       0.01783207      -0.00000026 </v>
   <v>      -0.00657413       0.06119729       0.00000160 </v>
   <v>       0.02588175       0.04029392       0.00000102 </v>
   <v>      -0.02014831      -0.01593792       0.00000129 </v>
   <v>      -0.01528840      -0.11318863       0.00000155 </v>
   <v>      -0.06283351      -0.00371729       0.00000065 </v>
   <v>      -0.01011354       0.05787478       0.00000058 </v>
   <v>       0.07240785       0.00538832       0.00000059 </v>
   <v>       0.00981388       0.00210271       0.00000028 </v>
   <v>      -0.01429492       0.00000150      -0.00000042 </v>
  </varray>
  <varray name="stress" >
   <v>      -0.38051006      -0.00000738      -0.00000012 </v>
   <v>      -0.00000736      -0.32377079      -0.00000005 </v>
   <v>      -0.00000011      -0.00000004       0.07293601 </v>
  </varray>
  <energy>
   <i name="e_fr_energy">   -330.29395480 </i>
   <i name="e_wo_entrp">   -330.28758792 </i>
   <i name="e_0_energy">     -0.01273375 </i>
  </energy>
  <time name="totalsc">    7.88    7.92</time>
 </calculation>
 <calculation>
  <scstep>
   <time name="dav">    0.89    0.92</time>
   <time name="total">    0.96    0.99</time>
   <energy>
    <i name="alphaZ">     75.86328590 </i>
    <i name="ewald">  15222.49761626 </i>
    <i name="hartreedc"> -19852.68681693 </i>
    <i name="XCdc">    502.63327159 </i>
    <i name="pawpsdc">  15203.99614919 </i>
    <i name="pawaedc"> -15229.40032620 </i>
    <i name="eentropy">     -0.01275111 </i>
    <i name="bandstr">  -1667.91435634 </i>
    <i name="atom">   5414.72960801 </i>
    <i name="e_fr_energy">   -330.29431962 </i>
    <i name="e_wo_entrp">   -330.28156851 </i>
    <i name="e_0_energy">   -330.28794406 </i>
   </energy>
  </scstep>
  <scstep>
   <time name="diag">    0.20    0.20</time>
   <time name="diis">    0.37    0.37</time>
   <time name="orth">    0.05    0.05</time>
   <time name="total">    0.69    0.69</time>
   <energy>
    <i name="e_fr_energy">   -330.29436419 </i>
    <i name="e_wo_entrp">   -330.28162119 </i>
    <i name="e_0_energy">   -330.28799269 </i>
   </energy>
  </scstep>
  <scstep>
   <time name="diag">    0.20    0.20</time>
   <time name="diis">    0.37    0.37</time>
   <time name="orth">    0.05    0.05</time>
   <time name="total">    0.70    0.71</time>
   <energy>
    <i name="e_fr_energy">   -330.29433978 </i>
    <i name="e_wo_entrp">   -330.28160297 </i>
    <i name="e_0_energy">   -330.28797137 </i>
   </energy>
  </scstep>
  <scstep>
   <time name="diag">    0.20    0.20</time>
   <time name="diis">    0.37    0.37</time>
   <time name="orth">    0.05    0.05</time>
   <time name="total">    0.69    0.70</time>
   <energy>
    <i name="e_fr_energy">   -330.29433411 </i>
    <i name="e_wo_entrp">   -330.28159771 </i>
    <i name="e_0_energy">   -330.28796591 </i>
   </energy>
  </scstep>
  <scstep>
   <time name="diag">    0.20    0.20</time>
   <time name="diis">    0.25    0.25</time>
   <time name="orth">    0.05    0.05</time>
   <time name="total">    0.53    0.54</time>
   <energy>
    <i name="alphaZ">     75.86328590 </i>
    <i name="ewald">  15222.49761626 </i>
    <i name="hartreedc"> -19853.34729308 </i>
    <i name="XCdc">    502.65364974 </i>
    <i name="pawpsdc">  15208.67166983 </i>
    <i name="pawaedc"> -15234.07816756 </i>
    <i name="eentropy">     -0.01273811 </i>
    <i name="bandstr">  -1667.27196482 </i>
    <i name="atom">   5414.72960801 </i>
    <i name="e_fr_energy">   -330.29433382 </i>
    <i name="e_wo_entrp">   -330.28159572 </i>
    <i name="e_0_energy">   -330.28796477 </i>
   </energy>
  </scstep>
  <structure>
   <crystal>
    <varray name="basis" >
     <v>      12.80342326       0.00000001       0.00000002 </v>
     <v>       0.00000000       7.39155360      -0.00000000 </v>
     <v>       0.00000002      -0.00000000      14.95207976 </v>
    </varray>
    <i name="volume">   1415.02280149 </i>
    <varray name="rec_basis" >
     <v>       0.07810411      -0.00000000      -0.00000000 </v>
     <v>      -0.00000000       0.13528956       0.00000000 </v>
     <v>      -0.00000000       0.00000000       0.06688033 </v>
    </varray>
   </crystal>
   <varray name="positions" >
    <v>       0.16701309       0.16691506       0.25000000 </v>
    <v>      -0.00002713       0.00000000       0.25000000 </v>
    <v>       0.05565058       0.16668286       0.25000000 </v>
    <v>       0.22209727       0.00000000       0.25000000 </v>
    <v>       0.49984907       0.16770662       0.24999998 </v>
    <v>       0.33357290       0.00000000       0.25000000 </v>
    <v>       0.38899595       0.16633098       0.25000000 </v>
    <v>       0.55584493       0.00000000       0.25000000 </v>
    <v>       0.83292849       0.16696400       0.25000000 </v>
    <v>       0.66646843       0.00000000       0.25000000 </v>
    <v>       0.72156050       0.16713783       0.25000000 </v>
    <v>       0.88844474       0.00000000       0.25000000 </v>
    <v>       0.16677337       0.50000000       0.24999999 </v>
    <v>      -0.00005242       0.33330953       0.25000000 </v>
    <v>       0.05555934       0.50000000       0.24999999 </v>
    <v>       0.22279164       0.33407075       0.25000000 </v>
    <v>       0.33428036       0.33381987       0.25000000 </v>
    <v>       0.38989186       0.50000000       0.25000001 </v>
    <v>       0.55518576       0.33430995       0.25000000 </v>
    <v>       0.83320909       0.50000000       0.25000001 </v>
    <v>       0.66586372       0.33443316       0.25000000 </v>
    <v>       0.72249211       0.50000000       0.25000000 </v>
    <v>       0.88886515       0.33314347       0.25000000 </v>
    <v>       0.16701309       0.83308494       0.25000000 </v>
    <v>      -0.00005242       0.66669047       0.25000000 </v>
    <v>       0.05565058       0.83331714       0.25000000 </v>
    <v>       0.22279164       0.66592925       0.25000000 </v>
    <v>       0.49984907       0.83229338       0.25000002 </v>
    <v>       0.33428036       0.66618013       0.25000000 </v>
    <v>       0.38899595       0.83366902       0.25000000 </v>
    <v>       0.55518576       0.66569005       0.25000000 </v>
    <v>       0.83292849       0.83303599       0.25000000 </v>
    <v>       0.66586372       0.66556684       0.25000000 </v>
    <v>       0.72156050       0.83286217       0.25000000 </v>
    <v>       0.88886515       0.66685653       0.25000000 </v>
    <v>       0.49982939       0.50000000       0.25000000 </v>
   </varray>
  </structure>
  <varray name="forces" >
   <v>       0.00842358      -0.02825418      -0.00000043 </v>
   <v>      -0.01254030      -0.00000032       0.00000012 </v>
   <v>      -0.00161279      -0.01091014      -0.00000012 </v>
   <v>       0.02476681      -0.00000074      -0.00000022 </v>
   <v>      -0.00416808      -0.02425643      -0.00000251 </v>
   <v>       0.01338308      -0.00000018       0.00000075 </v>
   <v>      -0.00128933      -0.00667566      -0.00000093 </v>
   <v>      -0.00523897      -0.00000086      -0.00000057 </v>
   <v>      -0.04101683      -0.00843959       0.00000016 </v>
   <v>       0.00725190      -0.00000047       0.00000088 </v>
   <v>      -0.00888971      -0.01840929      -0.00000040 </v>
   <v>       0.00590951      -0.00000090       0.00000022 </v>
   <v>       0.01911231       0.00000073      -0.00000149 </v>
   <v>       0.01126159       0.01536807      -0.00000039 </v>
   <v>       0.00094730       0.00000025      -0.00000105 </v>
   <v>       0.00772724      -0.00667321      -0.00000082 </v>
   <v>       0.01390022      -0.01956334       0.00000036 </v>
   <v>       0.03957006       0.00000050       0.00000204 </v>
   <v>      -0.00713930       0.02662848      -0.00000064 </v>
   <v>      -0.03134886       0.00000075       0.00000005 </v>
   <v>       0.00245276      -0.03219081      -0.00000059 </v>
   <v>      -0.00435617       0.00000039      -0.00000057 </v>
   <v>      -0.00317680      -0.00031649       0.00000023 </v>
   <v>       0.00842344       0.02825517       0.00000006 </v>
   <v>       0.01126146      -0.01536833      -0.00000045 </v>
   <v>      -0.00161267       0.01091053      -0.00000010 </v>
   <v>       0.00772727       0.00667208      -0.00000048 </v>
   <v>      -0.00416784       0.02425756       0.00000120 </v>
   <v>       0.01390061       0.01956277       0.00000104 </v>
   <v>      -0.00128953       0.00667596       0.00000141 </v>
   <v>      -0.00713900      -0.02663004       0.00000222 </v>
   <v>      -0.04101712       0.00844066       0.00000039 </v>
   <v>       0.00245250       0.03219083       0.00000027 </v>
   <v>      -0.00888942       0.01840952       0.00000066 </v>
   <v>      -0.00317698       0.00031556       0.00000021 </v>
   <v>      -0.01040193       0.00000117      -0.00000050 </v>
  </varray>
  <varray name="stress" >
   <v>      -0.21329248      -0.00000206       0.00000032 </v>
   <v>      -0.00000205      -0.17822469      -0.00000007 </v>
   <v>       0.00000034      -0.00000003       0.08929377 </v>
  </varray>
  <energy>
   <i name="e_fr_energy">   -330.29433382 </i>
   <i name="e_wo_entrp">   -330.28796477 </i>
   <i name="e_0_energy">     -0.01273811 </i>
  </energy>
  <time name="totalsc">    4.32    4.37</time>
 </calculation>
 <calculation>
  <scstep>
   <time name="dav">    0.86    0.86</time>
   <time name="total">    0.93    0.94</time>
   <energy>
    <i name="alphaZ">     75.86328590 </i>
    <i name="ewald">  15225.77124815 </i>
    <i name="hartreedc"> -19856.20164735 </i>
    <i name="XCdc">    502.65466479 </i>
    <i name="pawpsdc">  15208.75816907 </i>
    <i name="pawaedc"> -15234.16449321 </i>
    <i name="eentropy">     -0.01273292 </i>
    <i name="bandstr">  -1667.69253786 </i>
    <i name="atom">   5414.72960801 </i>
    <i name="e_fr_energy">   -330.29443543 </i>
    <i name="e_wo_entrp">   -330.28170250 </i>
    <i name="e_0_energy">   -330.28806896 </i>
   </energy>
  </scstep>
  <scstep>
   <time name="diag">    0.20    0.20</time>
   <time name="diis">    0.40    0.40</time>
   <time name="orth">    0.05    0.05</time>
   <time name="total">    0.71    0.72</time>
   <energy>
    <i name="e_fr_energy">   -330.29449782 </i>
    <i name="e_wo_entrp">   -330.28176272 </i>
    <i name="e_0_energy">   -330.28813027 </i>
   </energy>
  </scstep>
  <scstep>
   <time name="diag">    0.20    0.20</time>
   <time name="diis">    0.42    0.42</time>
   <time name="orth">    0.05    0.05</time>
   <time name="total">    0.74    0.74</time>
   <energy>
    <i name="e_fr_energy">   -330.29447951 </i>
    <i name="e_wo_entrp">   -330.28173879 </i>
    <i name="e_0_energy">   -330.28810915 </i>
   </energy>
  </scstep>
  <scstep>
   <time name="diag">    0.20    0.20</time>
   <time name="diis">    0.37    0.37</time>
   <time name="orth">    0.05    0.05</time>
   <time name="total">    0.70    0.70</time>
   <energy>
    <i name="e_fr_energy">   -330.29447627 </i>
    <i name="e_wo_entrp">   -330.28173591 </i>
    <i name="e_0_energy">   -330.28810609 </i>
   </energy>
  </scstep>
  <scstep>
   <time name="diag">    0.20    0.20</time>
   <time name="diis">    0.25    0.25</time>
   <time name="orth">    0.05    0.05</time>
   <time name="total">    0.55    0.55</time>
   <energy>
    <i name="alphaZ">     75.86328590 </i>
    <i name="ewald">  15225.77124815 </i>
    <i name="hartreedc"> -19856.59932783 </i>
    <i name="XCdc">    502.66562662 </i>
    <i name="pawpsdc">  15211.06340822 </i>
    <i name="pawaedc"> -15236.47079400 </i>
    <i name="eentropy">     -0.01273911 </i>
    <i name="bandstr">  -1667.30479229 </i>
    <i name="atom">   5414.72960801 </i>
    <i name="e_fr_energy">   -330.29447633 </i>
    <i name="e_wo_entrp">   -330.28173722 </i>
    <i name="e_0_energy">   -330.28810678 </i>
   </energy>
  </scstep>
  <structure>
   <crystal>
    <varray name="basis" >
     <v>      12.80287991      -0.00000000       0.00000002 </v>
     <v>      -0.00000000       7.39134561      -0.00000000 </v>
     <v>       0.00000003      -0.00000000      14.95313508 </v>
    </varray>
    <i name="volume">   1415.02280149 </i>
    <varray name="rec_basis" >
     <v>       0.07810743       0.00000000      -0.00000000 </v>
     <v>       0.00000000       0.13529336       0.00000000 </v>
     <v>      -0.00000000       0.00000000       0.06687561 </v>
    </varray>
   </crystal>
   <varray name="positions" >
    <v>       0.16705741       0.16681615       0.25000000 </v>
    <v>      -0.00006648      -0.00000000       0.25000000 </v>
    <v>       0.05566918       0.16664201       0.25000000 </v>
    <v>       0.22217727      -0.00000000       0.25000000 </v>
    <v>       0.49984128       0.16761354       0.24999997 </v>
    <v>       0.33363041      -0.00000000       0.25000000 </v>
    <v>       0.38901526       0.16628419       0.25000000 </v>
    <v>       0.55581956      -0.00000000       0.25000000 </v>
    <v>       0.83280215       0.16692237       0.25000000 </v>
    <v>       0.66647050      -0.00000000       0.25000000 </v>
    <v>       0.72146661       0.16705128       0.25000000 </v>
    <v>       0.88839436      -0.00000000       0.25000000 </v>
    <v>       0.16685173       0.50000000       0.24999999 </v>
    <v>      -0.00002584       0.33336386       0.25000000 </v>
    <v>       0.05560249       0.50000000       0.24999999 </v>
    <v>       0.22286195       0.33405932       0.25000000 </v>
    <v>       0.33433221       0.33374863       0.25000000 </v>
    <v>       0.38997817       0.50000000       0.25000001 </v>
    <v>       0.55517171       0.33432706       0.24999999 </v>
    <v>       0.83311510       0.50000000       0.25000001 </v>
    <v>       0.66585778       0.33431978       0.25000000 </v>
    <v>       0.72246501       0.50000000       0.24999999 </v>
    <v>       0.88883707       0.33313667       0.25000000 </v>
    <v>       0.16705741       0.83318385       0.25000000 </v>
    <v>      -0.00002584       0.66663614       0.25000000 </v>
    <v>       0.05566918       0.83335799       0.25000000 </v>
    <v>       0.22286195       0.66594068       0.25000000 </v>
    <v>       0.49984128       0.83238646       0.25000002 </v>
    <v>       0.33433221       0.66625136       0.25000000 </v>
    <v>       0.38901526       0.83371582       0.25000001 </v>
    <v>       0.55517171       0.66567294       0.25000001 </v>
    <v>       0.83280215       0.83307763       0.25000000 </v>
    <v>       0.66585778       0.66568021       0.25000000 </v>
    <v>       0.72146661       0.83294872       0.25000000 </v>
    <v>       0.88883707       0.66686333       0.25000000 </v>
    <v>       0.49980840       0.50000000       0.25000000 </v>
   </varray>
  </structure>
  <varray name="forces" >
   <v>       0.00426058       0.00835143      -0.00000046 </v>
   <v>       0.00169131       0.00000094      -0.00000001 </v>
   <v>      -0.01118837       0.00355260      -0.00000038 </v>
   <v>       0.00874746       0.00000145       0.00000017 </v>
   <v>       0.00311168       0.02968647      -0.00000160 </v>
   <v>      -0.00091867       0.00000114      -0.00000019 </v>
   <v>       0.00593032      -0.00438227      -0.00000103 </v>
   <v>       0.01462638       0.00000105      -0.00000023 </v>
   <v>       0.04150386       0.00599111       0.00000035 </v>
   <v>      -0.05321567       0.00000086      -0.00000015 </v>
   <v>       0.01995015       0.00005845      -0.00000027 </v>
   <v>      -0.01665536       0.00000151       0.00000051 </v>
   <v>       0.00813196      -0.00000138      -0.00000099 </v>
   <v>      -0.00889713      -0.01459526      -0.00000034 </v>
   <v>       0.00948301      -0.00000086      -0.00000120 </v>
   <v>      -0.00897807      -0.02235772      -0.00000053 </v>
   <v>       0.01815961       0.01156750       0.00000013 </v>
   <v>      -0.01232971      -0.00000070       0.00000060 </v>
   <v>      -0.00588981      -0.00244479      -0.00000128 </v>
   <v>       0.02138383      -0.00000120       0.00000031 </v>
   <v>      -0.02942323       0.01752809      -0.00000072 </v>
   <v>      -0.03052732      -0.00000085      -0.00000055 </v>
   <v>      -0.01690105      -0.00669733       0.00000025 </v>
   <v>       0.00426070      -0.00835407      -0.00000011 </v>
   <v>      -0.00889713       0.01459722      -0.00000042 </v>
   <v>      -0.01118866      -0.00355467      -0.00000023 </v>
   <v>      -0.00897796       0.02236024      -0.00000019 </v>
   <v>       0.00311194      -0.02968891       0.00000147 </v>
   <v>       0.01815961      -0.01156575       0.00000118 </v>
   <v>       0.00593072       0.00438008       0.00000129 </v>
   <v>      -0.00589079       0.00244732       0.00000156 </v>
   <v>       0.04150420      -0.00599419       0.00000060 </v>
   <v>      -0.02942259      -0.01752619       0.00000055 </v>
   <v>       0.01994956      -0.00006023       0.00000061 </v>
   <v>      -0.01690116       0.00670012       0.00000033 </v>
   <v>       0.02630580      -0.00000122       0.00000099 </v>
  </varray>
  <varray name="stress" >
   <v>      -0.08191123       0.00000155      -0.00000070 </v>
   <v>       0.00000155      -0.16828304      -0.00000004 </v>
   <v>      -0.00000066      -0.00000005       0.08299162 </v>
  </varray>
  <energy>
   <i name="e_fr_energy">   -330.29447633 </i>
   <i name="e_wo_entrp">   -330.28810678 </i>
   <i name="e_0_energy">     -0.01273911 </i>
  </energy>
  <time name="totalsc">    4.36    4.38</time>
 </calculation>
 <calculation>
  <scstep>
   <time name="dav">    0.90    0.90</time>
   <time name="total">    0.97    0.97</time>
   <energy>
    <i name="alphaZ">     75.86328590 </i>
    <i name="ewald">  15224.66576903 </i>
    <i name="hartreedc"> -19855.67065199 </i>
    <i name="XCdc">    502.66564845 </i>
    <i name="pawpsdc">  15211.14136429 </i>
    <i name="pawaedc"> -15236.54864556 </i>
    <i name="eentropy">     -0.01274085 </i>
    <i name="bandstr">  -1667.12815512 </i>
    <i name="atom">   5414.72960801 </i>
    <i name="e_fr_energy">   -330.29451783 </i>
    <i name="e_wo_entrp">   -330.28177698 </i>
    <i name="e_0_energy">   -330.28814741 </i>
   </energy>
  </scstep>
  <scstep>
   <time name="diag">    0.20    0.20</time>
   <time name="diis">    0.40    0.40</time>
   <time name="orth">    0.05    0.05</time>
   <time name="total">    0.73    0.73</time>
   <energy>
    <i name="e_fr_energy">   -330.29452565 </i>
    <i name="e_wo_entrp">   -330.28178564 </i>
    <i name="e_0_energy">   -330.28815565 </i>
   </energy>
  </scstep>
  <scstep>
   <time name="diag">    0.23    0.23</time>
   <time name="diis">    0.35    0.35</time>
   <time name="orth">    0.05    0.05</time>
   <time name="total">    0.71    0.71</time>
   <energy>
    <i name="e_fr_energy">   -330.29452422 </i>
    <i name="e_wo_entrp">   -330.28178612 </i>
    <i name="e_0_energy">   -330.28815517 </i>
   </energy>
  </scstep>
  <scstep>
   <time name="diag">    0.20    0.20</time>
   <time name="diis">    0.24    0.24</time>
   <time name="orth">    0.05    0.05</time>
   <time name="total">    0.53    0.53</time>
   <energy>
    <i name="alphaZ">     75.86328590 </i>
    <i name="ewald">  15224.66576903 </i>
    <i name="hartreedc"> -19855.59919020 </i>
    <i name="XCdc">    502.66245270 </i>
    <i name="pawpsdc">  15210.38160294 </i>
    <i name="pawaedc"> -15235.78830361 </i>
    <i name="eentropy">     -0.01273819 </i>
    <i name="bandstr">  -1667.19701097 </i>
    <i name="atom">   5414.72960801 </i>
    <i name="e_fr_energy">   -330.29452441 </i>
    <i name="e_wo_entrp">   -330.28178622 </i>
    <i name="e_0_energy">   -330.28815531 </i>
   </energy>
  </scstep>
  <structure>
   <crystal>
    <varray name="basis" >
     <v>      12.80306327      -0.00000000       0.00000002 </v>
     <v>      -0.00000000       7.39141579      -0.00000000 </v>
     <v>       0.00000002      -0.00000000      14.95277894 </v>
    </varray>
    <i name="volume">   1415.02280149 </i>
    <varray name="rec_basis" >
     <v>       0.07810631       0.00000000      -0.00000000 </v>
     <v>       0.00000000       0.13529208       0.00000000 </v>
     <v>      -0.00000000       0.00000000       0.06687720 </v>
    </varray>
   </crystal>
   <varray name="positions" >
    <v>       0.16704245       0.16684953       0.25000000 </v>
    <v>      -0.00005320      -0.00000000       0.25000000 </v>
    <v>       0.05566290       0.16665580       0.25000000 </v>
    <v>       0.22215027      -0.00000000       0.25000000 </v>
    <v>       0.49984391       0.16764495       0.24999998 </v>
    <v>       0.33361100      -0.00000000       0.25000000 </v>
    <v>       0.38900874       0.16629998       0.25000000 </v>
    <v>       0.55582812      -0.00000000       0.25000000 </v>
    <v>       0.83284478       0.16693642       0.25000000 </v>
    <v>       0.66646980      -0.00000000       0.25000000 </v>
    <v>       0.72149830       0.16708049       0.25000000 </v>
    <v>       0.88841136      -0.00000000       0.25000000 </v>
    <v>       0.16682528       0.50000000       0.24999999 </v>
    <v>      -0.00003481       0.33334552       0.25000000 </v>
    <v>       0.05558793       0.50000000       0.24999999 </v>
    <v>       0.22283822       0.33406317       0.25000000 </v>
    <v>       0.33431471       0.33377268       0.25000000 </v>
    <v>       0.38994904       0.50000000       0.25000001 </v>
    <v>       0.55517645       0.33432129       0.24999999 </v>
    <v>       0.83314682       0.50000000       0.25000001 </v>
    <v>       0.66585979       0.33435804       0.25000000 </v>
    <v>       0.72247416       0.50000000       0.24999999 </v>
    <v>       0.88884655       0.33313896       0.25000000 </v>
    <v>       0.16704245       0.83315047       0.25000000 </v>
    <v>      -0.00003481       0.66665448       0.25000000 </v>
    <v>       0.05566290       0.83334421       0.25000000 </v>
    <v>       0.22283822       0.66593682       0.25000000 </v>
    <v>       0.49984391       0.83235505       0.25000002 </v>
    <v>       0.33431471       0.66622732       0.25000000 </v>
    <v>       0.38900874       0.83370003       0.25000001 </v>
    <v>       0.55517645       0.66567871       0.25000001 </v>
    <v>       0.83284478       0.83306358       0.25000000 </v>
    <v>       0.66585979       0.66564195       0.25000000 </v>
    <v>       0.72149830       0.83291951       0.25000000 </v>
    <v>       0.88884655       0.66686103       0.25000000 </v>
    <v>       0.49981548       0.50000000       0.25000000 </v>
   </varray>
  </structure>
  <varray name="forces" >
   <v>       0.00521869      -0.00409916      -0.00000059 </v>
   <v>      -0.00131483       0.00000052       0.00000012 </v>
   <v>      -0.01014752      -0.00058490      -0.00000032 </v>
   <v>       0.01380592       0.00000069      -0.00000006 </v>
   <v>       0.00017500       0.01557030      -0.00000099 </v>
   <v>       0.00344311       0.00000071       0.00000026 </v>
   <v>       0.00302727      -0.00519674      -0.00000074 </v>
   <v>       0.00745051       0.00000041       0.00000048 </v>
   <v>       0.02127640       0.00010798       0.00000014 </v>
   <v>      -0.03307457       0.00000043      -0.00000154 </v>
   <v>       0.00988956      -0.00620069      -0.00000067 </v>
   <v>      -0.00946014       0.00000069      -0.00000012 </v>
   <v>       0.01132745      -0.00000069      -0.00000100 </v>
   <v>      -0.00240710      -0.00441402      -0.00000038 </v>
   <v>       0.00619602      -0.00000048      -0.00000114 </v>
   <v>      -0.00382314      -0.01715899      -0.00000038 </v>
   <v>       0.01629841       0.00101048      -0.00000012 </v>
   <v>       0.00480517      -0.00000028      -0.00000011 </v>
   <v>      -0.00688326       0.00751204      -0.00000184 </v>
   <v>       0.00318370      -0.00000059       0.00000039 </v>
   <v>      -0.01899344       0.00070627      -0.00000047 </v>
   <v>      -0.02200831      -0.00000047       0.00000088 </v>
   <v>      -0.01265171      -0.00445602       0.00000023 </v>
   <v>       0.00521872       0.00409781      -0.00000023 </v>
   <v>      -0.00240707       0.00441519      -0.00000043 </v>
   <v>      -0.01014764       0.00058366      -0.00000025 </v>
   <v>      -0.00382308       0.01716027      -0.00000010 </v>
   <v>       0.00017527      -0.01557155       0.00000229 </v>
   <v>       0.01629861      -0.00100952       0.00000087 </v>
   <v>       0.00302746       0.00519543       0.00000161 </v>
   <v>      -0.00688388      -0.00751090       0.00000101 </v>
   <v>       0.02127655      -0.00010960       0.00000040 </v>
   <v>      -0.01899308      -0.00070504       0.00000069 </v>
   <v>       0.00988927       0.00619964       0.00000034 </v>
   <v>      -0.01265187       0.00445756       0.00000023 </v>
   <v>       0.01368755      -0.00000046       0.00000155 </v>
  </varray>
  <varray name="stress" >
   <v>      -0.11972394       0.00000033       0.00000064 </v>
   <v>       0.00000033      -0.18713908      -0.00000013 </v>
   <v>       0.00000066      -0.00000012       0.06887583 </v>
  </varray>
  <energy>
   <i name="e_fr_energy">   -330.29452441 </i>
   <i name="e_wo_entrp">   -330.28815531 </i>
   <i name="e_0_energy">     -0.01273819 </i>
  </energy>
  <time name="totalsc">    3.70    3.71</time>
 </calculation>
 <calculation>
  <scstep>
   <time name="dav">    0.85    0.85</time>
   <time name="total">    0.93    0.93</time>
   <energy>
    <i name="alphaZ">     75.86328590 </i>
    <i name="ewald">  15230.70390708 </i>
    <i name="hartreedc"> -19860.81294249 </i>
    <i name="XCdc">    502.66347805 </i>
    <i name="pawpsdc">  15210.27846929 </i>
    <i name="pawaedc"> -15235.68523067 </i>
    <i name="eentropy">     -0.01277075 </i>
    <i name="bandstr">  -1668.02241456 </i>
    <i name="atom">   5414.72960801 </i>
    <i name="e_fr_energy">   -330.29461015 </i>
    <i name="e_wo_entrp">   -330.28183940 </i>
    <i name="e_0_energy">   -330.28822477 </i>
   </energy>
  </scstep>
  <scstep>
   <time name="diag">    0.20    0.20</time>
   <time name="diis">    0.37    0.37</time>
   <time name="orth">    0.05    0.05</time>
   <time name="total">    0.69    0.69</time>
   <energy>
    <i name="e_fr_energy">   -330.29461544 </i>
    <i name="e_wo_entrp">   -330.28185060 </i>
    <i name="e_0_energy">   -330.28823302 </i>
   </energy>
  </scstep>
  <scstep>
   <time name="diag">    0.28    0.28</time>
   <time name="diis">    0.37    0.37</time>
   <time name="orth">    0.05    0.05</time>
   <time name="total">    0.78    0.78</time>
   <energy>
    <i name="e_fr_energy">   -330.29459802 </i>
    <i name="e_wo_entrp">   -330.28182965 </i>
    <i name="e_0_energy">   -330.28821384 </i>
   </energy>
  </scstep>
  <scstep>
   <time name="diag">    0.20    0.20</time>
   <time name="diis">    0.35    0.37</time>
   <time name="orth">    0.05    0.05</time>
   <time name="total">    0.67    0.70</time>
   <energy>
    <i name="e_fr_energy">   -330.29459459 </i>
    <i name="e_wo_entrp">   -330.28182738 </i>
    <i name="e_0_energy">   -330.28821099 </i>
   </energy>
  </scstep>
  <scstep>
   <time name="diag">    0.20    0.20</time>
   <time name="diis">    0.25    0.25</time>
   <time name="orth">    0.05    0.05</time>
   <time name="total">    0.55    0.55</time>
   <energy>
    <i name="alphaZ">     75.86328590 </i>
    <i name="ewald">  15230.70390708 </i>
    <i name="hartreedc"> -19861.47564748 </i>
    <i name="XCdc">    502.68355028 </i>
    <i name="pawpsdc">  15214.90906627 </i>
    <i name="pawaedc"> -15240.31813815 </i>
    <i name="eentropy">     -0.01276624 </i>
    <i name="bandstr">  -1667.37746021 </i>
    <i name="atom">   5414.72960801 </i>
    <i name="e_fr_energy">   -330.29459455 </i>
    <i name="e_wo_entrp">   -330.28182831 </i>
    <i name="e_0_energy">   -330.28821143 </i>
   </energy>
  </scstep>
  <structure>
   <crystal>
    <varray name="basis" >
     <v>      12.80249183      -0.00000000       0.00000003 </v>
     <v>      -0.00000000       7.39077339      -0.00000000 </v>
     <v>       0.00000003      -0.00000001      14.95474611 </v>
    </varray>
    <i name="volume">   1415.02280149 </i>
    <varray name="rec_basis" >
     <v>       0.07810979       0.00000000      -0.00000000 </v>
     <v>       0.00000000       0.13530384       0.00000000 </v>
     <v>      -0.00000000       0.00000000       0.06686840 </v>
    </varray>
   </crystal>
   <varray name="positions" >
    <v>       0.16707098       0.16679611       0.25000000 </v>
    <v>      -0.00007106       0.00000000       0.25000000 </v>
    <v>       0.05564709       0.16663805       0.25000000 </v>
    <v>       0.22221164       0.00000000       0.25000000 </v>
    <v>       0.49984136       0.16767047       0.24999997 </v>
    <v>       0.33364052       0.00000000       0.25000000 </v>
    <v>       0.38902287       0.16626199       0.24999999 </v>
    <v>       0.55583530      -0.00000000       0.25000000 </v>
    <v>       0.83284489       0.16692109       0.25000000 </v>
    <v>       0.66639610      -0.00000000       0.25000000 </v>
    <v>       0.72148504       0.16702355       0.25000000 </v>
    <v>       0.88837099      -0.00000000       0.25000000 </v>
    <v>       0.16688045       0.50000000       0.24999998 </v>
    <v>      -0.00003017       0.33334886       0.25000000 </v>
    <v>       0.05561822       0.50000000       0.24999999 </v>
    <v>       0.22285622       0.33399191       0.25000000 </v>
    <v>       0.33437105       0.33374966       0.25000000 </v>
    <v>       0.38999253       0.50000000       0.25000001 </v>
    <v>       0.55515564       0.33435707       0.24999999 </v>
    <v>       0.83311842       0.50000000       0.25000001 </v>
    <v>       0.66581476       0.33431789       0.25000000 </v>
    <v>       0.72241433       0.50000000       0.25000000 </v>
    <v>       0.88880742       0.33311901       0.25000000 </v>
    <v>       0.16707098       0.83320389       0.25000000 </v>
    <v>      -0.00003017       0.66665114       0.25000000 </v>
    <v>       0.05564709       0.83336195       0.25000000 </v>
    <v>       0.22285622       0.66600809       0.25000000 </v>
    <v>       0.49984136       0.83232953       0.25000003 </v>
    <v>       0.33437105       0.66625035       0.25000000 </v>
    <v>       0.38902287       0.83373801       0.25000001 </v>
    <v>       0.55515563       0.66564293       0.25000001 </v>
    <v>       0.83284489       0.83307891       0.25000000 </v>
    <v>       0.66581476       0.66568211       0.25000000 </v>
    <v>       0.72148504       0.83297645       0.25000000 </v>
    <v>       0.88880742       0.66688099       0.25000000 </v>
    <v>       0.49983837       0.50000000       0.25000000 </v>
   </varray>
  </structure>
  <varray name="forces" >
   <v>      -0.01039527       0.00444097      -0.00000046 </v>
   <v>      -0.01063252      -0.00000031       0.00000001 </v>
   <v>       0.01193025      -0.00153312      -0.00000034 </v>
   <v>      -0.00750926      -0.00000023       0.00000028 </v>
   <v>       0.00401398       0.00493015      -0.00000172 </v>
   <v>       0.00309624      -0.00000066       0.00000017 </v>
   <v>       0.01133402       0.00828113      -0.00000083 </v>
   <v>      -0.02692039       0.00000008      -0.00000084 </v>
   <v>      -0.00335352      -0.00097917       0.00000005 </v>
   <v>       0.01472787      -0.00000014       0.00000092 </v>
   <v>      -0.00250363       0.01305846      -0.00000019 </v>
   <v>       0.01785795      -0.00000027       0.00000005 </v>
   <v>      -0.00155911       0.00000026      -0.00000117 </v>
   <v>      -0.01226776      -0.00440351      -0.00000039 </v>
   <v>       0.00255310       0.00000030      -0.00000115 </v>
   <v>       0.01217790       0.00647989      -0.00000061 </v>
   <v>      -0.01168244       0.00525493      -0.00000000 </v>
   <v>      -0.00666881      -0.00000010       0.00000123 </v>
   <v>      -0.00623117      -0.01014411      -0.00000090 </v>
   <v>      -0.01271144       0.00000026       0.00000012 </v>
   <v>       0.00203934       0.00496688      -0.00000090 </v>
   <v>      -0.00961552       0.00000037      -0.00000018 </v>
   <v>       0.02155825       0.01230308       0.00000012 </v>
   <v>      -0.01039506      -0.00444037      -0.00000016 </v>
   <v>      -0.01226788       0.00440284      -0.00000043 </v>
   <v>       0.01193016       0.00153381      -0.00000025 </v>
   <v>       0.01217797      -0.00648054      -0.00000031 </v>
   <v>       0.00401359      -0.00492998       0.00000131 </v>
   <v>      -0.01168281      -0.00525517       0.00000129 </v>
   <v>       0.01133410      -0.00828003       0.00000140 </v>
   <v>      -0.00623060       0.01014409       0.00000186 </v>
   <v>      -0.00335360       0.00098004       0.00000037 </v>
   <v>       0.00203899      -0.00496791       0.00000057 </v>
   <v>      -0.00250351      -0.01305777       0.00000061 </v>
   <v>       0.02155850      -0.01230390       0.00000018 </v>
   <v>       0.00414209      -0.00000026       0.00000027 </v>
  </varray>
  <varray name="stress" >
   <v>      -0.02504145       0.00000069      -0.00000015 </v>
   <v>       0.00000072       0.04988536      -0.00000007 </v>
   <v>      -0.00000015      -0.00000009       0.08895457 </v>
  </varray>
  <energy>
   <i name="e_fr_energy">   -330.29459455 </i>
   <i name="e_wo_entrp">   -330.28821143 </i>
   <i name="e_0_energy">     -0.01276624 </i>
  </energy>
  <time name="totalsc">    4.35    4.39</time>
 </calculation>
 <calculation>
  <scstep>
   <time name="dav">    0.91    0.91</time>
   <time name="total">    0.98    0.98</time>
   <energy>
    <i name="alphaZ">     75.86328590 </i>
    <i name="ewald">  15229.10443946 </i>
    <i name="hartreedc"> -19860.13087425 </i>
    <i name="XCdc">    502.68365780 </i>
    <i name="pawpsdc">  15215.01642432 </i>
    <i name="pawaedc"> -15240.42530862 </i>
    <i name="eentropy">     -0.01275832 </i>
    <i name="bandstr">  -1667.12308026 </i>
    <i name="atom">   5414.72960801 </i>
    <i name="e_fr_energy">   -330.29460595 </i>
    <i name="e_wo_entrp">   -330.28184764 </i>
    <i name="e_0_energy">   -330.28822679 </i>
   </energy>
  </scstep>
  <scstep>
   <time name="diag">    0.20    0.20</time>
   <time name="diis">    0.36    0.36</time>
   <time name="orth">    0.05    0.05</time>
   <time name="total">    0.68    0.69</time>
   <energy>
    <i name="e_fr_energy">   -330.29460723 </i>
    <i name="e_wo_entrp">   -330.28184742 </i>
    <i name="e_0_energy">   -330.28822733 </i>
   </energy>
  </scstep>
  <scstep>
   <time name="diag">    0.20    0.20</time>
   <time name="diis">    0.24    0.24</time>
   <time name="orth">    0.05    0.05</time>
   <time name="total">    0.54    0.54</time>
   <energy>
    <i name="alphaZ">     75.86328590 </i>
    <i name="ewald">  15229.10443946 </i>
    <i name="hartreedc"> -19860.03493621 </i>
    <i name="XCdc">    502.67970990 </i>
    <i name="pawpsdc">  15214.10383668 </i>
    <i name="pawaedc"> -15239.51195968 </i>
    <i name="eentropy">     -0.01275883 </i>
    <i name="bandstr">  -1667.21583210 </i>
    <i name="atom">   5414.72960801 </i>
    <i name="e_fr_energy">   -330.29460688 </i>
    <i name="e_wo_entrp">   -330.28184804 </i>
    <i name="e_0_energy">   -330.28822746 </i>
   </energy>
  </scstep>
  <structure>
   <crystal>
    <varray name="basis" >
     <v>      12.80264316      -0.00000000       0.00000003 </v>
     <v>      -0.00000000       7.39094352      -0.00000000 </v>
     <v>       0.00000003      -0.00000001      14.95422511 </v>
    </varray>
    <i name="volume">   1415.02280149 </i>
    <varray name="rec_basis" >
     <v>       0.07810887       0.00000000      -0.00000000 </v>
     <v>       0.00000000       0.13530072       0.00000000 </v>
     <v>      -0.00000000       0.00000000       0.06687073 </v>
    </varray>
   </crystal>
   <varray name="positions" >
    <v>       0.16706342       0.16681026       0.25000000 </v>
    <v>      -0.00006633       0.00000000       0.25000000 </v>
    <v>       0.05565128       0.16664275       0.25000000 </v>
    <v>       0.22219539       0.00000000       0.25000000 </v>
    <v>       0.49984203       0.16766371       0.24999997 </v>
    <v>       0.33363270       0.00000000       0.25000000 </v>
    <v>       0.38901913       0.16627205       0.24999999 </v>
    <v>       0.55583340      -0.00000000       0.25000000 </v>
    <v>       0.83284486       0.16692515       0.25000000 </v>
    <v>       0.66641562      -0.00000000       0.25000000 </v>
    <v>       0.72148855       0.16703863       0.25000000 </v>
    <v>       0.88838168      -0.00000000       0.25000000 </v>
    <v>       0.16686584       0.50000000       0.24999999 </v>
    <v>      -0.00003140       0.33334798       0.25000000 </v>
    <v>       0.05561020       0.50000000       0.24999999 </v>
    <v>       0.22285145       0.33401078       0.25000000 </v>
    <v>       0.33435613       0.33375575       0.25000000 </v>
    <v>       0.38998101       0.50000000       0.25000001 </v>
    <v>       0.55516115       0.33434759       0.24999999 </v>
    <v>       0.83312594       0.50000000       0.25000001 </v>
    <v>       0.66582669       0.33432852       0.25000000 </v>
    <v>       0.72243018       0.50000000       0.25000000 </v>
    <v>       0.88881779       0.33312429       0.25000000 </v>
    <v>       0.16706342       0.83318974       0.25000000 </v>
    <v>      -0.00003140       0.66665202       0.25000000 </v>
    <v>       0.05565128       0.83335725       0.25000000 </v>
    <v>       0.22285145       0.66598922       0.25000000 </v>
    <v>       0.49984203       0.83233629       0.25000003 </v>
    <v>       0.33435613       0.66624425       0.25000000 </v>
    <v>       0.38901913       0.83372795       0.25000001 </v>
    <v>       0.55516115       0.66565241       0.25000001 </v>
    <v>       0.83284486       0.83307485       0.25000000 </v>
    <v>       0.66582669       0.66567148       0.25000000 </v>
    <v>       0.72148855       0.83296137       0.25000000 </v>
    <v>       0.88881779       0.66687571       0.25000000 </v>
    <v>       0.49983230       0.50000000       0.25000000 </v>
   </varray>
  </structure>
  <varray name="forces" >
   <v>      -0.00634627       0.00210999      -0.00000057 </v>
   <v>      -0.00815403      -0.00000010       0.00000018 </v>
   <v>       0.00779191      -0.00194264      -0.00000030 </v>
   <v>      -0.00156147       0.00000006      -0.00000008 </v>
   <v>       0.00317324       0.00765585      -0.00000094 </v>
   <v>       0.00342726      -0.00000030       0.00000034 </v>
   <v>       0.00936715       0.00464731      -0.00000063 </v>
   <v>      -0.01789585       0.00000019       0.00000026 </v>
   <v>       0.00317336      -0.00062844      -0.00000002 </v>
   <v>       0.00224325       0.00000000      -0.00000085 </v>
   <v>       0.00102724       0.00791702      -0.00000067 </v>
   <v>       0.01084495       0.00000002      -0.00000006 </v>
   <v>       0.00230207       0.00000002      -0.00000095 </v>
   <v>      -0.00960161      -0.00423234      -0.00000048 </v>
   <v>       0.00402438       0.00000007      -0.00000107 </v>
   <v>       0.00821645       0.00106667      -0.00000045 </v>
   <v>      -0.00020059       0.00226354      -0.00000034 </v>
   <v>      -0.00347573      -0.00000018       0.00000000 </v>
   <v>      -0.00623566      -0.00555519      -0.00000154 </v>
   <v>      -0.00865621       0.00000007       0.00000072 </v>
   <v>      -0.00335434       0.00365098      -0.00000050 </v>
   <v>      -0.01285492       0.00000014       0.00000086 </v>
   <v>       0.00431436       0.00501953       0.00000022 </v>
   <v>      -0.00634615      -0.00210995      -0.00000028 </v>
   <v>      -0.00960170       0.00423221      -0.00000056 </v>
   <v>       0.00779183       0.00194282      -0.00000026 </v>
   <v>       0.00821649      -0.00106683      -0.00000016 </v>
   <v>       0.00317298      -0.00765606       0.00000210 </v>
   <v>      -0.00020082      -0.00226345       0.00000086 </v>
   <v>       0.00936729      -0.00464684       0.00000160 </v>
   <v>      -0.00623540       0.00555548       0.00000121 </v>
   <v>       0.00317326       0.00062860       0.00000029 </v>
   <v>      -0.00335453      -0.00365139       0.00000087 </v>
   <v>       0.00102730      -0.00791678       0.00000019 </v>
   <v>       0.00431448      -0.00501975       0.00000028 </v>
   <v>       0.00710602      -0.00000030       0.00000071 </v>
  </varray>
  <varray name="stress" >
   <v>      -0.02313888       0.00000059       0.00000082 </v>
   <v>       0.00000060      -0.00102839      -0.00000011 </v>
   <v>       0.00000084      -0.00000012       0.05113223 </v>
  </varray>
  <energy>
   <i name="e_fr_energy">   -330.29460688 </i>
   <i name="e_wo_entrp">   -330.28822746 </i>
   <i name="e_0_energy">     -0.01275883 </i>
  </energy>
  <time name="totalsc">    2.94    2.95</time>
 </calculation>
 <calculation>
  <scstep>
   <time name="dav">    0.87    0.87</time>
   <time name="total">    0.94    0.94</time>
   <energy>
    <i name="alphaZ">     75.86328590 </i>
    <i name="ewald">  15231.88284940 </i>
    <i name="hartreedc"> -19862.41169798 </i>
    <i name="XCdc">    502.67901171 </i>
    <i name="pawpsdc">  15213.76872262 </i>
    <i name="pawaedc"> -15239.17675689 </i>
    <i name="eentropy">     -0.01275008 </i>
    <i name="bandstr">  -1667.61689208 </i>
    <i name="atom">   5414.72960801 </i>
    <i name="e_fr_energy">   -330.29461938 </i>
    <i name="e_wo_entrp">   -330.28186930 </i>
    <i name="e_0_energy">   -330.28824434 </i>
   </energy>
  </scstep>
  <scstep>
   <time name="diag">    0.30    0.30</time>
   <time name="diis">    0.36    0.36</time>
   <time name="orth">    0.05    0.05</time>
   <time name="total">    0.78    0.78</time>
   <energy>
    <i name="e_fr_energy">   -330.29462216 </i>
    <i name="e_wo_entrp">   -330.28186825 </i>
    <i name="e_0_energy">   -330.28824521 </i>
   </energy>
  </scstep>
  <scstep>
   <time name="diag">    0.20    0.20</time>
   <time name="diis">    0.36    0.36</time>
   <time name="orth">    0.05    0.05</time>
   <time name="total">    0.77    0.77</time>
   <energy>
    <i name="e_fr_energy">   -330.29461898 </i>
    <i name="e_wo_entrp">   -330.28186287 </i>
    <i name="e_0_energy">   -330.28824092 </i>
   </energy>
  </scstep>
  <scstep>
   <time name="diag">    0.20    0.20</time>
   <time name="diis">    0.25    0.25</time>
   <time name="orth">    0.05    0.05</time>
   <time name="total">    0.53    0.54</time>
   <energy>
    <i name="alphaZ">     75.86328590 </i>
    <i name="ewald">  15231.88284940 </i>
    <i name="hartreedc"> -19862.69132706 </i>
    <i name="XCdc">    502.68786667 </i>
    <i name="pawpsdc">  15215.57028241 </i>
    <i name="pawaedc"> -15240.97969715 </i>
    <i name="eentropy">     -0.01275526 </i>
    <i name="bandstr">  -1667.34473143 </i>
    <i name="atom">   5414.72960801 </i>
    <i name="e_fr_energy">   -330.29461850 </i>
    <i name="e_wo_entrp">   -330.28186324 </i>
    <i name="e_0_energy">   -330.28824087 </i>
   </energy>
  </scstep>
  <structure>
   <crystal>
    <varray name="basis" >
     <v>      12.80222630       0.00000000       0.00000003 </v>
     <v>       0.00000000       7.39073507      -0.00000000 </v>
     <v>       0.00000004      -0.00000001      14.95513382 </v>
    </varray>
    <i name="volume">   1415.02280149 </i>
    <varray name="rec_basis" >
     <v>       0.07811141      -0.00000000      -0.00000000 </v>
     <v>      -0.00000000       0.13530454       0.00000000 </v>
     <v>      -0.00000000       0.00000000       0.06686667 </v>
    </varray>
   </crystal>
   <varray name="positions" >
    <v>       0.16705694       0.16680484       0.25000000 </v>
    <v>      -0.00008814       0.00000000       0.25000000 </v>
    <v>       0.05566399       0.16663119       0.25000000 </v>
    <v>       0.22220723       0.00000000       0.25000000 </v>
    <v>       0.49984817       0.16769831       0.24999997 </v>
    <v>       0.33364731       0.00000000       0.25000000 </v>
    <v>       0.38904260       0.16627983       0.24999999 </v>
    <v>       0.55579700       0.00000000       0.25000000 </v>
    <v>       0.83285166       0.16691903       0.25000000 </v>
    <v>       0.66640218      -0.00000000       0.25000000 </v>
    <v>       0.72148746       0.16705380       0.25000000 </v>
    <v>       0.88839483      -0.00000000       0.25000000 </v>
    <v>       0.16688439       0.50000000       0.24999998 </v>
    <v>      -0.00005073       0.33333317       0.25000000 </v>
    <v>       0.05562627       0.50000000       0.24999999 </v>
    <v>       0.22287343       0.33399710       0.25000000 </v>
    <v>       0.33436963       0.33375842       0.25000000 </v>
    <v>       0.38998435       0.50000000       0.25000001 </v>
    <v>       0.55514270       0.33433591       0.24999999 </v>
    <v>       0.83310045       0.50000000       0.25000001 </v>
    <v>       0.66580840       0.33433208       0.25000000 </v>
    <v>       0.72238796       0.50000000       0.25000000 </v>
    <v>       0.88881731       0.33313790       0.25000000 </v>
    <v>       0.16705694       0.83319516       0.25000000 </v>
    <v>      -0.00005073       0.66666683       0.25000000 </v>
    <v>       0.05566399       0.83336881       0.25000000 </v>
    <v>       0.22287343       0.66600290       0.25000000 </v>
    <v>       0.49984817       0.83230169       0.25000003 </v>
    <v>       0.33436963       0.66624158       0.25000001 </v>
    <v>       0.38904260       0.83372017       0.25000001 </v>
    <v>       0.55514270       0.66566409       0.25000001 </v>
    <v>       0.83285166       0.83308096       0.25000000 </v>
    <v>       0.66580840       0.66566792       0.25000000 </v>
    <v>       0.72148746       0.83294620       0.25000001 </v>
    <v>       0.88881731       0.66686210       0.25000000 </v>
    <v>       0.49985312       0.50000000       0.25000000 </v>
   </varray>
  </structure>
  <varray name="forces" >
   <v>       0.00928222       0.00260779      -0.00000034 </v>
   <v>       0.01869863      -0.00000006      -0.00000004 </v>
   <v>      -0.01497051       0.00316272      -0.00000033 </v>
   <v>      -0.00423320      -0.00000047       0.00000025 </v>
   <v>      -0.00420866      -0.02039692      -0.00000163 </v>
   <v>       0.00784420       0.00000019      -0.00000040 </v>
   <v>      -0.00177837       0.00422270      -0.00000096 </v>
   <v>       0.00896116      -0.00000037      -0.00000033 </v>
   <v>      -0.00785092       0.00908880       0.00000013 </v>
   <v>       0.00029825      -0.00000005       0.00000054 </v>
   <v>       0.00003208       0.00109291      -0.00000037 </v>
   <v>      -0.00273038      -0.00000032       0.00000030 </v>
   <v>       0.00385965       0.00000012      -0.00000106 </v>
   <v>       0.01360049       0.00399847      -0.00000042 </v>
   <v>      -0.00826952       0.00000017      -0.00000115 </v>
   <v>      -0.00027204       0.00382495      -0.00000068 </v>
   <v>      -0.00329277       0.00114734      -0.00000023 </v>
   <v>       0.00518045       0.00000030       0.00000111 </v>
   <v>       0.01053782       0.00568590      -0.00000109 </v>
   <v>      -0.00599310       0.00000018       0.00000024 </v>
   <v>      -0.00208404      -0.00187682      -0.00000092 </v>
   <v>       0.00298188      -0.00000003      -0.00000009 </v>
   <v>      -0.00587846       0.00084903       0.00000010 </v>
   <v>       0.00928215      -0.00260713      -0.00000003 </v>
   <v>       0.01360058      -0.00399885      -0.00000047 </v>
   <v>      -0.01497036      -0.00316248      -0.00000025 </v>
   <v>      -0.00027204      -0.00382530      -0.00000029 </v>
   <v>      -0.00420838       0.02039775       0.00000143 </v>
   <v>      -0.00329251      -0.00114776       0.00000122 </v>
   <v>      -0.00177859      -0.00422284       0.00000130 </v>
   <v>       0.01053766      -0.00568663       0.00000160 </v>
   <v>      -0.00785081      -0.00908815       0.00000047 </v>
   <v>      -0.00208391       0.00187682       0.00000068 </v>
   <v>       0.00003195      -0.00109279       0.00000061 </v>
   <v>      -0.00587853      -0.00084945       0.00000025 </v>
   <v>      -0.01283205       0.00000026       0.00000088 </v>
  </varray>
  <varray name="stress" >
   <v>       0.06969501      -0.00000095      -0.00000003 </v>
   <v>      -0.00000096       0.07888028      -0.00000008 </v>
   <v>      -0.00000003      -0.00000007       0.10536300 </v>
  </varray>
  <energy>
   <i name="e_fr_energy">   -330.29461850 </i>
   <i name="e_wo_entrp">   -330.28824087 </i>
   <i name="e_0_energy">     -0.01275526 </i>
  </energy>
  <time name="totalsc">    3.76    3.77</time>
 </calculation>
 <calculation>
  <scstep>
   <time name="dav">    0.88    0.88</time>
   <time name="total">    0.95    0.95</time>
   <energy>
    <i name="alphaZ">     75.86328590 </i>
    <i name="ewald">  15230.69741135 </i>
    <i name="hartreedc"> -19861.69776701 </i>
    <i name="XCdc">    502.68823840 </i>
    <i name="pawpsdc">  15215.77379252 </i>
    <i name="pawaedc"> -15241.18308276 </i>
    <i name="eentropy">     -0.01275889 </i>
    <i name="bandstr">  -1667.15335596 </i>
    <i name="atom">   5414.72960801 </i>
    <i name="e_fr_energy">   -330.29462843 </i>
    <i name="e_wo_entrp">   -330.28186954 </i>
    <i name="e_0_energy">   -330.28824899 </i>
   </energy>
  </scstep>
  <scstep>
   <time name="diag">    0.20    0.20</time>
   <time name="diis">    0.40    0.40</time>
   <time name="orth">    0.05    0.05</time>
   <time name="total">    0.72    0.72</time>
   <energy>
    <i name="e_fr_energy">   -330.29462892 </i>
    <i name="e_wo_entrp">   -330.28187152 </i>
    <i name="e_0_energy">   -330.28825022 </i>
   </energy>
  </scstep>
  <scstep>
   <time name="diag">    0.20    0.20</time>
   <time name="diis">    0.25    0.25</time>
   <time name="orth">    0.05    0.05</time>
   <time name="total">    0.56    0.56</time>
   <energy>
    <i name="alphaZ">     75.86328590 </i>
    <i name="ewald">  15230.69741135 </i>
    <i name="hartreedc"> -19861.62178825 </i>
    <i name="XCdc">    502.68516694 </i>
    <i name="pawpsdc">  15215.13978182 </i>
    <i name="pawaedc"> -15240.54843162 </i>
    <i name="eentropy">     -0.01275643 </i>
    <i name="bandstr">  -1667.22690629 </i>
    <i name="atom">   5414.72960801 </i>
    <i name="e_fr_energy">   -330.29462858 </i>
    <i name="e_wo_entrp">   -330.28187215 </i>
    <i name="e_0_energy">   -330.28825036 </i>
   </energy>
  </scstep>
  <structure>
   <crystal>
    <varray name="basis" >
     <v>      12.80240414       0.00000000       0.00000003 </v>
     <v>       0.00000000       7.39082400      -0.00000000 </v>
     <v>       0.00000004      -0.00000001      14.95474614 </v>
    </varray>
    <i name="volume">   1415.02280149 </i>
    <varray name="rec_basis" >
     <v>       0.07811033      -0.00000000      -0.00000000 </v>
     <v>      -0.00000000       0.13530291       0.00000000 </v>
     <v>      -0.00000000       0.00000000       0.06686840 </v>
    </varray>
   </crystal>
   <varray name="positions" >
    <v>       0.16705971       0.16680715       0.25000000 </v>
    <v>      -0.00007883       0.00000000       0.25000000 </v>
    <v>       0.05565856       0.16663612       0.25000000 </v>
    <v>       0.22220218       0.00000000       0.25000000 </v>
    <v>       0.49984555       0.16768354       0.24999997 </v>
    <v>       0.33364108       0.00000000       0.25000000 </v>
    <v>       0.38903258       0.16627651       0.24999999 </v>
    <v>       0.55581253       0.00000000       0.25000000 </v>
    <v>       0.83284876       0.16692164       0.25000000 </v>
    <v>       0.66640791      -0.00000000       0.25000000 </v>
    <v>       0.72148793       0.16704733       0.25000000 </v>
    <v>       0.88838922      -0.00000000       0.25000000 </v>
    <v>       0.16687648       0.50000000       0.24999998 </v>
    <v>      -0.00004248       0.33333949       0.25000000 </v>
    <v>       0.05561941       0.50000000       0.24999999 </v>
    <v>       0.22286405       0.33400294       0.25000000 </v>
    <v>       0.33436387       0.33375728       0.25000000 </v>
    <v>       0.38998293       0.50000000       0.25000001 </v>
    <v>       0.55515057       0.33434089       0.24999999 </v>
    <v>       0.83311133       0.50000000       0.25000001 </v>
    <v>       0.66581620       0.33433057       0.25000000 </v>
    <v>       0.72240597       0.50000000       0.25000000 </v>
    <v>       0.88881751       0.33313210       0.25000000 </v>
    <v>       0.16705971       0.83319285       0.25000000 </v>
    <v>      -0.00004248       0.66666051       0.25000000 </v>
    <v>       0.05565856       0.83336388       0.25000000 </v>
    <v>       0.22286405       0.66599706       0.25000000 </v>
    <v>       0.49984555       0.83231645       0.25000003 </v>
    <v>       0.33436387       0.66624272       0.25000001 </v>
    <v>       0.38903258       0.83372349       0.25000001 </v>
    <v>       0.55515057       0.66565911       0.25000001 </v>
    <v>       0.83284876       0.83307836       0.25000000 </v>
    <v>       0.66581620       0.66566943       0.25000000 </v>
    <v>       0.72148793       0.83295267       0.25000000 </v>
    <v>       0.88881751       0.66686790       0.25000000 </v>
    <v>       0.49984424       0.50000000       0.25000000 </v>
   </varray>
  </structure>
  <varray name="forces" >
   <v>       0.00262514       0.00247079      -0.00000053 </v>
   <v>       0.00719676      -0.00000006       0.00000004 </v>
   <v>      -0.00270614      -0.00038283      -0.00000038 </v>
   <v>      -0.00316436      -0.00000022       0.00000004 </v>
   <v>      -0.00120745      -0.00155173      -0.00000119 </v>
   <v>       0.00573826      -0.00000004       0.00000007 </v>
   <v>       0.00251521       0.00427037      -0.00000067 </v>
   <v>      -0.00264475      -0.00000014       0.00000017 </v>
   <v>       0.00062631       0.00188232       0.00000001 </v>
   <v>       0.00087433      -0.00000002      -0.00000011 </v>
   <v>       0.00011226       0.00382789      -0.00000052 </v>
   <v>       0.00251333      -0.00000014       0.00000006 </v>
   <v>       0.00292056       0.00000008      -0.00000097 </v>
   <v>       0.00354206       0.00055477      -0.00000050 </v>
   <v>      -0.00318086       0.00000004      -0.00000111 </v>
   <v>       0.00299266       0.00250319      -0.00000055 </v>
   <v>      -0.00441897       0.00256003      -0.00000042 </v>
   <v>       0.00147810       0.00000007       0.00000005 </v>
   <v>       0.00312223       0.00091635      -0.00000127 </v>
   <v>      -0.00772107       0.00000008       0.00000068 </v>
   <v>      -0.00292713       0.00026755      -0.00000060 </v>
   <v>      -0.00402754       0.00000002       0.00000066 </v>
   <v>      -0.00202642       0.00274174       0.00000021 </v>
   <v>       0.00262514      -0.00247041      -0.00000022 </v>
   <v>       0.00354201      -0.00055495      -0.00000056 </v>
   <v>      -0.00270610       0.00038303      -0.00000032 </v>
   <v>       0.00299269      -0.00250347      -0.00000022 </v>
   <v>      -0.00120740       0.00155212       0.00000181 </v>
   <v>      -0.00441894      -0.00256020       0.00000090 </v>
   <v>       0.00251514      -0.00427022       0.00000153 </v>
   <v>       0.00312229      -0.00091661       0.00000141 </v>
   <v>       0.00062629      -0.00188191       0.00000033 </v>
   <v>      -0.00292716      -0.00026770       0.00000085 </v>
   <v>       0.00011221      -0.00382772       0.00000039 </v>
   <v>      -0.00202635      -0.00274204       0.00000031 </v>
   <v>      -0.00448234      -0.00000001       0.00000064 </v>
  </varray>
  <varray name="stress" >
   <v>       0.03076742      -0.00000037       0.00000026 </v>
   <v>      -0.00000037       0.02574913      -0.00000014 </v>
   <v>       0.00000026      -0.00000013       0.05352711 </v>
  </varray>
  <energy>
   <i name="e_fr_energy">   -330.29462858 </i>
   <i name="e_wo_entrp">   -330.28825036 </i>
   <i name="e_0_energy">     -0.01275643 </i>
  </energy>
  <time name="totalsc">    2.86    2.88</time>
  <eigenvalues>
   <array>
    <dimension dim="1">band</dimension>
    <dimension dim="2">kpoint</dimension>
    <dimension dim="3">spin</dimension>
    <field>eigene</field>
    <field>occ</field>
    <set>
     <set comment="spin 1">
      <set comment="kpoint 1">
       <r>  -23.9355    1.0000 </r>
       <r>  -21.4267    1.0000 </r>
       <r>  -21.1347    1.0000 </r>
       <r>  -20.6066    1.0000 </r>
       <r>  -20.0460    1.0000 </r>
       <r>  -19.5110    1.0000 </r>
       <r>  -19.3763    1.0000 </r>
       <r>  -19.2214    1.0000 </r>
       <r>  -19.1586    1.0000 </r>
       <r>  -19.1297    1.0000 </r>
       <r>  -19.1238    1.0000 </r>
       <r>  -17.7861    1.0000 </r>
       <r>  -17.4921    1.0000 </r>
       <r>  -17.4318    1.0000 </r>
       <r>  -17.3340    1.0000 </r>
       <r>  -16.6371    1.0000 </r>
       <r>  -15.8145    1.0000 </r>
       <r>  -15.2825    1.0000 </r>
       <r>  -15.1554    1.0000 </r>
       <r>  -14.9714    1.0000 </r>
       <r>  -14.8515    1.0000 </r>
       <r>  -14.0907    1.0000 </r>
       <r>  -13.9015    1.0000 </r>
       <r>  -13.7173    1.0000 </r>
       <r>  -13.6309    1.0000 </r>
       <r>  -13.1061    1.0000 </r>
       <r>  -12.9299    1.0000 </r>
       <r>  -12.2016    1.0000 </r>
       <r>  -12.1659    1.0000 </r>
       <r>  -12.1424    1.0000 </r>
       <r>  -11.9078    1.0000 </r>
       <r>  -11.8999    1.0000 </r>
       <r>  -11.8754    1.0000 </r>
       <r>  -10.7622    1.0000 </r>
       <r>  -10.6104    1.0000 </r>
       <r>  -10.3390    1.0000 </r>
       <r>  -10.3292    1.0000 </r>
       <r>  -10.2858    1.0000 </r>
       <r>  -10.0765    1.0000 </r>
       <r>  -10.0627    1.0000 </r>
       <r>   -9.2843    1.0000 </r>
       <r>   -9.1004    1.0000 </r>
       <r>   -9.0965    1.0000 </r>
       <r>   -9.0699    1.0000 </r>
       <r>   -8.7381    1.0000 </r>
       <r>   -8.2111    1.0000 </r>
       <r>   -8.2062    1.0000 </r>
       <r>   -8.1216    1.0000 </r>
       <r>   -8.0432    1.0000 </r>
       <r>   -8.0120    1.0000 </r>
       <r>   -7.9953    1.0000 </r>
       <r>   -7.9440    1.0000 </r>
       <r>   -7.6765    1.0000 </r>
       <r>   -7.6666    1.0000 </r>
       <r>   -7.5913    1.0000 </r>
       <r>   -7.1695    1.0000 </r>
       <r>   -6.9473    1.0000 </r>
       <r>   -6.8793    1.0000 </r>
       <r>   -6.8264    1.0000 </r>
       <r>   -6.8091    1.0000 </r>
       <r>   -6.8053    1.0000 </r>
       <r>   -6.6569    1.0000 </r>
       <r>   -6.3853    1.0000 </r>
       <r>   -5.3706    1.0000 </r>
       <r>   -5.3028    1.0000 </r>
       <r>   -5.2450    1.0000 </r>
       <r>   -4.9475    1.0000 </r>
       <r>   -4.9370    1.0000 </r>
       <r>   -4.8541    1.0000 </r>
       <r>   -4.6067    1.0000 </r>
       <r>   -2.6691    1.0000 </r>
       <r>   -2.2811    1.0000 </r>
       <r>   -2.2774    1.0000 </r>
       <r>   -2.2229    1.0000 </r>
       <r>   -0.7170    0.0000 </r>
       <r>   -0.0957    0.0000 </r>
       <r>    0.2145    0.0000 </r>
       <r>    0.2738    0.0000 </r>
       <r>    0.3152    0.0000 </r>
       <r>    0.9913    0.0000 </r>
       <r>    1.8869    0.0000 </r>
       <r>    1.8971    0.0000 </r>
       <r>    1.9196    0.0000 </r>
       <r>    2.0714    0.0000 </r>
       <r>    2.3958    0.0000 </r>
       <r>    2.6166    0.0000 </r>
       <r>    2.6237    0.0000 </r>
       <r>    2.6844    0.0000 </r>
       <r>    2.6854    0.0000 </r>
       <r>    2.7439    0.0000 </r>
       <r>    2.8150    0.0000 </r>
       <r>    2.8242    0.0000 </r>
       <r>    3.2727    0.0000 </r>
       <r>    3.3124    0.0000 </r>
       <r>    3.4947    0.0000 </r>
       <r>    3.6720    0.0000 </r>
       <r>    3.7799    0.0000 </r>
       <r>    4.0412    0.0000 </r>
      </set>
      <set comment="kpoint 2">
       <r>  -23.9354    1.0000 </r>
       <r>  -21.4780    1.0000 </r>
       <r>  -21.0805    1.0000 </r>
       <r>  -20.3755    1.0000 </r>
       <r>  -20.0897    1.0000 </r>
       <r>  -20.0168    1.0000 </r>
       <r>  -19.5378    1.0000 </r>
       <r>  -19.5138    1.0000 </r>
       <r>  -18.8347    1.0000 </r>
       <r>  -18.5206    1.0000 </r>
       <r>  -18.4755    1.0000 </r>
       <r>  -18.3963    1.0000 </r>
       <r>  -17.9434    1.0000 </r>
       <r>  -17.8373    1.0000 </r>
       <r>  -16.5195    1.0000 </r>
       <r>  -16.2500    1.0000 </r>
       <r>  -16.1989    1.0000 </r>
       <r>  -16.0400    1.0000 </r>
       <r>  -14.7899    1.0000 </r>
       <r>  -14.7563    1.0000 </r>
       <r>  -14.3986    1.0000 </r>
       <r>  -14.1522    1.0000 </r>
       <r>  -14.1010    1.0000 </r>
       <r>  -13.9468    1.0000 </r>
       <r>  -13.1954    1.0000 </r>
       <r>  -13.0785    1.0000 </r>
       <r>  -12.9698    1.0000 </r>
       <r>  -12.8956    1.0000 </r>
       <r>  -12.4106    1.0000 </r>
       <r>  -12.1749    1.0000 </r>
       <r>  -11.8973    1.0000 </r>
       <r>  -11.8570    1.0000 </r>
       <r>  -11.0854    1.0000 </r>
       <r>  -11.0062    1.0000 </r>
       <r>  -10.7973    1.0000 </r>
       <r>  -10.7093    1.0000 </r>
       <r>  -10.3087    1.0000 </r>
       <r>  -10.0863    1.0000 </r>
       <r>   -9.7857    1.0000 </r>
       <r>   -9.5322    1.0000 </r>
       <r>   -9.2919    1.0000 </r>
       <r>   -9.2279    1.0000 </r>
       <r>   -8.9217    1.0000 </r>
       <r>   -8.7997    1.0000 </r>
       <r>   -8.7422    1.0000 </r>
       <r>   -8.5769    1.0000 </r>
       <r>   -8.3490    1.0000 </r>
       <r>   -8.3352    1.0000 </r>
       <r>   -8.2638    1.0000 </r>
       <r>   -8.1512    1.0000 </r>
       <r>   -8.1072    1.0000 </r>
       <r>   -8.1050    1.0000 </r>
       <r>   -7.8145    1.0000 </r>
       <r>   -7.6051    1.0000 </r>
       <r>   -7.4521    1.0000 </r>
       <r>   -7.2920    1.0000 </r>
       <r>   -7.2620    1.0000 </r>
       <r>   -7.2513    1.0000 </r>
       <r>   -6.3520    1.0000 </r>
       <r>   -6.2560    1.0000 </r>
       <r>   -6.0604    1.0000 </r>
       <r>   -6.0365    1.0000 </r>
       <r>   -5.9742    1.0000 </r>
       <r>   -5.9101    1.0000 </r>
       <r>   -5.8260    1.0000 </r>
       <r>   -5.6067    1.0000 </r>
       <r>   -5.4684    1.0000 </r>
       <r>   -5.3687    1.0000 </r>
       <r>   -3.9238    1.0000 </r>
       <r>   -3.6424    1.0000 </r>
       <r>   -3.6418    1.0000 </r>
       <r>   -3.5636    1.0000 </r>
       <r>   -1.4365    0.2701 </r>
       <r>   -1.0192    0.0000 </r>
       <r>   -0.9590    0.0000 </r>
       <r>   -0.8951    0.0000 </r>
       <r>    0.2407    0.0000 </r>
       <r>    0.6041    0.0000 </r>
       <r>    1.1357    0.0000 </r>
       <r>    1.1393    0.0000 </r>
       <r>    1.3142    0.0000 </r>
       <r>    1.4327    0.0000 </r>
       <r>    1.4977    0.0000 </r>
       <r>    1.5013    0.0000 </r>
       <r>    2.0793    0.0000 </r>
       <r>    2.1990    0.0000 </r>
       <r>    2.5773    0.0000 </r>
       <r>    2.6598    0.0000 </r>
       <r>    2.9931    0.0000 </r>
       <r>    3.0237    0.0000 </r>
       <r>    3.2307    0.0000 </r>
       <r>    3.5482    0.0000 </r>
       <r>    3.5601    0.0000 </r>
       <r>    3.7995    0.0000 </r>
       <r>    3.8088    0.0000 </r>
       <r>    3.8154    0.0000 </r>
       <r>    3.9136    0.0000 </r>
       <r>    3.9216    0.0000 </r>
      </set>
      <set comment="kpoint 3">
       <r>  -23.9198    1.0000 </r>
       <r>  -21.3317    1.0000 </r>
       <r>  -20.9242    1.0000 </r>
       <r>  -20.9023    1.0000 </r>
       <r>  -20.3853    1.0000 </r>
       <r>  -20.2585    1.0000 </r>
       <r>  -19.5419    1.0000 </r>
       <r>  -19.0913    1.0000 </r>
       <r>  -18.6942    1.0000 </r>
       <r>  -18.5061    1.0000 </r>
       <r>  -18.4034    1.0000 </r>
       <r>  -17.8329    1.0000 </r>
       <r>  -17.7473    1.0000 </r>
       <r>  -17.1331    1.0000 </r>
       <r>  -16.5872    1.0000 </r>
       <r>  -16.3369    1.0000 </r>
       <r>  -16.2801    1.0000 </r>
       <r>  -15.9074    1.0000 </r>
       <r>  -15.5860    1.0000 </r>
       <r>  -15.4762    1.0000 </r>
       <r>  -15.4343    1.0000 </r>
       <r>  -14.9299    1.0000 </r>
       <r>  -14.1615    1.0000 </r>
       <r>  -14.0113    1.0000 </r>
       <r>  -13.7122    1.0000 </r>
       <r>  -12.6710    1.0000 </r>
       <r>  -12.3049    1.0000 </r>
       <r>  -12.1764    1.0000 </r>
       <r>  -11.9525    1.0000 </r>
       <r>  -11.8796    1.0000 </r>
       <r>  -11.8016    1.0000 </r>
       <r>  -11.6268    1.0000 </r>
       <r>  -10.8443    1.0000 </r>
       <r>  -10.5061    1.0000 </r>
       <r>  -10.4136    1.0000 </r>
       <r>  -10.1682    1.0000 </r>
       <r>  -10.1364    1.0000 </r>
       <r>   -9.8651    1.0000 </r>
       <r>   -9.7401    1.0000 </r>
       <r>   -9.6244    1.0000 </r>
       <r>   -9.6094    1.0000 </r>
       <r>   -9.1903    1.0000 </r>
       <r>   -9.0106    1.0000 </r>
       <r>   -8.8817    1.0000 </r>
       <r>   -8.8567    1.0000 </r>
       <r>   -8.8164    1.0000 </r>
       <r>   -8.8074    1.0000 </r>
       <r>   -8.7368    1.0000 </r>
       <r>   -8.1816    1.0000 </r>
       <r>   -8.1708    1.0000 </r>
       <r>   -8.1310    1.0000 </r>
       <r>   -8.0529    1.0000 </r>
       <r>   -7.9937    1.0000 </r>
       <r>   -7.6688    1.0000 </r>
       <r>   -7.4980    1.0000 </r>
       <r>   -7.1897    1.0000 </r>
       <r>   -7.0476    1.0000 </r>
       <r>   -6.9617    1.0000 </r>
       <r>   -6.9609    1.0000 </r>
       <r>   -6.6493    1.0000 </r>
       <r>   -6.2307    1.0000 </r>
       <r>   -6.1237    1.0000 </r>
       <r>   -6.0005    1.0000 </r>
       <r>   -5.9047    1.0000 </r>
       <r>   -5.8188    1.0000 </r>
       <r>   -5.4332    1.0000 </r>
       <r>   -5.3794    1.0000 </r>
       <r>   -4.6328    1.0000 </r>
       <r>   -4.4162    1.0000 </r>
       <r>   -4.2883    1.0000 </r>
       <r>   -3.9542    1.0000 </r>
       <r>   -3.5963    1.0000 </r>
       <r>   -1.4460    0.3650 </r>
       <r>   -0.9626    0.0000 </r>
       <r>   -0.7142    0.0000 </r>
       <r>   -0.6503    0.0000 </r>
       <r>   -0.3845    0.0000 </r>
       <r>    0.3052    0.0000 </r>
       <r>    0.5469    0.0000 </r>
       <r>    1.2885    0.0000 </r>
       <r>    1.4114    0.0000 </r>
       <r>    1.6643    0.0000 </r>
       <r>    1.7639    0.0000 </r>
       <r>    2.1516    0.0000 </r>
       <r>    2.2063    0.0000 </r>
       <r>    2.2170    0.0000 </r>
       <r>    2.2180    0.0000 </r>
       <r>    2.3402    0.0000 </r>
       <r>    2.4904    0.0000 </r>
       <r>    2.6995    0.0000 </r>
       <r>    3.0748    0.0000 </r>
       <r>    3.0930    0.0000 </r>
       <r>    3.1093    0.0000 </r>
       <r>    3.1225    0.0000 </r>
       <r>    3.1230    0.0000 </r>
       <r>    3.5866    0.0000 </r>
       <r>    3.6162    0.0000 </r>
       <r>    3.6175    0.0000 </r>
      </set>
      <set comment="kpoint 4">
       <r>  -23.9197    1.0000 </r>
       <r>  -21.2608    1.0000 </r>
       <r>  -21.2048    1.0000 </r>
       <r>  -20.6088    1.0000 </r>
       <r>  -20.3948    1.0000 </r>
       <r>  -20.1578    1.0000 </r>
       <r>  -19.6437    1.0000 </r>
       <r>  -19.4929    1.0000 </r>
       <r>  -18.9091    1.0000 </r>
       <r>  -18.0672    1.0000 </r>
       <r>  -17.9484    1.0000 </r>
       <r>  -17.7250    1.0000 </r>
       <r>  -17.3311    1.0000 </r>
       <r>  -17.1326    1.0000 </r>
       <r>  -17.0779    1.0000 </r>
       <r>  -16.9848    1.0000 </r>
       <r>  -16.7709    1.0000 </r>
       <r>  -16.2842    1.0000 </r>
       <r>  -15.2041    1.0000 </r>
       <r>  -15.0989    1.0000 </r>
       <r>  -14.6942    1.0000 </r>
       <r>  -14.5339    1.0000 </r>
       <r>  -14.2027    1.0000 </r>
       <r>  -13.9038    1.0000 </r>
       <r>  -13.6312    1.0000 </r>
       <r>  -13.5061    1.0000 </r>
       <r>  -13.0233    1.0000 </r>
       <r>  -12.7806    1.0000 </r>
       <r>  -12.0655    1.0000 </r>
       <r>  -11.5128    1.0000 </r>
       <r>  -11.1330    1.0000 </r>
       <r>  -10.9776    1.0000 </r>
       <r>  -10.8337    1.0000 </r>
       <r>  -10.7839    1.0000 </r>
       <r>  -10.3019    1.0000 </r>
       <r>  -10.1545    1.0000 </r>
       <r>  -10.0537    1.0000 </r>
       <r>   -9.7799    1.0000 </r>
       <r>   -9.7134    1.0000 </r>
       <r>   -9.5634    1.0000 </r>
       <r>   -9.2726    1.0000 </r>
       <r>   -9.2493    1.0000 </r>
       <r>   -9.1072    1.0000 </r>
       <r>   -9.0216    1.0000 </r>
       <r>   -9.0047    1.0000 </r>
       <r>   -8.7638    1.0000 </r>
       <r>   -8.7082    1.0000 </r>
       <r>   -8.6614    1.0000 </r>
       <r>   -8.5594    1.0000 </r>
       <r>   -8.5021    1.0000 </r>
       <r>   -8.2115    1.0000 </r>
       <r>   -8.0797    1.0000 </r>
       <r>   -8.0725    1.0000 </r>
       <r>   -7.8986    1.0000 </r>
       <r>   -7.2845    1.0000 </r>
       <r>   -7.1903    1.0000 </r>
       <r>   -7.1582    1.0000 </r>
       <r>   -6.9333    1.0000 </r>
       <r>   -6.7954    1.0000 </r>
       <r>   -6.7417    1.0000 </r>
       <r>   -6.2836    1.0000 </r>
       <r>   -6.0716    1.0000 </r>
       <r>   -6.0277    1.0000 </r>
       <r>   -5.6512    1.0000 </r>
       <r>   -5.4778    1.0000 </r>
       <r>   -5.1710    1.0000 </r>
       <r>   -4.9645    1.0000 </r>
       <r>   -4.8546    1.0000 </r>
       <r>   -4.6309    1.0000 </r>
       <r>   -4.4364    1.0000 </r>
       <r>   -4.2472    1.0000 </r>
       <r>   -3.9338    1.0000 </r>
       <r>   -1.2378    0.0000 </r>
       <r>   -0.5791    0.0000 </r>
       <r>   -0.3907    0.0000 </r>
       <r>   -0.2192    0.0000 </r>
       <r>   -0.2185    0.0000 </r>
       <r>    0.0466    0.0000 </r>
       <r>    0.2667    0.0000 </r>
       <r>    0.5282    0.0000 </r>
       <r>    1.0986    0.0000 </r>
       <r>    1.4355    0.0000 </r>
       <r>    1.4585    0.0000 </r>
       <r>    1.6123    0.0000 </r>
       <r>    2.3278    0.0000 </r>
       <r>    2.3751    0.0000 </r>
       <r>    2.4991    0.0000 </r>
       <r>    2.5058    0.0000 </r>
       <r>    2.8840    0.0000 </r>
       <r>    2.9629    0.0000 </r>
       <r>    3.1154    0.0000 </r>
       <r>    3.2815    0.0000 </r>
       <r>    3.2993    0.0000 </r>
       <r>    3.3224    0.0000 </r>
       <r>    3.3953    0.0000 </r>
       <r>    3.4010    0.0000 </r>
       <r>    3.7804    0.0000 </r>
       <r>    3.8707    0.0000 </r>
      </set>
     </set>
    </set>
   </array>
  </eigenvalues>
  <separator name="orbital magnetization" >
   <v name="MAGDIPOLOUT">      0.00000000      0.00000000      0.00000000</v>
  </separator>
  <dos>
   <i name="efermi">     -1.45819257 </i>
   <total>
    <array>
     <dimension dim="1">gridpoints</dimension>
     <dimension dim="2">spin</dimension>
     <field>energy</field>
     <field>total</field>
     <field>integrated</field>
     <set>
      <set comment="spin 1">
       <r>   -25.3344     0.0000     0.0000 </r>
       <r>   -25.2318     0.0000     0.0000 </r>
       <r>   -25.1292     0.0000     0.0000 </r>
       <r>   -25.0266     0.0000     0.0000 </r>
       <r>   -24.9240     0.0000     0.0000 </r>
       <r>   -24.8215     0.0000     0.0000 </r>
       <r>   -24.7189     0.0000     0.0000 </r>
       <r>   -24.6163     0.0000     0.0000 </r>
       <r>   -24.5137     0.0000     0.0000 </r>
       <r>   -24.4111     0.0000     0.0000 </r>
       <r>   -24.3085     0.0000     0.0000 </r>
       <r>   -24.2060     0.0000     0.0000 </r>
       <r>   -24.1034     0.0000     0.0000 </r>
       <r>   -24.0008     0.3521     0.0361 </r>
       <r>   -23.8982    14.6705     1.5410 </r>
       <r>   -23.7956     4.4710     1.9997 </r>
       <r>   -23.6931     0.0032     2.0000 </r>
       <r>   -23.5905     0.0000     2.0000 </r>
       <r>   -23.4879     0.0000     2.0000 </r>
       <r>   -23.3853     0.0000     2.0000 </r>
       <r>   -23.2827     0.0000     2.0000 </r>
       <r>   -23.1802     0.0000     2.0000 </r>
       <r>   -23.0776     0.0000     2.0000 </r>
       <r>   -22.9750     0.0000     2.0000 </r>
       <r>   -22.8724     0.0000     2.0000 </r>
       <r>   -22.7698     0.0000     2.0000 </r>
       <r>   -22.6673     0.0000     2.0000 </r>
       <r>   -22.5647     0.0000     2.0000 </r>
       <r>   -22.4621     0.0000     2.0000 </r>
       <r>   -22.3595     0.0000     2.0000 </r>
       <r>   -22.2569     0.0000     2.0000 </r>
       <r>   -22.1543     0.0000     2.0000 </r>
       <r>   -22.0518     0.0000     2.0000 </r>
       <r>   -21.9492     0.0000     2.0000 </r>
       <r>   -21.8466     0.0000     2.0000 </r>
       <r>   -21.7440     0.0000     2.0000 </r>
       <r>   -21.6414     0.0000     2.0000 </r>
       <r>   -21.5389     0.1405     2.0144 </r>
       <r>   -21.4363     4.0110     2.4259 </r>
       <r>   -21.3337     5.5639     2.9966 </r>
       <r>   -21.2311     9.9624     4.0186 </r>
       <r>   -21.1285     8.3490     4.8750 </r>
       <r>   -21.0260     4.2789     5.3140 </r>
       <r>   -20.9234     5.2916     5.8568 </r>
       <r>   -20.8208     7.8152     6.6585 </r>
       <r>   -20.7182     0.0889     6.6676 </r>
       <r>   -20.6156     4.0385     7.0819 </r>
       <r>   -20.5130     5.6695     7.6634 </r>
       <r>   -20.4105     4.2458     8.0990 </r>
       <r>   -20.3079    12.3324     9.3641 </r>
       <r>   -20.2053     6.3528    10.0157 </r>
       <r>   -20.1027     7.3153    10.7661 </r>
       <r>   -20.0001     7.4081    11.5261 </r>
       <r>   -19.8976     1.3693    11.6665 </r>
       <r>   -19.7950     0.0013    11.6667 </r>
       <r>   -19.6924     0.5475    11.7228 </r>
       <r>   -19.5898     6.4499    12.3845 </r>
       <r>   -19.4872    17.2178    14.1507 </r>
       <r>   -19.3847     6.3429    14.8014 </r>
       <r>   -19.2821     2.0645    15.0131 </r>
       <r>   -19.1795     4.1259    15.4364 </r>
       <r>   -19.0769    12.4686    16.7154 </r>
       <r>   -18.9743     2.9831    17.0214 </r>
       <r>   -18.8717     5.8262    17.6191 </r>
       <r>   -18.7692     3.7204    18.0007 </r>
       <r>   -18.6666     5.0809    18.5219 </r>
       <r>   -18.5640     2.1165    18.7390 </r>
       <r>   -18.4614    10.7813    19.8450 </r>
       <r>   -18.3588    10.1142    20.8825 </r>
       <r>   -18.2563     1.1450    21.0000 </r>
       <r>   -18.1537     0.0470    21.0048 </r>
       <r>   -18.0511     4.3564    21.4517 </r>
       <r>   -17.9485     6.7765    22.1468 </r>
       <r>   -17.8459     8.8414    23.0538 </r>
       <r>   -17.7434    14.3075    24.5215 </r>
       <r>   -17.6408     7.8500    25.3267 </r>
       <r>   -17.5382     0.3816    25.3659 </r>
       <r>   -17.4356     4.2540    25.8023 </r>
       <r>   -17.3330     6.6882    26.4883 </r>
       <r>   -17.2304     5.0054    27.0018 </r>
       <r>   -17.1279     7.7190    27.7936 </r>
       <r>   -17.0253    12.1213    29.0371 </r>
       <r>   -16.9227     5.8815    29.6404 </r>
       <r>   -16.8201     0.7895    29.7214 </r>
       <r>   -16.7175     5.5778    30.2935 </r>
       <r>   -16.6150     4.1899    30.7233 </r>
       <r>   -16.5124     7.7178    31.5150 </r>
       <r>   -16.4098     1.6046    31.6796 </r>
       <r>   -16.3072     8.3569    32.5369 </r>
       <r>   -16.2046    15.1661    34.0927 </r>
       <r>   -16.1021     2.4644    34.3455 </r>
       <r>   -15.9995     2.7513    34.6277 </r>
       <r>   -15.8969     4.4208    35.0812 </r>
       <r>   -15.7943     4.7795    35.5715 </r>
       <r>   -15.6917     0.9362    35.6675 </r>
       <r>   -15.5892     3.0116    35.9764 </r>
       <r>   -15.4866     6.4183    36.6348 </r>
       <r>   -15.3840     9.5341    37.6129 </r>
       <r>   -15.2814     2.2835    37.8471 </r>
       <r>   -15.1788     7.3425    38.6003 </r>
       <r>   -15.0762     8.6611    39.4888 </r>
       <r>   -14.9737     3.9766    39.8967 </r>
       <r>   -14.8711     8.1648    40.7342 </r>
       <r>   -14.7685     6.2254    41.3728 </r>
       <r>   -14.6659     7.9700    42.1904 </r>
       <r>   -14.5633     2.7070    42.4681 </r>
       <r>   -14.4608     5.1878    43.0003 </r>
       <r>   -14.3582     2.8368    43.2913 </r>
       <r>   -14.2556     0.8794    43.3815 </r>
       <r>   -14.1530    11.3308    44.5438 </r>
       <r>   -14.0504    11.1493    45.6875 </r>
       <r>   -13.9479     8.6456    46.5744 </r>
       <r>   -13.8453    10.1427    47.6148 </r>
       <r>   -13.7427     2.5469    47.8761 </r>
       <r>   -13.6401    11.4217    49.0478 </r>
       <r>   -13.5375     7.2091    49.7873 </r>
       <r>   -13.4349     5.1796    50.3186 </r>
       <r>   -13.3324     0.1437    50.3334 </r>
       <r>   -13.2298     0.5378    50.3885 </r>
       <r>   -13.1272     3.8032    50.7787 </r>
       <r>   -13.0246     8.5270    51.6534 </r>
       <r>   -12.9220     8.9794    52.5745 </r>
       <r>   -12.8195     4.9795    53.0853 </r>
       <r>   -12.7169     6.0690    53.7078 </r>
       <r>   -12.6143     5.7449    54.2972 </r>
       <r>   -12.5117     0.3595    54.3340 </r>
       <r>   -12.4091     1.6833    54.5067 </r>
       <r>   -12.3066     4.6851    54.9873 </r>
       <r>   -12.2040     7.5736    55.7642 </r>
       <r>   -12.1014    15.6150    57.3660 </r>
       <r>   -11.9988     6.6416    58.0473 </r>
       <r>   -11.8962    14.5738    59.5423 </r>
       <r>   -11.7936    17.8269    61.3710 </r>
       <r>   -11.6911     3.1008    61.6891 </r>
       <r>   -11.5885     5.4799    62.2513 </r>
       <r>   -11.4859     5.8451    62.8509 </r>
       <r>   -11.3833     1.4531    62.9999 </r>
       <r>   -11.2807     0.0009    63.0000 </r>
       <r>   -11.1782     0.6699    63.0687 </r>
       <r>   -11.0756     7.5706    63.8453 </r>
       <r>   -10.9730     7.7792    64.6433 </r>
       <r>   -10.8704     6.0466    65.2636 </r>
       <r>   -10.7678    18.6832    67.1801 </r>
       <r>   -10.6653     7.8294    67.9833 </r>
       <r>   -10.5627     3.4818    68.3405 </r>
       <r>   -10.4601     6.4171    68.9987 </r>
       <r>   -10.3575     8.5265    69.8734 </r>
       <r>   -10.2549    16.0308    71.5179 </r>
       <r>   -10.1523    11.5352    72.7012 </r>
       <r>   -10.0498    20.2610    74.7796 </r>
       <r>    -9.9472     5.4534    75.3390 </r>
       <r>    -9.8446     4.9993    75.8518 </r>
       <r>    -9.7420    14.3843    77.3274 </r>
       <r>    -9.6394    13.2445    78.6860 </r>
       <r>    -9.5369    15.8718    80.3141 </r>
       <r>    -9.4343     3.4267    80.6657 </r>
       <r>    -9.3317     1.1004    80.7785 </r>
       <r>    -9.2291    17.9967    82.6247 </r>
       <r>    -9.1265    13.4004    83.9993 </r>
       <r>    -9.0240    19.7941    86.0298 </r>
       <r>    -8.9214    15.3166    87.6010 </r>
       <r>    -8.8188    19.4720    89.5984 </r>
       <r>    -8.7162    28.8705    92.5600 </r>
       <r>    -8.6136    14.3340    94.0304 </r>
       <r>    -8.5111    11.3944    95.1993 </r>
       <r>    -8.4085     4.7422    95.6857 </r>
       <r>    -8.3059     5.7143    96.2719 </r>
       <r>    -8.2033    14.5171    97.7611 </r>
       <r>    -8.1007    33.2528   101.1722 </r>
       <r>    -7.9981    30.1912   104.2692 </r>
       <r>    -7.8956    13.5727   105.6615 </r>
       <r>    -7.7930     5.6620   106.2424 </r>
       <r>    -7.6904     4.6191   106.7162 </r>
       <r>    -7.5878    13.1527   108.0654 </r>
       <r>    -7.4852     7.3370   108.8180 </r>
       <r>    -7.3827     4.9750   109.3284 </r>
       <r>    -7.2801     7.4126   110.0888 </r>
       <r>    -7.1775    20.3135   112.1726 </r>
       <r>    -7.0749    12.6763   113.4729 </r>
       <r>    -6.9723    11.6034   114.6632 </r>
       <r>    -6.8698    18.6336   116.5747 </r>
       <r>    -6.7672    16.3071   118.2475 </r>
       <r>    -6.6646    10.7467   119.3499 </r>
       <r>    -6.5620     6.2818   119.9943 </r>
       <r>    -6.4594     0.1182   120.0064 </r>
       <r>    -6.3568     4.0814   120.4251 </r>
       <r>    -6.2543    10.8545   121.5385 </r>
       <r>    -6.1517     9.1508   122.4772 </r>
       <r>    -6.0491    15.3579   124.0527 </r>
       <r>    -5.9465    19.0347   126.0053 </r>
       <r>    -5.8439    11.8596   127.2218 </r>
       <r>    -5.7414     7.5011   127.9913 </r>
       <r>    -5.6388     4.8170   128.4854 </r>
       <r>    -5.5362     5.3599   129.0353 </r>
       <r>    -5.4336    12.0481   130.2712 </r>
       <r>    -5.3310    16.1052   131.9233 </r>
       <r>    -5.2285     6.4863   132.5886 </r>
       <r>    -5.1259     6.6011   133.2658 </r>
       <r>    -5.0233     1.0484   133.3733 </r>
       <r>    -4.9207    10.4310   134.4434 </r>
       <r>    -4.8181    10.4417   135.5145 </r>
       <r>    -4.7155     1.6034   135.6790 </r>
       <r>    -4.6130    10.4181   136.7477 </r>
       <r>    -4.5104     5.8382   137.3465 </r>
       <r>    -4.4078     8.8720   138.2566 </r>
       <r>    -4.3052     6.3701   138.9101 </r>
       <r>    -4.2026     9.9015   139.9258 </r>
       <r>    -4.1001     0.7234   140.0000 </r>
       <r>    -3.9975     1.0115   140.1038 </r>
       <r>    -3.8949    13.3787   141.4762 </r>
       <r>    -3.7923     1.8566   141.6666 </r>
       <r>    -3.6897     0.6056   141.7287 </r>
       <r>    -3.5872    10.2385   142.7790 </r>
       <r>    -3.4846     5.3574   143.3286 </r>
       <r>    -3.3820     0.0464   143.3333 </r>
       <r>    -3.2794     0.0000   143.3333 </r>
       <r>    -3.1768     0.0000   143.3333 </r>
       <r>    -3.0743     0.0000   143.3333 </r>
       <r>    -2.9717     0.0000   143.3333 </r>
       <r>    -2.8691     0.0000   143.3333 </r>
       <r>    -2.7665     0.0096   143.3343 </r>
       <r>    -2.6639     1.8055   143.5195 </r>
       <r>    -2.5613     1.4306   143.6663 </r>
       <r>    -2.4588     0.0037   143.6667 </r>
       <r>    -2.3562     0.0968   143.6766 </r>
       <r>    -2.2536     5.5035   144.2412 </r>
       <r>    -2.1510     4.0789   144.6596 </r>
       <r>    -2.0484     0.0691   144.6667 </r>
       <r>    -1.9459     0.0000   144.6667 </r>
       <r>    -1.8433     0.0000   144.6667 </r>
       <r>    -1.7407     0.0000   144.6667 </r>
       <r>    -1.6381     0.0000   144.6667 </r>
       <r>    -1.5355     0.0451   144.6713 </r>
       <r>    -1.4330     5.8949   145.2760 </r>
       <r>    -1.3304     3.8294   145.6688 </r>
       <r>    -1.2278     3.9549   146.0745 </r>
       <r>    -1.1252     2.5228   146.3333 </r>
       <r>    -1.0226     1.9067   146.5289 </r>
       <r>    -0.9200    10.6775   147.6242 </r>
       <r>    -0.8175     3.6361   147.9972 </r>
       <r>    -0.7149     5.1522   148.5257 </r>
       <r>    -0.6123    11.3175   149.6867 </r>
       <r>    -0.5097     6.1463   150.3172 </r>
       <r>    -0.4071     3.9424   150.7216 </r>
       <r>    -0.3046     9.1875   151.6640 </r>
       <r>    -0.2020     8.9108   152.5781 </r>
       <r>    -0.0994     5.5959   153.1522 </r>
       <r>     0.0032     2.4720   153.4057 </r>
       <r>     0.1058     5.4912   153.9690 </r>
       <r>     0.2083     2.7390   154.2500 </r>
       <r>     0.3109    17.6992   156.0656 </r>
       <r>     0.4135     5.8477   156.6655 </r>
       <r>     0.5161     3.6537   157.0403 </r>
       <r>     0.6187    11.3273   158.2022 </r>
       <r>     0.7213     1.2766   158.3332 </r>
       <r>     0.8238     0.0015   158.3333 </r>
       <r>     0.9264     0.1079   158.3444 </r>
       <r>     1.0290     2.8427   158.6360 </r>
       <r>     1.1316     8.4754   159.5054 </r>
       <r>     1.2342     5.2432   160.0433 </r>
       <r>     1.3367     8.0588   160.8700 </r>
       <r>     1.4393    13.9566   162.3016 </r>
       <r>     1.5419    15.8854   163.9312 </r>
       <r>     1.6445     7.8642   164.7379 </r>
       <r>     1.7471     7.8008   165.5381 </r>
       <r>     1.8496     5.2969   166.0815 </r>
       <r>     1.9522     8.0797   166.9103 </r>
       <r>     2.0548     2.7261   167.1900 </r>
       <r>     2.1574     9.7584   168.1910 </r>
       <r>     2.2600    22.3346   170.4821 </r>
       <r>     2.3626    14.9374   172.0144 </r>
       <r>     2.4651    12.9436   173.3422 </r>
       <r>     2.5677    17.3890   175.1260 </r>
       <r>     2.6703    13.5908   176.5201 </r>
       <r>     2.7729    14.2120   177.9780 </r>
       <r>     2.8755     9.0066   178.9019 </r>
       <r>     2.9780     9.9369   179.9212 </r>
       <r>     3.0806    17.0343   181.6686 </r>
       <r>     3.1832    28.6514   184.6077 </r>
       <r>     3.2858    13.2825   185.9703 </r>
       <r>     3.3884    21.3270   188.1580 </r>
       <r>     3.4909     9.9169   189.1753 </r>
       <r>     3.5935    14.2545   190.6375 </r>
       <r>     3.6961    15.6500   192.2429 </r>
       <r>     3.7987    11.7230   193.4455 </r>
       <r>     3.9013    15.9474   195.0814 </r>
       <r>     4.0038     6.1285   195.7101 </r>
       <r>     4.1064     2.7210   195.9892 </r>
       <r>     4.2090     0.1053   196.0000 </r>
       <r>     4.3116     0.0000   196.0000 </r>
       <r>     4.4142     0.0000   196.0000 </r>
       <r>     4.5168     0.0000   196.0000 </r>
       <r>     4.6193     0.0000   196.0000 </r>
       <r>     4.7219     0.0000   196.0000 </r>
       <r>     4.8245     0.0000   196.0000 </r>
       <r>     4.9271     0.0000   196.0000 </r>
       <r>     5.0297     0.0000   196.0000 </r>
       <r>     5.1322     0.0000   196.0000 </r>
       <r>     5.2348     0.0000   196.0000 </r>
       <r>     5.3374     0.0000   196.0000 </r>
       <r>     5.4400     0.0000   196.0000 </r>
      </set>
     </set>
    </array>
   </total>
  </dos>
 </calculation>
 <structure name="finalpos" >
  <crystal>
   <varray name="basis" >
    <v>      12.80240414       0.00000000       0.00000003 </v>
    <v>       0.00000000       7.39082400      -0.00000000 </v>
    <v>       0.00000004      -0.00000001      14.95474614 </v>
   </varray>
   <i name="volume">   1415.02280149 </i>
   <varray name="rec_basis" >
    <v>       0.07811033      -0.00000000      -0.00000000 </v>
    <v>      -0.00000000       0.13530291       0.00000000 </v>
    <v>      -0.00000000       0.00000000       0.06686840 </v>
   </varray>
  </crystal>
  <varray name="positions" >
   <v>       0.16705971       0.16680715       0.25000000 </v>
   <v>      -0.00007883       0.00000000       0.25000000 </v>
   <v>       0.05565856       0.16663612       0.25000000 </v>
   <v>       0.22220218       0.00000000       0.25000000 </v>
   <v>       0.49984555       0.16768354       0.24999997 </v>
   <v>       0.33364108       0.00000000       0.25000000 </v>
   <v>       0.38903258       0.16627651       0.24999999 </v>
   <v>       0.55581253       0.00000000       0.25000000 </v>
   <v>       0.83284876       0.16692164       0.25000000 </v>
   <v>       0.66640791      -0.00000000       0.25000000 </v>
   <v>       0.72148793       0.16704733       0.25000000 </v>
   <v>       0.88838922      -0.00000000       0.25000000 </v>
   <v>       0.16687648       0.50000000       0.24999998 </v>
   <v>      -0.00004248       0.33333949       0.25000000 </v>
   <v>       0.05561941       0.50000000       0.24999999 </v>
   <v>       0.22286405       0.33400294       0.25000000 </v>
   <v>       0.33436387       0.33375728       0.25000000 </v>
   <v>       0.38998293       0.50000000       0.25000001 </v>
   <v>       0.55515057       0.33434089       0.24999999 </v>
   <v>       0.83311133       0.50000000       0.25000001 </v>
   <v>       0.66581620       0.33433057       0.25000000 </v>
   <v>       0.72240597       0.50000000       0.25000000 </v>
   <v>       0.88881751       0.33313210       0.25000000 </v>
   <v>       0.16705971       0.83319285       0.25000000 </v>
   <v>      -0.00004248       0.66666051       0.25000000 </v>
   <v>       0.05565856       0.83336388       0.25000000 </v>
   <v>       0.22286405       0.66599706       0.25000000 </v>
   <v>       0.49984555       0.83231645       0.25000003 </v>
   <v>       0.33436387       0.66624272       0.25000001 </v>
   <v>       0.38903258       0.83372349       0.25000001 </v>
   <v>       0.55515057       0.66565911       0.25000001 </v>
   <v>       0.83284876       0.83307836       0.25000000 </v>
   <v>       0.66581620       0.66566943       0.25000000 </v>
   <v>       0.72148793       0.83295267       0.25000000 </v>
   <v>       0.88881751       0.66686790       0.25000000 </v>
   <v>       0.49984424       0.50000000       0.25000000 </v>
  </varray>
 </structure>
</modeling>
