# Supplementary material for: 3D hierarchical graphene matrices enable stable Zn anodes for aqueous Zn batteries
Source: Nat Commun. 2023 Jul 14;14:4205. doi: 10.1038/s41467-023-39947-8 (PMC10349079; doi:10.1038/s41467-023-39947-8)
Supplement: Supplementary file 11 — Source Data [file 41467_2023_39947_MOESM11_ESM.zip › RAW DATA/Supplementary information/Supplementary Fig.13 and 14/CN-Zn/N/t/CONTCAR]

graphite                                
   1.00000000000000     
    12.8038252429423380   -0.0000815639726993    0.0247285434372262
    -0.0000525950436421    7.3925126036310216   -0.0019162972275427
     0.0288899950490626   -0.0039440652680869   14.9497275221941077
   C    N    Zn
    35     1     1
Direct
  0.1671865020768116  0.1670076742791699  0.2459702487612104
  0.0001013306464042  0.0001549761156291  0.2451265436325799
  0.0557895775723249  0.1669274057695843  0.2453307377374177
  0.2223128943394464  0.0001409161764490  0.2461504739151446
  0.4998735933586287  0.1678622042642635  0.2460733801578356
  0.3337397164647578  0.0001503940554121  0.2462749469368383
  0.3890828150154650  0.1665123049399799  0.2463147269771504
  0.5557662499813911  0.0001190905802107  0.2459030984701447
  0.8328579211750212  0.1670712695594988  0.2453359117295269
  0.6664250833743159  0.0001873342480720  0.2458771648062121
  0.7215318798433246  0.1672296953511554  0.2458158554568599
  0.8885219421788614  0.0001729074365975  0.2451605147542440
  0.1669410772808339  0.5001455460156053  0.2459302658079695
 -0.0000594670532892  0.3334484573332089  0.2450657463009851
  0.0555697653892837  0.5001782892443770  0.2452399862852619
  0.2229576226494546  0.3341714269977065  0.2463119712937792
  0.3344088466989101  0.3339450244657553  0.2465189764392386
  0.3900404014585843  0.5001753182463252  0.2463452413596274
  0.5552213486497903  0.3344408438920828  0.2460984901759584
  0.8330613834181859  0.5001544479522336  0.2450711379417694
  0.6658964711081340  0.3344832071407698  0.2459796438500036
  0.7224519856897866  0.5001689905771122  0.2456160877556587
  0.8887622690578908  0.3332483695190137  0.2450087136112765
  0.1672100723546991  0.8332631731490588  0.2460270615739450
 -0.0000304780958414  0.6668842375884741  0.2450824572940065
  0.0558022775971247  0.8333911723276274  0.2453818579433058
  0.2229739704066184  0.6660986214606643  0.2463496513810605
  0.4998925297741212  0.8323836537819808  0.2460681032477842
  0.3344181288103575  0.6663828604574383  0.2465470640009298
  0.3890964227553320  0.8337970324059384  0.2463210794553772
  0.5552250240491522  0.6658442670677426  0.2460742620059188
  0.8328776317801875  0.8332527337226318  0.2453840161899596
  0.6659058929825511  0.6658791826998752  0.2459643968052430
  0.7215422124466349  0.8331308431210791  0.2458367209614979
  0.8887939743931161  0.6670565646821949  0.2450223775089251
  0.4999073466127603  0.5001503666494875  0.2460199175511792
  0.4996138407588883  0.4878391827255963  0.5089611789241710
 
  0.00000000E+00  0.00000000E+00  0.00000000E+00
  0.00000000E+00  0.00000000E+00  0.00000000E+00
  0.00000000E+00  0.00000000E+00  0.00000000E+00
  0.00000000E+00  0.00000000E+00  0.00000000E+00
  0.00000000E+00  0.00000000E+00  0.00000000E+00
  0.00000000E+00  0.00000000E+00  0.00000000E+00
  0.00000000E+00  0.00000000E+00  0.00000000E+00
  0.00000000E+00  0.00000000E+00  0.00000000E+00
  0.00000000E+00  0.00000000E+00  0.00000000E+00
  0.00000000E+00  0.00000000E+00  0.00000000E+00
  0.00000000E+00  0.00000000E+00  0.00000000E+00
  0.00000000E+00  0.00000000E+00  0.00000000E+00
  0.00000000E+00  0.00000000E+00  0.00000000E+00
  0.00000000E+00  0.00000000E+00  0.00000000E+00
  0.00000000E+00  0.00000000E+00  0.00000000E+00
  0.00000000E+00  0.00000000E+00  0.00000000E+00
  0.00000000E+00  0.00000000E+00  0.00000000E+00
  0.00000000E+00  0.00000000E+00  0.00000000E+00
  0.00000000E+00  0.00000000E+00  0.00000000E+00
  0.00000000E+00  0.00000000E+00  0.00000000E+00
  0.00000000E+00  0.00000000E+00  0.00000000E+00
  0.00000000E+00  0.00000000E+00  0.00000000E+00
  0.00000000E+00  0.00000000E+00  0.00000000E+00
  0.00000000E+00  0.00000000E+00  0.00000000E+00
  0.00000000E+00  0.00000000E+00  0.00000000E+00
  0.00000000E+00  0.00000000E+00  0.00000000E+00
  0.00000000E+00  0.00000000E+00  0.00000000E+00
  0.00000000E+00  0.00000000E+00  0.00000000E+00
  0.00000000E+00  0.00000000E+00  0.00000000E+00
  0.00000000E+00  0.00000000E+00  0.00000000E+00
  0.00000000E+00  0.00000000E+00  0.00000000E+00
  0.00000000E+00  0.00000000E+00  0.00000000E+00
  0.00000000E+00  0.00000000E+00  0.00000000E+00
  0.00000000E+00  0.00000000E+00  0.00000000E+00
  0.00000000E+00  0.00000000E+00  0.00000000E+00
  0.00000000E+00  0.00000000E+00  0.00000000E+00
  0.00000000E+00  0.00000000E+00  0.00000000E+00
