# Supplementary material for: 3D hierarchical graphene matrices enable stable Zn anodes for aqueous Zn batteries
Source: Nat Commun. 2023 Jul 14;14:4205. doi: 10.1038/s41467-023-39947-8 (PMC10349079; doi:10.1038/s41467-023-39947-8)
Supplement: Supplementary file 11 — Source Data [file 41467_2023_39947_MOESM11_ESM.zip › RAW DATA/Supplementary information/Supplementary Fig.13 and 14/CN-Zn/N/t/DOSCAR]

  37  37   0   0
  0.3824386E+02  0.1278250E-08  0.7380000E-09  0.1500000E-08  0.5000000E-15
  1.000000000000000E-004
  CAR 
 grapheneN                               
      4.46497491    -25.18636489  301     -1.37156440      1.00000000
    -25.186  0.0000E+00  0.0000E+00
    -25.088  0.0000E+00  0.0000E+00
    -24.989  0.0000E+00  0.0000E+00
    -24.890  0.0000E+00  0.0000E+00
    -24.791  0.0000E+00  0.0000E+00
    -24.692  0.0000E+00  0.0000E+00
    -24.593  0.0000E+00  0.0000E+00
    -24.495  0.0000E+00  0.0000E+00
    -24.396  0.0000E+00  0.0000E+00
    -24.297  0.0000E+00  0.0000E+00
    -24.198  0.0000E+00  0.0000E+00
    -24.099  0.1206E-14  0.1192E-15
    -24.000  0.3877E-07  0.3832E-08
    -23.901  0.8552E-03  0.8453E-04
    -23.803  0.2984E-01  0.3033E-02
    -23.704  0.9768E-02  0.3999E-02
    -23.605  0.1130E-04  0.4000E-02
    -23.506  0.1011E-10  0.4000E-02
    -23.407  0.0000E+00  0.4000E-02
    -23.308  0.0000E+00  0.4000E-02
    -23.210  0.0000E+00  0.4000E-02
    -23.111  0.0000E+00  0.4000E-02
    -23.012  0.0000E+00  0.4000E-02
    -22.913  0.0000E+00  0.4000E-02
    -22.814  0.0000E+00  0.4000E-02
    -22.715  0.0000E+00  0.4000E-02
    -22.617  0.0000E+00  0.4000E-02
    -22.518  0.0000E+00  0.4000E-02
    -22.419  0.0000E+00  0.4000E-02
    -22.320  0.0000E+00  0.4000E-02
    -22.221  0.0000E+00  0.4000E-02
    -22.122  0.0000E+00  0.4000E-02
    -22.024  0.0000E+00  0.4000E-02
    -21.925  0.0000E+00  0.4000E-02
    -21.826  0.0000E+00  0.4000E-02
    -21.727  0.0000E+00  0.4000E-02
    -21.628  0.2626E-13  0.4000E-02
    -21.529  0.1752E-06  0.4000E-02
    -21.431  0.7331E-03  0.4072E-02
    -21.332  0.9247E-02  0.4986E-02
    -21.233  0.1183E-01  0.6156E-02
    -21.134  0.2040E-01  0.8173E-02
    -21.035  0.1636E-01  0.9790E-02
    -20.936  0.8454E-02  0.1063E-01
    -20.838  0.9800E-02  0.1159E-01
    -20.739  0.1728E-01  0.1330E-01
    -20.640  0.3207E-03  0.1333E-01
    -20.541  0.4907E-02  0.1382E-01
    -20.442  0.1496E-01  0.1530E-01
    -20.343  0.3691E-02  0.1566E-01
    -20.244  0.2799E-01  0.1843E-01
    -20.146  0.1260E-01  0.1967E-01
    -20.047  0.1343E-01  0.2100E-01
    -19.948  0.1562E-01  0.2255E-01
    -19.849  0.7881E-02  0.2332E-01
    -19.750  0.9416E-04  0.2333E-01
    -19.651  0.3747E-04  0.2334E-01
    -19.553  0.6868E-02  0.2402E-01
    -19.454  0.1911E-01  0.2590E-01
    -19.355  0.3305E-01  0.2917E-01
    -19.256  0.6917E-02  0.2985E-01
    -19.157  0.3091E-02  0.3016E-01
    -19.058  0.1345E-01  0.3149E-01
    -18.960  0.2337E-01  0.3380E-01
    -18.861  0.3633E-02  0.3416E-01
    -18.762  0.1322E-01  0.3547E-01
    -18.663  0.6038E-02  0.3606E-01
    -18.564  0.1124E-01  0.3717E-01
    -18.465  0.3702E-02  0.3754E-01
    -18.367  0.2275E-01  0.3979E-01
    -18.268  0.2001E-01  0.4176E-01
    -18.169  0.2378E-02  0.4200E-01
    -18.070  0.5734E-04  0.4201E-01
    -17.971  0.7557E-02  0.4275E-01
    -17.872  0.1238E-01  0.4398E-01
    -17.774  0.1769E-01  0.4572E-01
    -17.675  0.2677E-01  0.4837E-01
    -17.576  0.2248E-01  0.5059E-01
    -17.477  0.8298E-03  0.5067E-01
    -17.378  0.5821E-02  0.5125E-01
    -17.279  0.1031E-01  0.5227E-01
    -17.181  0.1667E-01  0.5392E-01
    -17.082  0.4661E-02  0.5438E-01
    -16.983  0.2946E-01  0.5729E-01
    -16.884  0.1557E-01  0.5883E-01
    -16.785  0.5120E-02  0.5933E-01
    -16.686  0.6278E-02  0.5996E-01
    -16.587  0.8117E-02  0.6076E-01
    -16.489  0.1390E-01  0.6213E-01
    -16.390  0.1112E-01  0.6323E-01
    -16.291  0.2725E-02  0.6350E-01
    -16.192  0.2571E-01  0.6604E-01
    -16.093  0.2414E-01  0.6843E-01
    -15.994  0.3274E-02  0.6875E-01
    -15.896  0.5741E-02  0.6932E-01
    -15.797  0.9931E-02  0.7030E-01
    -15.698  0.8925E-02  0.7118E-01
    -15.599  0.1562E-02  0.7134E-01
    -15.500  0.6014E-02  0.7193E-01
    -15.401  0.1261E-01  0.7318E-01
    -15.303  0.2003E-01  0.7516E-01
    -15.204  0.4258E-02  0.7558E-01
    -15.105  0.1342E-01  0.7690E-01
    -15.006  0.1800E-01  0.7868E-01
    -14.907  0.8477E-02  0.7952E-01
    -14.808  0.1643E-01  0.8114E-01
    -14.710  0.1177E-01  0.8231E-01
    -14.611  0.1553E-01  0.8384E-01
    -14.512  0.8639E-02  0.8470E-01
    -14.413  0.1062E-01  0.8575E-01
    -14.314  0.5451E-02  0.8628E-01
    -14.215  0.3866E-02  0.8667E-01
    -14.117  0.8241E-02  0.8748E-01
    -14.018  0.2906E-01  0.9035E-01
    -13.919  0.1704E-01  0.9204E-01
    -13.820  0.2057E-01  0.9407E-01
    -13.721  0.1275E-01  0.9533E-01
    -13.622  0.1105E-01  0.9642E-01
    -13.524  0.2336E-01  0.9873E-01
    -13.425  0.1155E-01  0.9987E-01
    -13.326  0.7953E-02  0.1007E+00
    -13.227  0.7333E-04  0.1007E+00
    -13.128  0.1819E-02  0.1008E+00
    -13.029  0.8120E-02  0.1016E+00
    -12.930  0.1758E-01  0.1034E+00
    -12.832  0.1781E-01  0.1051E+00
    -12.733  0.1016E-01  0.1062E+00
    -12.634  0.1217E-01  0.1074E+00
    -12.535  0.1195E-01  0.1085E+00
    -12.436  0.1336E-02  0.1087E+00
    -12.337  0.2079E-02  0.1089E+00
    -12.239  0.8112E-02  0.1097E+00
    -12.140  0.1290E-01  0.1109E+00
    -12.041  0.3241E-01  0.1142E+00
    -11.942  0.1659E-01  0.1158E+00
    -11.843  0.1711E-01  0.1175E+00
    -11.744  0.4371E-01  0.1218E+00
    -11.646  0.1511E-01  0.1233E+00
    -11.547  0.5735E-02  0.1239E+00
    -11.448  0.1133E-01  0.1250E+00
    -11.349  0.1004E-01  0.1260E+00
    -11.250  0.2414E-03  0.1260E+00
    -11.151  0.1615E-04  0.1260E+00
    -11.053  0.5786E-02  0.1266E+00
    -10.954  0.1498E-01  0.1281E+00
    -10.855  0.1705E-01  0.1297E+00
    -10.756  0.1540E-01  0.1313E+00
    -10.657  0.3723E-01  0.1349E+00
    -10.558  0.1139E-01  0.1361E+00
    -10.460  0.7315E-02  0.1368E+00
    -10.361  0.1367E-01  0.1381E+00
    -10.262  0.1821E-01  0.1399E+00
    -10.163  0.3198E-01  0.1431E+00
    -10.064  0.2403E-01  0.1455E+00
     -9.965  0.3998E-01  0.1494E+00
     -9.867  0.1255E-01  0.1507E+00
     -9.768  0.8385E-02  0.1515E+00
     -9.669  0.2649E-01  0.1541E+00
     -9.570  0.2829E-01  0.1569E+00
     -9.471  0.3159E-01  0.1600E+00
     -9.372  0.1294E-01  0.1613E+00
     -9.273  0.5190E-03  0.1614E+00
     -9.175  0.2366E-01  0.1637E+00
     -9.076  0.3431E-01  0.1671E+00
     -8.977  0.3202E-01  0.1703E+00
     -8.878  0.4114E-01  0.1743E+00
     -8.779  0.2553E-01  0.1768E+00
     -8.680  0.5246E-01  0.1820E+00
     -8.582  0.4968E-01  0.1869E+00
     -8.483  0.1982E-01  0.1889E+00
     -8.384  0.2160E-01  0.1910E+00
     -8.285  0.5627E-02  0.1916E+00
     -8.186  0.4952E-01  0.1965E+00
     -8.087  0.2030E+00  0.2166E+00
     -7.989  0.7513E-01  0.2240E+00
     -7.890  0.5431E-01  0.2294E+00
     -7.791  0.2258E-01  0.2316E+00
     -7.692  0.9794E-02  0.2326E+00
     -7.593  0.1113E-01  0.2337E+00
     -7.494  0.2614E-01  0.2362E+00
     -7.396  0.1461E-01  0.2377E+00
     -7.297  0.9882E-02  0.2387E+00
     -7.198  0.1307E-01  0.2399E+00
     -7.099  0.3946E-01  0.2438E+00
     -7.000  0.2968E-01  0.2468E+00
     -6.901  0.1887E-01  0.2486E+00
     -6.803  0.4111E-01  0.2527E+00
     -6.704  0.2926E-01  0.2556E+00
     -6.605  0.2550E-01  0.2581E+00
     -6.506  0.1789E-01  0.2599E+00
     -6.407  0.1132E-02  0.2600E+00
     -6.308  0.3211E-02  0.2603E+00
     -6.210  0.1569E-01  0.2619E+00
     -6.111  0.2566E-01  0.2644E+00
     -6.012  0.1724E-01  0.2661E+00
     -5.913  0.4302E-01  0.2704E+00
     -5.814  0.2755E-01  0.2731E+00
     -5.715  0.2339E-01  0.2754E+00
     -5.616  0.6984E-02  0.2761E+00
     -5.518  0.1455E-01  0.2775E+00
     -5.419  0.8754E-02  0.2784E+00
     -5.320  0.3069E-01  0.2814E+00
     -5.221  0.2838E-01  0.2842E+00
     -5.122  0.1181E-01  0.2854E+00
     -5.023  0.1225E-01  0.2866E+00
     -4.925  0.2108E-02  0.2868E+00
     -4.826  0.2243E-01  0.2890E+00
     -4.727  0.2068E-01  0.2911E+00
     -4.628  0.2848E-02  0.2914E+00
     -4.529  0.2012E-01  0.2933E+00
     -4.430  0.1347E-01  0.2947E+00
     -4.332  0.1537E-01  0.2962E+00
     -4.233  0.1430E-01  0.2976E+00
     -4.134  0.2090E-01  0.2997E+00
     -4.035  0.7874E-02  0.3005E+00
     -3.936  0.3375E-01  0.3038E+00
     -3.837  0.2356E-01  0.3061E+00
     -3.739  0.1225E-01  0.3073E+00
     -3.640  0.1634E-03  0.3073E+00
     -3.541  0.1129E-01  0.3085E+00
     -3.442  0.2084E-01  0.3105E+00
     -3.343  0.1482E-02  0.3107E+00
     -3.244  0.4889E-06  0.3107E+00
     -3.146  0.1333E-12  0.3107E+00
     -3.047  0.0000E+00  0.3107E+00
     -2.948  0.0000E+00  0.3107E+00
     -2.849  0.1131E-15  0.3107E+00
     -2.750  0.5669E-08  0.3107E+00
     -2.651  0.1561E-03  0.3107E+00
     -2.553  0.5165E-02  0.3112E+00
     -2.454  0.1423E-02  0.3113E+00
     -2.355  0.1110E-05  0.3113E+00
     -2.256  0.4865E-03  0.3114E+00
     -2.157  0.1272E-01  0.3126E+00
     -2.058  0.6936E-02  0.3133E+00
     -1.959  0.9092E-04  0.3133E+00
     -1.861  0.1814E-08  0.3133E+00
     -1.762  0.1947E-16  0.3133E+00
     -1.663  0.0000E+00  0.3133E+00
     -1.564  0.5120E-10  0.3133E+00
     -1.465  0.2209E-04  0.3133E+00
     -1.366  0.7808E-02  0.3141E+00
     -1.268  0.1228E-01  0.3153E+00
     -1.169  0.4250E-02  0.3157E+00
     -1.070  0.9216E-02  0.3167E+00
     -0.971  0.1211E-02  0.3168E+00
     -0.872  0.1644E-01  0.3184E+00
     -0.773  0.1505E-01  0.3199E+00
     -0.675  0.3269E-02  0.3202E+00
     -0.576  0.2213E-01  0.3224E+00
     -0.477  0.1870E-01  0.3242E+00
     -0.378  0.4724E-02  0.3247E+00
     -0.279  0.1955E-01  0.3266E+00
     -0.180  0.9548E-02  0.3276E+00
     -0.082  0.2273E-01  0.3298E+00
      0.017  0.7046E-02  0.3305E+00
      0.116  0.5758E-02  0.3311E+00
      0.215  0.9060E-02  0.3320E+00
      0.314  0.1008E-01  0.3330E+00
      0.413  0.3717E-01  0.3367E+00
      0.511  0.6819E-02  0.3373E+00
      0.610  0.1167E-01  0.3385E+00
      0.709  0.3924E-01  0.3424E+00
      0.808  0.3437E-01  0.3458E+00
      0.907  0.4741E-01  0.3505E+00
      1.006  0.8920E-02  0.3513E+00
      1.104  0.1520E-02  0.3515E+00
      1.203  0.2282E-01  0.3537E+00
      1.302  0.1532E-01  0.3553E+00
      1.401  0.9059E-03  0.3553E+00
      1.500  0.1481E-01  0.3568E+00
      1.599  0.4018E-01  0.3608E+00
      1.698  0.1994E-01  0.3627E+00
      1.796  0.1551E-01  0.3643E+00
      1.895  0.3461E-01  0.3677E+00
      1.994  0.9128E-02  0.3686E+00
      2.093  0.9814E-03  0.3687E+00
      2.192  0.8305E-02  0.3695E+00
      2.291  0.2409E-01  0.3719E+00
      2.389  0.1284E-01  0.3732E+00
      2.488  0.3834E-01  0.3770E+00
      2.587  0.2606E-01  0.3795E+00
      2.686  0.3443E-01  0.3829E+00
      2.785  0.4759E-01  0.3876E+00
      2.884  0.1807E-01  0.3894E+00
      2.982  0.1570E-01  0.3910E+00
      3.081  0.4597E-02  0.3914E+00
      3.180  0.5451E-02  0.3920E+00
      3.279  0.2537E-03  0.3920E+00
      3.378  0.1610E-07  0.3920E+00
      3.477  0.5751E-15  0.3920E+00
      3.575  0.0000E+00  0.3920E+00
      3.674  0.0000E+00  0.3920E+00
      3.773  0.0000E+00  0.3920E+00
      3.872  0.0000E+00  0.3920E+00
      3.971  0.0000E+00  0.3920E+00
      4.070  0.0000E+00  0.3920E+00
      4.168  0.0000E+00  0.3920E+00
      4.267  0.0000E+00  0.3920E+00
      4.366  0.0000E+00  0.3920E+00
      4.465  0.0000E+00  0.3920E+00
