# Supplementary material for: 3D hierarchical graphene matrices enable stable Zn anodes for aqueous Zn batteries
Source: Nat Commun. 2023 Jul 14;14:4205. doi: 10.1038/s41467-023-39947-8 (PMC10349079; doi:10.1038/s41467-023-39947-8)
Supplement: Supplementary file 11 — Source Data [file 41467_2023_39947_MOESM11_ESM.zip › RAW DATA/Supplementary information/Supplementary Fig.13 and 14/CN-Zn/N/t/OSZICAR]

       N       E                     dE             d eps       ncg     rms          rms(c)
DAV:   1     0.147786350835E+04    0.14779E+04   -0.60101E+04   798   0.120E+03
DAV:   2    -0.884637696153E+02   -0.15663E+04   -0.15227E+04  1190   0.300E+02
DAV:   3    -0.344030519247E+03   -0.25557E+03   -0.25459E+03  1008   0.131E+02
DAV:   4    -0.351701273997E+03   -0.76708E+01   -0.76190E+01   938   0.280E+01
DAV:   5    -0.351958408052E+03   -0.25713E+00   -0.25664E+00  1106   0.473E+00    0.294E+01
RMM:   6    -0.331236667071E+03    0.20722E+02   -0.30350E+01   793   0.156E+01    0.206E+01
RMM:   7    -0.325864909728E+03    0.53718E+01   -0.12866E+01   786   0.121E+01    0.853E+00
RMM:   8    -0.325058630537E+03    0.80628E+00   -0.50169E+00   786   0.610E+00    0.358E+00
RMM:   9    -0.325083086601E+03   -0.24456E-01   -0.71433E-01   814   0.290E+00    0.331E+00
RMM:  10    -0.324906143852E+03    0.17694E+00   -0.10519E-01   793   0.848E-01    0.164E+00
RMM:  11    -0.324888140696E+03    0.18003E-01   -0.72701E-02   823   0.820E-01    0.987E-01
RMM:  12    -0.324890714671E+03   -0.25740E-02   -0.66914E-02   880   0.690E-01    0.819E-01
RMM:  13    -0.324878780824E+03    0.11934E-01   -0.13949E-02   798   0.287E-01    0.303E-01
RMM:  14    -0.324882713214E+03   -0.39324E-02   -0.23088E-02   817   0.412E-01    0.272E-01
RMM:  15    -0.324884591300E+03   -0.18781E-02   -0.44939E-03   790   0.164E-01    0.342E-01
RMM:  16    -0.324885147724E+03   -0.55642E-03   -0.56391E-03   810   0.156E-01    0.893E-02
RMM:  17    -0.324886988626E+03   -0.18409E-02   -0.89440E-04   787   0.530E-02    0.772E-02
RMM:  18    -0.324890537588E+03   -0.35490E-02   -0.59390E-04   784   0.321E-02    0.268E-02
RMM:  19    -0.324892724598E+03   -0.21870E-02   -0.39620E-04   786   0.235E-02    0.138E-02
RMM:  20    -0.324893334749E+03   -0.61015E-03   -0.10123E-04   672   0.116E-02    0.840E-03
RMM:  21    -0.324893710202E+03   -0.37545E-03   -0.48265E-05   600   0.889E-03    0.820E-03
RMM:  22    -0.324893798571E+03   -0.88369E-04   -0.11785E-05   556   0.415E-03    0.209E-03
RMM:  23    -0.324893826942E+03   -0.28371E-04   -0.29203E-06   470   0.254E-03    0.118E-03
RMM:  24    -0.324893835003E+03   -0.80605E-05   -0.12563E-06   424   0.178E-03    0.113E-03
RMM:  25    -0.324893837547E+03   -0.25439E-05   -0.35731E-07   384   0.147E-03    0.802E-04
RMM:  26    -0.324893840199E+03   -0.26522E-05   -0.25740E-07   319   0.129E-03    0.401E-04
RMM:  27    -0.324893841776E+03   -0.15769E-05   -0.15637E-07   275   0.985E-04    0.448E-04
RMM:  28    -0.324893842299E+03   -0.52335E-06   -0.56325E-08   183   0.679E-04
   1 F= -.32489384E+03 E0= -.32488776E+03  d E =-.324894E+03
       N       E                     dE             d eps       ncg     rms          rms(c)
DAV:   1    -0.303666261802E+03    0.21228E+02   -0.36774E+03   924   0.190E+02    0.189E+01
RMM:   2    -0.331385114282E+03   -0.27719E+02   -0.30076E+02   834   0.460E+01    0.117E+01
RMM:   3    -0.328155721733E+03    0.32294E+01   -0.13573E+01   811   0.138E+01    0.112E+01
RMM:   4    -0.327537400567E+03    0.61832E+00   -0.65130E+00   792   0.712E+00    0.486E+00
RMM:   5    -0.327422242887E+03    0.11516E+00   -0.54767E-01   858   0.227E+00    0.331E+00
RMM:   6    -0.327229200091E+03    0.19304E+00   -0.16802E+00   794   0.307E+00    0.852E-01
RMM:   7    -0.327203166107E+03    0.26034E-01   -0.43365E-02   829   0.783E-01    0.391E-01
RMM:   8    -0.327201222754E+03    0.19434E-02   -0.42635E-02   791   0.443E-01    0.257E-01
RMM:   9    -0.327199917097E+03    0.13057E-02   -0.32938E-03   800   0.187E-01    0.876E-02
RMM:  10    -0.327200902154E+03   -0.98506E-03   -0.18989E-03   808   0.111E-01    0.707E-02
RMM:  11    -0.327201975583E+03   -0.10734E-02   -0.71264E-04   786   0.675E-02    0.230E-02
RMM:  12    -0.327202722311E+03   -0.74673E-03   -0.29148E-04   842   0.355E-02    0.200E-02
RMM:  13    -0.327203353003E+03   -0.63069E-03   -0.11017E-04   781   0.200E-02    0.103E-02
RMM:  14    -0.327203673223E+03   -0.32022E-03   -0.57968E-05   756   0.158E-02    0.977E-03
RMM:  15    -0.327203996089E+03   -0.32287E-03   -0.25977E-05   685   0.947E-03    0.299E-03
RMM:  16    -0.327204136342E+03   -0.14025E-03   -0.13606E-05   631   0.650E-03    0.394E-03
RMM:  17    -0.327204191669E+03   -0.55327E-04   -0.48788E-06   552   0.479E-03    0.150E-03
RMM:  18    -0.327204208586E+03   -0.16917E-04   -0.16295E-06   475   0.312E-03    0.693E-04
RMM:  19    -0.327204215789E+03   -0.72025E-05   -0.78979E-07   438   0.225E-03    0.110E-03
RMM:  20    -0.327204217124E+03   -0.13359E-05   -0.17927E-07   387   0.147E-03    0.247E-04
RMM:  21    -0.327204218394E+03   -0.12694E-05   -0.12942E-07   319   0.950E-04    0.372E-04
RMM:  22    -0.327204218696E+03   -0.30248E-06   -0.53567E-08   261   0.819E-04
   2 F= -.32720422E+03 E0= -.32719938E+03  d E =-.231038E+01
       N       E                     dE             d eps       ncg     rms          rms(c)
DAV:   1    -0.323968716300E+03    0.32355E+01   -0.20979E+03   784   0.140E+02    0.122E+01
RMM:   2    -0.328862581893E+03   -0.48939E+01   -0.55288E+01   784   0.217E+01    0.387E+00
RMM:   3    -0.328673530724E+03    0.18905E+00   -0.20653E+00   832   0.471E+00    0.374E+00
RMM:   4    -0.328593371666E+03    0.80159E-01   -0.26751E-01   813   0.170E+00    0.219E+00
RMM:   5    -0.328564974587E+03    0.28397E-01   -0.81755E-02   789   0.863E-01    0.682E-01
RMM:   6    -0.328564894276E+03    0.80311E-04   -0.59994E-02   857   0.778E-01    0.368E-01
RMM:   7    -0.328565369830E+03   -0.47555E-03   -0.50612E-03   803   0.227E-01    0.814E-02
RMM:   8    -0.328566804770E+03   -0.14349E-02   -0.26897E-03   857   0.155E-01    0.878E-02
RMM:   9    -0.328567638403E+03   -0.83363E-03   -0.16960E-03   807   0.105E-01    0.617E-02
RMM:  10    -0.328568577398E+03   -0.93900E-03   -0.68593E-04   794   0.633E-02    0.307E-02
RMM:  11    -0.328569092416E+03   -0.51502E-03   -0.28346E-04   822   0.284E-02    0.277E-02
RMM:  12    -0.328569315244E+03   -0.22283E-03   -0.21127E-04   787   0.307E-02    0.144E-02
RMM:  13    -0.328569438955E+03   -0.12371E-03   -0.50911E-05   659   0.117E-02    0.777E-03
RMM:  14    -0.328569471585E+03   -0.32630E-04   -0.11667E-05   569   0.621E-03    0.242E-03
RMM:  15    -0.328569510310E+03   -0.38725E-04   -0.92736E-06   597   0.608E-03    0.259E-03
RMM:  16    -0.328569514109E+03   -0.37990E-05   -0.86779E-07   481   0.246E-03    0.158E-03
RMM:  17    -0.328569522152E+03   -0.80435E-05   -0.10804E-06   476   0.235E-03    0.700E-04
RMM:  18    -0.328569524102E+03   -0.19493E-05   -0.17555E-07   380   0.124E-03    0.294E-04
RMM:  19    -0.328569526065E+03   -0.19634E-05   -0.19865E-07   282   0.813E-04    0.251E-04
RMM:  20    -0.328569526592E+03   -0.52707E-06   -0.35305E-08   181   0.642E-04
   3 F= -.32856953E+03 E0= -.32856443E+03  d E =-.367568E+01
       N       E                     dE             d eps       ncg     rms          rms(c)
DAV:   1    -0.328572028646E+03   -0.25026E-02   -0.12494E+01   868   0.101E+01    0.499E-01
RMM:   2    -0.328580589911E+03   -0.85613E-02   -0.12531E-01   784   0.111E+00    0.297E-01
RMM:   3    -0.328579667706E+03    0.92220E-03   -0.97494E-03   857   0.290E-01    0.212E-01
RMM:   4    -0.328579331714E+03    0.33599E-03   -0.12497E-03   811   0.102E-01    0.102E-01
RMM:   5    -0.328579292325E+03    0.39389E-04   -0.52073E-04   791   0.592E-02    0.209E-02
RMM:   6    -0.328579310841E+03   -0.18516E-04   -0.71808E-05   892   0.240E-02    0.116E-02
RMM:   7    -0.328579333443E+03   -0.22602E-04   -0.14578E-05   726   0.958E-03    0.543E-03
RMM:   8    -0.328579358548E+03   -0.25105E-04   -0.55416E-06   580   0.618E-03    0.427E-03
RMM:   9    -0.328579390380E+03   -0.31832E-04   -0.52870E-06   566   0.515E-03    0.265E-03
RMM:  10    -0.328579415376E+03   -0.24996E-04   -0.43340E-06   487   0.375E-03    0.171E-03
RMM:  11    -0.328579427907E+03   -0.12531E-04   -0.15180E-06   463   0.292E-03    0.104E-03
RMM:  12    -0.328579438785E+03   -0.10878E-04   -0.73252E-07   388   0.176E-03    0.585E-04
RMM:  13    -0.328579445591E+03   -0.68061E-05   -0.42149E-07   415   0.132E-03    0.731E-04
RMM:  14    -0.328579448293E+03   -0.27014E-05   -0.12942E-07   333   0.110E-03    0.320E-04
RMM:  15    -0.328579449727E+03   -0.14347E-05   -0.80210E-08   287   0.930E-04    0.220E-04
RMM:  16    -0.328579450245E+03   -0.51725E-06   -0.22827E-08   164   0.640E-04
   4 F= -.32857945E+03 E0= -.32857438E+03  d E =-.368561E+01
       N       E                     dE             d eps       ncg     rms          rms(c)
DAV:   1    -0.327127416426E+03    0.14520E+01   -0.40720E+02   798   0.698E+01    0.486E+00
RMM:   2    -0.327821829812E+03   -0.69441E+00   -0.93919E+00   788   0.105E+01    0.255E+00
RMM:   3    -0.327748376572E+03    0.73453E-01   -0.49274E-01   846   0.256E+00    0.182E+00
RMM:   4    -0.327708896193E+03    0.39480E-01   -0.14003E-01   799   0.110E+00    0.679E-01
RMM:   5    -0.327705406124E+03    0.34901E-02   -0.22819E-02   811   0.521E-01    0.136E-01
RMM:   6    -0.327706103716E+03   -0.69759E-03   -0.23513E-03   960   0.159E-01    0.772E-02
RMM:   7    -0.327706686126E+03   -0.58241E-03   -0.74078E-04   798   0.702E-02    0.203E-02
RMM:   8    -0.327707055403E+03   -0.36928E-03   -0.82174E-05   825   0.247E-02    0.118E-02
RMM:   9    -0.327707575184E+03   -0.51978E-03   -0.11237E-04   786   0.224E-02    0.928E-03
RMM:  10    -0.327707810879E+03   -0.23569E-03   -0.54681E-05   785   0.148E-02    0.474E-03
RMM:  11    -0.327707911481E+03   -0.10060E-03   -0.20154E-05   593   0.822E-03    0.289E-03
RMM:  12    -0.327707943934E+03   -0.32453E-04   -0.52538E-06   565   0.461E-03    0.146E-03
RMM:  13    -0.327707956520E+03   -0.12587E-04   -0.13457E-06   484   0.264E-03    0.116E-03
RMM:  14    -0.327707966581E+03   -0.10061E-04   -0.87224E-07   483   0.233E-03    0.622E-04
RMM:  15    -0.327707970109E+03   -0.35284E-05   -0.27472E-07   446   0.148E-03    0.335E-04
RMM:  16    -0.327707972533E+03   -0.24235E-05   -0.12716E-07   366   0.108E-03    0.308E-04
RMM:  17    -0.327707973558E+03   -0.10256E-05   -0.53724E-08   273   0.784E-04    0.117E-04
RMM:  18    -0.327707973987E+03   -0.42872E-06   -0.22072E-08   197   0.660E-04
   5 F= -.32770797E+03 E0= -.32769987E+03  d E =0.871476E+00
       N       E                     dE             d eps       ncg     rms          rms(c)
DAV:   1    -0.328816168893E+03   -0.11082E+01   -0.15765E+02   784   0.414E+01    0.263E+00
RMM:   2    -0.329048630502E+03   -0.23246E+00   -0.32480E+00   784   0.635E+00    0.156E+00
RMM:   3    -0.329006770107E+03    0.41860E-01   -0.16723E-01   820   0.148E+00    0.963E-01
RMM:   4    -0.328990590571E+03    0.16180E-01   -0.80170E-02   793   0.773E-01    0.291E-01
RMM:   5    -0.328989173335E+03    0.14172E-02   -0.62794E-03   799   0.287E-01    0.911E-02
RMM:   6    -0.328989308289E+03   -0.13495E-03   -0.16065E-03   874   0.105E-01    0.514E-02
RMM:   7    -0.328989504254E+03   -0.19597E-03   -0.28965E-04   824   0.558E-02    0.181E-02
RMM:   8    -0.328989665335E+03   -0.16108E-03   -0.37225E-05   801   0.180E-02    0.789E-03
RMM:   9    -0.328989858082E+03   -0.19275E-03   -0.16824E-05   674   0.916E-03    0.408E-03
RMM:  10    -0.328990042383E+03   -0.18430E-03   -0.17306E-05   609   0.775E-03    0.326E-03
RMM:  11    -0.328990124814E+03   -0.82432E-04   -0.71816E-06   570   0.498E-03    0.190E-03
RMM:  12    -0.328990183610E+03   -0.58795E-04   -0.49409E-06   546   0.375E-03    0.883E-04
RMM:  13    -0.328990204563E+03   -0.20954E-04   -0.10977E-06   477   0.234E-03    0.912E-04
RMM:  14    -0.328990218791E+03   -0.14228E-04   -0.55268E-07   403   0.168E-03    0.451E-04
RMM:  15    -0.328990225463E+03   -0.66723E-05   -0.18532E-07   333   0.998E-04    0.212E-04
RMM:  16    -0.328990228371E+03   -0.29082E-05   -0.57058E-08   238   0.751E-04    0.139E-04
RMM:  17    -0.328990229528E+03   -0.11564E-05   -0.44695E-08   230   0.727E-04    0.764E-05
RMM:  18    -0.328990229835E+03   -0.30738E-06   -0.12254E-08   163   0.634E-04
   6 F= -.32899023E+03 E0= -.32898432E+03  d E =-.410780E+00
       N       E                     dE             d eps       ncg     rms          rms(c)
DAV:   1    -0.329208351093E+03   -0.21812E+00   -0.15448E+02   784   0.393E+01    0.220E+00
RMM:   2    -0.329314875962E+03   -0.10652E+00   -0.22231E+00   784   0.523E+00    0.143E+00
RMM:   3    -0.329275719634E+03    0.39156E-01   -0.13403E-01   822   0.127E+00    0.856E-01
RMM:   4    -0.329259247075E+03    0.16473E-01   -0.65208E-02   792   0.708E-01    0.234E-01
RMM:   5    -0.329258632087E+03    0.61499E-03   -0.55242E-03   805   0.264E-01    0.951E-02
RMM:   6    -0.329259446663E+03   -0.81458E-03   -0.95338E-04   868   0.863E-02    0.394E-02
RMM:   7    -0.329259960365E+03   -0.51370E-03   -0.23206E-04   796   0.441E-02    0.218E-02
RMM:   8    -0.329260517424E+03   -0.55706E-03   -0.11751E-04   793   0.261E-02    0.106E-02
RMM:   9    -0.329260980289E+03   -0.46286E-03   -0.13547E-04   785   0.200E-02    0.569E-03
RMM:  10    -0.329261071619E+03   -0.91329E-04   -0.28636E-05   602   0.914E-03    0.501E-03
RMM:  11    -0.329261120735E+03   -0.49117E-04   -0.11697E-05   577   0.559E-03    0.182E-03
RMM:  12    -0.329261136180E+03   -0.15445E-04   -0.30986E-06   500   0.337E-03    0.174E-03
RMM:  13    -0.329261159855E+03   -0.23675E-04   -0.20873E-06   491   0.344E-03    0.775E-04
RMM:  14    -0.329261170042E+03   -0.10187E-04   -0.90914E-07   474   0.228E-03    0.491E-04
RMM:  15    -0.329261172981E+03   -0.29390E-05   -0.24589E-07   342   0.138E-03    0.348E-04
RMM:  16    -0.329261174908E+03   -0.19265E-05   -0.16667E-07   334   0.107E-03    0.178E-04
RMM:  17    -0.329261175280E+03   -0.37216E-06   -0.39002E-08   249   0.758E-04
   7 F= -.32926118E+03 E0= -.32925492E+03  d E =-.270945E+00
       N       E                     dE             d eps       ncg     rms          rms(c)
DAV:   1    -0.329277741419E+03   -0.16567E-01   -0.56673E+00   784   0.719E+00    0.395E-01
RMM:   2    -0.329280788537E+03   -0.30471E-02   -0.71429E-02   784   0.950E-01    0.281E-01
RMM:   3    -0.329279021220E+03    0.17673E-02   -0.51313E-03   816   0.240E-01    0.157E-01
RMM:   4    -0.329278351766E+03    0.66945E-03   -0.31877E-03   791   0.149E-01    0.485E-02
RMM:   5    -0.329278289167E+03    0.62598E-04   -0.24763E-04   823   0.513E-02    0.207E-02
RMM:   6    -0.329278315302E+03   -0.26134E-04   -0.60375E-05   898   0.206E-02    0.108E-02
RMM:   7    -0.329278341258E+03   -0.25957E-04   -0.17672E-05   759   0.114E-02    0.545E-03
RMM:   8    -0.329278373891E+03   -0.32632E-04   -0.45923E-06   587   0.579E-03    0.251E-03
RMM:   9    -0.329278405876E+03   -0.31985E-04   -0.25281E-06   538   0.368E-03    0.118E-03
RMM:  10    -0.329278424470E+03   -0.18594E-04   -0.24250E-06   529   0.317E-03    0.989E-04
RMM:  11    -0.329278433317E+03   -0.88465E-05   -0.43176E-07   431   0.173E-03    0.571E-04
RMM:  12    -0.329278441556E+03   -0.82397E-05   -0.36126E-07   364   0.127E-03    0.432E-04
RMM:  13    -0.329278445256E+03   -0.36999E-05   -0.69052E-08   292   0.895E-04    0.252E-04
RMM:  14    -0.329278449285E+03   -0.40289E-05   -0.98425E-08   274   0.921E-04    0.221E-04
RMM:  15    -0.329278450222E+03   -0.93657E-06   -0.24450E-08   182   0.655E-04
   8 F= -.32927845E+03 E0= -.32927224E+03  d E =-.288220E+00
       N       E                     dE             d eps       ncg     rms          rms(c)
DAV:   1    -0.329498158950E+03   -0.21971E+00   -0.11510E+02   784   0.308E+01    0.121E+00
RMM:   2    -0.329567038864E+03   -0.68880E-01   -0.10590E+00   784   0.335E+00    0.779E-01
RMM:   3    -0.329557816180E+03    0.92227E-02   -0.60337E-02   829   0.795E-01    0.432E-01
RMM:   4    -0.329554465802E+03    0.33504E-02   -0.16052E-02   795   0.360E-01    0.108E-01
RMM:   5    -0.329554542981E+03   -0.77179E-04   -0.15482E-03   822   0.144E-01    0.410E-02
RMM:   6    -0.329554847074E+03   -0.30409E-03   -0.29399E-04   881   0.453E-02    0.196E-02
RMM:   7    -0.329555112635E+03   -0.26556E-03   -0.98089E-05   816   0.268E-02    0.104E-02
RMM:   8    -0.329555244733E+03   -0.13210E-03   -0.24323E-05   756   0.128E-02    0.629E-03
RMM:   9    -0.329555440399E+03   -0.19567E-03   -0.46737E-05   784   0.122E-02    0.428E-03
RMM:  10    -0.329555484443E+03   -0.44044E-04   -0.99096E-06   579   0.614E-03    0.288E-03
RMM:  11    -0.329555512623E+03   -0.28181E-04   -0.61177E-06   560   0.468E-03    0.203E-03
RMM:  12    -0.329555525422E+03   -0.12799E-04   -0.21796E-06   480   0.325E-03    0.118E-03
RMM:  13    -0.329555533224E+03   -0.78018E-05   -0.63496E-07   451   0.205E-03    0.680E-04
RMM:  14    -0.329555541354E+03   -0.81298E-05   -0.74748E-07   453   0.195E-03    0.384E-04
RMM:  15    -0.329555543449E+03   -0.20948E-05   -0.20276E-07   289   0.117E-03    0.370E-04
RMM:  16    -0.329555544310E+03   -0.86125E-06   -0.85994E-08   261   0.907E-04
   9 F= -.32955554E+03 E0= -.32954933E+03  d E =-.277094E+00
       N       E                     dE             d eps       ncg     rms          rms(c)
DAV:   1    -0.329563822361E+03   -0.82789E-02   -0.48858E+00   840   0.607E+00    0.248E-01
RMM:   2    -0.329565299971E+03   -0.14776E-02   -0.30265E-02   784   0.613E-01    0.169E-01
RMM:   3    -0.329564790168E+03    0.50980E-03   -0.26603E-03   826   0.162E-01    0.861E-02
RMM:   4    -0.329564618695E+03    0.17147E-03   -0.78279E-04   799   0.764E-02    0.255E-02
RMM:   5    -0.329564617958E+03    0.73753E-06   -0.79479E-05   815   0.312E-02    0.111E-02
RMM:   6    -0.329564633552E+03   -0.15594E-04   -0.17819E-05   797   0.108E-02    0.558E-03
RMM:   7    -0.329564651271E+03   -0.17718E-04   -0.69904E-06   699   0.800E-03    0.291E-03
RMM:   8    -0.329564664575E+03   -0.13305E-04   -0.15677E-06   480   0.401E-03    0.140E-03
RMM:   9    -0.329564680825E+03   -0.16249E-04   -0.25264E-06   533   0.353E-03    0.143E-03
RMM:  10    -0.329564686812E+03   -0.59875E-05   -0.78986E-07   466   0.232E-03    0.590E-04
RMM:  11    -0.329564689567E+03   -0.27544E-05   -0.37845E-07   448   0.141E-03    0.408E-04
RMM:  12    -0.329564691475E+03   -0.19087E-05   -0.14517E-07   341   0.105E-03    0.259E-04
RMM:  13    -0.329564692210E+03   -0.73423E-06   -0.47343E-08   238   0.817E-04
  10 F= -.32956469E+03 E0= -.32955848E+03  d E =-.286242E+00
       N       E                     dE             d eps       ncg     rms          rms(c)
DAV:   1    -0.329713774533E+03   -0.14908E+00   -0.92851E+01   784   0.257E+01    0.836E-01
RMM:   2    -0.329787150690E+03   -0.73376E-01   -0.86213E-01   784   0.287E+00    0.565E-01
RMM:   3    -0.329785650232E+03    0.15005E-02   -0.37260E-02   858   0.630E-01    0.358E-01
RMM:   4    -0.329784670434E+03    0.97980E-03   -0.87023E-03   797   0.266E-01    0.783E-02
RMM:   5    -0.329784677147E+03   -0.67136E-05   -0.67090E-04   839   0.104E-01    0.345E-02
RMM:   6    -0.329784705366E+03   -0.28219E-04   -0.15581E-04   858   0.312E-02    0.136E-02
RMM:   7    -0.329784718338E+03   -0.12972E-04   -0.29374E-05   814   0.159E-02    0.666E-03
RMM:   8    -0.329784732248E+03   -0.13910E-04   -0.80982E-06   671   0.821E-03    0.218E-03
RMM:   9    -0.329784743433E+03   -0.11185E-04   -0.15013E-06   479   0.369E-03    0.119E-03
RMM:  10    -0.329784756172E+03   -0.12739E-04   -0.12805E-06   489   0.269E-03    0.797E-04
RMM:  11    -0.329784765448E+03   -0.92760E-05   -0.90624E-07   460   0.193E-03    0.596E-04
RMM:  12    -0.329784770382E+03   -0.49338E-05   -0.44662E-07   371   0.143E-03    0.378E-04
RMM:  13    -0.329784772419E+03   -0.20373E-05   -0.16068E-07   328   0.119E-03    0.259E-04
RMM:  14    -0.329784774289E+03   -0.18700E-05   -0.12014E-07   325   0.990E-04    0.169E-04
RMM:  15    -0.329784774967E+03   -0.67773E-06   -0.38385E-08   225   0.730E-04
  11 F= -.32978477E+03 E0= -.32977842E+03  d E =-.220083E+00
       N       E                     dE             d eps       ncg     rms          rms(c)
DAV:   1    -0.329799154676E+03   -0.14380E-01   -0.13415E+01   812   0.947E+00    0.314E-01
RMM:   2    -0.329805106669E+03   -0.59520E-02   -0.79161E-02   784   0.977E-01    0.224E-01
RMM:   3    -0.329804704467E+03    0.40220E-03   -0.52827E-03   856   0.233E-01    0.133E-01
RMM:   4    -0.329804563889E+03    0.14058E-03   -0.14247E-03   798   0.104E-01    0.342E-02
RMM:   5    -0.329804545544E+03    0.18344E-04   -0.12995E-04   822   0.431E-02    0.166E-02
RMM:   6    -0.329804549941E+03   -0.43965E-05   -0.34773E-05   851   0.143E-02    0.676E-03
RMM:   7    -0.329804551562E+03   -0.16209E-05   -0.85287E-06   723   0.894E-03    0.390E-03
RMM:   8    -0.329804554473E+03   -0.29109E-05   -0.19850E-06   487   0.461E-03    0.110E-03
RMM:   9    -0.329804556811E+03   -0.23385E-05   -0.45155E-07   472   0.231E-03    0.644E-04
RMM:  10    -0.329804560737E+03   -0.39253E-05   -0.56407E-07   464   0.189E-03    0.568E-04
RMM:  11    -0.329804562278E+03   -0.15418E-05   -0.17989E-07   363   0.122E-03    0.312E-04
RMM:  12    -0.329804563555E+03   -0.12766E-05   -0.11380E-07   293   0.920E-04    0.213E-04
RMM:  13    -0.329804564033E+03   -0.47783E-06   -0.43945E-08   236   0.825E-04
  12 F= -.32980456E+03 E0= -.32979818E+03  d E =-.239872E+00
       N       E                     dE             d eps       ncg     rms          rms(c)
DAV:   1    -0.329908577804E+03   -0.10401E+00   -0.51283E+01   784   0.184E+01    0.725E-01
RMM:   2    -0.329941622618E+03   -0.33045E-01   -0.44942E-01   784   0.221E+00    0.483E-01
RMM:   3    -0.329936997540E+03    0.46251E-02   -0.21267E-02   822   0.478E-01    0.268E-01
RMM:   4    -0.329935042835E+03    0.19547E-02   -0.84675E-03   792   0.249E-01    0.741E-02
RMM:   5    -0.329934851337E+03    0.19150E-03   -0.67733E-04   811   0.949E-02    0.334E-02
RMM:   6    -0.329934838089E+03    0.13247E-04   -0.15130E-04   817   0.321E-02    0.152E-02
RMM:   7    -0.329934883034E+03   -0.44945E-04   -0.41060E-05   816   0.178E-02    0.915E-03
RMM:   8    -0.329934931289E+03   -0.48255E-04   -0.18641E-05   772   0.117E-02    0.545E-03
RMM:   9    -0.329935002414E+03   -0.71125E-04   -0.14922E-05   665   0.818E-03    0.260E-03
RMM:  10    -0.329935027472E+03   -0.25059E-04   -0.36405E-06   552   0.404E-03    0.194E-03
RMM:  11    -0.329935065394E+03   -0.37921E-04   -0.24469E-06   479   0.307E-03    0.120E-03
RMM:  12    -0.329935080565E+03   -0.15171E-04   -0.73481E-07   472   0.178E-03    0.842E-04
RMM:  13    -0.329935095580E+03   -0.15015E-04   -0.44553E-07   401   0.128E-03    0.530E-04
RMM:  14    -0.329935102225E+03   -0.66452E-05   -0.25799E-07   322   0.114E-03    0.261E-04
RMM:  15    -0.329935104834E+03   -0.26088E-05   -0.11933E-07   234   0.810E-04    0.135E-04
RMM:  16    -0.329935105168E+03   -0.33464E-06   -0.28371E-08   173   0.663E-04
  13 F= -.32993511E+03 E0= -.32992875E+03  d E =-.130541E+00
       N       E                     dE             d eps       ncg     rms          rms(c)
DAV:   1    -0.329938934154E+03   -0.38293E-02   -0.22905E+00   840   0.381E+00    0.149E-01
RMM:   2    -0.329939655659E+03   -0.72151E-03   -0.12856E-02   784   0.401E-01    0.101E-01
RMM:   3    -0.329939403923E+03    0.25174E-03   -0.10975E-03   814   0.106E-01    0.470E-02
RMM:   4    -0.329939347261E+03    0.56662E-04   -0.25268E-04   796   0.454E-02    0.177E-02
RMM:   5    -0.329939338160E+03    0.91008E-05   -0.38315E-05   808   0.207E-02    0.707E-03
RMM:   6    -0.329939338800E+03   -0.63978E-06   -0.55318E-06   604   0.742E-03
  14 F= -.32993934E+03 E0= -.32993299E+03  d E =-.134775E+00
       N       E                     dE             d eps       ncg     rms          rms(c)
DAV:   1    -0.330023090047E+03   -0.83752E-01   -0.37713E+01   784   0.152E+01    0.711E-01
RMM:   2    -0.330038477266E+03   -0.15387E-01   -0.29591E-01   784   0.181E+00    0.457E-01
RMM:   3    -0.330032251855E+03    0.62254E-02   -0.18764E-02   804   0.429E-01    0.212E-01
RMM:   4    -0.330030422892E+03    0.18290E-02   -0.62171E-03   787   0.220E-01    0.676E-02
RMM:   5    -0.330030266019E+03    0.15687E-03   -0.61437E-04   814   0.873E-02    0.296E-02
RMM:   6    -0.330030269869E+03   -0.38508E-05   -0.11563E-04   807   0.303E-02    0.137E-02
RMM:   7    -0.330030356404E+03   -0.86535E-04   -0.43490E-05   809   0.172E-02    0.808E-03
RMM:   8    -0.330030415543E+03   -0.59139E-04   -0.14284E-05   757   0.948E-03    0.576E-03
RMM:   9    -0.330030523147E+03   -0.10760E-03   -0.26082E-05   769   0.932E-03    0.373E-03
RMM:  10    -0.330030554403E+03   -0.31256E-04   -0.35559E-06   535   0.445E-03    0.207E-03
RMM:  11    -0.330030609198E+03   -0.54794E-04   -0.30784E-06   493   0.334E-03    0.122E-03
RMM:  12    -0.330030625116E+03   -0.15918E-04   -0.53683E-07   469   0.167E-03    0.750E-04
RMM:  13    -0.330030646529E+03   -0.21414E-04   -0.73123E-07   368   0.146E-03    0.465E-04
RMM:  14    -0.330030651805E+03   -0.52760E-05   -0.20101E-07   274   0.100E-03    0.203E-04
RMM:  15    -0.330030654095E+03   -0.22901E-05   -0.10074E-07   234   0.814E-04    0.158E-04
RMM:  16    -0.330030654430E+03   -0.33454E-06   -0.28232E-08   193   0.706E-04
  15 F= -.33003065E+03 E0= -.33002430E+03  d E =-.913156E-01
       N       E                     dE             d eps       ncg     rms          rms(c)
DAV:   1    -0.330036170214E+03   -0.55161E-02   -0.35155E+00   840   0.459E+00    0.214E-01
RMM:   2    -0.330036687115E+03   -0.51690E-03   -0.18972E-02   784   0.485E-01    0.138E-01
RMM:   3    -0.330036016650E+03    0.67046E-03   -0.22811E-03   798   0.144E-01    0.510E-02
RMM:   4    -0.330035919107E+03    0.97543E-04   -0.32018E-04   795   0.564E-02    0.227E-02
RMM:   5    -0.330035906689E+03    0.12418E-04   -0.75399E-05   816   0.258E-02    0.893E-03
RMM:   6    -0.330035910159E+03   -0.34701E-05   -0.84532E-06   720   0.106E-02    0.425E-03
RMM:   7    -0.330035924208E+03   -0.14049E-04   -0.44630E-06   577   0.544E-03    0.235E-03
RMM:   8    -0.330035935976E+03   -0.11768E-04   -0.21790E-06   515   0.345E-03    0.170E-03
RMM:   9    -0.330035946670E+03   -0.10694E-04   -0.17109E-06   516   0.273E-03    0.106E-03
RMM:  10    -0.330035951642E+03   -0.49723E-05   -0.42901E-07   470   0.172E-03    0.580E-04
RMM:  11    -0.330035959038E+03   -0.73962E-05   -0.34250E-07   382   0.132E-03    0.418E-04
RMM:  12    -0.330035962622E+03   -0.35833E-05   -0.12442E-07   265   0.103E-03    0.313E-04
RMM:  13    -0.330035964405E+03   -0.17837E-05   -0.42155E-08   196   0.713E-04    0.116E-04
RMM:  14    -0.330035965391E+03   -0.98545E-06   -0.30554E-08   176   0.640E-04
  16 F= -.33003597E+03 E0= -.33002962E+03  d E =-.966266E-01
       N       E                     dE             d eps       ncg     rms          rms(c)
DAV:   1    -0.330078546041E+03   -0.42582E-01   -0.38657E+01   784   0.156E+01    0.620E-01
RMM:   2    -0.330100371580E+03   -0.21826E-01   -0.29828E-01   784   0.179E+00    0.402E-01
RMM:   3    -0.330097553606E+03    0.28180E-02   -0.14908E-02   822   0.384E-01    0.218E-01
RMM:   4    -0.330096389397E+03    0.11642E-02   -0.53512E-03   790   0.198E-01    0.575E-02
RMM:   5    -0.330096272264E+03    0.11713E-03   -0.41692E-04   815   0.743E-02    0.271E-02
RMM:   6    -0.330096260304E+03    0.11960E-04   -0.10839E-04   820   0.266E-02    0.121E-02
RMM:   7    -0.330096285837E+03   -0.25533E-04   -0.31264E-05   803   0.152E-02    0.731E-03
RMM:   8    -0.330096311126E+03   -0.25289E-04   -0.11383E-05   730   0.919E-03    0.406E-03
RMM:   9    -0.330096350768E+03   -0.39642E-04   -0.80616E-06   574   0.596E-03    0.216E-03
RMM:  10    -0.330096369694E+03   -0.18925E-04   -0.29888E-06   548   0.361E-03    0.149E-03
RMM:  11    -0.330096393936E+03   -0.24242E-04   -0.15047E-06   476   0.256E-03    0.953E-04
RMM:  12    -0.330096405317E+03   -0.11381E-04   -0.49054E-07   449   0.154E-03    0.602E-04
RMM:  13    -0.330096415362E+03   -0.10044E-04   -0.34968E-07   407   0.126E-03    0.440E-04
RMM:  14    -0.330096419784E+03   -0.44229E-05   -0.16087E-07   272   0.932E-04    0.202E-04
RMM:  15    -0.330096421340E+03   -0.15560E-05   -0.53125E-08   204   0.721E-04    0.102E-04
RMM:  16    -0.330096421741E+03   -0.40092E-06   -0.22875E-08   163   0.648E-04
  17 F= -.33009642E+03 E0= -.33009001E+03  d E =-.604564E-01
       N       E                     dE             d eps       ncg     rms          rms(c)
DAV:   1    -0.330096432874E+03   -0.11534E-04   -0.81146E-03   896   0.223E-01    0.854E-03
RMM:   2    -0.330096435050E+03   -0.21756E-05   -0.40273E-05   784   0.213E-02    0.559E-03
RMM:   3    -0.330096434149E+03    0.90117E-06   -0.35744E-06   536   0.587E-03
  18 F= -.33009643E+03 E0= -.33009002E+03  d E =-.604688E-01
       N       E                     dE             d eps       ncg     rms          rms(c)
DAV:   1    -0.330132626158E+03   -0.36191E-01   -0.22936E+01   784   0.122E+01    0.477E-01
RMM:   2    -0.330144238546E+03   -0.11612E-01   -0.15980E-01   784   0.136E+00    0.308E-01
RMM:   3    -0.330143162281E+03    0.10763E-02   -0.91655E-03   838   0.291E-01    0.170E-01
RMM:   4    -0.330142897339E+03    0.26494E-03   -0.23292E-03   801   0.133E-01    0.483E-02
RMM:   5    -0.330142861783E+03    0.35557E-04   -0.21990E-04   825   0.553E-02    0.195E-02
RMM:   6    -0.330142877079E+03   -0.15297E-04   -0.39768E-05   902   0.171E-02    0.797E-03
RMM:   7    -0.330142889063E+03   -0.11984E-04   -0.13631E-05   777   0.100E-02    0.465E-03
RMM:   8    -0.330142899912E+03   -0.10848E-04   -0.26012E-06   504   0.491E-03    0.168E-03
RMM:   9    -0.330142910018E+03   -0.10106E-04   -0.15345E-06   474   0.329E-03    0.900E-04
RMM:  10    -0.330142919873E+03   -0.98547E-05   -0.11000E-06   476   0.292E-03    0.882E-04
RMM:  11    -0.330142924004E+03   -0.41317E-05   -0.45516E-07   421   0.158E-03    0.404E-04
RMM:  12    -0.330142926260E+03   -0.22554E-05   -0.25059E-07   357   0.116E-03    0.257E-04
RMM:  13    -0.330142926848E+03   -0.58858E-06   -0.75843E-08   274   0.882E-04
  19 F= -.33014293E+03 E0= -.33013652E+03  d E =-.464927E-01
       N       E                     dE             d eps       ncg     rms          rms(c)
DAV:   1    -0.330144268816E+03   -0.13426E-02   -0.12085E+00   826   0.275E+00    0.104E-01
RMM:   2    -0.330144689942E+03   -0.42113E-03   -0.63975E-03   784   0.276E-01    0.681E-02
RMM:   3    -0.330144625999E+03    0.63943E-04   -0.54744E-04   829   0.696E-02    0.315E-02
RMM:   4    -0.330144618430E+03    0.75688E-05   -0.71449E-05   814   0.255E-02    0.114E-02
RMM:   5    -0.330144616243E+03    0.21871E-05   -0.13484E-05   796   0.115E-02    0.354E-03
RMM:   6    -0.330144616798E+03   -0.55501E-06   -0.10797E-06   471   0.429E-03
  20 F= -.33014462E+03 E0= -.33013820E+03  d E =-.481826E-01
       N       E                     dE             d eps       ncg     rms          rms(c)
DAV:   1    -0.330180437863E+03   -0.35822E-01   -0.19870E+01   784   0.112E+01    0.512E-01
RMM:   2    -0.330186880537E+03   -0.64427E-02   -0.13713E-01   784   0.124E+00    0.329E-01
RMM:   3    -0.330184348805E+03    0.25317E-02   -0.88094E-03   805   0.285E-01    0.165E-01
RMM:   4    -0.330183585279E+03    0.76353E-03   -0.32714E-03   786   0.153E-01    0.456E-02
RMM:   5    -0.330183643449E+03   -0.58171E-04   -0.26879E-04   822   0.559E-02    0.213E-02
RMM:   6    -0.330183721750E+03   -0.78301E-04   -0.48123E-05   837   0.191E-02    0.887E-03
RMM:   7    -0.330183793474E+03   -0.71724E-04   -0.21382E-05   790   0.126E-02    0.480E-03
RMM:   8    -0.330183855256E+03   -0.61782E-04   -0.64023E-06   563   0.665E-03    0.275E-03
RMM:   9    -0.330183917863E+03   -0.62606E-04   -0.11861E-05   591   0.633E-03    0.204E-03
RMM:  10    -0.330183933861E+03   -0.15998E-04   -0.29522E-06   549   0.358E-03    0.112E-03
RMM:  11    -0.330183942144E+03   -0.82834E-05   -0.10278E-06   475   0.253E-03    0.768E-04
RMM:  12    -0.330183945348E+03   -0.32037E-05   -0.32660E-07   438   0.173E-03    0.419E-04
RMM:  13    -0.330183948577E+03   -0.32291E-05   -0.24014E-07   426   0.142E-03    0.459E-04
RMM:  14    -0.330183949455E+03   -0.87840E-06   -0.69888E-08   254   0.925E-04
  21 F= -.33018395E+03 E0= -.33017762E+03  d E =-.393327E-01
       N       E                     dE             d eps       ncg     rms          rms(c)
DAV:   1    -0.330187653088E+03   -0.37045E-02   -0.33580E+00   784   0.457E+00    0.204E-01
RMM:   2    -0.330188334191E+03   -0.68110E-03   -0.18737E-02   784   0.466E-01    0.133E-01
RMM:   3    -0.330187835784E+03    0.49841E-03   -0.16858E-03   802   0.125E-01    0.568E-02
RMM:   4    -0.330187733998E+03    0.10179E-03   -0.42538E-04   789   0.567E-02    0.193E-02
RMM:   5    -0.330187746671E+03   -0.12673E-04   -0.55473E-05   822   0.240E-02    0.854E-03
RMM:   6    -0.330187760833E+03   -0.14162E-04   -0.67847E-06   632   0.870E-03    0.318E-03
RMM:   7    -0.330187778006E+03   -0.17173E-04   -0.24644E-06   532   0.447E-03    0.153E-03
RMM:   8    -0.330187792475E+03   -0.14469E-04   -0.12205E-06   484   0.305E-03    0.106E-03
RMM:   9    -0.330187806731E+03   -0.14257E-04   -0.22327E-06   540   0.303E-03    0.950E-04
RMM:  10    -0.330187809725E+03   -0.29934E-05   -0.43650E-07   388   0.192E-03    0.564E-04
RMM:  11    -0.330187811880E+03   -0.21549E-05   -0.24973E-07   388   0.131E-03    0.311E-04
RMM:  12    -0.330187813243E+03   -0.13634E-05   -0.97365E-08   302   0.944E-04    0.180E-04
RMM:  13    -0.330187813872E+03   -0.62833E-06   -0.24390E-08   198   0.729E-04
  22 F= -.33018781E+03 E0= -.33018153E+03  d E =-.431971E-01
       N       E                     dE             d eps       ncg     rms          rms(c)
DAV:   1    -0.330210952088E+03   -0.23139E-01   -0.19118E+01   784   0.112E+01    0.497E-01
RMM:   2    -0.330218137774E+03   -0.71857E-02   -0.13554E-01   784   0.126E+00    0.321E-01
RMM:   3    -0.330215994380E+03    0.21434E-02   -0.87897E-03   812   0.284E-01    0.164E-01
RMM:   4    -0.330215335558E+03    0.65882E-03   -0.30103E-03   790   0.148E-01    0.445E-02
RMM:   5    -0.330215364708E+03   -0.29151E-04   -0.26938E-04   820   0.548E-02    0.201E-02
RMM:   6    -0.330215425102E+03   -0.60394E-04   -0.46042E-05   845   0.192E-02    0.849E-03
RMM:   7    -0.330215491959E+03   -0.66857E-04   -0.19521E-05   786   0.118E-02    0.478E-03
RMM:   8    -0.330215536249E+03   -0.44290E-04   -0.55342E-06   566   0.636E-03    0.256E-03
RMM:   9    -0.330215588915E+03   -0.52667E-04   -0.93583E-06   562   0.594E-03    0.176E-03
RMM:  10    -0.330215602344E+03   -0.13429E-04   -0.22944E-06   538   0.355E-03    0.117E-03
RMM:  11    -0.330215610282E+03   -0.79376E-05   -0.10675E-06   476   0.244E-03    0.713E-04
RMM:  12    -0.330215612841E+03   -0.25593E-05   -0.27034E-07   417   0.146E-03    0.424E-04
RMM:  13    -0.330215615736E+03   -0.28948E-05   -0.21869E-07   415   0.132E-03    0.440E-04
RMM:  14    -0.330215616599E+03   -0.86304E-06   -0.73654E-08   258   0.944E-04
  23 F= -.33021562E+03 E0= -.33020933E+03  d E =-.278027E-01
       N       E                     dE             d eps       ncg     rms          rms(c)
DAV:   1    -0.330215696773E+03   -0.81037E-04   -0.60802E-02   896   0.629E-01    0.264E-02
RMM:   2    -0.330215710774E+03   -0.14002E-04   -0.33640E-04   784   0.615E-02    0.174E-02
RMM:   3    -0.330215701666E+03    0.91079E-05   -0.36934E-05   799   0.177E-02    0.581E-03
RMM:   4    -0.330215700419E+03    0.12469E-05   -0.37104E-06   559   0.607E-03    0.238E-03
RMM:   5    -0.330215700373E+03    0.46795E-07   -0.90660E-07   467   0.315E-03
  24 F= -.33021570E+03 E0= -.33020942E+03  d E =-.278865E-01
       N       E                     dE             d eps       ncg     rms          rms(c)
DAV:   1    -0.330230117401E+03   -0.14417E-01   -0.99197E+00   784   0.827E+00    0.304E-01
RMM:   2    -0.330234940451E+03   -0.48231E-02   -0.65479E-02   784   0.882E-01    0.203E-01
RMM:   3    -0.330234541611E+03    0.39884E-03   -0.41555E-03   850   0.199E-01    0.114E-01
RMM:   4    -0.330234452336E+03    0.89275E-04   -0.11124E-03   799   0.922E-02    0.278E-02
RMM:   5    -0.330234439396E+03    0.12940E-04   -0.87155E-05   832   0.341E-02    0.135E-02
RMM:   6    -0.330234445523E+03   -0.61269E-05   -0.21646E-05   828   0.120E-02    0.540E-03
RMM:   7    -0.330234448619E+03   -0.30957E-05   -0.53469E-06   623   0.730E-03    0.267E-03
RMM:   8    -0.330234452328E+03   -0.37090E-05   -0.10401E-06   470   0.368E-03    0.100E-03
RMM:   9    -0.330234454540E+03   -0.22123E-05   -0.31291E-07   468   0.203E-03    0.555E-04
RMM:  10    -0.330234457769E+03   -0.32286E-05   -0.32979E-07   435   0.165E-03    0.463E-04
RMM:  11    -0.330234459508E+03   -0.17390E-05   -0.16503E-07   363   0.117E-03    0.286E-04
RMM:  12    -0.330234460506E+03   -0.99807E-06   -0.96301E-08   294   0.931E-04
  25 F= -.33023446E+03 E0= -.33022807E+03  d E =-.187601E-01
       N       E                     dE             d eps       ncg     rms          rms(c)
DAV:   1    -0.330235127334E+03   -0.66783E-03   -0.77331E-01   784   0.230E+00    0.813E-02
RMM:   2    -0.330235444423E+03   -0.31709E-03   -0.44536E-03   784   0.225E-01    0.544E-02
RMM:   3    -0.330235411689E+03    0.32734E-04   -0.33695E-04   836   0.558E-02    0.255E-02
RMM:   4    -0.330235408890E+03    0.27988E-05   -0.53869E-05   809   0.211E-02    0.753E-03
RMM:   5    -0.330235408174E+03    0.71572E-06   -0.66543E-06   690   0.867E-03
  26 F= -.33023541E+03 E0= -.33022900E+03  d E =-.197078E-01
       N       E                     dE             d eps       ncg     rms          rms(c)
DAV:   1    -0.330249443360E+03   -0.14034E-01   -0.97471E+00   784   0.807E+00    0.297E-01
RMM:   2    -0.330253981837E+03   -0.45385E-02   -0.62174E-02   784   0.859E-01    0.200E-01
RMM:   3    -0.330253481794E+03    0.50004E-03   -0.38649E-03   838   0.194E-01    0.108E-01
RMM:   4    -0.330253346143E+03    0.13565E-03   -0.12745E-03   794   0.949E-02    0.259E-02
RMM:   5    -0.330253323516E+03    0.22627E-04   -0.88005E-05   830   0.331E-02    0.137E-02
RMM:   6    -0.330253324576E+03   -0.10607E-05   -0.25031E-05   809   0.124E-02    0.516E-03
RMM:   7    -0.330253328121E+03   -0.35444E-05   -0.50402E-06   628   0.697E-03    0.279E-03
RMM:   8    -0.330253331874E+03   -0.37530E-05   -0.14126E-06   476   0.382E-03    0.129E-03
RMM:   9    -0.330253337599E+03   -0.57252E-05   -0.10026E-06   475   0.269E-03    0.103E-03
RMM:  10    -0.330253340818E+03   -0.32193E-05   -0.55722E-07   463   0.219E-03    0.711E-04
RMM:  11    -0.330253343318E+03   -0.25001E-05   -0.24757E-07   427   0.135E-03    0.334E-04
RMM:  12    -0.330253345897E+03   -0.25788E-05   -0.10861E-07   281   0.886E-04    0.226E-04
RMM:  13    -0.330253347210E+03   -0.13133E-05   -0.35411E-08   196   0.734E-04    0.190E-04
RMM:  14    -0.330253348233E+03   -0.10226E-05   -0.45436E-08   210   0.742E-04    0.685E-05
RMM:  15    -0.330253348419E+03   -0.18645E-06   -0.13511E-08   159   0.612E-04
  27 F= -.33025335E+03 E0= -.33024696E+03  d E =-.179402E-01
       N       E                     dE             d eps       ncg     rms          rms(c)
DAV:   1    -0.330254861116E+03   -0.15129E-02   -0.24491E+00   784   0.402E+00    0.145E-01
RMM:   2    -0.330255835945E+03   -0.97483E-03   -0.13965E-02   784   0.403E-01    0.976E-02
RMM:   3    -0.330255700207E+03    0.13574E-03   -0.10022E-03   825   0.987E-02    0.463E-02
RMM:   4    -0.330255680980E+03    0.19226E-04   -0.23591E-04   800   0.420E-02    0.126E-02
RMM:   5    -0.330255676840E+03    0.41407E-05   -0.23079E-05   821   0.163E-02    0.620E-03
RMM:   6    -0.330255677550E+03   -0.71048E-06   -0.40529E-06   577   0.572E-03
  28 F= -.33025568E+03 E0= -.33024929E+03  d E =-.202694E-01
       N       E                     dE             d eps       ncg     rms          rms(c)
DAV:   1    -0.330263878775E+03   -0.82019E-02   -0.54554E+00   784   0.610E+00    0.271E-01
RMM:   2    -0.330265820418E+03   -0.19416E-02   -0.38139E-02   784   0.677E-01    0.178E-01
RMM:   3    -0.330265095051E+03    0.72537E-03   -0.33443E-03   814   0.176E-01    0.810E-02
RMM:   4    -0.330264950532E+03    0.14452E-03   -0.70062E-04   795   0.739E-02    0.282E-02
RMM:   5    -0.330264935122E+03    0.15410E-04   -0.10234E-04   825   0.311E-02    0.108E-02
RMM:   6    -0.330264940169E+03   -0.50470E-05   -0.13486E-05   784   0.115E-02    0.492E-03
RMM:   7    -0.330264954941E+03   -0.14772E-04   -0.54992E-06   627   0.590E-03    0.274E-03
RMM:   8    -0.330264964652E+03   -0.97106E-05   -0.17501E-06   475   0.371E-03    0.168E-03
RMM:   9    -0.330264982373E+03   -0.17721E-04   -0.31816E-06   550   0.378E-03    0.157E-03
RMM:  10    -0.330264986805E+03   -0.44327E-05   -0.49131E-07   469   0.220E-03    0.679E-04
RMM:  11    -0.330264993846E+03   -0.70409E-05   -0.41349E-07   459   0.175E-03    0.645E-04
RMM:  12    -0.330264996876E+03   -0.30304E-05   -0.98357E-08   351   0.111E-03    0.277E-04
RMM:  13    -0.330265000066E+03   -0.31898E-05   -0.10455E-07   300   0.872E-04    0.225E-04
RMM:  14    -0.330265000900E+03   -0.83350E-06   -0.29870E-08   188   0.624E-04
  29 F= -.33026500E+03 E0= -.33025868E+03  d E =-.932335E-02
       N       E                     dE             d eps       ncg     rms          rms(c)
DAV:   1    -0.330265002036E+03   -0.19701E-05   -0.40521E-04   882   0.525E-02    0.232E-03
RMM:   2    -0.330265002237E+03   -0.20070E-06   -0.23744E-06   490   0.541E-03
  30 F= -.33026500E+03 E0= -.33025869E+03  d E =-.932469E-02
       N       E                     dE             d eps       ncg     rms          rms(c)
DAV:   1    -0.330271774144E+03   -0.67721E-02   -0.41153E+00   784   0.518E+00    0.220E-01
RMM:   2    -0.330273233693E+03   -0.14595E-02   -0.26105E-02   784   0.554E-01    0.146E-01
RMM:   3    -0.330272762966E+03    0.47073E-03   -0.20617E-03   811   0.140E-01    0.672E-02
RMM:   4    -0.330272661669E+03    0.10130E-03   -0.55183E-04   793   0.639E-02    0.218E-02
RMM:   5    -0.330272650003E+03    0.11666E-04   -0.61929E-05   824   0.250E-02    0.972E-03
RMM:   6    -0.330272652592E+03   -0.25891E-05   -0.10444E-05   768   0.904E-03    0.405E-03
RMM:   7    -0.330272660046E+03   -0.74534E-05   -0.26417E-06   519   0.455E-03    0.197E-03
RMM:   8    -0.330272666902E+03   -0.68562E-05   -0.10507E-06   474   0.306E-03    0.131E-03
RMM:   9    -0.330272676316E+03   -0.94147E-05   -0.13662E-06   492   0.262E-03    0.929E-04
RMM:  10    -0.330272679606E+03   -0.32891E-05   -0.39476E-07   440   0.184E-03    0.542E-04
RMM:  11    -0.330272682995E+03   -0.33896E-05   -0.17866E-07   361   0.124E-03    0.335E-04
RMM:  12    -0.330272686029E+03   -0.30337E-05   -0.82351E-08   271   0.835E-04    0.183E-04
RMM:  13    -0.330272687798E+03   -0.17687E-05   -0.39682E-08   199   0.709E-04    0.149E-04
RMM:  14    -0.330272688569E+03   -0.77188E-06   -0.24622E-08   189   0.672E-04
  31 F= -.33027269E+03 E0= -.33026634E+03  d E =-.768633E-02
       N       E                     dE             d eps       ncg     rms          rms(c)
DAV:   1    -0.330272875392E+03   -0.18759E-03   -0.14804E-01   784   0.984E-01    0.408E-02
RMM:   2    -0.330272921179E+03   -0.45787E-04   -0.86512E-04   784   0.982E-02    0.270E-02
RMM:   3    -0.330272903349E+03    0.17829E-04   -0.84234E-05   808   0.268E-02    0.984E-03
RMM:   4    -0.330272901403E+03    0.19460E-05   -0.10338E-05   790   0.930E-03    0.396E-03
RMM:   5    -0.330272901066E+03    0.33744E-06   -0.18619E-06   477   0.408E-03
  32 F= -.33027290E+03 E0= -.33026655E+03  d E =-.789883E-02
       N       E                     dE             d eps       ncg     rms          rms(c)
DAV:   1    -0.330277196410E+03   -0.42950E-02   -0.29840E+00   784   0.433E+00    0.164E-01
RMM:   2    -0.330278410737E+03   -0.12143E-02   -0.17070E-02   784   0.448E-01    0.108E-01
RMM:   3    -0.330278285530E+03    0.12521E-03   -0.12834E-03   834   0.106E-01    0.530E-02
RMM:   4    -0.330278273875E+03    0.11654E-04   -0.22069E-04   801   0.413E-02    0.171E-02
RMM:   5    -0.330278267957E+03    0.59180E-05   -0.33845E-05   811   0.180E-02    0.657E-03
RMM:   6    -0.330278268461E+03   -0.50337E-06   -0.31486E-06   536   0.636E-03
  33 F= -.33027827E+03 E0= -.33027189E+03  d E =-.536739E-02
       N       E                     dE             d eps       ncg     rms          rms(c)
DAV:   1    -0.330278346356E+03   -0.78399E-04   -0.78234E-02   896   0.698E-01    0.258E-02
RMM:   2    -0.330278377162E+03   -0.30807E-04   -0.42010E-04   784   0.679E-02    0.169E-02
RMM:   3    -0.330278374575E+03    0.25878E-05   -0.37286E-05   821   0.175E-02    0.682E-03
RMM:   4    -0.330278374774E+03   -0.19984E-06   -0.27920E-06   512   0.538E-03
  34 F= -.33027837E+03 E0= -.33027200E+03  d E =-.547371E-02
       N       E                     dE             d eps       ncg     rms          rms(c)
DAV:   1    -0.330281489846E+03   -0.31153E-02   -0.21764E+00   784   0.357E+00    0.143E-01
RMM:   2    -0.330282184493E+03   -0.69465E-03   -0.12046E-02   784   0.367E-01    0.958E-02
RMM:   3    -0.330282024532E+03    0.15996E-03   -0.97254E-04   821   0.925E-02    0.463E-02
RMM:   4    -0.330281990039E+03    0.34493E-04   -0.18258E-04   794   0.377E-02    0.156E-02
RMM:   5    -0.330281989321E+03    0.71869E-06   -0.26876E-05   803   0.163E-02    0.585E-03
RMM:   6    -0.330281992698E+03   -0.33776E-05   -0.27542E-06   515   0.614E-03    0.221E-03
RMM:   7    -0.330281997808E+03   -0.51102E-05   -0.10511E-06   471   0.337E-03    0.102E-03
RMM:   8    -0.330282001345E+03   -0.35366E-05   -0.41980E-07   468   0.221E-03    0.554E-04
RMM:   9    -0.330282004996E+03   -0.36514E-05   -0.37938E-07   464   0.166E-03    0.529E-04
RMM:  10    -0.330282007112E+03   -0.21157E-05   -0.27699E-07   353   0.134E-03    0.311E-04
RMM:  11    -0.330282007713E+03   -0.60137E-06   -0.79868E-08   312   0.930E-04
  35 F= -.33028201E+03 E0= -.33027567E+03  d E =-.363294E-02
       N       E                     dE             d eps       ncg     rms          rms(c)
DAV:   1    -0.330282038888E+03   -0.31776E-04   -0.30027E-02   896   0.419E-01    0.164E-02
RMM:   2    -0.330282047629E+03   -0.87406E-05   -0.15661E-04   784   0.408E-02    0.109E-02
RMM:   3    -0.330282045081E+03    0.25476E-05   -0.15563E-05   809   0.113E-02    0.413E-03
RMM:   4    -0.330282044741E+03    0.34046E-06   -0.10848E-06   471   0.353E-03
  36 F= -.33028204E+03 E0= -.33027571E+03  d E =-.366997E-02
       N       E                     dE             d eps       ncg     rms          rms(c)
DAV:   1    -0.330285670856E+03   -0.36258E-02   -0.15418E+00   784   0.283E+00    0.123E-01
RMM:   2    -0.330285966324E+03   -0.29547E-03   -0.72710E-03   784   0.277E-01    0.803E-02
RMM:   3    -0.330285783692E+03    0.18263E-03   -0.62958E-04   800   0.742E-02    0.333E-02
RMM:   4    -0.330285746761E+03    0.36931E-04   -0.14141E-04   791   0.325E-02    0.117E-02
RMM:   5    -0.330285751266E+03   -0.45047E-05   -0.19538E-05   804   0.132E-02    0.509E-03
RMM:   6    -0.330285756841E+03   -0.55750E-05   -0.20055E-06   493   0.507E-03    0.198E-03
RMM:   7    -0.330285764944E+03   -0.81032E-05   -0.10888E-06   474   0.292E-03    0.976E-04
RMM:   8    -0.330285771451E+03   -0.65063E-05   -0.58414E-07   470   0.196E-03    0.622E-04
RMM:   9    -0.330285776780E+03   -0.53291E-05   -0.65262E-07   384   0.167E-03    0.419E-04
RMM:  10    -0.330285778626E+03   -0.18468E-05   -0.24275E-07   329   0.136E-03    0.422E-04
RMM:  11    -0.330285779414E+03   -0.78732E-06   -0.84153E-08   298   0.996E-04
  37 F= -.33028578E+03 E0= -.33027945E+03  d E =-.373467E-02
       N       E                     dE             d eps       ncg     rms          rms(c)
DAV:   1    -0.330287176445E+03   -0.13978E-02   -0.44499E+00   784   0.480E+00    0.214E-01
RMM:   2    -0.330288213526E+03   -0.10371E-02   -0.23029E-02   784   0.496E-01    0.140E-01
RMM:   3    -0.330287738977E+03    0.47455E-03   -0.16536E-03   805   0.121E-01    0.682E-02
RMM:   4    -0.330287591197E+03    0.14778E-03   -0.58587E-04   785   0.636E-02    0.205E-02
RMM:   5    -0.330287597826E+03   -0.66292E-05   -0.52792E-05   818   0.226E-02    0.951E-03
RMM:   6    -0.330287611343E+03   -0.13517E-04   -0.79605E-06   688   0.799E-03    0.395E-03
RMM:   7    -0.330287627646E+03   -0.16304E-04   -0.34278E-06   578   0.526E-03    0.189E-03
RMM:   8    -0.330287642082E+03   -0.14435E-04   -0.12673E-06   491   0.307E-03    0.116E-03
RMM:   9    -0.330287656126E+03   -0.14044E-04   -0.21279E-06   540   0.264E-03    0.686E-04
RMM:  10    -0.330287659886E+03   -0.37604E-05   -0.40927E-07   384   0.155E-03    0.457E-04
RMM:  11    -0.330287662367E+03   -0.24812E-05   -0.24593E-07   379   0.122E-03    0.280E-04
RMM:  12    -0.330287663714E+03   -0.13466E-05   -0.77721E-08   278   0.895E-04    0.188E-04
RMM:  13    -0.330287664601E+03   -0.88735E-06   -0.44033E-08   240   0.814E-04
  38 F= -.33028766E+03 E0= -.33028133E+03  d E =-.561986E-02
       N       E                     dE             d eps       ncg     rms          rms(c)
DAV:   1    -0.330289876086E+03   -0.22124E-02   -0.19161E+00   784   0.297E+00    0.108E-01
RMM:   2    -0.330290418217E+03   -0.54213E-03   -0.82582E-03   784   0.287E-01    0.724E-02
RMM:   3    -0.330290334448E+03    0.83769E-04   -0.53655E-04   818   0.703E-02    0.356E-02
RMM:   4    -0.330290310649E+03    0.23799E-04   -0.14136E-04   791   0.324E-02    0.901E-03
RMM:   5    -0.330290310294E+03    0.35490E-06   -0.12239E-05   789   0.118E-02    0.466E-03
RMM:   6    -0.330290311824E+03   -0.15303E-05   -0.18230E-06   478   0.433E-03    0.143E-03
RMM:   7    -0.330290313747E+03   -0.19221E-05   -0.47885E-07   469   0.247E-03    0.660E-04
RMM:   8    -0.330290315921E+03   -0.21749E-05   -0.28772E-07   467   0.155E-03    0.431E-04
RMM:   9    -0.330290317943E+03   -0.20214E-05   -0.17728E-07   354   0.119E-03    0.269E-04
RMM:  10    -0.330290319236E+03   -0.12930E-05   -0.15117E-07   306   0.103E-03    0.198E-04
RMM:  11    -0.330290319687E+03   -0.45104E-06   -0.36970E-08   224   0.824E-04
  39 F= -.33029032E+03 E0= -.33028397E+03  d E =-.265509E-02
       N       E                     dE             d eps       ncg     rms          rms(c)
DAV:   1    -0.330290534423E+03   -0.21519E-03   -0.57350E-01   784   0.162E+00    0.577E-02
RMM:   2    -0.330290684703E+03   -0.15028E-03   -0.23157E-03   784   0.150E-01    0.384E-02
RMM:   3    -0.330290656816E+03    0.27887E-04   -0.17327E-04   813   0.396E-02    0.152E-02
RMM:   4    -0.330290652724E+03    0.40921E-05   -0.26128E-05   798   0.147E-02    0.467E-03
RMM:   5    -0.330290652599E+03    0.12520E-06   -0.28064E-06   513   0.569E-03
  40 F= -.33029065E+03 E0= -.33028429E+03  d E =-.298800E-02
       N       E                     dE             d eps       ncg     rms          rms(c)
DAV:   1    -0.330293590450E+03   -0.29377E-02   -0.11802E+00   784   0.235E+00    0.832E-02
RMM:   2    -0.330293942377E+03   -0.35193E-03   -0.49613E-03   784   0.225E-01    0.554E-02
RMM:   3    -0.330293898994E+03    0.43383E-04   -0.34419E-04   822   0.548E-02    0.267E-02
RMM:   4    -0.330293891291E+03    0.77033E-05   -0.70974E-05   797   0.226E-02    0.851E-03
RMM:   5    -0.330293889296E+03    0.19947E-05   -0.92968E-06   738   0.925E-03    0.360E-03
RMM:   6    -0.330293889208E+03    0.88134E-07   -0.10675E-06   471   0.370E-03
  41 F= -.33029389E+03 E0= -.33028752E+03  d E =-.323661E-02
       N       E                     dE             d eps       ncg     rms          rms(c)
DAV:   1    -0.330294918238E+03   -0.10289E-02   -0.25884E+00   784   0.347E+00    0.126E-01
RMM:   2    -0.330295748639E+03   -0.83040E-03   -0.11676E-02   784   0.349E-01    0.843E-02
RMM:   3    -0.330295651561E+03    0.97077E-04   -0.72039E-04   827   0.793E-02    0.450E-02
RMM:   4    -0.330295623080E+03    0.28481E-04   -0.21219E-04   793   0.384E-02    0.129E-02
RMM:   5    -0.330295618675E+03    0.44049E-05   -0.20564E-05   794   0.141E-02    0.596E-03
RMM:   6    -0.330295619646E+03   -0.97090E-06   -0.31937E-06   540   0.537E-03
  42 F= -.33029562E+03 E0= -.33028925E+03  d E =-.496705E-02
       N       E                     dE             d eps       ncg     rms          rms(c)
DAV:   1    -0.330297925040E+03   -0.23064E-02   -0.79099E-01   784   0.188E+00    0.718E-02
RMM:   2    -0.330298103460E+03   -0.17842E-03   -0.31640E-03   784   0.174E-01    0.472E-02
RMM:   3    -0.330298047834E+03    0.55626E-04   -0.24739E-04   803   0.466E-02    0.190E-02
RMM:   4    -0.330298039029E+03    0.88041E-05   -0.48935E-05   792   0.191E-02    0.646E-03
RMM:   5    -0.330298039903E+03   -0.87366E-06   -0.60480E-06   643   0.742E-03
  43 F= -.33029804E+03 E0= -.33029168E+03  d E =-.242026E-02
       N       E                     dE             d eps       ncg     rms          rms(c)
DAV:   1    -0.330298465732E+03   -0.42670E-03   -0.61229E+00   784   0.523E+00    0.213E-01
RMM:   2    -0.330300420339E+03   -0.19546E-02   -0.30623E-02   784   0.549E-01    0.141E-01
RMM:   3    -0.330300066774E+03    0.35356E-03   -0.17012E-03   816   0.121E-01    0.773E-02
RMM:   4    -0.330299903090E+03    0.16368E-03   -0.78751E-04   784   0.741E-02    0.201E-02
RMM:   5    -0.330299895748E+03    0.73426E-05   -0.52240E-05   819   0.234E-02    0.102E-02
RMM:   6    -0.330299902736E+03   -0.69881E-05   -0.14030E-05   778   0.913E-03    0.428E-03
RMM:   7    -0.330299911467E+03   -0.87311E-05   -0.33297E-06   548   0.564E-03    0.210E-03
RMM:   8    -0.330299924662E+03   -0.13195E-04   -0.16549E-06   500   0.372E-03    0.148E-03
RMM:   9    -0.330299937968E+03   -0.13306E-04   -0.13539E-06   501   0.248E-03    0.833E-04
RMM:  10    -0.330299943757E+03   -0.57893E-05   -0.49071E-07   416   0.159E-03    0.525E-04
RMM:  11    -0.330299950005E+03   -0.62480E-05   -0.27765E-07   430   0.133E-03    0.418E-04
RMM:  12    -0.330299952575E+03   -0.25698E-05   -0.79441E-08   285   0.831E-04    0.225E-04
RMM:  13    -0.330299954533E+03   -0.19580E-05   -0.42547E-08   202   0.709E-04    0.156E-04
RMM:  14    -0.330299955131E+03   -0.59755E-06   -0.44357E-08   225   0.728E-04
  44 F= -.33029996E+03 E0= -.33029360E+03  d E =-.433548E-02
       N       E                     dE             d eps       ncg     rms          rms(c)
DAV:   1    -0.330300123579E+03   -0.16905E-03   -0.36228E-01   784   0.126E+00    0.483E-02
RMM:   2    -0.330300201751E+03   -0.78171E-04   -0.14168E-03   784   0.114E-01    0.314E-02
RMM:   3    -0.330300173263E+03    0.28487E-04   -0.12263E-04   799   0.318E-02    0.100E-02
RMM:   4    -0.330300170474E+03    0.27894E-05   -0.13218E-05   800   0.103E-02    0.413E-03
RMM:   5    -0.330300170749E+03   -0.27508E-06   -0.21140E-06   491   0.420E-03
  45 F= -.33030017E+03 E0= -.33029382E+03  d E =-.455110E-02
       N       E                     dE             d eps       ncg     rms          rms(c)
DAV:   1    -0.330301774149E+03   -0.16037E-02   -0.49434E-01   784   0.154E+00    0.570E-02
RMM:   2    -0.330301933940E+03   -0.15979E-03   -0.22231E-03   784   0.153E-01    0.378E-02
RMM:   3    -0.330301914414E+03    0.19526E-04   -0.16454E-04   819   0.373E-02    0.173E-02
RMM:   4    -0.330301912999E+03    0.14149E-05   -0.23960E-05   807   0.139E-02    0.671E-03
RMM:   5    -0.330301912228E+03    0.77142E-06   -0.46764E-06   615   0.632E-03
  46 F= -.33030191E+03 E0= -.33029556E+03  d E =-.174148E-02
       N       E                     dE             d eps       ncg     rms          rms(c)
DAV:   1    -0.330302541908E+03   -0.62891E-03   -0.80145E-01   784   0.198E+00    0.726E-02
RMM:   2    -0.330302801893E+03   -0.25998E-03   -0.36491E-03   784   0.196E-01    0.483E-02
RMM:   3    -0.330302767169E+03    0.34724E-04   -0.26462E-04   821   0.471E-02    0.227E-02
RMM:   4    -0.330302762742E+03    0.44269E-05   -0.41762E-05   800   0.180E-02    0.857E-03
RMM:   5    -0.330302761322E+03    0.14200E-05   -0.83505E-06   743   0.824E-03    0.289E-03
RMM:   6    -0.330302761565E+03   -0.24377E-06   -0.65072E-07   469   0.324E-03
  47 F= -.33030276E+03 E0= -.33029641E+03  d E =-.259082E-02
       N       E                     dE             d eps       ncg     rms          rms(c)
DAV:   1    -0.330303742563E+03   -0.98124E-03   -0.26789E-01   812   0.121E+00    0.472E-02
RMM:   2    -0.330303836717E+03   -0.94155E-04   -0.13805E-03   784   0.121E-01    0.310E-02
RMM:   3    -0.330303821491E+03    0.15226E-04   -0.10747E-04   823   0.300E-02    0.133E-02
RMM:   4    -0.330303819855E+03    0.16367E-05   -0.13966E-05   789   0.106E-02    0.472E-03
RMM:   5    -0.330303819518E+03    0.33661E-06   -0.21804E-06   490   0.436E-03
  48 F= -.33030382E+03 E0= -.33029747E+03  d E =-.105795E-02
       N       E                     dE             d eps       ncg     rms          rms(c)
DAV:   1    -0.330304063174E+03   -0.24332E-03   -0.24086E-01   784   0.115E+00    0.447E-02
RMM:   2    -0.330304145817E+03   -0.82643E-04   -0.12350E-03   784   0.114E-01    0.293E-02
RMM:   3    -0.330304130937E+03    0.14879E-04   -0.97990E-05   823   0.285E-02    0.124E-02
RMM:   4    -0.330304129041E+03    0.18963E-05   -0.12068E-05   787   0.977E-03    0.453E-03
RMM:   5    -0.330304128943E+03    0.97874E-07   -0.20264E-06   484   0.412E-03
  49 F= -.33030413E+03 E0= -.33029777E+03  d E =-.136738E-02
       N       E                     dE             d eps       ncg     rms          rms(c)
DAV:   1    -0.330304890739E+03   -0.76170E-03   -0.18994E-01   784   0.981E-01    0.392E-02
RMM:   2    -0.330304939514E+03   -0.48774E-04   -0.87749E-04   784   0.941E-02    0.258E-02
RMM:   3    -0.330304921572E+03    0.17942E-04   -0.74797E-05   800   0.248E-02    0.965E-03
RMM:   4    -0.330304919365E+03    0.22073E-05   -0.93086E-06   782   0.878E-03    0.382E-03
RMM:   5    -0.330304919988E+03   -0.62275E-06   -0.17634E-06   475   0.382E-03
  50 F= -.33030492E+03 E0= -.33029856E+03  d E =-.791045E-03
       N       E                     dE             d eps       ncg     rms          rms(c)
DAV:   1    -0.330305467992E+03   -0.54863E-03   -0.80248E-01   784   0.201E+00    0.814E-02
RMM:   2    -0.330305683277E+03   -0.21528E-03   -0.38075E-03   784   0.198E-01    0.537E-02
RMM:   3    -0.330305613676E+03    0.69601E-04   -0.29437E-04   803   0.501E-02    0.229E-02
RMM:   4    -0.330305601380E+03    0.12296E-04   -0.55371E-05   795   0.205E-02    0.806E-03
RMM:   5    -0.330305602693E+03   -0.13125E-05   -0.86787E-06   750   0.822E-03    0.307E-03
RMM:   6    -0.330305605273E+03   -0.25804E-05   -0.86157E-07   471   0.341E-03    0.135E-03
RMM:   7    -0.330305609471E+03   -0.41979E-05   -0.53958E-07   468   0.216E-03    0.667E-04
RMM:   8    -0.330305612051E+03   -0.25800E-05   -0.24527E-07   392   0.153E-03    0.526E-04
RMM:   9    -0.330305615398E+03   -0.33468E-05   -0.37967E-07   433   0.145E-03    0.395E-04
RMM:  10    -0.330305616301E+03   -0.90323E-06   -0.10774E-07   289   0.916E-04
  51 F= -.33030562E+03 E0= -.33029925E+03  d E =-.148736E-02
       N       E                     dE             d eps       ncg     rms          rms(c)
DAV:   1    -0.330306407754E+03   -0.79236E-03   -0.20551E-01   812   0.102E+00    0.386E-02
RMM:   2    -0.330306468884E+03   -0.61130E-04   -0.97141E-04   784   0.992E-02    0.258E-02
RMM:   3    -0.330306455543E+03    0.13340E-04   -0.83382E-05   808   0.268E-02    0.970E-03
RMM:   4    -0.330306454123E+03    0.14201E-05   -0.88631E-06   770   0.864E-03    0.376E-03
RMM:   5    -0.330306453805E+03    0.31781E-06   -0.17582E-06   472   0.386E-03
  52 F= -.33030645E+03 E0= -.33030008E+03  d E =-.837504E-03
       N       E                     dE             d eps       ncg     rms          rms(c)
DAV:   1    -0.330306881042E+03   -0.42692E-03   -0.63335E-01   784   0.178E+00    0.683E-02
RMM:   2    -0.330307074070E+03   -0.19303E-03   -0.30552E-03   784   0.177E-01    0.456E-02
RMM:   3    -0.330307033632E+03    0.40438E-04   -0.24568E-04   811   0.464E-02    0.187E-02
RMM:   4    -0.330307028520E+03    0.51124E-05   -0.34368E-05   801   0.165E-02    0.667E-03
RMM:   5    -0.330307028325E+03    0.19520E-06   -0.64883E-06   704   0.696E-03
  53 F= -.33030703E+03 E0= -.33030066E+03  d E =-.141202E-02
       N       E                     dE             d eps       ncg     rms          rms(c)
DAV:   1    -0.330307672427E+03   -0.64391E-03   -0.14501E-01   784   0.821E-01    0.265E-02
RMM:   2    -0.330307721163E+03   -0.48736E-04   -0.61548E-04   784   0.765E-02    0.180E-02
RMM:   3    -0.330307718452E+03    0.27114E-05   -0.41201E-05   811   0.193E-02    0.747E-03
RMM:   4    -0.330307719124E+03   -0.67239E-06   -0.46359E-06   595   0.637E-03
  54 F= -.33030772E+03 E0= -.33030135E+03  d E =-.690799E-03
       N       E                     dE             d eps       ncg     rms          rms(c)
DAV:   1    -0.330308447877E+03   -0.72943E-03   -0.13064E+00   784   0.247E+00    0.831E-02
RMM:   2    -0.330308912220E+03   -0.46434E-03   -0.59455E-03   784   0.243E-01    0.569E-02
RMM:   3    -0.330308883756E+03    0.28464E-04   -0.34654E-04   826   0.563E-02    0.305E-02
RMM:   4    -0.330308879726E+03    0.40303E-05   -0.88206E-05   797   0.247E-02    0.803E-03
RMM:   5    -0.330308877838E+03    0.18878E-05   -0.84168E-06   713   0.888E-03    0.409E-03
RMM:   6    -0.330308878507E+03   -0.66931E-06   -0.12538E-06   471   0.362E-03
  55 F= -.33030888E+03 E0= -.33030251E+03  d E =-.185018E-02
       N       E                     dE             d eps       ncg     rms          rms(c)
DAV:   1    -0.330308905649E+03   -0.27811E-04   -0.13391E-01   784   0.788E-01    0.255E-02
RMM:   2    -0.330308950345E+03   -0.44696E-04   -0.56986E-04   784   0.734E-02    0.173E-02
RMM:   3    -0.330308947531E+03    0.28144E-05   -0.37631E-05   803   0.184E-02    0.719E-03
RMM:   4    -0.330308947777E+03   -0.24609E-06   -0.44278E-06   582   0.615E-03
  56 F= -.33030895E+03 E0= -.33030258E+03  d E =-.191945E-02
       N       E                     dE             d eps       ncg     rms          rms(c)
DAV:   1    -0.330309838813E+03   -0.89128E-03   -0.30544E-01   784   0.120E+00    0.394E-02
RMM:   2    -0.330309941633E+03   -0.10282E-03   -0.13355E-03   784   0.113E-01    0.268E-02
RMM:   3    -0.330309934937E+03    0.66960E-05   -0.89314E-05   805   0.292E-02    0.110E-02
RMM:   4    -0.330309935444E+03   -0.50658E-06   -0.12978E-05   779   0.101E-02    0.326E-03
RMM:   5    -0.330309935248E+03    0.19582E-06   -0.15355E-06   473   0.412E-03
  57 F= -.33030994E+03 E0= -.33030357E+03  d E =-.987471E-03
       N       E                     dE             d eps       ncg     rms          rms(c)
DAV:   1    -0.330310698540E+03   -0.76310E-03   -0.13042E+00   784   0.248E+00    0.835E-02
RMM:   2    -0.330311156359E+03   -0.45782E-03   -0.59891E-03   784   0.244E-01    0.568E-02
RMM:   3    -0.330311125571E+03    0.30788E-04   -0.35146E-04   810   0.583E-02    0.292E-02
RMM:   4    -0.330311122606E+03    0.29646E-05   -0.93794E-05   796   0.255E-02    0.716E-03
RMM:   5    -0.330311120771E+03    0.18353E-05   -0.88411E-06   720   0.927E-03    0.407E-03
RMM:   6    -0.330311120946E+03   -0.17485E-06   -0.11184E-06   472   0.354E-03
  58 F= -.33031112E+03 E0= -.33030475E+03  d E =-.217317E-02
       N       E                     dE             d eps       ncg     rms          rms(c)
DAV:   1    -0.330308293970E+03    0.28268E-02   -0.52340E+00   784   0.497E+00    0.180E-01
RMM:   2    -0.330310501428E+03   -0.22075E-02   -0.28222E-02   784   0.536E-01    0.123E-01
RMM:   3    -0.330310383012E+03    0.11842E-03   -0.14184E-03   828   0.115E-01    0.733E-02
RMM:   4    -0.330310344976E+03    0.38035E-04   -0.58894E-04   790   0.656E-02    0.163E-02
RMM:   5    -0.330310333653E+03    0.11323E-04   -0.43415E-05   803   0.209E-02    0.913E-03
RMM:   6    -0.330310334719E+03   -0.10660E-05   -0.77928E-06   690   0.726E-03    0.275E-03
RMM:   7    -0.330310335055E+03   -0.33585E-06   -0.11795E-06   484   0.385E-03
  59 F= -.33031034E+03 E0= -.33030396E+03  d E =-.138728E-02
       N       E                     dE             d eps       ncg     rms          rms(c)
DAV:   1    -0.330310428608E+03   -0.93889E-04   -0.25199E+00   784   0.344E+00    0.118E-01
RMM:   2    -0.330311374991E+03   -0.94638E-03   -0.12206E-02   784   0.347E-01    0.804E-02
RMM:   3    -0.330311318410E+03    0.56581E-04   -0.68174E-04   816   0.808E-02    0.436E-02
RMM:   4    -0.330311310138E+03    0.82727E-05   -0.20211E-04   791   0.375E-02    0.101E-02
RMM:   5    -0.330311306965E+03    0.31727E-05   -0.15820E-05   767   0.128E-02    0.586E-03
RMM:   6    -0.330311307700E+03   -0.73542E-06   -0.25355E-06   517   0.473E-03
  60 F= -.33031131E+03 E0= -.33030493E+03  d E =-.235992E-02
       N       E                     dE             d eps       ncg     rms          rms(c)
DAV:   1    -0.330312523447E+03   -0.12165E-02   -0.66771E-01   784   0.178E+00    0.595E-02
RMM:   2    -0.330312746404E+03   -0.22296E-03   -0.29957E-03   784   0.170E-01    0.406E-02
RMM:   3    -0.330312726497E+03    0.19907E-04   -0.19379E-04   801   0.431E-02    0.182E-02
RMM:   4    -0.330312724958E+03    0.15390E-05   -0.37275E-05   792   0.167E-02    0.508E-03
RMM:   5    -0.330312724331E+03    0.62711E-06   -0.42279E-06   593   0.677E-03
  61 F= -.33031272E+03 E0= -.33030635E+03  d E =-.141663E-02
       N       E                     dE             d eps       ncg     rms          rms(c)
DAV:   1    -0.330313550683E+03   -0.82573E-03   -0.20370E+00   784   0.311E+00    0.108E-01
RMM:   2    -0.330314283708E+03   -0.73302E-03   -0.98172E-03   784   0.314E-01    0.738E-02
RMM:   3    -0.330314225968E+03    0.57740E-04   -0.56170E-04   813   0.732E-02    0.397E-02
RMM:   4    -0.330314212606E+03    0.13362E-04   -0.17819E-04   791   0.350E-02    0.962E-03
RMM:   5    -0.330314209912E+03    0.26941E-05   -0.15470E-05   769   0.122E-02    0.539E-03
RMM:   6    -0.330314210945E+03   -0.10331E-05   -0.23675E-06   514   0.461E-03    0.148E-03
RMM:   7    -0.330314211987E+03   -0.10422E-05   -0.50471E-07   471   0.253E-03    0.723E-04
RMM:   8    -0.330314213374E+03   -0.13874E-05   -0.34646E-07   466   0.169E-03    0.470E-04
RMM:   9    -0.330314214483E+03   -0.11082E-05   -0.12708E-07   346   0.114E-03    0.289E-04
RMM:  10    -0.330314215495E+03   -0.10123E-05   -0.12902E-07   295   0.102E-03    0.253E-04
RMM:  11    -0.330314216064E+03   -0.56939E-06   -0.23678E-08   197   0.760E-04
  62 F= -.33031422E+03 E0= -.33030785E+03  d E =-.290836E-02
       N       E                     dE             d eps       ncg     rms          rms(c)
DAV:   1    -0.330309516690E+03    0.46988E-02   -0.81896E+00   784   0.625E+00    0.237E-01
RMM:   2    -0.330313347704E+03   -0.38310E-02   -0.49089E-02   784   0.700E-01    0.161E-01
RMM:   3    -0.330313126886E+03    0.22082E-03   -0.22703E-03   826   0.144E-01    0.973E-02
RMM:   4    -0.330313031283E+03    0.95603E-04   -0.10370E-03   787   0.872E-02    0.210E-02
RMM:   5    -0.330313014900E+03    0.16383E-04   -0.67560E-05   816   0.263E-02    0.116E-02
RMM:   6    -0.330313016992E+03   -0.20920E-05   -0.15196E-05   767   0.969E-03    0.372E-03
RMM:   7    -0.330313018723E+03   -0.17310E-05   -0.20704E-06   500   0.507E-03    0.168E-03
RMM:   8    -0.330313021723E+03   -0.30005E-05   -0.10873E-06   472   0.313E-03    0.908E-04
RMM:   9    -0.330313024207E+03   -0.24840E-05   -0.32230E-07   468   0.193E-03    0.592E-04
RMM:  10    -0.330313027168E+03   -0.29605E-05   -0.44231E-07   388   0.161E-03    0.586E-04
RMM:  11    -0.330313028329E+03   -0.11610E-05   -0.98624E-08   297   0.103E-03    0.228E-04
RMM:  12    -0.330313029831E+03   -0.15019E-05   -0.81931E-08   282   0.845E-04    0.146E-04
RMM:  13    -0.330313030407E+03   -0.57666E-06   -0.17037E-08   175   0.685E-04
  63 F= -.33031303E+03 E0= -.33030666E+03  d E =-.172271E-02
       N       E                     dE             d eps       ncg     rms          rms(c)
DAV:   1    -0.330312999592E+03    0.30238E-04   -0.40129E+00   784   0.436E+00    0.156E-01
RMM:   2    -0.330314621224E+03   -0.16216E-02   -0.21305E-02   784   0.457E-01    0.107E-01
RMM:   3    -0.330314511065E+03    0.11016E-03   -0.11170E-03   816   0.102E-01    0.615E-02
RMM:   4    -0.330314474737E+03    0.36329E-04   -0.41329E-04   791   0.536E-02    0.141E-02
RMM:   5    -0.330314469535E+03    0.52014E-05   -0.30496E-05   804   0.175E-02    0.817E-03
RMM:   6    -0.330314471687E+03   -0.21515E-05   -0.58487E-06   644   0.639E-03    0.249E-03
RMM:   7    -0.330314473310E+03   -0.16233E-05   -0.10838E-06   481   0.369E-03    0.113E-03
RMM:   8    -0.330314475403E+03   -0.20928E-05   -0.55285E-07   470   0.222E-03    0.608E-04
RMM:   9    -0.330314477047E+03   -0.16437E-05   -0.19611E-07   426   0.142E-03    0.426E-04
RMM:  10    -0.330314478450E+03   -0.14037E-05   -0.23652E-07   323   0.121E-03    0.356E-04
RMM:  11    -0.330314478983E+03   -0.53247E-06   -0.58365E-08   269   0.838E-04
  64 F= -.33031448E+03 E0= -.33030811E+03  d E =-.317128E-02
       N       E                     dE             d eps       ncg     rms          rms(c)
DAV:   1    -0.330315614370E+03   -0.11359E-02   -0.77922E-01   784   0.192E+00    0.640E-02
RMM:   2    -0.330315880881E+03   -0.26651E-03   -0.35422E-03   784   0.184E-01    0.436E-02
RMM:   3    -0.330315861247E+03    0.19633E-04   -0.22185E-04   805   0.462E-02    0.202E-02
RMM:   4    -0.330315860362E+03    0.88545E-06   -0.45263E-05   794   0.180E-02    0.522E-03
RMM:   5    -0.330315859746E+03    0.61588E-06   -0.47850E-06   617   0.693E-03
  65 F= -.33031586E+03 E0= -.33030949E+03  d E =-.138076E-02
       N       E                     dE             d eps       ncg     rms          rms(c)
DAV:   1    -0.330316353611E+03   -0.49325E-03   -0.25095E+00   784   0.345E+00    0.120E-01
RMM:   2    -0.330317298437E+03   -0.94483E-03   -0.12442E-02   784   0.350E-01    0.823E-02
RMM:   3    -0.330317239681E+03    0.58756E-04   -0.69023E-04   816   0.809E-02    0.456E-02
RMM:   4    -0.330317228067E+03    0.11614E-04   -0.23247E-04   791   0.401E-02    0.105E-02
RMM:   5    -0.330317224151E+03    0.39164E-05   -0.19073E-05   768   0.138E-02    0.597E-03
RMM:   6    -0.330317225238E+03   -0.10874E-05   -0.33662E-06   561   0.514E-03    0.169E-03
RMM:   7    -0.330317225932E+03   -0.69359E-06   -0.57794E-07   471   0.289E-03
  66 F= -.33031723E+03 E0= -.33031086E+03  d E =-.274695E-02
       N       E                     dE             d eps       ncg     rms          rms(c)
DAV:   1    -0.330311814788E+03    0.54105E-02   -0.10101E+01   784   0.694E+00    0.267E-01
RMM:   2    -0.330316906650E+03   -0.50919E-02   -0.63980E-02   784   0.790E-01    0.181E-01
RMM:   3    -0.330316666648E+03    0.24000E-03   -0.28068E-03   831   0.159E-01    0.110E-01
RMM:   4    -0.330316565719E+03    0.10093E-03   -0.12700E-03   788   0.965E-02    0.223E-02
RMM:   5    -0.330316546260E+03    0.19459E-04   -0.78676E-05   815   0.287E-02    0.126E-02
RMM:   6    -0.330316549665E+03   -0.34051E-05   -0.19538E-05   776   0.108E-02    0.417E-03
RMM:   7    -0.330316551091E+03   -0.14260E-05   -0.25002E-06   505   0.572E-03    0.165E-03
RMM:   8    -0.330316554167E+03   -0.30757E-05   -0.12527E-06   471   0.322E-03    0.101E-03
RMM:   9    -0.330316556160E+03   -0.19933E-05   -0.32584E-07   469   0.206E-03    0.635E-04
RMM:  10    -0.330316559872E+03   -0.37117E-05   -0.55329E-07   455   0.179E-03    0.731E-04
RMM:  11    -0.330316560951E+03   -0.10792E-05   -0.10825E-07   315   0.104E-03    0.285E-04
RMM:  12    -0.330316562497E+03   -0.15464E-05   -0.87756E-08   304   0.856E-04    0.139E-04
RMM:  13    -0.330316563135E+03   -0.63763E-06   -0.19150E-08   186   0.682E-04
  67 F= -.33031656E+03 E0= -.33031020E+03  d E =-.208415E-02
       N       E                     dE             d eps       ncg     rms          rms(c)
DAV:   1    -0.330315738136E+03    0.82436E-03   -0.44376E+00   784   0.458E+00    0.165E-01
RMM:   2    -0.330317605935E+03   -0.18678E-02   -0.24093E-02   784   0.483E-01    0.113E-01
RMM:   3    -0.330317502438E+03    0.10350E-03   -0.12380E-03   822   0.107E-01    0.656E-02
RMM:   4    -0.330317472747E+03    0.29691E-04   -0.45377E-04   791   0.563E-02    0.141E-02
RMM:   5    -0.330317466600E+03    0.61470E-05   -0.31305E-05   805   0.179E-02    0.832E-03
RMM:   6    -0.330317468595E+03   -0.19945E-05   -0.67676E-06   670   0.666E-03    0.260E-03
RMM:   7    -0.330317469546E+03   -0.95108E-06   -0.11645E-06   493   0.385E-03
  68 F= -.33031747E+03 E0= -.33031110E+03  d E =-.299056E-02
       N       E                     dE             d eps       ncg     rms          rms(c)
DAV:   1    -0.330318896080E+03   -0.14275E-02   -0.17384E+00   784   0.292E+00    0.101E-01
RMM:   2    -0.330319555565E+03   -0.65949E-03   -0.86457E-03   784   0.293E-01    0.689E-02
RMM:   3    -0.330319519041E+03    0.36524E-04   -0.50553E-04   809   0.701E-02    0.361E-02
RMM:   4    -0.330319519099E+03   -0.58426E-07   -0.13995E-04   792   0.310E-02    0.849E-03
RMM:   5    -0.330319516512E+03    0.25874E-05   -0.13457E-05   756   0.115E-02    0.498E-03
RMM:   6    -0.330319517106E+03   -0.59405E-06   -0.14575E-06   476   0.408E-03
  69 F= -.33031952E+03 E0= -.33031315E+03  d E =-.204756E-02
       N       E                     dE             d eps       ncg     rms          rms(c)
DAV:   1    -0.330318495273E+03    0.10212E-02   -0.52932E+00   784   0.511E+00    0.188E-01
RMM:   2    -0.330320843237E+03   -0.23480E-02   -0.30201E-02   784   0.556E-01    0.128E-01
RMM:   3    -0.330320729693E+03    0.11354E-03   -0.15268E-03   823   0.120E-01    0.755E-02
RMM:   4    -0.330320707130E+03    0.22562E-04   -0.60288E-04   790   0.659E-02    0.164E-02
RMM:   5    -0.330320695149E+03    0.11981E-04   -0.47458E-05   810   0.216E-02    0.950E-03
RMM:   6    -0.330320696305E+03   -0.11561E-05   -0.70783E-06   673   0.707E-03    0.286E-03
RMM:   7    -0.330320696236E+03    0.69225E-07   -0.11993E-06   494   0.373E-03
  70 F= -.33032070E+03 E0= -.33031432E+03  d E =-.322669E-02
       N       E                     dE             d eps       ncg     rms          rms(c)
DAV:   1    -0.330321362012E+03   -0.66571E-03   -0.26041E+00   784   0.354E+00    0.126E-01
RMM:   2    -0.330322362587E+03   -0.10006E-02   -0.13347E-02   784   0.361E-01    0.860E-02
RMM:   3    -0.330322300473E+03    0.62114E-04   -0.73855E-04   810   0.839E-02    0.478E-02
RMM:   4    -0.330322287499E+03    0.12974E-04   -0.24119E-04   789   0.413E-02    0.107E-02
RMM:   5    -0.330322283310E+03    0.41883E-05   -0.20377E-05   781   0.143E-02    0.622E-03
RMM:   6    -0.330322283964E+03   -0.65392E-06   -0.30522E-06   545   0.505E-03
  71 F= -.33032228E+03 E0= -.33031591E+03  d E =-.158773E-02
       N       E                     dE             d eps       ncg     rms          rms(c)
DAV:   1    -0.330322361238E+03   -0.77927E-04   -0.10799E+00   784   0.227E+00    0.780E-02
RMM:   2    -0.330322746214E+03   -0.38498E-03   -0.51574E-03   784   0.222E-01    0.531E-02
RMM:   3    -0.330322719888E+03    0.26326E-04   -0.31380E-04   800   0.550E-02    0.258E-02
RMM:   4    -0.330322718446E+03    0.14415E-05   -0.70852E-05   792   0.225E-02    0.631E-03
RMM:   5    -0.330322717863E+03    0.58294E-06   -0.74677E-06   704   0.841E-03
  72 F= -.33032272E+03 E0= -.33031634E+03  d E =-.202163E-02
       N       E                     dE             d eps       ncg     rms          rms(c)
DAV:   1    -0.330324188447E+03   -0.14700E-02   -0.52187E-01   784   0.186E+00    0.796E-02
RMM:   2    -0.330324406818E+03   -0.21837E-03   -0.36870E-03   784   0.202E-01    0.529E-02
RMM:   3    -0.330324354475E+03    0.52343E-04   -0.34963E-04   814   0.549E-02    0.204E-02
RMM:   4    -0.330324350118E+03    0.43569E-05   -0.35261E-05   804   0.171E-02    0.799E-03
RMM:   5    -0.330324350219E+03   -0.10108E-06   -0.85254E-06   752   0.755E-03
  73 F= -.33032435E+03 E0= -.33031798E+03  d E =-.163236E-02
       N       E                     dE             d eps       ncg     rms          rms(c)
DAV:   1    -0.330324522213E+03   -0.17210E-03   -0.12374E-01   812   0.905E-01    0.385E-02
RMM:   2    -0.330324573215E+03   -0.51002E-04   -0.86195E-04   784   0.967E-02    0.255E-02
RMM:   3    -0.330324561274E+03    0.11942E-04   -0.86981E-05   812   0.271E-02    0.920E-03
RMM:   4    -0.330324561043E+03    0.23099E-06   -0.68670E-06   685   0.812E-03
  74 F= -.33032456E+03 E0= -.33031820E+03  d E =-.184318E-02
       N       E                     dE             d eps       ncg     rms          rms(c)
DAV:   1    -0.330325245617E+03   -0.68434E-03   -0.21765E-01   784   0.128E+00    0.533E-02
RMM:   2    -0.330325351198E+03   -0.10558E-03   -0.16803E-03   784   0.136E-01    0.362E-02
RMM:   3    -0.330325328689E+03    0.22509E-04   -0.13216E-04   813   0.345E-02    0.153E-02
RMM:   4    -0.330325325854E+03    0.28346E-05   -0.21144E-05   790   0.127E-02    0.483E-03
RMM:   5    -0.330325326639E+03   -0.78499E-06   -0.26415E-06   506   0.483E-03
  75 F= -.33032533E+03 E0= -.33031896E+03  d E =-.765597E-03
       N       E                     dE             d eps       ncg     rms          rms(c)
DAV:   1    -0.330325454974E+03   -0.12912E-03   -0.86724E-02   784   0.806E-01    0.334E-02
RMM:   2    -0.330325496311E+03   -0.41337E-04   -0.66376E-04   784   0.853E-02    0.227E-02
RMM:   3    -0.330325487444E+03    0.88669E-05   -0.53712E-05   811   0.219E-02    0.932E-03
RMM:   4    -0.330325486792E+03    0.65256E-06   -0.77956E-06   754   0.782E-03
  76 F= -.33032549E+03 E0= -.33031912E+03  d E =-.925749E-03
       N       E                     dE             d eps       ncg     rms          rms(c)
DAV:   1    -0.330325827876E+03   -0.34043E-03   -0.96125E-02   784   0.934E-01    0.402E-02
RMM:   2    -0.330325894915E+03   -0.67039E-04   -0.97353E-04   784   0.105E-01    0.269E-02
RMM:   3    -0.330325887532E+03    0.73832E-05   -0.86613E-05   826   0.273E-02    0.114E-02
RMM:   4    -0.330325888034E+03   -0.50210E-06   -0.10506E-05   767   0.917E-03    0.390E-03
RMM:   5    -0.330325888489E+03   -0.45492E-06   -0.15997E-06   473   0.395E-03
  77 F= -.33032589E+03 E0= -.33031952E+03  d E =-.401697E-03
       N       E                     dE             d eps       ncg     rms          rms(c)
DAV:   1    -0.330325907928E+03   -0.19893E-04   -0.69328E-03   882   0.251E-01    0.108E-02
RMM:   2    -0.330325912891E+03   -0.49632E-05   -0.69486E-05   784   0.280E-02    0.713E-03
RMM:   3    -0.330325912588E+03    0.30305E-06   -0.60690E-06   660   0.747E-03
  78 F= -.33032591E+03 E0= -.33031954E+03  d E =-.425796E-03
       N       E                     dE             d eps       ncg     rms          rms(c)
DAV:   1    -0.330326217147E+03   -0.30426E-03   -0.77197E-02   784   0.834E-01    0.349E-02
RMM:   2    -0.330326264283E+03   -0.47136E-04   -0.71495E-04   784   0.896E-02    0.236E-02
RMM:   3    -0.330326258190E+03    0.60921E-05   -0.65889E-05   819   0.240E-02    0.861E-03
RMM:   4    -0.330326258239E+03   -0.48323E-07   -0.67350E-06   684   0.748E-03
  79 F= -.33032626E+03 E0= -.33031988E+03  d E =-.345651E-03
       N       E                     dE             d eps       ncg     rms          rms(c)
DAV:   1    -0.330326348225E+03   -0.90035E-04   -0.54859E-02   784   0.703E-01    0.296E-02
RMM:   2    -0.330326382133E+03   -0.33907E-04   -0.51813E-04   784   0.764E-02    0.201E-02
RMM:   3    -0.330326377340E+03    0.47930E-05   -0.47306E-05   821   0.203E-02    0.748E-03
RMM:   4    -0.330326377262E+03    0.77962E-07   -0.47912E-06   593   0.640E-03
  80 F= -.33032638E+03 E0= -.33032000E+03  d E =-.464674E-03
       N       E                     dE             d eps       ncg     rms          rms(c)
DAV:   1    -0.330326633844E+03   -0.25650E-03   -0.69955E-02   784   0.806E-01    0.345E-02
RMM:   2    -0.330326678095E+03   -0.44251E-04   -0.70340E-04   784   0.890E-02    0.234E-02
RMM:   3    -0.330326670033E+03    0.80618E-05   -0.62940E-05   820   0.235E-02    0.911E-03
RMM:   4    -0.330326669814E+03    0.21940E-06   -0.84376E-06   762   0.803E-03
  81 F= -.33032667E+03 E0= -.33032030E+03  d E =-.292552E-03
       N       E                     dE             d eps       ncg     rms          rms(c)
DAV:   1    -0.330326713618E+03   -0.43585E-04   -0.32088E-02   812   0.546E-01    0.238E-02
RMM:   2    -0.330326734538E+03   -0.20920E-04   -0.32991E-04   784   0.611E-02    0.161E-02
RMM:   3    -0.330326731020E+03    0.35177E-05   -0.29857E-05   815   0.161E-02    0.632E-03
RMM:   4    -0.330326731144E+03   -0.12418E-06   -0.37016E-06   561   0.570E-03
  82 F= -.33032673E+03 E0= -.33032036E+03  d E =-.353882E-03
       N       E                     dE             d eps       ncg     rms          rms(c)
DAV:   1    -0.330326868969E+03   -0.13795E-03   -0.44763E-02   784   0.629E-01    0.248E-02
RMM:   2    -0.330326896790E+03   -0.27821E-04   -0.40655E-04   784   0.675E-02    0.166E-02
RMM:   3    -0.330326894435E+03    0.23548E-05   -0.35759E-05   822   0.178E-02    0.624E-03
RMM:   4    -0.330326894902E+03   -0.46694E-06   -0.34762E-06   548   0.557E-03
  83 F= -.33032689E+03 E0= -.33032052E+03  d E =-.163758E-03
       N       E                     dE             d eps       ncg     rms          rms(c)
DAV:   1    -0.330326919067E+03   -0.24632E-04   -0.19221E-02   812   0.412E-01    0.164E-02
RMM:   2    -0.330326931478E+03   -0.12410E-04   -0.17725E-04   784   0.446E-02    0.110E-02
RMM:   3    -0.330326930735E+03    0.74275E-06   -0.15521E-05   807   0.118E-02    0.417E-03
RMM:   4    -0.330326931053E+03   -0.31832E-06   -0.15250E-06   476   0.397E-03
  84 F= -.33032693E+03 E0= -.33032056E+03  d E =-.199909E-03
       N       E                     dE             d eps       ncg     rms          rms(c)
DAV:   1    -0.330327088242E+03   -0.15751E-03   -0.51212E-02   784   0.657E-01    0.249E-02
RMM:   2    -0.330327121636E+03   -0.33394E-04   -0.45739E-04   784   0.713E-02    0.170E-02
RMM:   3    -0.330327119426E+03    0.22097E-05   -0.34374E-05   832   0.177E-02    0.790E-03
RMM:   4    -0.330327119798E+03   -0.37121E-06   -0.54003E-06   657   0.656E-03
  85 F= -.33032712E+03 E0= -.33032075E+03  d E =-.188744E-03
       N       E                     dE             d eps       ncg     rms          rms(c)
DAV:   1    -0.330327158302E+03   -0.38875E-04   -0.49613E-02   784   0.647E-01    0.249E-02
RMM:   2    -0.330327191302E+03   -0.33000E-04   -0.45089E-04   784   0.708E-02    0.170E-02
RMM:   3    -0.330327189143E+03    0.21582E-05   -0.34051E-05   835   0.176E-02    0.799E-03
RMM:   4    -0.330327189384E+03   -0.24091E-06   -0.54826E-06   660   0.664E-03
  86 F= -.33032719E+03 E0= -.33032081E+03  d E =-.258331E-03
       N       E                     dE             d eps       ncg     rms          rms(c)
DAV:   1    -0.330327315080E+03   -0.12594E-03   -0.52924E-02   784   0.638E-01    0.240E-02
RMM:   2    -0.330327343904E+03   -0.28823E-04   -0.42066E-04   784   0.673E-02    0.163E-02
RMM:   3    -0.330327340938E+03    0.29654E-05   -0.33104E-05   812   0.176E-02    0.635E-03
RMM:   4    -0.330327340765E+03    0.17308E-06   -0.42938E-06   578   0.609E-03
  87 F= -.33032734E+03 E0= -.33032097E+03  d E =-.151381E-03
       N       E                     dE             d eps       ncg     rms          rms(c)
DAV:   1    -0.330327378331E+03   -0.37393E-04   -0.78275E-02   784   0.776E-01    0.291E-02
RMM:   2    -0.330327420977E+03   -0.42646E-04   -0.62243E-04   784   0.819E-02    0.197E-02
RMM:   3    -0.330327416385E+03    0.45922E-05   -0.49198E-05   814   0.213E-02    0.774E-03
RMM:   4    -0.330327416153E+03    0.23184E-06   -0.66292E-06   671   0.728E-03
  88 F= -.33032742E+03 E0= -.33032104E+03  d E =-.226768E-03
       N       E                     dE             d eps       ncg     rms          rms(c)
DAV:   1    -0.330327582726E+03   -0.16634E-03   -0.70128E-02   784   0.715E-01    0.271E-02
RMM:   2    -0.330327619489E+03   -0.36763E-04   -0.53237E-04   784   0.752E-02    0.184E-02
RMM:   3    -0.330327615577E+03    0.39122E-05   -0.41305E-05   808   0.197E-02    0.738E-03
RMM:   4    -0.330327615458E+03    0.11909E-06   -0.56065E-06   624   0.680E-03
  89 F= -.33032762E+03 E0= -.33032124E+03  d E =-.199305E-03
       N       E                     dE             d eps       ncg     rms          rms(c)
DAV:   1    -0.330327667791E+03   -0.52214E-04   -0.13112E-01   784   0.978E-01    0.371E-02
RMM:   2    -0.330327737168E+03   -0.69377E-04   -0.99801E-04   784   0.103E-01    0.252E-02
RMM:   3    -0.330327729714E+03    0.74538E-05   -0.77055E-05   809   0.269E-02    0.103E-02
RMM:   4    -0.330327729432E+03    0.28165E-06   -0.11375E-05   789   0.934E-03    0.312E-03
RMM:   5    -0.330327729587E+03   -0.15423E-06   -0.13385E-06   475   0.373E-03
  90 F= -.33032773E+03 E0= -.33032136E+03  d E =-.313434E-03
       N       E                     dE             d eps       ncg     rms          rms(c)
DAV:   1    -0.330327871166E+03   -0.14173E-03   -0.63622E-02   784   0.660E-01    0.234E-02
RMM:   2    -0.330327902974E+03   -0.31808E-04   -0.42809E-04   784   0.670E-02    0.158E-02
RMM:   3    -0.330327901232E+03    0.17415E-05   -0.32189E-05   807   0.176E-02    0.588E-03
RMM:   4    -0.330327901649E+03   -0.41685E-06   -0.34009E-06   554   0.544E-03
  91 F= -.33032790E+03 E0= -.33032153E+03  d E =-.172063E-03
       N       E                     dE             d eps       ncg     rms          rms(c)
DAV:   1    -0.330327907291E+03   -0.60586E-05   -0.25251E-01   784   0.131E+00    0.470E-02
RMM:   2    -0.330328034315E+03   -0.12702E-03   -0.17176E-03   784   0.135E-01    0.319E-02
RMM:   3    -0.330328027406E+03    0.69092E-05   -0.12657E-04   808   0.350E-02    0.126E-02
RMM:   4    -0.330328028206E+03   -0.79959E-06   -0.16773E-05   806   0.114E-02    0.359E-03
RMM:   5    -0.330328028059E+03    0.14667E-06   -0.17272E-06   484   0.429E-03
  92 F= -.33032803E+03 E0= -.33032165E+03  d E =-.298472E-03
       N       E                     dE             d eps       ncg     rms          rms(c)
DAV:   1    -0.330328175262E+03   -0.14706E-03   -0.10836E-01   784   0.839E-01    0.297E-02
RMM:   2    -0.330328226192E+03   -0.50929E-04   -0.68362E-04   784   0.845E-02    0.200E-02
RMM:   3    -0.330328223481E+03    0.27108E-05   -0.53229E-05   802   0.225E-02    0.686E-03
RMM:   4    -0.330328224046E+03   -0.56476E-06   -0.51952E-06   604   0.659E-03
  93 F= -.33032822E+03 E0= -.33032185E+03  d E =-.195987E-03
       N       E                     dE             d eps       ncg     rms          rms(c)
DAV:   1    -0.330328280790E+03   -0.57309E-04   -0.91924E-02   784   0.773E-01    0.277E-02
RMM:   2    -0.330328324803E+03   -0.44013E-04   -0.58777E-04   784   0.784E-02    0.187E-02
RMM:   3    -0.330328322409E+03    0.23943E-05   -0.46370E-05   803   0.210E-02    0.637E-03
RMM:   4    -0.330328322808E+03   -0.39928E-06   -0.43249E-06   574   0.612E-03
  94 F= -.33032832E+03 E0= -.33032195E+03  d E =-.294749E-03
       N       E                     dE             d eps       ncg     rms          rms(c)
DAV:   1    -0.330328103380E+03    0.21903E-03   -0.36757E-01   784   0.154E+00    0.553E-02
RMM:   2    -0.330328277289E+03   -0.17391E-03   -0.23492E-03   784   0.157E-01    0.373E-02
RMM:   3    -0.330328267371E+03    0.99178E-05   -0.17787E-04   806   0.415E-02    0.141E-02
RMM:   4    -0.330328268880E+03   -0.15091E-05   -0.22024E-05   821   0.130E-02    0.431E-03
RMM:   5    -0.330328268585E+03    0.29564E-06   -0.28187E-06   519   0.508E-03
  95 F= -.33032827E+03 E0= -.33032190E+03  d E =-.240526E-03
       N       E                     dE             d eps       ncg     rms          rms(c)
DAV:   1    -0.330328273026E+03   -0.41452E-05   -0.16563E-01   784   0.104E+00    0.367E-02
RMM:   2    -0.330328349536E+03   -0.76510E-04   -0.10441E-03   784   0.104E-01    0.248E-02
RMM:   3    -0.330328344364E+03    0.51713E-05   -0.80637E-05   800   0.278E-02    0.841E-03
RMM:   4    -0.330328345004E+03   -0.63917E-06   -0.81842E-06   687   0.828E-03
  96 F= -.33032835E+03 E0= -.33032197E+03  d E =-.316945E-03
       N       E                     dE             d eps       ncg     rms          rms(c)
DAV:   1    -0.330328494950E+03   -0.15059E-03   -0.13914E-01   784   0.955E-01    0.353E-02
RMM:   2    -0.330328558675E+03   -0.63725E-04   -0.91454E-04   784   0.974E-02    0.241E-02
RMM:   3    -0.330328551514E+03    0.71616E-05   -0.73624E-05   803   0.263E-02    0.868E-03
RMM:   4    -0.330328551625E+03   -0.11159E-06   -0.79628E-06   718   0.800E-03
  97 F= -.33032855E+03 E0= -.33032218E+03  d E =-.206622E-03
       N       E                     dE             d eps       ncg     rms          rms(c)
DAV:   1    -0.330328537821E+03    0.13693E-04   -0.11446E-01   784   0.867E-01    0.329E-02
RMM:   2    -0.330328592628E+03   -0.54806E-04   -0.77296E-04   784   0.897E-02    0.226E-02
RMM:   3    -0.330328587121E+03    0.55068E-05   -0.63474E-05   805   0.244E-02    0.804E-03
RMM:   4    -0.330328587317E+03   -0.19591E-06   -0.64962E-06   643   0.730E-03
  98 F= -.33032859E+03 E0= -.33032222E+03  d E =-.242313E-03
       N       E                     dE             d eps       ncg     rms          rms(c)
DAV:   1    -0.330328700436E+03   -0.11331E-03   -0.99939E-02   784   0.792E-01    0.298E-02
RMM:   2    -0.330328743381E+03   -0.42945E-04   -0.62492E-04   784   0.798E-02    0.205E-02
RMM:   3    -0.330328738496E+03    0.48845E-05   -0.53836E-05   792   0.224E-02    0.611E-03
RMM:   4    -0.330328738752E+03   -0.25596E-06   -0.45164E-06   592   0.622E-03
  99 F= -.33032874E+03 E0= -.33032237E+03  d E =-.151435E-03
       N       E                     dE             d eps       ncg     rms          rms(c)
DAV:   1    -0.330328728532E+03    0.99637E-05   -0.24454E-01   784   0.124E+00    0.466E-02
RMM:   2    -0.330328832803E+03   -0.10427E-03   -0.15314E-03   784   0.125E-01    0.319E-02
RMM:   3    -0.330328820557E+03    0.12245E-04   -0.12889E-04   793   0.348E-02    0.102E-02
RMM:   4    -0.330328821063E+03   -0.50543E-06   -0.13044E-05   783   0.101E-02    0.379E-03
RMM:   5    -0.330328821310E+03   -0.24704E-06   -0.20624E-06   482   0.433E-03
 100 F= -.33032882E+03 E0= -.33032245E+03  d E =-.233993E-03
       N       E                     dE             d eps       ncg     rms          rms(c)
DAV:   1    -0.330329014643E+03   -0.19358E-03   -0.84755E-02   784   0.763E-01    0.296E-02
RMM:   2    -0.330329055887E+03   -0.41244E-04   -0.59341E-04   784   0.791E-02    0.202E-02
RMM:   3    -0.330329051702E+03    0.41843E-05   -0.51552E-05   804   0.216E-02    0.691E-03
RMM:   4    -0.330329052178E+03   -0.47591E-06   -0.44071E-06   564   0.613E-03
 101 F= -.33032905E+03 E0= -.33032268E+03  d E =-.230869E-03
       N       E                     dE             d eps       ncg     rms          rms(c)
DAV:   1    -0.330329090595E+03   -0.38892E-04   -0.89103E-02   784   0.782E-01    0.308E-02
RMM:   2    -0.330329134716E+03   -0.44121E-04   -0.63298E-04   784   0.818E-02    0.210E-02
RMM:   3    -0.330329130383E+03    0.43330E-05   -0.56099E-05   806   0.224E-02    0.720E-03
RMM:   4    -0.330329130734E+03   -0.35087E-06   -0.46003E-06   571   0.633E-03
 102 F= -.33032913E+03 E0= -.33032276E+03  d E =-.309424E-03
       N       E                     dE             d eps       ncg     rms          rms(c)
DAV:   1    -0.330329257206E+03   -0.12682E-03   -0.98920E-02   784   0.823E-01    0.320E-02
RMM:   2    -0.330329303549E+03   -0.46342E-04   -0.67209E-04   784   0.839E-02    0.220E-02
RMM:   3    -0.330329298894E+03    0.46546E-05   -0.58940E-05   796   0.229E-02    0.706E-03
RMM:   4    -0.330329299196E+03   -0.30219E-06   -0.47225E-06   576   0.641E-03
 103 F= -.33032930E+03 E0= -.33032293E+03  d E =-.168462E-03
       N       E                     dE             d eps       ncg     rms          rms(c)
DAV:   1    -0.330329313363E+03   -0.14469E-04   -0.26674E-02   784   0.427E-01    0.169E-02
RMM:   2    -0.330329326254E+03   -0.12891E-04   -0.18528E-04   784   0.441E-02    0.116E-02
RMM:   3    -0.330329324988E+03    0.12656E-05   -0.16610E-05   791   0.121E-02    0.369E-03
RMM:   4    -0.330329325055E+03   -0.66737E-07   -0.12473E-06   479   0.351E-03
 104 F= -.33032933E+03 E0= -.33032296E+03  d E =-.194321E-03
       N       E                     dE             d eps       ncg     rms          rms(c)
DAV:   1    -0.330329446846E+03   -0.12186E-03   -0.56485E-02   784   0.638E-01    0.267E-02
RMM:   2    -0.330329472130E+03   -0.25284E-04   -0.42211E-04   784   0.667E-02    0.182E-02
RMM:   3    -0.330329466434E+03    0.56961E-05   -0.42005E-05   805   0.190E-02    0.557E-03
RMM:   4    -0.330329466157E+03    0.27718E-06   -0.29412E-06   513   0.520E-03
 105 F= -.33032947E+03 E0= -.33032309E+03  d E =-.141102E-03
       N       E                     dE             d eps       ncg     rms          rms(c)
DAV:   1    -0.330329483006E+03   -0.16572E-04   -0.15162E-02   798   0.331E-01    0.141E-02
RMM:   2    -0.330329489871E+03   -0.68652E-05   -0.11627E-04   784   0.351E-02    0.957E-03
RMM:   3    -0.330329488222E+03    0.16493E-05   -0.11883E-05   784   0.101E-02    0.293E-03
RMM:   4    -0.330329488193E+03    0.29255E-07   -0.85531E-07   472   0.299E-03
 106 F= -.33032949E+03 E0= -.33032311E+03  d E =-.163138E-03
       N       E                     dE             d eps       ncg     rms          rms(c)
DAV:   1    -0.330329612069E+03   -0.12385E-03   -0.68172E-02   784   0.687E-01    0.281E-02
RMM:   2    -0.330329640130E+03   -0.28061E-04   -0.47057E-04   784   0.702E-02    0.190E-02
RMM:   3    -0.330329633411E+03    0.67190E-05   -0.43846E-05   796   0.194E-02    0.592E-03
RMM:   4    -0.330329632997E+03    0.41439E-06   -0.35630E-06   552   0.561E-03
 107 F= -.33032963E+03 E0= -.33032326E+03  d E =-.144804E-03
       N       E                     dE             d eps       ncg     rms          rms(c)
DAV:   1    -0.330329658460E+03   -0.25049E-04   -0.50197E-02   784   0.590E-01    0.243E-02
RMM:   2    -0.330329679559E+03   -0.21098E-04   -0.35285E-04   784   0.609E-02    0.165E-02
RMM:   3    -0.330329674520E+03    0.50383E-05   -0.33161E-05   798   0.168E-02    0.520E-03
RMM:   4    -0.330329674290E+03    0.23068E-06   -0.25857E-06   507   0.485E-03
 108 F= -.33032967E+03 E0= -.33032330E+03  d E =-.186097E-03
       N       E                     dE             d eps       ncg     rms          rms(c)
DAV:   1    -0.330329775450E+03   -0.10093E-03   -0.55949E-02   784   0.606E-01    0.235E-02
RMM:   2    -0.330329799020E+03   -0.23570E-04   -0.35993E-04   784   0.606E-02    0.160E-02
RMM:   3    -0.330329795953E+03    0.30670E-05   -0.33579E-05   796   0.171E-02    0.461E-03
RMM:   4    -0.330329796122E+03   -0.16905E-06   -0.22792E-06   503   0.462E-03
 109 F= -.33032980E+03 E0= -.33032342E+03  d E =-.121832E-03
       N       E                     dE             d eps       ncg     rms          rms(c)
DAV:   1    -0.330329826744E+03   -0.30791E-04   -0.28178E-02   784   0.430E-01    0.168E-02
RMM:   2    -0.330329838717E+03   -0.11974E-04   -0.18291E-04   784   0.432E-02    0.114E-02
RMM:   3    -0.330329837201E+03    0.15161E-05   -0.17454E-05   790   0.123E-02    0.328E-03
RMM:   4    -0.330329837310E+03   -0.10825E-06   -0.11653E-06   476   0.336E-03
 110 F= -.33032984E+03 E0= -.33032346E+03  d E =-.163020E-03
       N       E                     dE             d eps       ncg     rms          rms(c)
DAV:   1    -0.330329767792E+03    0.69409E-04   -0.11261E-01   784   0.859E-01    0.334E-02
RMM:   2    -0.330329814594E+03   -0.46802E-04   -0.72296E-04   784   0.860E-02    0.226E-02
RMM:   3    -0.330329808351E+03    0.62431E-05   -0.67317E-05   799   0.243E-02    0.673E-03
RMM:   4    -0.330329808411E+03   -0.59521E-07   -0.52349E-06   597   0.659E-03
 111 F= -.33032981E+03 E0= -.33032343E+03  d E =-.134121E-03
       N       E                     dE             d eps       ncg     rms          rms(c)
DAV:   1    -0.330329824823E+03   -0.16472E-04   -0.53456E-02   784   0.592E-01    0.226E-02
RMM:   2    -0.330329846832E+03   -0.22008E-04   -0.33290E-04   784   0.581E-02    0.152E-02
RMM:   3    -0.330329844522E+03    0.23098E-05   -0.30609E-05   790   0.165E-02    0.418E-03
RMM:   4    -0.330329844808E+03   -0.28652E-06   -0.19964E-06   496   0.450E-03
 112 F= -.33032984E+03 E0= -.33032347E+03  d E =-.170519E-03
       N       E                     dE             d eps       ncg     rms          rms(c)
DAV:   1    -0.330329957034E+03   -0.11251E-03   -0.53552E-02   784   0.569E-01    0.206E-02
RMM:   2    -0.330329978107E+03   -0.21073E-04   -0.30124E-04   784   0.546E-02    0.139E-02
RMM:   3    -0.330329976429E+03    0.16782E-05   -0.24655E-05   789   0.150E-02    0.388E-03
RMM:   4    -0.330329976605E+03   -0.17647E-06   -0.17853E-06   495   0.417E-03
 113 F= -.33032998E+03 E0= -.33032360E+03  d E =-.131797E-03
       N       E                     dE             d eps       ncg     rms          rms(c)
DAV:   1    -0.330330021435E+03   -0.45007E-04   -0.24392E-01   784   0.122E+00    0.445E-02
RMM:   2    -0.330330120428E+03   -0.98993E-04   -0.14042E-03   784   0.118E-01    0.301E-02
RMM:   3    -0.330330113788E+03    0.66395E-05   -0.11140E-04   794   0.321E-02    0.962E-03
RMM:   4    -0.330330114870E+03   -0.10811E-05   -0.11636E-05   753   0.941E-03    0.337E-03
RMM:   5    -0.330330114798E+03    0.71050E-07   -0.15307E-06   469   0.390E-03
 114 F= -.33033011E+03 E0= -.33032373E+03  d E =-.269990E-03
       N       E                     dE             d eps       ncg     rms          rms(c)
DAV:   1    -0.330330269699E+03   -0.15483E-03   -0.82642E-02   784   0.713E-01    0.276E-02
RMM:   2    -0.330330303117E+03   -0.33419E-04   -0.50512E-04   784   0.716E-02    0.187E-02
RMM:   3    -0.330330298865E+03    0.42523E-05   -0.47339E-05   801   0.201E-02    0.591E-03
RMM:   4    -0.330330298858E+03    0.70686E-08   -0.33807E-06   536   0.542E-03
 115 F= -.33033030E+03 E0= -.33032392E+03  d E =-.184060E-03
       N       E                     dE             d eps       ncg     rms          rms(c)
DAV:   1    -0.330330328242E+03   -0.29376E-04   -0.49291E-02   784   0.551E-01    0.217E-02
RMM:   2    -0.330330348444E+03   -0.20203E-04   -0.30677E-04   784   0.559E-02    0.147E-02
RMM:   3    -0.330330345987E+03    0.24571E-05   -0.29772E-05   803   0.158E-02    0.465E-03
RMM:   4    -0.330330345996E+03   -0.86802E-08   -0.18630E-06   490   0.414E-03
 116 F= -.33033035E+03 E0= -.33032397E+03  d E =-.231198E-03
       N       E                     dE             d eps       ncg     rms          rms(c)
DAV:   1    -0.330330477356E+03   -0.13137E-03   -0.10666E-01   784   0.775E-01    0.296E-02
RMM:   2    -0.330330515105E+03   -0.37750E-04   -0.58282E-04   784   0.749E-02    0.199E-02
RMM:   3    -0.330330509667E+03    0.54379E-05   -0.51366E-05   792   0.212E-02    0.563E-03
RMM:   4    -0.330330509725E+03   -0.57849E-07   -0.39629E-06   564   0.586E-03
 117 F= -.33033051E+03 E0= -.33032413E+03  d E =-.163729E-03
       N       E                     dE             d eps       ncg     rms          rms(c)
DAV:   1    -0.330330549854E+03   -0.40186E-04   -0.78885E-02   784   0.667E-01    0.257E-02
RMM:   2    -0.330330577780E+03   -0.27926E-04   -0.43646E-04   784   0.649E-02    0.173E-02
RMM:   3    -0.330330573796E+03    0.39835E-05   -0.39444E-05   792   0.185E-02    0.482E-03
RMM:   4    -0.330330573955E+03   -0.15905E-06   -0.28020E-06   522   0.501E-03
 118 F= -.33033057E+03 E0= -.33032420E+03  d E =-.227959E-03
       N       E                     dE             d eps       ncg     rms          rms(c)
DAV:   1    -0.330330705693E+03   -0.13190E-03   -0.12465E-01   784   0.855E-01    0.320E-02
RMM:   2    -0.330330755398E+03   -0.49705E-04   -0.72530E-04   784   0.851E-02    0.216E-02
RMM:   3    -0.330330750801E+03    0.45976E-05   -0.62169E-05   801   0.234E-02    0.718E-03
RMM:   4    -0.330330751265E+03   -0.46449E-06   -0.52211E-06   583   0.663E-03
 119 F= -.33033075E+03 E0= -.33032438E+03  d E =-.177310E-03
       N       E                     dE             d eps       ncg     rms          rms(c)
DAV:   1    -0.330330760789E+03   -0.99880E-05   -0.20461E-02   812   0.347E-01    0.133E-02
RMM:   2    -0.330330769304E+03   -0.85157E-05   -0.12218E-04   784   0.350E-02    0.900E-03
RMM:   3    -0.330330768955E+03    0.34893E-06   -0.11116E-05   787   0.981E-03    0.287E-03
RMM:   4    -0.330330769202E+03   -0.24655E-06   -0.78670E-07   473   0.281E-03
 120 F= -.33033077E+03 E0= -.33032439E+03  d E =-.195246E-03
       N       E                     dE             d eps       ncg     rms          rms(c)
DAV:   1    -0.330330872487E+03   -0.10353E-03   -0.14469E-01   784   0.928E-01    0.334E-02
RMM:   2    -0.330330933840E+03   -0.61353E-04   -0.83892E-04   784   0.920E-02    0.225E-02
RMM:   3    -0.330330929833E+03    0.40067E-05   -0.63286E-05   806   0.240E-02    0.815E-03
RMM:   4    -0.330330930505E+03   -0.67146E-06   -0.66563E-06   652   0.728E-03
 121 F= -.33033093E+03 E0= -.33032455E+03  d E =-.161303E-03
       N       E                     dE             d eps       ncg     rms          rms(c)
DAV:   1    -0.330330937834E+03   -0.80012E-05   -0.15789E-02   784   0.307E-01    0.116E-02
RMM:   2    -0.330330944905E+03   -0.70707E-05   -0.95597E-05   784   0.311E-02    0.783E-03
RMM:   3    -0.330330944618E+03    0.28712E-06   -0.73809E-06   687   0.827E-03
 122 F= -.33033094E+03 E0= -.33032457E+03  d E =-.175416E-03
       N       E                     dE             d eps       ncg     rms          rms(c)
DAV:   1    -0.330331039770E+03   -0.94865E-04   -0.11219E-01   784   0.846E-01    0.332E-02
RMM:   2    -0.330331086179E+03   -0.46409E-04   -0.73342E-04   784   0.869E-02    0.225E-02
RMM:   3    -0.330331078572E+03    0.76070E-05   -0.65733E-05   810   0.241E-02    0.768E-03
RMM:   4    -0.330331078038E+03    0.53481E-06   -0.53492E-06   621   0.692E-03
 123 F= -.33033108E+03 E0= -.33032470E+03  d E =-.133420E-03
       N       E                     dE             d eps       ncg     rms          rms(c)
DAV:   1    -0.330331079558E+03   -0.98583E-06   -0.18884E-03   882   0.110E-01    0.469E-03
RMM:   2    -0.330331080445E+03   -0.88706E-06   -0.13730E-05   761   0.121E-02    0.319E-03
RMM:   3    -0.330331080371E+03    0.73895E-07   -0.11561E-06   465   0.359E-03
 124 F= -.33033108E+03 E0= -.33032470E+03  d E =-.135753E-03
       N       E                     dE             d eps       ncg     rms          rms(c)
DAV:   1    -0.330331156902E+03   -0.76457E-04   -0.67039E-02   784   0.681E-01    0.278E-02
RMM:   2    -0.330331184800E+03   -0.27897E-04   -0.47992E-04   784   0.711E-02    0.188E-02
RMM:   3    -0.330331177547E+03    0.72524E-05   -0.42243E-05   800   0.194E-02    0.676E-03
RMM:   4    -0.330331176801E+03    0.74641E-06   -0.43576E-06   582   0.614E-03
 125 F= -.33033118E+03 E0= -.33032480E+03  d E =-.964294E-04
       N       E                     dE             d eps       ncg     rms          rms(c)
DAV:   1    -0.330331175466E+03    0.20816E-05   -0.86658E-03   840   0.245E-01    0.103E-02
RMM:   2    -0.330331179212E+03   -0.37462E-05   -0.64928E-05   784   0.263E-02    0.697E-03
RMM:   3    -0.330331178261E+03    0.95098E-06   -0.56850E-06   641   0.726E-03
 126 F= -.33033118E+03 E0= -.33032481E+03  d E =-.978894E-04
       N       E                     dE             d eps       ncg     rms          rms(c)
DAV:   1    -0.330331227939E+03   -0.48727E-04   -0.53689E-02   784   0.604E-01    0.237E-02
RMM:   2    -0.330331252214E+03   -0.24275E-04   -0.37571E-04   784   0.624E-02    0.161E-02
RMM:   3    -0.330331248418E+03    0.37967E-05   -0.33626E-05   807   0.173E-02    0.560E-03
RMM:   4    -0.330331248296E+03    0.12179E-06   -0.28002E-06   517   0.513E-03
 127 F= -.33033125E+03 E0= -.33032488E+03  d E =-.700350E-04
       N       E                     dE             d eps       ncg     rms          rms(c)
DAV:   1    -0.330331251968E+03   -0.35509E-05   -0.85009E-03   840   0.241E-01    0.958E-03
RMM:   2    -0.330331256009E+03   -0.40401E-05   -0.61174E-05   784   0.253E-02    0.647E-03
RMM:   3    -0.330331255536E+03    0.47269E-06   -0.53201E-06   626   0.704E-03
 128 F= -.33033126E+03 E0= -.33032488E+03  d E =-.772751E-04
       N       E                     dE             d eps       ncg     rms          rms(c)
DAV:   1    -0.330331328739E+03   -0.72731E-04   -0.29875E-02   784   0.476E-01    0.190E-02
RMM:   2    -0.330331345813E+03   -0.17074E-04   -0.24016E-04   784   0.511E-02    0.129E-02
RMM:   3    -0.330331344657E+03    0.11567E-05   -0.20492E-05   817   0.138E-02    0.491E-03
RMM:   4    -0.330331344951E+03   -0.29466E-06   -0.19468E-06   485   0.437E-03
 129 F= -.33033134E+03 E0= -.33032497E+03  d E =-.894154E-04
       N       E                     dE             d eps       ncg     rms          rms(c)
DAV:   1    -0.330331352770E+03   -0.81139E-05   -0.12238E-02   784   0.305E-01    0.123E-02
RMM:   2    -0.330331359846E+03   -0.70759E-05   -0.98977E-05   784   0.329E-02    0.828E-03
RMM:   3    -0.330331359366E+03    0.48082E-06   -0.80808E-06   742   0.877E-03
 130 F= -.33033136E+03 E0= -.33032498E+03  d E =-.103830E-03
       N       E                     dE             d eps       ncg     rms          rms(c)
DAV:   1    -0.330331414814E+03   -0.54968E-04   -0.19778E-02   784   0.386E-01    0.157E-02
RMM:   2    -0.330331425773E+03   -0.10958E-04   -0.15741E-04   784   0.410E-02    0.107E-02
RMM:   3    -0.330331424826E+03    0.94712E-06   -0.13847E-05   804   0.113E-02    0.389E-03
RMM:   4    -0.330331424894E+03   -0.67794E-07   -0.12761E-06   472   0.369E-03
 131 F= -.33033142E+03 E0= -.33032505E+03  d E =-.655280E-04
       N       E                     dE             d eps       ncg     rms          rms(c)
DAV:   1    -0.330331441242E+03   -0.16416E-04   -0.45733E-02   784   0.587E-01    0.236E-02
RMM:   2    -0.330331465129E+03   -0.23887E-04   -0.35834E-04   784   0.619E-02    0.160E-02
RMM:   3    -0.330331462178E+03    0.29506E-05   -0.31380E-05   810   0.168E-02    0.580E-03
RMM:   4    -0.330331462180E+03   -0.13970E-08   -0.29837E-06   523   0.515E-03
 132 F= -.33033146E+03 E0= -.33032508E+03  d E =-.102814E-03
       N       E                     dE             d eps       ncg     rms          rms(c)
DAV:   1    -0.330331538585E+03   -0.76407E-04   -0.27621E-02   812   0.476E-01    0.205E-02
RMM:   2    -0.330331552941E+03   -0.14355E-04   -0.24405E-04   784   0.516E-02    0.138E-02
RMM:   3    -0.330331550185E+03    0.27559E-05   -0.24328E-05   808   0.147E-02    0.438E-03
RMM:   4    -0.330331550204E+03   -0.18805E-07   -0.18056E-06   481   0.422E-03
 133 F= -.33033155E+03 E0= -.33032518E+03  d E =-.880241E-04
       N       E                     dE             d eps       ncg     rms          rms(c)
DAV:   1    -0.330331564856E+03   -0.14671E-04   -0.12487E-02   812   0.320E-01    0.139E-02
RMM:   2    -0.330331571579E+03   -0.67227E-05   -0.11189E-04   784   0.350E-02    0.933E-03
RMM:   3    -0.330331570483E+03    0.10959E-05   -0.11083E-05   784   0.992E-03    0.300E-03
RMM:   4    -0.330331570596E+03   -0.11251E-06   -0.92175E-07   470   0.314E-03
 134 F= -.33033157E+03 E0= -.33032520E+03  d E =-.108416E-03
       N       E                     dE             d eps       ncg     rms          rms(c)
DAV:   1    -0.330331636195E+03   -0.65712E-04   -0.21972E-02   784   0.443E-01    0.184E-02
RMM:   2    -0.330331650209E+03   -0.14014E-04   -0.21250E-04   784   0.486E-02    0.125E-02
RMM:   3    -0.330331648613E+03    0.15956E-05   -0.18873E-05   802   0.129E-02    0.471E-03
RMM:   4    -0.330331648750E+03   -0.13668E-06   -0.18067E-06   481   0.415E-03
 135 F= -.33033165E+03 E0= -.33032528E+03  d E =-.781546E-04
       N       E                     dE             d eps       ncg     rms          rms(c)
DAV:   1    -0.330331659532E+03   -0.10918E-04   -0.89418E-03   784   0.283E-01    0.119E-02
RMM:   2    -0.330331665524E+03   -0.59922E-05   -0.88382E-05   784   0.314E-02    0.811E-03
RMM:   3    -0.330331665034E+03    0.49033E-06   -0.77114E-06   736   0.836E-03
 136 F= -.33033167E+03 E0= -.33032529E+03  d E =-.944379E-04
       N       E                     dE             d eps       ncg     rms          rms(c)
DAV:   1    -0.330331708358E+03   -0.42834E-04   -0.17535E-02   784   0.410E-01    0.173E-02
RMM:   2    -0.330331720641E+03   -0.12283E-04   -0.18380E-04   784   0.454E-02    0.117E-02
RMM:   3    -0.330331719830E+03    0.81049E-06   -0.17224E-05   806   0.124E-02    0.427E-03
RMM:   4    -0.330331720053E+03   -0.22312E-06   -0.14995E-06   479   0.389E-03
 137 F= -.33033172E+03 E0= -.33032534E+03  d E =-.550200E-04
       N       E                     dE             d eps       ncg     rms          rms(c)
DAV:   1    -0.330331722802E+03   -0.29721E-05   -0.18047E-03   812   0.131E-01    0.561E-03
RMM:   2    -0.330331724206E+03   -0.14035E-05   -0.19401E-05   784   0.148E-02    0.377E-03
RMM:   3    -0.330331724194E+03    0.12111E-07   -0.14835E-06   476   0.405E-03
 138 F= -.33033172E+03 E0= -.33032535E+03  d E =-.591603E-04
       N       E                     dE             d eps       ncg     rms          rms(c)
DAV:   1    -0.330331760809E+03   -0.36603E-04   -0.19172E-02   784   0.429E-01    0.176E-02
RMM:   2    -0.330331773726E+03   -0.12916E-04   -0.19689E-04   784   0.467E-02    0.120E-02
RMM:   3    -0.330331772527E+03    0.11990E-05   -0.18162E-05   792   0.128E-02    0.411E-03
RMM:   4    -0.330331772641E+03   -0.11384E-06   -0.15887E-06   480   0.399E-03
 139 F= -.33033177E+03 E0= -.33032539E+03  d E =-.484468E-04
       N       E                     dE             d eps       ncg     rms          rms(c)
DAV:   1    -0.330331774838E+03   -0.23108E-05   -0.24720E-03   840   0.154E-01    0.644E-03
RMM:   2    -0.330331776603E+03   -0.17658E-05   -0.26554E-05   784   0.172E-02    0.439E-03
RMM:   3    -0.330331776410E+03    0.19301E-06   -0.21497E-06   500   0.474E-03
 140 F= -.33033178E+03 E0= -.33032540E+03  d E =-.522165E-04
       N       E                     dE             d eps       ncg     rms          rms(c)
DAV:   1    -0.330331816034E+03   -0.39430E-04   -0.15842E-02   784   0.392E-01    0.169E-02
RMM:   2    -0.330331825885E+03   -0.98515E-05   -0.16859E-04   784   0.432E-02    0.114E-02
RMM:   3    -0.330331824073E+03    0.18118E-05   -0.16801E-05   797   0.122E-02    0.372E-03
RMM:   4    -0.330331823966E+03    0.10745E-06   -0.12879E-06   474   0.365E-03
 141 F= -.33033182E+03 E0= -.33032545E+03  d E =-.475557E-04
       N       E                     dE             d eps       ncg     rms          rms(c)
DAV:   1    -0.330331831155E+03   -0.70815E-05   -0.84616E-03   812   0.286E-01    0.124E-02
RMM:   2    -0.330331836493E+03   -0.53382E-05   -0.91230E-05   784   0.318E-02    0.835E-03
RMM:   3    -0.330331835428E+03    0.10655E-05   -0.88945E-06   767   0.891E-03    0.275E-03
RMM:   4    -0.330331835390E+03    0.37651E-07   -0.79252E-07   467   0.289E-03
 142 F= -.33033184E+03 E0= -.33032546E+03  d E =-.589797E-04
       N       E                     dE             d eps       ncg     rms          rms(c)
DAV:   1    -0.330331876324E+03   -0.40897E-04   -0.19045E-02   784   0.428E-01    0.183E-02
RMM:   2    -0.330331888562E+03   -0.12238E-04   -0.19965E-04   784   0.471E-02    0.124E-02
RMM:   3    -0.330331886647E+03    0.19144E-05   -0.19011E-05   790   0.131E-02    0.392E-03
RMM:   4    -0.330331886651E+03   -0.34670E-08   -0.15798E-06   483   0.388E-03
 143 F= -.33033189E+03 E0= -.33032551E+03  d E =-.512608E-04
       N       E                     dE             d eps       ncg     rms          rms(c)
DAV:   1    -0.330331890444E+03   -0.37964E-05   -0.38591E-03   812   0.193E-01    0.837E-03
RMM:   2    -0.330331893044E+03   -0.26007E-05   -0.41768E-05   784   0.215E-02    0.567E-03
RMM:   3    -0.330331892671E+03    0.37315E-06   -0.37187E-06   558   0.603E-03
 144 F= -.33033189E+03 E0= -.33032552E+03  d E =-.572812E-04
       N       E                     dE             d eps       ncg     rms          rms(c)
DAV:   1    -0.330331932190E+03   -0.39146E-04   -0.19933E-02   784   0.445E-01    0.187E-02
RMM:   2    -0.330331946569E+03   -0.14379E-04   -0.21200E-04   784   0.485E-02    0.126E-02
RMM:   3    -0.330331945731E+03    0.83784E-06   -0.19685E-05   793   0.134E-02    0.406E-03
RMM:   4    -0.330331945965E+03   -0.23364E-06   -0.16544E-06   484   0.395E-03
 145 F= -.33033195E+03 E0= -.33032557E+03  d E =-.532939E-04
       N       E                     dE             d eps       ncg     rms          rms(c)
DAV:   1    -0.330331949116E+03   -0.33850E-05   -0.25470E-03   784   0.159E-01    0.678E-03
RMM:   2    -0.330331951075E+03   -0.19581E-05   -0.27956E-05   784   0.177E-02    0.456E-03
RMM:   3    -0.330331951013E+03    0.61798E-07   -0.22324E-06   500   0.488E-03
 146 F= -.33033195E+03 E0= -.33032557E+03  d E =-.583416E-04
       N       E                     dE             d eps       ncg     rms          rms(c)
DAV:   1    -0.330331993421E+03   -0.42347E-04   -0.22458E-02   784   0.471E-01    0.204E-02
RMM:   2    -0.330332009303E+03   -0.15882E-04   -0.23938E-04   784   0.517E-02    0.137E-02
RMM:   3    -0.330332008163E+03    0.11403E-05   -0.22900E-05   798   0.143E-02    0.428E-03
RMM:   4    -0.330332008349E+03   -0.18602E-06   -0.17498E-06   483   0.411E-03
 147 F= -.33033201E+03 E0= -.33032563E+03  d E =-.573362E-04
       N       E                     dE             d eps       ncg     rms          rms(c)
DAV:   1    -0.330332011077E+03   -0.29143E-05   -0.73646E-03   784   0.270E-01    0.117E-02
RMM:   2    -0.330332016449E+03   -0.53720E-05   -0.80023E-05   784   0.299E-02    0.790E-03
RMM:   3    -0.330332016114E+03    0.33532E-06   -0.73963E-06   713   0.823E-03
 148 F= -.33033202E+03 E0= -.33032564E+03  d E =-.651010E-04
       N       E                     dE             d eps       ncg     rms          rms(c)
DAV:   1    -0.330332052469E+03   -0.36020E-04   -0.19158E-02   784   0.431E-01    0.192E-02
RMM:   2    -0.330332065278E+03   -0.12808E-04   -0.20557E-04   784   0.476E-02    0.130E-02
RMM:   3    -0.330332063782E+03    0.14959E-05   -0.20098E-05   798   0.135E-02    0.362E-03
RMM:   4    -0.330332063899E+03   -0.11713E-06   -0.13769E-06   475   0.375E-03
 149 F= -.33033206E+03 E0= -.33032569E+03  d E =-.477853E-04
       N       E                     dE             d eps       ncg     rms          rms(c)
DAV:   1    -0.330332066359E+03   -0.25767E-05   -0.18636E-02   784   0.425E-01    0.188E-02
RMM:   2    -0.330332078518E+03   -0.12160E-04   -0.19865E-04   784   0.468E-02    0.127E-02
RMM:   3    -0.330332076899E+03    0.16196E-05   -0.19124E-05   791   0.132E-02    0.358E-03
RMM:   4    -0.330332077039E+03   -0.14051E-06   -0.14026E-06   480   0.370E-03
 150 F= -.33033208E+03 E0= -.33032570E+03  d E =-.609253E-04
       N       E                     dE             d eps       ncg     rms          rms(c)
DAV:   1    -0.330332117073E+03   -0.40174E-04   -0.12810E-02   784   0.348E-01    0.151E-02
RMM:   2    -0.330332125299E+03   -0.82264E-05   -0.13039E-04   784   0.379E-02    0.102E-02
RMM:   3    -0.330332124537E+03    0.76250E-06   -0.12451E-05   786   0.107E-02    0.275E-03
RMM:   4    -0.330332124701E+03   -0.16390E-06   -0.88509E-07   471   0.296E-03
 151 F= -.33033212E+03 E0= -.33032575E+03  d E =-.476614E-04
       N       E                     dE             d eps       ncg     rms          rms(c)
DAV:   1    -0.330332100531E+03    0.24006E-04   -0.11517E-01   784   0.104E+00    0.451E-02
RMM:   2    -0.330332172660E+03   -0.72130E-04   -0.11600E-03   784   0.113E-01    0.304E-02
RMM:   3    -0.330332163526E+03    0.91338E-05   -0.11114E-04   797   0.318E-02    0.829E-03
RMM:   4    -0.330332164354E+03   -0.82753E-06   -0.95507E-06   686   0.849E-03
 152 F= -.33033216E+03 E0= -.33032578E+03  d E =-.873149E-04
       N       E                     dE             d eps       ncg     rms          rms(c)
DAV:   1    -0.330332197700E+03   -0.34173E-04   -0.22744E-02   784   0.459E-01    0.198E-02
RMM:   2    -0.330332212650E+03   -0.14950E-04   -0.22764E-04   784   0.502E-02    0.134E-02
RMM:   3    -0.330332211737E+03    0.91263E-06   -0.21447E-05   787   0.141E-02    0.361E-03
RMM:   4    -0.330332212073E+03   -0.33563E-06   -0.15514E-06   487   0.378E-03
 153 F= -.33033221E+03 E0= -.33032583E+03  d E =-.477188E-04
       N       E                     dE             d eps       ncg     rms          rms(c)
DAV:   1    -0.330332219160E+03   -0.74230E-05   -0.85182E-03   784   0.281E-01    0.120E-02
RMM:   2    -0.330332224802E+03   -0.56418E-05   -0.84766E-05   784   0.306E-02    0.811E-03
RMM:   3    -0.330332224506E+03    0.29596E-06   -0.79214E-06   730   0.857E-03
 154 F= -.33033222E+03 E0= -.33032585E+03  d E =-.601519E-04
       N       E                     dE             d eps       ncg     rms          rms(c)
DAV:   1    -0.330332188307E+03    0.36495E-04   -0.33940E-02   784   0.560E-01    0.241E-02
RMM:   2    -0.330332210580E+03   -0.22274E-04   -0.33738E-04   784   0.610E-02    0.163E-02
RMM:   3    -0.330332209110E+03    0.14700E-05   -0.31951E-05   797   0.172E-02    0.439E-03
RMM:   4    -0.330332209415E+03   -0.30469E-06   -0.23794E-06   509   0.458E-03
 155 F= -.33033221E+03 E0= -.33032583E+03  d E =-.450611E-04
       N       E                     dE             d eps       ncg     rms          rms(c)
DAV:   1    -0.330332216232E+03   -0.71213E-05   -0.20223E-02   784   0.432E-01    0.182E-02
RMM:   2    -0.330332227914E+03   -0.11682E-04   -0.19130E-04   784   0.461E-02    0.122E-02
RMM:   3    -0.330332226688E+03    0.12260E-05   -0.18066E-05   783   0.129E-02    0.320E-03
RMM:   4    -0.330332226850E+03   -0.16260E-06   -0.12294E-06   482   0.347E-03
 156 F= -.33033223E+03 E0= -.33032585E+03  d E =-.624964E-04
       N       E                     dE             d eps       ncg     rms          rms(c)
DAV:   1    -0.330332271628E+03   -0.44941E-04   -0.31172E-03   840   0.183E-01    0.951E-03
RMM:   2    -0.330332273387E+03   -0.17583E-05   -0.40333E-05   784   0.215E-02    0.628E-03
RMM:   3    -0.330332272358E+03    0.10289E-05   -0.37414E-06   544   0.588E-03    0.227E-03
RMM:   4    -0.330332272262E+03    0.96265E-07   -0.70111E-07   446   0.292E-03
 157 F= -.33033227E+03 E0= -.33032590E+03  d E =-.454112E-04
       N       E                     dE             d eps       ncg     rms          rms(c)
DAV:   1    -0.330332294514E+03   -0.22156E-04   -0.63563E-03   784   0.261E-01    0.137E-02
RMM:   2    -0.330332298530E+03   -0.40156E-05   -0.85450E-05   784   0.312E-02    0.905E-03
RMM:   3    -0.330332296518E+03    0.20115E-05   -0.85941E-06   776   0.849E-03    0.340E-03
RMM:   4    -0.330332296208E+03    0.31067E-06   -0.92763E-07   466   0.318E-03
 158 F= -.33033230E+03 E0= -.33032592E+03  d E =-.693573E-04
       N       E                     dE             d eps       ncg     rms          rms(c)
DAV:   1    -0.330332328957E+03   -0.32439E-04   -0.28570E-03   854   0.172E-01    0.991E-03
RMM:   2    -0.330332328872E+03    0.85516E-07   -0.31530E-05   784   0.188E-02    0.641E-03
RMM:   3    -0.330332327133E+03    0.17388E-05   -0.44788E-06   596   0.603E-03    0.167E-03
RMM:   4    -0.330332327085E+03    0.48203E-07   -0.44847E-07   458   0.241E-03
 159 F= -.33033233E+03 E0= -.33032595E+03  d E =-.308769E-04
       N       E                     dE             d eps       ncg     rms          rms(c)
DAV:   1    -0.330332340420E+03   -0.13287E-04   -0.28767E-03   812   0.173E-01    0.994E-03
RMM:   2    -0.330332340397E+03    0.22241E-07   -0.32364E-05   784   0.191E-02    0.642E-03
RMM:   3    -0.330332338712E+03    0.16857E-05   -0.46868E-06   613   0.613E-03    0.169E-03
RMM:   4    -0.330332338695E+03    0.16409E-07   -0.44182E-07   458   0.238E-03
 160 F= -.33033234E+03 E0= -.33032596E+03  d E =-.424875E-04
       N       E                     dE             d eps       ncg     rms          rms(c)
DAV:   1    -0.330332363951E+03   -0.25240E-04   -0.39324E-03   784   0.199E-01    0.101E-02
RMM:   2    -0.330332365345E+03   -0.13934E-05   -0.41375E-05   784   0.215E-02    0.659E-03
RMM:   3    -0.330332364136E+03    0.12088E-05   -0.45984E-06   604   0.632E-03    0.189E-03
RMM:   4    -0.330332364159E+03   -0.22686E-07   -0.53072E-07   459   0.259E-03
 161 F= -.33033236E+03 E0= -.33032599E+03  d E =-.254635E-04
       N       E                     dE             d eps       ncg     rms          rms(c)
DAV:   1    -0.330332368407E+03   -0.42715E-05   -0.11610E-03   840   0.108E-01    0.549E-03
RMM:   2    -0.330332368861E+03   -0.45339E-06   -0.12811E-05   784   0.120E-02    0.360E-03
RMM:   3    -0.330332368516E+03    0.34477E-06   -0.12479E-06   463   0.353E-03
 162 F= -.33033237E+03 E0= -.33032599E+03  d E =-.298210E-04
       N       E                     dE             d eps       ncg     rms          rms(c)
DAV:   1    -0.330332390238E+03   -0.21377E-04   -0.46879E-03   784   0.208E-01    0.940E-03
RMM:   2    -0.330332392760E+03   -0.25216E-05   -0.42475E-05   784   0.218E-02    0.621E-03
RMM:   3    -0.330332392275E+03    0.48496E-06   -0.36590E-06   547   0.584E-03
 163 F= -.33033239E+03 E0= -.33032601E+03  d E =-.237588E-04
       N       E                     dE             d eps       ncg     rms          rms(c)
DAV:   1    -0.330332395770E+03   -0.30106E-05   -0.27286E-03   784   0.159E-01    0.729E-03
RMM:   2    -0.330332397426E+03   -0.16554E-05   -0.25816E-05   784   0.169E-02    0.487E-03
RMM:   3    -0.330332397185E+03    0.24044E-06   -0.20563E-06   491   0.461E-03
 164 F= -.33033240E+03 E0= -.33032602E+03  d E =-.286694E-04
       N       E                     dE             d eps       ncg     rms          rms(c)
DAV:   1    -0.330332414432E+03   -0.17006E-04   -0.48934E-03   784   0.200E-01    0.871E-03
RMM:   2    -0.330332417033E+03   -0.26012E-05   -0.38375E-05   784   0.204E-02    0.572E-03
RMM:   3    -0.330332416943E+03    0.89920E-07   -0.31878E-06   530   0.567E-03
 165 F= -.33033242E+03 E0= -.33032604E+03  d E =-.197575E-04
       N       E                     dE             d eps       ncg     rms          rms(c)
DAV:   1    -0.330332423057E+03   -0.60236E-05   -0.66231E-03   784   0.232E-01    0.102E-02
RMM:   2    -0.330332426598E+03   -0.35412E-05   -0.52562E-05   784   0.239E-02    0.672E-03
RMM:   3    -0.330332426416E+03    0.18220E-06   -0.45743E-06   592   0.664E-03
 166 F= -.33033243E+03 E0= -.33032605E+03  d E =-.292301E-04
       N       E                     dE             d eps       ncg     rms          rms(c)
DAV:   1    -0.330332448254E+03   -0.21656E-04   -0.55531E-03   784   0.204E-01    0.939E-03
RMM:   2    -0.330332450759E+03   -0.25045E-05   -0.42292E-05   784   0.212E-02    0.619E-03
RMM:   3    -0.330332450357E+03    0.40159E-06   -0.41774E-06   575   0.628E-03
 167 F= -.33033245E+03 E0= -.33032607E+03  d E =-.239414E-04
       N       E                     dE             d eps       ncg     rms          rms(c)
DAV:   1    -0.330332460315E+03   -0.95567E-05   -0.71048E-03   798   0.231E-01    0.106E-02
RMM:   2    -0.330332463470E+03   -0.31543E-05   -0.54256E-05   784   0.241E-02    0.703E-03
RMM:   3    -0.330332462845E+03    0.62508E-06   -0.53634E-06   631   0.704E-03
 168 F= -.33033246E+03 E0= -.33032608E+03  d E =-.364290E-04
       N       E                     dE             d eps       ncg     rms          rms(c)
DAV:   1    -0.330332489939E+03   -0.26470E-04   -0.79420E-03   812   0.236E-01    0.111E-02
RMM:   2    -0.330332492966E+03   -0.30261E-05   -0.57191E-05   784   0.246E-02    0.723E-03
RMM:   3    -0.330332492157E+03    0.80841E-06   -0.56683E-06   647   0.720E-03
 169 F= -.33033249E+03 E0= -.33032611E+03  d E =-.293127E-04
       N       E                     dE             d eps       ncg     rms          rms(c)
DAV:   1    -0.330332498259E+03   -0.52932E-05   -0.70287E-03   812   0.222E-01    0.106E-02
RMM:   2    -0.330332501076E+03   -0.28175E-05   -0.51377E-05   784   0.233E-02    0.690E-03
RMM:   3    -0.330332500374E+03    0.70240E-06   -0.48990E-06   611   0.678E-03
 170 F= -.33033250E+03 E0= -.33032612E+03  d E =-.375294E-04
       N       E                     dE             d eps       ncg     rms          rms(c)
DAV:   1    -0.330332515963E+03   -0.14887E-04   -0.44602E-03   840   0.165E-01    0.723E-03
RMM:   2    -0.330332517707E+03   -0.17439E-05   -0.27058E-05   784   0.164E-02    0.476E-03
RMM:   3    -0.330332517551E+03    0.15569E-06   -0.22543E-06   493   0.486E-03
 171 F= -.33033252E+03 E0= -.33032614E+03  d E =-.171775E-04
       N       E                     dE             d eps       ncg     rms          rms(c)
DAV:   1    -0.330332527528E+03   -0.98209E-05   -0.89599E-03   784   0.233E-01    0.101E-02
RMM:   2    -0.330332530938E+03   -0.34101E-05   -0.53376E-05   784   0.231E-02    0.662E-03
RMM:   3    -0.330332530490E+03    0.44814E-06   -0.46688E-06   597   0.661E-03
 172 F= -.33033253E+03 E0= -.33032615E+03  d E =-.301161E-04
       N       E                     dE             d eps       ncg     rms          rms(c)
DAV:   1    -0.330332516363E+03    0.14575E-04   -0.35839E-02   784   0.467E-01    0.202E-02
RMM:   2    -0.330332529492E+03   -0.13129E-04   -0.21238E-04   784   0.460E-02    0.132E-02
RMM:   3    -0.330332527166E+03    0.23258E-05   -0.19750E-05   801   0.131E-02    0.351E-03
RMM:   4    -0.330332527193E+03   -0.27088E-07   -0.13075E-06   471   0.387E-03
 173 F= -.33033253E+03 E0= -.33032615E+03  d E =-.268190E-04
       N       E                     dE             d eps       ncg     rms          rms(c)
DAV:   1    -0.330332529919E+03   -0.27535E-05   -0.15755E-02   784   0.309E-01    0.132E-02
RMM:   2    -0.330332535327E+03   -0.54078E-05   -0.89484E-05   784   0.298E-02    0.861E-03
RMM:   3    -0.330332534504E+03    0.82326E-06   -0.81563E-06   757   0.852E-03
 174 F= -.33033253E+03 E0= -.33032616E+03  d E =-.341299E-04
       N       E                     dE             d eps       ncg     rms          rms(c)
DAV:   1    -0.330332563575E+03   -0.28247E-04   -0.84486E-03   854   0.225E-01    0.929E-03
RMM:   2    -0.330332566646E+03   -0.30711E-05   -0.48117E-05   784   0.222E-02    0.597E-03
RMM:   3    -0.330332566207E+03    0.43841E-06   -0.37910E-06   551   0.605E-03
 175 F= -.33033257E+03 E0= -.33032619E+03  d E =-.317034E-04
       N       E                     dE             d eps       ncg     rms          rms(c)
DAV:   1    -0.330332574563E+03   -0.79174E-05   -0.62546E-03   798   0.193E-01    0.839E-03
RMM:   2    -0.330332577168E+03   -0.26053E-05   -0.37667E-05   784   0.195E-02    0.551E-03
RMM:   3    -0.330332576905E+03    0.26290E-06   -0.29068E-06   521   0.548E-03
 176 F= -.33033258E+03 E0= -.33032620E+03  d E =-.424016E-04
       N       E                     dE             d eps       ncg     rms          rms(c)
DAV:   1    -0.330332606444E+03   -0.29276E-04   -0.72034E-03   798   0.206E-01    0.101E-02
RMM:   2    -0.330332608215E+03   -0.17715E-05   -0.44185E-05   784   0.213E-02    0.657E-03
RMM:   3    -0.330332606921E+03    0.12948E-05   -0.46916E-06   614   0.645E-03    0.177E-03
RMM:   4    -0.330332606852E+03    0.68656E-07   -0.45480E-07   452   0.267E-03
 177 F= -.33033261E+03 E0= -.33032623E+03  d E =-.299465E-04
       N       E                     dE             d eps       ncg     rms          rms(c)
DAV:   1    -0.330332616300E+03   -0.93793E-05   -0.68859E-03   840   0.201E-01    0.977E-03
RMM:   2    -0.330332617946E+03   -0.16465E-05   -0.42726E-05   784   0.210E-02    0.634E-03
RMM:   3    -0.330332616605E+03    0.13412E-05   -0.44453E-06   600   0.621E-03    0.175E-03
RMM:   4    -0.330332616550E+03    0.54972E-07   -0.45110E-07   451   0.251E-03
 178 F= -.33033262E+03 E0= -.33032624E+03  d E =-.396449E-04
       N       E                     dE             d eps       ncg     rms          rms(c)
DAV:   1    -0.330332645065E+03   -0.28460E-04   -0.93914E-03   812   0.227E-01    0.117E-02
RMM:   2    -0.330332646199E+03   -0.11335E-05   -0.54411E-05   784   0.233E-02    0.751E-03
RMM:   3    -0.330332643943E+03    0.22555E-05   -0.70741E-06   767   0.749E-03    0.194E-03
RMM:   4    -0.330332643851E+03    0.91990E-07   -0.38932E-07   459   0.217E-03
 179 F= -.33033264E+03 E0= -.33032626E+03  d E =-.273011E-04
       N       E                     dE             d eps       ncg     rms          rms(c)
DAV:   1    -0.330332654144E+03   -0.10201E-04   -0.90677E-03   812   0.223E-01    0.116E-02
RMM:   2    -0.330332655190E+03   -0.10456E-05   -0.53106E-05   784   0.230E-02    0.742E-03
RMM:   3    -0.330332652996E+03    0.21942E-05   -0.70356E-06   765   0.743E-03    0.195E-03
RMM:   4    -0.330332652949E+03    0.47256E-07   -0.38356E-07   459   0.210E-03
 180 F= -.33033265E+03 E0= -.33032627E+03  d E =-.363983E-04
       N       E                     dE             d eps       ncg     rms          rms(c)
DAV:   1    -0.330332674230E+03   -0.21234E-04   -0.72205E-03   840   0.192E-01    0.880E-03
RMM:   2    -0.330332675966E+03   -0.17364E-05   -0.37811E-05   784   0.190E-02    0.566E-03
RMM:   3    -0.330332675014E+03    0.95224E-06   -0.32810E-06   519   0.548E-03
 181 F= -.33033268E+03 E0= -.33032630E+03  d E =-.220655E-04
       N       E                     dE             d eps       ncg     rms          rms(c)
DAV:   1    -0.330332685225E+03   -0.92582E-05   -0.14806E-02   784   0.274E-01    0.128E-02
RMM:   2    -0.330332689055E+03   -0.38306E-05   -0.78465E-05   784   0.273E-02    0.823E-03
RMM:   3    -0.330332687159E+03    0.18959E-05   -0.72687E-06   720   0.783E-03    0.236E-03
RMM:   4    -0.330332687090E+03    0.69565E-07   -0.62213E-07   463   0.271E-03
 182 F= -.33033269E+03 E0= -.33032631E+03  d E =-.341410E-04
       N       E                     dE             d eps       ncg     rms          rms(c)
DAV:   1    -0.330332714778E+03   -0.27619E-04   -0.93188E-03   812   0.217E-01    0.914E-03
RMM:   2    -0.330332718314E+03   -0.35358E-05   -0.49532E-05   784   0.219E-02    0.593E-03
RMM:   3    -0.330332718032E+03    0.28220E-06   -0.36275E-06   538   0.595E-03
 183 F= -.33033272E+03 E0= -.33032634E+03  d E =-.309424E-04
       N       E                     dE             d eps       ncg     rms          rms(c)
DAV:   1    -0.330332725797E+03   -0.74828E-05   -0.94491E-03   812   0.218E-01    0.939E-03
RMM:   2    -0.330332729534E+03   -0.37371E-05   -0.50967E-05   784   0.222E-02    0.614E-03
RMM:   3    -0.330332729214E+03    0.31987E-06   -0.36736E-06   537   0.602E-03
 184 F= -.33033273E+03 E0= -.33032635E+03  d E =-.421246E-04
       N       E                     dE             d eps       ncg     rms          rms(c)
DAV:   1    -0.330332755247E+03   -0.25713E-04   -0.10560E-02   784   0.219E-01    0.941E-03
RMM:   2    -0.330332759132E+03   -0.38848E-05   -0.50976E-05   784   0.216E-02    0.612E-03
RMM:   3    -0.330332758967E+03    0.16563E-06   -0.36121E-06   536   0.596E-03
 185 F= -.33033276E+03 E0= -.33032638E+03  d E =-.297522E-04
       N       E                     dE             d eps       ncg     rms          rms(c)
DAV:   1    -0.330332770460E+03   -0.11328E-04   -0.22949E-02   798   0.324E-01    0.139E-02
RMM:   2    -0.330332778593E+03   -0.81330E-05   -0.11082E-04   784   0.319E-02    0.900E-03
RMM:   3    -0.330332777823E+03    0.77009E-06   -0.82463E-06   720   0.864E-03
 186 F= -.33033278E+03 E0= -.33032640E+03  d E =-.486089E-04
       N       E                     dE             d eps       ncg     rms          rms(c)
DAV:   1    -0.330332815633E+03   -0.37040E-04   -0.15461E-02   854   0.273E-01    0.133E-02
RMM:   2    -0.330332819724E+03   -0.40910E-05   -0.82124E-05   784   0.279E-02    0.864E-03
RMM:   3    -0.330332817963E+03    0.17609E-05   -0.87078E-06   781   0.861E-03    0.234E-03
RMM:   4    -0.330332817889E+03    0.74066E-07   -0.55886E-07   461   0.273E-03
 187 F= -.33033282E+03 E0= -.33032644E+03  d E =-.400659E-04
       N       E                     dE             d eps       ncg     rms          rms(c)
DAV:   1    -0.330332826418E+03   -0.84553E-05   -0.11304E-02   826   0.234E-01    0.112E-02
RMM:   2    -0.330332829395E+03   -0.29763E-05   -0.60192E-05   784   0.240E-02    0.727E-03
RMM:   3    -0.330332828131E+03    0.12641E-05   -0.63463E-06   715   0.729E-03    0.200E-03
RMM:   4    -0.330332828140E+03   -0.93369E-08   -0.44854E-07   453   0.241E-03
 188 F= -.33033283E+03 E0= -.33032645E+03  d E =-.503168E-04
       N       E                     dE             d eps       ncg     rms          rms(c)
DAV:   1    -0.330332857277E+03   -0.29147E-04   -0.16000E-02   812   0.267E-01    0.123E-02
RMM:   2    -0.330332861464E+03   -0.41863E-05   -0.74980E-05   784   0.260E-02    0.787E-03
RMM:   3    -0.330332860188E+03    0.12761E-05   -0.71925E-06   746   0.771E-03    0.223E-03
RMM:   4    -0.330332860199E+03   -0.11241E-07   -0.47960E-07   456   0.241E-03
 189 F= -.33033286E+03 E0= -.33032648E+03  d E =-.320588E-04
       N       E                     dE             d eps       ncg     rms          rms(c)
DAV:   1    -0.330332868158E+03   -0.79702E-05   -0.29696E-02   784   0.363E-01    0.168E-02
RMM:   2    -0.330332875825E+03   -0.76669E-05   -0.13972E-04   784   0.355E-02    0.107E-02
RMM:   3    -0.330332873357E+03    0.24678E-05   -0.13481E-05   787   0.105E-02    0.313E-03
RMM:   4    -0.330332873279E+03    0.77634E-07   -0.86104E-07   468   0.310E-03
 190 F= -.33033287E+03 E0= -.33032649E+03  d E =-.451392E-04
       N       E                     dE             d eps       ncg     rms          rms(c)
DAV:   1    -0.330332894531E+03   -0.21174E-04   -0.11110E-02   812   0.213E-01    0.912E-03
RMM:   2    -0.330332897903E+03   -0.33715E-05   -0.47467E-05   784   0.201E-02    0.587E-03
RMM:   3    -0.330332897612E+03    0.29019E-06   -0.35057E-06   530   0.570E-03
 191 F= -.33033290E+03 E0= -.33032652E+03  d E =-.243332E-04
       N       E                     dE             d eps       ncg     rms          rms(c)
DAV:   1    -0.330332907793E+03   -0.98908E-05   -0.35449E-02   784   0.380E-01    0.164E-02
RMM:   2    -0.330332918472E+03   -0.10678E-04   -0.15224E-04   784   0.359E-02    0.106E-02
RMM:   3    -0.330332917102E+03    0.13698E-05   -0.11922E-05   787   0.101E-02    0.278E-03
RMM:   4    -0.330332917194E+03   -0.91539E-07   -0.81883E-07   470   0.303E-03
 192 F= -.33033292E+03 E0= -.33032654E+03  d E =-.439144E-04
       N       E                     dE             d eps       ncg     rms          rms(c)
DAV:   1    -0.330332944762E+03   -0.27660E-04   -0.42045E-03   840   0.152E-01    0.736E-03
RMM:   2    -0.330332946386E+03   -0.16241E-05   -0.26150E-05   784   0.164E-02    0.477E-03
RMM:   3    -0.330332946155E+03    0.23070E-06   -0.20919E-06   481   0.456E-03
 193 F= -.33033295E+03 E0= -.33032657E+03  d E =-.289618E-04
       N       E                     dE             d eps       ncg     rms          rms(c)
DAV:   1    -0.330332959847E+03   -0.13460E-04   -0.11343E-02   840   0.249E-01    0.122E-02
RMM:   2    -0.330332963797E+03   -0.39504E-05   -0.70136E-05   784   0.268E-02    0.792E-03
RMM:   3    -0.330332962567E+03    0.12302E-05   -0.63789E-06   697   0.737E-03    0.273E-03
RMM:   4    -0.330332962488E+03    0.79239E-07   -0.59477E-07   460   0.288E-03
 194 F= -.33033296E+03 E0= -.33032658E+03  d E =-.452939E-04
       N       E                     dE             d eps       ncg     rms          rms(c)
DAV:   1    -0.330332988285E+03   -0.25718E-04   -0.63243E-03   868   0.182E-01    0.108E-02
RMM:   2    -0.330332987961E+03    0.32367E-06   -0.35506E-05   784   0.186E-02    0.675E-03
RMM:   3    -0.330332985720E+03    0.22417E-05   -0.52538E-06   646   0.640E-03    0.174E-03
RMM:   4    -0.330332985619E+03    0.10045E-06   -0.40832E-07   446   0.229E-03
 195 F= -.33033299E+03 E0= -.33032661E+03  d E =-.231317E-04
       N       E                     dE             d eps       ncg     rms          rms(c)
DAV:   1    -0.330332999632E+03   -0.13912E-04   -0.96910E-03   840   0.226E-01    0.135E-02
RMM:   2    -0.330332999017E+03    0.61522E-06   -0.54751E-05   784   0.232E-02    0.838E-03
RMM:   3    -0.330332995607E+03    0.34093E-05   -0.85507E-06   776   0.798E-03    0.222E-03
RMM:   4    -0.330332995459E+03    0.14805E-06   -0.49278E-07   454   0.231E-03
 196 F= -.33033300E+03 E0= -.33032661E+03  d E =-.329717E-04
       N       E                     dE             d eps       ncg     rms          rms(c)
DAV:   1    -0.330333014356E+03   -0.18749E-04   -0.30100E-03   840   0.153E-01    0.900E-03
RMM:   2    -0.330333014660E+03   -0.30365E-06   -0.28450E-05   784   0.179E-02    0.571E-03
RMM:   3    -0.330333013444E+03    0.12157E-05   -0.32799E-06   512   0.539E-03    0.178E-03
RMM:   4    -0.330333013509E+03   -0.64952E-07   -0.50113E-07   444   0.254E-03
 197 F= -.33033301E+03 E0= -.33032663E+03  d E =-.180496E-04
