# Supplementary material for: 3D hierarchical graphene matrices enable stable Zn anodes for aqueous Zn batteries
Source: Nat Commun. 2023 Jul 14;14:4205. doi: 10.1038/s41467-023-39947-8 (PMC10349079; doi:10.1038/s41467-023-39947-8)
Supplement: Supplementary file 11 — Source Data [file 41467_2023_39947_MOESM11_ESM.zip › RAW DATA/Supplementary information/Supplementary Fig.13 and 14/CN-Zn/N/t/OUTCAR]

 vasp.5.4.4.18Apr17-6-g9f103f2a35 (build Jul 31 2017 11:42:07) complex          
  
 executed on             LinuxIFC date 2023.01.29  22:10:34
 running on   56 total cores
 distrk:  each k-point on   56 cores,    1 groups
 distr:  one band on NCORES_PER_BAND=   4 cores,   14 groups


--------------------------------------------------------------------------------------------------------


 INCAR:
 POTCAR:    PAW_PBE C 08Apr2002                   
 POTCAR:    PAW_PBE N 08Apr2002                   
 POTCAR:    PAW_PBE Zn 06Sep2000                  
 POTCAR:    PAW_PBE C 08Apr2002                   
   VRHFIN =C: s2p2                                                              
   LEXCH  = PE                                                                  
   EATOM  =   147.1560 eV,   10.8157 Ry                                         
                                                                                
   TITEL  = PAW_PBE C 08Apr2002                                                 
   LULTRA =        F    use ultrasoft PP ?                                      
   IUNSCR =        1    unscreen: 0-lin 1-nonlin 2-no                           
   RPACOR =    1.200    partial core radius                                     
   POMASS =   12.011; ZVAL   =    4.000    mass and valenz                      
   RCORE  =    1.500    outmost cutoff radius                                   
   RWIGS  =    1.630; RWIGS  =    0.863    wigner-seitz radius (au A)           
   ENMAX  =  400.000; ENMIN  =  300.000 eV                                      
   ICORE  =        2    local potential                                         
   LCOR   =        T    correct aug charges                                     
   LPAW   =        T    paw PP                                                  
   EAUG   =  644.873                                                            
   DEXC   =    0.000                                                            
   RMAX   =    1.529    core radius for proj-oper                               
   RAUG   =    1.300    factor for augmentation sphere                          
   RDEP   =    1.501    radius for radial grids                                 
   RDEPT  =    1.300    core radius for aug-charge                              
                                                                                
   Atomic configuration                                                         
    4 entries                                                                   
     n  l   j            E        occ.                                          
     1  0  0.50      -273.3789   2.0000                                         
     2  0  0.50       -13.7508   2.0000                                         
     2  1  0.50        -5.2854   2.0000                                         
     3  2  1.50        -5.4423   0.0000                                         
   Description                                                                  
     l       E           TYP  RCUT    TYP  RCUT                                 
     0    -13.7508458     23  1.200                                             
     0     -8.2022199     23  1.200                                             
     1     -5.2854383     23  1.500                                             
     1     34.0145650     23  1.500                                             
     2     -5.4423304      7  1.500                                             
  local pseudopotential read in
  partial core-charges read in
  partial kinetic energy density read in
  atomic valenz-charges read in
  non local Contribution for L=           0  read in
    real space projection operators read in
  non local Contribution for L=           0  read in
    real space projection operators read in
  non local Contribution for L=           1  read in
    real space projection operators read in
  non local Contribution for L=           1  read in
    real space projection operators read in
    PAW grid and wavefunctions read in
 
   number of l-projection  operators is LMAX  =           4
   number of lm-projection operators is LMMAX =           8
 
 POTCAR:    PAW_PBE N 08Apr2002                   
   VRHFIN =N: s2p3                                                              
   LEXCH  = PE                                                                  
   EATOM  =   264.5486 eV,   19.4438 Ry                                         
                                                                                
   TITEL  = PAW_PBE N 08Apr2002                                                 
   LULTRA =        F    use ultrasoft PP ?                                      
   IUNSCR =        1    unscreen: 0-lin 1-nonlin 2-no                           
   RPACOR =    1.200    partial core radius                                     
   POMASS =   14.001; ZVAL   =    5.000    mass and valenz                      
   RCORE  =    1.500    outmost cutoff radius                                   
   RWIGS  =    1.400; RWIGS  =    0.741    wigner-seitz radius (au A)           
   ENMAX  =  400.000; ENMIN  =  300.000 eV                                      
   ICORE  =        2    local potential                                         
   LCOR   =        T    correct aug charges                                     
   LPAW   =        T    paw PP                                                  
   EAUG   =  627.112                                                            
   DEXC   =    0.000                                                            
   RMAX   =    1.529    core radius for proj-oper                               
   RAUG   =    1.300    factor for augmentation sphere                          
   RDEP   =    1.514    radius for radial grids                                 
   RDEPT  =    1.338    core radius for aug-charge                              
                                                                                
   Atomic configuration                                                         
    4 entries                                                                   
     n  l   j            E        occ.                                          
     1  0  0.50      -384.7179   2.0000                                         
     2  0  0.50       -18.5828   2.0000                                         
     2  1  0.50        -7.0898   3.0000                                         
     3  2  1.50        -6.8029   0.0000                                         
   Description                                                                  
     l       E           TYP  RCUT    TYP  RCUT                                 
     0    -18.5828119     23  1.200                                             
     0    -13.5018863     23  1.200                                             
     1     -7.0897853     23  1.500                                             
     1      9.5240782     23  1.500                                             
     2     -6.8029130      7  1.500                                             
  local pseudopotential read in
  partial core-charges read in
  partial kinetic energy density read in
  atomic valenz-charges read in
  non local Contribution for L=           0  read in
    real space projection operators read in
  non local Contribution for L=           0  read in
    real space projection operators read in
  non local Contribution for L=           1  read in
    real space projection operators read in
  non local Contribution for L=           1  read in
    real space projection operators read in
    PAW grid and wavefunctions read in
 
   number of l-projection  operators is LMAX  =           4
   number of lm-projection operators is LMMAX =           8
 
 POTCAR:    PAW_PBE Zn 06Sep2000                  
   VRHFIN =Zn: d10 p2                                                           
   LEXCH  = PE                                                                  
   EATOM  =  1748.8345 eV,  128.5357 Ry                                         
                                                                                
   TITEL  = PAW_PBE Zn 06Sep2000                                                
   LULTRA =        F    use ultrasoft PP ?                                      
   IUNSCR =        1    unscreen: 0-lin 1-nonlin 2-no                           
   RPACOR =    2.000    partial core radius                                     
   POMASS =   65.390; ZVAL   =   12.000    mass and valenz                      
   RCORE  =    2.300    outmost cutoff radius                                   
   RWIGS  =    2.400; RWIGS  =    1.270    wigner-seitz radius (au A)           
   ENMAX  =  276.723; ENMIN  =  207.542 eV                                      
   RCLOC  =    1.828    cutoff for local pot                                    
   LCOR   =        T    correct aug charges                                     
   LPAW   =        T    paw PP                                                  
   EAUG   =  575.892                                                            
   DEXC   =    0.000                                                            
   RMAX   =    2.347    core radius for proj-oper                               
   RAUG   =    1.300    factor for augmentation sphere                          
   RDEP   =    2.324    radius for radial grids                                 
   RDEPT  =    1.788    core radius for aug-charge                              
                                                                                
   Atomic configuration                                                         
    9 entries                                                                   
     n  l   j            E        occ.                                          
     1  0  0.50     -9524.6913   2.0000                                         
     2  0  0.50     -1158.1882   2.0000                                         
     2  1  1.50     -1003.8506   6.0000                                         
     3  0  0.50      -129.2194   2.0000                                         
     3  1  1.50       -83.3890   6.0000                                         
     3  2  2.50       -10.1410  10.0000                                         
     4  0  0.50        -5.9785   2.0000                                         
     4  1  0.50        -4.0817   0.0000                                         
     4  3  2.50        -1.3606   0.0000                                         
   Description                                                                  
     l       E           TYP  RCUT    TYP  RCUT                                 
     2    -10.1410010     23  2.300                                             
     2    -11.5015836     23  2.300                                             
     0     -5.9785163     23  2.300                                             
     0      1.1858015     23  2.300                                             
     1     -2.7211652     23  2.300                                             
     1     13.2444212     23  2.300                                             
  local pseudopotential read in
  partial core-charges read in
  partial kinetic energy density read in
  atomic valenz-charges read in
  non local Contribution for L=           2  read in
    real space projection operators read in
  non local Contribution for L=           2  read in
    real space projection operators read in
  non local Contribution for L=           0  read in
    real space projection operators read in
  non local Contribution for L=           0  read in
    real space projection operators read in
  non local Contribution for L=           1  read in
    real space projection operators read in
  non local Contribution for L=           1  read in
    real space projection operators read in
    PAW grid and wavefunctions read in
 
   number of l-projection  operators is LMAX  =           6
   number of lm-projection operators is LMMAX =          18
 
 Optimization of the real space projectors (new method)

 maximal supplied QI-value         = 25.13
 optimisation between [QCUT,QGAM] = [ 11.31, 22.87] = [ 35.82,146.48] Ry 
 Optimized for a Real-space Cutoff    1.00 Angstroem

   l    n(q)    QCUT    max X(q) W(low)/X(q) W(high)/X(q)  e(spline) 
   0      7    11.310   115.676    0.43E-03    0.13E-02    0.19E-06
   0      7    11.310    87.132    0.43E-03    0.13E-02    0.18E-06
   1      6    11.310     4.429    0.42E-03    0.74E-03    0.11E-06
   1      6    11.310     2.733    0.34E-03    0.55E-03    0.92E-07
 Optimization of the real space projectors (new method)

 maximal supplied QI-value         = 25.13
 optimisation between [QCUT,QGAM] = [ 11.31, 22.87] = [ 35.82,146.48] Ry 
 Optimized for a Real-space Cutoff    1.27 Angstroem

   l    n(q)    QCUT    max X(q) W(low)/X(q) W(high)/X(q)  e(spline) 
   0      9    11.310    79.467    0.75E-04    0.16E-03    0.36E-06
   0      9    11.310    66.151    0.74E-04    0.16E-03    0.36E-06
   1      8    11.310    17.416    0.35E-03    0.12E-03    0.95E-06
   1      8    11.310    12.382    0.37E-03    0.13E-03    0.98E-06
 Optimization of the real space projectors (new method)

 maximal supplied QI-value         = 16.25
 optimisation between [QCUT,QGAM] = [ 11.38, 22.75] = [ 36.24,144.96] Ry 
 Optimized for a Real-space Cutoff    1.39 Angstroem

   l    n(q)    QCUT    max X(q) W(low)/X(q) W(high)/X(q)  e(spline) 
   2      8    11.376    46.356    0.27E-03    0.53E-04    0.10E-06
   2      8    11.376    41.843    0.28E-03    0.56E-04    0.10E-06
   0      9    11.376    48.958    0.76E-04    0.12E-03    0.19E-06
   0      9    11.376    32.776    0.72E-04    0.11E-03    0.18E-06
   1      9    11.376    17.787    0.48E-03    0.13E-03    0.16E-06
   1      9    11.376    14.435    0.43E-03    0.12E-03    0.15E-06
  PAW_PBE C 08Apr2002                   :
 energy of atom  1       EATOM= -147.1560
 kinetic energy error for atom=    0.0076 (will be added to EATOM!!)
  PAW_PBE N 08Apr2002                   :
 energy of atom  2       EATOM= -264.5486
 kinetic energy error for atom=    0.0138 (will be added to EATOM!!)
  PAW_PBE Zn 06Sep2000                  :
 energy of atom  3       EATOM=-1748.8345
 kinetic energy error for atom=    0.0029 (will be added to EATOM!!)
 
 
 POSCAR: graphite                                
  positions in direct lattice
  No initial velocities read in
 exchange correlation table for  LEXCH =        8
   RHO(1)=    0.500       N(1)  =     2000
   RHO(2)=  100.500       N(2)  =     4000
 


--------------------------------------------------------------------------------------------------------


 ion  position               nearest neighbor table
   1  0.167  0.167  0.250-  16 1.42   3 1.42   4 1.42
   2  0.000  0.000  0.250-  12 1.42   3 1.42  26 1.42
   3  0.056  0.167  0.250-   1 1.42  14 1.42   2 1.42
   4  0.222  0.000  0.250-   6 1.42   1 1.42  24 1.42
   5  0.500  0.167  0.250-   7 1.42  19 1.42   8 1.42
   6  0.333  0.000  0.250-   4 1.42   7 1.42  30 1.42
   7  0.389  0.167  0.250-   5 1.42  17 1.42   6 1.42
   8  0.556  0.000  0.250-  10 1.42   5 1.42  28 1.42
   9  0.833  0.167  0.250-  11 1.42  23 1.42  12 1.42
  10  0.667  0.000  0.250-   8 1.42  11 1.42  34 1.42
  11  0.722  0.167  0.250-  21 1.42   9 1.42  10 1.42
  12  0.889  0.000  0.250-   2 1.42   9 1.42  32 1.42
  13  0.167  0.500  0.250-  15 1.42  16 1.42  27 1.42
  14  0.000  0.333  0.250-  23 1.42   3 1.42  15 1.42
  15  0.056  0.500  0.250-  13 1.42  14 1.42  25 1.42
  16  0.222  0.333  0.250-   1 1.42  17 1.42  13 1.42
  17  0.333  0.333  0.250-  16 1.42   7 1.42  18 1.42
  18  0.389  0.500  0.250-  36 1.42  17 1.42  29 1.42  37 2.16
  19  0.556  0.333  0.250-  21 1.42   5 1.42  36 1.42  37 2.12
  20  0.833  0.500  0.250-  22 1.42  23 1.42  35 1.42
  21  0.667  0.333  0.250-  11 1.42  19 1.42  22 1.42
  22  0.722  0.500  0.250-  20 1.42  21 1.42  33 1.42
  23  0.889  0.333  0.250-  14 1.42   9 1.42  20 1.42
  24  0.167  0.833  0.250-  27 1.42  26 1.42   4 1.42
  25  0.000  0.667  0.250-  35 1.42  26 1.42  15 1.42
  26  0.056  0.833  0.250-  24 1.42  25 1.42   2 1.42
  27  0.222  0.667  0.250-  24 1.42  29 1.42  13 1.42
  28  0.500  0.833  0.250-  30 1.42  31 1.42   8 1.42
  29  0.333  0.667  0.250-  27 1.42  30 1.42  18 1.42
  30  0.389  0.833  0.250-  28 1.42  29 1.42   6 1.42
  31  0.556  0.667  0.250-  33 1.42  28 1.42  36 1.42  37 2.17
  32  0.833  0.833  0.250-  34 1.42  35 1.42  12 1.42
  33  0.667  0.667  0.250-  34 1.42  31 1.42  22 1.42
  34  0.722  0.833  0.250-  33 1.42  32 1.42  10 1.42
  35  0.889  0.667  0.250-  25 1.42  32 1.42  20 1.42
  36  0.500  0.500  0.250-  18 1.42  19 1.42  31 1.42  37 1.61
  37  0.502  0.493  0.358-  36 1.61  19 2.12  18 2.16  31 2.17
 

IMPORTANT INFORMATION: All symmetrisations will be switched off!
NOSYMM: (Re-)initialisation of all symmetry stuff for point group C_1.

 
 
 KPOINTS: K-Spacing Value to Generate K-Mesh: 0.05

Automatic generation of k-mesh.
Space group operators:
 irot       det(A)        alpha          n_x          n_y          n_z        tau_x        tau_y        tau_z
    1     1.000000     0.000001     1.000000     0.000000     0.000000     0.000000     0.000000     0.000000
 
 Subroutine IBZKPT returns following result:
 ===========================================
 
 Found      4 irreducible k-points:
 
 Following reciprocal coordinates:
            Coordinates               Weight
  0.000000  0.000000  0.000000      1.000000
  0.500000  0.000000  0.000000      1.000000
  0.000000  0.333333  0.000000      2.000000
  0.500000  0.333333  0.000000      2.000000
 
 Following cartesian coordinates:
            Coordinates               Weight
  0.000000  0.000000  0.000000      1.000000
  0.039116  0.000000  0.000000      1.000000
  0.000000  0.045167  0.000000      2.000000
  0.039116  0.045167  0.000000      2.000000
 


--------------------------------------------------------------------------------------------------------


 Dimension of arrays:
   k-points           NKPTS =      4   k-points in BZ     NKDIM =      4   number of bands    NBANDS=     98
   number of dos      NEDOS =    301   number of ions     NIONS =     37
   non local maximal  LDIM  =      6   non local SUM 2l+1 LMDIM =     18
   total plane-waves  NPLWV = 235200
   max r-space proj   IRMAX =   1918   max aug-charges    IRDMAX=   5153
   dimension x,y,z NGX =    70 NGY =   40 NGZ =   84
   dimension x,y,z NGXF=   140 NGYF=   80 NGZF=  168
   support grid    NGXF=   140 NGYF=   80 NGZF=  168
   ions per type =              35   1   1
   NGX,Y,Z   is equivalent  to a cutoff of   9.10,  9.01,  9.31 a.u.
   NGXF,Y,Z  is equivalent  to a cutoff of  18.21, 18.02, 18.62 a.u.

 SYSTEM =  grapheneN                               
 POSCAR =  graphite                                

 Startparameter for this run:
   NWRITE =      2    write-flag & timer
   PREC   = normal    normal or accurate (medium, high low for compatibility)
   ISTART =      0    job   : 0-new  1-cont  2-samecut
   ICHARG =      1    charge: 1-file 2-atom 10-const
   ISPIN  =      1    spin polarized calculation?
   LNONCOLLINEAR =      F non collinear calculations
   LSORBIT =      F    spin-orbit coupling
   INIWAV =      1    electr: 0-lowe 1-rand  2-diag
   LASPH  =      F    aspherical Exc in radial PAW
   METAGGA=      F    non-selfconsistent MetaGGA calc.

 Electronic Relaxation 1
   ENCUT  =  500.0 eV  36.75 Ry    6.06 a.u.  23.31 13.46 27.35*2*pi/ulx,y,z
   ENINI  =  500.0     initial cutoff
   ENAUG  =  644.9 eV  augmentation charge cutoff
   NELM   =     60;   NELMIN=  2; NELMDL= -5     # of ELM steps 
   EDIFF  = 0.1E-05   stopping-criterion for ELM
   LREAL  =      T    real-space projection
   NLSPLINE    = F    spline interpolate recip. space projectors
   LCOMPAT=      F    compatible to vasp.4.4
   GGA_COMPAT  = T    GGA compatible to vasp.4.4-vasp.4.6
   LMAXPAW     = -100 max onsite density
   LMAXMIX     =    2 max onsite mixed and CHGCAR
   VOSKOWN=      0    Vosko Wilk Nusair interpolation
   ROPT   =   -0.00050  -0.00050  -0.00050
 Ionic relaxation
   EDIFFG = -.1E-01   stopping-criterion for IOM
   NSW    =    500    number of steps for IOM
   NBLOCK =      1;   KBLOCK =    500    inner block; outer block 
   IBRION =      2    ionic relax: 0-MD 1-quasi-New 2-CG
   NFREE  =      1    steps in history (QN), initial steepest desc. (CG)
   ISIF   =      4    stress and relaxation
   IWAVPR =     11    prediction:  0-non 1-charg 2-wave 3-comb
   ISYM   =      0    0-nonsym 1-usesym 2-fastsym
   LCORR  =      T    Harris-Foulkes like correction to forces

   POTIM  = 0.5000    time-step for ionic-motion
   TEIN   =    0.0    initial temperature
   TEBEG  =    0.0;   TEEND  =   0.0 temperature during run
   SMASS  =  -3.00    Nose mass-parameter (am)
   estimated Nose-frequenzy (Omega)   =  0.10E-29 period in steps =****** mass=  -0.373E-26a.u.
   SCALEE = 1.0000    scale energy and forces
   NPACO  =    256;   APACO  = 16.0  distance and # of slots for P.C.
   PSTRESS=    0.0 pullay stress

  Mass of Ions in am
   POMASS =  12.01 14.00 65.39
  Ionic Valenz
   ZVAL   =   4.00  5.00 12.00
  Atomic Wigner-Seitz radii
   RWIGS  =  -1.00 -1.00 -1.00
  virtual crystal weights 
   VCA    =   1.00  1.00  1.00
   NELECT =     157.0000    total number of electrons
   NUPDOWN=      -1.0000    fix difference up-down

 DOS related values:
   EMIN   =  10.00;   EMAX   =-10.00  energy-range for DOS
   EFERMI =   0.00
   ISMEAR =     0;   SIGMA  =   0.05  broadening in eV -4-tet -1-fermi 0-gaus

 Electronic relaxation 2 (details)
   IALGO  =     68    algorithm
   LDIAG  =      T    sub-space diagonalisation (order eigenvalues)
   LSUBROT=      F    optimize rotation matrix (better conditioning)
   TURBO    =      0    0=normal 1=particle mesh
   IRESTART =      0    0=no restart 2=restart with 2 vectors
   NREBOOT  =      0    no. of reboots
   NMIN     =      0    reboot dimension
   EREF     =   0.00    reference energy to select bands
   IMIX   =      4    mixing-type and parameters
     AMIX     =   0.40;   BMIX     =  1.00
     AMIX_MAG =   1.60;   BMIX_MAG =  1.00
     AMIN     =   0.10
     WC   =   100.;   INIMIX=   1;  MIXPRE=   1;  MAXMIX= -45

 Intra band minimization:
   WEIMIN = 0.0010     energy-eigenvalue tresh-hold
   EBREAK =  0.26E-08  absolut break condition
   DEPER  =   0.30     relativ break condition  

   TIME   =   0.40     timestep for ELM

  volume/ion in A,a.u.               =      38.24       258.08
  Fermi-wavevector in a.u.,A,eV,Ry     =   0.786660  1.486571  8.419741  0.618833
  Thomas-Fermi vector in A             =   1.891243
 
 Write flags
   LWAVE        =      F    write WAVECAR
   LDOWNSAMPLE  =      F    k-point downsampling of WAVECAR
   LCHARG       =      F    write CHGCAR
   LVTOT        =      F    write LOCPOT, total local potential
   LVHAR        =      F    write LOCPOT, Hartree potential only
   LELF         =      F    write electronic localiz. function (ELF)
   LORBIT       =      0    0 simple, 1 ext, 2 COOP (PROOUT), +10 PAW based schemes


 Dipole corrections
   LMONO  =      F    monopole corrections only (constant potential shift)
   LDIPOL =      F    correct potential (dipole corrections)
   IDIPOL =      0    1-x, 2-y, 3-z, 4-all directions 
   EPSILON=  1.0000000 bulk dielectric constant

 Exchange correlation treatment:
   GGA     =    --    GGA type
   LEXCH   =     8    internal setting for exchange type
   VOSKOWN=      0    Vosko Wilk Nusair interpolation
   LHFCALC =     F    Hartree Fock is set to
   LHFONE  =     F    Hartree Fock one center treatment
   AEXX    =    0.0000 exact exchange contribution

 Linear response parameters
   LEPSILON=     F    determine dielectric tensor
   LRPA    =     F    only Hartree local field effects (RPA)
   LNABLA  =     F    use nabla operator in PAW spheres
   LVEL    =     F    velocity operator in full k-point grid
   LINTERFAST=   F  fast interpolation
   KINTER  =     0    interpolate to denser k-point grid
   CSHIFT  =0.1000    complex shift for real part using Kramers Kronig
   OMEGAMAX=  -1.0    maximum frequency
   DEG_THRESHOLD= 0.2000000E-02 threshold for treating states as degnerate
   RTIME   =   -0.100 relaxation time in fs
  (WPLASMAI=    0.000 imaginary part of plasma frequency in eV, 0.658/RTIME)
   DFIELD  = 0.0000000 0.0000000 0.0000000 field for delta impulse in time
 
 Orbital magnetization related:
   ORBITALMAG=     F  switch on orbital magnetization
   LCHIMAG   =     F  perturbation theory with respect to B field
   DQ        =  0.001000  dq finite difference perturbation B field
   LLRAUG    =     F  two centre corrections for induced B field


--------------------------------------------------------------------------------------------------------


 conjugate gradient relaxation of ions
 charge density and potential will be updated during run
 non-spin polarized calculation
 RMM-DIIS sequential band-by-band and
  variant of blocked Davidson during initial phase
 perform sub-space diagonalisation
    before iterative eigenvector-optimisation
 modified Broyden-mixing scheme, WC =      100.0
 initial mixing is a Kerker type mixing with AMIX =  0.4000 and BMIX =      1.0000
 Hartree-type preconditioning will be used
 using additional bands           19
 real space projection scheme for non local part
 use partial core corrections
 calculate Harris-corrections to forces 
   (improved forces if not selfconsistent)
 use gradient corrections 
 use of overlap-Matrix (Vanderbilt PP)
 Gauss-broadening in eV      SIGMA  =   0.05


--------------------------------------------------------------------------------------------------------


  energy-cutoff  :      500.00
  volume of cell :     1415.02
      direct lattice vectors                 reciprocal lattice vectors
    12.782500267  0.000000000  0.000000000     0.078231956  0.000000000  0.000000000
     0.000000000  7.380000114  0.000000000     0.000000000  0.135501353  0.000000000
     0.000000000  0.000000000 15.000000000     0.000000000  0.000000000  0.066666667

  length of vectors
    12.782500267  7.380000114 15.000000000     0.078231956  0.135501353  0.066666667


 
 k-points in units of 2pi/SCALE and weight: K-Spacing Value to Generate K-Mesh: 0.05
   0.00000000  0.00000000  0.00000000       0.167
   0.03911598  0.00000000  0.00000000       0.167
   0.00000000  0.04516712  0.00000000       0.333
   0.03911598  0.04516712  0.00000000       0.333
 
 k-points in reciprocal lattice and weights: K-Spacing Value to Generate K-Mesh: 0.05
   0.00000000  0.00000000  0.00000000       0.167
   0.50000000  0.00000000  0.00000000       0.167
   0.00000000  0.33333333  0.00000000       0.333
   0.50000000  0.33333333  0.00000000       0.333
 
 position of ions in fractional coordinates (direct lattice) 
   0.16666999  0.16666999  0.25000000
   0.00000000  0.00000000  0.25000000
   0.05556000  0.16666999  0.25000000
   0.22222000  0.00000000  0.25000000
   0.50000000  0.16666999  0.25000000
   0.33333001  0.00000000  0.25000000
   0.38889000  0.16666999  0.25000000
   0.55555999  0.00000000  0.25000000
   0.83332998  0.16666999  0.25000000
   0.66667002  0.00000000  0.25000000
   0.72222000  0.16666999  0.25000000
   0.88889003  0.00000000  0.25000000
   0.16666999  0.50000000  0.25000000
   0.00000000  0.33333001  0.25000000
   0.05556000  0.50000000  0.25000000
   0.22222000  0.33333001  0.25000000
   0.33333001  0.33333001  0.25000000
   0.38889000  0.50000000  0.25000000
   0.55555999  0.33333001  0.25000000
   0.83332998  0.50000000  0.25000000
   0.66667002  0.33333001  0.25000000
   0.72222000  0.50000000  0.25000000
   0.88889003  0.33333001  0.25000000
   0.16666999  0.83332998  0.25000000
   0.00000000  0.66667002  0.25000000
   0.05556000  0.83332998  0.25000000
   0.22222000  0.66667002  0.25000000
   0.50000000  0.83332998  0.25000000
   0.33333001  0.66667002  0.25000000
   0.38889000  0.83332998  0.25000000
   0.55555999  0.66667002  0.25000000
   0.83332998  0.83332998  0.25000000
   0.66667002  0.66667002  0.25000000
   0.72222000  0.83332998  0.25000000
   0.88889003  0.66667002  0.25000000
   0.50000000  0.50000000  0.25000000
   0.50164998  0.49344999  0.35756001
 
 position of ions in cartesian coordinates  (Angst):
   2.13045926  1.23002458  3.75000000
   0.00000000  0.00000000  3.75000000
   0.71019571  1.23002458  3.75000000
   2.84052726  0.00000000  3.75000000
   6.39125013  1.23002458  3.75000000
   4.26079088  0.00000000  3.75000000
   4.97098650  1.23002458  3.75000000
   7.10144576  0.00000000  3.75000000
  10.65204064  1.23002458  3.75000000
   8.52170976  0.00000000  3.75000000
   9.23177739  1.23002458  3.75000000
  11.36223702  0.00000000  3.75000000
   2.13045926  3.69000006  3.75000000
   0.00000000  2.45997548  3.75000000
   0.71019571  3.69000006  3.75000000
   2.84052726  2.45997548  3.75000000
   4.26079088  2.45997548  3.75000000
   4.97098650  3.69000006  3.75000000
   7.10144576  2.45997548  3.75000000
  10.65204064  3.69000006  3.75000000
   8.52170976  2.45997548  3.75000000
   9.23177739  3.69000006  3.75000000
  11.36223702  2.45997548  3.75000000
   2.13045926  6.14997532  3.75000000
   0.00000000  4.92002485  3.75000000
   0.71019571  6.14997532  3.75000000
   2.84052726  4.92002485  3.75000000
   6.39125013  6.14997532  3.75000000
   4.26079088  4.92002485  3.75000000
   4.97098650  6.14997532  3.75000000
   7.10144576  4.92002485  3.75000000
  10.65204064  6.14997532  3.75000000
   8.52170976  4.92002485  3.75000000
   9.23177739  6.14997532  3.75000000
  11.36223702  4.92002485  3.75000000
   6.39125013  3.69000006  3.75000000
   6.41234095  3.64166095  5.36340013
 


--------------------------------------------------------------------------------------------------------


 k-point  1 :   0.0000 0.0000 0.0000  plane waves:   35983
 k-point  2 :   0.5000 0.0000 0.0000  plane waves:   35990
 k-point  3 :   0.0000 0.3333 0.0000  plane waves:   35849
 k-point  4 :   0.5000 0.3333 0.0000  plane waves:   35916

 maximum and minimum number of plane-waves per node :      9030     8942

 maximum number of plane-waves:     35990
 maximum index in each direction: 
   IXMAX=   23   IYMAX=   13   IZMAX=   27
   IXMIN=  -23   IYMIN=  -13   IZMIN=  -27


 real space projection operators:
  total allocation   :       1839.83 KBytes
  max/ min on nodes  :        468.20        452.22


 parallel 3D FFT for wavefunctions:
    minimum data exchange during FFTs selected (reduces bandwidth)
 parallel 3D FFT for charge:
    minimum data exchange during FFTs selected (reduces bandwidth)


 total amount of memory used by VASP MPI-rank0    44230. kBytes
=======================================================================

   base      :      30000. kBytes
   nonlr-proj:       1755. kBytes
   fftplans  :       3197. kBytes
   grid      :       5034. kBytes
   one-center:        155. kBytes
   wavefun   :       4089. kBytes
 
     INWAV:  cpu time    0.0001: real time    0.0002
 Broyden mixing: mesh for mixing (old mesh)
   NGX = 47   NGY = 27   NGZ = 55
  (NGX  =140   NGY  = 80   NGZ  =168)
  gives a total of  69795 points

 initial charge density was supplied:
 charge density of overlapping atoms calculated
 number of electron     157.0000000 magnetization 
 keeping initial charge density in first step


--------------------------------------------------------------------------------------------------------


 Maximum index for non-local projection operator          449
 Maximum index for augmentation-charges          185 (set IRDMAX)


--------------------------------------------------------------------------------------------------------


 First call to EWALD:  gamma=   0.158
 Maximum number of real-space cells 2x 4x 2
 Maximum number of reciprocal cells 3x 2x 4

    FEWALD:  cpu time    0.0037: real time    0.0036


--------------------------------------- Iteration      1(   1)  ---------------------------------------


    POTLOK:  cpu time    0.0473: real time    0.0531
    SETDIJ:  cpu time    0.0065: real time    0.0065
     EDDAV:  cpu time    0.9077: real time    0.9595
       DOS:  cpu time    0.0029: real time    0.0030
    --------------------------------------------
      LOOP:  cpu time    0.9645: real time    1.0221

 eigenvalue-minimisations  :   798
 total energy-change (2. order) : 0.1477864E+04  (-0.6010149E+04)
 number of electron     157.0000000 magnetization 
 augmentation part      157.0000000 magnetization 

 Free energy of the ion-electron system (eV)
  ---------------------------------------------------
  alpha Z        PSCENC =        96.77598676
  Ewald energy   TEWEN  =     16978.47370401
  -Hartree energ DENC   =    -22566.96916035
  -exchange      EXHF   =         0.00000000
  -V(xc)+E(xc)   XCENC  =       540.60983848
  PAW double counting   =      5458.43350678    -5657.11882496
  entropy T*S    EENTRO =        -0.00440118
  eigenvalues    EBANDS =      -535.89832892
  atomic energy  EATOM  =      7163.56118773
  Solvation  Ediel_sol  =         0.00000000
  ---------------------------------------------------
  free energy    TOTEN  =      1477.86350835 eV

  energy without entropy =     1477.86790953  energy(sigma->0) =     1477.86570894


--------------------------------------------------------------------------------------------------------


--------------------------------------- Iteration      1(   2)  ---------------------------------------


     EDDAV:  cpu time    1.2426: real time    1.2549
       DOS:  cpu time    0.0006: real time    0.0006
    --------------------------------------------
      LOOP:  cpu time    1.2432: real time    1.2555

 eigenvalue-minimisations  :  1190
 total energy-change (2. order) :-0.1566327E+04  (-0.1522688E+04)
 number of electron     157.0000000 magnetization 
 augmentation part      157.0000000 magnetization 

 Free energy of the ion-electron system (eV)
  ---------------------------------------------------
  alpha Z        PSCENC =        96.77598676
  Ewald energy   TEWEN  =     16978.47370401
  -Hartree energ DENC   =    -22566.96916035
  -exchange      EXHF   =         0.00000000
  -V(xc)+E(xc)   XCENC  =       540.60983848
  PAW double counting   =      5458.43350678    -5657.11882496
  entropy T*S    EENTRO =        -0.00442934
  eigenvalues    EBANDS =     -2102.22557872
  atomic energy  EATOM  =      7163.56118773
  Solvation  Ediel_sol  =         0.00000000
  ---------------------------------------------------
  free energy    TOTEN  =       -88.46376962 eV

  energy without entropy =      -88.45934027  energy(sigma->0) =      -88.46155494


--------------------------------------------------------------------------------------------------------


--------------------------------------- Iteration      1(   3)  ---------------------------------------


     EDDAV:  cpu time    1.2655: real time    1.2756
       DOS:  cpu time    0.0006: real time    0.0006
    --------------------------------------------
      LOOP:  cpu time    1.2661: real time    1.2761

 eigenvalue-minimisations  :  1008
 total energy-change (2. order) :-0.2555667E+03  (-0.2545854E+03)
 number of electron     157.0000000 magnetization 
 augmentation part      157.0000000 magnetization 

 Free energy of the ion-electron system (eV)
  ---------------------------------------------------
  alpha Z        PSCENC =        96.77598676
  Ewald energy   TEWEN  =     16978.47370401
  -Hartree energ DENC   =    -22566.96916035
  -exchange      EXHF   =         0.00000000
  -V(xc)+E(xc)   XCENC  =       540.60983848
  PAW double counting   =      5458.43350678    -5657.11882496
  entropy T*S    EENTRO =        -0.01881977
  eigenvalues    EBANDS =     -2357.77793793
  atomic energy  EATOM  =      7163.56118773
  Solvation  Ediel_sol  =         0.00000000
  ---------------------------------------------------
  free energy    TOTEN  =      -344.03051925 eV

  energy without entropy =     -344.01169948  energy(sigma->0) =     -344.02110936


--------------------------------------------------------------------------------------------------------


--------------------------------------- Iteration      1(   4)  ---------------------------------------


     EDDAV:  cpu time    0.9527: real time    0.9609
       DOS:  cpu time    0.0010: real time    0.0006
    --------------------------------------------
      LOOP:  cpu time    0.9537: real time    0.9615

 eigenvalue-minimisations  :   938
 total energy-change (2. order) :-0.7670755E+01  (-0.7619025E+01)
 number of electron     157.0000000 magnetization 
 augmentation part      157.0000000 magnetization 

 Free energy of the ion-electron system (eV)
  ---------------------------------------------------
  alpha Z        PSCENC =        96.77598676
  Ewald energy   TEWEN  =     16978.47370401
  -Hartree energ DENC   =    -22566.96916035
  -exchange      EXHF   =         0.00000000
  -V(xc)+E(xc)   XCENC  =       540.60983848
  PAW double counting   =      5458.43350678    -5657.11882496
  entropy T*S    EENTRO =        -0.01126348
  eigenvalues    EBANDS =     -2365.45624896
  atomic energy  EATOM  =      7163.56118773
  Solvation  Ediel_sol  =         0.00000000
  ---------------------------------------------------
  free energy    TOTEN  =      -351.70127400 eV

  energy without entropy =     -351.69001051  energy(sigma->0) =     -351.69564226


--------------------------------------------------------------------------------------------------------


--------------------------------------- Iteration      1(   5)  ---------------------------------------


     EDDAV:  cpu time    1.0766: real time    1.0903
       DOS:  cpu time    0.0006: real time    0.0005
    CHARGE:  cpu time    0.0377: real time    0.0378
    MIXING:  cpu time    0.0052: real time    0.0054
    --------------------------------------------
      LOOP:  cpu time    1.1201: real time    1.1340

 eigenvalue-minimisations  :  1106
 total energy-change (2. order) :-0.2571341E+00  (-0.2566426E+00)
 number of electron     156.9999856 magnetization 
 augmentation part       11.9778889 magnetization 

 Broyden mixing:
  rms(total) = 0.29353E+01    rms(broyden)= 0.29349E+01
  rms(prec ) = 0.33738E+01
  weight for this iteration     100.00

 Free energy of the ion-electron system (eV)
  ---------------------------------------------------
  alpha Z        PSCENC =        96.77598676
  Ewald energy   TEWEN  =     16978.47370401
  -Hartree energ DENC   =    -22566.96916035
  -exchange      EXHF   =         0.00000000
  -V(xc)+E(xc)   XCENC  =       540.60983848
  PAW double counting   =      5458.43350678    -5657.11882496
  entropy T*S    EENTRO =        -0.01122147
  eigenvalues    EBANDS =     -2365.71342504
  atomic energy  EATOM  =      7163.56118773
  Solvation  Ediel_sol  =         0.00000000
  ---------------------------------------------------
  free energy    TOTEN  =      -351.95840805 eV

  energy without entropy =     -351.94718659  energy(sigma->0) =     -351.95279732


--------------------------------------------------------------------------------------------------------


--------------------------------------- Iteration      1(   6)  ---------------------------------------


    POTLOK:  cpu time    0.0382: real time    0.0417
    SETDIJ:  cpu time    0.0023: real time    0.0023
    EDDIAG:  cpu time    0.2060: real time    0.2063
  RMM-DIIS:  cpu time    0.3746: real time    0.3757
    ORTHCH:  cpu time    0.0468: real time    0.0470
       DOS:  cpu time    0.0008: real time    0.0008
    CHARGE:  cpu time    0.0326: real time    0.0327
    MIXING:  cpu time    0.0020: real time    0.0051
    --------------------------------------------
      LOOP:  cpu time    0.7034: real time    0.7116

 eigenvalue-minimisations  :   793
 total energy-change (2. order) : 0.2072174E+02  (-0.3035029E+01)
 number of electron     156.9999874 magnetization 
 augmentation part       11.9269259 magnetization 

 Broyden mixing:
  rms(total) = 0.20645E+01    rms(broyden)= 0.20644E+01
  rms(prec ) = 0.21956E+01
  weight for this iteration     100.00

 eigenvalues of (default mixing * dielectric matrix)
  average eigenvalue GAMMA=   1.4002
  1.4002

 Free energy of the ion-electron system (eV)
  ---------------------------------------------------
  alpha Z        PSCENC =        96.77598676
  Ewald energy   TEWEN  =     16978.47370401
  -Hartree energ DENC   =    -22751.71913749
  -exchange      EXHF   =         0.00000000
  -V(xc)+E(xc)   XCENC  =       549.14108918
  PAW double counting   =      8868.44357110    -9062.38829209
  entropy T*S    EENTRO =        -0.01011843
  eigenvalues    EBANDS =     -2173.51465784
  atomic energy  EATOM  =      7163.56118773
  Solvation  Ediel_sol  =         0.00000000
  ---------------------------------------------------
  free energy    TOTEN  =      -331.23666707 eV

  energy without entropy =     -331.22654865  energy(sigma->0) =     -331.23160786


--------------------------------------------------------------------------------------------------------


--------------------------------------- Iteration      1(   7)  ---------------------------------------


    POTLOK:  cpu time    0.0408: real time    0.0415
    SETDIJ:  cpu time    0.0023: real time    0.0023
    EDDIAG:  cpu time    0.1981: real time    0.2015
  RMM-DIIS:  cpu time    0.3781: real time    0.3812
    ORTHCH:  cpu time    0.0472: real time    0.0472
       DOS:  cpu time    0.0012: real time    0.0012
    CHARGE:  cpu time    0.0323: real time    0.0326
    MIXING:  cpu time    0.0011: real time    0.0021
    --------------------------------------------
      LOOP:  cpu time    0.7011: real time    0.7094

 eigenvalue-minimisations  :   786
 total energy-change (2. order) : 0.5371757E+01  (-0.1286646E+01)
 number of electron     156.9999878 magnetization 
 augmentation part       11.6462422 magnetization 

 Broyden mixing:
  rms(total) = 0.85341E+00    rms(broyden)= 0.85338E+00
  rms(prec ) = 0.91938E+00
  weight for this iteration     100.00

 eigenvalues of (default mixing * dielectric matrix)
  average eigenvalue GAMMA=   1.4559
  0.7287  2.1830

 Free energy of the ion-electron system (eV)
  ---------------------------------------------------
  alpha Z        PSCENC =        96.77598676
  Ewald energy   TEWEN  =     16978.47370401
  -Hartree energ DENC   =    -22908.23915217
  -exchange      EXHF   =         0.00000000
  -V(xc)+E(xc)   XCENC  =       555.79203458
  PAW double counting   =     12461.76562829   -12670.89482842
  entropy T*S    EENTRO =        -0.01956318
  eigenvalues    EBANDS =     -2003.07990733
  atomic energy  EATOM  =      7163.56118773
  Solvation  Ediel_sol  =         0.00000000
  ---------------------------------------------------
  free energy    TOTEN  =      -325.86490973 eV

  energy without entropy =     -325.84534655  energy(sigma->0) =     -325.85512814


--------------------------------------------------------------------------------------------------------


--------------------------------------- Iteration      1(   8)  ---------------------------------------


    POTLOK:  cpu time    0.0376: real time    0.0413
    SETDIJ:  cpu time    0.0024: real time    0.0023
    EDDIAG:  cpu time    0.2005: real time    0.2009
  RMM-DIIS:  cpu time    0.3712: real time    0.3735
    ORTHCH:  cpu time    0.0476: real time    0.0476
       DOS:  cpu time    0.0006: real time    0.0007
    CHARGE:  cpu time    0.0327: real time    0.0327
    MIXING:  cpu time    0.0011: real time    0.0016
    --------------------------------------------
      LOOP:  cpu time    0.6936: real time    0.7007

 eigenvalue-minimisations  :   786
 total energy-change (2. order) : 0.8062792E+00  (-0.5016899E+00)
 number of electron     156.9999885 magnetization 
 augmentation part       11.4729535 magnetization 

 Broyden mixing:
  rms(total) = 0.35782E+00    rms(broyden)= 0.35768E+00
  rms(prec ) = 0.40546E+00
  weight for this iteration     100.00

 eigenvalues of (default mixing * dielectric matrix)
  average eigenvalue GAMMA=   1.5691
  1.9674  1.9674  0.7726

 Free energy of the ion-electron system (eV)
  ---------------------------------------------------
  alpha Z        PSCENC =        96.77598676
  Ewald energy   TEWEN  =     16978.47370401
  -Hartree energ DENC   =    -23015.16440845
  -exchange      EXHF   =         0.00000000
  -V(xc)+E(xc)   XCENC  =       560.21115201
  PAW double counting   =     15861.80803937   -16070.93983870
  entropy T*S    EENTRO =        -0.00972833
  eigenvalues    EBANDS =     -1899.77472493
  atomic energy  EATOM  =      7163.56118773
  Solvation  Ediel_sol  =         0.00000000
  ---------------------------------------------------
  free energy    TOTEN  =      -325.05863054 eV

  energy without entropy =     -325.04890220  energy(sigma->0) =     -325.05376637


--------------------------------------------------------------------------------------------------------


--------------------------------------- Iteration      1(   9)  ---------------------------------------


    POTLOK:  cpu time    0.0413: real time    0.0416
    SETDIJ:  cpu time    0.0024: real time    0.0023
    EDDIAG:  cpu time    0.2002: real time    0.2008
  RMM-DIIS:  cpu time    0.3785: real time    0.3870
    ORTHCH:  cpu time    0.0478: real time    0.0479
       DOS:  cpu time    0.0007: real time    0.0006
    CHARGE:  cpu time    0.0323: real time    0.0325
    MIXING:  cpu time    0.0010: real time    0.0010
    --------------------------------------------
      LOOP:  cpu time    0.7042: real time    0.7136

 eigenvalue-minimisations  :   814
 total energy-change (2. order) :-0.2445606E-01  (-0.7143281E-01)
 number of electron     156.9999878 magnetization 
 augmentation part       11.7284265 magnetization 

 Broyden mixing:
  rms(total) = 0.33093E+00    rms(broyden)= 0.33079E+00
  rms(prec ) = 0.44182E+00
  weight for this iteration     100.00

 eigenvalues of (default mixing * dielectric matrix)
  average eigenvalue GAMMA=   1.3383
  2.3523  1.8157  0.7569  0.4284

 Free energy of the ion-electron system (eV)
  ---------------------------------------------------
  alpha Z        PSCENC =        96.77598676
  Ewald energy   TEWEN  =     16978.47370401
  -Hartree energ DENC   =    -23015.08714730
  -exchange      EXHF   =         0.00000000
  -V(xc)+E(xc)   XCENC  =       559.69051274
  PAW double counting   =     16616.48770577   -16823.24350035
  entropy T*S    EENTRO =        -0.01989066
  eigenvalues    EBANDS =     -1901.72164531
  atomic energy  EATOM  =      7163.56118773
  Solvation  Ediel_sol  =         0.00000000
  ---------------------------------------------------
  free energy    TOTEN  =      -325.08308660 eV

  energy without entropy =     -325.06319594  energy(sigma->0) =     -325.07314127


--------------------------------------------------------------------------------------------------------


--------------------------------------- Iteration      1(  10)  ---------------------------------------


    POTLOK:  cpu time    0.0381: real time    0.0415
    SETDIJ:  cpu time    0.0022: real time    0.0022
    EDDIAG:  cpu time    0.1976: real time    0.2001
  RMM-DIIS:  cpu time    0.3672: real time    0.3835
    ORTHCH:  cpu time    0.0469: real time    0.0469
       DOS:  cpu time    0.0007: real time    0.0007
    CHARGE:  cpu time    0.0324: real time    0.0325
    MIXING:  cpu time    0.0011: real time    0.0011
    --------------------------------------------
      LOOP:  cpu time    0.6863: real time    0.7085

 eigenvalue-minimisations  :   793
 total energy-change (2. order) : 0.1769427E+00  (-0.1051862E-01)
 number of electron     156.9999883 magnetization 
 augmentation part       11.6106592 magnetization 

 Broyden mixing:
  rms(total) = 0.16419E+00    rms(broyden)= 0.16412E+00
  rms(prec ) = 0.18403E+00
  weight for this iteration     100.00

 eigenvalues of (default mixing * dielectric matrix)
  average eigenvalue GAMMA=   1.2602
  2.3573  1.9478  0.7546  0.7546  0.4867

 Free energy of the ion-electron system (eV)
  ---------------------------------------------------
  alpha Z        PSCENC =        96.77598676
  Ewald energy   TEWEN  =     16978.47370401
  -Hartree energ DENC   =    -23035.11142983
  -exchange      EXHF   =         0.00000000
  -V(xc)+E(xc)   XCENC  =       560.26366229
  PAW double counting   =     17088.70586582   -17295.11897515
  entropy T*S    EENTRO =        -0.01088970
  eigenvalues    EBANDS =     -1882.44525578
  atomic energy  EATOM  =      7163.56118773
  Solvation  Ediel_sol  =         0.00000000
  ---------------------------------------------------
  free energy    TOTEN  =      -324.90614385 eV

  energy without entropy =     -324.89525415  energy(sigma->0) =     -324.90069900


--------------------------------------------------------------------------------------------------------


--------------------------------------- Iteration      1(  11)  ---------------------------------------


    POTLOK:  cpu time    0.0416: real time    0.0419
    SETDIJ:  cpu time    0.0023: real time    0.0022
    EDDIAG:  cpu time    0.2019: real time    0.2021
  RMM-DIIS:  cpu time    0.3906: real time    0.3938
    ORTHCH:  cpu time    0.0478: real time    0.0478
       DOS:  cpu time    0.0008: real time    0.0008
    CHARGE:  cpu time    0.0321: real time    0.0322
    MIXING:  cpu time    0.0011: real time    0.0011
    --------------------------------------------
      LOOP:  cpu time    0.7181: real time    0.7220

 eigenvalue-minimisations  :   823
 total energy-change (2. order) : 0.1800316E-01  (-0.7270139E-02)
 number of electron     156.9999882 magnetization 
 augmentation part       11.6264263 magnetization 

 Broyden mixing:
  rms(total) = 0.98718E-01    rms(broyden)= 0.98715E-01
  rms(prec ) = 0.13959E+00
  weight for this iteration     100.00

 eigenvalues of (default mixing * dielectric matrix)
  average eigenvalue GAMMA=   1.3030
  2.2139  2.2139  1.2396  0.8714  0.8714  0.4076

 Free energy of the ion-electron system (eV)
  ---------------------------------------------------
  alpha Z        PSCENC =        96.77598676
  Ewald energy   TEWEN  =     16978.47370401
  -Hartree energ DENC   =    -23043.21251115
  -exchange      EXHF   =         0.00000000
  -V(xc)+E(xc)   XCENC  =       560.34202625
  PAW double counting   =     17157.20641734   -17364.25178605
  entropy T*S    EENTRO =        -0.01537390
  eigenvalues    EBANDS =     -1873.76779169
  atomic energy  EATOM  =      7163.56118773
  Solvation  Ediel_sol  =         0.00000000
  ---------------------------------------------------
  free energy    TOTEN  =      -324.88814070 eV

  energy without entropy =     -324.87276679  energy(sigma->0) =     -324.88045374


--------------------------------------------------------------------------------------------------------


--------------------------------------- Iteration      1(  12)  ---------------------------------------


    POTLOK:  cpu time    0.0382: real time    0.0419
    SETDIJ:  cpu time    0.0022: real time    0.0022
    EDDIAG:  cpu time    0.1995: real time    0.1999
  RMM-DIIS:  cpu time    0.4145: real time    0.4161
    ORTHCH:  cpu time    0.0479: real time    0.0479
       DOS:  cpu time    0.0005: real time    0.0005
    CHARGE:  cpu time    0.0322: real time    0.0346
    MIXING:  cpu time    0.0012: real time    0.0012
    --------------------------------------------
      LOOP:  cpu time    0.7363: real time    0.7443

 eigenvalue-minimisations  :   880
 total energy-change (2. order) :-0.2573976E-02  (-0.6691406E-02)
 number of electron     156.9999885 magnetization 
 augmentation part       11.5313551 magnetization 

 Broyden mixing:
  rms(total) = 0.81901E-01    rms(broyden)= 0.81782E-01
  rms(prec ) = 0.11636E+00
  weight for this iteration     100.00

 eigenvalues of (default mixing * dielectric matrix)
  average eigenvalue GAMMA=   1.2587
  2.2996  2.2996  0.9075  0.9075  1.0913  0.9049  0.4002

 Free energy of the ion-electron system (eV)
  ---------------------------------------------------
  alpha Z        PSCENC =        96.77598676
  Ewald energy   TEWEN  =     16978.47370401
  -Hartree energ DENC   =    -23057.97820736
  -exchange      EXHF   =         0.00000000
  -V(xc)+E(xc)   XCENC  =       560.53906532
  PAW double counting   =     17157.35013653   -17364.50391685
  entropy T*S    EENTRO =        -0.01023404
  eigenvalues    EBANDS =     -1859.09843678
  atomic energy  EATOM  =      7163.56118773
  Solvation  Ediel_sol  =         0.00000000
  ---------------------------------------------------
  free energy    TOTEN  =      -324.89071467 eV

  energy without entropy =     -324.88048063  energy(sigma->0) =     -324.88559765


--------------------------------------------------------------------------------------------------------


--------------------------------------- Iteration      1(  13)  ---------------------------------------


    POTLOK:  cpu time    0.0374: real time    0.0413
    SETDIJ:  cpu time    0.0800: real time    0.0801
    EDDIAG:  cpu time    0.2244: real time    0.2250
  RMM-DIIS:  cpu time    0.3815: real time    0.3860
    ORTHCH:  cpu time    0.0474: real time    0.0474
       DOS:  cpu time    0.0011: real time    0.0012
    CHARGE:  cpu time    0.0327: real time    0.0328
    MIXING:  cpu time    0.0013: real time    0.0013
    --------------------------------------------
      LOOP:  cpu time    0.8059: real time    0.8151

 eigenvalue-minimisations  :   798
 total energy-change (2. order) : 0.1193385E-01  (-0.1394936E-02)
 number of electron     156.9999883 magnetization 
 augmentation part       11.5880550 magnetization 

 Broyden mixing:
  rms(total) = 0.30269E-01    rms(broyden)= 0.30202E-01
  rms(prec ) = 0.52998E-01
  weight for this iteration     100.00

 eigenvalues of (default mixing * dielectric matrix)
  average eigenvalue GAMMA=   1.2515
  2.3051  2.3051  1.4415  1.0449  0.9579  0.9579  0.6099  0.3893

 Free energy of the ion-electron system (eV)
  ---------------------------------------------------
  alpha Z        PSCENC =        96.77598676
  Ewald energy   TEWEN  =     16978.47370401
  -Hartree energ DENC   =    -23058.81269213
  -exchange      EXHF   =         0.00000000
  -V(xc)+E(xc)   XCENC  =       560.48114818
  PAW double counting   =     17168.61798596   -17375.71574929
  entropy T*S    EENTRO =        -0.01370855
  eigenvalues    EBANDS =     -1858.24664349
  atomic energy  EATOM  =      7163.56118773
  Solvation  Ediel_sol  =         0.00000000
  ---------------------------------------------------
  free energy    TOTEN  =      -324.87878082 eV

  energy without entropy =     -324.86507227  energy(sigma->0) =     -324.87192655


--------------------------------------------------------------------------------------------------------


--------------------------------------- Iteration      1(  14)  ---------------------------------------


    POTLOK:  cpu time    0.0383: real time    0.0433
    SETDIJ:  cpu time    0.0023: real time    0.0023
    EDDIAG:  cpu time    0.2001: real time    0.2026
  RMM-DIIS:  cpu time    0.3771: real time    0.3780
    ORTHCH:  cpu time    0.0480: real time    0.0480
       DOS:  cpu time    0.0008: real time    0.0008
    CHARGE:  cpu time    0.0323: real time    0.0323
    MIXING:  cpu time    0.0014: real time    0.0013
    --------------------------------------------
      LOOP:  cpu time    0.7002: real time    0.7085

 eigenvalue-minimisations  :   817
 total energy-change (2. order) :-0.3932390E-02  (-0.2308825E-02)
 number of electron     156.9999884 magnetization 
 augmentation part       11.5744932 magnetization 

 Broyden mixing:
  rms(total) = 0.27235E-01    rms(broyden)= 0.27226E-01
  rms(prec ) = 0.39255E-01
  weight for this iteration     100.00

 eigenvalues of (default mixing * dielectric matrix)
  average eigenvalue GAMMA=   1.3620
  2.7610  2.7610  1.9922  0.9199  0.9199  0.9372  0.9372  0.3917  0.6376

 Free energy of the ion-electron system (eV)
  ---------------------------------------------------
  alpha Z        PSCENC =        96.77598676
  Ewald energy   TEWEN  =     16978.47370401
  -Hartree energ DENC   =    -23075.60224790
  -exchange      EXHF   =         0.00000000
  -V(xc)+E(xc)   XCENC  =       560.66534089
  PAW double counting   =     17147.63587381   -17354.40137455
  entropy T*S    EENTRO =        -0.01105412
  eigenvalues    EBANDS =     -1841.98012985
  atomic energy  EATOM  =      7163.56118773
  Solvation  Ediel_sol  =         0.00000000
  ---------------------------------------------------
  free energy    TOTEN  =      -324.88271321 eV

  energy without entropy =     -324.87165910  energy(sigma->0) =     -324.87718616


--------------------------------------------------------------------------------------------------------


--------------------------------------- Iteration      1(  15)  ---------------------------------------


    POTLOK:  cpu time    0.0387: real time    0.0419
    SETDIJ:  cpu time    0.0023: real time    0.0023
    EDDIAG:  cpu time    0.2028: real time    0.2028
  RMM-DIIS:  cpu time    0.3726: real time    0.3772
    ORTHCH:  cpu time    0.0462: real time    0.0462
       DOS:  cpu time    0.0019: real time    0.0019
    CHARGE:  cpu time    0.0323: real time    0.0323
    MIXING:  cpu time    0.0015: real time    0.0014
    --------------------------------------------
      LOOP:  cpu time    0.6981: real time    0.7058

 eigenvalue-minimisations  :   790
 total energy-change (2. order) :-0.1878086E-02  (-0.4493878E-03)
 number of electron     156.9999884 magnetization 
 augmentation part       11.5576900 magnetization 

 Broyden mixing:
  rms(total) = 0.34164E-01    rms(broyden)= 0.34149E-01
  rms(prec ) = 0.53629E-01
  weight for this iteration     100.00

 eigenvalues of (default mixing * dielectric matrix)
  average eigenvalue GAMMA=   1.4846
  3.8532  2.4254  1.7897  1.7897  0.9161  0.9161  1.1315  0.8831  0.7493  0.3924

 Free energy of the ion-electron system (eV)
  ---------------------------------------------------
  alpha Z        PSCENC =        96.77598676
  Ewald energy   TEWEN  =     16978.47370401
  -Hartree energ DENC   =    -23082.60621210
  -exchange      EXHF   =         0.00000000
  -V(xc)+E(xc)   XCENC  =       560.73787600
  PAW double counting   =     17118.84431661   -17325.65276188
  entropy T*S    EENTRO =        -0.01065872
  eigenvalues    EBANDS =     -1835.00802971
  atomic energy  EATOM  =      7163.56118773
  Solvation  Ediel_sol  =         0.00000000
  ---------------------------------------------------
  free energy    TOTEN  =      -324.88459130 eV

  energy without entropy =     -324.87393258  energy(sigma->0) =     -324.87926194


--------------------------------------------------------------------------------------------------------


--------------------------------------- Iteration      1(  16)  ---------------------------------------


    POTLOK:  cpu time    0.0413: real time    0.0416
    SETDIJ:  cpu time    0.0023: real time    0.0023
    EDDIAG:  cpu time    0.2018: real time    0.2018
  RMM-DIIS:  cpu time    0.3782: real time    0.3783
    ORTHCH:  cpu time    0.0473: real time    0.0473
       DOS:  cpu time    0.0008: real time    0.0008
    CHARGE:  cpu time    0.0328: real time    0.0349
    MIXING:  cpu time    0.0017: real time    0.0027
    --------------------------------------------
      LOOP:  cpu time    0.7062: real time    0.7096

 eigenvalue-minimisations  :   810
 total energy-change (2. order) :-0.5564238E-03  (-0.5639064E-03)
 number of electron     156.9999884 magnetization 
 augmentation part       11.5796075 magnetization 

 Broyden mixing:
  rms(total) = 0.89280E-02    rms(broyden)= 0.88886E-02
  rms(prec ) = 0.15187E-01
  weight for this iteration     100.00

 eigenvalues of (default mixing * dielectric matrix)
  average eigenvalue GAMMA=   1.5901
  4.9993  2.3654  2.3654  1.6767  1.1142  1.1142  0.9287  0.9287  0.8474  0.7581
  0.3924

 Free energy of the ion-electron system (eV)
  ---------------------------------------------------
  alpha Z        PSCENC =        96.77598676
  Ewald energy   TEWEN  =     16978.47370401
  -Hartree energ DENC   =    -23088.28153130
  -exchange      EXHF   =         0.00000000
  -V(xc)+E(xc)   XCENC  =       560.73977387
  PAW double counting   =     17123.47163959   -17330.39718118
  entropy T*S    EENTRO =        -0.01279765
  eigenvalues    EBANDS =     -1829.21592955
  atomic energy  EATOM  =      7163.56118773
  Solvation  Ediel_sol  =         0.00000000
  ---------------------------------------------------
  free energy    TOTEN  =      -324.88514772 eV

  energy without entropy =     -324.87235008  energy(sigma->0) =     -324.87874890


--------------------------------------------------------------------------------------------------------


--------------------------------------- Iteration      1(  17)  ---------------------------------------


    POTLOK:  cpu time    0.0378: real time    0.0415
    SETDIJ:  cpu time    0.0022: real time    0.0022
    EDDIAG:  cpu time    0.2010: real time    0.2009
  RMM-DIIS:  cpu time    0.3696: real time    0.3696
    ORTHCH:  cpu time    0.0475: real time    0.0476
       DOS:  cpu time    0.0006: real time    0.0005
    CHARGE:  cpu time    0.0322: real time    0.0322
    MIXING:  cpu time    0.0015: real time    0.0015
    --------------------------------------------
      LOOP:  cpu time    0.6924: real time    0.6962

 eigenvalue-minimisations  :   787
 total energy-change (2. order) :-0.1840903E-02  (-0.8943955E-04)
 number of electron     156.9999884 magnetization 
 augmentation part       11.5788427 magnetization 

 Broyden mixing:
  rms(total) = 0.77241E-02    rms(broyden)= 0.77223E-02
  rms(prec ) = 0.12333E-01
  weight for this iteration     100.00

 eigenvalues of (default mixing * dielectric matrix)
  average eigenvalue GAMMA=   1.7239
  6.2158  2.4474  2.2404  2.2404  1.3145  1.3145  0.9246  0.9246  1.0437  0.8767
  0.7518  0.3924

 Free energy of the ion-electron system (eV)
  ---------------------------------------------------
  alpha Z        PSCENC =        96.77598676
  Ewald energy   TEWEN  =     16978.47370401
  -Hartree energ DENC   =    -23091.04512225
  -exchange      EXHF   =         0.00000000
  -V(xc)+E(xc)   XCENC  =       560.75644025
  PAW double counting   =     17122.44750226   -17329.37809476
  entropy T*S    EENTRO =        -0.01258815
  eigenvalues    EBANDS =     -1826.46600447
  atomic energy  EATOM  =      7163.56118773
  Solvation  Ediel_sol  =         0.00000000
  ---------------------------------------------------
  free energy    TOTEN  =      -324.88698863 eV

  energy without entropy =     -324.87440048  energy(sigma->0) =     -324.88069455


--------------------------------------------------------------------------------------------------------


--------------------------------------- Iteration      1(  18)  ---------------------------------------


    POTLOK:  cpu time    0.0376: real time    0.0416
    SETDIJ:  cpu time    0.0022: real time    0.0022
    EDDIAG:  cpu time    0.2005: real time    0.2004
  RMM-DIIS:  cpu time    0.3638: real time    0.3644
    ORTHCH:  cpu time    0.0481: real time    0.0480
       DOS:  cpu time    0.0006: real time    0.0006
    CHARGE:  cpu time    0.0321: real time    0.0321
    MIXING:  cpu time    0.0016: real time    0.0016
    --------------------------------------------
      LOOP:  cpu time    0.6865: real time    0.6910

 eigenvalue-minimisations  :   784
 total energy-change (2. order) :-0.3548962E-02  (-0.5939026E-04)
 number of electron     156.9999884 magnetization 
 augmentation part       11.5732279 magnetization 

 Broyden mixing:
  rms(total) = 0.26757E-02    rms(broyden)= 0.26656E-02
  rms(prec ) = 0.44229E-02
  weight for this iteration     100.00

 eigenvalues of (default mixing * dielectric matrix)
  average eigenvalue GAMMA=   1.8360
  6.6900  3.4979  2.3134  2.3134  1.7652  1.2067  1.2067  0.9243  0.9243  0.9953
  0.8886  0.7504  0.3924

 Free energy of the ion-electron system (eV)
  ---------------------------------------------------
  alpha Z        PSCENC =        96.77598676
  Ewald energy   TEWEN  =     16978.47370401
  -Hartree energ DENC   =    -23092.25767884
  -exchange      EXHF   =         0.00000000
  -V(xc)+E(xc)   XCENC  =       560.74756687
  PAW double counting   =     17121.34079290   -17328.25750981
  entropy T*S    EENTRO =        -0.01207974
  eigenvalues    EBANDS =     -1825.26250748
  atomic energy  EATOM  =      7163.56118773
  Solvation  Ediel_sol  =         0.00000000
  ---------------------------------------------------
  free energy    TOTEN  =      -324.89053759 eV

  energy without entropy =     -324.87845784  energy(sigma->0) =     -324.88449772


--------------------------------------------------------------------------------------------------------


--------------------------------------- Iteration      1(  19)  ---------------------------------------


    POTLOK:  cpu time    0.0372: real time    0.0412
    SETDIJ:  cpu time    0.0022: real time    0.0022
    EDDIAG:  cpu time    0.2000: real time    0.2001
  RMM-DIIS:  cpu time    0.3700: real time    0.3699
    ORTHCH:  cpu time    0.0453: real time    0.0478
       DOS:  cpu time    0.0006: real time    0.0006
    CHARGE:  cpu time    0.0323: real time    0.0323
    MIXING:  cpu time    0.0017: real time    0.0017
    --------------------------------------------
      LOOP:  cpu time    0.6892: real time    0.6959

 eigenvalue-minimisations  :   786
 total energy-change (2. order) :-0.2187009E-02  (-0.3962011E-04)
 number of electron     156.9999884 magnetization 
 augmentation part       11.5739667 magnetization 

 Broyden mixing:
  rms(total) = 0.13817E-02    rms(broyden)= 0.13815E-02
  rms(prec ) = 0.21577E-02
  weight for this iteration     100.00

 eigenvalues of (default mixing * dielectric matrix)
  average eigenvalue GAMMA=   1.8908
  7.3393  4.0112  2.3291  2.1392  2.1392  0.3924  0.9253  0.9253  1.3084  1.3084
  0.7481  1.0872  0.9087  0.9087

 Free energy of the ion-electron system (eV)
  ---------------------------------------------------
  alpha Z        PSCENC =        96.77598676
  Ewald energy   TEWEN  =     16978.47370401
  -Hartree energ DENC   =    -23092.69273133
  -exchange      EXHF   =         0.00000000
  -V(xc)+E(xc)   XCENC  =       560.73987291
  PAW double counting   =     17124.32907021   -17331.24271553
  entropy T*S    EENTRO =        -0.01213569
  eigenvalues    EBANDS =     -1824.82496368
  atomic energy  EATOM  =      7163.56118773
  Solvation  Ediel_sol  =         0.00000000
  ---------------------------------------------------
  free energy    TOTEN  =      -324.89272460 eV

  energy without entropy =     -324.88058891  energy(sigma->0) =     -324.88665676


--------------------------------------------------------------------------------------------------------


--------------------------------------- Iteration      1(  20)  ---------------------------------------


    POTLOK:  cpu time    0.0407: real time    0.0409
    SETDIJ:  cpu time    0.0022: real time    0.0022
    EDDIAG:  cpu time    0.1999: real time    0.1998
  RMM-DIIS:  cpu time    0.3118: real time    0.3118
    ORTHCH:  cpu time    0.0479: real time    0.0478
       DOS:  cpu time    0.0005: real time    0.0005
    CHARGE:  cpu time    0.0324: real time    0.0324
    MIXING:  cpu time    0.0018: real time    0.0018
    --------------------------------------------
      LOOP:  cpu time    0.6370: real time    0.6372

 eigenvalue-minimisations  :   672
 total energy-change (2. order) :-0.6101508E-03  (-0.1012276E-04)
 number of electron     156.9999884 magnetization 
 augmentation part       11.5750871 magnetization 

 Broyden mixing:
  rms(total) = 0.84023E-03    rms(broyden)= 0.83869E-03
  rms(prec ) = 0.12334E-02
  weight for this iteration     100.00

 eigenvalues of (default mixing * dielectric matrix)
  average eigenvalue GAMMA=   2.0033
  8.1620  4.9463  2.4260  2.4260  2.2744  0.3924  1.4004  1.4004  0.9254  0.9254
  0.7495  1.0438  1.0438  0.8826  1.0516

 Free energy of the ion-electron system (eV)
  ---------------------------------------------------
  alpha Z        PSCENC =        96.77598676
  Ewald energy   TEWEN  =     16978.47370401
  -Hartree energ DENC   =    -23092.68541038
  -exchange      EXHF   =         0.00000000
  -V(xc)+E(xc)   XCENC  =       560.73701655
  PAW double counting   =     17123.47421409   -17330.38807863
  entropy T*S    EENTRO =        -0.01220135
  eigenvalues    EBANDS =     -1824.82975354
  atomic energy  EATOM  =      7163.56118773
  Solvation  Ediel_sol  =         0.00000000
  ---------------------------------------------------
  free energy    TOTEN  =      -324.89333475 eV

  energy without entropy =     -324.88113340  energy(sigma->0) =     -324.88723408


--------------------------------------------------------------------------------------------------------


--------------------------------------- Iteration      1(  21)  ---------------------------------------


    POTLOK:  cpu time    0.0376: real time    0.0412
    SETDIJ:  cpu time    0.0022: real time    0.0022
    EDDIAG:  cpu time    0.1988: real time    0.1995
  RMM-DIIS:  cpu time    0.3154: real time    0.3179
    ORTHCH:  cpu time    0.0717: real time    0.0719
       DOS:  cpu time    0.0006: real time    0.0005
    CHARGE:  cpu time    0.0322: real time    0.0323
    MIXING:  cpu time    0.0018: real time    0.0018
    --------------------------------------------
      LOOP:  cpu time    0.6602: real time    0.6673

 eigenvalue-minimisations  :   600
 total energy-change (2. order) :-0.3754537E-03  (-0.4826529E-05)
 number of electron     156.9999884 magnetization 
 augmentation part       11.5743258 magnetization 

 Broyden mixing:
  rms(total) = 0.81952E-03    rms(broyden)= 0.81891E-03
  rms(prec ) = 0.12538E-02
  weight for this iteration     100.00

 eigenvalues of (default mixing * dielectric matrix)
  average eigenvalue GAMMA=   2.0625
  8.6669  5.4616  2.8510  2.3469  2.3469  1.6057  1.6057  0.3924  0.9250  0.9250
  1.1430  1.1430  0.7501  0.8783  0.9793  0.9793

 Free energy of the ion-electron system (eV)
  ---------------------------------------------------
  alpha Z        PSCENC =        96.77598676
  Ewald energy   TEWEN  =     16978.47370401
  -Hartree energ DENC   =    -23092.65557535
  -exchange      EXHF   =         0.00000000
  -V(xc)+E(xc)   XCENC  =       560.73580983
  PAW double counting   =     17123.36403106   -17330.27359356
  entropy T*S    EENTRO =        -0.01213528
  eigenvalues    EBANDS =     -1824.86312541
  atomic energy  EATOM  =      7163.56118773
  Solvation  Ediel_sol  =         0.00000000
  ---------------------------------------------------
  free energy    TOTEN  =      -324.89371020 eV

  energy without entropy =     -324.88157492  energy(sigma->0) =     -324.88764256


--------------------------------------------------------------------------------------------------------


--------------------------------------- Iteration      1(  22)  ---------------------------------------


    POTLOK:  cpu time    0.0407: real time    0.0410
    SETDIJ:  cpu time    0.0023: real time    0.0023
    EDDIAG:  cpu time    0.1999: real time    0.1998
  RMM-DIIS:  cpu time    0.2740: real time    0.2739
    ORTHCH:  cpu time    0.0473: real time    0.0473
       DOS:  cpu time    0.0006: real time    0.0006
    CHARGE:  cpu time    0.0325: real time    0.0325
    MIXING:  cpu time    0.0020: real time    0.0024
    --------------------------------------------
      LOOP:  cpu time    0.5992: real time    0.5997

 eigenvalue-minimisations  :   556
 total energy-change (2. order) :-0.8836856E-04  (-0.1178512E-05)
 number of electron     156.9999884 magnetization 
 augmentation part       11.5747011 magnetization 

 Broyden mixing:
  rms(total) = 0.20871E-03    rms(broyden)= 0.20838E-03
  rms(prec ) = 0.33104E-03
  weight for this iteration     100.00

 eigenvalues of (default mixing * dielectric matrix)
  average eigenvalue GAMMA=   2.0755
  8.7948  5.7517  3.0106  2.3196  2.3196  2.1851  0.3924  1.5175  0.9250  0.9250
  1.2185  1.2185  0.7500  1.0531  1.0531  0.8828  0.9663

 Free energy of the ion-electron system (eV)
  ---------------------------------------------------
  alpha Z        PSCENC =        96.77598676
  Ewald energy   TEWEN  =     16978.47370401
  -Hartree energ DENC   =    -23092.65503494
  -exchange      EXHF   =         0.00000000
  -V(xc)+E(xc)   XCENC  =       560.73574978
  PAW double counting   =     17123.21328541   -17330.12367200
  entropy T*S    EENTRO =        -0.01216294
  eigenvalues    EBANDS =     -1824.86284237
  atomic energy  EATOM  =      7163.56118773
  Solvation  Ediel_sol  =         0.00000000
  ---------------------------------------------------
  free energy    TOTEN  =      -324.89379857 eV

  energy without entropy =     -324.88163563  energy(sigma->0) =     -324.88771710


--------------------------------------------------------------------------------------------------------


--------------------------------------- Iteration      1(  23)  ---------------------------------------


    POTLOK:  cpu time    0.1161: real time    0.1216
    SETDIJ:  cpu time    0.0023: real time    0.0023
    EDDIAG:  cpu time    0.2378: real time    0.2379
  RMM-DIIS:  cpu time    0.2430: real time    0.2430
    ORTHCH:  cpu time    0.0479: real time    0.0478
       DOS:  cpu time    0.0005: real time    0.0005
    CHARGE:  cpu time    0.0324: real time    0.0324
    MIXING:  cpu time    0.0021: real time    0.0020
    --------------------------------------------
      LOOP:  cpu time    0.6820: real time    0.6875

 eigenvalue-minimisations  :   470
 total energy-change (2. order) :-0.2837136E-04  (-0.2920265E-06)
 number of electron     156.9999884 magnetization 
 augmentation part       11.5748175 magnetization 

 Broyden mixing:
  rms(total) = 0.11822E-03    rms(broyden)= 0.11782E-03
  rms(prec ) = 0.16524E-03
  weight for this iteration     100.00

 eigenvalues of (default mixing * dielectric matrix)
  average eigenvalue GAMMA=   2.0980
  8.9071  5.9787  3.5383  2.7064  2.2889  2.2889  0.3924  1.4920  1.4920  0.9249
  0.9249  0.7500  1.0760  1.0760  0.8824  0.9649  1.0396  1.0396

 Free energy of the ion-electron system (eV)
  ---------------------------------------------------
  alpha Z        PSCENC =        96.77598676
  Ewald energy   TEWEN  =     16978.47370401
  -Hartree energ DENC   =    -23092.63624817
  -exchange      EXHF   =         0.00000000
  -V(xc)+E(xc)   XCENC  =       560.73539976
  PAW double counting   =     17123.24746393   -17330.15927539
  entropy T*S    EENTRO =        -0.01217337
  eigenvalues    EBANDS =     -1824.87987220
  atomic energy  EATOM  =      7163.56118773
  Solvation  Ediel_sol  =         0.00000000
  ---------------------------------------------------
  free energy    TOTEN  =      -324.89382694 eV

  energy without entropy =     -324.88165357  energy(sigma->0) =     -324.88774026


--------------------------------------------------------------------------------------------------------


--------------------------------------- Iteration      1(  24)  ---------------------------------------


    POTLOK:  cpu time    0.0427: real time    0.0430
    SETDIJ:  cpu time    0.0023: real time    0.0023
    EDDIAG:  cpu time    0.2011: real time    0.2010
  RMM-DIIS:  cpu time    0.2325: real time    0.2333
    ORTHCH:  cpu time    0.0474: real time    0.0474
       DOS:  cpu time    0.0008: real time    0.0008
    CHARGE:  cpu time    0.0327: real time    0.0327
    MIXING:  cpu time    0.0021: real time    0.0021
    --------------------------------------------
      LOOP:  cpu time    0.5614: real time    0.5625

 eigenvalue-minimisations  :   424
 total energy-change (2. order) :-0.8060522E-05  (-0.1256251E-06)
 number of electron     156.9999884 magnetization 
 augmentation part       11.5748149 magnetization 

 Broyden mixing:
  rms(total) = 0.11277E-03    rms(broyden)= 0.11276E-03
  rms(prec ) = 0.12789E-03
  weight for this iteration     100.00

 eigenvalues of (default mixing * dielectric matrix)
  average eigenvalue GAMMA=   2.0548
  8.9530  6.0709  3.6439  2.5204  2.3139  2.3139  1.6871  0.3924  1.3266  1.3266
  0.9250  0.9250  0.7500  1.0228  1.0228  0.8734  1.0057  0.9834  0.9834

 Free energy of the ion-electron system (eV)
  ---------------------------------------------------
  alpha Z        PSCENC =        96.77598676
  Ewald energy   TEWEN  =     16978.47370401
  -Hartree energ DENC   =    -23092.63807817
  -exchange      EXHF   =         0.00000000
  -V(xc)+E(xc)   XCENC  =       560.73544290
  PAW double counting   =     17123.20581549   -17330.11712363
  entropy T*S    EENTRO =        -0.01217357
  eigenvalues    EBANDS =     -1824.87859652
  atomic energy  EATOM  =      7163.56118773
  Solvation  Ediel_sol  =         0.00000000
  ---------------------------------------------------
  free energy    TOTEN  =      -324.89383500 eV

  energy without entropy =     -324.88166143  energy(sigma->0) =     -324.88774822


--------------------------------------------------------------------------------------------------------


--------------------------------------- Iteration      1(  25)  ---------------------------------------


    POTLOK:  cpu time    0.0378: real time    0.0416
    SETDIJ:  cpu time    0.0023: real time    0.0023
    EDDIAG:  cpu time    0.2027: real time    0.2026
  RMM-DIIS:  cpu time    0.2263: real time    0.2263
    ORTHCH:  cpu time    0.0478: real time    0.0478
       DOS:  cpu time    0.0014: real time    0.0015
    CHARGE:  cpu time    0.0356: real time    0.0356
    MIXING:  cpu time    0.0031: real time    0.0031
    --------------------------------------------
      LOOP:  cpu time    0.5571: real time    0.5608

 eigenvalue-minimisations  :   384
 total energy-change (2. order) :-0.2543866E-05  (-0.3573077E-07)
 number of electron     156.9999884 magnetization 
 augmentation part       11.5747664 magnetization 

 Broyden mixing:
  rms(total) = 0.80187E-04    rms(broyden)= 0.80163E-04
  rms(prec ) = 0.94818E-04
  weight for this iteration     100.00

 eigenvalues of (default mixing * dielectric matrix)
  average eigenvalue GAMMA=   2.0808
  9.0063  6.1545  4.0506  2.6936  2.4215  2.4215  2.0039  0.3924  1.3735  1.3735
  1.3847  0.9250  0.9250  1.0324  1.0324  0.7501  0.9333  0.9333  0.9473  0.8604

 Free energy of the ion-electron system (eV)
  ---------------------------------------------------
  alpha Z        PSCENC =        96.77598676
  Ewald energy   TEWEN  =     16978.47370401
  -Hartree energ DENC   =    -23092.63950284
  -exchange      EXHF   =         0.00000000
  -V(xc)+E(xc)   XCENC  =       560.73558221
  PAW double counting   =     17123.21635502   -17330.12833245
  entropy T*S    EENTRO =        -0.01217518
  eigenvalues    EBANDS =     -1824.87664281
  atomic energy  EATOM  =      7163.56118773
  Solvation  Ediel_sol  =         0.00000000
  ---------------------------------------------------
  free energy    TOTEN  =      -324.89383755 eV

  energy without entropy =     -324.88166237  energy(sigma->0) =     -324.88774996


--------------------------------------------------------------------------------------------------------


--------------------------------------- Iteration      1(  26)  ---------------------------------------


    POTLOK:  cpu time    0.0387: real time    0.0425
    SETDIJ:  cpu time    0.0023: real time    0.0023
    EDDIAG:  cpu time    0.2016: real time    0.2036
  RMM-DIIS:  cpu time    0.2060: real time    0.2072
    ORTHCH:  cpu time    0.0480: real time    0.0479
       DOS:  cpu time    0.0005: real time    0.0005
    CHARGE:  cpu time    0.0323: real time    0.0323
    MIXING:  cpu time    0.0024: real time    0.0024
    --------------------------------------------
      LOOP:  cpu time    0.5319: real time    0.5387

 eigenvalue-minimisations  :   319
 total energy-change (2. order) :-0.2652196E-05  (-0.2574038E-07)
 number of electron     156.9999884 magnetization 
 augmentation part       11.5748017 magnetization 

 Broyden mixing:
  rms(total) = 0.40078E-04    rms(broyden)= 0.40067E-04
  rms(prec ) = 0.47981E-04
  weight for this iteration     100.00

 eigenvalues of (default mixing * dielectric matrix)
  average eigenvalue GAMMA=   2.0755
  8.9719  6.1870  4.2823  2.9599  2.5879  2.2350  2.2350  0.3924  0.9250  0.9250
  1.4336  1.4336  1.2788  1.2788  1.0691  1.0691  0.9702  0.9664  0.8929  0.7481
  0.7439

 Free energy of the ion-electron system (eV)
  ---------------------------------------------------
  alpha Z        PSCENC =        96.77598676
  Ewald energy   TEWEN  =     16978.47370401
  -Hartree energ DENC   =    -23092.63576115
  -exchange      EXHF   =         0.00000000
  -V(xc)+E(xc)   XCENC  =       560.73546458
  PAW double counting   =     17123.22642570   -17330.13750360
  entropy T*S    EENTRO =        -0.01217382
  eigenvalues    EBANDS =     -1824.88117041
  atomic energy  EATOM  =      7163.56118773
  Solvation  Ediel_sol  =         0.00000000
  ---------------------------------------------------
  free energy    TOTEN  =      -324.89384020 eV

  energy without entropy =     -324.88166638  energy(sigma->0) =     -324.88775329


--------------------------------------------------------------------------------------------------------


--------------------------------------- Iteration      1(  27)  ---------------------------------------


    POTLOK:  cpu time    0.0379: real time    0.0412
    SETDIJ:  cpu time    0.0022: real time    0.0022
    EDDIAG:  cpu time    0.2013: real time    0.2012
  RMM-DIIS:  cpu time    0.2012: real time    0.2012
    ORTHCH:  cpu time    0.0477: real time    0.0476
       DOS:  cpu time    0.0006: real time    0.0006
    CHARGE:  cpu time    0.0317: real time    0.0321
    MIXING:  cpu time    0.0024: real time    0.0024
    --------------------------------------------
      LOOP:  cpu time    0.5251: real time    0.5286

 eigenvalue-minimisations  :   275
 total energy-change (2. order) :-0.1576876E-05  (-0.1563668E-07)
 number of electron     156.9999884 magnetization 
 augmentation part       11.5747970 magnetization 

 Broyden mixing:
  rms(total) = 0.44825E-04    rms(broyden)= 0.44815E-04
  rms(prec ) = 0.53540E-04
  weight for this iteration     100.00

 eigenvalues of (default mixing * dielectric matrix)
  average eigenvalue GAMMA=   2.0891
  8.9925  6.2917  4.6866  3.2553  2.4053  2.4053  2.3052  1.9616  1.4149  1.4149
  0.3924  0.9250  0.9250  1.0640  1.0640  1.0945  1.0945  0.9671  0.9671  0.8805
  0.7499  0.7036

 Free energy of the ion-electron system (eV)
  ---------------------------------------------------
  alpha Z        PSCENC =        96.77598676
  Ewald energy   TEWEN  =     16978.47370401
  -Hartree energ DENC   =    -23092.63615453
  -exchange      EXHF   =         0.00000000
  -V(xc)+E(xc)   XCENC  =       560.73550640
  PAW double counting   =     17123.25152724   -17330.16322674
  entropy T*S    EENTRO =        -0.01217511
  eigenvalues    EBANDS =     -1824.88019755
  atomic energy  EATOM  =      7163.56118773
  Solvation  Ediel_sol  =         0.00000000
  ---------------------------------------------------
  free energy    TOTEN  =      -324.89384178 eV

  energy without entropy =     -324.88166667  energy(sigma->0) =     -324.88775422


--------------------------------------------------------------------------------------------------------


--------------------------------------- Iteration      1(  28)  ---------------------------------------


    POTLOK:  cpu time    0.0378: real time    0.0414
    SETDIJ:  cpu time    0.0023: real time    0.0023
    EDDIAG:  cpu time    0.1975: real time    0.2017
  RMM-DIIS:  cpu time    0.1815: real time    0.1815
    ORTHCH:  cpu time    0.0470: real time    0.0470
       DOS:  cpu time    0.0010: real time    0.0007
    --------------------------------------------
      LOOP:  cpu time    0.4670: real time    0.4747

 eigenvalue-minimisations  :   183
 total energy-change (2. order) :-0.5233469E-06  (-0.5632454E-08)
 number of electron     156.9999884 magnetization 
 augmentation part       11.5747970 magnetization 

 Free energy of the ion-electron system (eV)
  ---------------------------------------------------
  alpha Z        PSCENC =        96.77598676
  Ewald energy   TEWEN  =     16978.47370401
  -Hartree energ DENC   =    -23092.63415153
  -exchange      EXHF   =         0.00000000
  -V(xc)+E(xc)   XCENC  =       560.73546777
  PAW double counting   =     17123.23008549   -17330.14170211
  entropy T*S    EENTRO =        -0.01217401
  eigenvalues    EBANDS =     -1824.88224641
  atomic energy  EATOM  =      7163.56118773
  Solvation  Ediel_sol  =         0.00000000
  ---------------------------------------------------
  free energy    TOTEN  =      -324.89384230 eV

  energy without entropy =     -324.88166829  energy(sigma->0) =     -324.88775529


--------------------------------------------------------------------------------------------------------


 average (electrostatic) potential at core
  the test charge radii are     0.6991  0.7089  0.9521
  (the norm of the test charge is              1.0000)
       1 -57.7501       2 -57.7077       3 -57.6913       4 -57.7875       5 -58.3383
       6 -57.8678       7 -57.9765       8 -58.1342       9 -57.7819      10 -58.0114
      11 -57.9257      12 -57.7150      13 -57.7995      14 -57.6766      15 -57.6620
      16 -57.8608      17 -58.2243      18 -59.4655      19 -59.4154      20 -57.7772
      21 -58.2621      22 -57.9161      23 -57.6902      24 -57.7493      25 -57.6764
      26 -57.6914      27 -57.8596      28 -58.3204      29 -58.2176      30 -57.9775
      31 -59.3837      32 -57.7827      33 -58.2502      34 -57.9219      35 -57.6906
      36 -75.3773      37 -41.9247
 
 
 
 E-fermi :  -1.8009     XC(G=0):  -3.1333     alpha+bet : -2.6204


 k-point     1 :       0.0000    0.0000    0.0000
  band No.  band energies     occupation 
      1     -25.5794      2.00000
      2     -21.7917      2.00000
      3     -21.5312      2.00000
      4     -21.0183      2.00000
      5     -20.6132      2.00000
      6     -19.9214      2.00000
      7     -19.8375      2.00000
      8     -19.5984      2.00000
      9     -19.5132      2.00000
     10     -19.4658      2.00000
     11     -19.4225      2.00000
     12     -18.1989      2.00000
     13     -17.9519      2.00000
     14     -17.8812      2.00000
     15     -17.6789      2.00000
     16     -16.9999      2.00000
     17     -16.3072      2.00000
     18     -15.8447      2.00000
     19     -15.7028      2.00000
     20     -15.3812      2.00000
     21     -15.2177      2.00000
     22     -14.6199      2.00000
     23     -14.3464      2.00000
     24     -14.1010      2.00000
     25     -13.9711      2.00000
     26     -13.6288      2.00000
     27     -13.3232      2.00000
     28     -12.7698      2.00000
     29     -12.6166      2.00000
     30     -12.5870      2.00000
     31     -12.3337      2.00000
     32     -12.2669      2.00000
     33     -12.2446      2.00000
     34     -12.1670      2.00000
     35     -11.2585      2.00000
     36     -11.1056      2.00000
     37     -10.7038      2.00000
     38     -10.6307      2.00000
     39     -10.4213      2.00000
     40     -10.4020      2.00000
     41     -10.0039      2.00000
     42      -9.7735      2.00000
     43      -9.7507      2.00000
     44      -9.4612      2.00000
     45      -9.4394      2.00000
     46      -9.3903      2.00000
     47      -9.3180      2.00000
     48      -9.1836      2.00000
     49      -9.0157      2.00000
     50      -8.9905      2.00000
     51      -8.5165      2.00000
     52      -8.4754      2.00000
     53      -8.3764      2.00000
     54      -8.3220      2.00000
     55      -8.3174      2.00000
     56      -8.2874      2.00000
     57      -8.2525      2.00000
     58      -7.9915      2.00000
     59      -7.9652      2.00000
     60      -7.8812      2.00000
     61      -7.4448      2.00000
     62      -7.2997      2.00000
     63      -7.2003      2.00000
     64      -7.1267      2.00000
     65      -7.1090      2.00000
     66      -7.0638      2.00000
     67      -7.0091      2.00000
     68      -6.6901      2.00000
     69      -5.6641      2.00000
     70      -5.5998      2.00000
     71      -5.5396      2.00000
     72      -5.3048      2.00000
     73      -5.2966      2.00000
     74      -5.1551      2.00000
     75      -4.8985      2.00000
     76      -2.9944      2.00000
     77      -2.6567      2.00000
     78      -2.6469      2.00000
     79      -2.5415      2.00000
     80      -1.8826      1.97902
     81      -1.1218      0.00000
     82      -0.5112      0.00000
     83      -0.2941      0.00000
     84      -0.0493      0.00000
     85       0.0480      0.00000
     86       1.1288      0.00000
     87       1.4795      0.00000
     88       1.6515      0.00000
     89       1.7612      0.00000
     90       1.9435      0.00000
     91       2.1688      0.00000
     92       2.2890      0.00000
     93       2.3913      0.00000
     94       2.4106      0.00000
     95       2.5045      0.00000
     96       2.6974      0.00000
     97       2.8107      0.00000
     98       3.5557      0.00000

 k-point     2 :       0.5000    0.0000    0.0000
  band No.  band energies     occupation 
      1     -25.5794      2.00000
      2     -21.8247      2.00000
      3     -21.5137      2.00000
      4     -20.8072      2.00000
      5     -20.6002      2.00000
      6     -20.4516      2.00000
      7     -19.8661      2.00000
      8     -19.8470      2.00000
      9     -19.2278      2.00000
     10     -18.9923      2.00000
     11     -18.8992      2.00000
     12     -18.7481      2.00000
     13     -18.3260      2.00000
     14     -18.1846      2.00000
     15     -16.9346      2.00000
     16     -16.7152      2.00000
     17     -16.6887      2.00000
     18     -16.3805      2.00000
     19     -15.5258      2.00000
     20     -15.2009      2.00000
     21     -14.9684      2.00000
     22     -14.5168      2.00000
     23     -14.4352      2.00000
     24     -14.2897      2.00000
     25     -13.6707      2.00000
     26     -13.4883      2.00000
     27     -13.3715      2.00000
     28     -13.2537      2.00000
     29     -12.8846      2.00000
     30     -12.5831      2.00000
     31     -12.5447      2.00000
     32     -12.2295      2.00000
     33     -12.2219      2.00000
     34     -11.5288      2.00000
     35     -11.3866      2.00000
     36     -11.2000      2.00000
     37     -11.0380      2.00000
     38     -10.5581      2.00000
     39     -10.2120      2.00000
     40      -9.9548      2.00000
     41      -9.8878      2.00000
     42      -9.8483      2.00000
     43      -9.6387      2.00000
     44      -9.4295      2.00000
     45      -9.3994      2.00000
     46      -9.3274      2.00000
     47      -9.1822      2.00000
     48      -9.1535      2.00000
     49      -9.0849      2.00000
     50      -9.0827      2.00000
     51      -8.6920      2.00000
     52      -8.6583      2.00000
     53      -8.6080      2.00000
     54      -8.5627      2.00000
     55      -8.4080      2.00000
     56      -8.3994      2.00000
     57      -8.3702      2.00000
     58      -8.0766      2.00000
     59      -7.9387      2.00000
     60      -7.7781      2.00000
     61      -7.6082      2.00000
     62      -7.5412      2.00000
     63      -7.5406      2.00000
     64      -6.6278      2.00000
     65      -6.5990      2.00000
     66      -6.3995      2.00000
     67      -6.3898      2.00000
     68      -6.2825      2.00000
     69      -6.2538      2.00000
     70      -6.0898      2.00000
     71      -5.9406      2.00000
     72      -5.7483      2.00000
     73      -5.6482      2.00000
     74      -4.2377      2.00000
     75      -4.0008      2.00000
     76      -3.9842      2.00000
     77      -3.8707      2.00000
     78      -1.9258      1.99959
     79      -1.7491      0.14239
     80      -1.4562      0.00000
     81      -1.3527      0.00000
     82      -1.1939      0.00000
     83      -0.2195      0.00000
     84       0.2893      0.00000
     85       0.7186      0.00000
     86       0.8803      0.00000
     87       1.1413      0.00000
     88       1.2038      0.00000
     89       1.2385      0.00000
     90       1.4048      0.00000
     91       2.0290      0.00000
     92       2.2264      0.00000
     93       2.4118      0.00000
     94       2.6932      0.00000
     95       2.8839      0.00000
     96       3.0227      0.00000
     97       3.3197      0.00000
     98       3.5744      0.00000

 k-point     3 :       0.0000    0.3333    0.0000
  band No.  band energies     occupation 
      1     -25.5742      2.00000
      2     -21.7262      2.00000
      3     -21.3354      2.00000
      4     -21.2706      2.00000
      5     -20.7430      2.00000
      6     -20.6332      2.00000
      7     -20.0297      2.00000
      8     -19.5464      2.00000
      9     -19.1244      2.00000
     10     -18.9610      2.00000
     11     -18.7688      2.00000
     12     -18.1782      2.00000
     13     -18.1171      2.00000
     14     -17.6693      2.00000
     15     -17.0475      2.00000
     16     -16.7451      2.00000
     17     -16.6019      2.00000
     18     -16.3147      2.00000
     19     -16.0652      2.00000
     20     -15.9493      2.00000
     21     -15.7924      2.00000
     22     -15.3009      2.00000
     23     -14.5997      2.00000
     24     -14.3958      2.00000
     25     -14.1172      2.00000
     26     -13.3459      2.00000
     27     -12.9577      2.00000
     28     -12.7351      2.00000
     29     -12.3448      2.00000
     30     -12.3041      2.00000
     31     -12.2346      2.00000
     32     -12.1384      2.00000
     33     -11.9698      2.00000
     34     -11.3049      2.00000
     35     -10.9824      2.00000
     36     -10.7465      2.00000
     37     -10.6126      2.00000
     38     -10.2992      2.00000
     39     -10.2226      2.00000
     40      -9.9798      2.00000
     41      -9.9499      2.00000
     42      -9.8591      2.00000
     43      -9.5597      2.00000
     44      -9.5041      2.00000
     45      -9.3863      2.00000
     46      -9.3423      2.00000
     47      -9.3126      2.00000
     48      -9.1914      2.00000
     49      -9.1677      2.00000
     50      -9.1296      2.00000
     51      -9.0557      2.00000
     52      -8.9357      2.00000
     53      -8.9127      2.00000
     54      -8.4997      2.00000
     55      -8.4718      2.00000
     56      -8.4058      2.00000
     57      -8.3115      2.00000
     58      -8.2692      2.00000
     59      -7.9866      2.00000
     60      -7.7978      2.00000
     61      -7.5348      2.00000
     62      -7.3582      2.00000
     63      -7.2530      2.00000
     64      -7.2365      2.00000
     65      -6.9774      2.00000
     66      -6.5619      2.00000
     67      -6.4169      2.00000
     68      -6.3539      2.00000
     69      -6.2081      2.00000
     70      -6.1125      2.00000
     71      -5.7207      2.00000
     72      -5.6990      2.00000
     73      -4.9766      2.00000
     74      -4.7582      2.00000
     75      -4.5879      2.00000
     76      -4.2329      2.00000
     77      -3.9121      2.00000
     78      -1.9109      1.99812
     79      -1.7994      0.96468
     80      -1.4548      0.00000
     81      -1.2246      0.00000
     82      -1.0170      0.00000
     83      -0.6258      0.00000
     84      -0.0900      0.00000
     85       0.2273      0.00000
     86       1.0421      0.00000
     87       1.2861      0.00000
     88       1.3350      0.00000
     89       1.4799      0.00000
     90       1.7258      0.00000
     91       1.8144      0.00000
     92       2.0438      0.00000
     93       2.0608      0.00000
     94       2.1899      0.00000
     95       2.4703      0.00000
     96       2.6753      0.00000
     97       3.2221      0.00000
     98       3.6279      0.00000

 k-point     4 :       0.5000    0.3333    0.0000
  band No.  band energies     occupation 
      1     -25.5742      2.00000
      2     -21.6442      2.00000
      3     -21.6023      2.00000
      4     -20.9658      2.00000
      5     -20.8126      2.00000
      6     -20.5674      2.00000
      7     -20.0329      2.00000
      8     -19.8673      2.00000
      9     -19.4392      2.00000
     10     -18.4479      2.00000
     11     -18.4146      2.00000
     12     -18.1806      2.00000
     13     -17.7947      2.00000
     14     -17.5261      2.00000
     15     -17.4485      2.00000
     16     -17.3239      2.00000
     17     -17.1922      2.00000
     18     -16.5964      2.00000
     19     -15.6889      2.00000
     20     -15.6232      2.00000
     21     -15.1763      2.00000
     22     -15.0000      2.00000
     23     -14.5660      2.00000
     24     -14.2889      2.00000
     25     -13.9840      2.00000
     26     -13.8988      2.00000
     27     -13.4700      2.00000
     28     -13.1689      2.00000
     29     -12.7777      2.00000
     30     -12.4456      2.00000
     31     -12.0927      2.00000
     32     -11.4665      2.00000
     33     -11.3682      2.00000
     34     -11.1802      2.00000
     35     -11.1170      2.00000
     36     -10.8399      2.00000
     37     -10.5839      2.00000
     38     -10.1776      2.00000
     39     -10.0589      2.00000
     40      -9.9344      2.00000
     41      -9.7734      2.00000
     42      -9.7101      2.00000
     43      -9.6486      2.00000
     44      -9.5466      2.00000
     45      -9.4375      2.00000
     46      -9.4253      2.00000
     47      -9.3295      2.00000
     48      -9.2779      2.00000
     49      -9.1676      2.00000
     50      -9.0400      2.00000
     51      -8.9891      2.00000
     52      -8.9710      2.00000
     53      -8.9521      2.00000
     54      -8.8472      2.00000
     55      -8.7548      2.00000
     56      -8.5225      2.00000
     57      -8.3899      2.00000
     58      -8.3051      2.00000
     59      -8.1726      2.00000
     60      -7.5814      2.00000
     61      -7.5160      2.00000
     62      -7.4462      2.00000
     63      -7.2488      2.00000
     64      -7.0951      2.00000
     65      -7.0561      2.00000
     66      -6.6301      2.00000
     67      -6.3682      2.00000
     68      -6.3101      2.00000
     69      -5.9472      2.00000
     70      -5.8349      2.00000
     71      -5.5042      2.00000
     72      -5.2697      2.00000
     73      -5.1793      2.00000
     74      -4.9751      2.00000
     75      -4.7212      2.00000
     76      -4.5830      2.00000
     77      -4.2060      2.00000
     78      -1.8808      1.97601
     79      -1.6809      0.00069
     80      -1.1305      0.00000
     81      -0.8600      0.00000
     82      -0.5807      0.00000
     83      -0.5177      0.00000
     84      -0.2275      0.00000
     85      -0.0865      0.00000
     86       0.2576      0.00000
     87       0.7237      0.00000
     88       1.1853      0.00000
     89       1.4286      0.00000
     90       1.4574      0.00000
     91       1.9386      0.00000
     92       2.1620      0.00000
     93       2.4869      0.00000
     94       2.6633      0.00000
     95       2.7334      0.00000
     96       3.0644      0.00000
     97       3.2120      0.00000
     98       4.0751      0.00000


--------------------------------------------------------------------------------------------------------


 soft charge-density along one line, spin component           1
         0         1         2         3         4         5         6         7         8         9
 total charge-density along one line
 
 pseudopotential strength for first ion, spin component:           1
 10.193  13.555   0.000  -0.000   0.000  -0.001   0.000  -0.001
 13.555  18.024   0.000  -0.000   0.000  -0.001   0.000  -0.001
  0.000   0.000  -4.324   0.000  -0.000   8.458  -0.000   0.000
 -0.000  -0.000   0.000  -4.316   0.000  -0.000   8.446  -0.000
  0.000   0.000  -0.000   0.000  -4.324   0.000  -0.000   8.457
 -0.001  -0.001   8.458  -0.000   0.000 -18.677   0.000  -0.001
  0.000   0.000  -0.000   8.446  -0.000   0.000 -18.665   0.000
 -0.001  -0.001   0.000  -0.000   8.457  -0.001   0.000 -18.676
 total augmentation occupancy for first ion, spin component:           1
  8.178  -3.636  -0.002  -0.001   0.001   0.000  -0.000   0.001
 -3.636   1.672  -0.000   0.001  -0.003  -0.000   0.000  -0.000
 -0.002  -0.000   1.818   0.000  -0.002   0.168   0.000   0.000
 -0.001   0.001   0.000   1.202   0.000   0.000   0.071  -0.000
  0.001  -0.003  -0.002   0.000   1.823   0.000  -0.000   0.167
  0.000  -0.000   0.168   0.000   0.000   0.017  -0.000   0.000
 -0.000   0.000   0.000   0.071  -0.000  -0.000   0.005  -0.000
  0.001  -0.000   0.000  -0.000   0.167   0.000  -0.000   0.017


------------------------ aborting loop because EDIFF is reached ----------------------------------------


    CHARGE:  cpu time    0.0343: real time    0.0343
    FORLOC:  cpu time    0.0061: real time    0.0061
    FORNL :  cpu time    0.1296: real time    0.1296
    STRESS:  cpu time    0.3813: real time    0.3816
    FORCOR:  cpu time    0.0411: real time    0.0411
    FORHAR:  cpu time    0.0147: real time    0.0148
    MIXING:  cpu time    0.0030: real time    0.0030
    OFIELD:  cpu time    0.0001: real time    0.0001

  FORCE on cell =-STRESS in cart. coord.  units (eV):
  Direction    XX          YY          ZZ          XY          YZ          ZX
  --------------------------------------------------------------------------------------
  Alpha Z    96.77599    96.77599    96.77599
  Ewald   21896.04412 22095.41387-27012.99799    -2.62940    -5.94468     2.58514
  Hartree 21888.93504 22080.01723-20876.31653    -1.16070    -3.35030     1.39455
  E(xc)    -615.07854  -615.09058  -634.26354    -0.00354    -0.00547     0.00227
  Local  -45385.32338-45775.14897 45970.03904     3.64367     9.06435    -3.87076
  n-local  -169.91392  -169.84379  -162.02218    -0.02583    -0.15681     0.05920
  augment    28.98177    28.96563    27.04753     0.02452     0.02981    -0.01388
  Kinetic  2267.37524  2267.44844  2616.28541     0.05491    -0.06878     0.04948
  Fock        0.00000     0.00000     0.00000     0.00000     0.00000     0.00000
  -------------------------------------------------------------------------------------
  Total       7.79632     8.53782    24.54773    -0.09637    -0.43188     0.20600
  in kB       8.82748     9.66705    27.79447    -0.10911    -0.48900     0.23324
  external pressure =       15.43 kB  Pullay stress =        0.00 kB


 VOLUME and BASIS-vectors are now :
 -----------------------------------------------------------------------------
  energy-cutoff  :      500.00
  volume of cell :     1415.02
      direct lattice vectors                 reciprocal lattice vectors
    12.782500267  0.000000000  0.000000000     0.078231956  0.000000000  0.000000000
     0.000000000  7.380000114  0.000000000     0.000000000  0.135501353  0.000000000
     0.000000000  0.000000000 15.000000000     0.000000000  0.000000000  0.066666667

  length of vectors
    12.782500267  7.380000114 15.000000000     0.078231956  0.135501353  0.066666667


 FORCES acting on ions
    electron-ion (+dipol)            ewald-force                    non-local-force                 convergence-correction
 -----------------------------------------------------------------------------------------------
   0.215E+02 0.365E+01 0.114E+02   -.217E+02 -.392E+01 -.114E+02   0.298E+00 0.124E+00 -.360E-01   0.804E-06 0.702E-05 0.450E-04
   -.688E-01 0.474E-01 0.726E+01   0.187E+00 -.492E-01 -.723E+01   -.273E-01 -.293E-03 -.176E-01   0.118E-05 -.114E-06 0.333E-04
   0.690E+01 0.142E+01 0.781E+01   -.702E+01 -.141E+01 -.779E+01   0.114E+00 -.350E-01 -.206E-01   -.597E-05 -.205E-05 0.343E-04
   0.244E+02 0.275E+00 0.135E+02   -.249E+02 -.282E+00 -.134E+02   0.167E+00 -.100E-02 -.129E-01   0.148E-05 -.133E-05 0.528E-04
   -.428E+00 0.537E+02 0.517E+02   -.658E+00 -.551E+02 -.519E+02   0.573E+00 0.154E+01 0.124E+00   0.216E-04 0.934E-05 0.133E-03
   0.289E+02 0.796E+00 0.221E+02   -.290E+02 -.794E+00 -.220E+02   0.504E+00 0.422E-02 -.728E-01   -.531E-06 -.565E-05 0.839E-04
   0.358E+02 0.343E+02 0.384E+02   -.363E+02 -.352E+02 -.383E+02   0.502E+00 0.503E+00 -.280E+00   0.343E-04 0.347E-04 0.113E-03
   -.130E+02 0.153E+01 0.311E+02   0.138E+02 -.155E+01 -.310E+02   -.464E+00 0.239E-01 -.843E-01   0.367E-05 -.151E-05 0.105E-03
   -.216E+02 0.411E+01 0.116E+02   0.221E+02 -.405E+01 -.115E+02   -.401E+00 0.425E-01 -.355E-01   -.216E-04 -.515E-05 0.461E-04
   -.286E+02 0.800E+00 0.223E+02   0.289E+02 -.816E+00 -.223E+02   -.357E+00 0.230E-02 -.431E-01   -.119E-04 0.352E-06 0.808E-04
   -.349E+02 0.127E+02 0.211E+02   0.355E+02 -.132E+02 -.211E+02   -.727E+00 0.473E+00 -.486E-01   -.191E-04 -.866E-05 0.744E-04
   -.134E+02 0.888E-01 0.876E+01   0.135E+02 -.944E-01 -.875E+01   -.197E+00 -.168E-02 -.210E-01   -.526E-05 -.516E-06 0.377E-04
   0.283E+02 -.177E+00 0.138E+02   -.286E+02 0.178E+00 -.138E+02   0.230E+00 -.138E-02 -.260E-01   0.308E-04 0.284E-06 0.511E-04
   -.267E+00 0.114E+01 0.774E+01   0.216E+00 -.112E+01 -.772E+01   -.383E-01 -.972E-04 -.197E-01   -.293E-05 -.147E-04 0.327E-04
   0.832E+01 -.653E-01 0.841E+01   -.842E+01 0.605E-01 -.839E+01   0.219E+00 -.163E-02 -.144E-01   -.941E-06 0.470E-06 0.342E-04
   0.369E+02 0.766E+01 0.187E+02   -.377E+02 -.757E+01 -.186E+02   0.927E+00 0.177E+00 -.531E-01   0.142E-04 0.140E-04 0.653E-04
   0.662E+02 0.277E+02 0.465E+02   -.675E+02 -.290E+02 -.467E+02   0.150E+01 0.137E+01 0.144E+00   0.449E-04 0.696E-04 0.118E-03
   0.119E+03 -.291E+01 0.110E+03   -.127E+03 0.297E+01 -.112E+03   0.711E+01 -.345E-01 0.144E+01   -.680E-04 0.315E-05 0.174E-03
   -.606E+02 0.940E+02 0.119E+03   0.652E+02 -.101E+03 -.121E+03   -.360E+01 0.605E+01 0.165E+01   0.217E-04 -.666E-04 0.180E-03
   -.292E+02 -.191E+00 0.141E+02   0.293E+02 0.185E+00 -.141E+02   -.464E+00 -.840E-03 -.432E-01   0.255E-04 0.124E-05 0.547E-04
   -.664E+02 0.299E+02 0.479E+02   0.682E+02 -.300E+02 -.481E+02   -.193E+01 0.442E+00 0.115E+00   -.294E-04 -.280E-04 0.121E-03
   -.613E+02 -.738E+00 0.346E+02   0.627E+02 0.722E+00 -.345E+02   -.753E+00 -.197E-01 -.284E+00   -.373E-04 0.100E-05 0.989E-04
   -.168E+02 0.214E+01 0.996E+01   0.171E+02 -.224E+01 -.994E+01   -.130E+00 -.219E-01 -.121E-01   -.287E-05 -.230E-05 0.406E-04
   0.212E+02 -.347E+01 0.113E+02   -.214E+02 0.375E+01 -.113E+02   0.298E+00 -.121E+00 -.332E-01   0.150E-05 -.786E-05 0.444E-04
   -.269E+00 -.118E+01 0.772E+01   0.214E+00 0.117E+01 -.770E+01   -.399E-01 0.197E-02 -.195E-01   -.312E-05 0.147E-04 0.327E-04
   0.683E+01 -.136E+01 0.778E+01   -.697E+01 0.135E+01 -.776E+01   0.111E+00 0.348E-01 -.206E-01   -.510E-05 0.163E-05 0.341E-04
   0.363E+02 -.794E+01 0.184E+02   -.371E+02 0.785E+01 -.184E+02   0.920E+00 -.179E+00 -.525E-01   0.173E-04 -.121E-04 0.643E-04
   -.426E+00 -.499E+02 0.485E+02   -.616E+00 0.511E+02 -.487E+02   0.575E+00 -.151E+01 0.116E+00   0.185E-04 -.115E-04 0.129E-03
   0.640E+02 -.283E+02 0.448E+02   -.653E+02 0.297E+02 -.450E+02   0.148E+01 -.137E+01 0.100E+00   0.462E-04 -.649E-04 0.115E-03
   0.342E+02 -.321E+02 0.366E+02   -.348E+02 0.330E+02 -.365E+02   0.478E+00 -.500E+00 -.243E+00   0.332E-04 -.363E-04 0.110E-03
   -.570E+02 -.935E+02 0.110E+03   0.615E+02 0.101E+03 -.112E+03   -.354E+01 -.602E+01 0.139E+01   0.208E-04 0.686E-04 0.177E-03
   -.214E+02 -.392E+01 0.115E+02   0.218E+02 0.387E+01 -.114E+02   -.394E+00 -.402E-01 -.380E-01   -.213E-04 0.365E-05 0.460E-04
   -.643E+02 -.305E+02 0.461E+02   0.659E+02 0.306E+02 -.464E+02   -.192E+01 -.441E+00 0.161E+00   -.316E-04 0.272E-04 0.118E-03
   -.341E+02 -.120E+02 0.206E+02   0.347E+02 0.125E+02 -.206E+02   -.718E+00 -.453E+00 -.472E-01   -.176E-04 0.830E-05 0.732E-04
   -.166E+02 -.224E+01 0.991E+01   0.169E+02 0.233E+01 -.989E+01   -.130E+00 0.221E-01 -.128E-01   -.386E-05 0.316E-05 0.405E-04
   0.394E+01 -.887E+01 0.318E+03   -.433E+01 0.949E+01 -.334E+03   -.713E-01 -.154E+00 0.340E+01   -.556E-04 0.494E-05 0.295E-03
   -.139E+01 0.265E+01 -.134E+04   0.160E+01 -.368E+01 0.139E+04   -.938E-01 0.761E+00 -.338E+02   -.642E-04 0.304E-04 0.150E-02
 -----------------------------------------------------------------------------------------------
   0.105E+00 -.674E+00 0.267E+02   0.977E-13 0.111E-12 0.000E+00   0.485E-02 0.672E+00 -.267E+02   -.704E-04 0.345E-04 0.459E-02
 
 
 POSITION                                       TOTAL-FORCE (eV/Angst)
 -----------------------------------------------------------------------------------
      2.13046      1.23002      3.75000         0.088449     -0.148110      0.002112
      0.00000      0.00000      3.75000         0.088428     -0.002075      0.004427
      0.71020      1.23002      3.75000        -0.017408     -0.026928     -0.001823
      2.84053      0.00000      3.75000        -0.286512     -0.008473      0.015103
      6.39125      1.23002      3.75000        -0.516027      0.144082     -0.093371
      4.26079      0.00000      3.75000         0.411722      0.005711     -0.006323
      4.97099      1.23002      3.75000        -0.035433     -0.432765     -0.205836
      7.10145      0.00000      3.75000         0.401001      0.005712      0.000568
     10.65204      1.23002      3.75000         0.024303      0.106095      0.004689
      8.52171      0.00000      3.75000        -0.059300     -0.013223     -0.014376
      9.23178      1.23002      3.75000        -0.141089     -0.054982      0.002185
     11.36224      0.00000      3.75000        -0.132656     -0.007212     -0.006266
      2.13046      3.69000      3.75000        -0.135855     -0.000330     -0.005209
      0.00000      2.45998      3.75000        -0.092433      0.014604      0.000038
      0.71020      3.69000      3.75000         0.113825     -0.006418      0.001982
      2.84053      2.45998      3.75000         0.106368      0.267370      0.000409
      4.26079      2.45998      3.75000         0.236296     -0.001270     -0.066798
      4.97099      3.69000      3.75000        -1.327486      0.025320     -0.451710
      7.10145      2.45998      3.75000         0.963304     -1.320826     -0.476274
     10.65204      3.69000      3.75000        -0.396766     -0.006435     -0.001222
      8.52171      2.45998      3.75000        -0.163062      0.325765     -0.117212
      9.23178      3.69000      3.75000         0.652161     -0.035935     -0.215628
     11.36224      2.45998      3.75000         0.136689     -0.118287      0.008961
      2.13046      6.14998      3.75000         0.095893      0.157486      0.002392
      0.00000      4.92002      3.75000        -0.097962     -0.005713     -0.000026
      0.71020      6.14998      3.75000        -0.025591      0.026121     -0.001731
      2.84053      4.92002      3.75000         0.111683     -0.272034      0.000435
      6.39125      6.14998      3.75000        -0.469463     -0.223242     -0.041143
      4.26079      4.92002      3.75000         0.247548      0.013313     -0.074576
      4.97099      6.14998      3.75000        -0.052406      0.389976     -0.170177
      7.10145      4.92002      3.75000         0.870356      1.205580     -0.457027
     10.65204      6.14998      3.75000         0.032753     -0.093328      0.002550
      8.52171      4.92002      3.75000        -0.270995     -0.308579     -0.050165
      9.23178      6.14998      3.75000        -0.151300      0.087631      0.007972
     11.36224      4.92002      3.75000         0.142324      0.119286      0.008695
      6.39125      3.69000      3.75000        -0.468514      0.462714    -12.829172
      6.41234      3.64166      5.36340         0.117157     -0.270601     15.223548
 -----------------------------------------------------------------------------------
    total drift:                                0.110109     -0.001896     -0.002654


--------------------------------------------------------------------------------------------------------


  FREE ENERGIE OF THE ION-ELECTRON SYSTEM (eV)
  ---------------------------------------------------
  free  energy   TOTEN  =      -324.89384230 eV

  energy  without entropy=     -324.88166829  energy(sigma->0) =     -324.88775529
 


--------------------------------------------------------------------------------------------------------


    POTLOK:  cpu time    0.0436: real time    0.0470


--------------------------------------------------------------------------------------------------------


--------------------------------------------------------------------------------------------------------


    WAVPRE:  cpu time    0.0192: real time    0.0218
    FEWALD:  cpu time    0.0006: real time    0.0006
    GENKIN:  cpu time    0.0050: real time    0.0050

 real space projection operators:
  total allocation   :       1846.98 KBytes
  max/ min on nodes  :        471.47        453.00

    ORTHCH:  cpu time    0.0901: real time    0.0905
     LOOP+:  cpu time   21.4737: real time   21.7301


--------------------------------------- Iteration      2(   1)  ---------------------------------------


    POTLOK:  cpu time    0.0384: real time    0.0408
    SETDIJ:  cpu time    0.0022: real time    0.0022
     EDDAV:  cpu time    0.9450: real time    0.9474
       DOS:  cpu time    0.0008: real time    0.0008
    CHARGE:  cpu time    0.0323: real time    0.0324
    MIXING:  cpu time    0.0008: real time    0.0008
    --------------------------------------------
      LOOP:  cpu time    1.0196: real time    1.0244

 eigenvalue-minimisations  :   924
 total energy-change (2. order) : 0.2122758E+02  (-0.3677441E+03)
 number of electron     156.9999918 magnetization 
 augmentation part       11.5424838 magnetization 

 Broyden mixing:
  rms(total) = 0.18865E+01    rms(broyden)= 0.18864E+01
  rms(prec ) = 0.19630E+01
  weight for this iteration     100.00

 Free energy of the ion-electron system (eV)
  ---------------------------------------------------
  alpha Z        PSCENC =        96.77598676
  Ewald energy   TEWEN  =     16532.55684005
  -Hartree energ DENC   =    -22611.03554765
  -exchange      EXHF   =         0.00000000
  -V(xc)+E(xc)   XCENC  =       558.44064023
  PAW double counting   =     17123.22924841   -17330.14070005
  entropy T*S    EENTRO =        -0.00253949
  eigenvalues    EBANDS =     -1837.05137780
  atomic energy  EATOM  =      7163.56118773
  Solvation  Ediel_sol  =         0.00000000
  ---------------------------------------------------
  free energy    TOTEN  =      -303.66626180 eV

  energy without entropy =     -303.66372232  energy(sigma->0) =     -303.66499206


--------------------------------------------------------------------------------------------------------


--------------------------------------- Iteration      2(   2)  ---------------------------------------


    POTLOK:  cpu time    0.0372: real time    0.0411
    SETDIJ:  cpu time    0.0023: real time    0.0023
    EDDIAG:  cpu time    0.2003: real time    0.2006
  RMM-DIIS:  cpu time    0.3986: real time    0.4060
    ORTHCH:  cpu time    0.0473: real time    0.0473
       DOS:  cpu time    0.0007: real time    0.0007
    CHARGE:  cpu time    0.0324: real time    0.0324
    MIXING:  cpu time    0.0009: real time    0.0009
    --------------------------------------------
      LOOP:  cpu time    0.7196: real time    0.7313

 eigenvalue-minimisations  :   834
 total energy-change (2. order) :-0.2771885E+02  (-0.3007627E+02)
 number of electron     156.9999911 magnetization 
 augmentation part       11.5525382 magnetization 

 Broyden mixing:
  rms(total) = 0.11722E+01    rms(broyden)= 0.11720E+01
  rms(prec ) = 0.12347E+01
  weight for this iteration     100.00

 eigenvalues of (default mixing * dielectric matrix)
  average eigenvalue GAMMA=   0.7099
  0.7099

 Free energy of the ion-electron system (eV)
  ---------------------------------------------------
  alpha Z        PSCENC =        96.77598676
  Ewald energy   TEWEN  =     16532.55684005
  -Hartree energ DENC   =    -22620.51864910
  -exchange      EXHF   =         0.00000000
  -V(xc)+E(xc)   XCENC  =       557.81674911
  PAW double counting   =     17837.36417824   -18046.84759527
  entropy T*S    EENTRO =        -0.01191297
  eigenvalues    EBANDS =     -1852.08189884
  atomic energy  EATOM  =      7163.56118773
  Solvation  Ediel_sol  =         0.00000000
  ---------------------------------------------------
  free energy    TOTEN  =      -331.38511428 eV

  energy without entropy =     -331.37320131  energy(sigma->0) =     -331.37915780


--------------------------------------------------------------------------------------------------------


--------------------------------------- Iteration      2(   3)  ---------------------------------------


    POTLOK:  cpu time    0.0404: real time    0.0406
    SETDIJ:  cpu time    0.0022: real time    0.0022
    EDDIAG:  cpu time    0.2015: real time    0.2018
  RMM-DIIS:  cpu time    0.3706: real time    0.3927
    ORTHCH:  cpu time    0.0472: real time    0.0478
       DOS:  cpu time    0.0009: real time    0.0009
    CHARGE:  cpu time    0.0318: real time    0.0327
    MIXING:  cpu time    0.0009: real time    0.0009
    --------------------------------------------
      LOOP:  cpu time    0.6954: real time    0.7197

 eigenvalue-minimisations  :   811
 total energy-change (2. order) : 0.3229393E+01  (-0.1357277E+01)
 number of electron     156.9999906 magnetization 
 augmentation part       11.5951743 magnetization 

 Broyden mixing:
  rms(total) = 0.11190E+01    rms(broyden)= 0.11189E+01
  rms(prec ) = 0.11731E+01
  weight for this iteration     100.00

 eigenvalues of (default mixing * dielectric matrix)
  average eigenvalue GAMMA=   1.3951
  1.3951  1.3951

 Free energy of the ion-electron system (eV)
  ---------------------------------------------------
  alpha Z        PSCENC =        96.77598676
  Ewald energy   TEWEN  =     16532.55684005
  -Hartree energ DENC   =    -22637.72049398
  -exchange      EXHF   =         0.00000000
  -V(xc)+E(xc)   XCENC  =       558.39723540
  PAW double counting   =     17675.54850541   -17882.57657948
  entropy T*S    EENTRO =        -0.01067264
  eigenvalues    EBANDS =     -1834.68773099
  atomic energy  EATOM  =      7163.56118773
  Solvation  Ediel_sol  =         0.00000000
  ---------------------------------------------------
  free energy    TOTEN  =      -328.15572173 eV

  energy without entropy =     -328.14504909  energy(sigma->0) =     -328.15038541


--------------------------------------------------------------------------------------------------------


--------------------------------------- Iteration      2(   4)  ---------------------------------------


    POTLOK:  cpu time    0.0406: real time    0.0409
    SETDIJ:  cpu time    0.0023: real time    0.0023
    EDDIAG:  cpu time    0.2002: real time    0.2005
  RMM-DIIS:  cpu time    0.3679: real time    0.3688
    ORTHCH:  cpu time    0.0470: real time    0.0471
       DOS:  cpu time    0.0011: real time    0.0011
    CHARGE:  cpu time    0.0325: real time    0.0326
    MIXING:  cpu time    0.0010: real time    0.0010
    --------------------------------------------
      LOOP:  cpu time    0.6925: real time    0.6942

 eigenvalue-minimisations  :   792
 total energy-change (2. order) : 0.6183212E+00  (-0.6513024E+00)
 number of electron     156.9999910 magnetization 
 augmentation part       11.5828047 magnetization 

 Broyden mixing:
  rms(total) = 0.48572E+00    rms(broyden)= 0.48561E+00
  rms(prec ) = 0.52538E+00
  weight for this iteration     100.00

 eigenvalues of (default mixing * dielectric matrix)
  average eigenvalue GAMMA=   1.1866
  1.5260  1.5260  0.5080

 Free energy of the ion-electron system (eV)
  ---------------------------------------------------
  alpha Z        PSCENC =        96.77598676
  Ewald energy   TEWEN  =     16532.55684005
  -Hartree energ DENC   =    -22676.05732317
  -exchange      EXHF   =         0.00000000
  -V(xc)+E(xc)   XCENC  =       559.83872023
  PAW double counting   =     17313.63160997   -17515.09006054
  entropy T*S    EENTRO =        -0.00941498
  eigenvalues    EBANDS =     -1802.74494663
  atomic energy  EATOM  =      7163.56118773
  Solvation  Ediel_sol  =         0.00000000
  ---------------------------------------------------
  free energy    TOTEN  =      -327.53740057 eV

  energy without entropy =     -327.52798559  energy(sigma->0) =     -327.53269308


--------------------------------------------------------------------------------------------------------


--------------------------------------- Iteration      2(   5)  ---------------------------------------


    POTLOK:  cpu time    0.0372: real time    0.0411
    SETDIJ:  cpu time    0.0023: real time    0.0023
    EDDIAG:  cpu time    0.2006: real time    0.2012
  RMM-DIIS:  cpu time    0.3946: real time    0.3958
    ORTHCH:  cpu time    0.0466: real time    0.0467
       DOS:  cpu time    0.0012: real time    0.0012
    CHARGE:  cpu time    0.0334: real time    0.0335
    MIXING:  cpu time    0.0010: real time    0.0010
    --------------------------------------------
      LOOP:  cpu time    0.7169: real time    0.7228

 eigenvalue-minimisations  :   858
 total energy-change (2. order) : 0.1151577E+00  (-0.5476733E-01)
 number of electron     156.9999911 magnetization 
 augmentation part       11.5672194 magnetization 

 Broyden mixing:
  rms(total) = 0.33113E+00    rms(broyden)= 0.33112E+00
  rms(prec ) = 0.37847E+00
  weight for this iteration     100.00

 eigenvalues of (default mixing * dielectric matrix)
  average eigenvalue GAMMA=   1.4164
  2.4072  1.1222  1.1222  1.0138

 Free energy of the ion-electron system (eV)
  ---------------------------------------------------
  alpha Z        PSCENC =        96.77598676
  Ewald energy   TEWEN  =     16532.55684005
  -Hartree energ DENC   =    -22693.45399394
  -exchange      EXHF   =         0.00000000
  -V(xc)+E(xc)   XCENC  =       560.34396981
  PAW double counting   =     17187.82817417   -17389.46719041
  entropy T*S    EENTRO =        -0.00942456
  eigenvalues    EBANDS =     -1785.55779251
  atomic energy  EATOM  =      7163.56118773
  Solvation  Ediel_sol  =         0.00000000
  ---------------------------------------------------
  free energy    TOTEN  =      -327.42224289 eV

  energy without entropy =     -327.41281833  energy(sigma->0) =     -327.41753061


--------------------------------------------------------------------------------------------------------


--------------------------------------- Iteration      2(   6)  ---------------------------------------


    POTLOK:  cpu time    0.0375: real time    0.0412
    SETDIJ:  cpu time    0.0023: real time    0.0023
    EDDIAG:  cpu time    0.2873: real time    0.2878
  RMM-DIIS:  cpu time    0.3873: real time    0.3886
    ORTHCH:  cpu time    0.0475: real time    0.0476
       DOS:  cpu time    0.0005: real time    0.0005
    CHARGE:  cpu time    0.0322: real time    0.0323
    MIXING:  cpu time    0.0011: real time    0.0011
    --------------------------------------------
      LOOP:  cpu time    0.7957: real time    0.8013

 eigenvalue-minimisations  :   794
 total energy-change (2. order) : 0.1930428E+00  (-0.1680239E+00)
 number of electron     156.9999910 magnetization 
 augmentation part       11.5610040 magnetization 

 Broyden mixing:
  rms(total) = 0.85213E-01    rms(broyden)= 0.84942E-01
  rms(prec ) = 0.10329E+00
  weight for this iteration     100.00

 eigenvalues of (default mixing * dielectric matrix)
  average eigenvalue GAMMA=   1.2733
  2.3038  1.0589  1.0589  0.9725  0.9725

 Free energy of the ion-electron system (eV)
  ---------------------------------------------------
  alpha Z        PSCENC =        96.77598676
  Ewald energy   TEWEN  =     16532.55684005
  -Hartree energ DENC   =    -22710.95114840
  -exchange      EXHF   =         0.00000000
  -V(xc)+E(xc)   XCENC  =       560.57654621
  PAW double counting   =     17121.90743801   -17325.05555020
  entropy T*S    EENTRO =        -0.01045560
  eigenvalues    EBANDS =     -1766.59004466
  atomic energy  EATOM  =      7163.56118773
  Solvation  Ediel_sol  =         0.00000000
  ---------------------------------------------------
  free energy    TOTEN  =      -327.22920009 eV

  energy without entropy =     -327.21874449  energy(sigma->0) =     -327.22397229


--------------------------------------------------------------------------------------------------------


--------------------------------------- Iteration      2(   7)  ---------------------------------------


    POTLOK:  cpu time    0.0408: real time    0.0412
    SETDIJ:  cpu time    0.0023: real time    0.0023
    EDDIAG:  cpu time    0.2017: real time    0.2021
  RMM-DIIS:  cpu time    0.3912: real time    0.3925
    ORTHCH:  cpu time    0.0473: real time    0.0474
       DOS:  cpu time    0.0010: real time    0.0009
    CHARGE:  cpu time    0.0387: real time    0.0389
    MIXING:  cpu time    0.0011: real time    0.0011
    --------------------------------------------
      LOOP:  cpu time    0.7241: real time    0.7264

 eigenvalue-minimisations  :   829
 total energy-change (2. order) : 0.2603398E-01  (-0.4336511E-02)
 number of electron     156.9999910 magnetization 
 augmentation part       11.5561899 magnetization 

 Broyden mixing:
  rms(total) = 0.39129E-01    rms(broyden)= 0.39124E-01
  rms(prec ) = 0.49283E-01
  weight for this iteration     100.00

 eigenvalues of (default mixing * dielectric matrix)
  average eigenvalue GAMMA=   1.3282
  2.4141  1.0654  1.0654  1.2484  1.2484  0.9277

 Free energy of the ion-electron system (eV)
  ---------------------------------------------------
  alpha Z        PSCENC =        96.77598676
  Ewald energy   TEWEN  =     16532.55684005
  -Hartree energ DENC   =    -22711.74106758
  -exchange      EXHF   =         0.00000000
  -V(xc)+E(xc)   XCENC  =       560.56988032
  PAW double counting   =     17135.24157325   -17338.41396855
  entropy T*S    EENTRO =        -0.00979647
  eigenvalues    EBANDS =     -1765.74380161
  atomic energy  EATOM  =      7163.56118773
  Solvation  Ediel_sol  =         0.00000000
  ---------------------------------------------------
  free energy    TOTEN  =      -327.20316611 eV

  energy without entropy =     -327.19336963  energy(sigma->0) =     -327.19826787


--------------------------------------------------------------------------------------------------------


--------------------------------------- Iteration      2(   8)  ---------------------------------------


    POTLOK:  cpu time    0.0415: real time    0.0418
    SETDIJ:  cpu time    0.0023: real time    0.0023
    EDDIAG:  cpu time    0.2006: real time    0.2010
  RMM-DIIS:  cpu time    0.3664: real time    0.3678
    ORTHCH:  cpu time    0.0470: real time    0.0471
       DOS:  cpu time    0.0009: real time    0.0009
    CHARGE:  cpu time    0.0324: real time    0.0325
    MIXING:  cpu time    0.0012: real time    0.0012
    --------------------------------------------
      LOOP:  cpu time    0.6923: real time    0.6944

 eigenvalue-minimisations  :   791
 total energy-change (2. order) : 0.1943354E-02  (-0.4263528E-02)
 number of electron     156.9999910 magnetization 
 augmentation part       11.5543185 magnetization 

 Broyden mixing:
  rms(total) = 0.25707E-01    rms(broyden)= 0.25693E-01
  rms(prec ) = 0.32299E-01
  weight for this iteration     100.00

 eigenvalues of (default mixing * dielectric matrix)
  average eigenvalue GAMMA=   1.3431
  2.4589  1.4375  1.4375  1.0326  1.0326  1.0015  1.0015

 Free energy of the ion-electron system (eV)
  ---------------------------------------------------
  alpha Z        PSCENC =        96.77598676
  Ewald energy   TEWEN  =     16532.55684005
  -Hartree energ DENC   =    -22714.70653672
  -exchange      EXHF   =         0.00000000
  -V(xc)+E(xc)   XCENC  =       560.53785729
  PAW double counting   =     17146.75285175   -17349.92799527
  entropy T*S    EENTRO =        -0.00961094
  eigenvalues    EBANDS =     -1762.74180342
  atomic energy  EATOM  =      7163.56118773
  Solvation  Ediel_sol  =         0.00000000
  ---------------------------------------------------
  free energy    TOTEN  =      -327.20122275 eV

  energy without entropy =     -327.19161181  energy(sigma->0) =     -327.19641728


--------------------------------------------------------------------------------------------------------


--------------------------------------- Iteration      2(   9)  ---------------------------------------


    POTLOK:  cpu time    0.0384: real time    0.0421
    SETDIJ:  cpu time    0.0023: real time    0.0023
    EDDIAG:  cpu time    0.2003: real time    0.2010
  RMM-DIIS:  cpu time    0.3652: real time    0.3674
    ORTHCH:  cpu time    0.0468: real time    0.0471
       DOS:  cpu time    0.0005: real time    0.0006
    CHARGE:  cpu time    0.0326: real time    0.0326
    MIXING:  cpu time    0.0013: real time    0.0013
    --------------------------------------------
      LOOP:  cpu time    0.6874: real time    0.6943

 eigenvalue-minimisations  :   800
 total energy-change (2. order) : 0.1305656E-02  (-0.3293760E-03)
 number of electron     156.9999910 magnetization 
 augmentation part       11.5570840 magnetization 

 Broyden mixing:
  rms(total) = 0.87561E-02    rms(broyden)= 0.87540E-02
  rms(prec ) = 0.14633E-01
  weight for this iteration     100.00

 eigenvalues of (default mixing * dielectric matrix)
  average eigenvalue GAMMA=   1.3967
  2.3916  2.3916  1.1862  1.1862  0.9774  0.9774  1.0314  1.0314

 Free energy of the ion-electron system (eV)
  ---------------------------------------------------
  alpha Z        PSCENC =        96.77598676
  Ewald energy   TEWEN  =     16532.55684005
  -Hartree energ DENC   =    -22716.48135052
  -exchange      EXHF   =         0.00000000
  -V(xc)+E(xc)   XCENC  =       560.52247512
  PAW double counting   =     17146.38636473   -17349.51368677
  entropy T*S    EENTRO =        -0.00965429
  eigenvalues    EBANDS =     -1760.99807992
  atomic energy  EATOM  =      7163.56118773
  Solvation  Ediel_sol  =         0.00000000
  ---------------------------------------------------
  free energy    TOTEN  =      -327.19991710 eV

  energy without entropy =     -327.19026281  energy(sigma->0) =     -327.19508995


--------------------------------------------------------------------------------------------------------


--------------------------------------- Iteration      2(  10)  ---------------------------------------


    POTLOK:  cpu time    0.0378: real time    0.0415
    SETDIJ:  cpu time    0.0022: real time    0.0022
    EDDIAG:  cpu time    0.1995: real time    0.2006
  RMM-DIIS:  cpu time    0.3749: real time    0.3773
    ORTHCH:  cpu time    0.0466: real time    0.0467
       DOS:  cpu time    0.0015: real time    0.0015
    CHARGE:  cpu time    0.0325: real time    0.0327
    MIXING:  cpu time    0.0013: real time    0.0013
    --------------------------------------------
      LOOP:  cpu time    0.6963: real time    0.7038

 eigenvalue-minimisations  :   808
 total energy-change (2. order) :-0.9850573E-03  (-0.1898929E-03)
 number of electron     156.9999910 magnetization 
 augmentation part       11.5575808 magnetization 

 Broyden mixing:
  rms(total) = 0.70741E-02    rms(broyden)= 0.70724E-02
  rms(prec ) = 0.10633E-01
  weight for this iteration     100.00

 eigenvalues of (default mixing * dielectric matrix)
  average eigenvalue GAMMA=   1.4555
  2.4383  2.4383  1.0249  1.0249  1.5353  1.5353  0.9410  1.0807  1.0807

 Free energy of the ion-electron system (eV)
  ---------------------------------------------------
  alpha Z        PSCENC =        96.77598676
  Ewald energy   TEWEN  =     16532.55684005
  -Hartree energ DENC   =    -22719.79745779
  -exchange      EXHF   =         0.00000000
  -V(xc)+E(xc)   XCENC  =       560.51933232
  PAW double counting   =     17146.37266732   -17349.55106892
  entropy T*S    EENTRO =        -0.00966235
  eigenvalues    EBANDS =     -1757.62872728
  atomic energy  EATOM  =      7163.56118773
  Solvation  Ediel_sol  =         0.00000000
  ---------------------------------------------------
  free energy    TOTEN  =      -327.20090215 eV

  energy without entropy =     -327.19123981  energy(sigma->0) =     -327.19607098


--------------------------------------------------------------------------------------------------------


--------------------------------------- Iteration      2(  11)  ---------------------------------------


    POTLOK:  cpu time    0.0380: real time    0.0417
    SETDIJ:  cpu time    0.0022: real time    0.0022
    EDDIAG:  cpu time    0.1998: real time    0.2005
  RMM-DIIS:  cpu time    0.3705: real time    0.3728
    ORTHCH:  cpu time    0.0472: real time    0.0473
       DOS:  cpu time    0.0014: real time    0.0013
    CHARGE:  cpu time    0.0325: real time    0.0326
    MIXING:  cpu time    0.0013: real time    0.0013
    --------------------------------------------
      LOOP:  cpu time    0.6928: real time    0.6996

 eigenvalue-minimisations  :   786
 total energy-change (2. order) :-0.1073429E-02  (-0.7126351E-04)
 number of electron     156.9999910 magnetization 
 augmentation part       11.5569530 magnetization 

 Broyden mixing:
  rms(total) = 0.23035E-02    rms(broyden)= 0.23023E-02
  rms(prec ) = 0.47298E-02
  weight for this iteration     100.00

 eigenvalues of (default mixing * dielectric matrix)
  average eigenvalue GAMMA=   1.5310
  3.6238  2.5071  1.0250  1.0250  1.3978  1.3978  1.1986  0.9605  1.0873  1.0873

 Free energy of the ion-electron system (eV)
  ---------------------------------------------------
  alpha Z        PSCENC =        96.77598676
  Ewald energy   TEWEN  =     16532.55684005
  -Hartree energ DENC   =    -22723.80407753
  -exchange      EXHF   =         0.00000000
  -V(xc)+E(xc)   XCENC  =       560.57280683
  PAW double counting   =     17134.83094643   -17337.96872032
  entropy T*S    EENTRO =        -0.00967161
  eigenvalues    EBANDS =     -1753.71727392
  atomic energy  EATOM  =      7163.56118773
  Solvation  Ediel_sol  =         0.00000000
  ---------------------------------------------------
  free energy    TOTEN  =      -327.20197558 eV

  energy without entropy =     -327.19230398  energy(sigma->0) =     -327.19713978


--------------------------------------------------------------------------------------------------------


--------------------------------------- Iteration      2(  12)  ---------------------------------------


    POTLOK:  cpu time    0.0381: real time    0.0420
    SETDIJ:  cpu time    0.0022: real time    0.0022
    EDDIAG:  cpu time    0.1994: real time    0.2001
  RMM-DIIS:  cpu time    0.3811: real time    0.3835
    ORTHCH:  cpu time    0.0476: real time    0.0478
       DOS:  cpu time    0.0006: real time    0.0006
    CHARGE:  cpu time    0.0346: real time    0.0347
    MIXING:  cpu time    0.0015: real time    0.0015
    --------------------------------------------
      LOOP:  cpu time    0.7050: real time    0.7123

 eigenvalue-minimisations  :   842
 total energy-change (2. order) :-0.7467275E-03  (-0.2914795E-04)
 number of electron     156.9999910 magnetization 
 augmentation part       11.5570627 magnetization 

 Broyden mixing:
  rms(total) = 0.19996E-02    rms(broyden)= 0.19992E-02
  rms(prec ) = 0.31597E-02
  weight for this iteration     100.00

 eigenvalues of (default mixing * dielectric matrix)
  average eigenvalue GAMMA=   1.6673
  4.7068  2.3173  1.8188  1.8188  1.6095  1.0264  1.0264  0.9541  0.9541  1.0541
  1.0541

 Free energy of the ion-electron system (eV)
  ---------------------------------------------------
  alpha Z        PSCENC =        96.77598676
  Ewald energy   TEWEN  =     16532.55684005
  -Hartree energ DENC   =    -22725.96043159
  -exchange      EXHF   =         0.00000000
  -V(xc)+E(xc)   XCENC  =       560.58369141
  PAW double counting   =     17133.42824200   -17336.55019240
  entropy T*S    EENTRO =        -0.00967953
  eigenvalues    EBANDS =     -1751.58836675
  atomic energy  EATOM  =      7163.56118773
  Solvation  Ediel_sol  =         0.00000000
  ---------------------------------------------------
  free energy    TOTEN  =      -327.20272231 eV

  energy without entropy =     -327.19304278  energy(sigma->0) =     -327.19788255


--------------------------------------------------------------------------------------------------------


--------------------------------------- Iteration      2(  13)  ---------------------------------------


    POTLOK:  cpu time    0.0384: real time    0.0427
    SETDIJ:  cpu time    0.0022: real time    0.0022
    EDDIAG:  cpu time    0.1989: real time    0.1998
  RMM-DIIS:  cpu time    0.3699: real time    0.3721
    ORTHCH:  cpu time    0.0464: real time    0.0467
       DOS:  cpu time    0.0011: real time    0.0011
    CHARGE:  cpu time    0.0323: real time    0.0325
    MIXING:  cpu time    0.0015: real time    0.0015
    --------------------------------------------
      LOOP:  cpu time    0.6909: real time    0.6986

 eigenvalue-minimisations  :   781
 total energy-change (2. order) :-0.6306927E-03  (-0.1101749E-04)
 number of electron     156.9999910 magnetization 
 augmentation part       11.5568026 magnetization 

 Broyden mixing:
  rms(total) = 0.10289E-02    rms(broyden)= 0.10288E-02
  rms(prec ) = 0.17338E-02
  weight for this iteration     100.00

 eigenvalues of (default mixing * dielectric matrix)
  average eigenvalue GAMMA=   1.7801
  6.0528  2.6987  2.2967  1.0255  1.0255  1.5092  1.4136  1.4136  0.9436  0.9436
  1.0194  1.0194

 Free energy of the ion-electron system (eV)
  ---------------------------------------------------
  alpha Z        PSCENC =        96.77598676
  Ewald energy   TEWEN  =     16532.55684005
  -Hartree energ DENC   =    -22726.99755492
  -exchange      EXHF   =         0.00000000
  -V(xc)+E(xc)   XCENC  =       560.58338415
  PAW double counting   =     17135.96719642   -17339.10226478
  entropy T*S    EENTRO =        -0.00968468
  eigenvalues    EBANDS =     -1750.53844374
  atomic energy  EATOM  =      7163.56118773
  Solvation  Ediel_sol  =         0.00000000
  ---------------------------------------------------
  free energy    TOTEN  =      -327.20335300 eV

  energy without entropy =     -327.19366832  energy(sigma->0) =     -327.19851066


--------------------------------------------------------------------------------------------------------


--------------------------------------- Iteration      2(  14)  ---------------------------------------


    POTLOK:  cpu time    0.0376: real time    0.0419
    SETDIJ:  cpu time    0.0023: real time    0.0023
    EDDIAG:  cpu time    0.2001: real time    0.2009
  RMM-DIIS:  cpu time    0.3683: real time    0.3721
    ORTHCH:  cpu time    0.0473: real time    0.0475
       DOS:  cpu time    0.0006: real time    0.0005
    CHARGE:  cpu time    0.0324: real time    0.0326
    MIXING:  cpu time    0.0016: real time    0.0016
    --------------------------------------------
      LOOP:  cpu time    0.6902: real time    0.6993

 eigenvalue-minimisations  :   756
 total energy-change (2. order) :-0.3202194E-03  (-0.5796794E-05)
 number of electron     156.9999910 magnetization 
 augmentation part       11.5567282 magnetization 

 Broyden mixing:
  rms(total) = 0.97729E-03    rms(broyden)= 0.97688E-03
  rms(prec ) = 0.13949E-02
  weight for this iteration     100.00

 eigenvalues of (default mixing * dielectric matrix)
  average eigenvalue GAMMA=   1.8544
  6.4763  3.0061  2.4143  2.0612  1.5375  1.5375  1.0255  1.0255  1.0336  1.0336
  0.9638  0.9964  0.9964

 Free energy of the ion-electron system (eV)
  ---------------------------------------------------
  alpha Z        PSCENC =        96.77598676
  Ewald energy   TEWEN  =     16532.55684005
  -Hartree energ DENC   =    -22727.47200369
  -exchange      EXHF   =         0.00000000
  -V(xc)+E(xc)   XCENC  =       560.58551588
  PAW double counting   =     17135.99177703   -17339.12011122
  entropy T*S    EENTRO =        -0.00968309
  eigenvalues    EBANDS =     -1750.07318268
  atomic energy  EATOM  =      7163.56118773
  Solvation  Ediel_sol  =         0.00000000
  ---------------------------------------------------
  free energy    TOTEN  =      -327.20367322 eV

  energy without entropy =     -327.19399013  energy(sigma->0) =     -327.19883168


--------------------------------------------------------------------------------------------------------


--------------------------------------- Iteration      2(  15)  ---------------------------------------


    POTLOK:  cpu time    0.0431: real time    0.0437
    SETDIJ:  cpu time    0.0022: real time    0.0022
    EDDIAG:  cpu time    0.2015: real time    0.2026
  RMM-DIIS:  cpu time    0.3302: real time    0.3320
    ORTHCH:  cpu time    0.1224: real time    0.1225
       DOS:  cpu time    0.0005: real time    0.0006
    CHARGE:  cpu time    0.0325: real time    0.0329
    MIXING:  cpu time    0.0018: real time    0.0018
    --------------------------------------------
      LOOP:  cpu time    0.7344: real time    0.7384

 eigenvalue-minimisations  :   685
 total energy-change (2. order) :-0.3228667E-03  (-0.2597734E-05)
 number of electron     156.9999910 magnetization 
 augmentation part       11.5567936 magnetization 

 Broyden mixing:
  rms(total) = 0.29857E-03    rms(broyden)= 0.29847E-03
  rms(prec ) = 0.50721E-03
  weight for this iteration     100.00

 eigenvalues of (default mixing * dielectric matrix)
  average eigenvalue GAMMA=   1.9349
  7.0647  3.6975  2.4663  2.0131  2.0131  1.0254  1.0254  1.3982  1.3982  1.0234
  1.0234  0.9649  0.9878  0.9878

 Free energy of the ion-electron system (eV)
  ---------------------------------------------------
  alpha Z        PSCENC =        96.77598676
  Ewald energy   TEWEN  =     16532.55684005
  -Hartree energ DENC   =    -22727.71938620
  -exchange      EXHF   =         0.00000000
  -V(xc)+E(xc)   XCENC  =       560.58373288
  PAW double counting   =     17135.90643924   -17339.03632589
  entropy T*S    EENTRO =        -0.00968454
  eigenvalues    EBANDS =     -1749.82278613
  atomic energy  EATOM  =      7163.56118773
  Solvation  Ediel_sol  =         0.00000000
  ---------------------------------------------------
  free energy    TOTEN  =      -327.20399609 eV

  energy without entropy =     -327.19431155  energy(sigma->0) =     -327.19915382


--------------------------------------------------------------------------------------------------------


--------------------------------------- Iteration      2(  16)  ---------------------------------------


    POTLOK:  cpu time    0.0380: real time    0.0414
    SETDIJ:  cpu time    0.0023: real time    0.0023
    EDDIAG:  cpu time    0.2004: real time    0.2014
  RMM-DIIS:  cpu time    0.2901: real time    0.2919
    ORTHCH:  cpu time    0.0492: real time    0.0494
       DOS:  cpu time    0.0010: real time    0.0008
    CHARGE:  cpu time    0.0323: real time    0.0325
    MIXING:  cpu time    0.0018: real time    0.0017
    --------------------------------------------
      LOOP:  cpu time    0.6151: real time    0.6214

 eigenvalue-minimisations  :   631
 total energy-change (2. order) :-0.1402525E-03  (-0.1360573E-05)
 number of electron     156.9999910 magnetization 
 augmentation part       11.5568569 magnetization 

 Broyden mixing:
  rms(total) = 0.39373E-03    rms(broyden)= 0.39362E-03
  rms(prec ) = 0.49341E-03
  weight for this iteration     100.00

 eigenvalues of (default mixing * dielectric matrix)
  average eigenvalue GAMMA=   2.0485
  7.9089  4.6475  2.5890  2.4625  1.0253  1.0253  1.7460  1.5582  1.5582  1.0248
  1.0248  0.9730  0.9730  1.1053  1.1053

 Free energy of the ion-electron system (eV)
  ---------------------------------------------------
  alpha Z        PSCENC =        96.77598676
  Ewald energy   TEWEN  =     16532.55684005
  -Hartree energ DENC   =    -22727.80032711
  -exchange      EXHF   =         0.00000000
  -V(xc)+E(xc)   XCENC  =       560.58314246
  PAW double counting   =     17135.69546011   -17338.82461805
  entropy T*S    EENTRO =        -0.00968609
  eigenvalues    EBANDS =     -1749.74212221
  atomic energy  EATOM  =      7163.56118773
  Solvation  Ediel_sol  =         0.00000000
  ---------------------------------------------------
  free energy    TOTEN  =      -327.20413634 eV

  energy without entropy =     -327.19445025  energy(sigma->0) =     -327.19929330


--------------------------------------------------------------------------------------------------------


--------------------------------------- Iteration      2(  17)  ---------------------------------------


    POTLOK:  cpu time    0.0376: real time    0.0410
    SETDIJ:  cpu time    0.0022: real time    0.0023
    EDDIAG:  cpu time    0.1986: real time    0.1994
  RMM-DIIS:  cpu time    0.2698: real time    0.2714
    ORTHCH:  cpu time    0.0475: real time    0.0475
       DOS:  cpu time    0.0007: real time    0.0007
    CHARGE:  cpu time    0.0320: real time    0.0324
    MIXING:  cpu time    0.0018: real time    0.0018
    --------------------------------------------
      LOOP:  cpu time    0.5903: real time    0.5966

 eigenvalue-minimisations  :   552
 total energy-change (2. order) :-0.5532712E-04  (-0.4878754E-06)
 number of electron     156.9999910 magnetization 
 augmentation part       11.5568252 magnetization 

 Broyden mixing:
  rms(total) = 0.14956E-03    rms(broyden)= 0.14954E-03
  rms(prec ) = 0.19499E-03
  weight for this iteration     100.00

 eigenvalues of (default mixing * dielectric matrix)
  average eigenvalue GAMMA=   2.1071
  8.4125  5.2445  2.7328  2.3447  2.3447  1.0253  1.0253  1.5539  1.5539  1.4088
  1.0425  1.0425  0.9540  1.0260  1.0016  1.0016

 Free energy of the ion-electron system (eV)
  ---------------------------------------------------
  alpha Z        PSCENC =        96.77598676
  Ewald energy   TEWEN  =     16532.55684005
  -Hartree energ DENC   =    -22727.82113405
  -exchange      EXHF   =         0.00000000
  -V(xc)+E(xc)   XCENC  =       560.58248650
  PAW double counting   =     17135.78469120   -17338.91575349
  entropy T*S    EENTRO =        -0.00968503
  eigenvalues    EBANDS =     -1749.71881135
  atomic energy  EATOM  =      7163.56118773
  Solvation  Ediel_sol  =         0.00000000
  ---------------------------------------------------
  free energy    TOTEN  =      -327.20419167 eV

  energy without entropy =     -327.19450664  energy(sigma->0) =     -327.19934916


--------------------------------------------------------------------------------------------------------


--------------------------------------- Iteration      2(  18)  ---------------------------------------


    POTLOK:  cpu time    0.0418: real time    0.0421
    SETDIJ:  cpu time    0.0023: real time    0.0023
    EDDIAG:  cpu time    0.1994: real time    0.1998
  RMM-DIIS:  cpu time    0.2458: real time    0.2465
    ORTHCH:  cpu time    0.0475: real time    0.0475
       DOS:  cpu time    0.0006: real time    0.0005
    CHARGE:  cpu time    0.0323: real time    0.0324
    MIXING:  cpu time    0.0019: real time    0.0019
    --------------------------------------------
      LOOP:  cpu time    0.5715: real time    0.5729

 eigenvalue-minimisations  :   475
 total energy-change (2. order) :-0.1691704E-04  (-0.1629479E-06)
 number of electron     156.9999910 magnetization 
 augmentation part       11.5568657 magnetization 

 Broyden mixing:
  rms(total) = 0.69260E-04    rms(broyden)= 0.69204E-04
  rms(prec ) = 0.95438E-04
  weight for this iteration     100.00

 eigenvalues of (default mixing * dielectric matrix)
  average eigenvalue GAMMA=   2.1510
  8.6273  5.7865  3.0187  2.8908  2.3740  1.0253  1.0253  1.5600  1.5600  1.3943
  1.3943  1.0362  1.0362  1.0120  0.9554  0.9554  0.9159

 Free energy of the ion-electron system (eV)
  ---------------------------------------------------
  alpha Z        PSCENC =        96.77598676
  Ewald energy   TEWEN  =     16532.55684005
  -Hartree energ DENC   =    -22727.83798355
  -exchange      EXHF   =         0.00000000
  -V(xc)+E(xc)   XCENC  =       560.58283903
  PAW double counting   =     17135.73495744   -17338.86345315
  entropy T*S    EENTRO =        -0.00968477
  eigenvalues    EBANDS =     -1749.70489812
  atomic energy  EATOM  =      7163.56118773
  Solvation  Ediel_sol  =         0.00000000
  ---------------------------------------------------
  free energy    TOTEN  =      -327.20420859 eV

  energy without entropy =     -327.19452381  energy(sigma->0) =     -327.19936620


--------------------------------------------------------------------------------------------------------


--------------------------------------- Iteration      2(  19)  ---------------------------------------


    POTLOK:  cpu time    0.0378: real time    0.0419
    SETDIJ:  cpu time    0.0023: real time    0.0023
    EDDIAG:  cpu time    0.1987: real time    0.1991
  RMM-DIIS:  cpu time    0.2308: real time    0.2335
    ORTHCH:  cpu time    0.0474: real time    0.0475
       DOS:  cpu time    0.0008: real time    0.0008
    CHARGE:  cpu time    0.0324: real time    0.0325
    MIXING:  cpu time    0.0020: real time    0.0020
    --------------------------------------------
      LOOP:  cpu time    0.5524: real time    0.5596

 eigenvalue-minimisations  :   438
 total energy-change (2. order) :-0.7202532E-05  (-0.7897922E-07)
 number of electron     156.9999910 magnetization 
 augmentation part       11.5568298 magnetization 

 Broyden mixing:
  rms(total) = 0.10999E-03    rms(broyden)= 0.10997E-03
  rms(prec ) = 0.13030E-03
  weight for this iteration     100.00

 eigenvalues of (default mixing * dielectric matrix)
  average eigenvalue GAMMA=   2.1146
  8.8159  5.8779  3.2754  2.4675  2.4675  1.0253  1.0253  1.6111  1.6111  1.5185
  1.5185  1.0344  1.0344  1.0388  1.0388  0.9605  0.9605  0.7814

 Free energy of the ion-electron system (eV)
  ---------------------------------------------------
  alpha Z        PSCENC =        96.77598676
  Ewald energy   TEWEN  =     16532.55684005
  -Hartree energ DENC   =    -22727.85382042
  -exchange      EXHF   =         0.00000000
  -V(xc)+E(xc)   XCENC  =       560.58312148
  PAW double counting   =     17135.73739496   -17338.86695565
  entropy T*S    EENTRO =        -0.00968470
  eigenvalues    EBANDS =     -1749.68828601
  atomic energy  EATOM  =      7163.56118773
  Solvation  Ediel_sol  =         0.00000000
  ---------------------------------------------------
  free energy    TOTEN  =      -327.20421579 eV

  energy without entropy =     -327.19453109  energy(sigma->0) =     -327.19937344


--------------------------------------------------------------------------------------------------------


--------------------------------------- Iteration      2(  20)  ---------------------------------------


    POTLOK:  cpu time    0.0375: real time    0.0412
    SETDIJ:  cpu time    0.0023: real time    0.0023
    EDDIAG:  cpu time    0.2003: real time    0.2007
  RMM-DIIS:  cpu time    0.2227: real time    0.2232
    ORTHCH:  cpu time    0.0474: real time    0.0474
       DOS:  cpu time    0.0010: real time    0.0005
    CHARGE:  cpu time    0.0316: real time    0.0321
    MIXING:  cpu time    0.0028: real time    0.0028
    --------------------------------------------
      LOOP:  cpu time    0.5456: real time    0.5502

 eigenvalue-minimisations  :   387
 total energy-change (2. order) :-0.1335906E-05  (-0.1792718E-07)
 number of electron     156.9999910 magnetization 
 augmentation part       11.5568514 magnetization 

 Broyden mixing:
  rms(total) = 0.24655E-04    rms(broyden)= 0.24620E-04
  rms(prec ) = 0.36598E-04
  weight for this iteration     100.00

 eigenvalues of (default mixing * dielectric matrix)
  average eigenvalue GAMMA=   2.1653
  8.7820  6.2752  3.5591  2.7831  2.5035  2.5035  1.6269  1.6269  1.0253  1.0253
  1.3509  1.3509  1.0309  1.0309  0.9982  0.9982  0.9481  0.9481  0.7744

 Free energy of the ion-electron system (eV)
  ---------------------------------------------------
  alpha Z        PSCENC =        96.77598676
  Ewald energy   TEWEN  =     16532.55684005
  -Hartree energ DENC   =    -22727.85503094
  -exchange      EXHF   =         0.00000000
  -V(xc)+E(xc)   XCENC  =       560.58302025
  PAW double counting   =     17135.72832125   -17338.85759138
  entropy T*S    EENTRO =        -0.00968496
  eigenvalues    EBANDS =     -1749.68726590
  atomic energy  EATOM  =      7163.56118773
  Solvation  Ediel_sol  =         0.00000000
  ---------------------------------------------------
  free energy    TOTEN  =      -327.20421712 eV

  energy without entropy =     -327.19453217  energy(sigma->0) =     -327.19937465


--------------------------------------------------------------------------------------------------------


--------------------------------------- Iteration      2(  21)  ---------------------------------------


    POTLOK:  cpu time    0.0375: real time    0.0416
    SETDIJ:  cpu time    0.0023: real time    0.0023
    EDDIAG:  cpu time    0.1993: real time    0.1998
  RMM-DIIS:  cpu time    0.2084: real time    0.2087
    ORTHCH:  cpu time    0.0475: real time    0.0475
       DOS:  cpu time    0.0008: real time    0.0008
    CHARGE:  cpu time    0.0325: real time    0.0325
    MIXING:  cpu time    0.0023: real time    0.0023
    --------------------------------------------
      LOOP:  cpu time    0.5314: real time    0.5356

 eigenvalue-minimisations  :   319
 total energy-change (2. order) :-0.1269367E-05  (-0.1294162E-07)
 number of electron     156.9999910 magnetization 
 augmentation part       11.5568428 magnetization 

 Broyden mixing:
  rms(total) = 0.37231E-04    rms(broyden)= 0.37217E-04
  rms(prec ) = 0.40874E-04
  weight for this iteration     100.00

 eigenvalues of (default mixing * dielectric matrix)
  average eigenvalue GAMMA=   2.1695
  8.8886  6.4885  4.2606  2.8785  2.4970  2.2797  1.0253  1.0253  1.6964  1.5176
  1.5176  1.5309  1.0349  1.0349  1.0613  1.0613  0.9477  0.9639  0.9639  0.7166

 Free energy of the ion-electron system (eV)
  ---------------------------------------------------
  alpha Z        PSCENC =        96.77598676
  Ewald energy   TEWEN  =     16532.55684005
  -Hartree energ DENC   =    -22727.86093072
  -exchange      EXHF   =         0.00000000
  -V(xc)+E(xc)   XCENC  =       560.58299143
  PAW double counting   =     17135.75244083   -17338.88212378
  entropy T*S    EENTRO =        -0.00968507
  eigenvalues    EBANDS =     -1749.68092562
  atomic energy  EATOM  =      7163.56118773
  Solvation  Ediel_sol  =         0.00000000
  ---------------------------------------------------
  free energy    TOTEN  =      -327.20421839 eV

  energy without entropy =     -327.19453332  energy(sigma->0) =     -327.19937586


--------------------------------------------------------------------------------------------------------


--------------------------------------- Iteration      2(  22)  ---------------------------------------


    POTLOK:  cpu time    0.0378: real time    0.0419
    SETDIJ:  cpu time    0.0023: real time    0.0023
    EDDIAG:  cpu time    0.2015: real time    0.2019
  RMM-DIIS:  cpu time    0.1969: real time    0.1974
    ORTHCH:  cpu time    0.0471: real time    0.0473
       DOS:  cpu time    0.0008: real time    0.0008
    --------------------------------------------
      LOOP:  cpu time    0.4855: real time    0.4915

 eigenvalue-minimisations  :   261
 total energy-change (2. order) :-0.3024761E-06  (-0.5356711E-08)
 number of electron     156.9999910 magnetization 
 augmentation part       11.5568428 magnetization 

 Free energy of the ion-electron system (eV)
  ---------------------------------------------------
  alpha Z        PSCENC =        96.77598676
  Ewald energy   TEWEN  =     16532.55684005
  -Hartree energ DENC   =    -22727.86507885
  -exchange      EXHF   =         0.00000000
  -V(xc)+E(xc)   XCENC  =       560.58307559
  PAW double counting   =     17135.72867046   -17338.85794022
  entropy T*S    EENTRO =        -0.00968512
  eigenvalues    EBANDS =     -1749.67727510
  atomic energy  EATOM  =      7163.56118773
  Solvation  Ediel_sol  =         0.00000000
  ---------------------------------------------------
  free energy    TOTEN  =      -327.20421870 eV

  energy without entropy =     -327.19453357  energy(sigma->0) =     -327.19937613


--------------------------------------------------------------------------------------------------------


 average (electrostatic) potential at core
  the test charge radii are     0.6991  0.7089  0.9521
  (the norm of the test charge is              1.0000)
       1 -57.4505       2 -57.4326       3 -57.4070       4 -57.5265       5 -57.7103
       6 -57.6423       7 -57.6982       8 -57.6330       9 -57.4408      10 -57.5598
      11 -57.5427      12 -57.4211      13 -57.5077      14 -57.4208      15 -57.4747
      16 -57.5419      17 -57.6723      18 -58.4603      19 -58.4328      20 -57.5396
      21 -57.6756      22 -57.6620      23 -57.4549      24 -57.4481      25 -57.4210
      26 -57.4071      27 -57.5345      28 -57.6843      29 -57.6555      30 -57.6935
      31 -58.4111      32 -57.4431      33 -57.6655      34 -57.5423      35 -57.4560
      36 -72.8798      37 -40.8398
 
 
 
 E-fermi :  -2.0216     XC(G=0):  -3.1299     alpha+bet : -2.6204


 k-point     1 :       0.0000    0.0000    0.0000
  band No.  band energies     occupation 
      1     -22.2026      2.00000
      2     -21.4074      2.00000
      3     -21.3035      2.00000
      4     -20.3610      2.00000
      5     -20.0173      2.00000
      6     -19.6175      2.00000
      7     -19.3895      2.00000
      8     -19.3735      2.00000
      9     -19.3199      2.00000
     10     -19.2893      2.00000
     11     -19.2798      2.00000
     12     -17.7363      2.00000
     13     -17.5146      2.00000
     14     -17.4867      2.00000
     15     -17.3570      2.00000
     16     -16.6356      2.00000
     17     -15.8766      2.00000
     18     -15.2683      2.00000
     19     -14.9805      2.00000
     20     -14.8474      2.00000
     21     -14.8122      2.00000
     22     -13.9058      2.00000
     23     -13.7963      2.00000
     24     -13.7337      2.00000
     25     -13.5980      2.00000
     26     -12.9365      2.00000
     27     -12.9174      2.00000
     28     -12.2160      2.00000
     29     -12.0646      2.00000
     30     -12.0343      2.00000
     31     -12.0155      2.00000
     32     -11.7296      2.00000
     33     -11.6905      2.00000
     34     -10.4683      2.00000
     35     -10.4443      2.00000
     36     -10.3491      2.00000
     37     -10.3251      2.00000
     38     -10.1398      2.00000
     39      -9.9295      2.00000
     40      -9.9018      2.00000
     41      -9.3278      2.00000
     42      -9.2052      2.00000
     43      -8.8713      2.00000
     44      -8.8032      2.00000
     45      -8.7717      2.00000
     46      -8.4078      2.00000
     47      -8.3573      2.00000
     48      -8.3180      2.00000
     49      -8.2903      2.00000
     50      -8.2896      2.00000
     51      -8.1975      2.00000
     52      -8.1703      2.00000
     53      -8.1353      2.00000
     54      -8.0903      2.00000
     55      -8.0678      2.00000
     56      -7.8364      2.00000
     57      -7.8092      2.00000
     58      -7.7700      2.00000
     59      -7.5401      2.00000
     60      -7.4868      2.00000
     61      -7.0496      2.00000
     62      -7.0103      2.00000
     63      -6.9755      2.00000
     64      -6.8937      2.00000
     65      -6.8816      2.00000
     66      -6.7772      2.00000
     67      -6.4290      2.00000
     68      -6.0914      2.00000
     69      -5.4238      2.00000
     70      -5.3249      2.00000
     71      -5.2261      2.00000
     72      -4.9203      2.00000
     73      -4.8468      2.00000
     74      -4.7249      2.00000
     75      -4.5559      2.00000
     76      -3.9720      2.00000
     77      -2.9610      2.00000
     78      -2.2584      2.00000
     79      -2.2056      2.00000
     80      -2.1177      1.99344
     81      -0.9751      0.00000
     82      -0.3891      0.00000
     83       0.2030      0.00000
     84       0.3477      0.00000
     85       0.3797      0.00000
     86       0.9154      0.00000
     87       1.0172      0.00000
     88       1.2342      0.00000
     89       1.4670      0.00000
     90       2.0218      0.00000
     91       2.1150      0.00000
     92       2.2600      0.00000
     93       2.3553      0.00000
     94       2.4905      0.00000
     95       2.5514      0.00000
     96       2.8108      0.00000
     97       2.8131      0.00000
     98       2.9174      0.00000

 k-point     2 :       0.5000    0.0000    0.0000
  band No.  band energies     occupation 
      1     -22.1682      2.00000
      2     -21.6953      2.00000
      3     -20.6966      2.00000
      4     -20.5098      2.00000
      5     -20.2125      2.00000
      6     -19.9499      2.00000
      7     -19.7486      2.00000
      8     -19.6819      2.00000
      9     -18.8359      2.00000
     10     -18.6013      2.00000
     11     -18.5691      2.00000
     12     -18.4325      2.00000
     13     -17.9927      2.00000
     14     -17.9140      2.00000
     15     -16.4948      2.00000
     16     -16.1906      2.00000
     17     -16.1759      2.00000
     18     -16.1069      2.00000
     19     -14.8107      2.00000
     20     -14.2882      2.00000
     21     -14.2675      2.00000
     22     -14.2127      2.00000
     23     -14.0609      2.00000
     24     -13.9963      2.00000
     25     -13.0951      2.00000
     26     -13.0571      2.00000
     27     -12.9626      2.00000
     28     -12.7797      2.00000
     29     -12.0426      2.00000
     30     -12.0147      2.00000
     31     -11.9845      2.00000
     32     -11.9399      2.00000
     33     -11.0217      2.00000
     34     -10.8427      2.00000
     35     -10.7653      2.00000
     36     -10.5665      2.00000
     37     -10.0690      2.00000
     38      -9.8252      2.00000
     39      -9.7290      2.00000
     40      -9.6069      2.00000
     41      -9.1582      2.00000
     42      -8.9680      2.00000
     43      -8.8669      2.00000
     44      -8.8056      2.00000
     45      -8.7135      2.00000
     46      -8.5557      2.00000
     47      -8.4299      2.00000
     48      -8.4249      2.00000
     49      -8.3592      2.00000
     50      -8.3099      2.00000
     51      -8.3073      2.00000
     52      -8.2974      2.00000
     53      -8.2772      2.00000
     54      -8.2164      2.00000
     55      -8.1354      2.00000
     56      -8.1196      2.00000
     57      -7.9563      2.00000
     58      -7.6554      2.00000
     59      -7.6237      2.00000
     60      -7.4116      2.00000
     61      -7.3674      2.00000
     62      -7.3499      2.00000
     63      -6.9706      2.00000
     64      -6.4287      2.00000
     65      -6.3671      2.00000
     66      -6.1885      2.00000
     67      -6.0204      2.00000
     68      -5.9296      2.00000
     69      -5.7718      2.00000
     70      -5.5196      2.00000
     71      -5.4915      2.00000
     72      -5.3472      2.00000
     73      -5.2858      2.00000
     74      -4.3419      2.00000
     75      -3.6741      2.00000
     76      -3.6350      2.00000
     77      -3.5972      2.00000
     78      -3.5235      2.00000
     79      -1.9250      0.00625
     80      -0.9532      0.00000
     81      -0.8262      0.00000
     82      -0.8175      0.00000
     83      -0.0937      0.00000
     84       0.5249      0.00000
     85       0.7174      0.00000
     86       0.9644      0.00000
     87       1.1371      0.00000
     88       1.4073      0.00000
     89       1.5717      0.00000
     90       1.5842      0.00000
     91       1.6543      0.00000
     92       1.7087      0.00000
     93       1.7169      0.00000
     94       2.3191      0.00000
     95       2.5736      0.00000
     96       3.1658      0.00000
     97       3.3642      0.00000
     98       3.8192      0.00000

 k-point     3 :       0.0000    0.3333    0.0000
  band No.  band energies     occupation 
      1     -22.0211      2.00000
      2     -21.3183      2.00000
      3     -21.0865      2.00000
      4     -21.0796      2.00000
      5     -20.4878      2.00000
      6     -20.4230      2.00000
      7     -19.3289      2.00000
      8     -19.1658      2.00000
      9     -18.7252      2.00000
     10     -18.5365      2.00000
     11     -18.4889      2.00000
     12     -17.9174      2.00000
     13     -17.8681      2.00000
     14     -16.9625      2.00000
     15     -16.5167      2.00000
     16     -16.4086      2.00000
     17     -16.3676      2.00000
     18     -15.9446      2.00000
     19     -15.6336      2.00000
     20     -15.3855      2.00000
     21     -15.3317      2.00000
     22     -14.9856      2.00000
     23     -14.1160      2.00000
     24     -14.0133      2.00000
     25     -13.5578      2.00000
     26     -12.3680      2.00000
     27     -12.1692      2.00000
     28     -12.0079      2.00000
     29     -11.8680      2.00000
     30     -11.8523      2.00000
     31     -11.7218      2.00000
     32     -11.5232      2.00000
     33     -10.6668      2.00000
     34     -10.4413      2.00000
     35     -10.3425      2.00000
     36      -9.9967      2.00000
     37      -9.8371      2.00000
     38      -9.7175      2.00000
     39      -9.6616      2.00000
     40      -9.6100      2.00000
     41      -9.4989      2.00000
     42      -9.1541      2.00000
     43      -9.0506      2.00000
     44      -8.9836      2.00000
     45      -8.9411      2.00000
     46      -8.8241      2.00000
     47      -8.7609      2.00000
     48      -8.6972      2.00000
     49      -8.4126      2.00000
     50      -8.3750      2.00000
     51      -8.2923      2.00000
     52      -8.2903      2.00000
     53      -8.2855      2.00000
     54      -8.2566      2.00000
     55      -8.1807      2.00000
     56      -8.0395      2.00000
     57      -7.8606      2.00000
     58      -7.7840      2.00000
     59      -7.6964      2.00000
     60      -7.4272      2.00000
     61      -7.1159      2.00000
     62      -7.0779      2.00000
     63      -6.9365      2.00000
     64      -6.7061      2.00000
     65      -6.5809      2.00000
     66      -6.1682      2.00000
     67      -6.1380      2.00000
     68      -6.0206      2.00000
     69      -5.7872      2.00000
     70      -5.6530      2.00000
     71      -5.4766      2.00000
     72      -5.3810      2.00000
     73      -4.7008      2.00000
     74      -4.3785      2.00000
     75      -4.2728      2.00000
     76      -4.0510      2.00000
     77      -3.8476      2.00000
     78      -3.5258      2.00000
     79      -2.0216      0.99886
     80      -0.9736      0.00000
     81      -0.6956      0.00000
     82      -0.6540      0.00000
     83      -0.3194      0.00000
     84       0.1456      0.00000
     85       0.5266      0.00000
     86       0.8623      0.00000
     87       1.0254      0.00000
     88       1.1533      0.00000
     89       1.6314      0.00000
     90       1.6673      0.00000
     91       1.7324      0.00000
     92       1.9124      0.00000
     93       2.3011      0.00000
     94       2.3769      0.00000
     95       2.5075      0.00000
     96       2.5616      0.00000
     97       2.6084      0.00000
     98       2.7297      0.00000

 k-point     4 :       0.5000    0.3333    0.0000
  band No.  band energies     occupation 
      1     -21.9931      2.00000
      2     -21.4746      2.00000
      3     -21.1858      2.00000
      4     -20.8114      2.00000
      5     -20.3804      2.00000
      6     -20.2915      2.00000
      7     -19.6772      2.00000
      8     -19.6439      2.00000
      9     -18.6967      2.00000
     10     -18.2333      2.00000
     11     -17.9226      2.00000
     12     -17.7225      2.00000
     13     -17.3141      2.00000
     14     -17.1951      2.00000
     15     -17.1258      2.00000
     16     -17.0385      2.00000
     17     -16.7056      2.00000
     18     -16.4274      2.00000
     19     -15.2011      2.00000
     20     -15.0038      2.00000
     21     -14.5917      2.00000
     22     -14.4236      2.00000
     23     -14.1743      2.00000
     24     -13.8367      2.00000
     25     -13.6908      2.00000
     26     -13.4525      2.00000
     27     -12.9047      2.00000
     28     -12.7476      2.00000
     29     -11.4454      2.00000
     30     -11.2065      2.00000
     31     -11.1356      2.00000
     32     -10.9966      2.00000
     33     -10.9344      2.00000
     34     -10.7710      2.00000
     35     -10.0052      2.00000
     36      -9.8813      2.00000
     37      -9.8493      2.00000
     38      -9.6443      2.00000
     39      -9.6150      2.00000
     40      -9.5783      2.00000
     41      -9.4302      2.00000
     42      -9.3065      2.00000
     43      -9.0799      2.00000
     44      -8.9716      2.00000
     45      -8.8450      2.00000
     46      -8.7570      2.00000
     47      -8.7182      2.00000
     48      -8.6656      2.00000
     49      -8.6280      2.00000
     50      -8.5286      2.00000
     51      -8.3511      2.00000
     52      -8.3270      2.00000
     53      -8.2939      2.00000
     54      -8.2887      2.00000
     55      -8.2699      2.00000
     56      -8.1473      2.00000
     57      -7.9596      2.00000
     58      -7.9262      2.00000
     59      -7.8736      2.00000
     60      -7.3680      2.00000
     61      -7.2831      2.00000
     62      -7.0262      2.00000
     63      -6.8874      2.00000
     64      -6.6505      2.00000
     65      -6.5519      2.00000
     66      -6.2217      2.00000
     67      -6.0935      2.00000
     68      -5.8229      2.00000
     69      -5.7239      2.00000
     70      -5.3896      2.00000
     71      -5.1494      2.00000
     72      -4.9802      2.00000
     73      -4.8523      2.00000
     74      -4.5768      2.00000
     75      -4.4644      2.00000
     76      -4.2720      2.00000
     77      -4.0038      2.00000
     78      -3.8170      2.00000
     79      -1.9079      0.00130
     80      -0.5307      0.00000
     81      -0.4133      0.00000
     82      -0.2087      0.00000
     83      -0.1981      0.00000
     84       0.0884      0.00000
     85       0.1971      0.00000
     86       0.6010      0.00000
     87       0.8715      0.00000
     88       0.9524      0.00000
     89       1.1253      0.00000
     90       1.4275      0.00000
     91       1.5359      0.00000
     92       1.8623      0.00000
     93       2.1020      0.00000
     94       2.4696      0.00000
     95       2.6817      0.00000
     96       2.7416      0.00000
     97       3.0361      0.00000
     98       3.3688      0.00000


--------------------------------------------------------------------------------------------------------


 soft charge-density along one line, spin component           1
         0         1         2         3         4         5         6         7         8         9
 total charge-density along one line
 
 pseudopotential strength for first ion, spin component:           1
 10.176  13.532  -0.000  -0.000   0.000   0.001   0.000  -0.001
 13.532  17.993  -0.000  -0.000   0.000   0.002   0.000  -0.001
 -0.000  -0.000  -4.308   0.000   0.001   8.424  -0.000  -0.001
 -0.000  -0.000   0.000  -4.299   0.000  -0.000   8.413  -0.000
  0.000   0.000   0.001   0.000  -4.307  -0.001  -0.000   8.423
  0.001   0.002   8.424  -0.000  -0.001 -18.609   0.000   0.001
  0.000   0.000  -0.000   8.413  -0.000   0.000 -18.596   0.000
 -0.001  -0.001  -0.001  -0.000   8.423   0.001   0.000 -18.607
 total augmentation occupancy for first ion, spin component:           1
  8.357  -3.740  -0.071   0.000  -0.002  -0.010   0.000  -0.000
 -3.740   1.730   0.039   0.000   0.001   0.005  -0.000   0.000
 -0.071   0.039   1.848   0.001  -0.021   0.172  -0.000  -0.003
  0.000   0.000   0.001   1.210   0.002  -0.000   0.073   0.000
 -0.002   0.001  -0.021   0.002   1.841  -0.003   0.000   0.170
 -0.010   0.005   0.172  -0.000  -0.003   0.017  -0.000  -0.000
  0.000  -0.000  -0.000   0.073   0.000  -0.000   0.005   0.000
 -0.000   0.000  -0.003   0.000   0.170  -0.000   0.000   0.017


------------------------ aborting loop because EDIFF is reached ----------------------------------------


    CHARGE:  cpu time    0.0335: real time    0.0336
    FORLOC:  cpu time    0.0057: real time    0.0057
    FORNL :  cpu time    0.1322: real time    0.1322
    STRESS:  cpu time    0.3846: real time    0.3845
    FORCOR:  cpu time    0.0396: real time    0.0396
    FORHAR:  cpu time    0.0141: real time    0.0141
    MIXING:  cpu time    0.0022: real time    0.0022
    OFIELD:  cpu time    0.0000: real time    0.0000

  FORCE on cell =-STRESS in cart. coord.  units (eV):
  Direction    XX          YY          ZZ          XY          YZ          ZX
  --------------------------------------------------------------------------------------
  Alpha Z    96.77599    96.77599    96.77599
  Ewald   21612.92318 21737.69947-26818.08109     4.46692   -24.05315    10.73238
  Hartree 21626.16170 21793.39978-20691.69299     0.56688   -23.16154    11.10472
  E(xc)    -615.24256  -615.41205  -634.62619     0.01637    -0.00089    -0.00224
  Local  -44827.42450-45130.75169 45584.95678    -4.34544    47.24982   -21.89357
  n-local  -170.12333  -170.25098  -162.19424     0.01813    -0.06049     0.10237
  augment    26.25035    26.35445    27.86884    -0.00731     0.01014    -0.01742
  Kinetic  2278.88862  2284.80336  2594.30177    -0.60436     0.37869    -0.36475
  Fock        0.00000     0.00000     0.00000     0.00000     0.00000     0.00000
  -------------------------------------------------------------------------------------
  Total      28.20945    22.61833    -2.69115     0.11118     0.36258    -0.33851
  in kB      31.94051    25.60989    -3.04709     0.12589     0.41053    -0.38328
  external pressure =       18.17 kB  Pullay stress =        0.00 kB


 VOLUME and BASIS-vectors are now :
 -----------------------------------------------------------------------------
  energy-cutoff  :      500.00
  volume of cell :     1415.02
      direct lattice vectors                 reciprocal lattice vectors
    12.685960877 -0.001606189  0.003433441     0.078827303  0.000009959 -0.000020870
    -0.000927336  7.331398340 -0.004155917     0.000017249  0.136399672  0.000075724
     0.004029072 -0.008446985 15.214350891    -0.000017784  0.000037256  0.065727443

  length of vectors
    12.685961443  7.331399577 15.214353770     0.078827307  0.136399694  0.065727456


 FORCES acting on ions
    electron-ion (+dipol)            ewald-force                    non-local-force                 convergence-correction
 -----------------------------------------------------------------------------------------------
   0.172E+02 -.168E+01 0.121E+02   -.174E+02 0.228E+01 -.120E+02   0.207E-01 0.221E+00 -.230E-01   -.181E-05 0.590E-05 -.149E-04
   0.193E+01 0.107E-01 0.818E+01   -.217E+01 -.131E-01 -.816E+01   -.194E+00 -.173E-02 -.297E-01   0.220E-06 0.213E-05 -.206E-04
   0.536E+01 -.673E+00 0.887E+01   -.530E+01 0.813E+00 -.887E+01   0.578E-01 -.490E-01 -.158E-02   -.865E-05 -.939E-05 -.192E-04
   0.144E+02 -.238E-01 0.134E+02   -.139E+02 0.531E-01 -.134E+02   0.760E+00 0.191E-01 0.229E-01   -.208E-04 0.629E-06 -.125E-04
   0.131E+01 0.282E+02 0.364E+02   -.913E+00 -.297E+02 -.369E+02   0.168E+01 0.110E+00 0.429E+00   0.410E-04 -.810E-05 0.235E-04
   0.331E+02 0.667E+00 0.200E+02   -.347E+02 -.717E+00 -.200E+02   -.151E+00 -.287E-01 -.108E+00   0.705E-06 0.275E-05 -.501E-05
   0.275E+02 0.130E+02 0.344E+02   -.282E+02 -.125E+02 -.345E+02   0.435E+00 0.100E+01 -.859E-01   -.196E-05 0.851E-05 0.816E-05
   -.457E+01 0.913E+00 0.272E+02   0.344E+01 -.102E+01 -.271E+02   -.103E+01 -.395E-04 0.439E+00   -.284E-05 -.927E-06 0.618E-05
   -.169E+02 0.383E+01 0.122E+02   0.168E+02 -.404E+01 -.122E+02   -.211E+00 -.208E+00 -.322E-01   0.123E-04 0.153E-04 -.155E-04
   -.265E+02 0.331E+00 0.216E+02   0.271E+02 -.286E+00 -.218E+02   -.159E+00 0.446E-01 0.106E+00   -.118E-04 -.188E-05 -.431E-05
   -.290E+02 0.683E+01 0.195E+02   0.294E+02 -.657E+01 -.195E+02   -.437E-01 0.327E+00 0.206E+00   -.255E-04 0.240E-04 -.519E-05
   -.123E+02 -.118E+00 0.997E+01   0.125E+02 0.146E+00 -.999E+01   0.138E+00 0.108E-01 -.174E-02   0.261E-04 0.855E-06 -.186E-04
   0.238E+02 -.931E-01 0.137E+02   -.236E+02 0.969E-01 -.138E+02   0.448E+00 -.829E-02 0.551E-01   0.216E-04 0.489E-06 -.130E-04
   -.234E+01 0.224E+00 0.877E+01   0.272E+01 -.247E+00 -.877E+01   0.108E+00 -.217E-01 0.103E-01   -.547E-05 -.546E-05 -.196E-04
   0.936E+01 -.243E+00 0.925E+01   -.100E+02 0.265E+00 -.928E+01   -.130E+00 0.106E-01 -.122E-01   0.962E-07 -.514E-06 -.186E-04
   0.299E+02 0.917E+01 0.172E+02   -.303E+02 -.971E+01 -.172E+02   0.202E+00 -.460E+00 0.222E+00   0.259E-04 0.143E-04 -.614E-05
   0.388E+02 0.235E+02 0.309E+02   -.398E+02 -.249E+02 -.314E+02   -.150E+00 0.744E+00 0.498E+00   -.474E-04 0.311E-04 0.246E-04
   0.281E+02 0.565E+00 0.385E+02   -.280E+02 -.566E+00 -.375E+02   0.434E+01 0.103E+00 -.326E+01   -.293E-03 -.889E-05 0.141E-03
   -.876E+01 0.115E+02 0.478E+02   0.782E+01 -.115E+02 -.471E+02   -.257E+01 0.368E+01 -.295E+01   0.132E-03 -.212E-03 0.118E-03
   -.335E+02 -.477E+00 0.136E+02   0.355E+02 0.490E+00 -.136E+02   0.326E+00 -.425E-02 -.587E-01   0.110E-04 0.114E-05 -.142E-04
   -.471E+02 0.108E+02 0.337E+02   0.495E+02 -.111E+02 -.342E+02   -.445E+00 -.929E+00 0.482E+00   -.141E-04 -.462E-04 0.192E-04
   -.327E+02 -.143E+01 0.312E+02   0.319E+02 0.160E+01 -.312E+02   -.178E+01 0.265E-01 -.167E+00   -.119E-05 0.192E-05 0.331E-05
   -.131E+02 -.148E+01 0.105E+02   0.129E+02 0.175E+01 -.105E+02   -.432E+00 0.203E+00 0.195E-01   0.725E-05 -.862E-05 -.179E-04
   0.172E+02 0.212E+01 0.119E+02   -.174E+02 -.279E+01 -.119E+02   -.162E-02 -.225E+00 -.268E-01   -.114E-05 -.640E-05 -.144E-04
   -.248E+01 0.308E-01 0.873E+01   0.287E+01 -.450E-01 -.874E+01   0.112E+00 0.221E-02 0.991E-02   -.670E-05 0.330E-05 -.194E-04
   0.511E+01 0.690E+00 0.882E+01   -.503E+01 -.812E+00 -.883E+01   0.618E-01 0.570E-01 -.282E-02   -.710E-05 0.993E-05 -.192E-04
   0.298E+02 -.942E+01 0.169E+02   -.301E+02 0.998E+01 -.168E+02   0.158E+00 0.484E+00 0.220E+00   0.238E-04 -.151E-04 -.561E-05
   0.139E+01 -.286E+02 0.323E+02   -.101E+01 0.302E+02 -.327E+02   0.153E+01 0.942E-01 0.456E+00   0.491E-04 0.146E-04 0.282E-04
   0.390E+02 -.238E+02 0.295E+02   -.402E+02 0.252E+02 -.300E+02   -.284E+00 -.707E+00 0.530E+00   -.547E-04 -.335E-04 0.266E-04
   0.267E+02 -.134E+02 0.318E+02   -.272E+02 0.130E+02 -.319E+02   0.454E+00 -.954E+00 -.942E-01   -.406E-05 -.271E-05 0.950E-05
   -.114E+02 -.149E+02 0.407E+02   0.106E+02 0.151E+02 -.398E+02   -.271E+01 -.363E+01 -.319E+01   0.154E-03 0.229E-03 0.133E-03
   -.163E+02 -.310E+01 0.122E+02   0.162E+02 0.326E+01 -.121E+02   -.237E+00 0.198E+00 -.339E-01   0.105E-04 -.166E-04 -.152E-04
   -.480E+02 -.113E+02 0.305E+02   0.505E+02 0.115E+02 -.310E+02   -.307E+00 0.823E+00 0.472E+00   -.138E-04 0.502E-04 0.219E-04
   -.289E+02 -.548E+01 0.190E+02   0.293E+02 0.508E+01 -.190E+02   -.861E-01 -.347E+00 0.225E+00   -.277E-04 -.268E-04 -.423E-05
   -.125E+02 0.137E+01 0.104E+02   0.123E+02 -.163E+01 -.104E+02   -.446E+00 -.195E+00 0.221E-01   0.580E-05 0.777E-05 -.177E-04
   -.327E+01 0.305E+01 0.368E+03   0.415E+01 -.377E+01 -.388E+03   -.280E+00 0.179E+00 0.264E+02   0.226E-04 -.117E-04 0.999E-04
   0.126E+00 -.100E+01 -.112E+04   -.325E+00 0.114E+01 0.112E+04   0.179E+00 -.125E+00 -.204E+01   -.838E-06 0.331E-05 -.101E-03
 -----------------------------------------------------------------------------------------------
   0.474E+00 -.444E+00 -.187E+02   -.792E-13 -.268E-12 -.227E-12   -.621E+00 0.442E+00 0.187E+02   -.750E-05 0.123E-04 0.261E-03
 
 
 POSITION                                       TOTAL-FORCE (eV/Angst)
 -----------------------------------------------------------------------------------
      2.11946      1.21245      3.80358        -0.180717      0.823222      0.022310
      0.00524     -0.00221      3.80381        -0.425995     -0.004049     -0.008152
      0.70485      1.21843      3.80300         0.117011      0.090523     -0.011239
      2.80636     -0.00287      3.80509         1.227299      0.048477      0.008514
      6.31912      1.22592      3.80003         2.080874     -1.425103     -0.018147
      4.24933     -0.00238      3.80443        -1.687086     -0.078466     -0.071916
      4.93260      1.19845      3.79417        -0.195833      1.462393     -0.227802
      7.06802     -0.00273      3.80553        -2.148656     -0.111736      0.546004
     10.57361      1.22356      3.80598        -0.286704     -0.417768      0.022454
      8.45552     -0.00382      3.80517         0.490116      0.089619     -0.044390
      9.15615      1.21602      3.80548         0.424809      0.588723      0.220727
     11.27108     -0.00388      3.80633         0.288604      0.039107     -0.032305
      2.10841      3.66330      3.80183         0.568211     -0.004418     -0.027515
     -0.00373      2.44236      3.80220         0.490132     -0.044945      0.005258
      0.71083      3.66319      3.80180        -0.788323      0.032882     -0.045113
      2.82486      2.45412      3.80298        -0.138815     -0.993814      0.260288
      4.24062      2.44107      3.80008        -1.184110     -0.715540      0.001618
      4.87042      3.66420      3.78072         4.460217      0.102311     -2.252545
      7.09463      2.37748      3.78085        -3.508534      3.731058     -2.227301
     10.55314      3.66194      3.80431         2.286107      0.008877     -0.035079
      8.45024      2.45621      3.79875         1.890817     -1.258033     -0.045301
      9.19382      3.66071      3.79345        -2.533463      0.194720     -0.258098
     11.28367      2.43457      3.80570        -0.621308      0.469315      0.011616
      2.11919      6.11464      3.80081        -0.217503     -0.892264      0.021856
     -0.00430      4.88524      3.80081         0.511856     -0.012009      0.005425
      0.70384      6.10853      3.80023         0.145254     -0.065079     -0.011672
      2.82481      4.87212      3.80161        -0.150759      1.048272      0.272523
      6.32074      6.09586      3.79983         1.915617      1.717162      0.058023
      4.24085      4.88561      3.79832        -1.396271      0.670417      0.059166
      4.93116      6.12543      3.79312        -0.040403     -1.316352     -0.252401
      7.08986      4.94240      3.78034        -3.548860     -3.503109     -2.279036
     10.57339      6.10155      3.80311        -0.323960      0.357412      0.017902
      8.44477      4.86966      3.80066         2.188710      1.099594     -0.029415
      9.15504      6.11040      3.80299         0.360339     -0.745933      0.242426
     11.28363      4.88980      3.80429        -0.662225     -0.451787      0.016113
      6.32092      3.68531      3.17545         0.609650     -0.540707      5.795815
      6.37070      3.60047      6.18464        -0.016096      0.007028      0.289386
 -----------------------------------------------------------------------------------
    total drift:                               -0.146377     -0.002056      0.037324


--------------------------------------------------------------------------------------------------------


  FREE ENERGIE OF THE ION-ELECTRON SYSTEM (eV)
  ---------------------------------------------------
  free  energy   TOTEN  =      -327.20421870 eV

  energy  without entropy=     -327.19453357  energy(sigma->0) =     -327.19937613
 
 d Force = 0.7500049E+01[-0.491E+01, 0.199E+02]  d Energy = 0.2310376E+01 0.519E+01
 d Force = 0.1181731E+04[ 0.108E+04, 0.128E+04]  d Ewald  = 0.4459169E+03 0.736E+03


--------------------------------------------------------------------------------------------------------


    POTLOK:  cpu time    0.0421: real time    0.0421


--------------------------------------------------------------------------------------------------------


 Steepest descent step on ions:
 trial-energy change:   -2.310376  1 .order   -7.297080  -19.872775    5.278616
  (g-gl).g = 0.199E+02      g.g   = 0.199E+02  gl.gl    = 0.000E+00
 g(Force)  = 0.196E+02   g(Stress)= 0.234E+00 ortho     = 0.000E+00
 gamma     =   0.00000
 trial     =   1.00000
 opt step  =   0.49279  (harmonic =   0.79013) maximal distance =0.36191473
 next E    =  -329.193616   (d E  =  -4.29977)


--------------------------------------------------------------------------------------------------------


    WAVPRE:  cpu time    0.0140: real time    0.0162
    FEWALD:  cpu time    0.0006: real time    0.0006
    GENKIN:  cpu time    0.0049: real time    0.0049

 real space projection operators:
  total allocation   :       1845.22 KBytes
  max/ min on nodes  :        471.02        452.66

    ORTHCH:  cpu time    0.0903: real time    0.0903
     LOOP+:  cpu time   15.6207: real time   15.7682


--------------------------------------- Iteration      3(   1)  ---------------------------------------


    POTLOK:  cpu time    0.0378: real time    0.0405
    SETDIJ:  cpu time    0.0023: real time    0.0023
     EDDAV:  cpu time    0.8589: real time    0.8611
       DOS:  cpu time    0.0009: real time    0.0009
    CHARGE:  cpu time    0.0326: real time    0.0326
    MIXING:  cpu time    0.0008: real time    0.0008
    --------------------------------------------
      LOOP:  cpu time    0.9333: real time    0.9382

 eigenvalue-minimisations  :   784
 total energy-change (2. order) : 0.3235502E+01  (-0.2097851E+03)
 number of electron     156.9999895 magnetization 
 augmentation part       11.7226919 magnetization 

 Broyden mixing:
  rms(total) = 0.12165E+01    rms(broyden)= 0.12163E+01
  rms(prec ) = 0.12368E+01
  weight for this iteration     100.00

 Free energy of the ion-electron system (eV)
  ---------------------------------------------------
  alpha Z        PSCENC =        96.77598676
  Ewald energy   TEWEN  =     16733.44179492
  -Hartree energ DENC   =    -22958.79964728
  -exchange      EXHF   =         0.00000000
  -V(xc)+E(xc)   XCENC  =       561.56609631
  PAW double counting   =     17135.71592812   -17338.84527625
  entropy T*S    EENTRO =        -0.01094507
  eigenvalues    EBANDS =     -1717.37384155
  atomic energy  EATOM  =      7163.56118773
  Solvation  Ediel_sol  =         0.00000000
  ---------------------------------------------------
  free energy    TOTEN  =      -323.96871630 eV

  energy without entropy =     -323.95777123  energy(sigma->0) =     -323.96324377


--------------------------------------------------------------------------------------------------------


--------------------------------------- Iteration      3(   2)  ---------------------------------------


    POTLOK:  cpu time    0.0365: real time    0.0398
    SETDIJ:  cpu time    0.0023: real time    0.0023
    EDDIAG:  cpu time    0.2027: real time    0.2031
  RMM-DIIS:  cpu time    0.3852: real time    0.3862
    ORTHCH:  cpu time    0.0477: real time    0.0477
       DOS:  cpu time    0.0008: real time    0.0008
    CHARGE:  cpu time    0.0323: real time    0.0323
    MIXING:  cpu time    0.0009: real time    0.0009
    --------------------------------------------
      LOOP:  cpu time    0.7084: real time    0.7132

 eigenvalue-minimisations  :   784
 total energy-change (2. order) :-0.4893866E+01  (-0.5528791E+01)
 number of electron     156.9999894 magnetization 
 augmentation part       11.5114217 magnetization 

 Broyden mixing:
  rms(total) = 0.38723E+00    rms(broyden)= 0.38702E+00
  rms(prec ) = 0.41718E+00
  weight for this iteration     100.00

 eigenvalues of (default mixing * dielectric matrix)
  average eigenvalue GAMMA=   0.8185
  0.8185

 Free energy of the ion-electron system (eV)
  ---------------------------------------------------
  alpha Z        PSCENC =        96.77598676
  Ewald energy   TEWEN  =     16733.44179492
  -Hartree energ DENC   =    -22944.11314052
  -exchange      EXHF   =         0.00000000
  -V(xc)+E(xc)   XCENC  =       561.29301226
  PAW double counting   =     17428.11846296   -17638.62713604
  entropy T*S    EENTRO =        -0.00994306
  eigenvalues    EBANDS =     -1729.30280690
  atomic energy  EATOM  =      7163.56118773
  Solvation  Ediel_sol  =         0.00000000
  ---------------------------------------------------
  free energy    TOTEN  =      -328.86258189 eV

  energy without entropy =     -328.85263883  energy(sigma->0) =     -328.85761036


--------------------------------------------------------------------------------------------------------


--------------------------------------- Iteration      3(   3)  ---------------------------------------


    POTLOK:  cpu time    0.0364: real time    0.0402
    SETDIJ:  cpu time    0.0023: real time    0.0023
    EDDIAG:  cpu time    0.2005: real time    0.2011
  RMM-DIIS:  cpu time    0.3881: real time    0.3892
    ORTHCH:  cpu time    0.0470: real time    0.0471
       DOS:  cpu time    0.0009: real time    0.0009
    CHARGE:  cpu time    0.0323: real time    0.0323
    MIXING:  cpu time    0.0009: real time    0.0009
    --------------------------------------------
      LOOP:  cpu time    0.7084: real time    0.7140

 eigenvalue-minimisations  :   832
 total energy-change (2. order) : 0.1890512E+00  (-0.2065253E+00)
 number of electron     156.9999894 magnetization 
 augmentation part       11.5188744 magnetization 

 Broyden mixing:
  rms(total) = 0.37365E+00    rms(broyden)= 0.37365E+00
  rms(prec ) = 0.38827E+00
  weight for this iteration     100.00

 eigenvalues of (default mixing * dielectric matrix)
  average eigenvalue GAMMA=   0.9115
  0.9115  0.9115

 Free energy of the ion-electron system (eV)
  ---------------------------------------------------
  alpha Z        PSCENC =        96.77598676
  Ewald energy   TEWEN  =     16733.44179492
  -Hartree energ DENC   =    -22932.25529103
  -exchange      EXHF   =         0.00000000
  -V(xc)+E(xc)   XCENC  =       560.92948971
  PAW double counting   =     17338.02451442   -17544.96898133
  entropy T*S    EENTRO =        -0.00999643
  eigenvalues    EBANDS =     -1744.17223548
  atomic energy  EATOM  =      7163.56118773
  Solvation  Ediel_sol  =         0.00000000
  ---------------------------------------------------
  free energy    TOTEN  =      -328.67353072 eV

  energy without entropy =     -328.66353430  energy(sigma->0) =     -328.66853251


--------------------------------------------------------------------------------------------------------


--------------------------------------- Iteration      3(   4)  ---------------------------------------


    POTLOK:  cpu time    0.0366: real time    0.0402
    SETDIJ:  cpu time    0.0023: real time    0.0023
    EDDIAG:  cpu time    0.1995: real time    0.1998
  RMM-DIIS:  cpu time    0.3797: real time    0.3811
    ORTHCH:  cpu time    0.0472: real time    0.0472
       DOS:  cpu time    0.0006: real time    0.0006
    CHARGE:  cpu time    0.0326: real time    0.0327
    MIXING:  cpu time    0.0010: real time    0.0010
    --------------------------------------------
      LOOP:  cpu time    0.6995: real time    0.7050

 eigenvalue-minimisations  :   813
 total energy-change (2. order) : 0.8015906E-01  (-0.2675063E-01)
 number of electron     156.9999893 magnetization 
 augmentation part       11.5474333 magnetization 

 Broyden mixing:
  rms(total) = 0.21860E+00    rms(broyden)= 0.21860E+00
  rms(prec ) = 0.22733E+00
  weight for this iteration     100.00

 eigenvalues of (default mixing * dielectric matrix)
  average eigenvalue GAMMA=   1.2591
  1.0168  1.3803  1.3803

 Free energy of the ion-electron system (eV)
  ---------------------------------------------------
  alpha Z        PSCENC =        96.77598676
  Ewald energy   TEWEN  =     16733.44179492
  -Hartree energ DENC   =    -22926.59739009
  -exchange      EXHF   =         0.00000000
  -V(xc)+E(xc)   XCENC  =       560.78515666
  PAW double counting   =     17220.50743232   -17425.59418002
  entropy T*S    EENTRO =        -0.01005512
  eigenvalues    EBANDS =     -1751.46330483
  atomic energy  EATOM  =      7163.56118773
  Solvation  Ediel_sol  =         0.00000000
  ---------------------------------------------------
  free energy    TOTEN  =      -328.59337167 eV

  energy without entropy =     -328.58331654  energy(sigma->0) =     -328.58834411


--------------------------------------------------------------------------------------------------------


--------------------------------------- Iteration      3(   5)  ---------------------------------------


    POTLOK:  cpu time    0.0364: real time    0.0402
    SETDIJ:  cpu time    0.0023: real time    0.0023
    EDDIAG:  cpu time    0.2928: real time    0.2933
  RMM-DIIS:  cpu time    0.3828: real time    0.3890
    ORTHCH:  cpu time    0.0482: real time    0.0482
       DOS:  cpu time    0.0007: real time    0.0007
    CHARGE:  cpu time    0.0325: real time    0.0326
    MIXING:  cpu time    0.0010: real time    0.0010
    --------------------------------------------
      LOOP:  cpu time    0.7967: real time    0.8074

 eigenvalue-minimisations  :   789
 total energy-change (2. order) : 0.2839708E-01  (-0.8175504E-02)
 number of electron     156.9999893 magnetization 
 augmentation part       11.5626804 magnetization 

 Broyden mixing:
  rms(total) = 0.68242E-01    rms(broyden)= 0.68238E-01
  rms(prec ) = 0.73081E-01
  weight for this iteration     100.00

 eigenvalues of (default mixing * dielectric matrix)
  average eigenvalue GAMMA=   1.3709
  2.2685  1.0294  1.0929  1.0929

 Free energy of the ion-electron system (eV)
  ---------------------------------------------------
  alpha Z        PSCENC =        96.77598676
  Ewald energy   TEWEN  =     16733.44179492
  -Hartree energ DENC   =    -22918.87686806
  -exchange      EXHF   =         0.00000000
  -V(xc)+E(xc)   XCENC  =       560.65836562
  PAW double counting   =     17056.61949890   -17260.91396667
  entropy T*S    EENTRO =        -0.01011575
  eigenvalues    EBANDS =     -1759.82085804
  atomic energy  EATOM  =      7163.56118773
  Solvation  Ediel_sol  =         0.00000000
  ---------------------------------------------------
  free energy    TOTEN  =      -328.56497459 eV

  energy without entropy =     -328.55485884  energy(sigma->0) =     -328.55991671


--------------------------------------------------------------------------------------------------------


--------------------------------------- Iteration      3(   6)  ---------------------------------------


    POTLOK:  cpu time    0.0365: real time    0.0405
    SETDIJ:  cpu time    0.0024: real time    0.0024
    EDDIAG:  cpu time    0.2000: real time    0.2004
  RMM-DIIS:  cpu time    0.3927: real time    0.3939
    ORTHCH:  cpu time    0.0461: real time    0.0461
       DOS:  cpu time    0.0013: real time    0.0013
    CHARGE:  cpu time    0.0321: real time    0.0323
    MIXING:  cpu time    0.0011: real time    0.0011
    --------------------------------------------
      LOOP:  cpu time    0.7121: real time    0.7179

 eigenvalue-minimisations  :   857
 total energy-change (2. order) : 0.8031093E-04  (-0.5999415E-02)
 number of electron     156.9999893 magnetization 
 augmentation part       11.5773399 magnetization 

 Broyden mixing:
  rms(total) = 0.36763E-01    rms(broyden)= 0.36756E-01
  rms(prec ) = 0.40203E-01
  weight for this iteration     100.00

 eigenvalues of (default mixing * dielectric matrix)
  average eigenvalue GAMMA=   1.3998
  2.0167  1.4985  1.4985  0.9677  1.0176

 Free energy of the ion-electron system (eV)
  ---------------------------------------------------
  alpha Z        PSCENC =        96.77598676
  Ewald energy   TEWEN  =     16733.44179492
  -Hartree energ DENC   =    -22913.08363152
  -exchange      EXHF   =         0.00000000
  -V(xc)+E(xc)   XCENC  =       560.56599333
  PAW double counting   =     16980.41841946   -17183.82889041
  entropy T*S    EENTRO =        -0.01018814
  eigenvalues    EBANDS =     -1766.40556640
  atomic energy  EATOM  =      7163.56118773
  Solvation  Ediel_sol  =         0.00000000
  ---------------------------------------------------
  free energy    TOTEN  =      -328.56489428 eV

  energy without entropy =     -328.55470613  energy(sigma->0) =     -328.55980020


--------------------------------------------------------------------------------------------------------


--------------------------------------- Iteration      3(   7)  ---------------------------------------


    POTLOK:  cpu time    0.0362: real time    0.0399
    SETDIJ:  cpu time    0.0023: real time    0.0023
    EDDIAG:  cpu time    0.2001: real time    0.2005
  RMM-DIIS:  cpu time    0.3683: real time    0.3695
    ORTHCH:  cpu time    0.0480: real time    0.0481
       DOS:  cpu time    0.0010: real time    0.0006
    CHARGE:  cpu time    0.0321: real time    0.0326
    MIXING:  cpu time    0.0011: real time    0.0011
    --------------------------------------------
      LOOP:  cpu time    0.6890: real time    0.6945

 eigenvalue-minimisations  :   803
 total energy-change (2. order) :-0.4755538E-03  (-0.5061174E-03)
 number of electron     156.9999893 magnetization 
 augmentation part       11.5764278 magnetization 

 Broyden mixing:
  rms(total) = 0.81417E-02    rms(broyden)= 0.81394E-02
  rms(prec ) = 0.12068E-01
  weight for this iteration     100.00

 eigenvalues of (default mixing * dielectric matrix)
  average eigenvalue GAMMA=   1.4475
  2.5109  2.0319  1.1261  1.1261  1.0807  0.8094

 Free energy of the ion-electron system (eV)
  ---------------------------------------------------
  alpha Z        PSCENC =        96.77598676
  Ewald energy   TEWEN  =     16733.44179492
  -Hartree energ DENC   =    -22910.57803404
  -exchange      EXHF   =         0.00000000
  -V(xc)+E(xc)   XCENC  =       560.54630415
  PAW double counting   =     17000.57478493   -17204.14352563
  entropy T*S    EENTRO =        -0.01017525
  eigenvalues    EBANDS =     -1768.73369341
  atomic energy  EATOM  =      7163.56118773
  Solvation  Ediel_sol  =         0.00000000
  ---------------------------------------------------
  free energy    TOTEN  =      -328.56536983 eV

  energy without entropy =     -328.55519458  energy(sigma->0) =     -328.56028221


--------------------------------------------------------------------------------------------------------


--------------------------------------- Iteration      3(   8)  ---------------------------------------


    POTLOK:  cpu time    0.0363: real time    0.0407
    SETDIJ:  cpu time    0.0023: real time    0.0023
    EDDIAG:  cpu time    0.2001: real time    0.2007
  RMM-DIIS:  cpu time    0.3911: real time    0.3922
    ORTHCH:  cpu time    0.0475: real time    0.0476
       DOS:  cpu time    0.0006: real time    0.0005
    CHARGE:  cpu time    0.0322: real time    0.0323
    MIXING:  cpu time    0.0012: real time    0.0012
    --------------------------------------------
      LOOP:  cpu time    0.7112: real time    0.7175

 eigenvalue-minimisations  :   857
 total energy-change (2. order) :-0.1434940E-02  (-0.2689715E-03)
 number of electron     156.9999893 magnetization 
 augmentation part       11.5747861 magnetization 

 Broyden mixing:
  rms(total) = 0.87806E-02    rms(broyden)= 0.87788E-02
  rms(prec ) = 0.11147E-01
  weight for this iteration     100.00

 eigenvalues of (default mixing * dielectric matrix)
  average eigenvalue GAMMA=   1.4472
  2.3920  1.6493  1.6493  1.4031  0.9819  0.9819  1.0726

 Free energy of the ion-electron system (eV)
  ---------------------------------------------------
  alpha Z        PSCENC =        96.77598676
  Ewald energy   TEWEN  =     16733.44179492
  -Hartree energ DENC   =    -22908.50168625
  -exchange      EXHF   =         0.00000000
  -V(xc)+E(xc)   XCENC  =       560.53628305
  PAW double counting   =     17007.15961330   -17210.86109829
  entropy T*S    EENTRO =        -0.01017699
  eigenvalues    EBANDS =     -1770.66870900
  atomic energy  EATOM  =      7163.56118773
  Solvation  Ediel_sol  =         0.00000000
  ---------------------------------------------------
  free energy    TOTEN  =      -328.56680477 eV

  energy without entropy =     -328.55662778  energy(sigma->0) =     -328.56171627


--------------------------------------------------------------------------------------------------------


--------------------------------------- Iteration      3(   9)  ---------------------------------------


    POTLOK:  cpu time    0.0361: real time    0.0402
    SETDIJ:  cpu time    0.0023: real time    0.0022
    EDDIAG:  cpu time    0.1994: real time    0.1999
  RMM-DIIS:  cpu time    0.3745: real time    0.3771
    ORTHCH:  cpu time    0.0474: real time    0.0476
       DOS:  cpu time    0.0010: real time    0.0010
    CHARGE:  cpu time    0.0323: real time    0.0325
    MIXING:  cpu time    0.0012: real time    0.0012
    --------------------------------------------
      LOOP:  cpu time    0.6941: real time    0.7018

 eigenvalue-minimisations  :   807
 total energy-change (2. order) :-0.8336329E-03  (-0.1695998E-03)
 number of electron     156.9999893 magnetization 
 augmentation part       11.5754485 magnetization 

 Broyden mixing:
  rms(total) = 0.61664E-02    rms(broyden)= 0.61647E-02
  rms(prec ) = 0.82002E-02
  weight for this iteration     100.00

 eigenvalues of (default mixing * dielectric matrix)
  average eigenvalue GAMMA=   1.4654
  2.5232  2.5232  1.3990  1.3990  0.9805  0.9805  0.9588  0.9588

 Free energy of the ion-electron system (eV)
  ---------------------------------------------------
  alpha Z        PSCENC =        96.77598676
  Ewald energy   TEWEN  =     16733.44179492
  -Hartree energ DENC   =    -22907.35098341
  -exchange      EXHF   =         0.00000000
  -V(xc)+E(xc)   XCENC  =       560.52925153
  PAW double counting   =     17003.48334815   -17207.11088547
  entropy T*S    EENTRO =        -0.01018289
  eigenvalues    EBANDS =     -1771.88715571
  atomic energy  EATOM  =      7163.56118773
  Solvation  Ediel_sol  =         0.00000000
  ---------------------------------------------------
  free energy    TOTEN  =      -328.56763840 eV

  energy without entropy =     -328.55745551  energy(sigma->0) =     -328.56254696


--------------------------------------------------------------------------------------------------------


--------------------------------------- Iteration      3(  10)  ---------------------------------------


    POTLOK:  cpu time    0.0362: real time    0.0402
    SETDIJ:  cpu time    0.0023: real time    0.0023
    EDDIAG:  cpu time    0.1984: real time    0.1992
  RMM-DIIS:  cpu time    0.3667: real time    0.3706
    ORTHCH:  cpu time    0.0471: real time    0.0472
       DOS:  cpu time    0.0006: real time    0.0006
    CHARGE:  cpu time    0.0323: real time    0.0326
    MIXING:  cpu time    0.0013: real time    0.0013
    --------------------------------------------
      LOOP:  cpu time    0.6848: real time    0.6939

 eigenvalue-minimisations  :   794
 total energy-change (2. order) :-0.9389955E-03  (-0.6859341E-04)
 number of electron     156.9999893 magnetization 
 augmentation part       11.5753466 magnetization 

 Broyden mixing:
  rms(total) = 0.30712E-02    rms(broyden)= 0.30696E-02
  rms(prec ) = 0.42240E-02
  weight for this iteration     100.00

 eigenvalues of (default mixing * dielectric matrix)
  average eigenvalue GAMMA=   1.5673
  3.5953  2.4423  1.5383  1.5383  1.0797  1.0797  1.0224  0.9051  0.9051

 Free energy of the ion-electron system (eV)
  ---------------------------------------------------
  alpha Z        PSCENC =        96.77598676
  Ewald energy   TEWEN  =     16733.44179492
  -Hartree energ DENC   =    -22905.49600994
  -exchange      EXHF   =         0.00000000
  -V(xc)+E(xc)   XCENC  =       560.51753527
  PAW double counting   =     17011.54752956   -17215.22924378
  entropy T*S    EENTRO =        -0.01018228
  eigenvalues    EBANDS =     -1773.67717564
  atomic energy  EATOM  =      7163.56118773
  Solvation  Ediel_sol  =         0.00000000
  ---------------------------------------------------
  free energy    TOTEN  =      -328.56857740 eV

  energy without entropy =     -328.55839512  energy(sigma->0) =     -328.56348626


--------------------------------------------------------------------------------------------------------


--------------------------------------- Iteration      3(  11)  ---------------------------------------


    POTLOK:  cpu time    0.0400: real time    0.0403
    SETDIJ:  cpu time    0.0023: real time    0.0023
    EDDIAG:  cpu time    0.1996: real time    0.2004
  RMM-DIIS:  cpu time    0.3787: real time    0.3816
    ORTHCH:  cpu time    0.0469: real time    0.0470
       DOS:  cpu time    0.0009: real time    0.0009
    CHARGE:  cpu time    0.0324: real time    0.0325
    MIXING:  cpu time    0.0014: real time    0.0014
    --------------------------------------------
      LOOP:  cpu time    0.7021: real time    0.7063

 eigenvalue-minimisations  :   822
 total energy-change (2. order) :-0.5150179E-03  (-0.2834617E-04)
 number of electron     156.9999893 magnetization 
 augmentation part       11.5757847 magnetization 

 Broyden mixing:
  rms(total) = 0.27719E-02    rms(broyden)= 0.27716E-02
  rms(prec ) = 0.33923E-02
  weight for this iteration     100.00

 eigenvalues of (default mixing * dielectric matrix)
  average eigenvalue GAMMA=   1.6621
  4.6253  2.5636  1.5095  1.5095  1.3382  0.9937  0.9918  0.9918  1.0488  1.0488

 Free energy of the ion-electron system (eV)
  ---------------------------------------------------
  alpha Z        PSCENC =        96.77598676
  Ewald energy   TEWEN  =     16733.44179492
  -Hartree energ DENC   =    -22904.02166686
  -exchange      EXHF   =         0.00000000
  -V(xc)+E(xc)   XCENC  =       560.50685722
  PAW double counting   =     17012.00102852   -17215.67040612
  entropy T*S    EENTRO =        -0.01018875
  eigenvalues    EBANDS =     -1775.15368584
  atomic energy  EATOM  =      7163.56118773
  Solvation  Ediel_sol  =         0.00000000
  ---------------------------------------------------
  free energy    TOTEN  =      -328.56909242 eV

  energy without entropy =     -328.55890367  energy(sigma->0) =     -328.56399804


--------------------------------------------------------------------------------------------------------


--------------------------------------- Iteration      3(  12)  ---------------------------------------


    POTLOK:  cpu time    0.0364: real time    0.0405
    SETDIJ:  cpu time    0.0022: real time    0.0022
    EDDIAG:  cpu time    0.2021: real time    0.2030
  RMM-DIIS:  cpu time    0.3557: real time    0.3594
    ORTHCH:  cpu time    0.0469: real time    0.0469
       DOS:  cpu time    0.0010: real time    0.0009
    CHARGE:  cpu time    0.0323: real time    0.0326
    MIXING:  cpu time    0.0015: real time    0.0015
    --------------------------------------------
      LOOP:  cpu time    0.6781: real time    0.6871

 eigenvalue-minimisations  :   787
 total energy-change (2. order) :-0.2228273E-03  (-0.2112710E-04)
 number of electron     156.9999893 magnetization 
 augmentation part       11.5759671 magnetization 

 Broyden mixing:
  rms(total) = 0.14365E-02    rms(broyden)= 0.14357E-02
  rms(prec ) = 0.18169E-02
  weight for this iteration     100.00

 eigenvalues of (default mixing * dielectric matrix)
  average eigenvalue GAMMA=   1.8111
  5.6632  2.4911  2.4911  1.5190  1.5190  1.2226  1.0036  1.0263  1.0263  0.9802
  0.9802

 Free energy of the ion-electron system (eV)
  ---------------------------------------------------
  alpha Z        PSCENC =        96.77598676
  Ewald energy   TEWEN  =     16733.44179492
  -Hartree energ DENC   =    -22903.34921574
  -exchange      EXHF   =         0.00000000
  -V(xc)+E(xc)   XCENC  =       560.50318095
  PAW double counting   =     17010.53605552   -17214.18788834
  entropy T*S    EENTRO =        -0.01018970
  eigenvalues    EBANDS =     -1775.84022734
  atomic energy  EATOM  =      7163.56118773
  Solvation  Ediel_sol  =         0.00000000
  ---------------------------------------------------
  free energy    TOTEN  =      -328.56931524 eV

  energy without entropy =     -328.55912555  energy(sigma->0) =     -328.56422040


--------------------------------------------------------------------------------------------------------


--------------------------------------- Iteration      3(  13)  ---------------------------------------


    POTLOK:  cpu time    0.0365: real time    0.0406
    SETDIJ:  cpu time    0.0023: real time    0.0023
    EDDIAG:  cpu time    0.2003: real time    0.2011
  RMM-DIIS:  cpu time    0.3102: real time    0.3605
    ORTHCH:  cpu time    0.0476: real time    0.0477
       DOS:  cpu time    0.0009: real time    0.0009
    CHARGE:  cpu time    0.0325: real time    0.0327
    MIXING:  cpu time    0.0015: real time    0.0015
    --------------------------------------------
      LOOP:  cpu time    0.6318: real time    0.6872

 eigenvalue-minimisations  :   659
 total energy-change (2. order) :-0.1237113E-03  (-0.5091121E-05)
 number of electron     156.9999893 magnetization 
 augmentation part       11.5759573 magnetization 

 Broyden mixing:
  rms(total) = 0.77684E-03    rms(broyden)= 0.77678E-03
  rms(prec ) = 0.97187E-03
  weight for this iteration     100.00

 eigenvalues of (default mixing * dielectric matrix)
  average eigenvalue GAMMA=   1.8818
  6.8325  2.8625  2.4774  1.5342  1.5342  1.1392  1.1392  1.0259  1.0010  1.0010
  1.0171  1.0171

 Free energy of the ion-electron system (eV)
  ---------------------------------------------------
  alpha Z        PSCENC =        96.77598676
  Ewald energy   TEWEN  =     16733.44179492
  -Hartree energ DENC   =    -22902.94849009
  -exchange      EXHF   =         0.00000000
  -V(xc)+E(xc)   XCENC  =       560.50184067
  PAW double counting   =     17009.79985999   -17213.45713202
  entropy T*S    EENTRO =        -0.01018973
  eigenvalues    EBANDS =     -1776.23429718
  atomic energy  EATOM  =      7163.56118773
  Solvation  Ediel_sol  =         0.00000000
  ---------------------------------------------------
  free energy    TOTEN  =      -328.56943895 eV

  energy without entropy =     -328.55924923  energy(sigma->0) =     -328.56434409


--------------------------------------------------------------------------------------------------------


--------------------------------------- Iteration      3(  14)  ---------------------------------------


    POTLOK:  cpu time    0.0368: real time    0.0406
    SETDIJ:  cpu time    0.0023: real time    0.0023
    EDDIAG:  cpu time    0.1999: real time    0.2009
  RMM-DIIS:  cpu time    0.2751: real time    0.2768
    ORTHCH:  cpu time    0.0471: real time    0.0473
       DOS:  cpu time    0.0013: real time    0.0013
    CHARGE:  cpu time    0.0325: real time    0.0326
    MIXING:  cpu time    0.0016: real time    0.0016
    --------------------------------------------
      LOOP:  cpu time    0.5966: real time    0.6033

 eigenvalue-minimisations  :   569
 total energy-change (2. order) :-0.3262960E-04  (-0.1166654E-05)
 number of electron     156.9999893 magnetization 
 augmentation part       11.5759324 magnetization 

 Broyden mixing:
  rms(total) = 0.24172E-03    rms(broyden)= 0.24159E-03
  rms(prec ) = 0.42094E-03
  weight for this iteration     100.00

 eigenvalues of (default mixing * dielectric matrix)
  average eigenvalue GAMMA=   2.0358
  7.3492  3.8310  2.4883  2.4883  1.4938  1.4938  1.0115  1.0115  1.2117  1.0914
  0.9937  1.0004  1.0004

 Free energy of the ion-electron system (eV)
  ---------------------------------------------------
  alpha Z        PSCENC =        96.77598676
  Ewald energy   TEWEN  =     16733.44179492
  -Hartree energ DENC   =    -22902.82966741
  -exchange      EXHF   =         0.00000000
  -V(xc)+E(xc)   XCENC  =       560.50199336
  PAW double counting   =     17009.92639417   -17213.58652062
  entropy T*S    EENTRO =        -0.01018972
  eigenvalues    EBANDS =     -1776.35045077
  atomic energy  EATOM  =      7163.56118773
  Solvation  Ediel_sol  =         0.00000000
  ---------------------------------------------------
  free energy    TOTEN  =      -328.56947158 eV

  energy without entropy =     -328.55928187  energy(sigma->0) =     -328.56437673


--------------------------------------------------------------------------------------------------------


--------------------------------------- Iteration      3(  15)  ---------------------------------------


    POTLOK:  cpu time    0.1191: real time    0.1194
    SETDIJ:  cpu time    0.0023: real time    0.0023
    EDDIAG:  cpu time    0.2255: real time    0.2259
  RMM-DIIS:  cpu time    0.2918: real time    0.2925
    ORTHCH:  cpu time    0.0476: real time    0.0476
       DOS:  cpu time    0.0005: real time    0.0005
    CHARGE:  cpu time    0.0323: real time    0.0324
    MIXING:  cpu time    0.0017: real time    0.0017
    --------------------------------------------
      LOOP:  cpu time    0.7207: real time    0.7223

 eigenvalue-minimisations  :   597
 total energy-change (2. order) :-0.3872524E-04  (-0.9273590E-06)
 number of electron     156.9999893 magnetization 
 augmentation part       11.5759057 magnetization 

 Broyden mixing:
  rms(total) = 0.25864E-03    rms(broyden)= 0.25851E-03
  rms(prec ) = 0.31228E-03
  weight for this iteration     100.00

 eigenvalues of (default mixing * dielectric matrix)
  average eigenvalue GAMMA=   1.9944
  7.5847  4.1551  2.4307  2.4307  1.4944  1.4944  1.1817  1.1817  1.0255  1.0255
  1.0057  1.0057  1.0059  0.8994

 Free energy of the ion-electron system (eV)
  ---------------------------------------------------
  alpha Z        PSCENC =        96.77598676
  Ewald energy   TEWEN  =     16733.44179492
  -Hartree energ DENC   =    -22902.73939631
  -exchange      EXHF   =         0.00000000
  -V(xc)+E(xc)   XCENC  =       560.50301098
  PAW double counting   =     17010.08011979   -17213.74215427
  entropy T*S    EENTRO =        -0.01018917
  eigenvalues    EBANDS =     -1776.43987073
  atomic energy  EATOM  =      7163.56118773
  Solvation  Ediel_sol  =         0.00000000
  ---------------------------------------------------
  free energy    TOTEN  =      -328.56951031 eV

  energy without entropy =     -328.55932114  energy(sigma->0) =     -328.56441572


--------------------------------------------------------------------------------------------------------


--------------------------------------- Iteration      3(  16)  ---------------------------------------


    POTLOK:  cpu time    0.0406: real time    0.0409
    SETDIJ:  cpu time    0.0023: real time    0.0023
    EDDIAG:  cpu time    0.2006: real time    0.2011
  RMM-DIIS:  cpu time    0.2468: real time    0.2474
    ORTHCH:  cpu time    0.0471: real time    0.0471
       DOS:  cpu time    0.0012: real time    0.0012
    CHARGE:  cpu time    0.0324: real time    0.0325
    MIXING:  cpu time    0.0018: real time    0.0017
    --------------------------------------------
      LOOP:  cpu time    0.5727: real time    0.5743

 eigenvalue-minimisations  :   481
 total energy-change (2. order) :-0.3799001E-05  (-0.8677948E-07)
 number of electron     156.9999893 magnetization 
 augmentation part       11.5759044 magnetization 

 Broyden mixing:
  rms(total) = 0.15785E-03    rms(broyden)= 0.15784E-03
  rms(prec ) = 0.20378E-03
  weight for this iteration     100.00

 eigenvalues of (default mixing * dielectric matrix)
  average eigenvalue GAMMA=   2.1006
  8.2851  4.9134  2.6356  2.6356  1.6017  1.6017  1.3852  1.2045  1.2045  1.0010
  1.0010  1.0129  1.0129  1.0071  1.0071

 Free energy of the ion-electron system (eV)
  ---------------------------------------------------
  alpha Z        PSCENC =        96.77598676
  Ewald energy   TEWEN  =     16733.44179492
  -Hartree energ DENC   =    -22902.71966258
  -exchange      EXHF   =         0.00000000
  -V(xc)+E(xc)   XCENC  =       560.50284510
  PAW double counting   =     17010.07968673   -17213.74138537
  entropy T*S    EENTRO =        -0.01018922
  eigenvalues    EBANDS =     -1776.45977817
  atomic energy  EATOM  =      7163.56118773
  Solvation  Ediel_sol  =         0.00000000
  ---------------------------------------------------
  free energy    TOTEN  =      -328.56951411 eV

  energy without entropy =     -328.55932489  energy(sigma->0) =     -328.56441950


--------------------------------------------------------------------------------------------------------


--------------------------------------- Iteration      3(  17)  ---------------------------------------


    POTLOK:  cpu time    0.0372: real time    0.0408
    SETDIJ:  cpu time    0.0023: real time    0.0023
    EDDIAG:  cpu time    0.1999: real time    0.2003
  RMM-DIIS:  cpu time    0.2394: real time    0.2402
    ORTHCH:  cpu time    0.0519: real time    0.0519
       DOS:  cpu time    0.0007: real time    0.0007
    CHARGE:  cpu time    0.0326: real time    0.0327
    MIXING:  cpu time    0.0018: real time    0.0018
    --------------------------------------------
      LOOP:  cpu time    0.5657: real time    0.5708

 eigenvalue-minimisations  :   476
 total energy-change (2. order) :-0.8043484E-05  (-0.1080397E-06)
 number of electron     156.9999893 magnetization 
 augmentation part       11.5758820 magnetization 

 Broyden mixing:
  rms(total) = 0.69960E-04    rms(broyden)= 0.69835E-04
  rms(prec ) = 0.93868E-04
  weight for this iteration     100.00

 eigenvalues of (default mixing * dielectric matrix)
  average eigenvalue GAMMA=   2.0798
  8.4676  5.2714  2.8182  2.4562  1.6923  1.6923  1.4114  1.2569  1.2569  0.9926
  0.9926  1.0250  1.0250  0.9929  0.9929  0.9319

 Free energy of the ion-electron system (eV)
  ---------------------------------------------------
  alpha Z        PSCENC =        96.77598676
  Ewald energy   TEWEN  =     16733.44179492
  -Hartree energ DENC   =    -22902.69232838
  -exchange      EXHF   =         0.00000000
  -V(xc)+E(xc)   XCENC  =       560.50274609
  PAW double counting   =     17010.22085898   -17213.88251926
  entropy T*S    EENTRO =        -0.01018928
  eigenvalues    EBANDS =     -1776.48705971
  atomic energy  EATOM  =      7163.56118773
  Solvation  Ediel_sol  =         0.00000000
  ---------------------------------------------------
  free energy    TOTEN  =      -328.56952215 eV

  energy without entropy =     -328.55933287  energy(sigma->0) =     -328.56442751


--------------------------------------------------------------------------------------------------------


--------------------------------------- Iteration      3(  18)  ---------------------------------------


    POTLOK:  cpu time    0.0371: real time    0.0405
    SETDIJ:  cpu time    0.0023: real time    0.0022
    EDDIAG:  cpu time    0.2001: real time    0.2006
  RMM-DIIS:  cpu time    0.2196: real time    0.2203
    ORTHCH:  cpu time    0.0474: real time    0.0475
       DOS:  cpu time    0.0008: real time    0.0008
    CHARGE:  cpu time    0.0326: real time    0.0327
    MIXING:  cpu time    0.0019: real time    0.0019
    --------------------------------------------
      LOOP:  cpu time    0.5418: real time    0.5464

 eigenvalue-minimisations  :   380
 total energy-change (2. order) :-0.1949315E-05  (-0.1755506E-07)
 number of electron     156.9999893 magnetization 
 augmentation part       11.5759014 magnetization 

 Broyden mixing:
  rms(total) = 0.29446E-04    rms(broyden)= 0.29428E-04
  rms(prec ) = 0.47102E-04
  weight for this iteration     100.00

 eigenvalues of (default mixing * dielectric matrix)
  average eigenvalue GAMMA=   2.1574
  8.7355  5.8032  3.2865  2.5174  2.4241  1.5242  1.5242  1.5240  1.2240  1.2240
  0.9907  0.9907  1.0128  1.0128  1.0053  0.9379  0.9379

 Free energy of the ion-electron system (eV)
  ---------------------------------------------------
  alpha Z        PSCENC =        96.77598676
  Ewald energy   TEWEN  =     16733.44179492
  -Hartree energ DENC   =    -22902.68033315
  -exchange      EXHF   =         0.00000000
  -V(xc)+E(xc)   XCENC  =       560.50259438
  PAW double counting   =     17010.21931883   -17213.88055736
  entropy T*S    EENTRO =        -0.01018937
  eigenvalues    EBANDS =     -1776.49932685
  atomic energy  EATOM  =      7163.56118773
  Solvation  Ediel_sol  =         0.00000000
  ---------------------------------------------------
  free energy    TOTEN  =      -328.56952410 eV

  energy without entropy =     -328.55933473  energy(sigma->0) =     -328.56442942


--------------------------------------------------------------------------------------------------------


--------------------------------------- Iteration      3(  19)  ---------------------------------------


    POTLOK:  cpu time    0.0407: real time    0.0410
    SETDIJ:  cpu time    0.0024: real time    0.0023
    EDDIAG:  cpu time    0.1999: real time    0.2005
  RMM-DIIS:  cpu time    0.2005: real time    0.2010
    ORTHCH:  cpu time    0.0477: real time    0.0477
       DOS:  cpu time    0.0007: real time    0.0007
    CHARGE:  cpu time    0.0325: real time    0.0326
    MIXING:  cpu time    0.0020: real time    0.0020
    --------------------------------------------
      LOOP:  cpu time    0.5264: real time    0.5278

 eigenvalue-minimisations  :   282
 total energy-change (2. order) :-0.1963450E-05  (-0.1986453E-07)
 number of electron     156.9999893 magnetization 
 augmentation part       11.5758998 magnetization 

 Broyden mixing:
  rms(total) = 0.25145E-04    rms(broyden)= 0.25140E-04
  rms(prec ) = 0.32035E-04
  weight for this iteration     100.00

 eigenvalues of (default mixing * dielectric matrix)
  average eigenvalue GAMMA=   2.1691
  9.0084  6.0763  3.6811  2.5061  2.2783  2.0402  1.5202  1.5202  1.2703  1.2703
  0.9955  0.9955  1.0279  1.0279  0.9896  0.9896  0.9229  0.9229

 Free energy of the ion-electron system (eV)
  ---------------------------------------------------
  alpha Z        PSCENC =        96.77598676
  Ewald energy   TEWEN  =     16733.44179492
  -Hartree energ DENC   =    -22902.66967694
  -exchange      EXHF   =         0.00000000
  -V(xc)+E(xc)   XCENC  =       560.50252913
  PAW double counting   =     17010.18364801   -17213.84483391
  entropy T*S    EENTRO =        -0.01018942
  eigenvalues    EBANDS =     -1776.50997234
  atomic energy  EATOM  =      7163.56118773
  Solvation  Ediel_sol  =         0.00000000
  ---------------------------------------------------
  free energy    TOTEN  =      -328.56952607 eV

  energy without entropy =     -328.55933665  energy(sigma->0) =     -328.56443136


--------------------------------------------------------------------------------------------------------


--------------------------------------- Iteration      3(  20)  ---------------------------------------


    POTLOK:  cpu time    0.0374: real time    0.0411
    SETDIJ:  cpu time    0.0023: real time    0.0023
    EDDIAG:  cpu time    0.2013: real time    0.2013
  RMM-DIIS:  cpu time    0.1798: real time    0.1797
    ORTHCH:  cpu time    0.0481: real time    0.0481
       DOS:  cpu time    0.0005: real time    0.0005
    --------------------------------------------
      LOOP:  cpu time    0.4693: real time    0.4730

 eigenvalue-minimisations  :   181
 total energy-change (2. order) :-0.5270740E-06  (-0.3530536E-08)
 number of electron     156.9999893 magnetization 
 augmentation part       11.5758998 magnetization 

 Free energy of the ion-electron system (eV)
  ---------------------------------------------------
  alpha Z        PSCENC =        96.77598676
  Ewald energy   TEWEN  =     16733.44179492
  -Hartree energ DENC   =    -22902.66629891
  -exchange      EXHF   =         0.00000000
  -V(xc)+E(xc)   XCENC  =       560.50253204
  PAW double counting   =     17010.17698263   -17213.83810120
  entropy T*S    EENTRO =        -0.01018937
  eigenvalues    EBANDS =     -1776.51342120
  atomic energy  EATOM  =      7163.56118773
  Solvation  Ediel_sol  =         0.00000000
  ---------------------------------------------------
  free energy    TOTEN  =      -328.56952659 eV

  energy without entropy =     -328.55933723  energy(sigma->0) =     -328.56443191


--------------------------------------------------------------------------------------------------------


 average (electrostatic) potential at core
  the test charge radii are     0.6991  0.7089  0.9521
  (the norm of the test charge is              1.0000)
       1 -57.5812       2 -57.5427       3 -57.5274       4 -57.6439       5 -57.9997
       6 -57.7386       7 -57.8404       8 -57.8606       9 -57.5873      10 -57.7616
      11 -57.7072      12 -57.5467      13 -57.6251      14 -57.5237      15 -57.5447
      16 -57.6799      17 -57.9245      18 -58.9424      19 -58.8928      20 -57.6289
      21 -57.9373      22 -57.7788      23 -57.5494      24 -57.5799      25 -57.5238
      26 -57.5278      27 -57.6755      28 -57.9809      29 -57.9114      30 -57.8399
      31 -58.8769      32 -57.5892      33 -57.9305      34 -57.7071      35 -57.5501
      36 -73.8653      37 -40.6877
 
 
 
 E-fermi :  -1.7157     XC(G=0):  -3.1184     alpha+bet : -2.6204


 k-point     1 :       0.0000    0.0000    0.0000
  band No.  band energies     occupation 
      1     -23.3957      2.00000
      2     -21.6306      2.00000
      3     -21.3795      2.00000
      4     -20.7791      2.00000
      5     -20.2270      2.00000
      6     -19.7526      2.00000
      7     -19.5553      2.00000
      8     -19.4314      2.00000
      9     -19.3845      2.00000
     10     -19.3780      2.00000
     11     -19.3508      2.00000
     12     -17.9510      2.00000
     13     -17.6435      2.00000
     14     -17.6087      2.00000
     15     -17.5299      2.00000
     16     -16.7924      2.00000
     17     -16.0102      2.00000
     18     -15.4241      2.00000
     19     -15.1538      2.00000
     20     -15.0697      2.00000
     21     -15.0306      2.00000
     22     -14.0523      2.00000
     23     -14.0227      2.00000
     24     -13.8721      2.00000
     25     -13.8514      2.00000
     26     -13.1729      2.00000
     27     -13.1162      2.00000
     28     -12.3306      2.00000
     29     -12.2375      2.00000
     30     -12.1845      2.00000
     31     -12.1095      2.00000
     32     -12.0936      2.00000
     33     -12.0877      2.00000
     34     -10.7863      2.00000
     35     -10.7064      2.00000
     36     -10.6973      2.00000
     37     -10.4736      2.00000
     38     -10.4706      2.00000
     39     -10.2038      2.00000
     40     -10.1887      2.00000
     41      -9.5270      2.00000
     42      -9.3983      2.00000
     43      -9.1386      2.00000
     44      -9.1061      2.00000
     45      -8.9753      2.00000
     46      -8.5546      2.00000
     47      -8.5009      2.00000
     48      -8.3421      2.00000
     49      -8.3136      2.00000
     50      -8.2687      2.00000
     51      -8.2384      2.00000
     52      -8.2298      2.00000
     53      -8.1750      2.00000
     54      -8.1379      2.00000
     55      -8.1369      2.00000
     56      -8.0699      2.00000
     57      -7.8983      2.00000
     58      -7.8718      2.00000
     59      -7.6794      2.00000
     60      -7.6724      2.00000
     61      -7.2937      2.00000
     62      -7.0679      2.00000
     63      -7.0612      2.00000
     64      -6.9996      2.00000
     65      -6.9898      2.00000
     66      -6.9727      2.00000
     67      -6.6604      2.00000
     68      -6.5162      2.00000
     69      -5.5229      2.00000
     70      -5.3989      2.00000
     71      -5.3769      2.00000
     72      -5.0969      2.00000
     73      -5.0795      2.00000
     74      -5.0020      2.00000
     75      -4.7244      2.00000
     76      -3.2771      2.00000
     77      -2.6669      2.00000
     78      -2.4301      2.00000
     79      -2.4092      2.00000
     80      -2.3256      2.00000
     81      -0.9487      0.00000
     82      -0.3379      0.00000
     83       0.0018      0.00000
     84       0.1678      0.00000
     85       0.2298      0.00000
     86       1.1995      0.00000
     87       1.3101      0.00000
     88       1.4091      0.00000
     89       1.8232      0.00000
     90       1.9608      0.00000
     91       2.2159      0.00000
     92       2.3154      0.00000
     93       2.4294      0.00000
     94       2.5818      0.00000
     95       2.5999      0.00000
     96       2.6430      0.00000
     97       2.6766      0.00000
     98       2.7307      0.00000

 k-point     2 :       0.5000    0.0000    0.0000
  band No.  band energies     occupation 
      1     -23.3948      2.00000
      2     -21.7298      2.00000
      3     -21.2168      2.00000
      4     -20.6075      2.00000
      5     -20.3340      2.00000
      6     -20.1911      2.00000
      7     -19.7783      2.00000
      8     -19.7414      2.00000
      9     -19.0318      2.00000
     10     -18.6985      2.00000
     11     -18.6845      2.00000
     12     -18.5896      2.00000
     13     -18.1385      2.00000
     14     -18.0349      2.00000
     15     -16.6841      2.00000
     16     -16.3644      2.00000
     17     -16.3215      2.00000
     18     -16.2486      2.00000
     19     -14.9396      2.00000
     20     -14.6851      2.00000
     21     -14.4336      2.00000
     22     -14.3055      2.00000
     23     -14.2996      2.00000
     24     -14.1400      2.00000
     25     -13.2240      2.00000
     26     -13.1581      2.00000
     27     -13.1314      2.00000
     28     -13.1164      2.00000
     29     -12.4410      2.00000
     30     -12.3196      2.00000
     31     -12.1010      2.00000
     32     -12.0760      2.00000
     33     -11.1638      2.00000
     34     -11.1518      2.00000
     35     -10.9251      2.00000
     36     -10.8618      2.00000
     37     -10.6281      2.00000
     38     -10.1559      2.00000
     39      -9.9444      2.00000
     40      -9.7620      2.00000
     41      -9.3069      2.00000
     42      -9.2782      2.00000
     43      -9.1358      2.00000
     44      -8.9820      2.00000
     45      -8.9061      2.00000
     46      -8.8994      2.00000
     47      -8.6103      2.00000
     48      -8.5290      2.00000
     49      -8.4935      2.00000
     50      -8.4785      2.00000
     51      -8.4218      2.00000
     52      -8.2779      2.00000
     53      -8.2604      2.00000
     54      -8.2262      2.00000
     55      -8.1391      2.00000
     56      -8.0850      2.00000
     57      -8.0309      2.00000
     58      -7.8119      2.00000
     59      -7.6847      2.00000
     60      -7.4749      2.00000
     61      -7.4523      2.00000
     62      -7.4300      2.00000
     63      -7.4022      2.00000
     64      -6.4939      2.00000
     65      -6.4791      2.00000
     66      -6.2683      2.00000
     67      -6.1569      2.00000
     68      -6.1318      2.00000
     69      -5.9329      2.00000
     70      -5.9134      2.00000
     71      -5.7262      2.00000
     72      -5.5717      2.00000
     73      -5.5168      2.00000
     74      -4.1269      2.00000
     75      -3.8190      2.00000
     76      -3.7723      2.00000
     77      -3.7074      2.00000
     78      -3.0441      2.00000
     79      -1.6490      0.05917
     80      -1.1783      0.00000
     81      -1.0615      0.00000
     82      -0.9927      0.00000
     83      -0.0574      0.00000
     84       0.4861      0.00000
     85       0.7971      0.00000
     86       1.1053      0.00000
     87       1.1340      0.00000
     88       1.4057      0.00000
     89       1.4257      0.00000
     90       1.5003      0.00000
     91       1.8557      0.00000
     92       1.8978      0.00000
     93       2.1043      0.00000
     94       2.3638      0.00000
     95       2.8694      0.00000
     96       3.1169      0.00000
     97       3.1816      0.00000
     98       3.5791      0.00000

 k-point     3 :       0.0000    0.3333    0.0000
  band No.  band energies     occupation 
      1     -23.3558      2.00000
      2     -21.5521      2.00000
      3     -21.1700      2.00000
      4     -21.1410      2.00000
      5     -20.6088      2.00000
      6     -20.4953      2.00000
      7     -19.6786      2.00000
      8     -19.2862      2.00000
      9     -18.9092      2.00000
     10     -18.6882      2.00000
     11     -18.5987      2.00000
     12     -18.0279      2.00000
     13     -17.9622      2.00000
     14     -17.2437      2.00000
     15     -16.7137      2.00000
     16     -16.5031      2.00000
     17     -16.4657      2.00000
     18     -16.0625      2.00000
     19     -15.7444      2.00000
     20     -15.6228      2.00000
     21     -15.5697      2.00000
     22     -15.1281      2.00000
     23     -14.2862      2.00000
     24     -14.1683      2.00000
     25     -13.8039      2.00000
     26     -12.5426      2.00000
     27     -12.4009      2.00000
     28     -12.2152      2.00000
     29     -12.1377      2.00000
     30     -12.0494      2.00000
     31     -11.9747      2.00000
     32     -11.7778      2.00000
     33     -10.8666      2.00000
     34     -10.6844      2.00000
     35     -10.6316      2.00000
     36     -10.5225      2.00000
     37     -10.1237      2.00000
     38      -9.9965      2.00000
     39      -9.8808      2.00000
     40      -9.8036      2.00000
     41      -9.7893      2.00000
     42      -9.4616      2.00000
     43      -9.1489      2.00000
     44      -9.1385      2.00000
     45      -9.0746      2.00000
     46      -9.0425      2.00000
     47      -8.9612      2.00000
     48      -8.8876      2.00000
     49      -8.4859      2.00000
     50      -8.4403      2.00000
     51      -8.3766      2.00000
     52      -8.2542      2.00000
     53      -8.2280      2.00000
     54      -8.1557      2.00000
     55      -8.1342      2.00000
     56      -8.0940      2.00000
     57      -8.0421      2.00000
     58      -7.9964      2.00000
     59      -7.8459      2.00000
     60      -7.6175      2.00000
     61      -7.2771      2.00000
     62      -7.1799      2.00000
     63      -7.1580      2.00000
     64      -6.9966      2.00000
     65      -6.7885      2.00000
     66      -6.3662      2.00000
     67      -6.2595      2.00000
     68      -6.1099      2.00000
     69      -6.0834      2.00000
     70      -5.9343      2.00000
     71      -5.5909      2.00000
     72      -5.5394      2.00000
     73      -4.7937      2.00000
     74      -4.5638      2.00000
     75      -4.4237      2.00000
     76      -4.1135      2.00000
     77      -3.7320      2.00000
     78      -3.0561      2.00000
     79      -1.7144      0.97041
     80      -1.1511      0.00000
     81      -0.9071      0.00000
     82      -0.8277      0.00000
     83      -0.4555      0.00000
     84       0.1221      0.00000
     85       0.4069      0.00000
     86       1.1070      0.00000
     87       1.2600      0.00000
     88       1.4259      0.00000
     89       1.6136      0.00000
     90       1.7063      0.00000
     91       1.7320      0.00000
     92       1.9449      0.00000
     93       2.2386      0.00000
     94       2.4193      0.00000
     95       2.5026      0.00000
     96       2.5173      0.00000
     97       2.6153      0.00000
     98       2.7846      0.00000

 k-point     4 :       0.5000    0.3333    0.0000
  band No.  band energies     occupation 
      1     -23.3552      2.00000
      2     -21.5115      2.00000
      3     -21.4209      2.00000
      4     -20.8529      2.00000
      5     -20.5943      2.00000
      6     -20.3840      2.00000
      7     -19.8417      2.00000
      8     -19.7271      2.00000
      9     -19.0417      2.00000
     10     -18.2848      2.00000
     11     -18.1282      2.00000
     12     -17.8747      2.00000
     13     -17.4819      2.00000
     14     -17.2983      2.00000
     15     -17.2725      2.00000
     16     -17.1757      2.00000
     17     -16.9304      2.00000
     18     -16.4907      2.00000
     19     -15.3516      2.00000
     20     -15.1900      2.00000
     21     -14.8213      2.00000
     22     -14.6029      2.00000
     23     -14.3148      2.00000
     24     -14.0944      2.00000
     25     -13.8144      2.00000
     26     -13.6534      2.00000
     27     -13.1385      2.00000
     28     -12.9078      2.00000
     29     -11.9311      2.00000
     30     -11.4678      2.00000
     31     -11.3474      2.00000
     32     -11.1597      2.00000
     33     -11.0260      2.00000
     34     -10.9918      2.00000
     35     -10.5329      2.00000
     36     -10.2846      2.00000
     37     -10.0894      2.00000
     38      -9.9394      2.00000
     39      -9.9022      2.00000
     40      -9.7420      2.00000
     41      -9.5107      2.00000
     42      -9.4407      2.00000
     43      -9.3209      2.00000
     44      -9.1983      2.00000
     45      -9.1834      2.00000
     46      -8.9023      2.00000
     47      -8.8634      2.00000
     48      -8.8307      2.00000
     49      -8.7562      2.00000
     50      -8.7109      2.00000
     51      -8.4813      2.00000
     52      -8.4051      2.00000
     53      -8.3005      2.00000
     54      -8.2699      2.00000
     55      -8.1990      2.00000
     56      -8.1354      2.00000
     57      -8.1195      2.00000
     58      -7.9774      2.00000
     59      -7.9133      2.00000
     60      -7.4068      2.00000
     61      -7.4027      2.00000
     62      -7.2310      2.00000
     63      -7.0407      2.00000
     64      -6.9179      2.00000
     65      -6.8780      2.00000
     66      -6.3966      2.00000
     67      -6.2166      2.00000
     68      -6.1084      2.00000
     69      -5.8223      2.00000
     70      -5.5982      2.00000
     71      -5.3250      2.00000
     72      -5.1179      2.00000
     73      -5.0086      2.00000
     74      -4.7796      2.00000
     75      -4.5853      2.00000
     76      -4.4118      2.00000
     77      -4.0850      2.00000
     78      -3.0701      2.00000
     79      -1.5160      0.00000
     80      -0.7782      0.00000
     81      -0.5797      0.00000
     82      -0.3777      0.00000
     83      -0.3401      0.00000
     84      -0.0537      0.00000
     85       0.0821      0.00000
     86       0.4482      0.00000
     87       0.9264      0.00000
     88       1.2392      0.00000
     89       1.3648      0.00000
     90       1.4433      0.00000
     91       1.7898      0.00000
     92       2.0045      0.00000
     93       2.2449      0.00000
     94       2.4662      0.00000
     95       2.6813      0.00000
     96       2.7930      0.00000
     97       2.9831      0.00000
     98       3.3073      0.00000


--------------------------------------------------------------------------------------------------------


 soft charge-density along one line, spin component           1
         0         1         2         3         4         5         6         7         8         9
 total charge-density along one line
 
 pseudopotential strength for first ion, spin component:           1
 10.183  13.541  -0.000  -0.000   0.000   0.000   0.000  -0.001
 13.541  18.006  -0.000  -0.000   0.000   0.000   0.000  -0.001
 -0.000  -0.000  -4.315   0.000   0.000   8.439  -0.000  -0.000
 -0.000  -0.000   0.000  -4.306   0.000  -0.000   8.427  -0.000
  0.000   0.000   0.000   0.000  -4.315  -0.000  -0.000   8.438
  0.000   0.000   8.439  -0.000  -0.000 -18.639   0.000   0.000
  0.000   0.000  -0.000   8.427  -0.000   0.000 -18.626   0.000
 -0.001  -0.001  -0.000  -0.000   8.438   0.000   0.000 -18.637
 total augmentation occupancy for first ion, spin component:           1
  8.266  -3.687  -0.036  -0.000  -0.000  -0.005  -0.000   0.000
 -3.687   1.701   0.019   0.000  -0.001   0.003   0.000  -0.000
 -0.036   0.019   1.832   0.001  -0.011   0.170  -0.000  -0.001
 -0.000   0.000   0.001   1.206   0.001  -0.000   0.072   0.000
 -0.000  -0.001  -0.011   0.001   1.832  -0.001   0.000   0.168
 -0.005   0.003   0.170  -0.000  -0.001   0.017  -0.000  -0.000
 -0.000   0.000  -0.000   0.072   0.000  -0.000   0.005   0.000
  0.000  -0.000  -0.001   0.000   0.168  -0.000   0.000   0.017


------------------------ aborting loop because EDIFF is reached ----------------------------------------


    CHARGE:  cpu time    0.0334: real time    0.0335
    FORLOC:  cpu time    0.0057: real time    0.0056
    FORNL :  cpu time    0.1317: real time    0.1319
    STRESS:  cpu time    0.3920: real time    0.3919
    FORCOR:  cpu time    0.0419: real time    0.0419
    FORHAR:  cpu time    0.0139: real time    0.0139
    MIXING:  cpu time    0.0020: real time    0.0020
    OFIELD:  cpu time    0.0001: real time    0.0001

  FORCE on cell =-STRESS in cart. coord.  units (eV):
  Direction    XX          YY          ZZ          XY          YZ          ZX
  --------------------------------------------------------------------------------------
  Alpha Z    96.77599    96.77599    96.77599
  Ewald   21775.66629 21936.21970-26978.45864     2.11956   -14.29187     6.99027
  Hartree 21769.98739 21949.14330-20816.47144    -0.09901   -13.16351     6.53443
  E(xc)    -614.94813  -615.04556  -634.37866     0.00849    -0.00014    -0.00082
  Local  -45137.49955-45482.76606 45867.04369    -1.50590    27.48859   -13.57177
  n-local  -170.80256  -170.86002  -164.96173    -0.01023    -0.03092     0.04387
  augment    26.79995    26.84950    28.29459    -0.00425    -0.00270    -0.01054
  Kinetic  2269.61626  2272.76716  2607.04030    -0.34634     0.10003    -0.08813
  Fock        0.00000     0.00000     0.00000     0.00000     0.00000     0.00000
  -------------------------------------------------------------------------------------
  Total      15.59564    13.08401     4.88410     0.16233     0.09948    -0.10269
  in kB      17.65835    14.81454     5.53009     0.18380     0.11264    -0.11628
  external pressure =       12.67 kB  Pullay stress =        0.00 kB


 VOLUME and BASIS-vectors are now :
 -----------------------------------------------------------------------------
  energy-cutoff  :      500.00
  volume of cell :     1415.02
      direct lattice vectors                 reciprocal lattice vectors
    12.734767254 -0.000791479  0.001691890     0.078525190  0.000004875 -0.000010320
    -0.000456962  7.355957478 -0.002047903     0.000008444  0.135944244  0.000037459
     0.001985398 -0.004162404 15.105435770    -0.000008794  0.000018430  0.066201340

  length of vectors
    12.734767391  7.355957778 15.105436473     0.078525191  0.135944250  0.066201343


 FORCES acting on ions
    electron-ion (+dipol)            ewald-force                    non-local-force                 convergence-correction
 -----------------------------------------------------------------------------------------------
   0.195E+02 0.110E+01 0.120E+02   -.197E+02 -.931E+00 -.119E+02   0.156E+00 0.175E+00 -.258E-01   -.170E-04 0.597E-05 0.392E-04
   0.906E+00 0.307E-01 0.783E+01   -.960E+00 -.325E-01 -.781E+01   -.103E+00 -.666E-03 -.165E-01   0.206E-05 -.563E-07 0.211E-04
   0.617E+01 0.407E+00 0.847E+01   -.622E+01 -.338E+00 -.846E+01   0.111E+00 -.276E-01 -.122E-01   -.822E-05 0.650E-05 0.216E-04
   0.196E+02 0.138E+00 0.137E+02   -.196E+02 -.127E+00 -.137E+02   0.499E+00 0.858E-02 0.474E-02   -.140E-04 0.332E-07 0.532E-04
   0.552E+00 0.411E+02 0.450E+02   -.912E+00 -.426E+02 -.454E+02   0.106E+01 0.738E+00 0.216E+00   0.283E-04 0.315E-04 0.106E-03
   0.310E+02 0.742E+00 0.216E+02   -.319E+02 -.765E+00 -.216E+02   0.169E+00 -.197E-01 -.869E-01   -.240E-04 -.287E-05 0.811E-04
   0.317E+02 0.237E+02 0.372E+02   -.323E+02 -.239E+02 -.372E+02   0.480E+00 0.760E+00 -.169E+00   0.161E-04 0.468E-04 0.948E-04
   -.907E+01 0.125E+01 0.299E+02   0.895E+01 -.131E+01 -.298E+02   -.773E+00 0.785E-02 0.206E+00   0.148E-04 0.755E-06 0.102E-03
   -.195E+02 0.399E+01 0.121E+02   0.196E+02 -.407E+01 -.121E+02   -.309E+00 -.757E-01 -.309E-01   0.179E-04 0.708E-05 0.398E-04
   -.276E+02 0.579E+00 0.225E+02   0.281E+02 -.563E+00 -.226E+02   -.257E+00 0.213E-01 0.325E-01   -.110E-04 -.707E-06 0.861E-04
   -.321E+02 0.989E+01 0.208E+02   0.326E+02 -.100E+02 -.208E+02   -.387E+00 0.402E+00 0.887E-01   -.275E-04 0.153E-04 0.690E-04
   -.130E+02 -.840E-02 0.952E+01   0.131E+02 0.209E-01 -.952E+01   -.340E-01 0.413E-02 -.146E-01   0.786E-05 -.118E-05 0.312E-04
   0.261E+02 -.139E+00 0.141E+02   -.263E+02 0.142E+00 -.141E+02   0.350E+00 -.511E-02 0.122E-01   0.860E-05 -.609E-06 0.332E-04
   -.127E+01 0.702E+00 0.838E+01   0.143E+01 -.706E+00 -.837E+01   0.317E-01 -.188E-01 -.410E-02   -.138E-05 -.671E-05 0.146E-04
   0.888E+01 -.152E+00 0.898E+01   -.923E+01 0.162E+00 -.898E+01   0.714E-01 0.491E-02 -.164E-01   0.783E-05 0.618E-06 0.146E-04
   0.337E+02 0.840E+01 0.184E+02   -.342E+02 -.861E+01 -.184E+02   0.580E+00 -.154E+00 0.103E+00   0.116E-04 0.296E-04 0.486E-04
   0.528E+02 0.255E+02 0.397E+02   -.539E+02 -.269E+02 -.400E+02   0.640E+00 0.998E+00 0.259E+00   -.177E-06 0.343E-04 0.801E-04
   0.737E+02 -.924E+00 0.692E+02   -.774E+02 0.940E+00 -.683E+02   0.613E+01 0.693E-01 -.172E+01   0.231E-04 0.156E-05 0.756E-04
   -.341E+02 0.510E+02 0.769E+02   0.356E+02 -.539E+02 -.762E+02   -.333E+01 0.522E+01 -.152E+01   0.176E-06 0.301E-04 0.864E-04
   -.313E+02 -.329E+00 0.142E+02   0.323E+02 0.333E+00 -.142E+02   -.116E+00 -.235E-02 -.501E-01   0.234E-04 0.568E-06 0.343E-04
   -.568E+02 0.206E+02 0.417E+02   0.588E+02 -.208E+02 -.421E+02   -.114E+01 -.259E+00 0.239E+00   -.286E-04 0.766E-05 0.816E-04
   -.473E+02 -.108E+01 0.335E+02   0.476E+02 0.115E+01 -.335E+02   -.129E+01 0.489E-02 -.194E+00   -.367E-04 -.578E-06 0.656E-04
   -.151E+02 0.403E+00 0.104E+02   0.151E+02 -.294E+00 -.104E+02   -.273E+00 0.855E-01 0.396E-02   0.559E-05 0.706E-05 0.242E-04
   0.194E+02 -.791E+00 0.118E+02   -.196E+02 0.591E+00 -.118E+02   0.147E+00 -.176E+00 -.252E-01   -.163E-04 -.542E-05 0.394E-04
   -.134E+01 -.602E+00 0.835E+01   0.150E+01 0.589E+00 -.835E+01   0.330E-01 0.123E-01 -.424E-02   -.230E-05 0.647E-05 0.148E-04
   0.602E+01 -.367E+00 0.843E+01   -.606E+01 0.306E+00 -.842E+01   0.112E+00 0.317E-01 -.128E-01   -.947E-05 -.676E-05 0.218E-04
   0.333E+02 -.866E+01 0.181E+02   -.338E+02 0.889E+01 -.181E+02   0.550E+00 0.164E+00 0.999E-01   0.139E-04 -.295E-04 0.485E-04
   0.550E+00 -.395E+02 0.414E+02   -.891E+00 0.410E+02 -.417E+02   0.999E+00 -.634E+00 0.223E+00   0.240E-04 -.283E-04 0.105E-03
   0.518E+02 -.260E+02 0.382E+02   -.530E+02 0.274E+02 -.385E+02   0.552E+00 -.969E+00 0.255E+00   0.101E-05 -.315E-04 0.800E-04
   0.306E+02 -.228E+02 0.350E+02   -.311E+02 0.231E+02 -.350E+02   0.483E+00 -.739E+00 -.159E+00   0.139E-04 -.476E-04 0.940E-04
   -.347E+02 -.536E+02 0.700E+02   0.363E+02 0.568E+02 -.692E+02   -.337E+01 -.514E+01 -.171E+01   -.113E-05 -.317E-04 0.854E-04
   -.190E+02 -.354E+01 0.121E+02   0.192E+02 0.359E+01 -.120E+02   -.320E+00 0.704E-01 -.319E-01   0.175E-04 -.759E-05 0.400E-04
   -.562E+02 -.212E+02 0.393E+02   0.582E+02 0.214E+02 -.397E+02   -.108E+01 0.212E+00 0.257E+00   -.247E-04 -.690E-05 0.812E-04
   -.317E+02 -.886E+01 0.203E+02   0.321E+02 0.893E+01 -.203E+02   -.408E+00 -.408E+00 0.981E-01   -.259E-04 -.145E-04 0.692E-04
   -.147E+02 -.508E+00 0.103E+02   0.148E+02 0.404E+00 -.103E+02   -.280E+00 -.823E-01 0.393E-02   0.570E-05 -.585E-05 0.245E-04
   -.782E+00 -.701E+00 0.313E+03   0.135E+01 0.220E+00 -.328E+03   -.142E+00 0.617E-01 0.156E+02   0.678E-05 -.262E-05 0.147E-03
   -.459E+00 -.866E-01 -.120E+04   0.292E+00 0.743E-02 0.122E+04   0.160E+00 0.632E-01 -.111E+02   0.146E-05 -.956E-05 0.403E-04
 -----------------------------------------------------------------------------------------------
   0.237E+00 -.422E+00 -.803E+00   -.346E-13 -.103E-12 -.227E-12   -.293E+00 0.407E+00 0.818E+00   0.301E-05 -.868E-05 0.219E-02
 
 
 POSITION                                       TOTAL-FORCE (eV/Angst)
 -----------------------------------------------------------------------------------
      2.12500      1.22136      3.77635        -0.052570      0.344438      0.015340
      0.00257     -0.00109      3.77647        -0.154832     -0.002064      0.001270
      0.70755      1.22430      3.77607         0.064218      0.042071     -0.005285
      2.82368     -0.00141      3.77710         0.533112      0.019956      0.010137
      6.35568      1.22798      3.77459         0.701350     -0.742616     -0.107339
      4.25505     -0.00117      3.77677        -0.691885     -0.041464     -0.025512
      4.95201      1.21449      3.77168        -0.072898      0.548854     -0.189580
      7.08485     -0.00135      3.77732        -0.891172     -0.052617      0.258012
     10.61325      1.22681      3.77754        -0.136286     -0.149020      0.015106
      8.48899     -0.00188      3.77714         0.221913      0.037749     -0.015250
      9.19441      1.22311      3.77729         0.116775      0.279421      0.101813
     11.31719     -0.00191      3.77771         0.073939      0.017054     -0.016593
      2.11958      3.67680      3.77549         0.189596     -0.002220     -0.009484
     -0.00183      2.45126      3.77568         0.189448     -0.022717      0.001733
      0.71049      3.67674      3.77548        -0.277013      0.015281     -0.020027
      2.83276      2.45704      3.77606         0.024154     -0.366204      0.118825
      4.25078      2.45063      3.77462        -0.519798     -0.421828     -0.081830
      4.92149      3.67724      3.76501         2.410507      0.086137     -0.868302
      7.09791      2.41940      3.76508        -1.837321      2.278298     -0.873877
     10.60321      3.67613      3.77671         0.889152      0.001571     -0.014816
      8.48640      2.45806      3.77395         0.869459     -0.485656     -0.132283
      9.21289      3.67552      3.77133        -0.949888      0.081175     -0.193832
     11.32336      2.44743      3.77740        -0.237044      0.194919      0.009444
      2.12487      6.13247      3.77499        -0.064077     -0.376609      0.015669
     -0.00211      4.90282      3.77499         0.198639     -0.000177      0.001739
      0.70706      6.12947      3.77470         0.074535     -0.028366     -0.005373
      2.83274      4.89638      3.77539         0.016287      0.393661      0.120051
      6.35647      6.12325      3.77450         0.658996      0.849813     -0.047558
      4.25089      4.90301      3.77375        -0.634645      0.396838     -0.053024
      4.95130      6.13777      3.77117        -0.005996     -0.496521     -0.181523
      7.09556      4.93089      3.76482        -1.771354     -1.976791     -0.900041
     10.61315      6.12604      3.77613        -0.148634      0.123091      0.013752
      8.48371      4.89517      3.77491         0.974550      0.415059     -0.092520
      9.19386      6.13039      3.77606         0.078003     -0.340066      0.114144
     11.32334      4.90506      3.77671        -0.255614     -0.185793      0.010384
      6.35652      3.68769      3.46458         0.422557     -0.419070      0.527971
      6.39178      3.62123      5.77069        -0.006166     -0.015588      2.498659
 -----------------------------------------------------------------------------------
    total drift:                               -0.056448     -0.015664      0.016850


--------------------------------------------------------------------------------------------------------


  FREE ENERGIE OF THE ION-ELECTRON SYSTEM (eV)
  ---------------------------------------------------
  free  energy   TOTEN  =      -328.56952659 eV

  energy  without entropy=     -328.55933723  energy(sigma->0) =     -328.56443191
 
 d Force = 0.1045535E+01[-0.373E+00, 0.246E+01]  d Energy = 0.1365308E+01-0.320E+00
 d Force =-0.5499087E+03[-0.562E+03,-0.538E+03]  d Ewald  =-0.2008850E+03-0.349E+03


--------------------------------------------------------------------------------------------------------


    POTLOK:  cpu time    0.0426: real time    0.0426


--------------------------------------------------------------------------------------------------------


--------------------------------------------------------------------------------------------------------


    WAVPRE:  cpu time    0.0140: real time    0.0163
    FEWALD:  cpu time    0.0006: real time    0.0006
    GENKIN:  cpu time    0.0050: real time    0.0049

 real space projection operators:
  total allocation   :       1843.89 KBytes
  max/ min on nodes  :        471.73        451.33

    ORTHCH:  cpu time    0.0882: real time    0.0884
     LOOP+:  cpu time   14.1254: real time   14.2885


--------------------------------------- Iteration      4(   1)  ---------------------------------------


    POTLOK:  cpu time    0.0385: real time    0.0406
    SETDIJ:  cpu time    0.0023: real time    0.0022
     EDDAV:  cpu time    0.9043: real time    0.9066
       DOS:  cpu time    0.0010: real time    0.0010
    CHARGE:  cpu time    0.0323: real time    0.0323
    MIXING:  cpu time    0.0008: real time    0.0008
    --------------------------------------------
      LOOP:  cpu time    0.9791: real time    0.9835

 eigenvalue-minimisations  :   868
 total energy-change (2. order) :-0.2502581E-02  (-0.1249417E+01)
 number of electron     156.9999899 magnetization 
 augmentation part       11.5793292 magnetization 

 Broyden mixing:
  rms(total) = 0.49882E-01    rms(broyden)= 0.49508E-01
  rms(prec ) = 0.54865E-01
  weight for this iteration     100.00

 Free energy of the ion-electron system (eV)
  ---------------------------------------------------
  alpha Z        PSCENC =        96.77598676
  Ewald energy   TEWEN  =     16711.26161043
  -Hartree energ DENC   =    -22877.60410121
  -exchange      EXHF   =         0.00000000
  -V(xc)+E(xc)   XCENC  =       560.37554729
  PAW double counting   =     17010.17070402   -17213.83188338
  entropy T*S    EENTRO =        -0.01011014
  eigenvalues    EBANDS =     -1779.27097015
  atomic energy  EATOM  =      7163.56118773
  Solvation  Ediel_sol  =         0.00000000
  ---------------------------------------------------
  free energy    TOTEN  =      -328.57202865 eV

  energy without entropy =     -328.56191851  energy(sigma->0) =     -328.56697358


--------------------------------------------------------------------------------------------------------


--------------------------------------- Iteration      4(   2)  ---------------------------------------


    POTLOK:  cpu time    0.0372: real time    0.0405
    SETDIJ:  cpu time    0.0022: real time    0.0022
    EDDIAG:  cpu time    0.2000: real time    0.2006
  RMM-DIIS:  cpu time    0.3703: real time    0.3715
    ORTHCH:  cpu time    0.0472: real time    0.0472
       DOS:  cpu time    0.0019: real time    0.0019
    CHARGE:  cpu time    0.0335: real time    0.0336
    MIXING:  cpu time    0.0023: real time    0.0023
    --------------------------------------------
      LOOP:  cpu time    0.6946: real time    0.6998

 eigenvalue-minimisations  :   784
 total energy-change (2. order) :-0.8561265E-02  (-0.1253086E-01)
 number of electron     156.9999899 magnetization 
 augmentation part       11.5764046 magnetization 

 Broyden mixing:
  rms(total) = 0.29684E-01    rms(broyden)= 0.29660E-01
  rms(prec ) = 0.32695E-01
  weight for this iteration     100.00

 eigenvalues of (default mixing * dielectric matrix)
  average eigenvalue GAMMA=   1.0282
  1.0282

 Free energy of the ion-electron system (eV)
  ---------------------------------------------------
  alpha Z        PSCENC =        96.77598676
  Ewald energy   TEWEN  =     16711.26161043
  -Hartree energ DENC   =    -22879.53835924
  -exchange      EXHF   =         0.00000000
  -V(xc)+E(xc)   XCENC  =       560.42071960
  PAW double counting   =     17015.65663514   -17219.26314081
  entropy T*S    EENTRO =        -0.01018957
  eigenvalues    EBANDS =     -1777.44503996
  atomic energy  EATOM  =      7163.56118773
  Solvation  Ediel_sol  =         0.00000000
  ---------------------------------------------------
  free energy    TOTEN  =      -328.58058991 eV

  energy without entropy =     -328.57040034  energy(sigma->0) =     -328.57549513


--------------------------------------------------------------------------------------------------------


--------------------------------------- Iteration      4(   3)  ---------------------------------------


    POTLOK:  cpu time    0.0408: real time    0.0459
    SETDIJ:  cpu time    0.0023: real time    0.0023
    EDDIAG:  cpu time    0.2013: real time    0.2044
  RMM-DIIS:  cpu time    0.3886: real time    0.4041
    ORTHCH:  cpu time    0.0472: real time    0.0472
       DOS:  cpu time    0.0008: real time    0.0008
    CHARGE:  cpu time    0.0322: real time    0.0323
    MIXING:  cpu time    0.0009: real time    0.0009
    --------------------------------------------
      LOOP:  cpu time    0.7141: real time    0.7379

 eigenvalue-minimisations  :   857
 total energy-change (2. order) : 0.9222049E-03  (-0.9749391E-03)
 number of electron     156.9999899 magnetization 
 augmentation part       11.5765857 magnetization 

 Broyden mixing:
  rms(total) = 0.21211E-01    rms(broyden)= 0.21210E-01
  rms(prec ) = 0.22637E-01
  weight for this iteration     100.00

 eigenvalues of (default mixing * dielectric matrix)
  average eigenvalue GAMMA=   1.3496
  1.3496  1.3496

 Free energy of the ion-electron system (eV)
  ---------------------------------------------------
  alpha Z        PSCENC =        96.77598676
  Ewald energy   TEWEN  =     16711.26161043
  -Hartree energ DENC   =    -22880.92798072
  -exchange      EXHF   =         0.00000000
  -V(xc)+E(xc)   XCENC  =       560.45465823
  PAW double counting   =     17018.37236704   -17221.92919725
  entropy T*S    EENTRO =        -0.01017953
  eigenvalues    EBANDS =     -1776.13812041
  atomic energy  EATOM  =      7163.56118773
  Solvation  Ediel_sol  =         0.00000000
  ---------------------------------------------------
  free energy    TOTEN  =      -328.57966771 eV

  energy without entropy =     -328.56948818  energy(sigma->0) =     -328.57457794


--------------------------------------------------------------------------------------------------------


--------------------------------------- Iteration      4(   4)  ---------------------------------------


    POTLOK:  cpu time    0.0376: real time    0.0408
    SETDIJ:  cpu time    0.0023: real time    0.0023
    EDDIAG:  cpu time    0.1998: real time    0.2002
  RMM-DIIS:  cpu time    0.3763: real time    0.3777
    ORTHCH:  cpu time    0.0474: real time    0.0475
       DOS:  cpu time    0.0010: real time    0.0008
    CHARGE:  cpu time    0.0324: real time    0.0326
    MIXING:  cpu time    0.0010: real time    0.0010
    --------------------------------------------
      LOOP:  cpu time    0.6978: real time    0.7028

 eigenvalue-minimisations  :   811
 total energy-change (2. order) : 0.3359916E-03  (-0.1249696E-03)
 number of electron     156.9999899 magnetization 
 augmentation part       11.5750121 magnetization 

 Broyden mixing:
  rms(total) = 0.10175E-01    rms(broyden)= 0.10175E-01
  rms(prec ) = 0.10953E-01
  weight for this iteration     100.00

 eigenvalues of (default mixing * dielectric matrix)
  average eigenvalue GAMMA=   1.5627
  2.2522  0.9353  1.5004

 Free energy of the ion-electron system (eV)
  ---------------------------------------------------
  alpha Z        PSCENC =        96.77598676
  Ewald energy   TEWEN  =     16711.26161043
  -Hartree energ DENC   =    -22882.15474353
  -exchange      EXHF   =         0.00000000
  -V(xc)+E(xc)   XCENC  =       560.48327035
  PAW double counting   =     17019.27416713   -17222.86576490
  entropy T*S    EENTRO =        -0.01016508
  eigenvalues    EBANDS =     -1774.90488061
  atomic energy  EATOM  =      7163.56118773
  Solvation  Ediel_sol  =         0.00000000
  ---------------------------------------------------
  free energy    TOTEN  =      -328.57933171 eV

  energy without entropy =     -328.56916664  energy(sigma->0) =     -328.57424918


--------------------------------------------------------------------------------------------------------


--------------------------------------- Iteration      4(   5)  ---------------------------------------


    POTLOK:  cpu time    0.0402: real time    0.0405
    SETDIJ:  cpu time    0.0023: real time    0.0023
    EDDIAG:  cpu time    0.1998: real time    0.2002
  RMM-DIIS:  cpu time    0.3698: real time    0.3709
    ORTHCH:  cpu time    0.0469: real time    0.0471
       DOS:  cpu time    0.0007: real time    0.0007
    CHARGE:  cpu time    0.0325: real time    0.0326
    MIXING:  cpu time    0.0010: real time    0.0010
    --------------------------------------------
      LOOP:  cpu time    0.6933: real time    0.6953

 eigenvalue-minimisations  :   791
 total energy-change (2. order) : 0.3938934E-04  (-0.5207346E-04)
 number of electron     156.9999899 magnetization 
 augmentation part       11.5743978 magnetization 

 Broyden mixing:
  rms(total) = 0.20942E-02    rms(broyden)= 0.20934E-02
  rms(prec ) = 0.27590E-02
  weight for this iteration     100.00

 eigenvalues of (default mixing * dielectric matrix)
  average eigenvalue GAMMA=   1.5602
  2.2820  0.9376  1.5107  1.5107

 Free energy of the ion-electron system (eV)
  ---------------------------------------------------
  alpha Z        PSCENC =        96.77598676
  Ewald energy   TEWEN  =     16711.26161043
  -Hartree energ DENC   =    -22883.31489208
  -exchange      EXHF   =         0.00000000
  -V(xc)+E(xc)   XCENC  =       560.50419176
  PAW double counting   =     17020.95128034   -17224.52926133
  entropy T*S    EENTRO =        -0.01015156
  eigenvalues    EBANDS =     -1773.77924438
  atomic energy  EATOM  =      7163.56118773
  Solvation  Ediel_sol  =         0.00000000
  ---------------------------------------------------
  free energy    TOTEN  =      -328.57929232 eV

  energy without entropy =     -328.56914077  energy(sigma->0) =     -328.57421655


--------------------------------------------------------------------------------------------------------


--------------------------------------- Iteration      4(   6)  ---------------------------------------


    POTLOK:  cpu time    0.0373: real time    0.0411
    SETDIJ:  cpu time    0.0023: real time    0.0023
    EDDIAG:  cpu time    0.2850: real time    0.2854
  RMM-DIIS:  cpu time    0.4272: real time    0.4319
    ORTHCH:  cpu time    0.0467: real time    0.0469
       DOS:  cpu time    0.0006: real time    0.0006
    CHARGE:  cpu time    0.0322: real time    0.0325
    MIXING:  cpu time    0.0011: real time    0.0012
    --------------------------------------------
      LOOP:  cpu time    0.8324: real time    0.8418

 eigenvalue-minimisations  :   892
 total energy-change (2. order) :-0.1851600E-04  (-0.7180809E-05)
 number of electron     156.9999899 magnetization 
 augmentation part       11.5745639 magnetization 

 Broyden mixing:
  rms(total) = 0.11620E-02    rms(broyden)= 0.11618E-02
  rms(prec ) = 0.17662E-02
  weight for this iteration     100.00

 eigenvalues of (default mixing * dielectric matrix)
  average eigenvalue GAMMA=   1.5172
  2.1869  1.8162  1.8162  0.8833  0.8833

 Free energy of the ion-electron system (eV)
  ---------------------------------------------------
  alpha Z        PSCENC =        96.77598676
  Ewald energy   TEWEN  =     16711.26161043
  -Hartree energ DENC   =    -22883.60433142
  -exchange      EXHF   =         0.00000000
  -V(xc)+E(xc)   XCENC  =       560.50425034
  PAW double counting   =     17021.30383842   -17224.87190619
  entropy T*S    EENTRO =        -0.01015420
  eigenvalues    EBANDS =     -1773.49979272
  atomic energy  EATOM  =      7163.56118773
  Solvation  Ediel_sol  =         0.00000000
  ---------------------------------------------------
  free energy    TOTEN  =      -328.57931084 eV

  energy without entropy =     -328.56915664  energy(sigma->0) =     -328.57423374


--------------------------------------------------------------------------------------------------------


--------------------------------------- Iteration      4(   7)  ---------------------------------------


    POTLOK:  cpu time    0.0384: real time    0.0416
    SETDIJ:  cpu time    0.0024: real time    0.0024
    EDDIAG:  cpu time    0.2008: real time    0.2012
  RMM-DIIS:  cpu time    0.3456: real time    0.3464
    ORTHCH:  cpu time    0.0471: real time    0.0472
       DOS:  cpu time    0.0011: real time    0.0011
    CHARGE:  cpu time    0.0386: real time    0.0387
    MIXING:  cpu time    0.0012: real time    0.0012
    --------------------------------------------
      LOOP:  cpu time    0.6751: real time    0.6797

 eigenvalue-minimisations  :   726
 total energy-change (2. order) :-0.2260161E-04  (-0.1457790E-05)
 number of electron     156.9999899 magnetization 
 augmentation part       11.5744880 magnetization 

 Broyden mixing:
  rms(total) = 0.54300E-03    rms(broyden)= 0.54284E-03
  rms(prec ) = 0.10598E-02
  weight for this iteration     100.00

 eigenvalues of (default mixing * dielectric matrix)
  average eigenvalue GAMMA=   1.5225
  2.5640  2.2810  1.2648  1.2648  0.9466  0.8140

 Free energy of the ion-electron system (eV)
  ---------------------------------------------------
  alpha Z        PSCENC =        96.77598676
  Ewald energy   TEWEN  =     16711.26161043
  -Hartree energ DENC   =    -22883.88201555
  -exchange      EXHF   =         0.00000000
  -V(xc)+E(xc)   XCENC  =       560.50550564
  PAW double counting   =     17021.25871360   -17224.82667134
  entropy T*S    EENTRO =        -0.01015301
  eigenvalues    EBANDS =     -1773.22349770
  atomic energy  EATOM  =      7163.56118773
  Solvation  Ediel_sol  =         0.00000000
  ---------------------------------------------------
  free energy    TOTEN  =      -328.57933344 eV

  energy without entropy =     -328.56918043  energy(sigma->0) =     -328.57425694


--------------------------------------------------------------------------------------------------------


--------------------------------------- Iteration      4(   8)  ---------------------------------------


    POTLOK:  cpu time    0.0431: real time    0.0471
    SETDIJ:  cpu time    0.0022: real time    0.0022
    EDDIAG:  cpu time    0.1983: real time    0.1989
  RMM-DIIS:  cpu time    0.2869: real time    0.2876
    ORTHCH:  cpu time    0.0475: real time    0.0475
       DOS:  cpu time    0.0015: real time    0.0015
    CHARGE:  cpu time    0.0321: real time    0.0322
    MIXING:  cpu time    0.0012: real time    0.0012
    --------------------------------------------
      LOOP:  cpu time    0.6128: real time    0.6182

 eigenvalue-minimisations  :   580
 total energy-change (2. order) :-0.2510542E-04  (-0.5541604E-06)
 number of electron     156.9999899 magnetization 
 augmentation part       11.5743764 magnetization 

 Broyden mixing:
  rms(total) = 0.42691E-03    rms(broyden)= 0.42684E-03
  rms(prec ) = 0.78907E-03
  weight for this iteration     100.00

 eigenvalues of (default mixing * dielectric matrix)
  average eigenvalue GAMMA=   1.5687
  2.6859  2.2147  1.4981  1.4981  1.1976  0.9434  0.9434

 Free energy of the ion-electron system (eV)
  ---------------------------------------------------
  alpha Z        PSCENC =        96.77598676
  Ewald energy   TEWEN  =     16711.26161043
  -Hartree energ DENC   =    -22884.12714281
  -exchange      EXHF   =         0.00000000
  -V(xc)+E(xc)   XCENC  =       560.50737987
  PAW double counting   =     17020.96019197   -17224.53064278
  entropy T*S    EENTRO =        -0.01015069
  eigenvalues    EBANDS =     -1772.97777905
  atomic energy  EATOM  =      7163.56118773
  Solvation  Ediel_sol  =         0.00000000
  ---------------------------------------------------
  free energy    TOTEN  =      -328.57935855 eV

  energy without entropy =     -328.56920786  energy(sigma->0) =     -328.57428320


--------------------------------------------------------------------------------------------------------


--------------------------------------- Iteration      4(   9)  ---------------------------------------


    POTLOK:  cpu time    0.0408: real time    0.0410
    SETDIJ:  cpu time    0.0022: real time    0.0022
    EDDIAG:  cpu time    0.2003: real time    0.2002
  RMM-DIIS:  cpu time    0.2785: real time    0.2785
    ORTHCH:  cpu time    0.0469: real time    0.0468
       DOS:  cpu time    0.0009: real time    0.0009
    CHARGE:  cpu time    0.0323: real time    0.0323
    MIXING:  cpu time    0.0012: real time    0.0012
    --------------------------------------------
      LOOP:  cpu time    0.6032: real time    0.6034

 eigenvalue-minimisations  :   566
 total energy-change (2. order) :-0.3183201E-04  (-0.5286971E-06)
 number of electron     156.9999899 magnetization 
 augmentation part       11.5743999 magnetization 

 Broyden mixing:
  rms(total) = 0.26457E-03    rms(broyden)= 0.26454E-03
  rms(prec ) = 0.47461E-03
  weight for this iteration     100.00

 eigenvalues of (default mixing * dielectric matrix)
  average eigenvalue GAMMA=   1.6833
  3.3868  2.7476  1.6732  1.6732  1.0808  1.0808  0.9120  0.9120

 Free energy of the ion-electron system (eV)
  ---------------------------------------------------
  alpha Z        PSCENC =        96.77598676
  Ewald energy   TEWEN  =     16711.26161043
  -Hartree energ DENC   =    -22884.36585040
  -exchange      EXHF   =         0.00000000
  -V(xc)+E(xc)   XCENC  =       560.50907794
  PAW double counting   =     17020.50293819   -17224.07096136
  entropy T*S    EENTRO =        -0.01015023
  eigenvalues    EBANDS =     -1772.74322945
  atomic energy  EATOM  =      7163.56118773
  Solvation  Ediel_sol  =         0.00000000
  ---------------------------------------------------
  free energy    TOTEN  =      -328.57939038 eV

  energy without entropy =     -328.56924015  energy(sigma->0) =     -328.57431526


--------------------------------------------------------------------------------------------------------


--------------------------------------- Iteration      4(  10)  ---------------------------------------


    POTLOK:  cpu time    0.0401: real time    0.0436
    SETDIJ:  cpu time    0.0024: real time    0.0024
    EDDIAG:  cpu time    0.1984: real time    0.1988
  RMM-DIIS:  cpu time    0.2494: real time    0.2500
    ORTHCH:  cpu time    0.0471: real time    0.0471
       DOS:  cpu time    0.0007: real time    0.0007
    CHARGE:  cpu time    0.0326: real time    0.0326
    MIXING:  cpu time    0.0013: real time    0.0013
    --------------------------------------------
      LOOP:  cpu time    0.5718: real time    0.5764

 eigenvalue-minimisations  :   487
 total energy-change (2. order) :-0.2499610E-04  (-0.4334048E-06)
 number of electron     156.9999899 magnetization 
 augmentation part       11.5743154 magnetization 

 Broyden mixing:
  rms(total) = 0.17130E-03    rms(broyden)= 0.17128E-03
  rms(prec ) = 0.26267E-03
  weight for this iteration     100.00

 eigenvalues of (default mixing * dielectric matrix)
  average eigenvalue GAMMA=   1.8137
  4.8974  2.5424  1.6745  1.6745  1.6528  1.0342  1.0342  0.8354  0.9776

 Free energy of the ion-electron system (eV)
  ---------------------------------------------------
  alpha Z        PSCENC =        96.77598676
  Ewald energy   TEWEN  =     16711.26161043
  -Hartree energ DENC   =    -22884.58962530
  -exchange      EXHF   =         0.00000000
  -V(xc)+E(xc)   XCENC  =       560.51057459
  PAW double counting   =     17020.17448633   -17223.74431569
  entropy T*S    EENTRO =        -0.01014954
  eigenvalues    EBANDS =     -1772.51917069
  atomic energy  EATOM  =      7163.56118773
  Solvation  Ediel_sol  =         0.00000000
  ---------------------------------------------------
  free energy    TOTEN  =      -328.57941538 eV

  energy without entropy =     -328.56926583  energy(sigma->0) =     -328.57434060


--------------------------------------------------------------------------------------------------------


--------------------------------------- Iteration      4(  11)  ---------------------------------------


    POTLOK:  cpu time    0.0377: real time    0.0415
    SETDIJ:  cpu time    0.0023: real time    0.0023
    EDDIAG:  cpu time    0.1993: real time    0.2003
  RMM-DIIS:  cpu time    0.2459: real time    0.2474
    ORTHCH:  cpu time    0.0480: real time    0.0481
       DOS:  cpu time    0.0008: real time    0.0008
    CHARGE:  cpu time    0.0324: real time    0.0325
    MIXING:  cpu time    0.0014: real time    0.0014
    --------------------------------------------
      LOOP:  cpu time    0.5678: real time    0.5742

 eigenvalue-minimisations  :   463
 total energy-change (2. order) :-0.1253124E-04  (-0.1517979E-06)
 number of electron     156.9999899 magnetization 
 augmentation part       11.5743652 magnetization 

 Broyden mixing:
  rms(total) = 0.10425E-03    rms(broyden)= 0.10422E-03
  rms(prec ) = 0.16757E-03
  weight for this iteration     100.00

 eigenvalues of (default mixing * dielectric matrix)
  average eigenvalue GAMMA=   1.9107
  6.0141  2.6168  2.0627  2.0627  1.2938  1.1928  1.0740  1.0740  0.9821  0.7346

 Free energy of the ion-electron system (eV)
  ---------------------------------------------------
  alpha Z        PSCENC =        96.77598676
  Ewald energy   TEWEN  =     16711.26161043
  -Hartree energ DENC   =    -22884.66780212
  -exchange      EXHF   =         0.00000000
  -V(xc)+E(xc)   XCENC  =       560.51064299
  PAW double counting   =     17020.28163800   -17223.84923694
  entropy T*S    EENTRO =        -0.01014953
  eigenvalues    EBANDS =     -1772.44330523
  atomic energy  EATOM  =      7163.56118773
  Solvation  Ediel_sol  =         0.00000000
  ---------------------------------------------------
  free energy    TOTEN  =      -328.57942791 eV

  energy without entropy =     -328.56927838  energy(sigma->0) =     -328.57435314


--------------------------------------------------------------------------------------------------------


--------------------------------------- Iteration      4(  12)  ---------------------------------------


    POTLOK:  cpu time    0.0377: real time    0.0417
    SETDIJ:  cpu time    0.0023: real time    0.0023
    EDDIAG:  cpu time    0.2017: real time    0.2026
  RMM-DIIS:  cpu time    0.2234: real time    0.2246
    ORTHCH:  cpu time    0.0479: real time    0.0480
       DOS:  cpu time    0.0007: real time    0.0007
    CHARGE:  cpu time    0.0320: real time    0.0324
    MIXING:  cpu time    0.0015: real time    0.0015
    --------------------------------------------
      LOOP:  cpu time    0.5474: real time    0.5538

 eigenvalue-minimisations  :   388
 total energy-change (2. order) :-0.1087780E-04  (-0.7325155E-07)
 number of electron     156.9999899 magnetization 
 augmentation part       11.5743363 magnetization 

 Broyden mixing:
  rms(total) = 0.58504E-04    rms(broyden)= 0.58501E-04
  rms(prec ) = 0.96284E-04
  weight for this iteration     100.00

 eigenvalues of (default mixing * dielectric matrix)
  average eigenvalue GAMMA=   1.9925
  6.6635  3.0285  2.5860  1.6859  1.6859  1.2724  1.2724  1.0045  1.0045  0.9752
  0.7390

 Free energy of the ion-electron system (eV)
  ---------------------------------------------------
  alpha Z        PSCENC =        96.77598676
  Ewald energy   TEWEN  =     16711.26161043
  -Hartree energ DENC   =    -22884.70529981
  -exchange      EXHF   =         0.00000000
  -V(xc)+E(xc)   XCENC  =       560.51073440
  PAW double counting   =     17020.36926015   -17223.93819400
  entropy T*S    EENTRO =        -0.01014938
  eigenvalues    EBANDS =     -1772.40457507
  atomic energy  EATOM  =      7163.56118773
  Solvation  Ediel_sol  =         0.00000000
  ---------------------------------------------------
  free energy    TOTEN  =      -328.57943879 eV

  energy without entropy =     -328.56928940  energy(sigma->0) =     -328.57436409


--------------------------------------------------------------------------------------------------------


--------------------------------------- Iteration      4(  13)  ---------------------------------------


    POTLOK:  cpu time    0.0377: real time    0.0418
    SETDIJ:  cpu time    0.0023: real time    0.0023
    EDDIAG:  cpu time    0.1990: real time    0.1997
  RMM-DIIS:  cpu time    0.2287: real time    0.2298
    ORTHCH:  cpu time    0.0466: real time    0.0467
       DOS:  cpu time    0.0011: real time    0.0012
    CHARGE:  cpu time    0.0324: real time    0.0325
    MIXING:  cpu time    0.0015: real time    0.0015
    --------------------------------------------
      LOOP:  cpu time    0.5492: real time    0.5555

 eigenvalue-minimisations  :   415
 total energy-change (2. order) :-0.6806149E-05  (-0.4214861E-07)
 number of electron     156.9999899 magnetization 
 augmentation part       11.5743494 magnetization 

 Broyden mixing:
  rms(total) = 0.73083E-04    rms(broyden)= 0.73078E-04
  rms(prec ) = 0.89021E-04
  weight for this iteration     100.00

 eigenvalues of (default mixing * dielectric matrix)
  average eigenvalue GAMMA=   1.9996
  6.9911  3.4585  2.3803  1.8533  1.7682  1.7682  1.1060  1.1060  1.0066  0.9087
  0.9087  0.7389

 Free energy of the ion-electron system (eV)
  ---------------------------------------------------
  alpha Z        PSCENC =        96.77598676
  Ewald energy   TEWEN  =     16711.26161043
  -Hartree energ DENC   =    -22884.73240063
  -exchange      EXHF   =         0.00000000
  -V(xc)+E(xc)   XCENC  =       560.51080838
  PAW double counting   =     17020.36327804   -17223.93192637
  entropy T*S    EENTRO =        -0.01014952
  eigenvalues    EBANDS =     -1772.37784042
  atomic energy  EATOM  =      7163.56118773
  Solvation  Ediel_sol  =         0.00000000
  ---------------------------------------------------
  free energy    TOTEN  =      -328.57944559 eV

  energy without entropy =     -328.56929607  energy(sigma->0) =     -328.57437083


--------------------------------------------------------------------------------------------------------


--------------------------------------- Iteration      4(  14)  ---------------------------------------


    POTLOK:  cpu time    0.0417: real time    0.0420
    SETDIJ:  cpu time    0.0023: real time    0.0023
    EDDIAG:  cpu time    0.2011: real time    0.2014
  RMM-DIIS:  cpu time    0.2096: real time    0.2103
    ORTHCH:  cpu time    0.0476: real time    0.0477
       DOS:  cpu time    0.0005: real time    0.0005
    CHARGE:  cpu time    0.0328: real time    0.0328
    MIXING:  cpu time    0.0016: real time    0.0016
    --------------------------------------------
      LOOP:  cpu time    0.5373: real time    0.5386

 eigenvalue-minimisations  :   333
 total energy-change (2. order) :-0.2701419E-05  (-0.1294226E-07)
 number of electron     156.9999899 magnetization 
 augmentation part       11.5743340 magnetization 

 Broyden mixing:
  rms(total) = 0.31957E-04    rms(broyden)= 0.31949E-04
  rms(prec ) = 0.41068E-04
  weight for this iteration     100.00

 eigenvalues of (default mixing * dielectric matrix)
  average eigenvalue GAMMA=   2.0853
  7.6152  4.1732  2.7162  2.1390  1.6773  1.4904  1.4904  1.0935  1.0935  0.9629
  0.9629  0.9784  0.7155

 Free energy of the ion-electron system (eV)
  ---------------------------------------------------
  alpha Z        PSCENC =        96.77598676
  Ewald energy   TEWEN  =     16711.26161043
  -Hartree energ DENC   =    -22884.73775239
  -exchange      EXHF   =         0.00000000
  -V(xc)+E(xc)   XCENC  =       560.51070718
  PAW double counting   =     17020.35904967   -17223.92800813
  entropy T*S    EENTRO =        -0.01014959
  eigenvalues    EBANDS =     -1772.37207995
  atomic energy  EATOM  =      7163.56118773
  Solvation  Ediel_sol  =         0.00000000
  ---------------------------------------------------
  free energy    TOTEN  =      -328.57944829 eV

  energy without entropy =     -328.56929870  energy(sigma->0) =     -328.57437350


--------------------------------------------------------------------------------------------------------


--------------------------------------- Iteration      4(  15)  ---------------------------------------


    POTLOK:  cpu time    0.0375: real time    0.0416
    SETDIJ:  cpu time    0.0023: real time    0.0023
    EDDIAG:  cpu time    0.2003: real time    0.2011
  RMM-DIIS:  cpu time    0.1967: real time    0.1971
    ORTHCH:  cpu time    0.0471: real time    0.0471
       DOS:  cpu time    0.0006: real time    0.0006
    CHARGE:  cpu time    0.0326: real time    0.0326
    MIXING:  cpu time    0.0017: real time    0.0016
    --------------------------------------------
      LOOP:  cpu time    0.5187: real time    0.5240

 eigenvalue-minimisations  :   287
 total energy-change (2. order) :-0.1434717E-05  (-0.8021039E-08)
 number of electron     156.9999899 magnetization 
 augmentation part       11.5743487 magnetization 

 Broyden mixing:
  rms(total) = 0.22004E-04    rms(broyden)= 0.21999E-04
  rms(prec ) = 0.26861E-04
  weight for this iteration     100.00

 eigenvalues of (default mixing * dielectric matrix)
  average eigenvalue GAMMA=   2.1445
  8.1195  4.9629  2.5893  2.5893  1.7356  1.5153  1.5153  1.2761  1.0885  1.0885
  0.9786  0.9786  0.8863  0.6995

 Free energy of the ion-electron system (eV)
  ---------------------------------------------------
  alpha Z        PSCENC =        96.77598676
  Ewald energy   TEWEN  =     16711.26161043
  -Hartree energ DENC   =    -22884.74126195
  -exchange      EXHF   =         0.00000000
  -V(xc)+E(xc)   XCENC  =       560.51061122
  PAW double counting   =     17020.35893206   -17223.92735071
  entropy T*S    EENTRO =        -0.01014961
  eigenvalues    EBANDS =     -1772.36901566
  atomic energy  EATOM  =      7163.56118773
  Solvation  Ediel_sol  =         0.00000000
  ---------------------------------------------------
  free energy    TOTEN  =      -328.57944973 eV

  energy without entropy =     -328.56930012  energy(sigma->0) =     -328.57437492


--------------------------------------------------------------------------------------------------------


--------------------------------------- Iteration      4(  16)  ---------------------------------------


    POTLOK:  cpu time    0.0407: real time    0.0411
    SETDIJ:  cpu time    0.0023: real time    0.0023
    EDDIAG:  cpu time    0.2855: real time    0.2860
  RMM-DIIS:  cpu time    0.1757: real time    0.1760
    ORTHCH:  cpu time    0.0476: real time    0.0477
       DOS:  cpu time    0.0006: real time    0.0006
    --------------------------------------------
      LOOP:  cpu time    0.5523: real time    0.5536

 eigenvalue-minimisations  :   164
 total energy-change (2. order) :-0.5172460E-06  (-0.2282691E-08)
 number of electron     156.9999899 magnetization 
 augmentation part       11.5743487 magnetization 

 Free energy of the ion-electron system (eV)
  ---------------------------------------------------
  alpha Z        PSCENC =        96.77598676
  Ewald energy   TEWEN  =     16711.26161043
  -Hartree energ DENC   =    -22884.74421951
  -exchange      EXHF   =         0.00000000
  -V(xc)+E(xc)   XCENC  =       560.51062390
  PAW double counting   =     17020.34363037   -17223.91218550
  entropy T*S    EENTRO =        -0.01014958
  eigenvalues    EBANDS =     -1772.36593484
  atomic energy  EATOM  =      7163.56118773
  Solvation  Ediel_sol  =         0.00000000
  ---------------------------------------------------
  free energy    TOTEN  =      -328.57945024 eV

  energy without entropy =     -328.56930066  energy(sigma->0) =     -328.57437545


--------------------------------------------------------------------------------------------------------


 average (electrostatic) potential at core
  the test charge radii are     0.6991  0.7089  0.9521
  (the norm of the test charge is              1.0000)
       1 -57.5595       2 -57.5228       3 -57.5067       4 -57.6230       5 -57.9597
       6 -57.7194       7 -57.8158       8 -57.8279       9 -57.5636      10 -57.7323
      11 -57.6811      12 -57.5251      13 -57.6042      14 -57.5046      15 -57.5280
      16 -57.6565      17 -57.8890      18 -58.8811      19 -58.8326      20 -57.6106
      21 -57.9002      22 -57.7570      23 -57.5306      24 -57.5580      25 -57.5046
      26 -57.5070      27 -57.6516      28 -57.9404      29 -57.8754      30 -57.8150
      31 -58.8170      32 -57.5656      33 -57.8934      34 -57.6811      35 -57.5313
      36 -73.7395      37 -40.6923
 
 
 
 E-fermi :  -1.7274     XC(G=0):  -3.1221     alpha+bet : -2.6204


 k-point     1 :       0.0000    0.0000    0.0000
  band No.  band energies     occupation 
      1     -23.2204      2.00000
      2     -21.6066      2.00000
      3     -21.3621      2.00000
      4     -20.7424      2.00000
      5     -20.1923      2.00000
      6     -19.7353      2.00000
      7     -19.5251      2.00000
      8     -19.4111      2.00000
      9     -19.3762      2.00000
     10     -19.3600      2.00000
     11     -19.3349      2.00000
     12     -17.9229      2.00000
     13     -17.6157      2.00000
     14     -17.5866      2.00000
     15     -17.5050      2.00000
     16     -16.7675      2.00000
     17     -15.9853      2.00000
     18     -15.3979      2.00000
     19     -15.1153      2.00000
     20     -15.0354      2.00000
     21     -15.0012      2.00000
     22     -14.0264      2.00000
     23     -13.9617      2.00000
     24     -13.8479      2.00000
     25     -13.8320      2.00000
     26     -13.1293      2.00000
     27     -13.0892      2.00000
     28     -12.3072      2.00000
     29     -12.1926      2.00000
     30     -12.1399      2.00000
     31     -12.0839      2.00000
     32     -12.0755      2.00000
     33     -12.0619      2.00000
     34     -10.7350      2.00000
     35     -10.6594      2.00000
     36     -10.6251      2.00000
     37     -10.4522      2.00000
     38     -10.4237      2.00000
     39     -10.1742      2.00000
     40     -10.1590      2.00000
     41      -9.4888      2.00000
     42      -9.3843      2.00000
     43      -9.0922      2.00000
     44      -9.0601      2.00000
     45      -8.9550      2.00000
     46      -8.5070      2.00000
     47      -8.4753      2.00000
     48      -8.3197      2.00000
     49      -8.2809      2.00000
     50      -8.2531      2.00000
     51      -8.2249      2.00000
     52      -8.2102      2.00000
     53      -8.1617      2.00000
     54      -8.1399      2.00000
     55      -8.1374      2.00000
     56      -8.0389      2.00000
     57      -7.8922      2.00000
     58      -7.8581      2.00000
     59      -7.6618      2.00000
     60      -7.6528      2.00000
     61      -7.2746      2.00000
     62      -7.0562      2.00000
     63      -7.0377      2.00000
     64      -6.9884      2.00000
     65      -6.9724      2.00000
     66      -6.9553      2.00000
     67      -6.6140      2.00000
     68      -6.4862      2.00000
     69      -5.5045      2.00000
     70      -5.3732      2.00000
     71      -5.3576      2.00000
     72      -5.0678      2.00000
     73      -5.0504      2.00000
     74      -4.9786      2.00000
     75      -4.7009      2.00000
     76      -3.3688      2.00000
     77      -2.6960      2.00000
     78      -2.4036      2.00000
     79      -2.3800      2.00000
     80      -2.2976      2.00000
     81      -0.9379      0.00000
     82      -0.3358      0.00000
     83       0.0324      0.00000
     84       0.1948      0.00000
     85       0.2533      0.00000
     86       1.2041      0.00000
     87       1.2792      0.00000
     88       1.3526      0.00000
     89       1.7869      0.00000
     90       1.9749      0.00000
     91       2.2057      0.00000
     92       2.3219      0.00000
     93       2.3983      0.00000
     94       2.5695      0.00000
     95       2.6081      0.00000
     96       2.6635      0.00000
     97       2.6741      0.00000
     98       2.6897      0.00000

 k-point     2 :       0.5000    0.0000    0.0000
  band No.  band energies     occupation 
      1     -23.2190      2.00000
      2     -21.7173      2.00000
      3     -21.1717      2.00000
      4     -20.5872      2.00000
      5     -20.3168      2.00000
      6     -20.1535      2.00000
      7     -19.7665      2.00000
      8     -19.7267      2.00000
      9     -19.0073      2.00000
     10     -18.6738      2.00000
     11     -18.6648      2.00000
     12     -18.5653      2.00000
     13     -18.1151      2.00000
     14     -18.0145      2.00000
     15     -16.6573      2.00000
     16     -16.3337      2.00000
     17     -16.2904      2.00000
     18     -16.2301      2.00000
     19     -14.9155      2.00000
     20     -14.6188      2.00000
     21     -14.4020      2.00000
     22     -14.2828      2.00000
     23     -14.2663      2.00000
     24     -14.1198      2.00000
     25     -13.2003      2.00000
     26     -13.1157      2.00000
     27     -13.1035      2.00000
     28     -13.0865      2.00000
     29     -12.3840      2.00000
     30     -12.2827      2.00000
     31     -12.0819      2.00000
     32     -12.0571      2.00000
     33     -11.1376      2.00000
     34     -11.1069      2.00000
     35     -10.8971      2.00000
     36     -10.8372      2.00000
     37     -10.5181      2.00000
     38     -10.1145      2.00000
     39      -9.9148      2.00000
     40      -9.7451      2.00000
     41      -9.2693      2.00000
     42      -9.2420      2.00000
     43      -9.1006      2.00000
     44      -8.9612      2.00000
     45      -8.8800      2.00000
     46      -8.8304      2.00000
     47      -8.5886      2.00000
     48      -8.5101      2.00000
     49      -8.4630      2.00000
     50      -8.4478      2.00000
     51      -8.3966      2.00000
     52      -8.2598      2.00000
     53      -8.2379      2.00000
     54      -8.2164      2.00000
     55      -8.1428      2.00000
     56      -8.0866      2.00000
     57      -8.0307      2.00000
     58      -7.8061      2.00000
     59      -7.6781      2.00000
     60      -7.4547      2.00000
     61      -7.4413      2.00000
     62      -7.4124      2.00000
     63      -7.3593      2.00000
     64      -6.4778      2.00000
     65      -6.4614      2.00000
     66      -6.2536      2.00000
     67      -6.1258      2.00000
     68      -6.1124      2.00000
     69      -5.9102      2.00000
     70      -5.8630      2.00000
     71      -5.6963      2.00000
     72      -5.5470      2.00000
     73      -5.4980      2.00000
     74      -4.1257      2.00000
     75      -3.7967      2.00000
     76      -3.7434      2.00000
     77      -3.6855      2.00000
     78      -3.1506      2.00000
     79      -1.6597      0.05555
     80      -1.1466      0.00000
     81      -1.0278      0.00000
     82      -0.9674      0.00000
     83      -0.0495      0.00000
     84       0.5046      0.00000
     85       0.7872      0.00000
     86       1.1209      0.00000
     87       1.1244      0.00000
     88       1.4288      0.00000
     89       1.4502      0.00000
     90       1.5094      0.00000
     91       1.8137      0.00000
     92       1.8738      0.00000
     93       2.0595      0.00000
     94       2.3566      0.00000
     95       2.6383      0.00000
     96       2.7049      0.00000
     97       2.8569      0.00000
     98       3.1398      0.00000

 k-point     3 :       0.0000    0.3333    0.0000
  band No.  band energies     occupation 
      1     -23.1722      2.00000
      2     -21.5288      2.00000
      3     -21.1516      2.00000
      4     -21.1254      2.00000
      5     -20.5906      2.00000
      6     -20.4785      2.00000
      7     -19.6389      2.00000
      8     -19.2623      2.00000
      9     -18.8842      2.00000
     10     -18.6621      2.00000
     11     -18.5779      2.00000
     12     -18.0087      2.00000
     13     -17.9436      2.00000
     14     -17.2036      2.00000
     15     -16.6822      2.00000
     16     -16.4824      2.00000
     17     -16.4474      2.00000
     18     -16.0399      2.00000
     19     -15.7202      2.00000
     20     -15.5879      2.00000
     21     -15.5334      2.00000
     22     -15.1054      2.00000
     23     -14.2563      2.00000
     24     -14.1433      2.00000
     25     -13.7697      2.00000
     26     -12.4901      2.00000
     27     -12.3480      2.00000
     28     -12.1993      2.00000
     29     -12.0950      2.00000
     30     -12.0175      2.00000
     31     -11.9528      2.00000
     32     -11.7462      2.00000
     33     -10.8149      2.00000
     34     -10.6611      2.00000
     35     -10.5993      2.00000
     36     -10.4163      2.00000
     37     -10.0690      2.00000
     38      -9.9644      2.00000
     39      -9.8445      2.00000
     40      -9.7774      2.00000
     41      -9.7678      2.00000
     42      -9.4251      2.00000
     43      -9.1273      2.00000
     44      -9.1172      2.00000
     45      -9.0563      2.00000
     46      -9.0104      2.00000
     47      -8.9326      2.00000
     48      -8.8636      2.00000
     49      -8.4673      2.00000
     50      -8.4242      2.00000
     51      -8.3496      2.00000
     52      -8.2199      2.00000
     53      -8.2135      2.00000
     54      -8.1566      2.00000
     55      -8.1379      2.00000
     56      -8.0712      2.00000
     57      -8.0403      2.00000
     58      -7.9892      2.00000
     59      -7.8249      2.00000
     60      -7.5925      2.00000
     61      -7.2442      2.00000
     62      -7.1546      2.00000
     63      -7.1440      2.00000
     64      -6.9656      2.00000
     65      -6.7656      2.00000
     66      -6.3403      2.00000
     67      -6.2405      2.00000
     68      -6.0850      2.00000
     69      -6.0564      2.00000
     70      -5.9069      2.00000
     71      -5.5730      2.00000
     72      -5.5175      2.00000
     73      -4.7721      2.00000
     74      -4.5390      2.00000
     75      -4.4015      2.00000
     76      -4.0977      2.00000
     77      -3.7126      2.00000
     78      -3.1696      2.00000
     79      -1.7262      0.97223
     80      -1.1228      0.00000
     81      -0.8736      0.00000
     82      -0.8044      0.00000
     83      -0.4335      0.00000
     84       0.1367      0.00000
     85       0.4280      0.00000
     86       1.0872      0.00000
     87       1.2420      0.00000
     88       1.4110      0.00000
     89       1.6164      0.00000
     90       1.7028      0.00000
     91       1.7529      0.00000
     92       1.9220      0.00000
     93       2.2549      0.00000
     94       2.4337      0.00000
     95       2.4990      0.00000
     96       2.5090      0.00000
     97       2.6083      0.00000
     98       2.7716      0.00000

 k-point     4 :       0.5000    0.3333    0.0000
  band No.  band energies     occupation 
      1     -23.1713      2.00000
      2     -21.4986      2.00000
      3     -21.3940      2.00000
      4     -20.8395      2.00000
      5     -20.5680      2.00000
      6     -20.3644      2.00000
      7     -19.8180      2.00000
      8     -19.7097      2.00000
      9     -19.0001      2.00000
     10     -18.2700      2.00000
     11     -18.0994      2.00000
     12     -17.8461      2.00000
     13     -17.4549      2.00000
     14     -17.2722      2.00000
     15     -17.2526      2.00000
     16     -17.1534      2.00000
     17     -16.8976      2.00000
     18     -16.4758      2.00000
     19     -15.3244      2.00000
     20     -15.1555      2.00000
     21     -14.7871      2.00000
     22     -14.5711      2.00000
     23     -14.2831      2.00000
     24     -14.0619      2.00000
     25     -13.7939      2.00000
     26     -13.6251      2.00000
     27     -13.1047      2.00000
     28     -12.8819      2.00000
     29     -11.8526      2.00000
     30     -11.4107      2.00000
     31     -11.3283      2.00000
     32     -11.1348      2.00000
     33     -11.0057      2.00000
     34     -10.9724      2.00000
     35     -10.4190      2.00000
     36     -10.2319      2.00000
     37     -10.0332      2.00000
     38      -9.9237      2.00000
     39      -9.8667      2.00000
     40      -9.7190      2.00000
     41      -9.4956      2.00000
     42      -9.4212      2.00000
     43      -9.2843      2.00000
     44      -9.1722      2.00000
     45      -9.1374      2.00000
     46      -8.8770      2.00000
     47      -8.8427      2.00000
     48      -8.8109      2.00000
     49      -8.7381      2.00000
     50      -8.6852      2.00000
     51      -8.4454      2.00000
     52      -8.3832      2.00000
     53      -8.2626      2.00000
     54      -8.2504      2.00000
     55      -8.1940      2.00000
     56      -8.1393      2.00000
     57      -8.1203      2.00000
     58      -7.9750      2.00000
     59      -7.9122      2.00000
     60      -7.3943      2.00000
     61      -7.3867      2.00000
     62      -7.2023      2.00000
     63      -7.0149      2.00000
     64      -6.8911      2.00000
     65      -6.8462      2.00000
     66      -6.3694      2.00000
     67      -6.1971      2.00000
     68      -6.0759      2.00000
     69      -5.8057      2.00000
     70      -5.5677      2.00000
     71      -5.3014      2.00000
     72      -5.0977      2.00000
     73      -4.9859      2.00000
     74      -4.7528      2.00000
     75      -4.5670      2.00000
     76      -4.3898      2.00000
     77      -4.0686      2.00000
     78      -3.1891      2.00000
     79      -1.5325      0.00000
     80      -0.7425      0.00000
     81      -0.5545      0.00000
     82      -0.3514      0.00000
     83      -0.3183      0.00000
     84      -0.0313      0.00000
     85       0.1020      0.00000
     86       0.4720      0.00000
     87       0.9391      0.00000
     88       1.2173      0.00000
     89       1.3464      0.00000
     90       1.4541      0.00000
     91       1.7529      0.00000
     92       1.9833      0.00000
     93       2.2024      0.00000
     94       2.4679      0.00000
     95       2.6768      0.00000
     96       2.7866      0.00000
     97       2.9535      0.00000
     98       3.0177      0.00000


--------------------------------------------------------------------------------------------------------


 soft charge-density along one line, spin component           1
         0         1         2         3         4         5         6         7         8         9
 total charge-density along one line
 
 pseudopotential strength for first ion, spin component:           1
 10.182  13.540  -0.000  -0.000   0.000   0.000   0.000  -0.001
 13.540  18.004  -0.000  -0.000   0.000   0.001   0.000  -0.001
 -0.000  -0.000  -4.314   0.000   0.000   8.437  -0.000  -0.000
 -0.000  -0.000   0.000  -4.305   0.000  -0.000   8.425  -0.000
  0.000   0.000   0.000   0.000  -4.313  -0.000  -0.000   8.436
  0.000   0.001   8.437  -0.000  -0.000 -18.634   0.000   0.000
  0.000   0.000  -0.000   8.425  -0.000   0.000 -18.621   0.000
 -0.001  -0.001  -0.000  -0.000   8.436   0.000   0.000 -18.633
 total augmentation occupancy for first ion, spin component:           1
  8.275  -3.692  -0.039  -0.000  -0.001  -0.006  -0.000   0.000
 -3.692   1.704   0.021   0.000  -0.001   0.003   0.000  -0.000
 -0.039   0.021   1.834   0.001  -0.012   0.170  -0.000  -0.001
 -0.000   0.000   0.001   1.207   0.001  -0.000   0.072   0.000
 -0.001  -0.001  -0.012   0.001   1.833  -0.001   0.000   0.169
 -0.006   0.003   0.170  -0.000  -0.001   0.017  -0.000  -0.000
 -0.000   0.000  -0.000   0.072   0.000  -0.000   0.005   0.000
  0.000  -0.000  -0.001   0.000   0.169  -0.000   0.000   0.017


------------------------ aborting loop because EDIFF is reached ----------------------------------------


    CHARGE:  cpu time    0.0335: real time    0.0336
    FORLOC:  cpu time    0.0057: real time    0.0057
    FORNL :  cpu time    0.1297: real time    0.1302
    STRESS:  cpu time    0.4367: real time    0.4376
    FORCOR:  cpu time    0.0397: real time    0.0397
    FORHAR:  cpu time    0.0140: real time    0.0141
    MIXING:  cpu time    0.0016: real time    0.0017
    OFIELD:  cpu time    0.0000: real time    0.0000

  FORCE on cell =-STRESS in cart. coord.  units (eV):
  Direction    XX          YY          ZZ          XY          YZ          ZX
  --------------------------------------------------------------------------------------
  Alpha Z    96.77599    96.77599    96.77599
  Ewald   21760.33133 21916.92754-26966.01181     2.48011   -15.26185     7.38072
  Hartree 21757.15038 21934.97234-20807.37219    -0.01031   -14.20247     7.03113
  E(xc)    -614.97625  -615.08182  -634.41284     0.00957     0.00005    -0.00109
  Local  -45108.93543-45449.54736 45845.70132    -1.91641    29.50600   -14.47116
  n-local  -170.76768  -170.84057  -164.80691    -0.01896    -0.03449     0.03743
  augment    26.73140    26.78582    28.24673    -0.00590    -0.00089    -0.01322
  Kinetic  2270.46333  2273.92218  2605.79740    -0.38377     0.12616    -0.11099
  Fock        0.00000     0.00000     0.00000     0.00000     0.00000     0.00000
  -------------------------------------------------------------------------------------
  Total      16.77307    13.91413     3.91768     0.15433     0.13250    -0.14718
  in kB      18.99152    15.75445     4.43584     0.17475     0.15003    -0.16664
  external pressure =       13.06 kB  Pullay stress =        0.00 kB


 VOLUME and BASIS-vectors are now :
 -----------------------------------------------------------------------------
  energy-cutoff  :      500.00
  volume of cell :     1415.02
      direct lattice vectors                 reciprocal lattice vectors
    12.729670865 -0.000876293  0.001873192     0.078556629  0.000005401 -0.000011421
    -0.000505929  7.353391853 -0.002267355     0.000009355  0.135991678  0.000041457
     0.002198152 -0.004608445 15.116756094    -0.000009733  0.000020397  0.066151766

  length of vectors
    12.729671033  7.353392220 15.116756956     0.078556630  0.135991685  0.066151770


 FORCES acting on ions
    electron-ion (+dipol)            ewald-force                    non-local-force                 convergence-correction
 -----------------------------------------------------------------------------------------------
   0.192E+02 0.816E+00 0.120E+02   -.194E+02 -.602E+00 -.120E+02   0.140E+00 0.179E+00 -.245E-01   0.755E-05 0.135E-04 -.112E-04
   0.101E+01 0.286E-01 0.788E+01   -.109E+01 -.306E-01 -.786E+01   -.109E+00 -.679E-03 -.162E-01   -.454E-05 -.398E-06 0.140E-05
   0.609E+01 0.296E+00 0.852E+01   -.613E+01 -.220E+00 -.852E+01   0.106E+00 -.283E-01 -.142E-01   -.367E-06 0.136E-04 0.534E-06
   0.191E+02 0.122E+00 0.137E+02   -.190E+02 -.110E+00 -.137E+02   0.524E+00 0.968E-02 0.791E-02   -.731E-06 0.105E-05 -.217E-04
   0.645E+00 0.398E+02 0.442E+02   -.925E+00 -.412E+02 -.445E+02   0.112E+01 0.659E+00 0.238E+00   0.107E-04 0.554E-04 -.251E-04
   0.313E+02 0.735E+00 0.215E+02   -.322E+02 -.760E+00 -.215E+02   0.139E+00 -.155E-01 -.911E-01   0.543E-05 0.275E-05 -.333E-04
   0.313E+02 0.226E+02 0.370E+02   -.318E+02 -.227E+02 -.370E+02   0.482E+00 0.790E+00 -.157E+00   0.383E-04 0.584E-04 -.277E-04
   -.862E+01 0.121E+01 0.297E+02   0.840E+01 -.128E+01 -.296E+02   -.797E+00 0.663E-02 0.237E+00   -.369E-05 0.361E-05 -.358E-04
   -.192E+02 0.398E+01 0.122E+02   0.193E+02 -.407E+01 -.121E+02   -.300E+00 -.877E-01 -.302E-01   -.650E-05 0.107E-04 -.123E-04
   -.275E+02 0.554E+00 0.225E+02   0.280E+02 -.534E+00 -.225E+02   -.247E+00 0.283E-01 0.429E-01   -.155E-04 0.123E-05 -.310E-04
   -.318E+02 0.958E+01 0.207E+02   0.323E+02 -.966E+01 -.207E+02   -.352E+00 0.392E+00 0.104E+00   -.261E-04 0.182E-04 -.239E-04
   -.129E+02 -.194E-01 0.958E+01   0.130E+02 0.336E-01 -.958E+01   -.161E-01 0.476E-02 -.129E-01   -.120E-04 0.231E-07 -.660E-05
   0.259E+02 -.135E+00 0.141E+02   -.260E+02 0.137E+00 -.141E+02   0.361E+00 -.101E-02 0.187E-01   0.131E-04 -.171E-06 -.389E-05
   -.138E+01 0.655E+00 0.843E+01   0.156E+01 -.660E+00 -.843E+01   0.399E-01 -.200E-01 -.208E-02   0.314E-06 0.126E-04 0.332E-05
   0.893E+01 -.161E+00 0.902E+01   -.931E+01 0.173E+00 -.903E+01   0.448E-01 0.831E-02 -.114E-01   0.297E-05 -.159E-07 0.308E-05
   0.333E+02 0.848E+01 0.183E+02   -.338E+02 -.872E+01 -.183E+02   0.541E+00 -.184E+00 0.120E+00   0.246E-04 0.203E-04 -.120E-04
   0.513E+02 0.253E+02 0.388E+02   -.525E+02 -.267E+02 -.392E+02   0.544E+00 0.970E+00 0.285E+00   0.468E-04 0.406E-04 -.130E-04
   0.689E+02 -.740E+00 0.653E+02   -.721E+02 0.755E+00 -.644E+02   0.596E+01 0.759E-01 -.196E+01   0.104E-03 -.290E-05 0.310E-05
   -.314E+02 0.466E+02 0.731E+02   0.326E+02 -.491E+02 -.724E+02   -.327E+01 0.507E+01 -.176E+01   -.488E-04 0.891E-04 -.385E-05
   -.315E+02 -.345E+00 0.142E+02   0.326E+02 0.349E+00 -.141E+02   -.407E-01 -.252E-02 -.511E-01   -.950E-05 -.404E-06 -.591E-05
   -.558E+02 0.196E+02 0.409E+02   0.578E+02 -.198E+02 -.413E+02   -.106E+01 -.336E+00 0.261E+00   -.478E-04 0.334E-04 -.134E-04
   -.458E+02 -.111E+01 0.333E+02   0.460E+02 0.120E+01 -.333E+02   -.134E+01 0.698E-02 -.191E+00   -.561E-04 -.221E-05 -.108E-04
   -.149E+02 0.211E+00 0.104E+02   0.149E+02 -.829E-01 -.104E+02   -.287E+00 0.961E-01 0.677E-02   -.920E-05 0.595E-05 -.257E-05
   0.191E+02 -.493E+00 0.119E+02   -.194E+02 0.244E+00 -.118E+02   0.130E+00 -.181E+00 -.242E-01   0.636E-05 -.135E-04 -.114E-04
   -.146E+01 -.539E+00 0.840E+01   0.164E+01 0.525E+00 -.840E+01   0.413E-01 0.127E-01 -.225E-02   0.303E-06 -.124E-04 0.337E-05
   0.593E+01 -.258E+00 0.848E+01   -.595E+01 0.191E+00 -.848E+01   0.108E+00 0.337E-01 -.115E-01   -.683E-06 -.133E-04 0.516E-06
   0.330E+02 -.874E+01 0.180E+02   -.335E+02 0.900E+01 -.180E+02   0.499E+00 0.197E+00 0.116E+00   0.231E-04 -.212E-04 -.123E-04
   0.647E+00 -.384E+02 0.405E+02   -.912E+00 0.399E+02 -.408E+02   0.105E+01 -.545E+00 0.247E+00   0.123E-04 -.536E-04 -.265E-04
   0.505E+02 -.258E+02 0.373E+02   -.517E+02 0.271E+02 -.376E+02   0.461E+00 -.937E+00 0.284E+00   0.442E-04 -.434E-04 -.139E-04
   0.302E+02 -.218E+02 0.347E+02   -.307E+02 0.220E+02 -.348E+02   0.482E+00 -.766E+00 -.148E+00   0.361E-04 -.556E-04 -.288E-04
   -.322E+02 -.494E+02 0.663E+02   0.335E+02 0.522E+02 -.654E+02   -.331E+01 -.498E+01 -.195E+01   -.483E-04 -.919E-04 -.412E-05
   -.187E+02 -.350E+01 0.121E+02   0.189E+02 0.356E+01 -.120E+02   -.313E+00 0.818E-01 -.308E-01   -.589E-05 -.104E-04 -.125E-04
   -.553E+02 -.202E+02 0.384E+02   0.574E+02 0.204E+02 -.388E+02   -.991E+00 0.279E+00 0.282E+00   -.469E-04 -.345E-04 -.144E-04
   -.314E+02 -.852E+01 0.202E+02   0.319E+02 0.853E+01 -.202E+02   -.375E+00 -.400E+00 0.115E+00   -.242E-04 -.159E-04 -.246E-04
   -.145E+02 -.316E+00 0.104E+02   0.145E+02 0.194E+00 -.104E+02   -.295E+00 -.927E-01 0.672E-02   -.878E-05 -.586E-05 -.268E-05
   -.115E+01 -.143E+00 0.318E+03   0.178E+01 -.390E+00 -.334E+03   -.155E+00 0.778E-01 0.170E+02   0.679E-05 -.935E-05 0.215E-03
   -.387E+00 -.217E+00 -.119E+04   0.205E+00 0.188E+00 0.121E+04   0.167E+00 0.177E-01 -.944E+01   -.723E-05 -.162E-05 -.232E-03
 -----------------------------------------------------------------------------------------------
   0.261E+00 -.408E+00 -.344E+01   0.630E-13 -.350E-12 0.227E-12   -.317E+00 0.416E+00 0.347E+01   0.126E-06 -.845E-05 -.447E-03
 
 
 POSITION                                       TOTAL-FORCE (eV/Angst)
 -----------------------------------------------------------------------------------
      2.12442      1.22043      3.77918        -0.065947      0.392804      0.016258
      0.00285     -0.00121      3.77931        -0.179510     -0.002813      0.000972
      0.70727      1.22369      3.77887         0.069392      0.047781     -0.009375
      2.82188     -0.00157      3.78001         0.605620      0.022211      0.009791
      6.35186      1.22776      3.77723         0.840650     -0.827091     -0.103220
      4.25445     -0.00130      3.77965        -0.791833     -0.040442     -0.032622
      4.94998      1.21282      3.77402        -0.080632      0.647389     -0.189077
      7.08309     -0.00149      3.78025        -1.022792     -0.059647      0.287198
     10.60911      1.22647      3.78050        -0.153004     -0.175935      0.015867
      8.48550     -0.00208      3.78005         0.249685      0.047224     -0.016493
      9.19042      1.22237      3.78022         0.145062      0.311795      0.113591
     11.31237     -0.00212      3.78068         0.094734      0.018788     -0.018383
      2.11841      3.67539      3.77823         0.227674      0.001475     -0.009658
     -0.00203      2.45034      3.77843         0.220475     -0.025028      0.001793
      0.71052      3.67533      3.77821        -0.334689      0.019393     -0.018139
      2.83194      2.45673      3.77886         0.009318     -0.430204      0.133161
      4.24971      2.44963      3.77727        -0.602496     -0.454691     -0.076086
      4.91617      3.67588      3.76664         2.694013      0.089969     -0.990606
      7.09756      2.41504      3.76672        -2.070329      2.513372     -1.006101
     10.59798      3.67465      3.77958         1.060390      0.001663     -0.017529
      8.48262      2.45787      3.77653         0.975685     -0.576136     -0.130715
      9.21090      3.67398      3.77362        -1.105463      0.092523     -0.198271
     11.31922      2.44609      3.78034        -0.275978      0.223871      0.009688
      2.12428      6.13061      3.77767        -0.079411     -0.430424      0.016633
     -0.00234      4.90099      3.77768         0.230948     -0.002230      0.001809
      0.70672      6.12728      3.77736         0.082781     -0.033023     -0.006198
      2.83191      4.89385      3.77811        -0.009056      0.460335      0.134458
      6.35274      6.12039      3.77713         0.785379      0.954323     -0.040948
      4.24984      4.90119      3.77630        -0.717660      0.427051     -0.044577
      4.94920      6.13648      3.77345        -0.009980     -0.585452     -0.183873
      7.09496      4.93209      3.76643        -1.992569     -2.197616     -1.026310
     10.60900      6.12349      3.77893        -0.167535      0.144912      0.014538
      8.47965      4.89251      3.77758         1.104435      0.490085     -0.087904
      9.18981      6.12830      3.77886         0.103182     -0.383975      0.126890
     11.31919      4.90346      3.77957        -0.296917     -0.215266      0.010697
      6.35280      3.68744      3.43445         0.469699     -0.455318      1.212616
      6.38958      3.61907      5.81381        -0.013319     -0.011672      2.100126
 -----------------------------------------------------------------------------------
    total drift:                               -0.055672      0.007995      0.027249


--------------------------------------------------------------------------------------------------------


  FREE ENERGIE OF THE ION-ELECTRON SYSTEM (eV)
  ---------------------------------------------------
  free  energy   TOTEN  =      -328.57945024 eV

  energy  without entropy=     -328.56930066  energy(sigma->0) =     -328.57437545
 
 d Force = 0.1814142E-01[-0.337E-02, 0.397E-01]  d Energy = 0.9923653E-02 0.822E-02
 d Force = 0.5877251E+02[ 0.586E+02, 0.590E+02]  d Ewald  = 0.2218018E+02 0.366E+02


--------------------------------------------------------------------------------------------------------


    POTLOK:  cpu time    0.0420: real time    0.0421


--------------------------------------------------------------------------------------------------------


--------------------------------------------------------------------------------------------------------


    WAVPRE:  cpu time    0.0140: real time    0.0165
    FEWALD:  cpu time    0.0006: real time    0.0006
    GENKIN:  cpu time    0.0050: real time    0.0050

 real space projection operators:
  total allocation   :       1839.00 KBytes
  max/ min on nodes  :        468.64        450.81

    ORTHCH:  cpu time    0.0912: real time    0.0912
     LOOP+:  cpu time   11.1722: real time   11.2692


--------------------------------------- Iteration      5(   1)  ---------------------------------------


    POTLOK:  cpu time    0.0371: real time    0.0407
    SETDIJ:  cpu time    0.0023: real time    0.0023
     EDDAV:  cpu time    0.8487: real time    0.8502
       DOS:  cpu time    0.0009: real time    0.0009
    CHARGE:  cpu time    0.0320: real time    0.0320
    MIXING:  cpu time    0.0008: real time    0.0008
    --------------------------------------------
      LOOP:  cpu time    0.9218: real time    0.9269

 eigenvalue-minimisations  :   798
 total energy-change (2. order) : 0.1452033E+01  (-0.4072010E+02)
 number of electron     156.9999961 magnetization 
 augmentation part       11.5426944 magnetization 

 Broyden mixing:
  rms(total) = 0.48582E+00    rms(broyden)= 0.48558E+00
  rms(prec ) = 0.51213E+00
  weight for this iteration     100.00

 Free energy of the ion-electron system (eV)
  ---------------------------------------------------
  alpha Z        PSCENC =        96.77598676
  Ewald energy   TEWEN  =     16147.10084242
  -Hartree energ DENC   =    -22363.01121323
  -exchange      EXHF   =         0.00000000
  -V(xc)+E(xc)   XCENC  =       560.26218807
  PAW double counting   =     17020.33866841   -17223.90737321
  entropy T*S    EENTRO =        -0.01550102
  eigenvalues    EBANDS =     -1728.23220236
  atomic energy  EATOM  =      7163.56118773
  Solvation  Ediel_sol  =         0.00000000
  ---------------------------------------------------
  free energy    TOTEN  =      -327.12741643 eV

  energy without entropy =     -327.11191541  energy(sigma->0) =     -327.11966592


--------------------------------------------------------------------------------------------------------


--------------------------------------- Iteration      5(   2)  ---------------------------------------


    POTLOK:  cpu time    0.0403: real time    0.0406
    SETDIJ:  cpu time    0.0022: real time    0.0022
    EDDIAG:  cpu time    0.2010: real time    0.2014
  RMM-DIIS:  cpu time    0.3681: real time    0.3696
    ORTHCH:  cpu time    0.0471: real time    0.0471
       DOS:  cpu time    0.0009: real time    0.0009
    CHARGE:  cpu time    0.0327: real time    0.0327
    MIXING:  cpu time    0.0009: real time    0.0009
    --------------------------------------------
      LOOP:  cpu time    0.6932: real time    0.6954

 eigenvalue-minimisations  :   788
 total energy-change (2. order) :-0.6944134E+00  (-0.9391897E+00)
 number of electron     156.9999960 magnetization 
 augmentation part       11.5533366 magnetization 

 Broyden mixing:
  rms(total) = 0.25458E+00    rms(broyden)= 0.25449E+00
  rms(prec ) = 0.28067E+00
  weight for this iteration     100.00

 eigenvalues of (default mixing * dielectric matrix)
  average eigenvalue GAMMA=   0.8864
  0.8864

 Free energy of the ion-electron system (eV)
  ---------------------------------------------------
  alpha Z        PSCENC =        96.77598676
  Ewald energy   TEWEN  =     16147.10084242
  -Hartree energ DENC   =    -22349.65165349
  -exchange      EXHF   =         0.00000000
  -V(xc)+E(xc)   XCENC  =       559.71356350
  PAW double counting   =     17174.44076865   -17378.67477942
  entropy T*S    EENTRO =        -0.01626839
  eigenvalues    EBANDS =     -1741.07147758
  atomic energy  EATOM  =      7163.56118773
  Solvation  Ediel_sol  =         0.00000000
  ---------------------------------------------------
  free energy    TOTEN  =      -327.82182981 eV

  energy without entropy =     -327.80556142  energy(sigma->0) =     -327.81369562


--------------------------------------------------------------------------------------------------------


--------------------------------------- Iteration      5(   3)  ---------------------------------------


    POTLOK:  cpu time    0.0401: real time    0.0404
    SETDIJ:  cpu time    0.0022: real time    0.0022
    EDDIAG:  cpu time    0.1997: real time    0.2001
  RMM-DIIS:  cpu time    0.3953: real time    0.3961
    ORTHCH:  cpu time    0.0477: real time    0.0477
       DOS:  cpu time    0.0017: real time    0.0017
    CHARGE:  cpu time    0.0325: real time    0.0326
    MIXING:  cpu time    0.0009: real time    0.0009
    --------------------------------------------
      LOOP:  cpu time    0.7202: real time    0.7219

 eigenvalue-minimisations  :   846
 total energy-change (2. order) : 0.7345324E-01  (-0.4927378E-01)
 number of electron     156.9999960 magnetization 
 augmentation part       11.5552534 magnetization 

 Broyden mixing:
  rms(total) = 0.18177E+00    rms(broyden)= 0.18176E+00
  rms(prec ) = 0.19465E+00
  weight for this iteration     100.00

 eigenvalues of (default mixing * dielectric matrix)
  average eigenvalue GAMMA=   1.3073
  1.3073  1.3073

 Free energy of the ion-electron system (eV)
  ---------------------------------------------------
  alpha Z        PSCENC =        96.77598676
  Ewald energy   TEWEN  =     16147.10084242
  -Hartree energ DENC   =    -22344.67743925
  -exchange      EXHF   =         0.00000000
  -V(xc)+E(xc)   XCENC  =       559.53867281
  PAW double counting   =     17077.80403126   -17281.47555999
  entropy T*S    EENTRO =        -0.01628553
  eigenvalues    EBANDS =     -1746.35981278
  atomic energy  EATOM  =      7163.56118773
  Solvation  Ediel_sol  =         0.00000000
  ---------------------------------------------------
  free energy    TOTEN  =      -327.74837657 eV

  energy without entropy =     -327.73209104  energy(sigma->0) =     -327.74023381


--------------------------------------------------------------------------------------------------------


--------------------------------------- Iteration      5(   4)  ---------------------------------------


    POTLOK:  cpu time    0.0366: real time    0.0405
    SETDIJ:  cpu time    0.0022: real time    0.0022
    EDDIAG:  cpu time    0.1990: real time    0.1994
  RMM-DIIS:  cpu time    0.3805: real time    0.3816
    ORTHCH:  cpu time    0.0486: real time    0.0486
       DOS:  cpu time    0.0005: real time    0.0005
    CHARGE:  cpu time    0.0325: real time    0.0326
    MIXING:  cpu time    0.0010: real time    0.0010
    --------------------------------------------
      LOOP:  cpu time    0.7009: real time    0.7065

 eigenvalue-minimisations  :   799
 total energy-change (2. order) : 0.3948038E-01  (-0.1400301E-01)
 number of electron     156.9999960 magnetization 
 augmentation part       11.5584618 magnetization 

 Broyden mixing:
  rms(total) = 0.67857E-01    rms(broyden)= 0.67845E-01
  rms(prec ) = 0.72315E-01
  weight for this iteration     100.00

 eigenvalues of (default mixing * dielectric matrix)
  average eigenvalue GAMMA=   1.4638
  2.1122  1.1395  1.1395

 Free energy of the ion-electron system (eV)
  ---------------------------------------------------
  alpha Z        PSCENC =        96.77598676
  Ewald energy   TEWEN  =     16147.10084242
  -Hartree energ DENC   =    -22339.33762038
  -exchange      EXHF   =         0.00000000
  -V(xc)+E(xc)   XCENC  =       559.38810550
  PAW double counting   =     16894.09451367   -17097.46002483
  entropy T*S    EENTRO =        -0.01624340
  eigenvalues    EBANDS =     -1751.81564366
  atomic energy  EATOM  =      7163.56118773
  Solvation  Ediel_sol  =         0.00000000
  ---------------------------------------------------
  free energy    TOTEN  =      -327.70889619 eV

  energy without entropy =     -327.69265279  energy(sigma->0) =     -327.70077449


--------------------------------------------------------------------------------------------------------


--------------------------------------- Iteration      5(   5)  ---------------------------------------


    POTLOK:  cpu time    0.0399: real time    0.0402
    SETDIJ:  cpu time    0.0023: real time    0.0023
    EDDIAG:  cpu time    0.1991: real time    0.1997
  RMM-DIIS:  cpu time    0.3729: real time    0.3782
    ORTHCH:  cpu time    0.0478: real time    0.0477
       DOS:  cpu time    0.0005: real time    0.0005
    CHARGE:  cpu time    0.0325: real time    0.0326
    MIXING:  cpu time    0.0010: real time    0.0010
    --------------------------------------------
      LOOP:  cpu time    0.6961: real time    0.7023

 eigenvalue-minimisations  :   811
 total energy-change (2. order) : 0.3490069E-02  (-0.2281865E-02)
 number of electron     156.9999960 magnetization 
 augmentation part       11.5611903 magnetization 

 Broyden mixing:
  rms(total) = 0.13565E-01    rms(broyden)= 0.13560E-01
  rms(prec ) = 0.15462E-01
  weight for this iteration     100.00

 eigenvalues of (default mixing * dielectric matrix)
  average eigenvalue GAMMA=   1.4589
  2.2818  1.1251  1.2144  1.2144

 Free energy of the ion-electron system (eV)
  ---------------------------------------------------
  alpha Z        PSCENC =        96.77598676
  Ewald energy   TEWEN  =     16147.10084242
  -Hartree energ DENC   =    -22335.23650296
  -exchange      EXHF   =         0.00000000
  -V(xc)+E(xc)   XCENC  =       559.28731237
  PAW double counting   =     16782.65876309   -16985.97760559
  entropy T*S    EENTRO =        -0.01620109
  eigenvalues    EBANDS =     -1755.85918885
  atomic energy  EATOM  =      7163.56118773
  Solvation  Ediel_sol  =         0.00000000
  ---------------------------------------------------
  free energy    TOTEN  =      -327.70540612 eV

  energy without entropy =     -327.68920503  energy(sigma->0) =     -327.69730558


--------------------------------------------------------------------------------------------------------


--------------------------------------- Iteration      5(   6)  ---------------------------------------


    POTLOK:  cpu time    0.0398: real time    0.0402
    SETDIJ:  cpu time    0.0023: real time    0.0023
    EDDIAG:  cpu time    0.1999: real time    0.1999
  RMM-DIIS:  cpu time    0.4498: real time    0.4499
    ORTHCH:  cpu time    0.0476: real time    0.0476
       DOS:  cpu time    0.0005: real time    0.0005
    CHARGE:  cpu time    0.0325: real time    0.0325
    MIXING:  cpu time    0.0011: real time    0.0011
    --------------------------------------------
      LOOP:  cpu time    0.7735: real time    0.7739

 eigenvalue-minimisations  :   960
 total energy-change (2. order) :-0.6975925E-03  (-0.2351350E-03)
 number of electron     156.9999960 magnetization 
 augmentation part       11.5617821 magnetization 

 Broyden mixing:
  rms(total) = 0.77221E-02    rms(broyden)= 0.77204E-02
  rms(prec ) = 0.93991E-02
  weight for this iteration     100.00

 eigenvalues of (default mixing * dielectric matrix)
  average eigenvalue GAMMA=   1.5376
  2.2043  2.2043  1.1487  1.1487  0.9819

 Free energy of the ion-electron system (eV)
  ---------------------------------------------------
  alpha Z        PSCENC =        96.77598676
  Ewald energy   TEWEN  =     16147.10084242
  -Hartree energ DENC   =    -22334.24172363
  -exchange      EXHF   =         0.00000000
  -V(xc)+E(xc)   XCENC  =       559.27196524
  PAW double counting   =     16772.66256088   -16975.98845468
  entropy T*S    EENTRO =        -0.01620062
  eigenvalues    EBANDS =     -1756.83226781
  atomic energy  EATOM  =      7163.56118773
  Solvation  Ediel_sol  =         0.00000000
  ---------------------------------------------------
  free energy    TOTEN  =      -327.70610372 eV

  energy without entropy =     -327.68990310  energy(sigma->0) =     -327.69800341


--------------------------------------------------------------------------------------------------------


--------------------------------------- Iteration      5(   7)  ---------------------------------------


    POTLOK:  cpu time    0.0362: real time    0.0401
    SETDIJ:  cpu time    0.0023: real time    0.0023
    EDDIAG:  cpu time    0.2010: real time    0.2014
  RMM-DIIS:  cpu time    0.3831: real time    0.3853
    ORTHCH:  cpu time    0.0467: real time    0.0467
       DOS:  cpu time    0.0008: real time    0.0008
    CHARGE:  cpu time    0.0323: real time    0.0324
    MIXING:  cpu time    0.0011: real time    0.0011
    --------------------------------------------
      LOOP:  cpu time    0.7035: real time    0.7102

 eigenvalue-minimisations  :   798
 total energy-change (2. order) :-0.5824100E-03  (-0.7407791E-04)
 number of electron     156.9999960 magnetization 
 augmentation part       11.5618022 magnetization 

 Broyden mixing:
  rms(total) = 0.20289E-02    rms(broyden)= 0.20279E-02
  rms(prec ) = 0.35342E-02
  weight for this iteration     100.00

 eigenvalues of (default mixing * dielectric matrix)
  average eigenvalue GAMMA=   1.5016
  2.5788  1.9413  1.2701  1.2701  0.9746  0.9746

 Free energy of the ion-electron system (eV)
  ---------------------------------------------------
  alpha Z        PSCENC =        96.77598676
  Ewald energy   TEWEN  =     16147.10084242
  -Hartree energ DENC   =    -22333.38859090
  -exchange      EXHF   =         0.00000000
  -V(xc)+E(xc)   XCENC  =       559.26298390
  PAW double counting   =     16773.49095832   -16976.83769623
  entropy T*S    EENTRO =        -0.01620760
  eigenvalues    EBANDS =     -1757.65615053
  atomic energy  EATOM  =      7163.56118773
  Solvation  Ediel_sol  =         0.00000000
  ---------------------------------------------------
  free energy    TOTEN  =      -327.70668613 eV

  energy without entropy =     -327.69047853  energy(sigma->0) =     -327.69858233


--------------------------------------------------------------------------------------------------------


--------------------------------------- Iteration      5(   8)  ---------------------------------------


    POTLOK:  cpu time    0.0364: real time    0.0406
    SETDIJ:  cpu time    0.0022: real time    0.0022
    EDDIAG:  cpu time    0.2009: real time    0.2013
  RMM-DIIS:  cpu time    0.3938: real time    0.3947
    ORTHCH:  cpu time    0.0476: real time    0.0476
       DOS:  cpu time    0.0005: real time    0.0006
    CHARGE:  cpu time    0.0596: real time    0.0598
    MIXING:  cpu time    0.0012: real time    0.0012
    --------------------------------------------
      LOOP:  cpu time    0.7422: real time    0.7481

 eigenvalue-minimisations  :   825
 total energy-change (2. order) :-0.3692771E-03  (-0.8217435E-05)
 number of electron     156.9999960 magnetization 
 augmentation part       11.5618114 magnetization 

 Broyden mixing:
  rms(total) = 0.11826E-02    rms(broyden)= 0.11825E-02
  rms(prec ) = 0.24910E-02
  weight for this iteration     100.00

 eigenvalues of (default mixing * dielectric matrix)
  average eigenvalue GAMMA=   1.5645
  2.5200  2.0633  2.0633  1.1735  1.1735  0.9792  0.9792

 Free energy of the ion-electron system (eV)
  ---------------------------------------------------
  alpha Z        PSCENC =        96.77598676
  Ewald energy   TEWEN  =     16147.10084242
  -Hartree energ DENC   =    -22332.89611188
  -exchange      EXHF   =         0.00000000
  -V(xc)+E(xc)   XCENC  =       559.25667484
  PAW double counting   =     16772.30925966   -16975.65524617
  entropy T*S    EENTRO =        -0.01621049
  eigenvalues    EBANDS =     -1758.14343828
  atomic energy  EATOM  =      7163.56118773
  Solvation  Ediel_sol  =         0.00000000
  ---------------------------------------------------
  free energy    TOTEN  =      -327.70705540 eV

  energy without entropy =     -327.69084492  energy(sigma->0) =     -327.69895016


--------------------------------------------------------------------------------------------------------


--------------------------------------- Iteration      5(   9)  ---------------------------------------


    POTLOK:  cpu time    0.0365: real time    0.0401
    SETDIJ:  cpu time    0.0023: real time    0.0023
    EDDIAG:  cpu time    0.1991: real time    0.1996
  RMM-DIIS:  cpu time    0.3641: real time    0.3652
    ORTHCH:  cpu time    0.0476: real time    0.0476
       DOS:  cpu time    0.0010: real time    0.0010
    CHARGE:  cpu time    0.0343: real time    0.0343
    MIXING:  cpu time    0.0013: real time    0.0012
    --------------------------------------------
      LOOP:  cpu time    0.6861: real time    0.6913

 eigenvalue-minimisations  :   786
 total energy-change (2. order) :-0.5197812E-03  (-0.1123650E-04)
 number of electron     156.9999960 magnetization 
 augmentation part       11.5617662 magnetization 

 Broyden mixing:
  rms(total) = 0.92772E-03    rms(broyden)= 0.92742E-03
  rms(prec ) = 0.16616E-02
  weight for this iteration     100.00

 eigenvalues of (default mixing * dielectric matrix)
  average eigenvalue GAMMA=   1.6181
  3.0105  2.4724  1.7558  1.3841  1.3841  0.9738  0.9738  0.9907

 Free energy of the ion-electron system (eV)
  ---------------------------------------------------
  alpha Z        PSCENC =        96.77598676
  Ewald energy   TEWEN  =     16147.10084242
  -Hartree energ DENC   =    -22332.22947968
  -exchange      EXHF   =         0.00000000
  -V(xc)+E(xc)   XCENC  =       559.24886415
  PAW double counting   =     16774.10754330   -16977.45521331
  entropy T*S    EENTRO =        -0.01621106
  eigenvalues    EBANDS =     -1758.80109550
  atomic energy  EATOM  =      7163.56118773
  Solvation  Ediel_sol  =         0.00000000
  ---------------------------------------------------
  free energy    TOTEN  =      -327.70757518 eV

  energy without entropy =     -327.69136412  energy(sigma->0) =     -327.69946965


--------------------------------------------------------------------------------------------------------


--------------------------------------- Iteration      5(  10)  ---------------------------------------


    POTLOK:  cpu time    0.0365: real time    0.0402
    SETDIJ:  cpu time    0.0023: real time    0.0023
    EDDIAG:  cpu time    0.1995: real time    0.2001
  RMM-DIIS:  cpu time    0.3752: real time    0.3762
    ORTHCH:  cpu time    0.0474: real time    0.0474
       DOS:  cpu time    0.0011: real time    0.0011
    CHARGE:  cpu time    0.0325: real time    0.0326
    MIXING:  cpu time    0.0013: real time    0.0013
    --------------------------------------------
      LOOP:  cpu time    0.6958: real time    0.7013

 eigenvalue-minimisations  :   785
 total energy-change (2. order) :-0.2356944E-03  (-0.5468098E-05)
 number of electron     156.9999960 magnetization 
 augmentation part       11.5617843 magnetization 

 Broyden mixing:
  rms(total) = 0.47435E-03    rms(broyden)= 0.47407E-03
  rms(prec ) = 0.88323E-03
  weight for this iteration     100.00

 eigenvalues of (default mixing * dielectric matrix)
  average eigenvalue GAMMA=   1.7390
  4.0226  2.5366  1.8114  1.8114  1.2814  1.2814  0.9932  0.9564  0.9564

 Free energy of the ion-electron system (eV)
  ---------------------------------------------------
  alpha Z        PSCENC =        96.77598676
  Ewald energy   TEWEN  =     16147.10084242
  -Hartree energ DENC   =    -22331.70518667
  -exchange      EXHF   =         0.00000000
  -V(xc)+E(xc)   XCENC  =       559.24299053
  PAW double counting   =     16775.45249423   -16978.80486573
  entropy T*S    EENTRO =        -0.01621152
  eigenvalues    EBANDS =     -1759.31504863
  atomic energy  EATOM  =      7163.56118773
  Solvation  Ediel_sol  =         0.00000000
  ---------------------------------------------------
  free energy    TOTEN  =      -327.70781088 eV

  energy without entropy =     -327.69159936  energy(sigma->0) =     -327.69970512


--------------------------------------------------------------------------------------------------------


--------------------------------------- Iteration      5(  11)  ---------------------------------------


    POTLOK:  cpu time    0.0365: real time    0.0403
    SETDIJ:  cpu time    0.0022: real time    0.0022
    EDDIAG:  cpu time    0.1998: real time    0.2004
  RMM-DIIS:  cpu time    0.3049: real time    0.3096
    ORTHCH:  cpu time    0.0478: real time    0.0479
       DOS:  cpu time    0.0010: real time    0.0006
    CHARGE:  cpu time    0.0318: real time    0.0322
    MIXING:  cpu time    0.0014: real time    0.0014
    --------------------------------------------
      LOOP:  cpu time    0.6254: real time    0.6347

 eigenvalue-minimisations  :   593
 total energy-change (2. order) :-0.1006017E-03  (-0.2015399E-05)
 number of electron     156.9999960 magnetization 
 augmentation part       11.5618085 magnetization 

 Broyden mixing:
  rms(total) = 0.28927E-03    rms(broyden)= 0.28920E-03
  rms(prec ) = 0.51660E-03
  weight for this iteration     100.00

 eigenvalues of (default mixing * dielectric matrix)
  average eigenvalue GAMMA=   1.8069
  4.8212  2.6388  2.0954  1.9198  1.3044  1.3044  1.0149  1.0149  0.9775  0.9775

 Free energy of the ion-electron system (eV)
  ---------------------------------------------------
  alpha Z        PSCENC =        96.77598676
  Ewald energy   TEWEN  =     16147.10084242
  -Hartree energ DENC   =    -22331.39185487
  -exchange      EXHF   =         0.00000000
  -V(xc)+E(xc)   XCENC  =       559.24021177
  PAW double counting   =     16775.36132815   -16978.71275702
  entropy T*S    EENTRO =        -0.01621166
  eigenvalues    EBANDS =     -1759.62664477
  atomic energy  EATOM  =      7163.56118773
  Solvation  Ediel_sol  =         0.00000000
  ---------------------------------------------------
  free energy    TOTEN  =      -327.70791148 eV

  energy without entropy =     -327.69169982  energy(sigma->0) =     -327.69980565


--------------------------------------------------------------------------------------------------------


--------------------------------------- Iteration      5(  12)  ---------------------------------------


    POTLOK:  cpu time    0.1150: real time    0.1195
    SETDIJ:  cpu time    0.0023: real time    0.0023
    EDDIAG:  cpu time    0.1993: real time    0.1998
  RMM-DIIS:  cpu time    0.2808: real time    0.2816
    ORTHCH:  cpu time    0.0479: real time    0.0481
       DOS:  cpu time    0.0005: real time    0.0005
    CHARGE:  cpu time    0.0323: real time    0.0324
    MIXING:  cpu time    0.0015: real time    0.0015
    --------------------------------------------
      LOOP:  cpu time    0.6796: real time    0.6855

 eigenvalue-minimisations  :   565
 total energy-change (2. order) :-0.3245312E-04  (-0.5253794E-06)
 number of electron     156.9999960 magnetization 
 augmentation part       11.5618044 magnetization 

 Broyden mixing:
  rms(total) = 0.14645E-03    rms(broyden)= 0.14635E-03
  rms(prec ) = 0.29820E-03
  weight for this iteration     100.00

 eigenvalues of (default mixing * dielectric matrix)
  average eigenvalue GAMMA=   1.9118
  6.0992  2.7665  2.4168  1.6524  1.6524  1.2939  1.2939  0.9748  0.9748  1.0185
  0.8866

 Free energy of the ion-electron system (eV)
  ---------------------------------------------------
  alpha Z        PSCENC =        96.77598676
  Ewald energy   TEWEN  =     16147.10084242
  -Hartree energ DENC   =    -22331.26187190
  -exchange      EXHF   =         0.00000000
  -V(xc)+E(xc)   XCENC  =       559.23962731
  PAW double counting   =     16774.96704312   -16978.31838826
  entropy T*S    EENTRO =        -0.01621217
  eigenvalues    EBANDS =     -1759.75615894
  atomic energy  EATOM  =      7163.56118773
  Solvation  Ediel_sol  =         0.00000000
  ---------------------------------------------------
  free energy    TOTEN  =      -327.70794393 eV

  energy without entropy =     -327.69173176  energy(sigma->0) =     -327.69983785


--------------------------------------------------------------------------------------------------------


--------------------------------------- Iteration      5(  13)  ---------------------------------------


    POTLOK:  cpu time    0.0394: real time    0.0416
    SETDIJ:  cpu time    0.0023: real time    0.0023
    EDDIAG:  cpu time    0.1997: real time    0.2001
  RMM-DIIS:  cpu time    0.2526: real time    0.2533
    ORTHCH:  cpu time    0.0473: real time    0.0473
       DOS:  cpu time    0.0005: real time    0.0005
    CHARGE:  cpu time    0.0326: real time    0.0326
    MIXING:  cpu time    0.0015: real time    0.0015
    --------------------------------------------
      LOOP:  cpu time    0.5758: real time    0.5792

 eigenvalue-minimisations  :   484
 total energy-change (2. order) :-0.1258662E-04  (-0.1345670E-06)
 number of electron     156.9999960 magnetization 
 augmentation part       11.5618104 magnetization 

 Broyden mixing:
  rms(total) = 0.11613E-03    rms(broyden)= 0.11609E-03
  rms(prec ) = 0.20535E-03
  weight for this iteration     100.00

 eigenvalues of (default mixing * dielectric matrix)
  average eigenvalue GAMMA=   1.9642
  6.5978  3.0164  2.4599  1.9358  1.9358  1.3002  1.3002  0.9904  0.9904  1.0667
  1.0667  0.9099

 Free energy of the ion-electron system (eV)
  ---------------------------------------------------
  alpha Z        PSCENC =        96.77598676
  Ewald energy   TEWEN  =     16147.10084242
  -Hartree energ DENC   =    -22331.20460649
  -exchange      EXHF   =         0.00000000
  -V(xc)+E(xc)   XCENC  =       559.23971523
  PAW double counting   =     16774.91112093   -16978.26237186
  entropy T*S    EENTRO =        -0.01621207
  eigenvalues    EBANDS =     -1759.81361918
  atomic energy  EATOM  =      7163.56118773
  Solvation  Ediel_sol  =         0.00000000
  ---------------------------------------------------
  free energy    TOTEN  =      -327.70795652 eV

  energy without entropy =     -327.69174445  energy(sigma->0) =     -327.69985049


--------------------------------------------------------------------------------------------------------


--------------------------------------- Iteration      5(  14)  ---------------------------------------


    POTLOK:  cpu time    0.0373: real time    0.0408
    SETDIJ:  cpu time    0.0022: real time    0.0022
    EDDIAG:  cpu time    0.2001: real time    0.2005
  RMM-DIIS:  cpu time    0.2587: real time    0.2615
    ORTHCH:  cpu time    0.0470: real time    0.0471
       DOS:  cpu time    0.0009: real time    0.0009
    CHARGE:  cpu time    0.0326: real time    0.0326
    MIXING:  cpu time    0.0016: real time    0.0016
    --------------------------------------------
      LOOP:  cpu time    0.5814: real time    0.5872

 eigenvalue-minimisations  :   483
 total energy-change (2. order) :-0.1006059E-04  (-0.8722419E-07)
 number of electron     156.9999960 magnetization 
 augmentation part       11.5618025 magnetization 

 Broyden mixing:
  rms(total) = 0.62187E-04    rms(broyden)= 0.62136E-04
  rms(prec ) = 0.10143E-03
  weight for this iteration     100.00

 eigenvalues of (default mixing * dielectric matrix)
  average eigenvalue GAMMA=   2.0151
  7.1002  3.5579  2.5555  2.2530  1.6373  1.6373  1.3378  1.3378  0.9697  0.9697
  0.9876  0.9876  0.8640

 Free energy of the ion-electron system (eV)
  ---------------------------------------------------
  alpha Z        PSCENC =        96.77598676
  Ewald energy   TEWEN  =     16147.10084242
  -Hartree energ DENC   =    -22331.17291114
  -exchange      EXHF   =         0.00000000
  -V(xc)+E(xc)   XCENC  =       559.24010162
  PAW double counting   =     16774.96513482   -16978.31668714
  entropy T*S    EENTRO =        -0.01621199
  eigenvalues    EBANDS =     -1759.84540966
  atomic energy  EATOM  =      7163.56118773
  Solvation  Ediel_sol  =         0.00000000
  ---------------------------------------------------
  free energy    TOTEN  =      -327.70796658 eV

  energy without entropy =     -327.69175459  energy(sigma->0) =     -327.69986059


--------------------------------------------------------------------------------------------------------


--------------------------------------- Iteration      5(  15)  ---------------------------------------


    POTLOK:  cpu time    0.0371: real time    0.0408
    SETDIJ:  cpu time    0.0023: real time    0.0023
    EDDIAG:  cpu time    0.2002: real time    0.2006
  RMM-DIIS:  cpu time    0.2355: real time    0.2362
    ORTHCH:  cpu time    0.0464: real time    0.0465
       DOS:  cpu time    0.0014: real time    0.0014
    CHARGE:  cpu time    0.0325: real time    0.0325
    MIXING:  cpu time    0.0016: real time    0.0016
    --------------------------------------------
      LOOP:  cpu time    0.5561: real time    0.5619

 eigenvalue-minimisations  :   446
 total energy-change (2. order) :-0.3528412E-05  (-0.2747215E-07)
 number of electron     156.9999960 magnetization 
 augmentation part       11.5618160 magnetization 

 Broyden mixing:
  rms(total) = 0.33454E-04    rms(broyden)= 0.33394E-04
  rms(prec ) = 0.55182E-04
  weight for this iteration     100.00

 eigenvalues of (default mixing * dielectric matrix)
  average eigenvalue GAMMA=   2.0850
  7.6706  4.2645  2.6638  2.3976  1.8186  1.8186  1.2939  1.2939  1.2375  0.9749
  0.9749  1.0197  0.9681  0.7934

 Free energy of the ion-electron system (eV)
  ---------------------------------------------------
  alpha Z        PSCENC =        96.77598676
  Ewald energy   TEWEN  =     16147.10084242
  -Hartree energ DENC   =    -22331.15792503
  -exchange      EXHF   =         0.00000000
  -V(xc)+E(xc)   XCENC  =       559.24009527
  PAW double counting   =     16774.97617201   -16978.32739895
  entropy T*S    EENTRO =        -0.01621191
  eigenvalues    EBANDS =     -1759.86071841
  atomic energy  EATOM  =      7163.56118773
  Solvation  Ediel_sol  =         0.00000000
  ---------------------------------------------------
  free energy    TOTEN  =      -327.70797011 eV

  energy without entropy =     -327.69175820  energy(sigma->0) =     -327.69986415


--------------------------------------------------------------------------------------------------------


--------------------------------------- Iteration      5(  16)  ---------------------------------------


    POTLOK:  cpu time    0.0409: real time    0.0413
    SETDIJ:  cpu time    0.0022: real time    0.0022
    EDDIAG:  cpu time    0.2000: real time    0.2000
  RMM-DIIS:  cpu time    0.2112: real time    0.2128
    ORTHCH:  cpu time    0.0476: real time    0.0476
       DOS:  cpu time    0.0009: real time    0.0009
    CHARGE:  cpu time    0.0325: real time    0.0325
    MIXING:  cpu time    0.0018: real time    0.0018
    --------------------------------------------
      LOOP:  cpu time    0.5380: real time    0.5391

 eigenvalue-minimisations  :   366
 total energy-change (2. order) :-0.2423483E-05  (-0.1271566E-07)
 number of electron     156.9999960 magnetization 
 augmentation part       11.5618074 magnetization 

 Broyden mixing:
  rms(total) = 0.30799E-04    rms(broyden)= 0.30778E-04
  rms(prec ) = 0.40873E-04
  weight for this iteration     100.00

 eigenvalues of (default mixing * dielectric matrix)
  average eigenvalue GAMMA=   2.1414
  8.3592  4.9456  2.8223  2.5307  2.0702  1.5777  1.5777  1.3086  1.3086  0.9718
  0.9718  1.0650  1.0266  0.8980  0.6877

 Free energy of the ion-electron system (eV)
  ---------------------------------------------------
  alpha Z        PSCENC =        96.77598676
  Ewald energy   TEWEN  =     16147.10084242
  -Hartree energ DENC   =    -22331.15225031
  -exchange      EXHF   =         0.00000000
  -V(xc)+E(xc)   XCENC  =       559.24010846
  PAW double counting   =     16775.00959480   -16978.36110473
  entropy T*S    EENTRO =        -0.01621190
  eigenvalues    EBANDS =     -1759.86612577
  atomic energy  EATOM  =      7163.56118773
  Solvation  Ediel_sol  =         0.00000000
  ---------------------------------------------------
  free energy    TOTEN  =      -327.70797253 eV

  energy without entropy =     -327.69176063  energy(sigma->0) =     -327.69986658


--------------------------------------------------------------------------------------------------------


--------------------------------------- Iteration      5(  17)  ---------------------------------------


    POTLOK:  cpu time    0.0376: real time    0.0417
    SETDIJ:  cpu time    0.0023: real time    0.0023
    EDDIAG:  cpu time    0.1998: real time    0.1997
  RMM-DIIS:  cpu time    0.2022: real time    0.2024
    ORTHCH:  cpu time    0.0469: real time    0.0469
       DOS:  cpu time    0.0014: real time    0.0014
    CHARGE:  cpu time    0.0322: real time    0.0322
    MIXING:  cpu time    0.0019: real time    0.0018
    --------------------------------------------
      LOOP:  cpu time    0.5233: real time    0.5285

 eigenvalue-minimisations  :   273
 total energy-change (2. order) :-0.1025564E-05  (-0.5372447E-08)
 number of electron     156.9999960 magnetization 
 augmentation part       11.5618140 magnetization 

 Broyden mixing:
  rms(total) = 0.11711E-04    rms(broyden)= 0.11691E-04
  rms(prec ) = 0.17832E-04
  weight for this iteration     100.00

 eigenvalues of (default mixing * dielectric matrix)
  average eigenvalue GAMMA=   2.1383
  8.6804  5.2077  2.6530  2.4512  2.4512  1.7090  1.7090  1.3007  1.3007  1.1379
  1.1379  0.9695  0.9695  1.0054  0.8864  0.6426

 Free energy of the ion-electron system (eV)
  ---------------------------------------------------
  alpha Z        PSCENC =        96.77598676
  Ewald energy   TEWEN  =     16147.10084242
  -Hartree energ DENC   =    -22331.14920723
  -exchange      EXHF   =         0.00000000
  -V(xc)+E(xc)   XCENC  =       559.24008487
  PAW double counting   =     16775.02148718   -16978.37279799
  entropy T*S    EENTRO =        -0.01621194
  eigenvalues    EBANDS =     -1759.86934536
  atomic energy  EATOM  =      7163.56118773
  Solvation  Ediel_sol  =         0.00000000
  ---------------------------------------------------
  free energy    TOTEN  =      -327.70797356 eV

  energy without entropy =     -327.69176162  energy(sigma->0) =     -327.69986759


--------------------------------------------------------------------------------------------------------


--------------------------------------- Iteration      5(  18)  ---------------------------------------


    POTLOK:  cpu time    0.0375: real time    0.0411
    SETDIJ:  cpu time    0.0023: real time    0.0023
    EDDIAG:  cpu time    0.1992: real time    0.2030
  RMM-DIIS:  cpu time    0.1835: real time    0.1839
    ORTHCH:  cpu time    0.0468: real time    0.0469
       DOS:  cpu time    0.0011: real time    0.0011
    --------------------------------------------
      LOOP:  cpu time    0.4704: real time    0.4783

 eigenvalue-minimisations  :   197
 total energy-change (2. order) :-0.4287213E-06  (-0.2207174E-08)
 number of electron     156.9999960 magnetization 
 augmentation part       11.5618140 magnetization 

 Free energy of the ion-electron system (eV)
  ---------------------------------------------------
  alpha Z        PSCENC =        96.77598676
  Ewald energy   TEWEN  =     16147.10084242
  -Hartree energ DENC   =    -22331.14789558
  -exchange      EXHF   =         0.00000000
  -V(xc)+E(xc)   XCENC  =       559.24008141
  PAW double counting   =     16775.01732703   -16978.36870694
  entropy T*S    EENTRO =        -0.01621196
  eigenvalues    EBANDS =     -1759.87058486
  atomic energy  EATOM  =      7163.56118773
  Solvation  Ediel_sol  =         0.00000000
  ---------------------------------------------------
  free energy    TOTEN  =      -327.70797399 eV

  energy without entropy =     -327.69176203  energy(sigma->0) =     -327.69986801


--------------------------------------------------------------------------------------------------------


 average (electrostatic) potential at core
  the test charge radii are     0.6991  0.7089  0.9521
  (the norm of the test charge is              1.0000)
       1 -57.4976       2 -57.4781       3 -57.4646       4 -57.4975       5 -57.9524
       6 -57.4842       7 -57.6273       8 -57.7959       9 -57.5384      10 -57.6959
      11 -57.6565      12 -57.5002      13 -57.5560      14 -57.4445      15 -57.4565
      16 -57.6046      17 -57.8620      18 -58.8460      19 -58.9244      20 -57.4870
      21 -57.8761      22 -57.6266      23 -57.4616      24 -57.4992      25 -57.4403
      26 -57.4620      27 -57.6082      28 -57.9516      29 -57.8640      30 -57.6285
      31 -58.8771      32 -57.5327      33 -57.8706      34 -57.6481      35 -57.4564
      36 -74.8038      37 -40.6876
 
 
 
 E-fermi :  -1.3281     XC(G=0):  -3.1375     alpha+bet : -2.6204


 k-point     1 :       0.0000    0.0000    0.0000
  band No.  band energies     occupation 
      1     -24.6927      2.00000
      2     -21.5409      2.00000
      3     -21.1543      2.00000
      4     -20.7096      2.00000
      5     -19.9706      2.00000
      6     -19.5362      2.00000
      7     -19.3004      2.00000
      8     -19.2866      2.00000
      9     -19.2409      2.00000
     10     -19.2263      2.00000
     11     -19.0696      2.00000
     12     -17.8265      2.00000
     13     -17.5938      2.00000
     14     -17.3812      2.00000
     15     -17.2554      2.00000
     16     -16.7688      2.00000
     17     -15.7096      2.00000
     18     -15.3279      2.00000
     19     -15.1697      2.00000
     20     -15.0499      2.00000
     21     -14.8498      2.00000
     22     -14.2774      2.00000
     23     -13.9639      2.00000
     24     -13.7500      2.00000
     25     -13.6119      2.00000
     26     -13.1339      2.00000
     27     -12.9177      2.00000
     28     -12.4473      2.00000
     29     -12.2482      2.00000
     30     -12.2238      2.00000
     31     -11.7494      2.00000
     32     -11.7383      2.00000
     33     -11.6272      2.00000
     34     -10.9260      2.00000
     35     -10.8697      2.00000
     36     -10.5978      2.00000
     37     -10.3440      2.00000
     38     -10.3359      2.00000
     39     -10.1266      2.00000
     40     -10.0448      2.00000
     41      -9.4859      2.00000
     42      -9.4500      2.00000
     43      -9.1787      2.00000
     44      -9.0101      2.00000
     45      -8.5871      2.00000
     46      -8.4818      2.00000
     47      -8.3751      2.00000
     48      -8.2586      2.00000
     49      -8.2249      2.00000
     50      -8.1596      2.00000
     51      -8.1578      2.00000
     52      -8.1324      2.00000
     53      -8.1233      2.00000
     54      -7.9944      2.00000
     55      -7.9213      2.00000
     56      -7.8769      2.00000
     57      -7.7057      2.00000
     58      -7.6060      2.00000
     59      -7.5457      2.00000
     60      -7.3237      2.00000
     61      -7.2108      2.00000
     62      -6.9608      2.00000
     63      -6.9532      2.00000
     64      -6.8481      2.00000
     65      -6.7941      2.00000
     66      -6.7383      2.00000
     67      -6.7094      2.00000
     68      -6.2680      2.00000
     69      -5.3603      2.00000
     70      -5.3252      2.00000
     71      -5.1400      2.00000
     72      -4.9844      2.00000
     73      -4.8158      2.00000
     74      -4.8009      2.00000
     75      -4.6971      2.00000
     76      -3.6541      2.00000
     77      -2.4526      2.00000
     78      -2.4051      2.00000
     79      -2.3533      2.00000
     80      -2.1589      2.00000
     81      -0.7591      0.00000
     82      -0.2819      0.00000
     83      -0.0595      0.00000
     84       0.2372      0.00000
     85       0.3707      0.00000
     86       1.1708      0.00000
     87       1.2021      0.00000
     88       1.2374      0.00000
     89       1.6790      0.00000
     90       1.9388      0.00000
     91       2.2046      0.00000
     92       2.2983      0.00000
     93       2.3330      0.00000
     94       2.4007      0.00000
     95       2.4807      0.00000
     96       2.7529      0.00000
     97       2.8603      0.00000
     98       2.8794      0.00000

 k-point     2 :       0.5000    0.0000    0.0000
  band No.  band energies     occupation 
      1     -24.6926      2.00000
      2     -21.5439      2.00000
      3     -21.2164      2.00000
      4     -20.3251      2.00000
      5     -20.1811      2.00000
      6     -19.9060      2.00000
      7     -19.6377      2.00000
      8     -19.5450      2.00000
      9     -18.8213      2.00000
     10     -18.5869      2.00000
     11     -18.4392      2.00000
     12     -18.4018      2.00000
     13     -18.0806      2.00000
     14     -17.7800      2.00000
     15     -16.5122      2.00000
     16     -16.3223      2.00000
     17     -16.1894      2.00000
     18     -15.9820      2.00000
     19     -14.9917      2.00000
     20     -14.7339      2.00000
     21     -14.5499      2.00000
     22     -14.1531      2.00000
     23     -14.0750      2.00000
     24     -13.9518      2.00000
     25     -13.3650      2.00000
     26     -13.1294      2.00000
     27     -12.9394      2.00000
     28     -12.7837      2.00000
     29     -12.3810      2.00000
     30     -12.0425      2.00000
     31     -11.9632      2.00000
     32     -11.9170      2.00000
     33     -11.1887      2.00000
     34     -11.1440      2.00000
     35     -10.9158      2.00000
     36     -10.8229      2.00000
     37     -10.5851      2.00000
     38      -9.9795      2.00000
     39      -9.6594      2.00000
     40      -9.6108      2.00000
     41      -9.5742      2.00000
     42      -9.2845      2.00000
     43      -8.9651      2.00000
     44      -8.9619      2.00000
     45      -8.7914      2.00000
     46      -8.6815      2.00000
     47      -8.3904      2.00000
     48      -8.3487      2.00000
     49      -8.2848      2.00000
     50      -8.2343      2.00000
     51      -8.1961      2.00000
     52      -8.1586      2.00000
     53      -8.1247      2.00000
     54      -8.0868      2.00000
     55      -8.0570      2.00000
     56      -7.9994      2.00000
     57      -7.9804      2.00000
     58      -7.8446      2.00000
     59      -7.5069      2.00000
     60      -7.4132      2.00000
     61      -7.3168      2.00000
     62      -7.2452      2.00000
     63      -7.2047      2.00000
     64      -6.4100      2.00000
     65      -6.0918      2.00000
     66      -6.0754      2.00000
     67      -6.0518      2.00000
     68      -5.9295      2.00000
     69      -5.8827      2.00000
     70      -5.7455      2.00000
     71      -5.5454      2.00000
     72      -5.4159      2.00000
     73      -5.3480      2.00000
     74      -4.1237      2.00000
     75      -3.7161      2.00000
     76      -3.5297      2.00000
     77      -3.5128      2.00000
     78      -3.4684      2.00000
     79      -1.2999      0.42484
     80      -1.1962      0.00019
     81      -1.1489      0.00000
     82      -0.8936      0.00000
     83       0.1253      0.00000
     84       0.4135      0.00000
     85       0.9107      0.00000
     86       1.0320      0.00000
     87       1.1298      0.00000
     88       1.4481      0.00000
     89       1.4847      0.00000
     90       1.5926      0.00000
     91       1.7353      0.00000
     92       1.8146      0.00000
     93       1.8348      0.00000
     94       2.3523      0.00000
     95       2.6130      0.00000
     96       2.7242      0.00000
     97       2.7553      0.00000
     98       3.1993      0.00000

 k-point     3 :       0.0000    0.3333    0.0000
  band No.  band energies     occupation 
      1     -24.6860      2.00000
      2     -21.4004      2.00000
      3     -20.9462      2.00000
      4     -20.9337      2.00000
      5     -20.4681      2.00000
      6     -20.2872      2.00000
      7     -19.6140      2.00000
      8     -18.9918      2.00000
      9     -18.8512      2.00000
     10     -18.4291      2.00000
     11     -18.3223      2.00000
     12     -17.9139      2.00000
     13     -17.7565      2.00000
     14     -17.1529      2.00000
     15     -16.5632      2.00000
     16     -16.4836      2.00000
     17     -16.2952      2.00000
     18     -15.9682      2.00000
     19     -15.6393      2.00000
     20     -15.5612      2.00000
     21     -15.2988      2.00000
     22     -14.8608      2.00000
     23     -14.3458      2.00000
     24     -13.9621      2.00000
     25     -13.7643      2.00000
     26     -12.8137      2.00000
     27     -12.4247      2.00000
     28     -12.1587      2.00000
     29     -11.9186      2.00000
     30     -11.8063      2.00000
     31     -11.7017      2.00000
     32     -11.5727      2.00000
     33     -11.0038      2.00000
     34     -10.8491      2.00000
     35     -10.5242      2.00000
     36     -10.3572      2.00000
     37     -10.3049      2.00000
     38      -9.8751      2.00000
     39      -9.8323      2.00000
     40      -9.5575      2.00000
     41      -9.4829      2.00000
     42      -9.3473      2.00000
     43      -9.1229      2.00000
     44      -8.9510      2.00000
     45      -8.9258      2.00000
     46      -8.8599      2.00000
     47      -8.8279      2.00000
     48      -8.6335      2.00000
     49      -8.3514      2.00000
     50      -8.3351      2.00000
     51      -8.2630      2.00000
     52      -8.1828      2.00000
     53      -8.1328      2.00000
     54      -8.1286      2.00000
     55      -8.0863      2.00000
     56      -8.0380      2.00000
     57      -7.9981      2.00000
     58      -7.7785      2.00000
     59      -7.6091      2.00000
     60      -7.4751      2.00000
     61      -7.2799      2.00000
     62      -7.1480      2.00000
     63      -6.8597      2.00000
     64      -6.6842      2.00000
     65      -6.5489      2.00000
     66      -6.3969      2.00000
     67      -6.1227      2.00000
     68      -5.8560      2.00000
     69      -5.8486      2.00000
     70      -5.5559      2.00000
     71      -5.4487      2.00000
     72      -5.3423      2.00000
     73      -4.7147      2.00000
     74      -4.3878      2.00000
     75      -4.2661      2.00000
     76      -3.9445      2.00000
     77      -3.7138      2.00000
     78      -3.4977      2.00000
     79      -1.3048      0.50907
     80      -1.1767      0.00002
     81      -1.0272      0.00000
     82      -0.6315      0.00000
     83      -0.4161      0.00000
     84       0.0836      0.00000
     85       0.5096      0.00000
     86       1.0121      0.00000
     87       1.1494      0.00000
     88       1.3454      0.00000
     89       1.5682      0.00000
     90       1.6630      0.00000
     91       1.6967      0.00000
     92       1.9329      0.00000
     93       2.3543      0.00000
     94       2.3704      0.00000
     95       2.5210      0.00000
     96       2.5415      0.00000
     97       2.6067      0.00000
     98       2.7903      0.00000

 k-point     4 :       0.5000    0.3333    0.0000
  band No.  band energies     occupation 
      1     -24.6860      2.00000
      2     -21.3249      2.00000
      3     -21.2369      2.00000
      4     -20.6694      2.00000
      5     -20.4720      2.00000
      6     -20.1136      2.00000
      7     -19.7838      2.00000
      8     -19.4606      2.00000
      9     -18.8335      2.00000
     10     -18.1244      2.00000
     11     -18.0135      2.00000
     12     -17.6651      2.00000
     13     -17.3756      2.00000
     14     -17.2170      2.00000
     15     -17.0578      2.00000
     16     -16.9149      2.00000
     17     -16.7882      2.00000
     18     -16.3233      2.00000
     19     -15.3663      2.00000
     20     -15.1775      2.00000
     21     -14.7832      2.00000
     22     -14.5266      2.00000
     23     -14.1397      2.00000
     24     -13.8461      2.00000
     25     -13.6229      2.00000
     26     -13.4591      2.00000
     27     -13.1427      2.00000
     28     -12.7179      2.00000
     29     -12.2724      2.00000
     30     -11.4843      2.00000
     31     -11.2298      2.00000
     32     -11.0033      2.00000
     33     -10.8982      2.00000
     34     -10.7643      2.00000
     35     -10.6798      2.00000
     36     -10.4276      2.00000
     37     -10.1521      2.00000
     38      -9.7189      2.00000
     39      -9.6429      2.00000
     40      -9.4904      2.00000
     41      -9.3378      2.00000
     42      -9.2855      2.00000
     43      -9.1970      2.00000
     44      -9.1200      2.00000
     45      -8.9645      2.00000
     46      -8.8933      2.00000
     47      -8.6601      2.00000
     48      -8.6501      2.00000
     49      -8.5650      2.00000
     50      -8.4636      2.00000
     51      -8.3586      2.00000
     52      -8.2726      2.00000
     53      -8.2596      2.00000
     54      -8.1609      2.00000
     55      -8.1259      2.00000
     56      -8.1223      2.00000
     57      -8.0290      2.00000
     58      -8.0082      2.00000
     59      -7.8039      2.00000
     60      -7.4195      2.00000
     61      -7.1521      2.00000
     62      -7.0741      2.00000
     63      -6.9865      2.00000
     64      -6.6763      2.00000
     65      -6.4258      2.00000
     66      -6.2453      2.00000
     67      -6.1078      2.00000
     68      -5.7525      2.00000
     69      -5.6524      2.00000
     70      -5.5589      2.00000
     71      -5.1179      2.00000
     72      -5.0078      2.00000
     73      -4.7864      2.00000
     74      -4.6932      2.00000
     75      -4.4029      2.00000
     76      -4.2027      2.00000
     77      -3.9287      2.00000
     78      -3.5539      2.00000
     79      -1.2898      0.27840
     80      -0.9686      0.00000
     81      -0.5183      0.00000
     82      -0.4037      0.00000
     83      -0.2406      0.00000
     84       0.0821      0.00000
     85       0.3504      0.00000
     86       0.5345      0.00000
     87       0.9336      0.00000
     88       1.1175      0.00000
     89       1.2631      0.00000
     90       1.4496      0.00000
     91       1.6009      0.00000
     92       1.9430      0.00000
     93       2.0853      0.00000
     94       2.5024      0.00000
     95       2.6929      0.00000
     96       2.7736      0.00000
     97       2.8968      0.00000
     98       3.0258      0.00000


--------------------------------------------------------------------------------------------------------


 soft charge-density along one line, spin component           1
         0         1         2         3         4         5         6         7         8         9
 total charge-density along one line
 
 pseudopotential strength for first ion, spin component:           1
 10.178  13.534   0.001  -0.000   0.000  -0.002   0.000  -0.001
 13.534  17.996   0.001  -0.000   0.000  -0.003   0.000  -0.001
  0.001   0.001  -4.310   0.000  -0.001   8.430  -0.000   0.001
 -0.000  -0.000   0.000  -4.302  -0.000  -0.000   8.419   0.000
  0.000   0.000  -0.001  -0.000  -4.311   0.001   0.000   8.431
 -0.002  -0.003   8.430  -0.000   0.001 -18.623   0.000  -0.002
  0.000   0.000  -0.000   8.419   0.000   0.000 -18.611  -0.000
 -0.001  -0.001   0.001   0.000   8.431  -0.002  -0.000 -18.623
 total augmentation occupancy for first ion, spin component:           1
  8.200  -3.649   0.067   0.002   0.008   0.010   0.000   0.002
 -3.649   1.680  -0.035  -0.002  -0.008  -0.005  -0.000  -0.001
  0.067  -0.035   1.819   0.001   0.023   0.167   0.000   0.003
  0.002  -0.002   0.001   1.205   0.001   0.000   0.071   0.000
  0.008  -0.008   0.023   0.001   1.828   0.004   0.000   0.169
  0.010  -0.005   0.167   0.000   0.004   0.017   0.000   0.000
  0.000  -0.000   0.000   0.071   0.000   0.000   0.005   0.000
  0.002  -0.001   0.003   0.000   0.169   0.000   0.000   0.017


------------------------ aborting loop because EDIFF is reached ----------------------------------------


    CHARGE:  cpu time    0.0328: real time    0.0329
    FORLOC:  cpu time    0.0057: real time    0.0056
    FORNL :  cpu time    0.1298: real time    0.1301
    STRESS:  cpu time    0.3820: real time    0.3832
    FORCOR:  cpu time    0.0398: real time    0.0399
    FORHAR:  cpu time    0.0141: real time    0.0141
    MIXING:  cpu time    0.0018: real time    0.0018
    OFIELD:  cpu time    0.0000: real time    0.0000

  FORCE on cell =-STRESS in cart. coord.  units (eV):
  Direction    XX          YY          ZZ          XY          YZ          ZX
  --------------------------------------------------------------------------------------
  Alpha Z    96.77599    96.77599    96.77599
  Ewald   21088.68420 21378.10492-26319.70226    -6.86228   -11.70486     2.41987
  Hartree 21179.27011 21374.99682-20223.12286    -1.10820    -9.78817     2.15471
  E(xc)    -613.88330  -613.58710  -633.17339    -0.02315    -0.00253    -0.00169
  Local  -43874.17820-44341.03601 44619.19761     6.79987    21.24163    -4.49220
  n-local  -170.79681  -170.49159  -165.41783    -0.02073     0.04193    -0.04930
  augment    27.13816    26.98522    28.29081     0.00562     0.00433    -0.00009
  Kinetic  2269.36967  2259.37473  2599.64680     0.71746     0.03349     0.17926
  Fock        0.00000     0.00000     0.00000     0.00000     0.00000     0.00000
  -------------------------------------------------------------------------------------
  Total       2.37981    11.12296     2.49486    -0.49142    -0.17418     0.21055
  in kB       2.69457    12.59411     2.82484    -0.55641    -0.19721     0.23840
  external pressure =        6.04 kB  Pullay stress =        0.00 kB


 VOLUME and BASIS-vectors are now :
 -----------------------------------------------------------------------------
  energy-cutoff  :      500.00
  volume of cell :     1415.02
      direct lattice vectors                 reciprocal lattice vectors
    12.796623927  0.001248230  0.000072077     0.078145612 -0.000007635 -0.000000451
     0.000719892  7.368048643 -0.001620692    -0.000013239  0.135721153  0.000030039
     0.000086211 -0.003321641 15.007749500    -0.000000377  0.000014657  0.066632245

  length of vectors
    12.796623988  7.368048857 15.007749868     0.078145612  0.135721157  0.066632247


 FORCES acting on ions
    electron-ion (+dipol)            ewald-force                    non-local-force                 convergence-correction
 -----------------------------------------------------------------------------------------------
   0.218E+02 0.782E+01 0.117E+02   -.220E+02 -.883E+01 -.117E+02   0.352E+00 -.255E+00 0.345E-01   0.112E-04 0.109E-04 -.292E-04
   -.821E+00 0.410E-02 0.771E+01   0.116E+01 0.151E-01 -.768E+01   0.153E+00 0.120E-01 -.546E-01   -.107E-05 -.522E-06 -.139E-04
   0.628E+01 0.393E+01 0.873E+01   -.648E+01 -.409E+01 -.872E+01   0.570E-01 0.704E-01 -.409E-02   0.337E-05 0.755E-05 -.163E-04
   0.312E+02 0.397E+00 0.131E+02   -.327E+02 -.443E+00 -.132E+02   -.590E+00 -.482E-01 0.150E-01   0.219E-04 0.275E-06 -.414E-04
   -.363E+01 0.239E+02 0.401E+02   0.200E+01 -.223E+02 -.404E+02   -.105E+01 0.270E+01 -.666E-01   -.112E-04 0.212E-04 -.822E-04
   0.157E+02 0.343E+00 0.201E+02   -.143E+02 -.335E+00 -.200E+02   0.642E+00 0.867E-01 -.153E+00   -.960E-05 -.672E-06 -.614E-04
   0.214E+02 0.273E+02 0.382E+02   -.212E+02 -.287E+02 -.382E+02   -.459E-01 -.606E+00 0.222E-01   -.340E-05 0.242E-04 -.739E-04
   -.248E+02 0.326E+00 0.212E+02   0.282E+02 -.977E-01 -.211E+02   0.689E+00 0.158E+00 0.593E-01   -.347E-04 -.476E-05 -.627E-04
   -.208E+02 0.360E+01 0.118E+02   0.215E+02 -.341E+01 -.118E+02   -.104E+00 0.386E+00 0.205E-01   -.377E-05 0.115E-04 -.245E-04
   -.192E+02 0.836E+00 0.230E+02   0.187E+02 -.933E+00 -.232E+02   -.536E+00 -.883E-01 0.350E+00   -.454E-05 -.141E-05 -.479E-04
   -.270E+02 0.154E+02 0.168E+02   0.276E+02 -.171E+02 -.168E+02   -.517E+00 -.178E-01 -.566E-01   0.142E-04 0.245E-04 -.422E-04
   -.129E+02 0.404E+00 0.100E+02   0.128E+02 -.444E+00 -.100E+02   -.318E+00 -.176E-01 0.524E-02   -.108E-05 -.212E-07 -.186E-04
   0.242E+02 -.516E-01 0.144E+02   -.247E+02 0.489E-01 -.145E+02   0.111E+00 0.792E-02 0.154E+00   0.229E-04 0.132E-05 -.251E-04
   0.233E+01 0.284E+01 0.825E+01   -.281E+01 -.304E+01 -.825E+01   -.194E+00 0.121E+00 -.799E-02   -.151E-05 0.672E-05 -.131E-04
   0.294E+01 0.277E+00 0.931E+01   -.247E+01 -.313E+00 -.931E+01   0.627E+00 -.245E-01 -.122E-01   -.210E-04 0.209E-05 -.149E-04
   0.312E+02 -.330E+00 0.143E+02   -.326E+02 0.103E+01 -.142E+02   0.661E+00 0.498E+00 -.106E-02   0.769E-05 -.790E-05 -.355E-04
   0.454E+02 0.407E+01 0.340E+02   -.447E+02 -.352E+01 -.343E+02   0.228E+01 0.134E+01 -.129E+00   0.282E-04 -.568E-05 -.692E-04
   0.901E+02 -.202E+01 0.728E+02   -.991E+02 0.195E+01 -.706E+02   0.412E+01 -.195E+00 -.240E+01   0.134E-03 -.206E-05 -.109E-03
   -.509E+02 0.716E+02 0.770E+02   0.565E+02 -.798E+02 -.745E+02   -.156E+01 0.338E+01 -.245E+01   -.860E-04 0.133E-03 -.115E-03
   -.132E+02 0.728E-01 0.133E+02   0.115E+02 -.490E-01 -.132E+02   -.105E+01 0.249E-01 -.772E-01   0.202E-04 0.203E-05 -.242E-04
   -.311E+02 0.208E+02 0.368E+02   0.298E+02 -.199E+02 -.371E+02   -.260E+01 0.162E+01 -.133E+00   -.586E-05 0.275E-04 -.667E-04
   -.530E+02 0.694E+00 0.350E+02   0.553E+02 -.935E+00 -.351E+02   0.115E+01 -.888E-01 0.531E-01   -.256E-04 0.670E-05 -.523E-04
   -.172E+02 0.728E+01 0.992E+01   0.179E+02 -.805E+01 -.993E+01   0.355E+00 -.155E+00 0.589E-02   -.907E-05 0.185E-04 -.175E-04
   0.215E+02 -.836E+01 0.116E+02   -.217E+02 0.950E+01 -.116E+02   0.344E+00 0.305E+00 0.430E-01   0.105E-04 -.132E-04 -.296E-04
   0.261E+01 -.332E+01 0.824E+01   -.313E+01 0.360E+01 -.823E+01   -.192E+00 -.925E-01 -.676E-02   -.155E-05 -.712E-05 -.131E-04
   0.650E+01 -.374E+01 0.863E+01   -.671E+01 0.384E+01 -.862E+01   0.486E-01 -.102E+00 -.618E-02   0.370E-05 -.874E-05 -.164E-04
   0.312E+02 0.443E+00 0.140E+02   -.326E+02 -.121E+01 -.140E+02   0.677E+00 -.541E+00 0.998E-02   0.653E-05 0.827E-05 -.360E-04
   -.286E+01 -.211E+02 0.355E+02   0.119E+01 0.193E+02 -.357E+02   -.102E+01 -.279E+01 -.157E+00   -.115E-04 -.160E-04 -.811E-04
   0.435E+02 -.568E+01 0.322E+02   -.427E+02 0.537E+01 -.324E+02   0.252E+01 -.130E+01 -.176E+00   0.262E-04 0.421E-05 -.692E-04
   0.207E+02 -.246E+02 0.362E+02   -.207E+02 0.258E+02 -.363E+02   -.171E+00 0.610E+00 0.395E-01   0.978E-06 -.215E-04 -.736E-04
   -.477E+02 -.694E+02 0.736E+02   0.532E+02 0.771E+02 -.712E+02   -.152E+01 -.366E+01 -.243E+01   -.783E-04 -.123E-03 -.113E-03
   -.205E+02 -.411E+01 0.118E+02   0.211E+02 0.398E+01 -.118E+02   -.861E-01 -.366E+00 0.190E-01   -.577E-05 -.146E-04 -.241E-04
   -.289E+02 -.218E+02 0.336E+02   0.273E+02 0.211E+02 -.338E+02   -.262E+01 -.144E+01 -.194E+00   0.186E-05 -.260E-04 -.654E-04
   -.262E+02 -.156E+02 0.163E+02   0.269E+02 0.175E+02 -.162E+02   -.383E+00 0.796E-01 -.213E-01   0.133E-04 -.308E-04 -.414E-04
   -.174E+02 -.725E+01 0.987E+01   0.181E+02 0.798E+01 -.987E+01   0.387E+00 0.133E+00 0.119E-02   -.955E-05 -.177E-04 -.174E-04
   0.605E+00 -.432E+01 0.315E+03   -.135E+01 0.499E+01 -.330E+03   -.304E+00 -.152E-01 0.159E+02   0.146E-04 -.182E-04 -.126E-03
   -.116E+01 -.348E+00 -.116E+04   0.114E+01 0.411E+00 0.116E+04   -.719E-03 -.607E-01 -.476E+01   0.957E-08 0.957E-05 -.383E-03
 -----------------------------------------------------------------------------------------------
   -.135E+00 0.305E+00 -.353E+01   -.711E-14 -.521E-13 0.227E-12   0.320E+00 -.345E+00 0.346E+01   0.160E-04 -.144E-06 -.215E-02
 
 
 POSITION                                       TOTAL-FORCE (eV/Angst)
 -----------------------------------------------------------------------------------
      2.13291      1.23990      3.75246         0.172730     -1.264661      0.051117
     -0.00503     -0.00102      3.75213         0.491576      0.032298     -0.025276
      0.71362      1.22850      3.75120        -0.140824     -0.089287      0.009985
      2.86113      0.00015      3.75287        -2.096743     -0.092935      0.002265
      6.41883      1.19613      3.74414        -2.684784      4.244838     -0.371695
      4.24392     -0.00201      3.75034         2.076904      0.095825     -0.048032
      4.97192      1.24218      3.73674         0.107610     -2.015879     -0.047700
      7.07718     -0.00258      3.76451         4.074825      0.386550      0.118861
     10.65799      1.22393      3.75257         0.561695      0.575947      0.042917
      8.54024      0.00165      3.75080        -1.023309     -0.183451      0.142104
      9.24396      1.24003      3.75674         0.105412     -1.719179     -0.005759
     11.37470      0.00087      3.75099        -0.344182     -0.055741      0.014348
      2.13884      3.68346      3.75055        -0.323301      0.006229      0.057374
      0.00699      2.45453      3.75147        -0.681828     -0.084262     -0.000964
      0.70028      3.68391      3.75041         1.090007     -0.059519     -0.013772
      2.84777      2.44516      3.75722        -0.661738      1.199243      0.038376
      4.24683      2.43555      3.74593         2.941388      1.890433     -0.390023
      5.05274      3.68847      3.69321        -4.952904     -0.265312     -0.207271
      7.04943      2.52370      3.69209         4.105804     -4.796432      0.040560
     10.69812      3.68411      3.75038        -2.799629      0.049788     -0.025309
      8.56913      2.44119      3.74190        -3.949879      2.570796     -0.405509
      9.21470      3.68700      3.73550         3.449823     -0.328915     -0.009440
     11.36730      2.46229      3.75218         1.016036     -0.919649      0.003681
      2.13303      6.12556      3.75140         0.153398      1.438501      0.059820
      0.00752      4.91095      3.75093        -0.711673      0.190796      0.000005
      0.71442      6.13865      3.75026        -0.168524      0.002093      0.008810
      2.84738      4.92296      3.75675        -0.755420     -1.304189      0.042647
      6.41839      6.17455      3.74749        -2.695141     -4.535219     -0.409185
      4.24236      4.93084      3.74651         3.314319     -1.620989     -0.410699
      4.97496      6.12652      3.73703        -0.201313      1.877347     -0.022602
      7.05006      4.85422      3.69124         3.965822      4.039980     -0.039564
     10.65810      6.14358      3.75137         0.489449     -0.494925      0.041965
      8.57157      4.92365      3.74543        -4.204066     -2.188751     -0.435339
      9.24226      6.12604      3.75642         0.274542      1.899803      0.019588
     11.36680      4.90672      3.75167         1.074151      0.858350      0.000856
      6.40418      3.67897      3.38404        -1.049218      0.657799      0.863689
      6.42308      3.62569      5.95514        -0.021015      0.002678      1.309170
 -----------------------------------------------------------------------------------
    total drift:                                0.184970     -0.039768     -0.076516


--------------------------------------------------------------------------------------------------------


  FREE ENERGIE OF THE ION-ELECTRON SYSTEM (eV)
  ---------------------------------------------------
  free  energy   TOTEN  =      -327.70797399 eV

  energy  without entropy=     -327.69176203  energy(sigma->0) =     -327.69986801
 
 d Force =-0.9045962E+00[-0.401E+01, 0.220E+01]  d Energy =-0.8714763E+00-0.331E-01
 d Force = 0.2144182E+03[ 0.200E+03, 0.229E+03]  d Ewald  = 0.5641608E+03-0.350E+03


--------------------------------------------------------------------------------------------------------


    POTLOK:  cpu time    0.0419: real time    0.0420


--------------------------------------------------------------------------------------------------------


 Conjugate gradient step on ions:
 trial-energy change:    0.871476  1 .order    0.844995   -2.280991    3.970981
  (g-gl).g = 0.277E+01      g.g   = 0.254E+01  gl.gl    = 0.199E+02
 g(Force)  = 0.242E+01   g(Stress)= 0.119E+00 ortho     =-0.229E+00
 gamma     =   0.13939
 trial     =   0.90912
 opt step  =   0.32637  (harmonic =   0.33169) maximal distance =0.06647800
 next E    =  -328.987658   (d E  =  -0.40821)


--------------------------------------------------------------------------------------------------------


    WAVPRE:  cpu time    0.0142: real time    0.0170
    FEWALD:  cpu time    0.0006: real time    0.0006
    GENKIN:  cpu time    0.0049: real time    0.0049

 real space projection operators:
  total allocation   :       1838.14 KBytes
  max/ min on nodes  :        468.48        450.34

    ORTHCH:  cpu time    0.0896: real time    0.0899
     LOOP+:  cpu time   12.6536: real time   12.7475


--------------------------------------- Iteration      6(   1)  ---------------------------------------


    POTLOK:  cpu time    0.0388: real time    0.0411
    SETDIJ:  cpu time    0.0023: real time    0.0023
     EDDAV:  cpu time    0.8348: real time    0.8370
       DOS:  cpu time    0.0009: real time    0.0009
    CHARGE:  cpu time    0.0323: real time    0.0344
    MIXING:  cpu time    0.0008: real time    0.0008
    --------------------------------------------
      LOOP:  cpu time    0.9099: real time    0.9165

 eigenvalue-minimisations  :   784
 total energy-change (2. order) :-0.1108195E+01  (-0.1576456E+02)
 number of electron     156.9999939 magnetization 
 augmentation part       11.5718634 magnetization 

 Broyden mixing:
  rms(total) = 0.26337E+00    rms(broyden)= 0.26318E+00
  rms(prec ) = 0.28116E+00
  weight for this iteration     100.00

 Free energy of the ion-electron system (eV)
  ---------------------------------------------------
  alpha Z        PSCENC =        96.77598676
  Ewald energy   TEWEN  =     16505.42839723
  -Hartree energ DENC   =    -22663.53834694
  -exchange      EXHF   =         0.00000000
  -V(xc)+E(xc)   XCENC  =       559.33004364
  PAW double counting   =     16775.02519178   -16978.37666496
  entropy T*S    EENTRO =        -0.01122061
  eigenvalues    EBANDS =     -1787.01074353
  atomic energy  EATOM  =      7163.56118773
  Solvation  Ediel_sol  =         0.00000000
  ---------------------------------------------------
  free energy    TOTEN  =      -328.81616889 eV

  energy without entropy =     -328.80494828  energy(sigma->0) =     -328.81055859


--------------------------------------------------------------------------------------------------------


--------------------------------------- Iteration      6(   2)  ---------------------------------------


    POTLOK:  cpu time    0.0405: real time    0.0409
    SETDIJ:  cpu time    0.0023: real time    0.0023
    EDDIAG:  cpu time    0.2969: real time    0.2972
  RMM-DIIS:  cpu time    0.3721: real time    0.3736
    ORTHCH:  cpu time    0.0470: real time    0.0471
       DOS:  cpu time    0.0010: real time    0.0010
    CHARGE:  cpu time    0.0323: real time    0.0324
    MIXING:  cpu time    0.0008: real time    0.0008
    --------------------------------------------
      LOOP:  cpu time    0.7930: real time    0.7952

 eigenvalue-minimisations  :   784
 total energy-change (2. order) :-0.2324616E+00  (-0.3247972E+00)
 number of electron     156.9999939 magnetization 
 augmentation part       11.5664319 magnetization 

 Broyden mixing:
  rms(total) = 0.15609E+00    rms(broyden)= 0.15601E+00
  rms(prec ) = 0.17412E+00
  weight for this iteration     100.00

 eigenvalues of (default mixing * dielectric matrix)
  average eigenvalue GAMMA=   0.9484
  0.9484

 Free energy of the ion-electron system (eV)
  ---------------------------------------------------
  alpha Z        PSCENC =        96.77598676
  Ewald energy   TEWEN  =     16505.42839723
  -Hartree energ DENC   =    -22668.60316667
  -exchange      EXHF   =         0.00000000
  -V(xc)+E(xc)   XCENC  =       559.54420663
  PAW double counting   =     16925.49242968   -17129.07248207
  entropy T*S    EENTRO =        -0.01143804
  eigenvalues    EBANDS =     -1782.16375175
  atomic energy  EATOM  =      7163.56118773
  Solvation  Ediel_sol  =         0.00000000
  ---------------------------------------------------
  free energy    TOTEN  =      -329.04863050 eV

  energy without entropy =     -329.03719246  energy(sigma->0) =     -329.04291148


--------------------------------------------------------------------------------------------------------


--------------------------------------- Iteration      6(   3)  ---------------------------------------


    POTLOK:  cpu time    0.0374: real time    0.0411
    SETDIJ:  cpu time    0.0023: real time    0.0023
    EDDIAG:  cpu time    0.2960: real time    0.2994
  RMM-DIIS:  cpu time    0.3777: real time    0.3791
    ORTHCH:  cpu time    0.0472: real time    0.0473
       DOS:  cpu time    0.0006: real time    0.0006
    CHARGE:  cpu time    0.0322: real time    0.0322
    MIXING:  cpu time    0.0010: real time    0.0009
    --------------------------------------------
      LOOP:  cpu time    0.7945: real time    0.8030

 eigenvalue-minimisations  :   820
 total energy-change (2. order) : 0.4186039E-01  (-0.1672300E-01)
 number of electron     156.9999939 magnetization 
 augmentation part       11.5700094 magnetization 

 Broyden mixing:
  rms(total) = 0.96331E-01    rms(broyden)= 0.96310E-01
  rms(prec ) = 0.10550E+00
  weight for this iteration     100.00

 eigenvalues of (default mixing * dielectric matrix)
  average eigenvalue GAMMA=   1.3517
  1.0944  1.6090

 Free energy of the ion-electron system (eV)
  ---------------------------------------------------
  alpha Z        PSCENC =        96.77598676
  Ewald energy   TEWEN  =     16505.42839723
  -Hartree energ DENC   =    -22672.51821908
  -exchange      EXHF   =         0.00000000
  -V(xc)+E(xc)   XCENC  =       559.68128207
  PAW double counting   =     16931.30915791   -17134.90976747
  entropy T*S    EENTRO =        -0.01165388
  eigenvalues    EBANDS =     -1778.32314138
  atomic energy  EATOM  =      7163.56118773
  Solvation  Ediel_sol  =         0.00000000
  ---------------------------------------------------
  free energy    TOTEN  =      -329.00677011 eV

  energy without entropy =     -328.99511623  energy(sigma->0) =     -329.00094317


--------------------------------------------------------------------------------------------------------


--------------------------------------- Iteration      6(   4)  ---------------------------------------


    POTLOK:  cpu time    0.0371: real time    0.0410
    SETDIJ:  cpu time    0.0024: real time    0.0023
    EDDIAG:  cpu time    0.2001: real time    0.2005
  RMM-DIIS:  cpu time    0.3723: real time    0.3781
    ORTHCH:  cpu time    0.0480: real time    0.0481
       DOS:  cpu time    0.0010: real time    0.0007
    CHARGE:  cpu time    0.0320: real time    0.0323
    MIXING:  cpu time    0.0010: real time    0.0010
    --------------------------------------------
      LOOP:  cpu time    0.6939: real time    0.7040

 eigenvalue-minimisations  :   793
 total energy-change (2. order) : 0.1617954E-01  (-0.8016956E-02)
 number of electron     156.9999939 magnetization 
 augmentation part       11.5697863 magnetization 

 Broyden mixing:
  rms(total) = 0.29051E-01    rms(broyden)= 0.29036E-01
  rms(prec ) = 0.32483E-01
  weight for this iteration     100.00

 eigenvalues of (default mixing * dielectric matrix)
  average eigenvalue GAMMA=   1.4394
  2.1919  1.0632  1.0632

 Free energy of the ion-electron system (eV)
  ---------------------------------------------------
  alpha Z        PSCENC =        96.77598676
  Ewald energy   TEWEN  =     16505.42839723
  -Hartree energ DENC   =    -22678.63405528
  -exchange      EXHF   =         0.00000000
  -V(xc)+E(xc)   XCENC  =       559.88124498
  PAW double counting   =     16907.67449357   -17111.17511818
  entropy T*S    EENTRO =        -0.01190431
  eigenvalues    EBANDS =     -1772.49082307
  atomic energy  EATOM  =      7163.56118773
  Solvation  Ediel_sol  =         0.00000000
  ---------------------------------------------------
  free energy    TOTEN  =      -328.99059057 eV

  energy without entropy =     -328.97868626  energy(sigma->0) =     -328.98463841


--------------------------------------------------------------------------------------------------------


--------------------------------------- Iteration      6(   5)  ---------------------------------------


    POTLOK:  cpu time    0.0373: real time    0.0411
    SETDIJ:  cpu time    0.0023: real time    0.0023
    EDDIAG:  cpu time    0.1992: real time    0.1997
  RMM-DIIS:  cpu time    0.3649: real time    0.3659
    ORTHCH:  cpu time    0.0474: real time    0.0474
       DOS:  cpu time    0.0008: real time    0.0008
    CHARGE:  cpu time    0.0323: real time    0.0323
    MIXING:  cpu time    0.0010: real time    0.0010
    --------------------------------------------
      LOOP:  cpu time    0.6852: real time    0.6906

 eigenvalue-minimisations  :   799
 total energy-change (2. order) : 0.1417236E-02  (-0.6279392E-03)
 number of electron     156.9999939 magnetization 
 augmentation part       11.5673211 magnetization 

 Broyden mixing:
  rms(total) = 0.91114E-02    rms(broyden)= 0.91078E-02
  rms(prec ) = 0.10625E-01
  weight for this iteration     100.00

 eigenvalues of (default mixing * dielectric matrix)
  average eigenvalue GAMMA=   1.4498
  2.2839  1.0702  1.0702  1.3750

 Free energy of the ion-electron system (eV)
  ---------------------------------------------------
  alpha Z        PSCENC =        96.77598676
  Ewald energy   TEWEN  =     16505.42839723
  -Hartree energ DENC   =    -22681.05361066
  -exchange      EXHF   =         0.00000000
  -V(xc)+E(xc)   XCENC  =       559.95222638
  PAW double counting   =     16904.87750483   -17108.38221272
  entropy T*S    EENTRO =        -0.01180753
  eigenvalues    EBANDS =     -1770.13684536
  atomic energy  EATOM  =      7163.56118773
  Solvation  Ediel_sol  =         0.00000000
  ---------------------------------------------------
  free energy    TOTEN  =      -328.98917334 eV

  energy without entropy =     -328.97736581  energy(sigma->0) =     -328.98326957


--------------------------------------------------------------------------------------------------------


--------------------------------------- Iteration      6(   6)  ---------------------------------------


    POTLOK:  cpu time    0.0367: real time    0.0422
    SETDIJ:  cpu time    0.0022: real time    0.0022
    EDDIAG:  cpu time    0.1992: real time    0.1998
  RMM-DIIS:  cpu time    0.3982: real time    0.3993
    ORTHCH:  cpu time    0.0470: real time    0.0471
       DOS:  cpu time    0.0009: real time    0.0009
    CHARGE:  cpu time    0.0324: real time    0.0325
    MIXING:  cpu time    0.0011: real time    0.0011
    --------------------------------------------
      LOOP:  cpu time    0.7178: real time    0.7252

 eigenvalue-minimisations  :   874
 total energy-change (2. order) :-0.1349540E-03  (-0.1606544E-03)
 number of electron     156.9999939 magnetization 
 augmentation part       11.5661612 magnetization 

 Broyden mixing:
  rms(total) = 0.51419E-02    rms(broyden)= 0.51399E-02
  rms(prec ) = 0.62051E-02
  weight for this iteration     100.00

 eigenvalues of (default mixing * dielectric matrix)
  average eigenvalue GAMMA=   1.5098
  2.0730  2.0730  0.9804  1.2114  1.2114

 Free energy of the ion-electron system (eV)
  ---------------------------------------------------
  alpha Z        PSCENC =        96.77598676
  Ewald energy   TEWEN  =     16505.42839723
  -Hartree energ DENC   =    -22681.80808760
  -exchange      EXHF   =         0.00000000
  -V(xc)+E(xc)   XCENC  =       559.96161073
  PAW double counting   =     16903.43108204   -17106.93381098
  entropy T*S    EENTRO =        -0.01179557
  eigenvalues    EBANDS =     -1769.39387863
  atomic energy  EATOM  =      7163.56118773
  Solvation  Ediel_sol  =         0.00000000
  ---------------------------------------------------
  free energy    TOTEN  =      -328.98930829 eV

  energy without entropy =     -328.97751272  energy(sigma->0) =     -328.98341050


--------------------------------------------------------------------------------------------------------


--------------------------------------- Iteration      6(   7)  ---------------------------------------


    POTLOK:  cpu time    0.0379: real time    0.0417
    SETDIJ:  cpu time    0.0023: real time    0.0023
    EDDIAG:  cpu time    0.2006: real time    0.2010
  RMM-DIIS:  cpu time    0.3838: real time    0.3852
    ORTHCH:  cpu time    0.0477: real time    0.0478
       DOS:  cpu time    0.0006: real time    0.0005
    CHARGE:  cpu time    0.0321: real time    0.0322
    MIXING:  cpu time    0.0011: real time    0.0011
    --------------------------------------------
      LOOP:  cpu time    0.7060: real time    0.7117

 eigenvalue-minimisations  :   824
 total energy-change (2. order) :-0.1959652E-03  (-0.2896477E-04)
 number of electron     156.9999939 magnetization 
 augmentation part       11.5668413 magnetization 

 Broyden mixing:
  rms(total) = 0.18056E-02    rms(broyden)= 0.18045E-02
  rms(prec ) = 0.27099E-02
  weight for this iteration     100.00

 eigenvalues of (default mixing * dielectric matrix)
  average eigenvalue GAMMA=   1.5054
  2.6213  1.9625  0.9779  1.1769  1.1469  1.1469

 Free energy of the ion-electron system (eV)
  ---------------------------------------------------
  alpha Z        PSCENC =        96.77598676
  Ewald energy   TEWEN  =     16505.42839723
  -Hartree energ DENC   =    -22682.18589049
  -exchange      EXHF   =         0.00000000
  -V(xc)+E(xc)   XCENC  =       559.95919156
  PAW double counting   =     16900.13530003   -17103.61419524
  entropy T*S    EENTRO =        -0.01181891
  eigenvalues    EBANDS =     -1769.03766294
  atomic energy  EATOM  =      7163.56118773
  Solvation  Ediel_sol  =         0.00000000
  ---------------------------------------------------
  free energy    TOTEN  =      -328.98950425 eV

  energy without entropy =     -328.97768535  energy(sigma->0) =     -328.98359480


--------------------------------------------------------------------------------------------------------


--------------------------------------- Iteration      6(   8)  ---------------------------------------


    POTLOK:  cpu time    0.0378: real time    0.0416
    SETDIJ:  cpu time    0.0023: real time    0.0023
    EDDIAG:  cpu time    0.1995: real time    0.1999
  RMM-DIIS:  cpu time    0.3758: real time    0.3771
    ORTHCH:  cpu time    0.0472: real time    0.0472
       DOS:  cpu time    0.0006: real time    0.0006
    CHARGE:  cpu time    0.0321: real time    0.0322
    MIXING:  cpu time    0.0012: real time    0.0012
    --------------------------------------------
      LOOP:  cpu time    0.6964: real time    0.7021

 eigenvalue-minimisations  :   801
 total energy-change (2. order) :-0.1610806E-03  (-0.3722453E-05)
 number of electron     156.9999939 magnetization 
 augmentation part       11.5666944 magnetization 

 Broyden mixing:
  rms(total) = 0.78854E-03    rms(broyden)= 0.78839E-03
  rms(prec ) = 0.16122E-02
  weight for this iteration     100.00

 eigenvalues of (default mixing * dielectric matrix)
  average eigenvalue GAMMA=   1.5163
  2.5542  2.1251  1.5484  0.9904  1.0732  1.1615  1.1615

 Free energy of the ion-electron system (eV)
  ---------------------------------------------------
  alpha Z        PSCENC =        96.77598676
  Ewald energy   TEWEN  =     16505.42839723
  -Hartree energ DENC   =    -22682.58568625
  -exchange      EXHF   =         0.00000000
  -V(xc)+E(xc)   XCENC  =       559.96474177
  PAW double counting   =     16898.93968433   -17102.41948957
  entropy T*S    EENTRO =        -0.01181406
  eigenvalues    EBANDS =     -1768.64267328
  atomic energy  EATOM  =      7163.56118773
  Solvation  Ediel_sol  =         0.00000000
  ---------------------------------------------------
  free energy    TOTEN  =      -328.98966533 eV

  energy without entropy =     -328.97785127  energy(sigma->0) =     -328.98375830


--------------------------------------------------------------------------------------------------------


--------------------------------------- Iteration      6(   9)  ---------------------------------------


    POTLOK:  cpu time    0.0378: real time    0.0414
    SETDIJ:  cpu time    0.0023: real time    0.0023
    EDDIAG:  cpu time    0.2000: real time    0.2005
  RMM-DIIS:  cpu time    0.3175: real time    0.3182
    ORTHCH:  cpu time    0.0478: real time    0.0478
       DOS:  cpu time    0.0005: real time    0.0005
    CHARGE:  cpu time    0.0321: real time    0.0323
    MIXING:  cpu time    0.0012: real time    0.0012
    --------------------------------------------
      LOOP:  cpu time    0.6392: real time    0.6443

 eigenvalue-minimisations  :   674
 total energy-change (2. order) :-0.1927477E-03  (-0.1682415E-05)
 number of electron     156.9999939 magnetization 
 augmentation part       11.5666826 magnetization 

 Broyden mixing:
  rms(total) = 0.40765E-03    rms(broyden)= 0.40747E-03
  rms(prec ) = 0.10528E-02
  weight for this iteration     100.00

 eigenvalues of (default mixing * dielectric matrix)
  average eigenvalue GAMMA=   1.5942
  3.0011  2.4874  1.7591  1.1677  1.1677  1.2767  0.9217  0.9724

 Free energy of the ion-electron system (eV)
  ---------------------------------------------------
  alpha Z        PSCENC =        96.77598676
  Ewald energy   TEWEN  =     16505.42839723
  -Hartree energ DENC   =    -22682.91269928
  -exchange      EXHF   =         0.00000000
  -V(xc)+E(xc)   XCENC  =       559.96836888
  PAW double counting   =     16897.86052860   -17101.33711159
  entropy T*S    EENTRO =        -0.01181588
  eigenvalues    EBANDS =     -1768.32270053
  atomic energy  EATOM  =      7163.56118773
  Solvation  Ediel_sol  =         0.00000000
  ---------------------------------------------------
  free energy    TOTEN  =      -328.98985808 eV

  energy without entropy =     -328.97804220  energy(sigma->0) =     -328.98395014


--------------------------------------------------------------------------------------------------------


--------------------------------------- Iteration      6(  10)  ---------------------------------------


    POTLOK:  cpu time    0.0380: real time    0.0421
    SETDIJ:  cpu time    0.0023: real time    0.0023
    EDDIAG:  cpu time    0.1988: real time    0.1987
  RMM-DIIS:  cpu time    0.2947: real time    0.2946
    ORTHCH:  cpu time    0.0474: real time    0.0473
       DOS:  cpu time    0.0006: real time    0.0006
    CHARGE:  cpu time    0.0325: real time    0.0325
    MIXING:  cpu time    0.0013: real time    0.0013
    --------------------------------------------
      LOOP:  cpu time    0.6156: real time    0.6195

 eigenvalue-minimisations  :   609
 total energy-change (2. order) :-0.1843003E-03  (-0.1730591E-05)
 number of electron     156.9999939 magnetization 
 augmentation part       11.5667141 magnetization 

 Broyden mixing:
  rms(total) = 0.32649E-03    rms(broyden)= 0.32645E-03
  rms(prec ) = 0.61445E-03
  weight for this iteration     100.00

 eigenvalues of (default mixing * dielectric matrix)
  average eigenvalue GAMMA=   1.6317
  3.3883  2.5483  1.9513  1.4531  1.1417  1.1417  0.9836  1.0388  1.0388

 Free energy of the ion-electron system (eV)
  ---------------------------------------------------
  alpha Z        PSCENC =        96.77598676
  Ewald energy   TEWEN  =     16505.42839723
  -Hartree energ DENC   =    -22683.30355549
  -exchange      EXHF   =         0.00000000
  -V(xc)+E(xc)   XCENC  =       559.97235512
  PAW double counting   =     16896.80813430   -17100.28344458
  entropy T*S    EENTRO =        -0.01181925
  eigenvalues    EBANDS =     -1767.93728422
  atomic energy  EATOM  =      7163.56118773
  Solvation  Ediel_sol  =         0.00000000
  ---------------------------------------------------
  free energy    TOTEN  =      -328.99004238 eV

  energy without entropy =     -328.97822313  energy(sigma->0) =     -328.98413276


--------------------------------------------------------------------------------------------------------


--------------------------------------- Iteration      6(  11)  ---------------------------------------


    POTLOK:  cpu time    0.0737: real time    0.0739
    SETDIJ:  cpu time    0.0023: real time    0.0023
    EDDIAG:  cpu time    0.2001: real time    0.2002
  RMM-DIIS:  cpu time    0.2753: real time    0.2752
    ORTHCH:  cpu time    0.0488: real time    0.0487
       DOS:  cpu time    0.0006: real time    0.0005
    CHARGE:  cpu time    0.0323: real time    0.0323
    MIXING:  cpu time    0.0014: real time    0.0014
    --------------------------------------------
      LOOP:  cpu time    0.6344: real time    0.6346

 eigenvalue-minimisations  :   570
 total energy-change (2. order) :-0.8243160E-04  (-0.7181602E-06)
 number of electron     156.9999939 magnetization 
 augmentation part       11.5666567 magnetization 

 Broyden mixing:
  rms(total) = 0.19038E-03    rms(broyden)= 0.19032E-03
  rms(prec ) = 0.37030E-03
  weight for this iteration     100.00

 eigenvalues of (default mixing * dielectric matrix)
  average eigenvalue GAMMA=   1.8913
  5.4721  2.5820  2.2456  1.8971  1.1431  1.1431  1.3977  1.0012  1.0153  1.0153

 Free energy of the ion-electron system (eV)
  ---------------------------------------------------
  alpha Z        PSCENC =        96.77598676
  Ewald energy   TEWEN  =     16505.42839723
  -Hartree energ DENC   =    -22683.50035748
  -exchange      EXHF   =         0.00000000
  -V(xc)+E(xc)   XCENC  =       559.97451201
  PAW double counting   =     16896.89004265   -17100.36676534
  entropy T*S    EENTRO =        -0.01181914
  eigenvalues    EBANDS =     -1767.74130924
  atomic energy  EATOM  =      7163.56118773
  Solvation  Ediel_sol  =         0.00000000
  ---------------------------------------------------
  free energy    TOTEN  =      -328.99012481 eV

  energy without entropy =     -328.97830567  energy(sigma->0) =     -328.98421524


--------------------------------------------------------------------------------------------------------


--------------------------------------- Iteration      6(  12)  ---------------------------------------


    POTLOK:  cpu time    0.0601: real time    0.0603
    SETDIJ:  cpu time    0.0022: real time    0.0023
    EDDIAG:  cpu time    0.2301: real time    0.2301
  RMM-DIIS:  cpu time    0.2686: real time    0.2687
    ORTHCH:  cpu time    0.0475: real time    0.0475
       DOS:  cpu time    0.0006: real time    0.0005
    CHARGE:  cpu time    0.0324: real time    0.0324
    MIXING:  cpu time    0.0016: real time    0.0015
    --------------------------------------------
[truncated: 7,463,816 more chars]
