# Supplementary material for: 3D hierarchical graphene matrices enable stable Zn anodes for aqueous Zn batteries
Source: Nat Commun. 2023 Jul 14;14:4205. doi: 10.1038/s41467-023-39947-8 (PMC10349079; doi:10.1038/s41467-023-39947-8)
Supplement: Supplementary file 11 — Source Data [file 41467_2023_39947_MOESM11_ESM.zip › RAW DATA/Supplementary information/Supplementary Fig.13 and 14/CN-Zn/N/t/XDATCAR]

grapheneN                               
           1
    12.782500    0.000000    0.000000
     0.000000    7.380000    0.000000
     0.000000    0.000000   15.000000
   C    N    Zn
  35   1   1
grapheneN                               
           1
    12.782500    0.000000    0.000000
     0.000000    7.380000    0.000000
     0.000000    0.000000   15.000000
   C    N    Zn
  35   1   1
Direct configuration=     1
   0.16666999  0.16666999  0.25000000
   0.00000000  0.00000000  0.25000000
   0.05556000  0.16666999  0.25000000
   0.22222000  0.00000000  0.25000000
   0.50000000  0.16666999  0.25000000
   0.33333001  0.00000000  0.25000000
   0.38889000  0.16666999  0.25000000
   0.55555999  0.00000000  0.25000000
   0.83332998  0.16666999  0.25000000
   0.66667002  0.00000000  0.25000000
   0.72222000  0.16666999  0.25000000
   0.88889003  0.00000000  0.25000000
   0.16666999  0.50000000  0.25000000
   0.00000000  0.33333001  0.25000000
   0.05556000  0.50000000  0.25000000
   0.22222000  0.33333001  0.25000000
   0.33333001  0.33333001  0.25000000
   0.38889000  0.50000000  0.25000000
   0.55555999  0.33333001  0.25000000
   0.83332998  0.50000000  0.25000000
   0.66667002  0.33333001  0.25000000
   0.72222000  0.50000000  0.25000000
   0.88889003  0.33333001  0.25000000
   0.16666999  0.83332998  0.25000000
   0.00000000  0.66667002  0.25000000
   0.05556000  0.83332998  0.25000000
   0.22222000  0.66667002  0.25000000
   0.50000000  0.83332998  0.25000000
   0.33333001  0.66667002  0.25000000
   0.38889000  0.83332998  0.25000000
   0.55555999  0.66667002  0.25000000
   0.83332998  0.83332998  0.25000000
   0.66667002  0.66667002  0.25000000
   0.72222000  0.83332998  0.25000000
   0.88889003  0.66667002  0.25000000
   0.50000000  0.50000000  0.25000000
   0.50164998  0.49344999  0.35756001
grapheneN                               
           1
    12.685961   -0.001606    0.003433
    -0.000927    7.331398   -0.004156
     0.004029   -0.008447   15.214351
   C    N    Zn
  35   1   1
Direct configuration=     2
   0.16700381  0.16570181  0.25000679
   0.00033374 -0.00001357  0.25001424
   0.05549430  0.16649397  0.24999414
   0.22113867 -0.00005539  0.25004857
   0.49805245  0.16761185  0.24969970
   0.33488389  0.00003733  0.24997966
   0.38875627  0.16384104  0.24933799
   0.55707342  0.00003734  0.25000183
   0.83342170  0.16736353  0.25001508
   0.66644622 -0.00008644  0.24995376
   0.72168752  0.16631058  0.25000703
   0.88838937 -0.00004714  0.24997985
   0.16615726  0.49999784  0.24998325
  -0.00034885  0.33342547  0.25000012
   0.05598959  0.49995804  0.25000638
   0.22262145  0.33507778  0.25000132
   0.33422182  0.33332170  0.24978517
   0.38387991  0.50016552  0.24854722
   0.55919561  0.32469584  0.24846822
   0.83183253  0.49995793  0.24999607
   0.66605461  0.33545951  0.24962303
   0.72468134  0.49976509  0.24930650
   0.88940591  0.33255677  0.25002882
   0.16703191  0.83435945  0.25000769
  -0.00036972  0.66663268  0.24999992
   0.05546342  0.83350073  0.24999443
   0.22264151  0.66489175  0.25000140
   0.49822819  0.83187066  0.24986768
   0.33426428  0.66675705  0.24976015
   0.38869221  0.83587923  0.24945268
   0.55884482  0.67455083  0.24853012
   0.83345359  0.83271990  0.25000820
   0.66564726  0.66465286  0.24983866
   0.72164898  0.83390282  0.25002564
   0.88942717  0.66744979  0.25002796
   0.49823177  0.50302474  0.20873911
   0.50209214  0.49168108  0.40652163
grapheneN                               
           1
    12.734767   -0.000791    0.001692
    -0.000457    7.355957   -0.002048
     0.001985   -0.004162   15.105436
   C    N    Zn
  35   1   1
Direct configuration=     3
   0.16683324  0.16619610  0.25000357
   0.00016318 -0.00000669  0.25000716
   0.05552788  0.16658385  0.24999709
   0.22169132 -0.00002702  0.25002417
   0.49904771  0.16713135  0.24984952
   0.33408974  0.00001811  0.24999001
   0.38882461  0.16528583  0.24966942
   0.55629995  0.00001811  0.25000108
   0.83337480  0.16700941  0.25000745
   0.66656059 -0.00004225  0.24997687
   0.72195967  0.16649415  0.25000350
   0.88864524 -0.00002301  0.24998987
   0.16641930  0.49999901  0.24999157
  -0.00017057  0.33337677  0.25000001
   0.05577004  0.49997941  0.25000324
   0.22241622  0.33418537  0.25000046
   0.33376600  0.33332597  0.24989270
   0.38644019  0.50008240  0.24927311
   0.55733762  0.32910471  0.24923584
   0.83259784  0.49997958  0.24999787
   0.66636899  0.33437252  0.24981117
   0.72342331  0.49988516  0.24965361
   0.88914229  0.33295149  0.25001458
   0.16684691  0.83383378  0.25000374
  -0.00018076  0.66665179  0.24999992
   0.05551277  0.83341356  0.24999718
   0.22242615  0.66579965  0.25000100
   0.49913375  0.83261602  0.24993385
   0.33378676  0.66671265  0.24988019
   0.38879311  0.83457798  0.24972600
   0.55716551  0.67052756  0.24926444
   0.83339044  0.83303137  0.25000420
   0.66617002  0.66568298  0.24991950
   0.72194080  0.83361039  0.25001267
   0.88915263  0.66705158  0.25001393
   0.49912880  0.50150435  0.22937171
   0.50187400  0.49255598  0.38203783
grapheneN                               
           1
    12.729671   -0.000876    0.001873
    -0.000506    7.353392   -0.002267
     0.002198   -0.004608   15.116756
   C    N    Zn
  35   1   1
Direct configuration=     4
   0.16685094  0.16614481  0.25000392
   0.00018086 -0.00000740  0.25000790
   0.05552440  0.16657453  0.24999678
   0.22163401 -0.00002995  0.25002672
   0.49894449  0.16718123  0.24983379
   0.33417210  0.00002010  0.24998893
   0.38881753  0.16513594  0.24963469
   0.55638016  0.00002009  0.25000117
   0.83337966  0.16704615  0.25000825
   0.66654873 -0.00004684  0.24997445
   0.72193145  0.16647510  0.25000387
   0.88861870 -0.00002551  0.24998882
   0.16639213  0.49999889  0.24999069
  -0.00018906  0.33338182  0.25000002
   0.05579281  0.49997719  0.25000357
   0.22243750  0.33427796  0.25000054
   0.33381327  0.33332552  0.24988143
   0.38617466  0.50009110  0.24919696
   0.55753032  0.32864727  0.24915543
   0.83251847  0.49997734  0.24999767
   0.66633638  0.33448533  0.24979142
   0.72355378  0.49987270  0.24961723
   0.88916963  0.33291053  0.25001608
   0.16686609  0.83388832  0.25000415
  -0.00020036  0.66664981  0.24999992
   0.05550765  0.83342261  0.24999689
   0.22244849  0.66570544  0.25000105
   0.49903984  0.83253870  0.24992691
   0.33383628  0.66671726  0.24986761
   0.38878264  0.83471302  0.24969732
   0.55733964  0.67094505  0.24918740
   0.83339699  0.83299905  0.25000462
   0.66611580  0.66557611  0.24991104
   0.72191053  0.83364073  0.25001402
   0.88918110  0.66709290  0.25001540
   0.49903542  0.50166336  0.22720815
   0.50189703  0.49246373  0.38460519
grapheneN                               
           1
    12.796624    0.001248    0.000072
     0.000720    7.368049   -0.001621
     0.000086   -0.003322   15.007749
   C    N    Zn
  35   1   1
Direct configuration=     5
   0.16666628  0.16836450  0.25005230
  -0.00039514 -0.00002597  0.25001258
   0.05575513  0.16683713  0.24996885
   0.22358298  0.00009573  0.25006101
   0.50159287  0.16236805  0.24949550
   0.33164169 -0.00021673  0.24989201
   0.38852295  0.16863697  0.24900344
   0.55304870 -0.00033079  0.25083501
   0.83286413  0.16608499  0.25005610
   0.66738053  0.00022390  0.24992072
   0.72236349  0.16828931  0.25033453
   0.88888140  0.00008055  0.24993294
   0.16711131  0.50000748  0.24996047
   0.00052616  0.33324478  0.25000513
   0.05469437  0.50008736  0.24995190
   0.22252053  0.33193461  0.25038668
   0.33185088  0.33061214  0.24963350
   0.39481951  0.50064788  0.24613924
   0.55086102  0.34253706  0.24604672
   0.83598135  0.49998229  0.24994589
   0.66961960  0.33132000  0.24936389
   0.72005840  0.50039384  0.24895529
   0.88828448  0.33414735  0.25004810
   0.16663844  0.83145206  0.25005304
   0.00054829  0.66663185  0.25000506
   0.05578057  0.83324738  0.24997815
   0.22247096  0.66822513  0.25039171
   0.50152053  0.83804523  0.24979199
   0.33148270  0.66927503  0.24970879
   0.38872306  0.83154501  0.24909456
   0.55089259  0.65883723  0.24602392
   0.83283553  0.83378572  0.25004802
   0.66979098  0.66824287  0.24963566
   0.72219321  0.83142369  0.25038503
   0.88822641  0.66590805  0.25004989
   0.50042889  0.49933150  0.22553739
   0.50190528  0.49217681  0.39685500
grapheneN                               
           1
    12.753665   -0.000114    0.001227
    -0.000066    7.358630   -0.002035
     0.001440   -0.004146   15.077575
   C    N    Zn
  35   1   1
Direct configuration=     6
   0.16678416  0.16694447  0.25002114
  -0.00002785 -0.00001420  0.25000960
   0.05560803  0.16666917  0.24998687
   0.22234022  0.00001569  0.25003872
   0.49990387  0.16544764  0.24971358
   0.33325520 -0.00006570  0.24995477
   0.38871107  0.16639713  0.24941113
   0.55517290 -0.00010684  0.25029688
   0.83319279  0.16669979  0.25002522
   0.66685015  0.00005085  0.24995535
   0.72208807  0.16712882  0.25012105
   0.88871390  0.00001275  0.24996900
   0.16665272  0.50000212  0.24997993
   0.00007009  0.33333258  0.25000177
   0.05539480  0.50001668  0.24998535
   0.22246740  0.33343378  0.25013729
   0.33310206  0.33234758  0.24979366
   0.38930747  0.50029295  0.24811284
   0.55511489  0.33364978  0.24805479
   0.83377324  0.49997976  0.24997906
   0.66752590  0.33334551  0.24963959
   0.72228733  0.50005974  0.24938297
   0.88884897  0.33335596  0.25002753
   0.16678345  0.83301057  0.25002143
   0.00007091  0.66664348  0.25000168
   0.05560653  0.83335953  0.24999022
   0.22245675  0.66661325  0.25013955
   0.49993906  0.83452298  0.24987906
   0.33298363  0.66763830  0.24981158
   0.38876092  0.83357160  0.24948365
   0.55500315  0.66658142  0.24806661
   0.83319359  0.83328237  0.25002007
   0.66744769  0.66653751  0.24981325
   0.72201279  0.83284209  0.25014540
   0.88883509  0.66666586  0.25002766
   0.49954038  0.50082333  0.22661597
   0.50189871  0.49236171  0.38894577
grapheneN                               
           1
    12.793796    0.000588    0.000262
     0.000339    7.388592   -0.001290
     0.000314   -0.002667   14.969329
   C    N    Zn
  35   1   1
Direct configuration=     7
   0.16685689  0.16655194  0.25011884
  -0.00004185  0.00003414  0.24999477
   0.05566558  0.16671849  0.24997670
   0.22186128 -0.00005502  0.25007209
   0.49955923  0.16883458  0.24913238
   0.33319805 -0.00007742  0.24983277
   0.38872104  0.16566488  0.24882177
   0.55671826  0.00015929  0.25114960
   0.83328174  0.16688389  0.25010408
   0.66605674 -0.00004485  0.25002111
   0.72252850  0.16584423  0.25044309
   0.88863082 -0.00001359  0.24993014
   0.16690792  0.50002491  0.25000185
  -0.00006959  0.33304287  0.25000623
   0.05573032  0.49999603  0.24991481
   0.22185242  0.33347036  0.25055173
   0.33464184  0.33450730  0.24925143
   0.39243928  0.50017927  0.24510697
   0.55366033  0.33984187  0.24508636
   0.83329841  0.50010223  0.24993274
   0.66505380  0.33472211  0.24899205
   0.72345091  0.49993653  0.24881478
   0.88914267  0.33292127  0.25005827
   0.16682216  0.83350462  0.25011463
  -0.00007758  0.66700067  0.25000724
   0.05567092  0.83322195  0.24998113
   0.22168848  0.66655051  0.25056147
   0.49948920  0.83143450  0.24943575
   0.33455522  0.66588760  0.24934192
   0.38866482  0.83435841  0.24892613
   0.55394754  0.66136637  0.24505122
   0.83317199  0.83310846  0.25009823
   0.66500812  0.66541629  0.24924040
   0.72250632  0.83405569  0.25050777
   0.88914038  0.66702603  0.25006193
   0.50008476  0.49904655  0.22912393
   0.50185312  0.49222702  0.39779367
grapheneN                               
           1
    12.785818    0.000449    0.000453
     0.000259    7.382640   -0.001438
     0.000537   -0.002960   14.990746
   C    N    Zn
  35   1   1
Direct configuration=     8
   0.16684252  0.16662941  0.25009934
  -0.00003908  0.00002460  0.24999773
   0.05565422  0.16670876  0.24997873
   0.22195588 -0.00004108  0.25006544
   0.49962733  0.16816618  0.24924841
   0.33320934 -0.00007511  0.24985712
   0.38871907  0.16580936  0.24893939
   0.55641301  0.00010684  0.25097940
   0.83326417  0.16684757  0.25008834
   0.66621345 -0.00002598  0.25000799
   0.72244149  0.16609774  0.25037880
   0.88864723 -0.00000840  0.24993790
   0.16685752  0.50002042  0.24999747
  -0.00004200  0.33310004  0.25000533
   0.05566405  0.50000011  0.24992889
   0.22197388  0.33346315  0.25046903
   0.33433773  0.33408112  0.24935965
   0.39182074  0.50020164  0.24570682
   0.55394772  0.33861980  0.24567886
   0.83339220  0.50007805  0.24994199
   0.66554211  0.33445038  0.24912133
   0.72322109  0.49996084  0.24892816
   0.88908466  0.33300706  0.25005213
   0.16681451  0.83340713  0.25009603
  -0.00004825  0.66693018  0.25000614
   0.05565820  0.83324910  0.24998294
   0.22184022  0.66656289  0.25047727
   0.49957805  0.83204394  0.24952420
   0.33424480  0.66623309  0.24943562
   0.38868381  0.83420312  0.24903740
   0.55415606  0.66239536  0.24565298
   0.83317626  0.83314278  0.25008263
   0.66548999  0.66563748  0.24935475
   0.72240884  0.83381623  0.25043546
   0.88908008  0.66695497  0.25005509
   0.49997718  0.49939728  0.22862339
   0.50186197  0.49225395  0.39602787
grapheneN                               
           1
    12.810640   -0.000284    0.000438
    -0.000165    7.396426   -0.001692
     0.000523   -0.003493   14.933813
   C    N    Zn
  35   1   1
Direct configuration=     9
   0.16678795  0.16622286  0.25025157
   0.00005922 -0.00001303  0.24995325
   0.05555109  0.16639157  0.24999251
   0.22169991  0.00000387  0.25009549
   0.49952909  0.17061622  0.24855429
   0.33332516  0.00006806  0.24975405
   0.38886714  0.16602457  0.24845898
   0.55591462  0.00029745  0.25148936
   0.83341145  0.16695397  0.25021830
   0.66719939 -0.00007341  0.25029209
   0.72094021  0.16726933  0.25054029
   0.88869938 -0.00005761  0.24994703
   0.16632784  0.49998040  0.25012944
   0.00007451  0.33331385  0.24999788
   0.05574102  0.49999392  0.24986465
   0.22320714  0.33453058  0.25073062
   0.33519720  0.33517242  0.24856248
   0.39073596  0.49989622  0.24328077
   0.55484314  0.33602628  0.24330238
   0.83348299  0.50001759  0.24989197
   0.66469257  0.33556104  0.24828276
   0.72272732  0.49993645  0.24842850
   0.88913557  0.33299246  0.25007994
   0.16669430  0.83383746  0.25025544
   0.00006874  0.66670488  0.25000040
   0.05551788  0.83362870  0.24999503
   0.22309959  0.66551015  0.25075086
   0.49947373  0.82979979  0.24885245
   0.33524011  0.66511470  0.24866203
   0.38875169  0.83410767  0.24861979
   0.55484347  0.66384611  0.24319269
   0.83337716  0.83304885  0.25021377
   0.66470065  0.66471205  0.24852033
   0.72100349  0.83279843  0.25065638
   0.88912131  0.66709066  0.25008226
   0.49982086  0.49998375  0.23130007
   0.50180719  0.49214172  0.40435991
grapheneN                               
           1
    12.815956   -0.000441    0.000435
    -0.000255    7.399379   -0.001746
     0.000520   -0.003606   14.921661
   C    N    Zn
  35   1   1
Direct configuration=    10
   0.16677631  0.16613614  0.25028422
   0.00008018 -0.00002105  0.24994371
   0.05552909  0.16632391  0.24999547
   0.22164532  0.00001345  0.25010194
   0.49950816  0.17113877  0.24840541
   0.33334986  0.00009860  0.24973194
   0.38889872  0.16607047  0.24835593
   0.55580833  0.00033810  0.25159875
   0.83344287  0.16697667  0.25024617
   0.66740966 -0.00008350  0.25035303
   0.72062004  0.16751918  0.25057494
   0.88871050 -0.00006810  0.24994899
   0.16621487  0.49997186  0.25015775
   0.00009936  0.33335946  0.24999628
   0.05575744  0.49999260  0.24985087
   0.22347017  0.33475828  0.25078674
   0.33538051  0.33540519  0.24839150
   0.39050461  0.49983101  0.24276037
   0.55503410  0.33547309  0.24279261
   0.83350236  0.50000470  0.24988124
   0.66451139  0.33579790  0.24810289
   0.72262201  0.49993123  0.24832132
   0.88914642  0.33298935  0.25008591
   0.16666867  0.83392925  0.25028964
   0.00009369  0.66665683  0.24999917
   0.05548796  0.83370966  0.24999763
   0.22336817  0.66528564  0.25080954
   0.49945147  0.82932113  0.24870835
   0.33545237  0.66487617  0.24849609
   0.38876616  0.83408731  0.24853021
   0.55499008  0.66415552  0.24266496
   0.83342001  0.83302882  0.25024190
   0.66453229  0.66451464  0.24834134
   0.72070376  0.83258132  0.25070376
   0.88913011  0.66711961  0.25008809
   0.49978753  0.50010887  0.23187423
   0.50179550  0.49211791  0.40614715
grapheneN                               
           1
    12.819678    0.000225    0.000598
     0.000129    7.401638   -0.002007
     0.000710   -0.004135   14.912775
   C    N    Zn
  35   1   1
Direct configuration=    11
   0.16723141  0.16726957  0.25045784
   0.00002263 -0.00001240  0.24988478
   0.05558911  0.16655350  0.25004488
   0.22182014  0.00006786  0.25014925
   0.49974287  0.16887052  0.24769271
   0.33358163  0.00020828  0.24967101
   0.38902622  0.16732754  0.24795541
   0.55523619  0.00023405  0.25161286
   0.83249269  0.16728464  0.25039410
   0.66652610  0.00010553  0.25078231
   0.72065273  0.16908172  0.25056328
   0.88855928 -0.00001914  0.25003155
   0.16696683  0.49997921  0.25036511
   0.00024288  0.33338952  0.24997572
   0.05540965  0.49999929  0.24983257
   0.22394266  0.33487866  0.25081866
   0.33494636  0.33429998  0.24747945
   0.38992056  0.50000176  0.24102794
   0.55524035  0.33403490  0.24099941
   0.83320267  0.49996405  0.24984881
   0.66535021  0.33534654  0.24721080
   0.72195990  0.50011294  0.24788229
   0.88913457  0.33318182  0.25009652
   0.16715265  0.83278302  0.25047615
   0.00022251  0.66660318  0.24997918
   0.05551588  0.83350608  0.25004137
   0.22397723  0.66521856  0.25085365
   0.49976464  0.83132719  0.24795452
   0.33499574  0.66549292  0.24759070
   0.38899448  0.83297907  0.24818310
   0.55502906  0.66558798  0.24091832
   0.83256844  0.83275884  0.25039684
   0.66535383  0.66468538  0.24741356
   0.72070950  0.83109632  0.25073386
   0.88911696  0.66691299  0.25009929
   0.49972289  0.50032214  0.23421420
   0.50174862  0.49201596  0.41392807
grapheneN                               
           1
    12.821137    0.000486    0.000662
     0.000280    7.402523   -0.002109
     0.000785   -0.004342   14.909297
   C    N    Zn
  35   1   1
Direct configuration=    12
   0.16740957  0.16771329  0.25052588
   0.00000010 -0.00000901  0.24986168
   0.05561260  0.16664339  0.25006425
   0.22188859  0.00008916  0.25016779
   0.49983479  0.16798247  0.24741342
   0.33367237  0.00025120  0.24964713
   0.38907613  0.16781966  0.24779847
   0.55501220  0.00019334  0.25161839
   0.83212068  0.16740524  0.25045207
   0.66618018  0.00017958  0.25095053
   0.72066551  0.16969344  0.25055872
   0.88850008  0.00000004  0.25006390
   0.16726122  0.49998207  0.25044636
   0.00029907  0.33340129  0.24996766
   0.05527349  0.50000193  0.24982540
   0.22412763  0.33492577  0.25083116
   0.33477640  0.33386728  0.24712205
   0.38969191  0.50006858  0.24034908
   0.55532113  0.33347179  0.24029673
   0.83308534  0.49994814  0.24983610
   0.66567861  0.33516979  0.24686124
   0.72170068  0.50018409  0.24771025
   0.88912992  0.33325717  0.25010068
   0.16734215  0.83233426  0.25054922
   0.00027295  0.66658217  0.24997135
   0.05552681  0.83342639  0.25005850
   0.22421567  0.66519227  0.25087093
   0.49988722  0.83211253  0.24765914
   0.33481697  0.66573436  0.24723593
   0.38908388  0.83254518  0.24804708
   0.55504432  0.66614874  0.24023391
   0.83223505  0.83265318  0.25045756
   0.66567547  0.66475217  0.24705000
   0.72071177  0.83051495  0.25074564
   0.88911181  0.66683210  0.25010367
   0.49969756  0.50040571  0.23513112
   0.50173022  0.49197627  0.41697702
grapheneN                               
           1
    12.806979   -0.000138    0.000866
    -0.000080    7.395239   -0.002218
     0.001019   -0.004549   14.940481
   C    N    Zn
  35   1   1
Direct configuration=    13
   0.16753768  0.16801942  0.25067342
  -0.00010787  0.00008302  0.24984003
   0.05612106  0.16710299  0.25014538
   0.22239999  0.00005552  0.25024151
   0.49977873  0.16670630  0.24667348
   0.33395822  0.00014057  0.24965232
   0.38920400  0.16654970  0.24750817
   0.55551948 -0.00003535  0.25110815
   0.83223696  0.16763440  0.25056184
   0.66531192  0.00018672  0.25130473
   0.72124234  0.16755263  0.25043290
   0.88755461  0.00010008  0.25022202
   0.16777171  0.50010942  0.25062149
   0.00004110  0.33326501  0.24995369
   0.05602018  0.50000633  0.24991079
   0.22320745  0.33430033  0.25058599
   0.33453486  0.33400546  0.24622557
   0.38986688  0.49999537  0.23991538
   0.55519435  0.33358764  0.23980495
   0.83279745  0.50006520  0.24980400
   0.66571070  0.33508770  0.24597970
   0.72234601  0.50005825  0.24739658
   0.88864189  0.33318946  0.25009248
   0.16759426  0.83209737  0.25070552
   0.00001043  0.66675416  0.24995059
   0.05608763  0.83287125  0.25014103
   0.22324836  0.66567212  0.25063110
   0.49979827  0.83327922  0.24686082
   0.33457395  0.66610407  0.24636574
   0.38924145  0.83357555  0.24777210
   0.55514757  0.66665586  0.23985021
   0.83226829  0.83245544  0.25059807
   0.66557541  0.66504166  0.24612766
   0.72117408  0.83256469  0.25060566
   0.88865743  0.66671133  0.25009686
   0.49970394  0.50001181  0.23627854
   0.50169930  0.49188927  0.42292155
grapheneN                               
           1
    12.803929   -0.000272    0.000910
    -0.000158    7.393670   -0.002242
     0.001070   -0.004594   14.947211
   C    N    Zn
  35   1   1
Direct configuration=    14
   0.16756534  0.16808551  0.25070517
  -0.00013118  0.00010289  0.24983537
   0.05623084  0.16720222  0.25016284
   0.22251041  0.00004826  0.25025738
   0.49976663  0.16643080  0.24651423
   0.33401993  0.00011670  0.24965344
   0.38923160  0.16627555  0.24744569
   0.55562900 -0.00008472  0.25099834
   0.83226206  0.16768388  0.25058546
   0.66512446  0.00018825  0.25138096
   0.72136687  0.16709050  0.25040582
   0.88735049  0.00012167  0.25025605
   0.16788193  0.50013693  0.25065918
  -0.00001460  0.33323558  0.24995068
   0.05618139  0.50000730  0.24992916
   0.22300878  0.33416529  0.25053323
   0.33448271  0.33403527  0.24603264
   0.38990465  0.49997957  0.23982205
   0.55516698  0.33361265  0.23969912
   0.83273530  0.50009047  0.24979709
   0.66571763  0.33506997  0.24578999
   0.72248534  0.50003110  0.24732907
   0.88853652  0.33317483  0.25009071
   0.16764869  0.83204623  0.25073915
  -0.00004624  0.66679128  0.24994612
   0.05620871  0.83275142  0.25015878
   0.22303952  0.66577569  0.25057950
   0.49977908  0.83353107  0.24668901
   0.33452149  0.66618387  0.24617846
   0.38927547  0.83379798  0.24771292
   0.55516986  0.66676533  0.23976763
   0.83227546  0.83241275  0.25062831
   0.66555381  0.66510415  0.24592916
   0.72127390  0.83300719  0.25057553
   0.88855932  0.66668525  0.25009539
   0.49970531  0.49992679  0.23652547
   0.50169260  0.49187052  0.42420089
grapheneN                               
           1
    12.790632    0.000191    0.001492
     0.000110    7.382002   -0.002278
     0.001746   -0.004648   14.986400
   C    N    Zn
  35   1   1
Direct configuration=    15
   0.16741255  0.16663800  0.25079125
  -0.00021038  0.00000937  0.24989685
   0.05600627  0.16694375  0.25026996
   0.22282797  0.00005880  0.25038798
   0.49984955  0.16719506  0.24575806
   0.33390121 -0.00005966  0.24968314
   0.38917664  0.16555975  0.24711345
   0.55554281 -0.00003778  0.25009828
   0.83262430  0.16694786  0.25064513
   0.66618334  0.00003288  0.25154708
   0.72096637  0.16602806  0.25017408
   0.88762969  0.00009040  0.25047904
   0.16726224  0.50003809  0.25072812
  -0.00007863  0.33358507  0.24996212
   0.05643864  0.50005392  0.25012330
   0.22298619  0.33408053  0.25005804
   0.33435393  0.33369343  0.24526526
   0.38999258  0.50004890  0.24018505
   0.55498460  0.33386511  0.24005472
   0.83296424  0.50002655  0.24977264
   0.66581971  0.33393564  0.24504121
   0.72250496  0.50005708  0.24690456
   0.88844800  0.33341401  0.25007542
   0.16748405  0.83340956  0.25083276
  -0.00006961  0.66640468  0.24995197
   0.05608168  0.83314171  0.25027251
   0.22301535  0.66606702  0.25011518
   0.49978988  0.83280158  0.24589966
   0.33440393  0.66660266  0.24541756
   0.38917734  0.83447265  0.24735635
   0.55506537  0.66648358  0.24021073
   0.83254522  0.83310323  0.25071885
   0.66572573  0.66630609  0.24516214
   0.72090214  0.83415220  0.25030237
   0.88845349  0.66665343  0.25008670
   0.49984580  0.49986882  0.23686957
   0.50166291  0.49177794  0.42934893
grapheneN                               
           1
    12.786521    0.000335    0.001673
     0.000193    7.378391   -0.002289
     0.001955   -0.004665   14.998554
   C    N    Zn
  35   1   1
Direct configuration=    16
   0.16736516  0.16618873  0.25081786
  -0.00023495 -0.00001965  0.24991585
   0.05593661  0.16686353  0.25030307
   0.22292647  0.00006206  0.25042835
   0.49987528  0.16743226  0.24552434
   0.33386439 -0.00011439  0.24969232
   0.38915960  0.16533758  0.24701077
   0.55551608 -0.00002321  0.24982010
   0.83273668  0.16671941  0.25066356
   0.66651181 -0.00001536  0.25159841
   0.72084215  0.16569832  0.25010246
   0.88771630  0.00008069  0.25054795
   0.16707001  0.50000742  0.25074944
  -0.00009850  0.33369355  0.24996566
   0.05651843  0.50006839  0.25018329
   0.22297919  0.33405422  0.24991117
   0.33431399  0.33358734  0.24502809
   0.39001985  0.50007042  0.24029724
   0.55492802  0.33394347  0.24016463
   0.83303526  0.50000671  0.24976508
   0.66585140  0.33358358  0.24480978
   0.72251105  0.50006514  0.24677335
   0.88842055  0.33348825  0.25007070
   0.16743297  0.83383270  0.25086169
  -0.00007685  0.66628470  0.24995378
   0.05604227  0.83326285  0.25030766
   0.22300786  0.66615744  0.24997167
   0.49979325  0.83257517  0.24565570
   0.33436747  0.66673264  0.24518239
   0.38914690  0.83468204  0.24724615
   0.55503295  0.66639614  0.24034768
   0.83262889  0.83331753  0.25074683
   0.66577907  0.66667913  0.24492508
   0.72078682  0.83450758  0.25021794
   0.88842066  0.66664356  0.25008401
   0.49988938  0.49985082  0.23697592
   0.50165361  0.49174922  0.43094004
grapheneN                               
           1
    12.774612   -0.000454    0.001729
    -0.000262    7.373966   -0.002352
     0.002017   -0.004782   15.021547
   C    N    Zn
  35   1   1
Direct configuration=    17
   0.16724471  0.16583220  0.25080623
  -0.00020544 -0.00004218  0.25011682
   0.05534339  0.16619051  0.25044595
   0.22257198  0.00001316  0.25063596
   0.49976267  0.16800866  0.24485831
   0.33388230  0.00001159  0.24965066
   0.38900681  0.16617013  0.24650859
   0.55584117  0.00005412  0.24859963
   0.83250016  0.16653885  0.25066051
   0.66621799  0.00003819  0.25139261
   0.72141074  0.16683547  0.24979835
   0.88880954 -0.00008963  0.25080726
   0.16697118  0.50005794  0.25062881
   0.00008767  0.33384016  0.25004884
   0.05551218  0.50001571  0.25045699
   0.22307684  0.33358861  0.24927667
   0.33437940  0.33312894  0.24447315
   0.38989771  0.50015661  0.24099713
   0.55525546  0.33435316  0.24089812
   0.83293906  0.50004076  0.24965561
   0.66574539  0.33317904  0.24428229
   0.72213999  0.50011114  0.24611650
   0.88888063  0.33308882  0.25005830
   0.16725867  0.83427891  0.25085930
   0.00014643  0.66634514  0.25003612
   0.05542007  0.83386241  0.25044733
   0.22312529  0.66656873  0.24935279
   0.49974676  0.83213517  0.24497370
   0.33438459  0.66692888  0.24463330
   0.38900111  0.83382375  0.24668797
   0.55522678  0.66554511  0.24112805
   0.83243809  0.83361242  0.25075960
   0.66583737  0.66701868  0.24440046
   0.72142813  0.83329290  0.24988225
   0.88884054  0.66712528  0.25009060
   0.49992404  0.50016025  0.23703070
   0.50162068  0.49163044  0.43610456
grapheneN                               
           1
    12.774788   -0.000442    0.001728
    -0.000256    7.374031   -0.002351
     0.002016   -0.004780   15.021208
   C    N    Zn
  35   1   1
Direct configuration=    18
   0.16724648  0.16583746  0.25080640
  -0.00020588 -0.00004184  0.25011387
   0.05535213  0.16620043  0.25044385
   0.22257720  0.00001388  0.25063290
   0.49976433  0.16800017  0.24486810
   0.33388204  0.00000973  0.24965127
   0.38900906  0.16615786  0.24651597
   0.55583638  0.00005298  0.24861758
   0.83250364  0.16654151  0.25066055
   0.66622233  0.00003740  0.25139564
   0.72140236  0.16681871  0.24980282
   0.88879342 -0.00008713  0.25080345
   0.16697264  0.50005719  0.25063059
   0.00008492  0.33383800  0.25004762
   0.05552701  0.50001648  0.25045297
   0.22307540  0.33359547  0.24928600
   0.33437844  0.33313569  0.24448131
   0.38989951  0.50015534  0.24098684
   0.55525064  0.33434712  0.24088733
   0.83294048  0.50004026  0.24965722
   0.66574695  0.33318500  0.24429004
   0.72214546  0.50011046  0.24612616
   0.88887385  0.33309471  0.25005848
   0.16726124  0.83427234  0.25085933
   0.00014314  0.66634425  0.25003491
   0.05542924  0.83385358  0.25044528
   0.22312356  0.66656267  0.24936189
   0.49974745  0.83214165  0.24498373
   0.33438434  0.66692598  0.24464138
   0.38900326  0.83383639  0.24669618
   0.55522393  0.66555765  0.24111658
   0.83244090  0.83360807  0.25075941
   0.66583651  0.66701368  0.24440817
   0.72141867  0.83331079  0.24988718
   0.88883435  0.66711818  0.25009051
   0.49992352  0.50015569  0.23702989
   0.50162116  0.49163219  0.43602862
grapheneN                               
           1
    12.777068   -0.000203    0.001481
    -0.000118    7.377354   -0.002437
     0.001727   -0.004961   15.011762
   C    N    Zn
  35   1   1
Direct configuration=    19
   0.16679604  0.16674790  0.25069309
  -0.00011571 -0.00001042  0.25042250
   0.05557475  0.16647740  0.25057562
   0.22226523  0.00005405  0.25081657
   0.49978161  0.16798773  0.24449798
   0.33389593  0.00009315  0.24942892
   0.38909404  0.16669782  0.24600930
   0.55577040  0.00011277  0.24755507
   0.83302355  0.16688356  0.25060027
   0.66603402  0.00011561  0.25080656
   0.72170647  0.16745047  0.24953695
   0.88858538 -0.00000101  0.25100461
   0.16709658  0.50010020  0.25029098
   0.00000363  0.33294892  0.25020916
   0.05533863  0.50006129  0.25067425
   0.22283919  0.33344202  0.24877621
   0.33440054  0.33373439  0.24432551
   0.38979674  0.50006514  0.24153723
   0.55524756  0.33433918  0.24146182
   0.83288209  0.50012884  0.24943071
   0.66588177  0.33448667  0.24417703
   0.72199163  0.50008210  0.24546445
   0.88888373  0.33281193  0.25005808
   0.16681994  0.83337614  0.25075264
  -0.00000232  0.66723395  0.25020206
   0.05558879  0.83354912  0.25057616
   0.22283328  0.66660843  0.24887073
   0.49984819  0.83205196  0.24462952
   0.33436429  0.66623865  0.24448700
   0.38910225  0.83341503  0.24613321
   0.55521497  0.66563785  0.24168895
   0.83303927  0.83319788  0.25069808
   0.66594276  0.66557251  0.24430527
   0.72171500  0.83267864  0.24960610
   0.88888797  0.66735580  0.25010973
   0.49995343  0.50020425  0.23716063
   0.50158843  0.49152003  0.43998704
grapheneN                               
           1
    12.777596   -0.000148    0.001424
    -0.000086    7.378123   -0.002457
     0.001660   -0.005003   15.009576
   C    N    Zn
  35   1   1
Direct configuration=    20
   0.16669181  0.16695850  0.25066685
  -0.00009485 -0.00000314  0.25049397
   0.05562626  0.16654147  0.25060614
   0.22219305  0.00006335  0.25085911
   0.49978561  0.16798485  0.24441227
   0.33389915  0.00011244  0.24937743
   0.38911370  0.16682272  0.24589197
   0.55575513  0.00012659  0.24730902
   0.83314384  0.16696267  0.25058632
   0.66599045  0.00013370  0.25067014
   0.72177684  0.16759661  0.24947539
   0.88853725  0.00001891  0.25105119
   0.16712526  0.50011014  0.25021234
  -0.00001518  0.33274326  0.25024656
   0.05529504  0.50007166  0.25072550
   0.22278453  0.33340653  0.24865816
   0.33440565  0.33387287  0.24428944
   0.38977296  0.50004428  0.24166469
   0.55524685  0.33433735  0.24159486
   0.83286857  0.50014933  0.24937826
   0.66591296  0.33478776  0.24415086
   0.72195604  0.50007554  0.24531122
   0.88888602  0.33274652  0.25005799
   0.16671784  0.83316884  0.25072793
  -0.00003597  0.66743976  0.25024077
   0.05562571  0.83347870  0.25060647
   0.22276611  0.66661901  0.24875699
   0.49987150  0.83203121  0.24454750
   0.33435965  0.66607966  0.24445126
   0.38912516  0.83331755  0.24600284
   0.55521289  0.66565641  0.24182150
   0.83317772  0.83310300  0.25068388
   0.66596735  0.66523915  0.24428144
   0.72178357  0.83253241  0.24954101
   0.88890038  0.66741077  0.25011418
   0.49996036  0.50021549  0.23719090
   0.50158088  0.49149411  0.44090368
grapheneN                               
           1
    12.789165    0.000406    0.001316
     0.000234    7.385162   -0.002538
     0.001538   -0.005181   14.981706
   C    N    Zn
  35   1   1
Direct configuration=    21
   0.16683817  0.16719062  0.25048707
   0.00004440  0.00006299  0.25091190
   0.05568548  0.16668298  0.25075024
   0.22193342  0.00009902  0.25094673
   0.49995618  0.16787139  0.24417873
   0.33369135  0.00008793  0.24887730
   0.38912723  0.16672472  0.24540083
   0.55546410  0.00007907  0.24637053
   0.83324129  0.16712262  0.25048878
   0.66664887  0.00012440  0.24973622
   0.72159212  0.16762866  0.24918128
   0.88836590  0.00012477  0.25121834
   0.16677969  0.50001302  0.24969122
  -0.00014268  0.33291374  0.25049524
   0.05564267  0.50013301  0.25085896
   0.22271185  0.33428945  0.24822696
   0.33414051  0.33410563  0.24440799
   0.38996955  0.49997542  0.24196258
   0.55514318  0.33448261  0.24193551
   0.83302371  0.50007581  0.24899312
   0.66598504  0.33492329  0.24430876
   0.72265801  0.50000174  0.24475624
   0.88875753  0.33335626  0.25006448
   0.16684582  0.83289532  0.25055043
  -0.00018000  0.66712706  0.25050026
   0.05566976  0.83342381  0.25075521
   0.22266847  0.66580388  0.24834533
   0.50000454  0.83221108  0.24432803
   0.33412131  0.66598172  0.24456561
   0.38913518  0.83339999  0.24547232
   0.55521399  0.66574761  0.24213582
   0.83326883  0.83298755  0.25056528
   0.66593234  0.66512070  0.24444820
   0.72158549  0.83252126  0.24924684
   0.88879570  0.66677518  0.25012903
   0.49979936  0.50001258  0.23767645
   0.50155168  0.49137309  0.44459221
grapheneN                               
           1
    12.793955    0.000635    0.001272
     0.000366    7.388077   -0.002571
     0.001488   -0.005255   14.970188
   C    N    Zn
  35   1   1
Direct configuration=    22
   0.16689863  0.16728650  0.25041259
   0.00010192  0.00009031  0.25108503
   0.05570994  0.16674144  0.25080994
   0.22182616  0.00011376  0.25098302
   0.50002666  0.16782451  0.24408198
   0.33360550  0.00007780  0.24867012
   0.38913283  0.16668424  0.24519737
   0.55534387  0.00005943  0.24598174
   0.83328154  0.16718869  0.25044837
   0.66692088  0.00012053  0.24934932
   0.72151581  0.16764190  0.24905943
   0.88829511  0.00016851  0.25128758
   0.16663693  0.49997290  0.24947533
  -0.00019535  0.33298417  0.25059826
   0.05578629  0.50015834  0.25091425
   0.22268181  0.33465419  0.24804832
   0.33403097  0.33420179  0.24445711
   0.39005077  0.49994697  0.24208599
   0.55510035  0.33454263  0.24207663
   0.83308781  0.50004543  0.24883357
   0.66601482  0.33497928  0.24437417
   0.72294801  0.49997123  0.24452634
   0.88870445  0.33360815  0.25006717
   0.16689870  0.83278232  0.25047689
  -0.00023949  0.66699789  0.25060776
   0.05568796  0.83340114  0.25081682
   0.22262815  0.66546714  0.24817479
   0.50005950  0.83228538  0.24423712
   0.33402285  0.66594127  0.24461298
   0.38913932  0.83343404  0.24525254
   0.55521444  0.66578528  0.24226604
   0.83330647  0.83293985  0.25051615
   0.66591788  0.66507178  0.24451729
   0.72150366  0.83251665  0.24912497
   0.88875246  0.66651262  0.25013519
   0.49973285  0.49992877  0.23787759
   0.50153963  0.49132313  0.44612026
grapheneN                               
           1
    12.804369    0.000007    0.001142
     0.000004    7.394296   -0.002712
     0.001339   -0.005553   14.945433
   C    N    Zn
  35   1   1
Direct configuration=    23
   0.16721389  0.16734564  0.25024104
   0.00007455  0.00013468  0.25149830
   0.05559380  0.16686185  0.25098829
   0.22194602  0.00004663  0.25083892
   0.49987019  0.16778179  0.24385728
   0.33350487  0.00006283  0.24794527
   0.38880793  0.16643280  0.24482820
   0.55603978  0.00004732  0.24522376
   0.83275301  0.16747074  0.25034386
   0.66664496  0.00004904  0.24826003
   0.72163658  0.16739554  0.24869850
   0.88856805  0.00011903  0.25140673
   0.16645258  0.50001484  0.24890848
  -0.00012038  0.33392820  0.25089256
   0.05555682  0.50001580  0.25092118
   0.22272153  0.33478057  0.24773236
   0.33404482  0.33405057  0.24465187
   0.38995985  0.50003450  0.24224343
   0.55532762  0.33469992  0.24223493
   0.83335913  0.50001848  0.24834936
   0.66595158  0.33457343  0.24460014
   0.72312097  0.49999539  0.24424751
   0.88889185  0.33364346  0.25007138
   0.16715878  0.83282157  0.25030255
  -0.00011290  0.66620903  0.25091869
   0.05555417  0.83330484  0.25099945
   0.22270825  0.66530196  0.24786781
   0.49984233  0.83242926  0.24401185
   0.33408737  0.66611082  0.24479171
   0.38881264  0.83365503  0.24487497
   0.55535108  0.66546974  0.24238189
   0.83276355  0.83278749  0.25038950
   0.66594848  0.66555217  0.24475359
   0.72162833  0.83274272  0.24877294
   0.88886264  0.66639401  0.25013982
   0.49963810  0.49997830  0.23867661
   0.50150720  0.49118999  0.44969528
grapheneN                               
           1
    12.804961   -0.000029    0.001134
    -0.000017    7.394649   -0.002720
     0.001331   -0.005570   14.944029
   C    N    Zn
  35   1   1
Direct configuration=    24
   0.16723177  0.16734899  0.25023129
   0.00007300  0.00013719  0.25152179
   0.05558722  0.16686867  0.25099843
   0.22195282  0.00004283  0.25083073
   0.49986132  0.16777937  0.24384451
   0.33349916  0.00006198  0.24790407
   0.38878951  0.16641854  0.24480722
   0.55607924  0.00004663  0.24518068
   0.83272304  0.16748673  0.25033792
   0.66662931  0.00004499  0.24819812
   0.72164342  0.16738157  0.24867799
   0.88858353  0.00011623  0.25141350
   0.16644213  0.50001721  0.24887626
  -0.00011612  0.33398171  0.25090929
   0.05554382  0.50000772  0.25092158
   0.22272378  0.33478773  0.24771440
   0.33404561  0.33404200  0.24466294
   0.38995470  0.50003947  0.24225238
   0.55534051  0.33470884  0.24224393
   0.83337451  0.50001695  0.24832184
   0.66594800  0.33455042  0.24461298
   0.72313078  0.49999676  0.24423167
   0.88890247  0.33364546  0.25007162
   0.16717352  0.83282379  0.25029264
  -0.00010572  0.66616431  0.25093636
   0.05554659  0.83329938  0.25100982
   0.22271279  0.66529259  0.24785036
   0.49983002  0.83243742  0.24399905
   0.33409103  0.66612043  0.24480186
   0.38879412  0.83366756  0.24485351
   0.55535883  0.66545186  0.24238847
   0.83273277  0.83277885  0.25038230
   0.66595021  0.66557940  0.24476702
   0.72163540  0.83275554  0.24875293
   0.88886889  0.66638729  0.25014008
   0.49963273  0.49998111  0.23872202
   0.50150537  0.49118245  0.44989845
grapheneN                               
           1
    12.809548    0.000033    0.001231
     0.000019    7.394284   -0.002805
     0.001445   -0.005743   14.939415
   C    N    Zn
  35   1   1
Direct configuration=    25
   0.16708255  0.16714371  0.25014591
  -0.00001594  0.00008665  0.25175953
   0.05570914  0.16727599  0.25117265
   0.22228129  0.00004218  0.25043894
   0.49975353  0.16785841  0.24364371
   0.33345595  0.00003931  0.24724767
   0.38871259  0.16628704  0.24465490
   0.55618159  0.00010468  0.24477244
   0.83281329  0.16725827  0.25028402
   0.66643001  0.00002929  0.24743169
   0.72150651  0.16709252  0.24831060
   0.88838993  0.00008163  0.25146696
   0.16661700  0.50007882  0.24848338
  -0.00000119  0.33375305  0.25111695
   0.05536942  0.49999578  0.25081564
   0.22278233  0.33424107  0.24760208
   0.33422667  0.33391870  0.24477911
   0.38973722  0.50011983  0.24235324
   0.55525607  0.33437967  0.24225446
   0.83347974  0.49999180  0.24796361
   0.66612876  0.33444631  0.24473573
   0.72262120  0.50006808  0.24436792
   0.88898269  0.33324163  0.25005520
   0.16705341  0.83300075  0.25020545
  -0.00000574  0.66636379  0.25116684
   0.05565529  0.83294931  0.25118873
   0.22280691  0.66585814  0.24773120
   0.49971747  0.83227444  0.24376921
   0.33424320  0.66617149  0.24489150
   0.38870776  0.83386150  0.24471605
   0.55518551  0.66564239  0.24237639
   0.83281659  0.83293890  0.25031312
   0.66619043  0.66568172  0.24488826
   0.72152560  0.83305853  0.24839885
   0.88893373  0.66691185  0.25011320
   0.49985716  0.50013480  0.23949577
   0.50148236  0.49106792  0.45244910
grapheneN                               
           1
    12.810833    0.000050    0.001258
     0.000029    7.394182   -0.002828
     0.001476   -0.005791   14.938123
   C    N    Zn
  35   1   1
Direct configuration=    26
   0.16704078  0.16708622  0.25012199
  -0.00004084  0.00007250  0.25182612
   0.05574327  0.16739007  0.25122146
   0.22237324  0.00004200  0.25032919
   0.49972336  0.16788054  0.24358746
   0.33344386  0.00003296  0.24706380
   0.38869106  0.16625022  0.24461224
   0.55621025  0.00012093  0.24465808
   0.83283856  0.16719430  0.25026892
   0.66637422  0.00002489  0.24721699
   0.72146819  0.16701157  0.24820768
   0.88833574  0.00007194  0.25148193
   0.16666595  0.50009608  0.24837332
   0.00003099  0.33368901  0.25117513
   0.05532060  0.49999244  0.25078596
   0.22279873  0.33408797  0.24757061
   0.33427735  0.33388417  0.24481165
   0.38967633  0.50014234  0.24238150
   0.55523243  0.33428749  0.24225742
   0.83350920  0.49998475  0.24786326
   0.66617936  0.33441716  0.24477012
   0.72247855  0.50008806  0.24440610
   0.88900515  0.33312853  0.25005060
   0.16701978  0.83305031  0.25018103
   0.00002224  0.66641966  0.25123140
   0.05568572  0.83285128  0.25123885
   0.22283325  0.66601653  0.24769782
   0.49968597  0.83222880  0.24370483
   0.33428580  0.66618579  0.24491661
   0.38868359  0.83391582  0.24467754
   0.55513700  0.66569575  0.24237300
   0.83284006  0.83298372  0.25029375
   0.66625767  0.66571038  0.24492222
   0.72149487  0.83314338  0.24829966
   0.88895188  0.66705875  0.25010567
   0.49991998  0.50017784  0.23971252
   0.50147592  0.49103586  0.45316360
grapheneN                               
           1
    12.806781   -0.000242    0.001227
    -0.000140    7.392663   -0.002893
     0.001440   -0.005917   14.945919
   C    N    Zn
  35   1   1
Direct configuration=    27
   0.16702656  0.16674225  0.25005568
  -0.00004600  0.00008190  0.25200648
   0.05577566  0.16701739  0.25143724
   0.22226048  0.00003930  0.24974238
   0.49969420  0.16775877  0.24336201
   0.33351739  0.00006538  0.24639729
   0.38889967  0.16631338  0.24450689
   0.55563032  0.00006358  0.24431479
   0.83291951  0.16675061  0.25020373
   0.66635201  0.00008288  0.24654708
   0.72150706  0.16704646  0.24776790
   0.88826166  0.00005318  0.25151107
   0.16692239  0.50008374  0.24810152
   0.00004075  0.33321270  0.25131600
   0.05551854  0.50009020  0.25061299
   0.22284094  0.33379998  0.24753659
   0.33431477  0.33370026  0.24486086
   0.38978119  0.50012085  0.24256871
   0.55518075  0.33408201  0.24228059
   0.83325491  0.50007225  0.24760279
   0.66602583  0.33419394  0.24480150
   0.72250200  0.50010203  0.24479234
   0.88894247  0.33285279  0.25000892
   0.16704212  0.83338107  0.25010319
   0.00000317  0.66686831  0.25138603
   0.05576720  0.83310684  0.25145980
   0.22284329  0.66636221  0.24764078
   0.49969589  0.83233670  0.24344830
   0.33428616  0.66645304  0.24494501
   0.38888082  0.83380988  0.24458956
   0.55516483  0.66599598  0.24238078
   0.83292042  0.83336400  0.25021820
   0.66602956  0.66597015  0.24494000
   0.72153381  0.83310191  0.24787483
   0.88893189  0.66729659  0.25004573
   0.49999253  0.50016545  0.24049514
   0.50145532  0.49091202  0.45569731
grapheneN                               
           1
    12.804746   -0.000389    0.001212
    -0.000225    7.391900   -0.002925
     0.001421   -0.005980   14.949837
   C    N    Zn
  35   1   1
Direct configuration=    28
   0.16701941  0.16656935  0.25002238
  -0.00004860  0.00008663  0.25209708
   0.05579195  0.16683006  0.25154563
   0.22220379  0.00003794  0.24944762
   0.49967954  0.16769756  0.24324876
   0.33355436  0.00008167  0.24606250
   0.38900455  0.16634514  0.24445397
   0.55533877  0.00003474  0.24414235
   0.83296020  0.16652758  0.25017098
   0.66634085  0.00011203  0.24621058
   0.72152660  0.16706399  0.24754700
   0.88822442  0.00004375  0.25152570
   0.16705131  0.50007754  0.24796500
   0.00004566  0.33297328  0.25138676
   0.05561804  0.50013935  0.25052611
   0.22286216  0.33365522  0.24751950
   0.33433357  0.33360781  0.24488558
   0.38983390  0.50011005  0.24266275
   0.55515476  0.33397871  0.24229222
   0.83312707  0.50011622  0.24747196
   0.66594865  0.33408174  0.24481726
   0.72251380  0.50010906  0.24498635
   0.88891095  0.33271418  0.24998799
   0.16705335  0.83354733  0.25006410
  -0.00000641  0.66709383  0.25146370
   0.05580816  0.83323530  0.25157079
   0.22284834  0.66653598  0.24761213
   0.49970088  0.83239093  0.24331944
   0.33428635  0.66658738  0.24495927
   0.38897997  0.83375663  0.24454537
   0.55517883  0.66614690  0.24238468
   0.83296082  0.83355516  0.25018025
   0.66591488  0.66610073  0.24494894
   0.72155339  0.83308106  0.24766144
   0.88892184  0.66741614  0.25001562
   0.50002900  0.50015923  0.24088825
   0.50144496  0.49084980  0.45697001
grapheneN                               
           1
    12.796883   -0.000038    0.000921
    -0.000022    7.390613   -0.003012
     0.001079   -0.006151   14.961628
   C    N    Zn
  35   1   1
Direct configuration=    29
   0.16715304  0.16667552  0.24994815
  -0.00001867 -0.00001980  0.25216271
   0.05568080  0.16613705  0.25172084
   0.22216414  0.00010215  0.24893522
   0.49964910  0.16763073  0.24309803
   0.33367159  0.00007142  0.24569789
   0.38897646  0.16636821  0.24434254
   0.55542011  0.00003450  0.24389810
   0.83276657  0.16681591  0.25007104
   0.66614882  0.00008588  0.24584135
   0.72159100  0.16697533  0.24718395
   0.88857325  0.00004305  0.25153991
   0.16705286  0.50010245  0.24796279
   0.00003357  0.33329375  0.25137909
   0.05585013  0.50008278  0.25040178
   0.22292912  0.33382664  0.24750720
   0.33429993  0.33369114  0.24484918
   0.39003489  0.50011414  0.24294291
   0.55526779  0.33425411  0.24240735
   0.83313385  0.50011958  0.24751476
   0.66580936  0.33423445  0.24476192
   0.72251103  0.50011508  0.24533763
   0.88877577  0.33294962  0.24993122
   0.16714192  0.83344100  0.24998766
   0.00002549  0.66688039  0.25144590
   0.05568606  0.83393935  0.25175706
   0.22289428  0.66630048  0.24757075
   0.49966422  0.83246851  0.24315028
   0.33426174  0.66652437  0.24492005
   0.38898270  0.83376480  0.24443562
   0.55532041  0.66599817  0.24248550
   0.83278937  0.83326982  0.25008023
   0.66578312  0.66596408  0.24487919
   0.72156831  0.83322502  0.24729261
   0.88880073  0.66716800  0.24995244
   0.49985018  0.50005903  0.24131052
   0.50142701  0.49074325  0.45885669
grapheneN                               
           1
    12.796815   -0.000035    0.000919
    -0.000020    7.390602   -0.003013
     0.001077   -0.006152   14.961730
   C    N    Zn
  35   1   1
Direct configuration=    30
   0.16715419  0.16667644  0.24994751
  -0.00001841 -0.00002072  0.25216327
   0.05567984  0.16613107  0.25172235
   0.22216380  0.00010270  0.24893080
   0.49964884  0.16763016  0.24309673
   0.33367260  0.00007133  0.24569475
   0.38897622  0.16636841  0.24434158
   0.55542081  0.00003450  0.24389599
   0.83276490  0.16681840  0.25007018
   0.66614716  0.00008565  0.24583817
   0.72159155  0.16697456  0.24718082
   0.88857627  0.00004304  0.25154003
   0.16705287  0.50010267  0.24796277
   0.00003346  0.33329652  0.25137902
   0.05585214  0.50008229  0.25040071
   0.22292970  0.33382812  0.24750709
   0.33429964  0.33369186  0.24484887
   0.39003663  0.50011418  0.24294533
   0.55526876  0.33425649  0.24240834
   0.83313391  0.50011960  0.24751513
   0.66580815  0.33423577  0.24476144
   0.72251101  0.50011513  0.24534066
   0.88877461  0.33295165  0.24993073
   0.16714269  0.83344008  0.24998700
   0.00002577  0.66687855  0.25144574
   0.05568501  0.83394543  0.25175866
   0.22289468  0.66629845  0.24757039
   0.49966391  0.83246918  0.24314882
   0.33426153  0.66652383  0.24491971
   0.38898272  0.83376487  0.24443467
   0.55532164  0.66599688  0.24248637
   0.83278789  0.83326735  0.25007936
   0.66578198  0.66596291  0.24487859
   0.72156844  0.83322626  0.24728942
   0.88879968  0.66716586  0.24995189
   0.49984864  0.50005817  0.24131416
   0.50142686  0.49074233  0.45887296
grapheneN                               
           1
    12.792932    0.000248    0.000536
     0.000143    7.388103   -0.003030
     0.000628   -0.006181   14.971332
   C    N    Zn
  35   1   1
Direct configuration=    31
   0.16712683  0.16690151  0.24984560
  -0.00001746  0.00001255  0.25220383
   0.05567665  0.16640974  0.25182783
   0.22236058  0.00009053  0.24848509
   0.49972890  0.16782539  0.24300007
   0.33365305  0.00007373  0.24547872
   0.38886598  0.16637492  0.24418801
   0.55563162  0.00008850  0.24367127
   0.83281464  0.16702100  0.24993080
   0.66618317  0.00007733  0.24561723
   0.72138034  0.16692877  0.24687133
   0.88855664  0.00003162  0.25152171
   0.16702702  0.50005864  0.24813089
   0.00003373  0.33340786  0.25128132
   0.05587923  0.50003790  0.25034197
   0.22295163  0.33418344  0.24750345
   0.33431714  0.33395354  0.24478430
   0.39001045  0.50011768  0.24328178
   0.55516530  0.33439552  0.24257630
   0.83317249  0.50006166  0.24776100
   0.66592714  0.33451676  0.24468453
   0.72241636  0.50010352  0.24562083
   0.88877114  0.33345641  0.24987707
   0.16709225  0.83325487  0.24988179
   0.00007379  0.66676131  0.25132030
   0.05567988  0.83368311  0.25187334
   0.22293480  0.66595669  0.24753659
   0.49972454  0.83232131  0.24304243
   0.33432103  0.66623219  0.24486070
   0.38887582  0.83380446  0.24427372
   0.55517751  0.66577056  0.24264018
   0.83280626  0.83310931  0.24994655
   0.66595898  0.66572100  0.24478620
   0.72137004  0.83329281  0.24695619
   0.88879485  0.66671637  0.24989456
   0.49982057  0.50006272  0.24152925
   0.50140719  0.49063475  0.46053331
grapheneN                               
           1
    12.792195    0.000302    0.000463
     0.000174    7.387629   -0.003033
     0.000542   -0.006186   14.973156
   C    N    Zn
  35   1   1
Direct configuration=    32
   0.16712162  0.16694428  0.24982625
  -0.00001728  0.00001887  0.25221153
   0.05567604  0.16646270  0.25184785
   0.22239796  0.00008822  0.24840048
   0.49974411  0.16786249  0.24298172
   0.33364933  0.00007418  0.24543770
   0.38884503  0.16637615  0.24415885
   0.55567168  0.00009876  0.24362861
   0.83282409  0.16705950  0.24990434
   0.66619001  0.00007575  0.24557529
   0.72134020  0.16692007  0.24681257
   0.88855291  0.00002945  0.25151823
   0.16702211  0.50005027  0.24816281
   0.00003378  0.33342902  0.25126277
   0.05588438  0.50002946  0.25033082
   0.22295580  0.33425096  0.24750276
   0.33432047  0.33400327  0.24477204
   0.39000548  0.50011835  0.24334565
   0.55514565  0.33442194  0.24260819
   0.83317983  0.50005065  0.24780768
   0.66594974  0.33457016  0.24466993
   0.72239837  0.50010131  0.24567401
   0.88877048  0.33355233  0.24986688
   0.16708266  0.83321967  0.24986181
   0.00008291  0.66673903  0.25129648
   0.05567891  0.83363326  0.25189511
   0.22294243  0.66589174  0.24753018
   0.49973606  0.83229321  0.24302223
   0.33433233  0.66617677  0.24484950
   0.38885550  0.83381199  0.24424316
   0.55515013  0.66572756  0.24266938
   0.83280975  0.83307928  0.24992133
   0.66599262  0.66567503  0.24476866
   0.72133234  0.83330546  0.24689293
   0.88879394  0.66663096  0.24988368
   0.49981523  0.50006358  0.24157008
   0.50140346  0.49061430  0.46084851
grapheneN                               
           1
    12.792463    0.000042   -0.000032
     0.000024    7.386780   -0.003036
    -0.000037   -0.006191   14.974565
   C    N    Zn
  35   1   1
Direct configuration=    33
   0.16715368  0.16705590  0.24969396
   0.00000843  0.00009614  0.25225776
   0.05572721  0.16708465  0.25184856
   0.22224539  0.00005801  0.24812182
   0.49976412  0.16793122  0.24294401
   0.33362602  0.00010576  0.24527492
   0.38890944  0.16655406  0.24398178
   0.55566403  0.00010819  0.24344374
   0.83284887  0.16711225  0.24974071
   0.66630197  0.00013129  0.24540266
   0.72139279  0.16723146  0.24660287
   0.88828685  0.00006879  0.25143653
   0.16699985  0.50003209  0.24840242
   0.00003388  0.33351544  0.25113606
   0.05572660  0.50003377  0.25033444
   0.22290455  0.33425699  0.24752251
   0.33432920  0.33401882  0.24474248
   0.38993388  0.50004337  0.24358183
   0.55512895  0.33452013  0.24276028
   0.83304535  0.50007518  0.24813551
   0.66588486  0.33449668  0.24461684
   0.72255346  0.50008754  0.24582427
   0.88887391  0.33342333  0.24983932
   0.16717550  0.83312447  0.24971666
   0.00006774  0.66656993  0.25114997
   0.05574163  0.83305300  0.25190143
   0.22290522  0.66591626  0.24753607
   0.49976467  0.83224494  0.24298537
   0.33434666  0.66618317  0.24482220
   0.38891016  0.83365227  0.24405773
   0.55512828  0.66558760  0.24281110
   0.83283541  0.83305189  0.24976814
   0.66591018  0.66574051  0.24470362
   0.72141437  0.83297927  0.24665991
   0.88889253  0.66669670  0.24985752
   0.49984673  0.50010659  0.24166762
   0.50138769  0.49050232  0.46227739
grapheneN                               
           1
    12.792506   -0.000001   -0.000112
    -0.000000    7.386642   -0.003037
    -0.000131   -0.006192   14.974793
   C    N    Zn
  35   1   1
Direct configuration=    34
   0.16715887  0.16707399  0.24967252
   0.00001260  0.00010866  0.25226525
   0.05573550  0.16718546  0.25184867
   0.22222066  0.00005311  0.24807667
   0.49976737  0.16794236  0.24293790
   0.33362224  0.00011088  0.24524854
   0.38891988  0.16658290  0.24395309
   0.55566279  0.00010972  0.24341378
   0.83285289  0.16712080  0.24971420
   0.66632011  0.00014029  0.24537468
   0.72140132  0.16728193  0.24656889
   0.88824373  0.00007517  0.25142329
   0.16699625  0.50002914  0.24844125
   0.00003390  0.33352944  0.25111552
   0.05570103  0.50003447  0.25033503
   0.22289624  0.33425797  0.24752571
   0.33433061  0.33402134  0.24473769
   0.38992228  0.50003122  0.24362010
   0.55512624  0.33453605  0.24278493
   0.83302356  0.50007915  0.24818863
   0.66587434  0.33448477  0.24460824
   0.72257859  0.50008531  0.24584862
   0.88889067  0.33340242  0.24983485
   0.16719054  0.83310904  0.24969314
   0.00006529  0.66654252  0.25112623
   0.05575179  0.83295895  0.25190246
   0.22289919  0.66592024  0.24753703
   0.49976931  0.83223711  0.24297940
   0.33434898  0.66618421  0.24481778
   0.38891901  0.83362638  0.24402768
   0.55512474  0.66556492  0.24283407
   0.83283956  0.83304745  0.24974331
   0.66589682  0.66575113  0.24469308
   0.72142766  0.83292640  0.24662215
   0.88890851  0.66670736  0.24985328
   0.49985184  0.50011356  0.24168342
   0.50138515  0.49048417  0.46250893
grapheneN                               
           1
    12.795051    0.000023   -0.000684
     0.000014    7.387959   -0.003024
    -0.000800   -0.006169   14.969145
   C    N    Zn
  35   1   1
Direct configuration=    35
   0.16713799  0.16710463  0.24952931
   0.00001952  0.00006340  0.25229398
   0.05578481  0.16704485  0.25175754
   0.22210361  0.00011182  0.24796035
   0.49975627  0.16790685  0.24292238
   0.33360197  0.00013307  0.24507426
   0.38899895  0.16657465  0.24380787
   0.55562060  0.00008271  0.24330960
   0.83281283  0.16721399  0.24954491
   0.66642838  0.00014313  0.24521361
   0.72156497  0.16736277  0.24645284
   0.88827551  0.00010119  0.25127702
   0.16685569  0.50008251  0.24868202
  -0.00002390  0.33373855  0.25100677
   0.05568754  0.50003711  0.25036918
   0.22291434  0.33407178  0.24756911
   0.33426449  0.33388276  0.24475730
   0.38994067  0.50009271  0.24372335
   0.55518862  0.33448606  0.24286349
   0.83317438  0.50008002  0.24847852
   0.66581013  0.33449122  0.24461052
   0.72247321  0.50009756  0.24587329
   0.88886580  0.33308191  0.24984796
   0.16717014  0.83304479  0.24954999
  -0.00003046  0.66635627  0.25100956
   0.05578239  0.83315696  0.25179909
   0.22295572  0.66604219  0.24757513
   0.49978175  0.83226310  0.24297080
   0.33427012  0.66627922  0.24483265
   0.38900462  0.83364268  0.24385804
   0.55519186  0.66572519  0.24291272
   0.83284402  0.83294802  0.24958488
   0.66580677  0.66566939  0.24468176
   0.72156942  0.83286464  0.24649069
   0.88888222  0.66702570  0.24986899
   0.49981151  0.50007351  0.24175050
   0.50137356  0.49037305  0.46375004
grapheneN                               
           1
    12.795351    0.000026   -0.000751
     0.000015    7.388114   -0.003022
    -0.000879   -0.006166   14.968481
   C    N    Zn
  35   1   1
Direct configuration=    36
   0.16713554  0.16710823  0.24951247
   0.00002033  0.00005808  0.25229735
   0.05579061  0.16702832  0.25174683
   0.22208986  0.00011872  0.24794667
   0.49975497  0.16790268  0.24292055
   0.33359959  0.00013568  0.24505376
   0.38900824  0.16657369  0.24379080
   0.55561564  0.00007953  0.24329735
   0.83280812  0.16722494  0.24952500
   0.66644111  0.00014346  0.24519467
   0.72158421  0.16737228  0.24643920
   0.88827924  0.00010425  0.25125981
   0.16683918  0.50008878  0.24871033
  -0.00003069  0.33376313  0.25099398
   0.05568596  0.50003742  0.25037320
   0.22291647  0.33404989  0.24757422
   0.33425671  0.33386648  0.24475961
   0.38994283  0.50009994  0.24373549
   0.55519595  0.33448019  0.24287273
   0.83319211  0.50008012  0.24851261
   0.66580259  0.33449198  0.24461078
   0.72246082  0.50009900  0.24587619
   0.88886288  0.33304424  0.24984950
   0.16716774  0.83303724  0.24953316
  -0.00004172  0.66633438  0.25099584
   0.05578598  0.83318023  0.25178694
   0.22296236  0.66605653  0.24757961
   0.49978321  0.83226615  0.24296979
   0.33426085  0.66629039  0.24483440
   0.38901468  0.83364460  0.24383809
   0.55519975  0.66574403  0.24292197
   0.83284454  0.83293634  0.24956625
   0.66579619  0.66565979  0.24468043
   0.72158608  0.83285738  0.24647523
   0.88887914  0.66706311  0.24987084
   0.49980677  0.50006880  0.24175839
   0.50137221  0.49035999  0.46389598
grapheneN                               
           1
    12.798562   -0.000039   -0.001323
    -0.000022    7.389660   -0.003000
    -0.001548   -0.006126   14.961594
   C    N    Zn
  35   1   1
Direct configuration=    37
   0.16707792  0.16701712  0.24939103
   0.00000528  0.00004524  0.25227701
   0.05572788  0.16683468  0.25161425
   0.22212771  0.00011281  0.24789123
   0.49978377  0.16782737  0.24290334
   0.33358715  0.00012595  0.24488693
   0.38898563  0.16646491  0.24369238
   0.55567139  0.00008938  0.24325119
   0.83282125  0.16709820  0.24938154
   0.66651215  0.00011217  0.24505435
   0.72160988  0.16727912  0.24636224
   0.88839943  0.00009047  0.25109522
   0.16684996  0.50010933  0.24888404
  -0.00003756  0.33356113  0.25092841
   0.05567731  0.50007410  0.25041672
   0.22289301  0.33407781  0.24762840
   0.33426237  0.33381033  0.24480360
   0.38992717  0.50012932  0.24375668
   0.55518046  0.33437691  0.24289742
   0.83325196  0.50005598  0.24870031
   0.66584057  0.33451693  0.24464189
   0.72243340  0.50009741  0.24587911
   0.88883879  0.33311616  0.24988676
   0.16709653  0.83314041  0.24941146
  -0.00005042  0.66657054  0.25093440
   0.05572604  0.83333920  0.25163970
   0.22292109  0.66602979  0.24763073
   0.49980172  0.83233621  0.24295717
   0.33427048  0.66635671  0.24486584
   0.38898255  0.83375809  0.24371894
   0.55519666  0.66586588  0.24295142
   0.83286405  0.83307903  0.24942832
   0.66582639  0.66563865  0.24469897
   0.72160365  0.83294610  0.24639838
   0.88885373  0.66702964  0.24991370
   0.49978705  0.50007742  0.24182201
   0.50136363  0.49025948  0.46496490
grapheneN                               
           1
    12.804016   -0.000150   -0.002293
    -0.000086    7.392286   -0.002964
    -0.002685   -0.006058   14.949909
   C    N    Zn
  35   1   1
Direct configuration=    38
   0.16698015  0.16686254  0.24918482
  -0.00002025  0.00002344  0.25224248
   0.05562145  0.16650612  0.25138915
   0.22219193  0.00010278  0.24779711
   0.49983263  0.16769961  0.24287411
   0.33356604  0.00010942  0.24460366
   0.38894725  0.16628035  0.24352527
   0.55576596  0.00010608  0.24317281
   0.83284350  0.16688316  0.24913798
   0.66663267  0.00005908  0.24481612
   0.72165343  0.16712108  0.24623158
   0.88860334  0.00006711  0.25081578
   0.16686828  0.50014420  0.24917898
  -0.00004921  0.33321840  0.25081708
   0.05566265  0.50013634  0.25049062
   0.22285322  0.33412516  0.24772039
   0.33427198  0.33371507  0.24487831
   0.38990060  0.50017916  0.24379264
   0.55515419  0.33420169  0.24293933
   0.83335351  0.50001502  0.24901902
   0.66590501  0.33455928  0.24469470
   0.72238688  0.50009470  0.24588408
   0.88879792  0.33323818  0.24995003
   0.16697569  0.83331544  0.24920484
  -0.00006519  0.66697122  0.25083009
   0.05562433  0.83360893  0.25138971
   0.22285106  0.66598443  0.24771751
   0.49983312  0.83245507  0.24293575
   0.33428683  0.66646924  0.24491922
   0.38892801  0.83395065  0.24351665
   0.55519142  0.66607263  0.24300143
   0.83289715  0.83332115  0.24919415
   0.66587764  0.66560279  0.24473045
   0.72163347  0.83309663  0.24626791
   0.88881062  0.66697284  0.24998647
   0.49975361  0.50009205  0.24193002
   0.50134918  0.49008893  0.46677976
grapheneN                               
           1
    12.805069   -0.000237   -0.002827
    -0.000136    7.393613   -0.002976
    -0.003309   -0.006085   14.945998
   C    N    Zn
  35   1   1
Direct configuration=    39
   0.16696633  0.16681096  0.24907632
  -0.00001539  0.00005327  0.25211102
   0.05559432  0.16646652  0.25122077
   0.22220355  0.00008223  0.24771486
   0.49982175  0.16762428  0.24283238
   0.33353296  0.00010178  0.24445194
   0.38892371  0.16628065  0.24345376
   0.55589681  0.00010121  0.24314096
   0.83293784  0.16683549  0.24900392
   0.66657173  0.00006772  0.24469984
   0.72163558  0.16708856  0.24615259
   0.88857885  0.00008589  0.25060177
   0.16690882  0.50010242  0.24930654
  -0.00002613  0.33313968  0.25078663
   0.05559926  0.50014324  0.25054554
   0.22280727  0.33410684  0.24778041
   0.33427707  0.33374696  0.24493159
   0.38986707  0.50014553  0.24380256
   0.55515944  0.33425879  0.24295039
   0.83317893  0.50007309  0.24912320
   0.66593307  0.33443087  0.24473456
   0.72253627  0.50007466  0.24592840
   0.88882851  0.33319904  0.24999372
   0.16696347  0.83336277  0.24908899
  -0.00004148  0.66708307  0.25079793
   0.05560883  0.83363777  0.25121196
   0.22279655  0.66608758  0.24777975
   0.49980545  0.83259360  0.24289599
   0.33427991  0.66650278  0.24495223
   0.38890159  0.83392349  0.24343266
   0.55517450  0.66596416  0.24301468
   0.83293992  0.83334442  0.24905903
   0.66593337  0.66578630  0.24475958
   0.72163832  0.83307715  0.24618847
   0.88883396  0.66696509  0.25003662
   0.49977943  0.50013659  0.24200295
   0.50133861  0.48996554  0.46799549
grapheneN                               
           1
    12.805645   -0.000285   -0.003119
    -0.000164    7.394339   -0.002982
    -0.003650   -0.006100   14.943858
   C    N    Zn
  35   1   1
Direct configuration=    40
   0.16695877  0.16678274  0.24901692
  -0.00001274  0.00006960  0.25203905
   0.05557947  0.16644485  0.25112858
   0.22220991  0.00007099  0.24766983
   0.49981579  0.16758305  0.24280953
   0.33351485  0.00009760  0.24436888
   0.38891083  0.16628082  0.24341460
   0.55596843  0.00009855  0.24312352
   0.83298947  0.16680939  0.24893052
   0.66653838  0.00007245  0.24463616
   0.72162581  0.16707077  0.24610934
   0.88856544  0.00009617  0.25048460
   0.16693101  0.50007955  0.24937639
  -0.00001349  0.33309659  0.25076995
   0.05556456  0.50014701  0.25057560
   0.22278213  0.33409681  0.24781327
   0.33427985  0.33376442  0.24496077
   0.38984872  0.50012712  0.24380799
   0.55516231  0.33429004  0.24295645
   0.83308338  0.50010487  0.24918024
   0.66594843  0.33436059  0.24475638
   0.72261804  0.50006369  0.24595267
   0.88884525  0.33317762  0.25001765
   0.16695678  0.83338867  0.24902556
  -0.00002851  0.66714428  0.25078033
   0.05560034  0.83365355  0.25111464
   0.22276672  0.66614403  0.24781382
   0.49979030  0.83266941  0.24287422
   0.33427613  0.66652114  0.24497031
   0.38888713  0.83390863  0.24338668
   0.55516524  0.66590480  0.24302193
   0.83296333  0.83335716  0.24898506
   0.66596388  0.66588673  0.24477553
   0.72164097  0.83306649  0.24614498
   0.88884673  0.66696084  0.25006408
   0.49979357  0.50016097  0.24204288
   0.50133285  0.48989802  0.46866113
grapheneN                               
           1
    12.804202    0.000114   -0.003353
     0.000067    7.393882   -0.003003
    -0.003922   -0.006141   14.946466
   C    N    Zn
  35   1   1
Direct configuration=    41
   0.16699656  0.16682844  0.24897008
  -0.00002996  0.00008868  0.25179779
   0.05565526  0.16660660  0.25100143
   0.22216130  0.00008801  0.24756144
   0.49980905  0.16766517  0.24275412
   0.33349123  0.00008976  0.24430692
   0.38892091  0.16636653  0.24340666
   0.55591357  0.00009129  0.24310271
   0.83301818  0.16695002  0.24885889
   0.66653935  0.00007517  0.24460842
   0.72163326  0.16709974  0.24604992
   0.88847804  0.00008567  0.25030024
   0.16686686  0.50009445  0.24938962
  -0.00001662  0.33331248  0.25079553
   0.05558088  0.50011355  0.25061306
   0.22278709  0.33401255  0.24785807
   0.33424358  0.33382091  0.24499680
   0.38983837  0.50012451  0.24382795
   0.55517785  0.33433923  0.24295103
   0.83308060  0.50010401  0.24915564
   0.66596783  0.33429266  0.24478524
   0.72257004  0.50009730  0.24602787
   0.88885728  0.33310871  0.25003285
   0.16699402  0.83334033  0.24897060
  -0.00001913  0.66689956  0.25080262
   0.05566340  0.83358569  0.25098589
   0.22278033  0.66624182  0.24786183
   0.49978841  0.83260049  0.24281573
   0.33422101  0.66645066  0.24498965
   0.38891617  0.83384416  0.24337684
   0.55516493  0.66588652  0.24301612
   0.83298101  0.83317538  0.24890858
   0.66599451  0.66590244  0.24480335
   0.72164931  0.83305941  0.24608929
   0.88884532  0.66705891  0.25008043
   0.49983009  0.50015125  0.24209380
   0.50132017  0.48979793  0.46961298
grapheneN                               
           1
    12.802067    0.000705   -0.003698
     0.000408    7.393205   -0.003034
    -0.004324   -0.006202   14.950327
   C    N    Zn
  35   1   1
Direct configuration=    42
   0.16705249  0.16689607  0.24890078
  -0.00005547  0.00011693  0.25144080
   0.05576742  0.16684599  0.25081328
   0.22208936  0.00011321  0.24740105
   0.49979907  0.16778671  0.24267213
   0.33345628  0.00007816  0.24421524
   0.38893584  0.16649339  0.24339490
   0.55583237  0.00008055  0.24307193
   0.83306068  0.16715815  0.24875291
   0.66654079  0.00007920  0.24456737
   0.72164427  0.16714262  0.24596200
   0.88834867  0.00007013  0.25002743
   0.16677192  0.50011651  0.24940921
  -0.00002126  0.33363201  0.25083339
   0.05560505  0.50006401  0.25066849
   0.22279443  0.33388784  0.24792437
   0.33418990  0.33390454  0.24505012
   0.38982305  0.50012065  0.24385750
   0.55520086  0.33441204  0.24294302
   0.83307650  0.50010272  0.24911924
   0.66599654  0.33419213  0.24482794
   0.72249900  0.50014705  0.24613914
   0.88887508  0.33300672  0.25005534
   0.16704913  0.83326878  0.24888928
  -0.00000525  0.66653736  0.25083561
   0.05575673  0.83348524  0.25079537
   0.22280047  0.66638656  0.24793288
   0.49978560  0.83249850  0.24272918
   0.33413942  0.66634635  0.24501826
   0.38895917  0.83374874  0.24336228
   0.55516446  0.66585948  0.24300754
   0.83300718  0.83290633  0.24879541
   0.66603986  0.66592570  0.24484452
   0.72166165  0.83304894  0.24600689
   0.88884322  0.66720406  0.25010463
   0.49988414  0.50013685  0.24216913
   0.50130143  0.48964980  0.47102146
grapheneN                               
           1
    12.800670    0.000631   -0.003782
     0.000366    7.392304   -0.003067
    -0.004421   -0.006266   14.953782
   C    N    Zn
  35   1   1
Direct configuration=    43
   0.16707380  0.16692389  0.24887125
  -0.00005209  0.00013289  0.25120325
   0.05576549  0.16697867  0.25071680
   0.22209651  0.00011360  0.24730057
   0.49979860  0.16786681  0.24263004
   0.33347032  0.00009578  0.24419697
   0.38891643  0.16652956  0.24340042
   0.55576773  0.00009159  0.24304550
   0.83301685  0.16716886  0.24869927
   0.66654814  0.00008092  0.24456420
   0.72166704  0.16715512  0.24592467
   0.88834230  0.00005388  0.24988362
   0.16678787  0.50012965  0.24939446
  -0.00000804  0.33367590  0.25086736
   0.05563083  0.50006013  0.25069966
   0.22279210  0.33397921  0.24795089
   0.33418920  0.33392267  0.24507613
   0.38982233  0.50012211  0.24388186
   0.55522479  0.33440785  0.24293664
   0.83311165  0.50009732  0.24907310
   0.66597885  0.33424132  0.24484606
   0.72246228  0.50012777  0.24620803
   0.88888815  0.33313485  0.25004842
   0.16706815  0.83329362  0.24885402
   0.00000935  0.66650884  0.25086780
   0.05575120  0.83335922  0.25069601
   0.22278875  0.66627973  0.24795753
   0.49979198  0.83240264  0.24268062
   0.33415315  0.66631841  0.24503384
   0.38893578  0.83371089  0.24337173
   0.55519901  0.66586935  0.24299949
   0.83297623  0.83292893  0.24873911
   0.66600065  0.66589436  0.24486723
   0.72167064  0.83302316  0.24597039
   0.88886506  0.66706861  0.25009721
   0.49988038  0.50013471  0.24220336
   0.50128861  0.48956718  0.47180249
grapheneN                               
           1
    12.796794    0.000428   -0.004016
     0.000248    7.389805   -0.003157
    -0.004689   -0.006442   14.963371
   C    N    Zn
  35   1   1
Direct configuration=    44
   0.16713295  0.16700109  0.24878930
  -0.00004272  0.00017718  0.25054417
   0.05576012  0.16734691  0.25044913
   0.22211636  0.00011470  0.24702179
   0.49979730  0.16808911  0.24251325
   0.33350927  0.00014469  0.24414628
   0.38886253  0.16662993  0.24341573
   0.55558833  0.00012225  0.24297216
   0.83289517  0.16719857  0.24855046
   0.66656856  0.00008568  0.24455541
   0.72173024  0.16718983  0.24582112
   0.88832462  0.00000879  0.24948461
   0.16683215  0.50016610  0.24935356
   0.00002865  0.33379773  0.25096162
   0.05570238  0.50004935  0.25078614
   0.22278562  0.33423283  0.24802447
   0.33418725  0.33397301  0.24514830
   0.38982032  0.50012616  0.24394945
   0.55529119  0.33439623  0.24291892
   0.83320920  0.50008231  0.24894507
   0.66592975  0.33437783  0.24489632
   0.72236037  0.50007427  0.24639919
   0.88892444  0.33349048  0.25002922
   0.16712094  0.83336259  0.24875618
   0.00004985  0.66642970  0.25095712
   0.05573587  0.83300947  0.25042034
   0.22275621  0.66598324  0.24802592
   0.49980969  0.83213659  0.24254590
   0.33419127  0.66624086  0.24507707
   0.38887088  0.83360582  0.24339796
   0.55529491  0.66589674  0.24297715
   0.83289032  0.83299165  0.24858294
   0.66589182  0.66580737  0.24493026
   0.72169559  0.83295160  0.24586912
   0.88892568  0.66669264  0.25007664
   0.49986994  0.50012878  0.24229833
   0.50125303  0.48933789  0.47396944
grapheneN                               
           1
    12.797739    0.000478   -0.003959
     0.000277    7.390414   -0.003135
    -0.004624   -0.006399   14.961031
   C    N    Zn
  35   1   1
Direct configuration=    45
   0.16711852  0.16698225  0.24880928
  -0.00004500  0.00016637  0.25070487
   0.05576144  0.16725704  0.25051439
   0.22211151  0.00011443  0.24708977
   0.49979762  0.16803485  0.24254172
   0.33349976  0.00013275  0.24415864
   0.38887569  0.16660544  0.24341199
   0.55563212  0.00011477  0.24299004
   0.83292487  0.16719132  0.24858675
   0.66656358  0.00008451  0.24455755
   0.72171482  0.16718136  0.24584637
   0.88832893  0.00001980  0.24958190
   0.16682135  0.50015720  0.24936353
   0.00001970  0.33376800  0.25093863
   0.05568491  0.50005198  0.25076506
   0.22278720  0.33417093  0.24800653
   0.33418772  0.33396072  0.24513070
   0.38982081  0.50012517  0.24393297
   0.55527499  0.33439906  0.24292324
   0.83318539  0.50008597  0.24897629
   0.66594173  0.33434451  0.24488407
   0.72238524  0.50008733  0.24635258
   0.88891558  0.33340368  0.25003390
   0.16710806  0.83334576  0.24878004
   0.00003997  0.66644901  0.25093534
   0.05573962  0.83309484  0.25048756
   0.22276415  0.66605561  0.24800924
   0.49980537  0.83220152  0.24257875
   0.33418196  0.66625979  0.24506653
   0.38888672  0.83363147  0.24339156
   0.55527150  0.66589005  0.24298259
   0.83291129  0.83297635  0.24862102
   0.66591838  0.66582860  0.24491489
   0.72168950  0.83296907  0.24589381
   0.88891088  0.66678440  0.25008165
   0.49987248  0.50013023  0.24227518
   0.50126170  0.48939384  0.47344108
grapheneN                               
           1
    12.797375    0.000221   -0.003879
     0.000129    7.389906   -0.003179
    -0.004529   -0.006487   14.962486
   C    N    Zn
  35   1   1
Direct configuration=    46
   0.16709221  0.16705609  0.24877713
  -0.00000896  0.00014444  0.25052590
   0.05570983  0.16708206  0.25045244
   0.22216405  0.00012886  0.24702797
   0.49976681  0.16798152  0.24252683
   0.33354141  0.00014000  0.24418017
   0.38886725  0.16658425  0.24342237
   0.55567425  0.00013144  0.24295471
   0.83293444  0.16714713  0.24854173
   0.66650664  0.00009257  0.24455437
   0.72166889  0.16718292  0.24584157
   0.88839581  0.00006140  0.24948631
   0.16687531  0.50012024  0.24934226
   0.00002634  0.33368235  0.25095994
   0.05570697  0.50009616  0.25079091
   0.22281782  0.33425553  0.24799850
   0.33420412  0.33396527  0.24514771
   0.38987181  0.50011703  0.24396275
   0.55524509  0.33441754  0.24291946
   0.83314396  0.50009287  0.24894369
   0.66593977  0.33441797  0.24489478
   0.72243870  0.50007732  0.24638897
   0.88889407  0.33343532  0.24999757
   0.16707986  0.83327960  0.24874594
   0.00004245  0.66655552  0.25095830
   0.05569864  0.83323113  0.25042323
   0.22279154  0.66599676  0.24799289
   0.49977426  0.83225671  0.24255798
   0.33420377  0.66626796  0.24508552
   0.38886490  0.83365923  0.24340417
   0.55524690  0.66583955  0.24297725
   0.83292477  0.83301768  0.24857388
   0.66591078  0.66578054  0.24493211
   0.72164099  0.83296474  0.24588777
   0.88891181  0.66673022  0.25003981
   0.49985141  0.50013636  0.24229070
   0.50125141  0.48932370  0.47405244
grapheneN                               
           1
    12.796912   -0.000106   -0.003776
    -0.000060    7.389258   -0.003235
    -0.004408   -0.006598   14.964338
   C    N    Zn
  35   1   1
Direct configuration=    47
   0.16705872  0.16715010  0.24873620
   0.00003693  0.00011653  0.25029807
   0.05564413  0.16685929  0.25037358
   0.22223094  0.00014723  0.24694930
   0.49972758  0.16791363  0.24250787
   0.33359442  0.00014922  0.24420758
   0.38885651  0.16655729  0.24343559
   0.55572788  0.00015267  0.24290973
   0.83294662  0.16709086  0.24848443
   0.66643415  0.00010282  0.24455031
   0.72161041  0.16718490  0.24583547
   0.88848096  0.00011436  0.24936463
   0.16694401  0.50007318  0.24931518
   0.00003480  0.33357332  0.25098706
   0.05573505  0.50015242  0.25082382
   0.22285680  0.33436325  0.24798828
   0.33422500  0.33397107  0.24516935
   0.38993673  0.50010667  0.24400065
   0.55520703  0.33444106  0.24291465
   0.83309121  0.50010164  0.24890220
   0.66593728  0.33451148  0.24490841
   0.72250675  0.50006459  0.24643529
   0.88886668  0.33347559  0.24995133
   0.16704397  0.83319536  0.24870253
   0.00004561  0.66669111  0.25098754
   0.05564646  0.83340465  0.25034134
   0.22282640  0.66592185  0.24797208
   0.49973465  0.83232697  0.24253153
   0.33423152  0.66627836  0.24510969
   0.38883711  0.83369458  0.24342022
   0.55521558  0.66577525  0.24297044
   0.83294195  0.83307030  0.24851389
   0.66590110  0.66571935  0.24495403
   0.72157924  0.83295923  0.24588008
   0.88891298  0.66666124  0.24998655
   0.49982459  0.50014415  0.24231046
   0.50123830  0.48923441  0.47483067
grapheneN                               
           1
    12.797649   -0.000122   -0.003579
    -0.000070    7.389474   -0.003254
    -0.004178   -0.006639   14.963040
   C    N    Zn
  35   1   1
Direct configuration=    48
   0.16705472  0.16710800  0.24869209
   0.00001686  0.00009270  0.25020096
   0.05567795  0.16674302  0.25033434
   0.22219946  0.00017915  0.24695175
   0.49973312  0.16785907  0.24252070
   0.33358405  0.00013816  0.24425014
   0.38888381  0.16652801  0.24345189
   0.55571386  0.00013836  0.24287529
   0.83295833  0.16709090  0.24845177
   0.66643239  0.00008907  0.24454616
   0.72157053  0.16719000  0.24586123
   0.88850886  0.00010771  0.24931182
   0.16694397  0.50011766  0.24929795
   0.00000219  0.33352974  0.25097983
   0.05574335  0.50014014  0.25084757
   0.22289165  0.33426351  0.24795121
   0.33426521  0.33396858  0.24517710
   0.38994851  0.50011701  0.24402847
   0.55516482  0.33443282  0.24291986
   0.83310083  0.50009115  0.24889319
   0.66592229  0.33448368  0.24491544
   0.72248958  0.50011100  0.24642429
   0.88885323  0.33332911  0.24989881
   0.16705018  0.83319855  0.24865814
   0.00002258  0.66674945  0.25097421
   0.05568377  0.83350829  0.25029782
   0.22286380  0.66600343  0.24792526
   0.49973485  0.83239933  0.24253817
   0.33424884  0.66628000  0.24512626
   0.38887905  0.83374238  0.24343257
   0.55515863  0.66579602  0.24297150
   0.83296186  0.83306574  0.24847581
   0.66591472  0.66569764  0.24496707
   0.72155689  0.83300121  0.24590228
   0.88887571  0.66686031  0.24992520
   0.49982805  0.50012063  0.24231324
   0.50123159  0.48917847  0.47527061
grapheneN                               
           1
    12.798347   -0.000138   -0.003392
    -0.000079    7.389679   -0.003273
    -0.003961   -0.006677   14.961810
   C    N    Zn
  35   1   1
Direct configuration=    49
   0.16705093  0.16706807  0.24865025
  -0.00000216  0.00007011  0.25010887
   0.05571002  0.16663277  0.25029713
   0.22216962  0.00020942  0.24695407
   0.49973837  0.16780734  0.24253287
   0.33357422  0.00012767  0.24429049
   0.38890969  0.16650024  0.24346735
   0.55570055  0.00012480  0.24284262
   0.83296943  0.16709094  0.24842080
   0.66643072  0.00007604  0.24454223
   0.72153271  0.16719483  0.24588567
   0.88853531  0.00010141  0.24926175
   0.16694395  0.50015983  0.24928161
  -0.00002873  0.33348842  0.25097298
   0.05575121  0.50012851  0.25087010
   0.22292470  0.33416894  0.24791605
   0.33430333  0.33396622  0.24518444
   0.38995968  0.50012681  0.24405484
   0.55512480  0.33442500  0.24292480
   0.83310996  0.50008120  0.24888465
   0.66590807  0.33445731  0.24492211
   0.72247329  0.50015500  0.24641386
   0.88884047  0.33319021  0.24984901
   0.16705607  0.83320158  0.24861605
   0.00000074  0.66680476  0.25096157
   0.05571914  0.83360656  0.25025655
   0.22289927  0.66608078  0.24788086
   0.49973503  0.83246795  0.24254447
   0.33426526  0.66628154  0.24514196
   0.38891882  0.83378770  0.24344429
   0.55510463  0.66581572  0.24297251
   0.83298073  0.83306140  0.24843970
   0.66592763  0.66567706  0.24497943
   0.72153570  0.83304102  0.24592333
   0.88884038  0.66704905  0.24986702
   0.49983133  0.50009832  0.24231587
   0.50122521  0.48912544  0.47568782
grapheneN                               
           1
    12.799110   -0.000211   -0.003149
    -0.000121    7.390169   -0.003303
    -0.003677   -0.006739   14.959925
   C    N    Zn
  35   1   1
Direct configuration=    50
   0.16706448  0.16700212  0.24860518
  -0.00001070  0.00008248  0.25004712
   0.05572541  0.16665823  0.25025630
   0.22214607  0.00019779  0.24697437
   0.49975111  0.16778831  0.24254907
   0.33354857  0.00013026  0.24433543
   0.38893081  0.16646764  0.24348786
   0.55569613  0.00011859  0.24281828
   0.83294386  0.16703840  0.24839215
   0.66642861  0.00007794  0.24453847
   0.72153142  0.16719182  0.24591442
   0.88851914  0.00008608  0.24921891
   0.16695608  0.50017012  0.24926786
  -0.00001812  0.33342028  0.25095210
   0.05571725  0.50012983  0.25088591
   0.22292364  0.33411964  0.24787346
   0.33433734  0.33393774  0.24518793
   0.38995266  0.50013760  0.24407842
   0.55512187  0.33439326  0.24293482
   0.83312653  0.50009640  0.24887535
   0.66587327  0.33443190  0.24492831
   0.72246699  0.50013664  0.24638900
   0.88883780  0.33313985  0.24980237
   0.16708172  0.83327725  0.24856969
   0.00000067  0.66686255  0.25092996
   0.05574266  0.83357723  0.25021687
   0.22291622  0.66613441  0.24783481
   0.49974735  0.83249093  0.24255887
   0.33429982  0.66631645  0.24515334
   0.38893395  0.83380526  0.24346096
   0.55510292  0.66583871  0.24298056
   0.83295222  0.83313983  0.24840570
   0.66589589  0.66573076  0.24499017
   0.72154885  0.83303872  0.24594942
   0.88883195  0.66711199  0.24981452
   0.49982582  0.50009598  0.24231830
   0.50121980  0.48907702  0.47606377
grapheneN                               
           1
    12.800679   -0.000362   -0.002650
    -0.000209    7.391177   -0.003364
    -0.003095   -0.006864   14.956051
   C    N    Zn
  35   1   1
Direct configuration=    51
   0.16709234  0.16686658  0.24851254
  -0.00002823  0.00010789  0.24992021
   0.05575703  0.16671055  0.25017237
   0.22209767  0.00017388  0.24701610
   0.49977728  0.16774920  0.24258237
   0.33349587  0.00013559  0.24442778
   0.38897419  0.16640064  0.24353001
   0.55568704  0.00010582  0.24276824
   0.83289132  0.16693043  0.24833325
   0.66642428  0.00008183  0.24453076
   0.72152878  0.16718563  0.24597352
   0.88848591  0.00005458  0.24913085
   0.16698103  0.50019128  0.24923958
   0.00000370  0.33328024  0.25090919
   0.05564747  0.50013256  0.25091843
   0.22292146  0.33401834  0.24778593
   0.33440723  0.33387919  0.24519509
   0.38993824  0.50015977  0.24412686
   0.55511585  0.33432804  0.24295540
   0.83316060  0.50012763  0.24885623
   0.66580177  0.33437970  0.24494105
   0.72245403  0.50009891  0.24633790
   0.88883231  0.33303636  0.24970651
   0.16713443  0.83343275  0.24847439
   0.00000051  0.66698131  0.25086498
   0.05579098  0.83351695  0.25013531
   0.22295106  0.66624462  0.24774015
   0.49977266  0.83253815  0.24258847
   0.33437083  0.66638818  0.24517673
   0.38896503  0.83384133  0.24349522
   0.55509943  0.66588593  0.24299712
   0.83289363  0.83330099  0.24833580
   0.66583068  0.66584111  0.24501224
   0.72157587  0.83303400  0.24600303
   0.88881464  0.66724132  0.24970660
   0.49981449  0.50009118  0.24232330
   0.50120866  0.48897752  0.47683649
grapheneN                               
           1
    12.801067   -0.000156   -0.002314
    -0.000089    7.391625   -0.003392
    -0.002703   -0.006923   14.954692
   C    N    Zn
  35   1   1
Direct configuration=    52
   0.16709588  0.16689713  0.24847040
   0.00000152  0.00009747  0.24988300
   0.05573776  0.16674455  0.25011930
   0.22215594  0.00014702  0.24703576
   0.49978420  0.16774747  0.24259759
   0.33350300  0.00012767  0.24447047
   0.38895898  0.16637996  0.24356696
   0.55572384  0.00012078  0.24276697
   0.83285485  0.16690617  0.24830770
   0.66642477  0.00008228  0.24454209
   0.72152154  0.16714919  0.24599333
   0.88844377  0.00009606  0.24908439
   0.16697467  0.50016511  0.24921767
   0.00002715  0.33330486  0.25086440
   0.05563320  0.50014648  0.25091705
   0.22293196  0.33408658  0.24774455
   0.33438267  0.33383845  0.24519652
   0.38993881  0.50014441  0.24414276
   0.55512369  0.33431817  0.24297361
   0.83316196  0.50013284  0.24882646
   0.66581786  0.33439359  0.24494646
   0.72244263  0.50008483  0.24630533
   0.88884095  0.33311585  0.24966905
   0.16714084  0.83340910  0.24842991
   0.00001340  0.66695438  0.25080772
   0.05577872  0.83350077  0.25007995
   0.22295882  0.66623027  0.24770247
   0.49977163  0.83249801  0.24260456
   0.33437723  0.66643616  0.24517998
   0.38893663  0.83386218  0.24352932
   0.55513048  0.66589651  0.24301681
   0.83285058  0.83332016  0.24830424
   0.66583003  0.66584653  0.24501923
   0.72155351  0.83305769  0.24602126
   0.88883266  0.66716475  0.24965952
   0.49981231  0.50011721  0.24233616
   0.50120161  0.48892934  0.47722704
grapheneN                               
           1
    12.801748    0.000207   -0.001724
     0.000120    7.392411   -0.003442
    -0.002014   -0.007027   14.952305
   C    N    Zn
  35   1   1
Direct configuration=    53
   0.16710211  0.16695076  0.24839642
   0.00005374  0.00007917  0.24981770
   0.05570394  0.16680422  0.25002615
   0.22225822  0.00009987  0.24707027
   0.49979634  0.16774443  0.24262433
   0.33351552  0.00011377  0.24454539
   0.38893227  0.16634365  0.24363182
   0.55578845  0.00014705  0.24276473
   0.83279084  0.16686359  0.24826285
   0.66642563  0.00008307  0.24456198
   0.72150884  0.16708523  0.24602809
   0.88836982  0.00016887  0.24900284
   0.16696352  0.50011919  0.24917921
   0.00006831  0.33334807  0.25078578
   0.05560815  0.50017092  0.25091464
   0.22295040  0.33420635  0.24767193
   0.33433955  0.33376694  0.24519903
   0.38993980  0.50011745  0.24417065
   0.55513745  0.33430083  0.24300558
   0.83316434  0.50014197  0.24877421
   0.66584610  0.33441798  0.24495594
   0.72242263  0.50006012  0.24624816
   0.88885613  0.33325535  0.24960331
   0.16715209  0.83336760  0.24835181
   0.00003604  0.66690711  0.25070722
   0.05575721  0.83347237  0.24998277
   0.22297243  0.66620508  0.24763632
   0.49976982  0.83242758  0.24263282
   0.33438844  0.66652038  0.24518568
   0.38888679  0.83389877  0.24358918
   0.55518498  0.66591507  0.24305138
   0.83277502  0.83335381  0.24824884
   0.66582888  0.66585605  0.24503148
   0.72151427  0.83309927  0.24605326
   0.88886430  0.66703036  0.24957687
   0.49980849  0.50016290  0.24235873
   0.50118921  0.48884477  0.47791263
grapheneN                               
           1
    12.801976    0.000278   -0.001435
     0.000161    7.392503   -0.003452
    -0.001677   -0.007047   14.951854
   C    N    Zn
  35   1   1
Direct configuration=    54
   0.16711109  0.16699099  0.24836741
   0.00004612  0.00008029  0.24979046
   0.05571019  0.16679632  0.24997557
   0.22227337  0.00010662  0.24708184
   0.49979542  0.16775234  0.24263838
   0.33354543  0.00011666  0.24458045
   0.38892413  0.16634456  0.24366611
   0.55579192  0.00012648  0.24278028
   0.83278899  0.16693384  0.24824413
   0.66642758  0.00009085  0.24457881
   0.72149818  0.16708173  0.24603452
   0.88836014  0.00017982  0.24896358
   0.16695357  0.50013465  0.24915354
   0.00005226  0.33341923  0.25073761
   0.05563646  0.50016785  0.25089573
   0.22293174  0.33422605  0.24764753
   0.33432519  0.33377341  0.24519744
   0.38994094  0.50011179  0.24417850
   0.55514585  0.33431984  0.24302381
   0.83315834  0.50013730  0.24873842
   0.66586611  0.33442050  0.24495919
   0.72242289  0.50007432  0.24622404
   0.88886009  0.33328473  0.24957756
   0.16715258  0.83331947  0.24831931
   0.00003257  0.66686349  0.25065399
   0.05575157  0.83348474  0.24992865
   0.22295969  0.66616400  0.24761376
   0.49976958  0.83242118  0.24264844
   0.33437523  0.66650890  0.24518325
   0.38889020  0.83389479  0.24362326
   0.55518928  0.66591645  0.24307056
   0.83277602  0.83330447  0.24822621
   0.66585309  0.66582978  0.24503325
   0.72148829  0.83310264  0.24606081
   0.88886574  0.66700151  0.24954179
   0.49981709  0.50016487  0.24237747
   0.50118312  0.48880351  0.47824435
grapheneN                               
           1
    12.802660    0.000491   -0.000568
     0.000283    7.392777   -0.003482
    -0.000665   -0.007109   14.950499
   C    N    Zn
  35   1   1
Direct configuration=    55
   0.16713803  0.16711169  0.24828037
   0.00002328  0.00008362  0.24970874
   0.05572894  0.16677262  0.24982382
   0.22231883  0.00012690  0.24711656
   0.49979264  0.16777607  0.24268055
   0.33363517  0.00012531  0.24468561
   0.38889970  0.16634728  0.24376900
   0.55580235  0.00006477  0.24282694
   0.83278345  0.16714458  0.24818796
   0.66643343  0.00011417  0.24462930
   0.72146620  0.16707122  0.24605382
   0.88833113  0.00021264  0.24884577
   0.16692373  0.50018102  0.24907651
   0.00000410  0.33363274  0.25059308
   0.05572140  0.50015863  0.25083901
   0.22287575  0.33428514  0.24757435
   0.33428212  0.33379283  0.24519265
   0.38994437  0.50009483  0.24420206
   0.55517106  0.33437685  0.24307848
   0.83314034  0.50012332  0.24863105
   0.66592613  0.33442805  0.24496894
   0.72242370  0.50011692  0.24615167
   0.88887196  0.33337287  0.24950030
   0.16715405  0.83317509  0.24822178
   0.00002218  0.66673262  0.25049431
   0.05573467  0.83352185  0.24976630
   0.22292145  0.66604076  0.24754609
   0.49976885  0.83240199  0.24269530
   0.33433557  0.66647445  0.24517595
   0.38890044  0.83388288  0.24372547
   0.55520217  0.66592059  0.24312813
   0.83277902  0.83315645  0.24815832
   0.66592571  0.66575098  0.24503856
   0.72141034  0.83311276  0.24608348
   0.88887007  0.66691499  0.24943656
   0.49984288  0.50017077  0.24243368
   0.50116483  0.48867974  0.47923955
grapheneN                               
           1
    12.802880    0.000559   -0.000291
     0.000323    7.392865   -0.003492
    -0.000341   -0.007128   14.950065
   C    N    Zn
  35   1   1
Direct configuration=    56
   0.16714666  0.16715034  0.24825249
   0.00001597  0.00008469  0.24968256
   0.05573495  0.16676502  0.24977521
   0.22233339  0.00013339  0.24712768
   0.49979175  0.16778367  0.24269406
   0.33366391  0.00012808  0.24471929
   0.38889188  0.16634815  0.24380195
   0.55580568  0.00004501  0.24284188
   0.83278167  0.16721208  0.24816997
   0.66643530  0.00012165  0.24464547
   0.72145595  0.16706785  0.24606000
   0.88832184  0.00022315  0.24880803
   0.16691418  0.50019587  0.24905184
  -0.00001133  0.33370112  0.25054679
   0.05574861  0.50015568  0.25082084
   0.22285782  0.33430406  0.24755091
   0.33426833  0.33379905  0.24519112
   0.38994547  0.50008940  0.24420960
   0.55517913  0.33439511  0.24309600
   0.83313458  0.50011884  0.24859666
   0.66594536  0.33443047  0.24497206
   0.72242396  0.50013056  0.24612848
   0.88887576  0.33340109  0.24947556
   0.16715453  0.83312884  0.24819054
   0.00001885  0.66669070  0.25044316
   0.05572926  0.83353373  0.24971429
   0.22290921  0.66600129  0.24752441
   0.49976862  0.83239584  0.24271031
   0.33432287  0.66646341  0.24517362
   0.38890372  0.83387906  0.24375821
   0.55520630  0.66592191  0.24314657
   0.83277999  0.83310905  0.24813657
   0.66594897  0.66572575  0.24504025
   0.72138538  0.83311600  0.24609074
   0.88887145  0.66688728  0.24940285
   0.49985114  0.50017266  0.24245169
   0.50115894  0.48864010  0.47955834
grapheneN                               
           1
    12.802822    0.000425    0.000105
     0.000245    7.392684   -0.003529
     0.000121   -0.007203   14.950500
   C    N    Zn
  35   1   1
Direct configuration=    57
   0.16715070  0.16713101  0.24822123
  -0.00002373  0.00011581  0.24963149
   0.05573267  0.16680382  0.24969745
   0.22230851  0.00014680  0.24713004
   0.49979103  0.16780097  0.24272441
   0.33368335  0.00012500  0.24476802
   0.38891690  0.16639769  0.24384966
   0.55577347  0.00004585  0.24288045
   0.83280934  0.16727421  0.24814528
   0.66641975  0.00011534  0.24467609
   0.72146987  0.16713771  0.24605803
   0.88832615  0.00020275  0.24875729
   0.16692032  0.50019897  0.24900593
  -0.00000990  0.33370764  0.25046995
   0.05576357  0.50016891  0.25075746
   0.22284274  0.33430358  0.24753172
   0.33426146  0.33384674  0.24518991
   0.38994227  0.50009397  0.24421444
   0.55519356  0.33441232  0.24312517
   0.83312083  0.50012153  0.24853888
   0.66593431  0.33443271  0.24497592
   0.72246140  0.50012596  0.24610100
   0.88886047  0.33341532  0.24943596
   0.16715077  0.83315116  0.24815758
   0.00002224  0.66668910  0.25036448
   0.05572506  0.83348988  0.24963286
   0.22289245  0.66597195  0.24750180
   0.49977987  0.83240009  0.24274196
   0.33430333  0.66639725  0.24517066
   0.38893014  0.83381536  0.24380941
   0.55520310  0.66590073  0.24317584
   0.83279867  0.83308424  0.24810751
   0.66593601  0.66572553  0.24503692
   0.72140907  0.83306923  0.24609241
   0.88885811  0.66688860  0.24935401
   0.49986219  0.50016191  0.24249107
   0.50115001  0.48858034  0.48003773
grapheneN                               
           1
    12.802702    0.000149    0.000922
     0.000086    7.392308   -0.003606
     0.001075   -0.007358   14.951400
   C    N    Zn
  35   1   1
Direct configuration=    58
   0.16715904  0.16709109  0.24815664
  -0.00010574  0.00018007  0.24952601
   0.05572799  0.16688396  0.24953683
   0.22225713  0.00017451  0.24713493
   0.49978953  0.16783670  0.24278710
   0.33372351  0.00011862  0.24486866
   0.38896859  0.16650000  0.24394820
   0.55570692  0.00004758  0.24296010
   0.83286648  0.16740255  0.24809427
   0.66638762  0.00010233  0.24473935
   0.72149864  0.16728202  0.24605397
   0.88833505  0.00016062  0.24865246
   0.16693300  0.50020537  0.24891109
  -0.00000694  0.33372109  0.25031125
   0.05579448  0.50019625  0.25062653
   0.22281159  0.33430258  0.24749208
   0.33424727  0.33394526  0.24518739
   0.38993566  0.50010339  0.24422444
   0.55522335  0.33444788  0.24318541
   0.83309243  0.50012708  0.24841952
   0.66591150  0.33443735  0.24498389
   0.72253874  0.50011647  0.24604424
   0.88882888  0.33344469  0.24935415
   0.16714300  0.83319726  0.24808951
   0.00002926  0.66668581  0.25020196
   0.05571638  0.83339928  0.24946464
   0.22285784  0.66591136  0.24745510
   0.49980311  0.83240887  0.24280734
   0.33426296  0.66626056  0.24516456
   0.38898470  0.83368378  0.24391517
   0.55519648  0.66585698  0.24323630
   0.83283728  0.83303301  0.24804749
   0.66590925  0.66572508  0.24503002
   0.72145800  0.83297260  0.24609588
   0.88883054  0.66689133  0.24925312
   0.49988502  0.50013970  0.24257242
   0.50113152  0.48845690  0.48102796
grapheneN                               
           1
    12.802462   -0.000402    0.002555
    -0.000233    7.391558   -0.003760
     0.002983   -0.007668   14.953198
   C    N    Zn
  35   1   1
Direct configuration=    59
   0.16717573  0.16701123  0.24802748
  -0.00026973  0.00030860  0.24931506
   0.05571864  0.16704423  0.24921561
   0.22215436  0.00022994  0.24714471
   0.49978652  0.16790816  0.24291247
   0.33380380  0.00010587  0.24506992
   0.38907197  0.16670466  0.24414528
   0.55557380  0.00005104  0.24311942
   0.83298078  0.16765924  0.24799226
   0.66632334  0.00007629  0.24486587
   0.72155616  0.16757066  0.24604585
   0.88835287  0.00007633  0.24844283
   0.16695838  0.50021817  0.24872144
  -0.00000101  0.33374800  0.24999386
   0.05585631  0.50025093  0.25036469
   0.22274929  0.33430057  0.24741281
   0.33421890  0.33414230  0.24518238
   0.38992244  0.50012225  0.24424444
   0.55528294  0.33451900  0.24330590
   0.83303564  0.50013819  0.24818082
   0.66586586  0.33444662  0.24499985
   0.72269343  0.50009748  0.24593071
   0.88876573  0.33350344  0.24919056
   0.16712747  0.83328947  0.24795336
   0.00004330  0.66667921  0.24987695
   0.05569906  0.83321807  0.24912823
   0.22278863  0.66579015  0.24736171
   0.49984958  0.83242644  0.24293809
   0.33418223  0.66598717  0.24515236
   0.38909382  0.83342060  0.24412665
   0.55518324  0.66576947  0.24335722
   0.83291449  0.83293053  0.24792745
   0.66585573  0.66572419  0.24501623
   0.72155586  0.83277935  0.24610280
   0.88877543  0.66689679  0.24905135
   0.49993066  0.50009528  0.24273511
   0.50109439  0.48821004  0.48300829
grapheneN                               
           1
    12.802628   -0.000019    0.001420
    -0.000011    7.392079   -0.003653
     0.001657   -0.007453   14.951949
   C    N    Zn
  35   1   1
Direct configuration=    60
   0.16716412  0.16706672  0.24811721
  -0.00015581  0.00021931  0.24946160
   0.05572510  0.16693287  0.24943876
   0.22222577  0.00019143  0.24713791
   0.49978862  0.16785850  0.24282537
   0.33374803  0.00011472  0.24493011
   0.38900016  0.16656244  0.24400838
   0.55566631  0.00004864  0.24300873
   0.83290135  0.16748087  0.24806314
   0.66636801  0.00009438  0.24477797
   0.72151619  0.16737009  0.24605150
   0.88834047  0.00013490  0.24858847
   0.16694073  0.50020928  0.24885320
  -0.00000517  0.33372931  0.25021436
   0.05581332  0.50021294  0.25054660
   0.22279257  0.33430197  0.24746787
   0.33423861  0.33400538  0.24518586
   0.38993163  0.50010915  0.24423054
   0.55524155  0.33446957  0.24322220
   0.83307507  0.50013048  0.24834664
   0.66589757  0.33444018  0.24498876
   0.72258594  0.50011067  0.24600959
   0.88880959  0.33346263  0.24930420
   0.16713825  0.83322540  0.24804794
   0.00003351  0.66668380  0.25010274
   0.05571106  0.83334399  0.24936194
   0.22283671  0.66587438  0.24742658
   0.49981730  0.83241423  0.24284726
   0.33423833  0.66617714  0.24516083
   0.38901803  0.83360346  0.24397974
   0.55519246  0.66583028  0.24327322
   0.83286083  0.83300174  0.24801085
   0.66589291  0.66572482  0.24502581
   0.72148787  0.83291363  0.24609800
   0.88881370  0.66689301  0.24919151
   0.49989897  0.50012614  0.24262209
   0.50112040  0.48838152  0.48163253
grapheneN                               
           1
    12.802196   -0.000135    0.001957
    -0.000078    7.391626   -0.003714
     0.002285   -0.007576   14.953371
   C    N    Zn
  35   1   1
Direct configuration=    61
   0.16712320  0.16701987  0.24808080
  -0.00014805  0.00020705  0.24935310
   0.05569591  0.16697566  0.24932969
   0.22223293  0.00016622  0.24712071
   0.49980770  0.16791175  0.24289048
   0.33373395  0.00009575  0.24500126
   0.38900995  0.16662067  0.24406320
   0.55564660  0.00010712  0.24308480
   0.83291137  0.16737855  0.24802801
   0.66637627  0.00009872  0.24482289
   0.72154326  0.16738423  0.24603997
   0.88834219  0.00015120  0.24853099
   0.16694050  0.50016561  0.24877846
   0.00002330  0.33368039  0.25009977
   0.05577401  0.50021045  0.25040764
   0.22282797  0.33425522  0.24745405
   0.33424620  0.33403419  0.24519302
   0.38993487  0.50009872  0.24423225
   0.55523294  0.33445073  0.24326792
   0.83309388  0.50015593  0.24826526
   0.66589696  0.33449903  0.24499165
   0.72255718  0.50010154  0.24597664
   0.88882383  0.33347337  0.24923347
   0.16710996  0.83328500  0.24801016
   0.00002941  0.66672299  0.24998599
   0.05568609  0.83336047  0.24925435
   0.22284887  0.66597320  0.24740621
   0.49982349  0.83235537  0.24291196
   0.33424289  0.66614406  0.24516608
   0.38900897  0.83355185  0.24404149
   0.55519005  0.66580373  0.24331454
   0.83287457  0.83306015  0.24797112
   0.66588048  0.66571382  0.24501913
   0.72153096  0.83291694  0.24608766
   0.88882267  0.66690705  0.24911279
   0.49988898  0.50011784  0.24269381
   0.50110576  0.48829555  0.48233868
grapheneN                               
           1
    12.801441   -0.000337    0.002895
    -0.000195    7.390835   -0.003822
     0.003379   -0.007791   14.955855
   C    N    Zn
  35   1   1
Direct configuration=    62
   0.16705176  0.16693808  0.24801724
  -0.00013451  0.00018565  0.24916375
   0.05564497  0.16705035  0.24913933
   0.22224544  0.00012221  0.24709071
   0.49984098  0.16800469  0.24300410
   0.33370935  0.00006263  0.24512544
   0.38902703  0.16672231  0.24415888
   0.55561219  0.00020921  0.24321756
   0.83292885  0.16719994  0.24796670
   0.66639069  0.00010628  0.24490128
   0.72159053  0.16740890  0.24601985
   0.88834519  0.00017964  0.24843066
   0.16694011  0.50008939  0.24864804
   0.00007300  0.33359499  0.24989979
   0.05570540  0.50020609  0.25016511
   0.22288977  0.33417362  0.24742993
   0.33425946  0.33408447  0.24520553
   0.38994054  0.50008052  0.24423522
   0.55521790  0.33441784  0.24334772
   0.83312670  0.50020036  0.24812324
   0.66589590  0.33460176  0.24499669
   0.72250699  0.50008559  0.24591914
   0.88884868  0.33349213  0.24911003
   0.16706060  0.83338903  0.24794423
   0.00002226  0.66679140  0.24978223
   0.05564252  0.83338922  0.24906657
   0.22287009  0.66614570  0.24737066
   0.49983429  0.83225262  0.24302489
   0.33425085  0.66608632  0.24517523
   0.38899316  0.83346175  0.24414925
   0.55518584  0.66575739  0.24338665
   0.83289855  0.83316212  0.24790179
   0.66585877  0.66569464  0.24500748
   0.72160618  0.83292271  0.24606960
   0.88883834  0.66693158  0.24897539
   0.49987153  0.50010334  0.24281899
   0.50108014  0.48814551  0.48357109
grapheneN                               
           1
    12.799931   -0.000742    0.004770
    -0.000429    7.389253   -0.004036
     0.005569   -0.008220   14.960822
   C    N    Zn
  35   1   1
Direct configuration=    63
   0.16690890  0.16677448  0.24789015
  -0.00010738  0.00014284  0.24878510
   0.05554311  0.16719972  0.24875869
   0.22227047  0.00003419  0.24703070
   0.49990754  0.16819062  0.24323131
   0.33366014 -0.00000360  0.24537376
   0.38906118  0.16692562  0.24435022
   0.55554336  0.00041341  0.24348306
   0.83296384  0.16684268  0.24784410
   0.66641950  0.00012142  0.24505805
   0.72168506  0.16745825  0.24597961
   0.88835121  0.00023652  0.24823005
   0.16693935  0.49993692  0.24838723
   0.00017244  0.33342416  0.24949989
   0.05556822  0.50019735  0.24968015
   0.22301338  0.33401041  0.24738169
   0.33428597  0.33418504  0.24523053
   0.38995188  0.50004412  0.24424117
   0.55518781  0.33435205  0.24350729
   0.83319239  0.50028922  0.24783922
   0.66589377  0.33480724  0.24500677
   0.72240661  0.50005370  0.24580415
   0.88889842  0.33352964  0.24886319
   0.16696187  0.83359710  0.24781239
   0.00000800  0.66692822  0.24937477
   0.05555540  0.83344672  0.24869108
   0.22291255  0.66649073  0.24729958
   0.49985587  0.83204712  0.24325070
   0.33426677  0.66597083  0.24519354
   0.38896150  0.83328155  0.24436475
   0.55517742  0.66566472  0.24353085
   0.83294653  0.83336607  0.24776314
   0.66581536  0.66565626  0.24498418
   0.72175662  0.83293426  0.24603350
   0.88886970  0.66698062  0.24870064
   0.49983662  0.50007436  0.24306931
   0.50102868  0.48784547  0.48603551
grapheneN                               
           1
    12.800990   -0.000458    0.003455
    -0.000265    7.390363   -0.003886
     0.004033   -0.007919   14.957338
   C    N    Zn
  35   1   1
Direct configuration=    64
   0.16700911  0.16688927  0.24797925
  -0.00012645  0.00017289  0.24905061
   0.05561452  0.16709494  0.24902559
   0.22225291  0.00009595  0.24707278
   0.49986087  0.16806016  0.24307200
   0.33369469  0.00004286  0.24519963
   0.38903724  0.16678297  0.24421606
   0.55559168  0.00027013  0.24329688
   0.83293928  0.16709333  0.24793008
   0.66639931  0.00011079  0.24494813
   0.72161874  0.16742362  0.24600783
   0.88834696  0.00019662  0.24837072
   0.16693985  0.50004390  0.24857011
   0.00010264  0.33354402  0.24978032
   0.05566439  0.50020351  0.25002020
   0.22292666  0.33412491  0.24741553
   0.33426737  0.33411448  0.24521300
   0.38994393  0.50006966  0.24423700
   0.55520894  0.33439820  0.24339540
   0.83314627  0.50022689  0.24803838
   0.66589526  0.33466308  0.24499970
   0.72247702  0.50007608  0.24588477
   0.88886350  0.33350333  0.24903628
   0.16703111  0.83345113  0.24790482
   0.00001796  0.66683224  0.24966048
   0.05561647  0.83340640  0.24895437
   0.22288275  0.66624866  0.24734942
   0.49984076  0.83219129  0.24309236
   0.33425561  0.66605185  0.24518070
   0.38898373  0.83340797  0.24421364
   0.55518335  0.66572973  0.24342974
   0.83291285  0.83322299  0.24786036
   0.66584581  0.66568319  0.24500051
   0.72165108  0.83292615  0.24605883
   0.88884767  0.66694622  0.24889330
   0.49986114  0.50009468  0.24289378
   0.50106508  0.48805588  0.48430745
grapheneN                               
           1
    12.800393   -0.000525    0.004066
    -0.000304    7.390126   -0.003933
     0.004747   -0.008014   14.958515
   C    N    Zn
  35   1   1
Direct configuration=    65
   0.16699849  0.16687999  0.24794167
  -0.00009411  0.00016121  0.24891337
   0.05560913  0.16700712  0.24892166
   0.22224963  0.00009565  0.24705058
   0.49984873  0.16808218  0.24316048
   0.33369957  0.00005561  0.24525499
   0.38901868  0.16674700  0.24426712
   0.55562487  0.00026006  0.24338911
   0.83292828  0.16705384  0.24789011
   0.66641953  0.00014228  0.24498882
   0.72161814  0.16736461  0.24599625
   0.88837777  0.00020054  0.24831759
   0.16693667  0.50006375  0.24848760
   0.00007691  0.33356244  0.24965320
   0.05565129  0.50019993  0.24984340
   0.22293192  0.33406430  0.24740371
   0.33429781  0.33406187  0.24522948
   0.38995303  0.50006377  0.24424398
   0.55520467  0.33442415  0.24344781
   0.83315552  0.50023055  0.24795937
   0.66590229  0.33465415  0.24499839
   0.72245787  0.50012003  0.24586037
   0.88889242  0.33343636  0.24894427
   0.16701561  0.83345052  0.24786688
  -0.00000381  0.66684186  0.24953354
   0.05560682  0.83349910  0.24884876
   0.22287115  0.66628683  0.24732782
   0.49981874  0.83218878  0.24318003
   0.33426952  0.66610763  0.24519713
   0.38897123  0.83343684  0.24427099
   0.55518165  0.66571742  0.24347408
   0.83291865  0.83326518  0.24781749
   0.66586812  0.66569483  0.24499475
   0.72164068  0.83297934  0.24604414
   0.88886440  0.66700969  0.24880035
   0.49983954  0.50007615  0.24297268
   0.50104864  0.48796444  0.48506805
grapheneN                               
           1
    12.799323   -0.000645    0.005162
    -0.000374    7.389701   -0.004019
     0.006026   -0.008186   14.960626
   C    N    Zn
  35   1   1
Direct configuration=    66
   0.16697945  0.16686335  0.24787429
  -0.00003610  0.00014028  0.24866728
   0.05559949  0.16684962  0.24873531
   0.22224376  0.00009510  0.24701078
   0.49982695  0.16812165  0.24331914
   0.33370832  0.00007847  0.24535424
   0.38898540  0.16668251  0.24435867
   0.55568439  0.00024200  0.24355448
   0.83290856  0.16698302  0.24781846
   0.66645580  0.00019875  0.24506178
   0.72161708  0.16725877  0.24597548
   0.88843302  0.00020755  0.24822231
   0.16693097  0.50009935  0.24833966
   0.00003079  0.33359548  0.24942528
   0.05562780  0.50019352  0.24952640
   0.22294135  0.33395560  0.24738252
   0.33435240  0.33396753  0.24525902
   0.38996934  0.50005323  0.24425648
   0.55519701  0.33447069  0.24354178
   0.83317210  0.50023711  0.24781771
   0.66591490  0.33463813  0.24499605
   0.72242355  0.50019883  0.24581662
   0.88894430  0.33331626  0.24877928
   0.16698781  0.83344944  0.24779884
  -0.00004282  0.66685911  0.24930593
   0.05558953  0.83366534  0.24865940
   0.22285034  0.66635527  0.24728909
   0.49977923  0.83218429  0.24333721
   0.33429447  0.66620766  0.24522658
   0.38894879  0.83348863  0.24437383
   0.55517860  0.66569534  0.24355359
   0.83292905  0.83334084  0.24774062
   0.66590811  0.66571570  0.24498441
   0.72162203  0.83307473  0.24601781
   0.88889441  0.66712350  0.24863368
   0.49980079  0.50004291  0.24311415
   0.50101909  0.48780048  0.48643184
grapheneN                               
           1
    12.797184   -0.000886    0.007353
    -0.000514    7.388853   -0.004190
     0.008585   -0.008529   14.964848
   C    N    Zn
  35   1   1
Direct configuration=    67
   0.16694140  0.16683005  0.24773955
   0.00007998  0.00009839  0.24817517
   0.05558023  0.16653461  0.24836266
   0.22223201  0.00009401  0.24693119
   0.49978336  0.16820062  0.24363642
   0.33372580  0.00012419  0.24555271
   0.38891880  0.16655351  0.24454175
   0.55580340  0.00020589  0.24388516
   0.83286913  0.16684137  0.24767518
   0.66652834  0.00031169  0.24520767
   0.72161494  0.16704709  0.24593395
   0.88854355  0.00022158  0.24803177
   0.16691961  0.50017053  0.24804382
  -0.00006142  0.33366153  0.24896950
   0.05558089  0.50018068  0.24889249
   0.22296021  0.33373818  0.24734014
   0.33446157  0.33377884  0.24531808
   0.39000197  0.50003213  0.24428149
   0.55518168  0.33456378  0.24372971
   0.83320529  0.50025022  0.24753443
   0.66594012  0.33460610  0.24499137
   0.72235490  0.50035644  0.24572914
   0.88904808  0.33307604  0.24844934
   0.16693223  0.83344726  0.24766278
  -0.00012081  0.66689358  0.24885079
   0.05555498  0.83399783  0.24828075
   0.22280873  0.66649215  0.24721165
   0.49970018  0.83217531  0.24365154
   0.33434436  0.66640772  0.24528546
   0.38890389  0.83359221  0.24457948
   0.55517249  0.66565118  0.24371260
   0.83294988  0.83349217  0.24758690
   0.66598811  0.66575745  0.24496374
   0.72158474  0.83326550  0.24596515
   0.88895447  0.66735113  0.24830039
   0.49972325  0.49997643  0.24339706
   0.50095971  0.48747261  0.48915903
grapheneN                               
           1
    12.798605   -0.000726    0.005897
    -0.000421    7.389416   -0.004076
     0.006885   -0.008301   14.962042
   C    N    Zn
  35   1   1
Direct configuration=    68
   0.16696667  0.16685219  0.24782906
   0.00000276  0.00012624  0.24850212
   0.05559298  0.16674399  0.24861023
   0.22223981  0.00009474  0.24698407
   0.49981237  0.16814813  0.24342563
   0.33371421  0.00009380  0.24542085
   0.38896309  0.16663924  0.24442011
   0.55572434  0.00022988  0.24366548
   0.83289532  0.16693552  0.24777037
   0.66648015  0.00023662  0.24511075
   0.72161636  0.16718778  0.24596155
   0.88847006  0.00021226  0.24815837
   0.16692712  0.50012323  0.24824036
  -0.00000019  0.33361765  0.24927229
   0.05561199  0.50018924  0.24931363
   0.22294767  0.33388268  0.24736830
   0.33438902  0.33390424  0.24527885
   0.38998029  0.50004615  0.24426488
   0.55519190  0.33450190  0.24360485
   0.83318319  0.50024151  0.24772263
   0.66592336  0.33462739  0.24499448
   0.72240051  0.50025169  0.24578725
   0.88897906  0.33323570  0.24866855
   0.16696915  0.83344871  0.24775316
  -0.00006903  0.66687068  0.24915316
   0.05557789  0.83377687  0.24853230
   0.22283637  0.66640118  0.24726309
   0.49975276  0.83218127  0.24344270
   0.33431121  0.66627475  0.24524634
   0.38893376  0.83352336  0.24444285
   0.55517658  0.66568052  0.24360696
   0.83293601  0.83339160  0.24768902
   0.66593493  0.66572970  0.24497748
   0.72160952  0.83313871  0.24600013
   0.88891450  0.66719985  0.24852182
   0.49977482  0.50002060  0.24320910
   0.50099955  0.48769044  0.48734719
grapheneN                               
           1
    12.798521   -0.000472    0.006714
    -0.000275    7.389605   -0.004147
     0.007840   -0.008444   14.961759
   C    N    Zn
  35   1   1
Direct configuration=    69
   0.16701207  0.16684814  0.24776864
  -0.00000077  0.00017559  0.24830566
   0.05563153  0.16669737  0.24847287
   0.22222800  0.00012959  0.24696142
   0.49979219  0.16803303  0.24357618
   0.33368761  0.00012034  0.24546372
   0.38897800  0.16648637  0.24448725
   0.55576109  0.00017352  0.24381602
   0.83291261  0.16698564  0.24769931
   0.66646581  0.00023093  0.24514339
   0.72158913  0.16719000  0.24595962
   0.88849967  0.00020086  0.24807643
   0.16693601  0.50014731  0.24811553
  -0.00002129  0.33356118  0.24906643
   0.05564992  0.50021622  0.24903823
   0.22290254  0.33395897  0.24734081
   0.33437445  0.33379643  0.24532259
   0.38995658  0.50007303  0.24430499
   0.55519192  0.33453301  0.24369092
   0.83318528  0.50021916  0.24761711
   0.66592413  0.33451880  0.24499354
   0.72248898  0.50025777  0.24576770
   0.88890989  0.33319499  0.24850795
   0.16698464  0.83344320  0.24769029
  -0.00004469  0.66694363  0.24894745
   0.05562003  0.83371858  0.24839223
   0.22281194  0.66628223  0.24722268
   0.49976433  0.83227986  0.24359167
   0.33429172  0.66635648  0.24528826
   0.38894735  0.83368481  0.24451303
   0.55516487  0.66573132  0.24368051
   0.83292431  0.83339354  0.24762014
   0.66592971  0.66585961  0.24497693
   0.72157480  0.83318745  0.24598557
   0.88887898  0.66721809  0.24836632
   0.49979195  0.50004776  0.24331474
   0.50097478  0.48755516  0.48847387
grapheneN                               
           1
    12.798375   -0.000030    0.008139
    -0.000019    7.389934   -0.004270
     0.009505   -0.008694   14.961267
   C    N    Zn
  35   1   1
Direct configuration=    70
   0.16709118  0.16684110  0.24766334
  -0.00000692  0.00026156  0.24796334
   0.05569872  0.16661615  0.24823352
   0.22220744  0.00019031  0.24692197
   0.49975699  0.16783249  0.24383850
   0.33364125  0.00016658  0.24553842
   0.38900397  0.16622002  0.24460422
   0.55582509  0.00007534  0.24407833
   0.83294274  0.16707298  0.24757549
   0.66644083  0.00022101  0.24520027
   0.72154169  0.16719387  0.24595628
   0.88855128  0.00018100  0.24793366
   0.16695150  0.50018927  0.24789802
  -0.00005803  0.33346279  0.24870775
   0.05571604  0.50026323  0.24855837
   0.22282390  0.33409190  0.24729292
   0.33434907  0.33360858  0.24539880
   0.38991527  0.50011987  0.24437487
   0.55519196  0.33458722  0.24384088
   0.83318893  0.50018021  0.24743325
   0.66592547  0.33432961  0.24499189
   0.72264312  0.50026835  0.24573363
   0.88878940  0.33312407  0.24822813
   0.16701163  0.83343360  0.24758073
  -0.00000225  0.66707071  0.24858901
   0.05569348  0.83361702  0.24814816
   0.22276938  0.66607497  0.24715225
   0.49978446  0.83245166  0.24385124
   0.33425776  0.66649887  0.24536129
   0.38897101  0.83396612  0.24463532
   0.55514447  0.66581983  0.24380865
   0.83290391  0.83339693  0.24750012
   0.66592061  0.66608596  0.24497597
   0.72151431  0.83327237  0.24596022
   0.88881710  0.66724988  0.24809537
   0.49982178  0.50009507  0.24349881
   0.50093149  0.48731951  0.49043704
grapheneN                               
           1
    12.799702    0.000382    0.008938
     0.000218    7.390417   -0.004364
     0.010441   -0.008886   14.958740
   C    N    Zn
  35   1   1
Direct configuration=    71
   0.16713344  0.16691367  0.24757701
   0.00001287  0.00022377  0.24778503
   0.05572897  0.16675624  0.24806737
   0.22220755  0.00017557  0.24690270
   0.49981823  0.16770401  0.24402677
   0.33358077  0.00015062  0.24554819
   0.38901130  0.16617469  0.24469310
   0.55580149  0.00008441  0.24425211
   0.83290978  0.16707496  0.24747262
   0.66642295  0.00021782  0.24521623
   0.72154316  0.16720400  0.24596720
   0.88852364  0.00021084  0.24781491
   0.16693720  0.50015735  0.24774018
  -0.00002237  0.33341600  0.24843605
   0.05569451  0.50027265  0.24824558
   0.22283497  0.33415242  0.24723862
   0.33428841  0.33362436  0.24546937
   0.38986295  0.50012769  0.24446302
   0.55516192  0.33447186  0.24395899
   0.83320559  0.50019369  0.24730254
   0.66594530  0.33439088  0.24500601
   0.72264014  0.50022753  0.24571026
   0.88876367  0.33319673  0.24801138
   0.16707307  0.83335458  0.24749229
   0.00003001  0.66704600  0.24831646
   0.05573257  0.83352964  0.24798076
   0.22280785  0.66606919  0.24709316
   0.49982523  0.83254045  0.24403553
   0.33423747  0.66653073  0.24542545
   0.38896576  0.83403443  0.24472157
   0.55513544  0.66594433  0.24391566
   0.83286010  0.83335729  0.24740533
   0.66591693  0.66608070  0.24499436
   0.72151713  0.83330557  0.24595224
   0.88880283  0.66718567  0.24789574
   0.49985894  0.50019083  0.24360661
   0.50090026  0.48715881  0.49181959
grapheneN                               
           1
    12.800558    0.000648    0.009453
     0.000372    7.390728   -0.004424
     0.011045   -0.009009   14.957112
   C    N    Zn
  35   1   1
Direct configuration=    72
   0.16716068  0.16696042  0.24752136
   0.00002562  0.00019941  0.24767012
   0.05574846  0.16684650  0.24796030
   0.22220763  0.00016607  0.24689029
   0.49985768  0.16762123  0.24414810
   0.33354180  0.00014035  0.24555449
   0.38901602  0.16614549  0.24475038
   0.55578628  0.00009026  0.24436411
   0.83288855  0.16707623  0.24740633
   0.66641143  0.00021576  0.24522652
   0.72154410  0.16721052  0.24597425
   0.88850584  0.00023007  0.24773837
   0.16692800  0.50013678  0.24763846
   0.00000061  0.33338585  0.24826096
   0.05568066  0.50027872  0.24804401
   0.22284211  0.33419141  0.24720362
   0.33424932  0.33363454  0.24551486
   0.38982923  0.50013274  0.24451983
   0.55514256  0.33439754  0.24403510
   0.83321633  0.50020237  0.24721830
   0.66595808  0.33443036  0.24501512
   0.72263823  0.50020123  0.24569519
   0.88874711  0.33324354  0.24787169
   0.16711266  0.83330366  0.24743529
   0.00005081  0.66703007  0.24814080
   0.05575776  0.83347334  0.24787287
   0.22283264  0.66606547  0.24705507
   0.49985149  0.83259766  0.24415431
   0.33422440  0.66655126  0.24546679
   0.38896238  0.83407845  0.24477716
   0.55512961  0.66602454  0.24398462
   0.83283188  0.83333175  0.24734425
   0.66591456  0.66607731  0.24500620
   0.72151895  0.83332695  0.24594711
   0.88879364  0.66714430  0.24776709
   0.49988287  0.50025254  0.24367608
   0.50088008  0.48705530  0.49271061
grapheneN                               
           1
    12.801773    0.000238    0.009624
     0.000135    7.391249   -0.004472
     0.011249   -0.009109   14.954637
   C    N    Zn
  35   1   1
Direct configuration=    73
   0.16712150  0.16701345  0.24747361
   0.00005120  0.00014297  0.24768558
   0.05574662  0.16689736  0.24787796
   0.22219101  0.00012263  0.24688185
   0.49984700  0.16772495  0.24422191
   0.33356271  0.00013126  0.24552718
   0.38898238  0.16633255  0.24480177
   0.55578233  0.00013713  0.24442269
   0.83286017  0.16706973  0.24735093
   0.66641852  0.00026049  0.24522982
   0.72155541  0.16721376  0.24598068
   0.88846555  0.00021621  0.24765814
   0.16691030  0.50014667  0.24755890
  -0.00000142  0.33349189  0.24813077
   0.05563983  0.50019403  0.24794427
   0.22288661  0.33411615  0.24716072
   0.33429581  0.33376753  0.24555074
   0.38985242  0.50013090  0.24460545
   0.55516713  0.33435263  0.24409981
   0.83319776  0.50023271  0.24714862
   0.66593577  0.33455654  0.24505030
   0.72251654  0.50023130  0.24568536
   0.88884846  0.33328294  0.24776326
   0.16713046  0.83327341  0.24739127
   0.00000966  0.66690346  0.24800538
   0.05574891  0.83352081  0.24778903
   0.22287785  0.66616926  0.24701936
   0.49979337  0.83254872  0.24422174
   0.33428070  0.66649907  0.24550037
   0.38895415  0.83389170  0.24481825
   0.55518007  0.66602274  0.24405459
   0.83285242  0.83332560  0.24729513
   0.66592360  0.66592737  0.24504271
   0.72153444  0.83325346  0.24595099
   0.88885661  0.66712256  0.24767000
   0.49982686  0.50023244  0.24370449
   0.50086736  0.48699360  0.49328637
grapheneN                               
           1
    12.802365    0.000038    0.009708
     0.000019    7.391503   -0.004496
     0.011348   -0.009158   14.953432
   C    N    Zn
  35   1   1
Direct configuration=    74
   0.16710242  0.16703927  0.24745035
   0.00006366  0.00011549  0.24769311
   0.05574572  0.16692213  0.24783785
   0.22218291  0.00010147  0.24687774
   0.49984180  0.16777546  0.24425787
   0.33357289  0.00012683  0.24551388
   0.38896600  0.16642365  0.24482680
   0.55578040  0.00015996  0.24445124
   0.83284634  0.16706656  0.24732394
   0.66642197  0.00028228  0.24523143
   0.72156092  0.16721534  0.24598381
   0.88844592  0.00020946  0.24761906
   0.16690168  0.50015148  0.24752015
  -0.00000241  0.33354354  0.24806735
   0.05561994  0.50015278  0.24789568
   0.22290828  0.33407950  0.24713982
   0.33431846  0.33383231  0.24556822
   0.38986371  0.50013001  0.24464717
   0.55517910  0.33433076  0.24413133
   0.83318872  0.50024748  0.24711467
   0.66592491  0.33461799  0.24506743
   0.72245727  0.50024595  0.24568058
   0.88889781  0.33330213  0.24771045
   0.16713913  0.83325868  0.24736983
  -0.00001038  0.66684179  0.24793940
   0.05574461  0.83354393  0.24774818
   0.22289986  0.66621981  0.24700197
   0.49976506  0.83252489  0.24425459
   0.33430811  0.66647366  0.24551672
   0.38895014  0.83380074  0.24483826
   0.55520465  0.66602186  0.24408868
   0.83286243  0.83332261  0.24727121
   0.66592800  0.66585434  0.24506049
   0.72154199  0.83321766  0.24595288
   0.88888728  0.66711197  0.24762271
   0.49979958  0.50022265  0.24371833
   0.50086116  0.48696356  0.49356685
grapheneN                               
           1
    12.803278   -0.000227    0.009721
    -0.000134    7.391871   -0.004524
     0.011365   -0.009216   14.951622
   C    N    Zn
  35   1   1
Direct configuration=    75
   0.16707878  0.16700410  0.24741525
   0.00005081  0.00016708  0.24776178
   0.05570864  0.16690617  0.24778586
   0.22219323  0.00012929  0.24686393
   0.49980335  0.16787340  0.24429569
   0.33360673  0.00013651  0.24548029
   0.38896339  0.16653742  0.24487041
   0.55574238  0.00019731  0.24446288
   0.83288107  0.16709975  0.24727335
   0.66644369  0.00023623  0.24524182
   0.72155343  0.16731793  0.24598579
   0.88843932  0.00018875  0.24754962
   0.16692736  0.50016206  0.24745974
   0.00001474  0.33353852  0.24797773
   0.05563864  0.50014310  0.24785616
   0.22292387  0.33411426  0.24709225
   0.33434507  0.33392414  0.24560083
   0.38993497  0.50015969  0.24474005
   0.55518162  0.33441960  0.24418269
   0.83314842  0.50023752  0.24704837
   0.66587999  0.33459501  0.24511698
   0.72245905  0.50022968  0.24568445
   0.88889064  0.33333395  0.24762435
   0.16710606  0.83330575  0.24733506
  -0.00001262  0.66684276  0.24785143
   0.05572677  0.83346069  0.24770217
   0.22292208  0.66619063  0.24696437
   0.49976774  0.83246711  0.24428111
   0.33433271  0.66636719  0.24554991
   0.38894900  0.83372977  0.24486902
   0.55517829  0.66595515  0.24414774
   0.83289459  0.83330279  0.24722381
   0.66590434  0.66586351  0.24510564
   0.72155632  0.83312841  0.24596043
   0.88888910  0.66708801  0.24754233
   0.49979248  0.50016583  0.24373487
   0.50085402  0.48693091  0.49392188
grapheneN                               
           1
    12.803854   -0.000394    0.009729
    -0.000230    7.392102   -0.004541
     0.011376   -0.009252   14.950481
   C    N    Zn
  35   1   1
Direct configuration=    76
   0.16706386  0.16698190  0.24739310
   0.00004270  0.00019963  0.24780512
   0.05568525  0.16689609  0.24775305
   0.22219975  0.00014685  0.24685521
   0.49977908  0.16793521  0.24431956
   0.33362809  0.00014262  0.24545909
   0.38896174  0.16660921  0.24489793
   0.55571839  0.00022088  0.24447022
   0.83290299  0.16712070  0.24724142
   0.66645739  0.00020718  0.24524838
   0.72154871  0.16738267  0.24598704
   0.88843515  0.00017567  0.24750580
   0.16694356  0.50016874  0.24742162
   0.00002556  0.33353534  0.24792117
   0.05565044  0.50013699  0.24783121
   0.22293371  0.33413620  0.24706222
   0.33436186  0.33398210  0.24562141
   0.38997994  0.50017842  0.24479868
   0.55518321  0.33447566  0.24421510
   0.83312299  0.50023123  0.24700652
   0.66585165  0.33458051  0.24514825
   0.72246017  0.50021941  0.24568689
   0.88888611  0.33335403  0.24757001
   0.16708519  0.83333546  0.24731312
  -0.00001403  0.66684337  0.24779590
   0.05571551  0.83340817  0.24767313
   0.22293610  0.66617221  0.24694063
   0.49976943  0.83243065  0.24429786
   0.33434823  0.66629999  0.24557086
   0.38894829  0.83368498  0.24488843
   0.55516166  0.66591306  0.24418502
   0.83291489  0.83329028  0.24719389
   0.66588940  0.66586929  0.24513413
   0.72156536  0.83307209  0.24596519
   0.88889025  0.66707290  0.24749161
   0.49978800  0.50012998  0.24374531
   0.50084951  0.48691031  0.49414596
grapheneN                               
           1
    12.803952   -0.000187    0.009707
    -0.000110    7.392137   -0.004540
     0.011351   -0.009250   14.950297
   C    N    Zn
  35   1   1
Direct configuration=    77
   0.16709500  0.16698690  0.24737213
   0.00000245  0.00015903  0.24784385
   0.05568111  0.16686717  0.24774539
   0.22221852  0.00019412  0.24683057
   0.49978318  0.16797202  0.24433569
   0.33364460  0.00016599  0.24544630
   0.38896872  0.16657799  0.24491927
   0.55571228  0.00022201  0.24445998
   0.83290825  0.16717687  0.24719061
   0.66643991  0.00021251  0.24526168
   0.72154804  0.16735357  0.24598636
   0.88847147  0.00019813  0.24746743
   0.16696891  0.50017459  0.24738008
   0.00000496  0.33350342  0.24786346
   0.05570319  0.50018650  0.24780371
   0.22291890  0.33416203  0.24702338
   0.33434269  0.33399683  0.24565589
   0.38999950  0.50012834  0.24487104
   0.55513113  0.33450238  0.24425000
   0.83311193  0.50021401  0.24694419
   0.66585713  0.33456576  0.24519464
   0.72248080  0.50019397  0.24570304
   0.88884936  0.33334176  0.24750649
   0.16709250  0.83330955  0.24728817
   0.00000573  0.66682751  0.24774545
   0.05568479  0.83344915  0.24766997
   0.22292024  0.66615397  0.24691112
   0.49979224  0.83242060  0.24430320
   0.33433695  0.66630635  0.24559852
   0.38896013  0.83375898  0.24489717
   0.55512732  0.66588250  0.24423008
   0.83291662  0.83322717  0.24714193
   0.66586579  0.66586207  0.24518555
   0.72157210  0.83309089  0.24597256
   0.88885349  0.66704183  0.24742768
   0.49985622  0.50016348  0.24377613
   0.50084390  0.48690003  0.49435731
grapheneN                               
           1
    12.803979   -0.000131    0.009701
    -0.000078    7.392146   -0.004540
     0.011344   -0.009249   14.950247
   C    N    Zn
  35   1   1
Direct configuration=    78
   0.16710336  0.16698824  0.24736650
  -0.00000835  0.00014813  0.24785425
   0.05568000  0.16685941  0.24774333
   0.22222356  0.00020681  0.24682395
   0.49978428  0.16798191  0.24434002
   0.33364903  0.00017226  0.24544287
   0.38897059  0.16656960  0.24492500
   0.55571064  0.00022232  0.24445724
   0.83290966  0.16719195  0.24717697
   0.66643522  0.00021394  0.24526525
   0.72154786  0.16734576  0.24598618
   0.88848123  0.00020416  0.24745713
   0.16697571  0.50017616  0.24736893
  -0.00000056  0.33349485  0.24784797
   0.05571735  0.50019979  0.24779632
   0.22291493  0.33416896  0.24701296
   0.33433755  0.33400079  0.24566515
   0.39000475  0.50011489  0.24489047
   0.55511715  0.33450956  0.24425937
   0.83310896  0.50020939  0.24692745
   0.66585860  0.33456180  0.24520710
   0.72248634  0.50018714  0.24570737
   0.88883949  0.33333847  0.24748944
   0.16709447  0.83330260  0.24728147
   0.00001104  0.66682325  0.24773191
   0.05567654  0.83346015  0.24766912
   0.22291598  0.66614907  0.24690319
   0.49979836  0.83241790  0.24430464
   0.33433392  0.66630806  0.24560594
   0.38896331  0.83377885  0.24489952
   0.55511810  0.66587430  0.24424218
   0.83291709  0.83321022  0.24712798
   0.66585945  0.66586013  0.24519935
   0.72157390  0.83309594  0.24597453
   0.88884362  0.66703350  0.24741052
   0.49987454  0.50017247  0.24378441
   0.50084239  0.48689726  0.49441405
grapheneN                               
           1
    12.803379   -0.000018    0.009668
    -0.000013    7.392027   -0.004532
     0.011304   -0.009233   14.951188
   C    N    Zn
  35   1   1
Direct configuration=    79
   0.16711726  0.16703061  0.24734786
  -0.00001528  0.00012178  0.24787320
   0.05569368  0.16683292  0.24775705
   0.22223194  0.00015649  0.24678993
   0.49978578  0.16795474  0.24434546
   0.33365130  0.00020821  0.24543913
   0.38897417  0.16652969  0.24493844
   0.55573513  0.00021364  0.24444006
   0.83288619  0.16715742  0.24711747
   0.66641143  0.00023516  0.24528012
   0.72154402  0.16728065  0.24598385
   0.88846865  0.00021109  0.24743280
   0.16698627  0.50017682  0.24732813
  -0.00000509  0.33349437  0.24780000
   0.05572980  0.50019163  0.24775755
   0.22290499  0.33417151  0.24697571
   0.33433049  0.33393113  0.24570019
   0.38998328  0.50012835  0.24495142
   0.55513051  0.33450455  0.24429427
   0.83311104  0.50019131  0.24685826
   0.66586200  0.33453622  0.24525367
   0.72246477  0.50018520  0.24573049
   0.88882789  0.33333328  0.24743038
   0.16710177  0.83331397  0.24725607
   0.00001190  0.66682318  0.24769501
   0.05569145  0.83348087  0.24768526
   0.22291559  0.66617744  0.24688070
   0.49979265  0.83246297  0.24430683
   0.33434059  0.66637754  0.24563622
   0.38897893  0.83383753  0.24489773
   0.55515188  0.66589642  0.24428751
   0.83290432  0.83323331  0.24706698
   0.66585157  0.66586640  0.24525672
   0.72155059  0.83312352  0.24598155
   0.88884473  0.66698423  0.24734403
   0.49988702  0.50020224  0.24383952
   0.50083686  0.48689361  0.49460045
grapheneN                               
           1
    12.802875    0.000076    0.009641
     0.000042    7.391926   -0.004526
     0.011271   -0.009220   14.951981
   C    N    Zn
  35   1   1
Direct configuration=    80
   0.16712897  0.16706628  0.24733217
  -0.00002111  0.00009960  0.24788916
   0.05570520  0.16681062  0.24776860
   0.22223899  0.00011413  0.24676128
   0.49978704  0.16793187  0.24435003
   0.33365321  0.00023848  0.24543598
   0.38897719  0.16649608  0.24494975
   0.55575574  0.00020634  0.24442560
   0.83286643  0.16712835  0.24706737
   0.66639141  0.00025303  0.24529264
   0.72154078  0.16722582  0.24598189
   0.88845806  0.00021692  0.24741232
   0.16699515  0.50017738  0.24729378
  -0.00000891  0.33349396  0.24775962
   0.05574029  0.50018476  0.24772491
   0.22289663  0.33417366  0.24694434
   0.33432454  0.33387249  0.24572970
   0.38996520  0.50013968  0.24500274
   0.55514176  0.33450033  0.24432365
   0.83311279  0.50017609  0.24680000
   0.66586487  0.33451469  0.24529288
   0.72244661  0.50018356  0.24574995
   0.88881813  0.33332891  0.24738067
   0.16710792  0.83332355  0.24723468
   0.00001262  0.66682312  0.24766394
   0.05570400  0.83349831  0.24769885
   0.22291526  0.66620133  0.24686176
   0.49978784  0.83250091  0.24430868
   0.33434621  0.66643604  0.24566172
   0.38899208  0.83388693  0.24489623
   0.55518032  0.66591504  0.24432567
   0.83289357  0.83325274  0.24701562
   0.66584494  0.66587167  0.24530502
   0.72153096  0.83314673  0.24598746
   0.88884565  0.66694275  0.24728805
   0.49989753  0.50022730  0.24388592
   0.50083221  0.48689053  0.49475738
grapheneN                               
           1
    12.802482    0.000141    0.009578
     0.000079    7.391615   -0.004501
     0.011197   -0.009169   14.953070
   C    N    Zn
  35   1   1
Direct configuration=    81
   0.16711898  0.16702390  0.24731360
   0.00000600  0.00011736  0.24788963
   0.05570965  0.16681779  0.24778554
   0.22224389  0.00013921  0.24672910
   0.49980556  0.16790131  0.24434890
   0.33364191  0.00021963  0.24543161
   0.38898427  0.16649994  0.24496055
   0.55574466  0.00022641  0.24441898
   0.83285068  0.16707763  0.24701126
   0.66639944  0.00022858  0.24530378
   0.72152641  0.16722048  0.24597778
   0.88842633  0.00018646  0.24738913
   0.16699472  0.50020163  0.24725411
   0.00000216  0.33348475  0.24772279
   0.05571250  0.50015622  0.24767756
   0.22291859  0.33415941  0.24691865
   0.33433524  0.33385926  0.24575738
   0.38995279  0.50017743  0.24503839
   0.55516589  0.33447126  0.24436183
   0.83309494  0.50015193  0.24673512
   0.66587386  0.33447930  0.24533234
   0.72242861  0.50017803  0.24577620
   0.88882220  0.33329678  0.24731723
   0.16710792  0.83334057  0.24721250
   0.00001475  0.66682777  0.24763365
   0.05570885  0.83346793  0.24771971
   0.22293566  0.66623073  0.24684845
   0.49980729  0.83252696  0.24430877
   0.33435654  0.66648955  0.24568982
   0.38899100  0.83389318  0.24489318
   0.55517842  0.66597604  0.24437570
   0.83287349  0.83325075  0.24696108
   0.66587602  0.66590062  0.24535817
   0.72151344  0.83315934  0.24599245
   0.88885604  0.66699259  0.24722843
   0.49986588  0.50022870  0.24395599
   0.50082548  0.48689055  0.49493063
grapheneN                               
           1
    12.802216    0.000186    0.009536
     0.000105    7.391404   -0.004485
     0.011147   -0.009135   14.953806
   C    N    Zn
  35   1   1
Direct configuration=    82
   0.16711223  0.16699522  0.24730104
   0.00002435  0.00012938  0.24788995
   0.05571266  0.16682265  0.24779700
   0.22224721  0.00015618  0.24670733
   0.49981809  0.16788063  0.24434813
   0.33363426  0.00020687  0.24542865
   0.38898906  0.16650256  0.24496786
   0.55573717  0.00023999  0.24441450
   0.83284003  0.16704331  0.24697330
   0.66640487  0.00021203  0.24531132
   0.72151668  0.16721686  0.24597500
   0.88840485  0.00016584  0.24737344
   0.16699443  0.50021805  0.24722727
   0.00000965  0.33347852  0.24769787
   0.05569369  0.50013691  0.24764553
   0.22293345  0.33414977  0.24690126
   0.33434248  0.33385030  0.24577611
   0.38994439  0.50020297  0.24506251
   0.55518222  0.33445159  0.24438767
   0.83308286  0.50013558  0.24669121
   0.66587995  0.33445535  0.24535904
   0.72241644  0.50017429  0.24579397
   0.88882495  0.33327503  0.24727431
   0.16710793  0.83335209  0.24719749
   0.00001620  0.66683093  0.24761315
   0.05571214  0.83344736  0.24773382
   0.22294946  0.66625062  0.24683944
   0.49982046  0.83254459  0.24430883
   0.33436353  0.66652576  0.24570884
   0.38899026  0.83389741  0.24489111
   0.55517712  0.66601732  0.24440956
   0.83285990  0.83324940  0.24692417
   0.66589705  0.66592020  0.24539413
   0.72150158  0.83316787  0.24599583
   0.88886306  0.66702633  0.24718810
   0.49984446  0.50022964  0.24400341
   0.50082093  0.48689057  0.49504786
grapheneN                               
           1
    12.802123    0.000014    0.009363
     0.000006    7.391263   -0.004489
     0.010944   -0.009143   14.954200
   C    N    Zn
  35   1   1
Direct configuration=    83
   0.16710978  0.16697279  0.24728554
   0.00001057  0.00013857  0.24788040
   0.05571299  0.16683396  0.24780013
   0.22223030  0.00019186  0.24668507
   0.49982108  0.16790198  0.24434920
   0.33363822  0.00019245  0.24541852
   0.38900313  0.16651252  0.24497557
   0.55573612  0.00024681  0.24442087
   0.83284757  0.16704104  0.24694402
   0.66640181  0.00020141  0.24531489
   0.72151513  0.16722315  0.24596807
   0.88841939  0.00011908  0.24734754
   0.16699571  0.50022112  0.24719700
   0.00000128  0.33345459  0.24767202
   0.05568069  0.50014049  0.24759317
   0.22294092  0.33413394  0.24689212
   0.33436443  0.33392025  0.24578570
   0.38995145  0.50020568  0.24508097
   0.55517073  0.33443462  0.24442644
   0.83307998  0.50015443  0.24664445
   0.66587717  0.33446128  0.24538304
   0.72244134  0.50018184  0.24581170
   0.88882282  0.33322571  0.24722029
   0.16711574  0.83336183  0.24718865
   0.00000579  0.66682232  0.24758880
   0.05572393  0.83343817  0.24774186
   0.22295458  0.66627130  0.24683540
   0.49981936  0.83255666  0.24431435
   0.33436648  0.66650552  0.24571990
   0.38899369  0.83388551  0.24489095
   0.55517032  0.66602265  0.24445094
   0.83285272  0.83321840  0.24689767
   0.66588233  0.66593304  0.24542936
   0.72151950  0.83314955  0.24599675
   0.88884452  0.66705229  0.24714327
   0.49983366  0.50022877  0.24407384
   0.50081482  0.48689442  0.49519155
grapheneN                               
           1
    12.802062   -0.000098    0.009249
    -0.000059    7.391171   -0.004491
     0.010811   -0.009148   14.954458
   C    N    Zn
  35   1   1
Direct configuration=    84
   0.16710817  0.16695809  0.24727538
   0.00000154  0.00014459  0.24787414
   0.05571320  0.16684137  0.24780217
   0.22221922  0.00021523  0.24667048
   0.49982303  0.16791596  0.24434990
   0.33364082  0.00018300  0.24541188
   0.38901236  0.16651904  0.24498063
   0.55573543  0.00025128  0.24442505
   0.83285250  0.16703955  0.24692484
   0.66639981  0.00019446  0.24531724
   0.72151412  0.16722727  0.24596353
   0.88842891  0.00008844  0.24733056
   0.16699655  0.50022314  0.24717717
  -0.00000420  0.33343890  0.24765508
   0.05567217  0.50014283  0.24755887
   0.22294581  0.33412358  0.24688614
   0.33437881  0.33396608  0.24579198
   0.38995607  0.50020745  0.24509307
   0.55516320  0.33442350  0.24445184
   0.83307809  0.50016678  0.24661381
   0.66587535  0.33446517  0.24539876
   0.72245765  0.50018678  0.24582331
   0.88882142  0.33319340  0.24718489
   0.16712085  0.83336821  0.24718286
  -0.00000102  0.66681668  0.24757285
   0.05573166  0.83343214  0.24774713
   0.22295794  0.66628485  0.24683276
   0.49981864  0.83256457  0.24431796
   0.33436842  0.66649225  0.24572714
   0.38899593  0.83387771  0.24489084
   0.55516587  0.66602615  0.24447806
   0.83284801  0.83319808  0.24688031
   0.66587268  0.66594145  0.24545244
   0.72153124  0.83313755  0.24599736
   0.88883237  0.66706930  0.24711390
   0.49982659  0.50022820  0.24411998
   0.50081082  0.48689694  0.49528569
grapheneN                               
           1
    12.802268   -0.000177    0.008986
    -0.000104    7.391194   -0.004497
     0.010504   -0.009160   14.954169
   C    N    Zn
  35   1   1
Direct configuration=    85
   0.16710970  0.16699832  0.24725935
  -0.00000806  0.00011270  0.24786133
   0.05570199  0.16683528  0.24779039
   0.22222124  0.00020739  0.24665429
   0.49981455  0.16793445  0.24435834
   0.33364694  0.00020965  0.24539443
   0.38901452  0.16654645  0.24498590
   0.55574513  0.00024801  0.24443899
   0.83286489  0.16701461  0.24690737
   0.66640219  0.00019558  0.24531634
   0.72152061  0.16723102  0.24595289
   0.88845062  0.00008953  0.24729549
   0.16699621  0.50020673  0.24714912
  -0.00001806  0.33342330  0.24762219
   0.05567349  0.50015376  0.24750829
   0.22294770  0.33414200  0.24688199
   0.33438773  0.33399031  0.24579201
   0.38997884  0.50022144  0.24511044
   0.55515097  0.33446284  0.24449968
   0.83310451  0.50016924  0.24657395
   0.66587216  0.33449803  0.24541902
   0.72246049  0.50019410  0.24583541
   0.88881814  0.33321717  0.24712748
   0.16712593  0.83337963  0.24718106
  -0.00001565  0.66681938  0.24754390
   0.05571128  0.83345970  0.24774195
   0.22295292  0.66625435  0.24683058
   0.49980835  0.83256111  0.24432912
   0.33436635  0.66645468  0.24572823
   0.38899125  0.83386618  0.24489605
   0.55515217  0.66598569  0.24452394
   0.83286082  0.83318056  0.24686769
   0.66585866  0.66591904  0.24547451
   0.72153485  0.83311812  0.24599543
   0.88881592  0.66702080  0.24707102
   0.49984643  0.50022538  0.24419706
   0.50080427  0.48690344  0.49544477
grapheneN                               
           1
    12.802471   -0.000255    0.008728
    -0.000149    7.391218   -0.004503
     0.010203   -0.009172   14.953885
   C    N    Zn
  35   1   1
Direct configuration=    86
   0.16711120  0.16703790  0.24724357
  -0.00001751  0.00008132  0.24784872
   0.05569097  0.16682930  0.24777880
   0.22222323  0.00019967  0.24663835
   0.49980620  0.16795265  0.24436664
   0.33365295  0.00023586  0.24537727
   0.38901665  0.16657341  0.24499109
   0.55575467  0.00024480  0.24445271
   0.83287707  0.16699007  0.24689018
   0.66640454  0.00019669  0.24531547
   0.72152700  0.16723471  0.24594242
   0.88847197  0.00009061  0.24726099
   0.16699588  0.50019058  0.24712153
  -0.00003170  0.33340796  0.24758984
   0.05567478  0.50016452  0.24745853
   0.22294955  0.33416013  0.24687791
   0.33439649  0.33401415  0.24579204
   0.39000125  0.50023522  0.24512753
   0.55513895  0.33450153  0.24454675
   0.83313050  0.50017165  0.24653473
   0.66586902  0.33453035  0.24543894
   0.72246329  0.50020131  0.24584731
   0.88881492  0.33324056  0.24707100
   0.16713092  0.83339087  0.24717928
  -0.00003004  0.66682203  0.24751542
   0.05569123  0.83348681  0.24773686
   0.22294798  0.66622434  0.24682843
   0.49979822  0.83255770  0.24434010
   0.33436431  0.66641771  0.24572930
   0.38898665  0.83385484  0.24490118
   0.55513869  0.66594589  0.24456907
   0.83287342  0.83316333  0.24685527
   0.66584487  0.66589699  0.24549622
   0.72153840  0.83309900  0.24599353
   0.88879974  0.66697308  0.24702883
   0.49986595  0.50022260  0.24427289
   0.50079784  0.48690983  0.49560128
grapheneN                               
           1
    12.802667   -0.000238    0.008452
    -0.000140    7.391443   -0.004496
     0.009881   -0.009158   14.953198
   C    N    Zn
  35   1   1
Direct configuration=    87
   0.16710470  0.16705567  0.24722947
  -0.00000214  0.00007958  0.24783243
   0.05568113  0.16681192  0.24775601
   0.22224032  0.00020772  0.24663006
   0.49981174  0.16796242  0.24438481
   0.33365709  0.00025355  0.24535991
   0.38900547  0.16660143  0.24499208
   0.55574671  0.00024547  0.24446338
   0.83288123  0.16699839  0.24687435
   0.66641786  0.00019596  0.24531284
   0.72153502  0.16724162  0.24593175
   0.88846727  0.00008561  0.24722685
   0.16698323  0.50018299  0.24709716
  -0.00003326  0.33342891  0.24754436
   0.05567148  0.50015717  0.24741189
   0.22295650  0.33419119  0.24687172
   0.33439236  0.33400580  0.24578836
   0.39001682  0.50024198  0.24514716
   0.55514777  0.33453107  0.24460226
   0.83312429  0.50013135  0.24650061
   0.66587533  0.33454352  0.24545834
   0.72245853  0.50020359  0.24585363
   0.88880641  0.33323530  0.24702121
   0.16711505  0.83337454  0.24718127
  -0.00003598  0.66682366  0.24748037
   0.05569169  0.83346719  0.24771948
   0.22293995  0.66620597  0.24682396
   0.49979257  0.83252581  0.24436111
   0.33436478  0.66641328  0.24572416
   0.38897371  0.83386330  0.24490915
   0.55513302  0.66594413  0.24461555
   0.83288027  0.83317069  0.24684607
   0.66585289  0.66587682  0.24550895
   0.72152968  0.83309113  0.24599064
   0.88882104  0.66695437  0.24699278
   0.49987611  0.50022825  0.24434511
   0.50078940  0.48691864  0.49577077
grapheneN                               
           1
    12.802906   -0.000219    0.008116
    -0.000128    7.391718   -0.004488
     0.009490   -0.009142   14.952363
   C    N    Zn
  35   1   1
Direct configuration=    88
   0.16709680  0.16707727  0.24721231
   0.00001655  0.00007748  0.24781261
   0.05566916  0.16679077  0.24772830
   0.22226111  0.00021752  0.24661999
   0.49981847  0.16797430  0.24440690
   0.33366213  0.00027506  0.24533881
   0.38899188  0.16663551  0.24499327
   0.55573703  0.00024630  0.24447636
   0.83288629  0.16700851  0.24685509
   0.66643407  0.00019508  0.24530965
   0.72154476  0.16725001  0.24591877
   0.88846154  0.00007954  0.24718532
   0.16696784  0.50017376  0.24706753
  -0.00003516  0.33345440  0.24748904
   0.05566747  0.50014824  0.24735517
   0.22296495  0.33422896  0.24686420
   0.33438734  0.33399563  0.24578389
   0.39003575  0.50025020  0.24517102
   0.55515850  0.33456700  0.24466977
   0.83311674  0.50008233  0.24645910
   0.66588302  0.33455953  0.24548193
   0.72245275  0.50020636  0.24586130
   0.88879606  0.33322890  0.24696066
   0.16709576  0.83335469  0.24718368
  -0.00004321  0.66682564  0.24743774
   0.05569224  0.83344333  0.24769835
   0.22293019  0.66618362  0.24681853
   0.49978568  0.83248701  0.24438666
   0.33436535  0.66640789  0.24571790
   0.38895797  0.83387358  0.24491885
   0.55512613  0.66594199  0.24467207
   0.83288861  0.83317963  0.24683488
   0.66586263  0.66585229  0.24552444
   0.72151907  0.83308155  0.24598713
   0.88884694  0.66693160  0.24694894
   0.49988846  0.50023513  0.24443294
   0.50077915  0.48692935  0.49597691
grapheneN                               
           1
    12.803054   -0.000200    0.007760
    -0.000117    7.392001   -0.004488
     0.009074   -0.009145   14.951616
   C    N    Zn
  35   1   1
Direct configuration=    89
   0.16710201  0.16705803  0.24719809
   0.00002091  0.00008068  0.24778355
   0.05567575  0.16681096  0.24769000
   0.22224401  0.00022195  0.24661654
   0.49982602  0.16799218  0.24444141
   0.33366300  0.00028005  0.24532411
   0.38899257  0.16662255  0.24498747
   0.55572925  0.00023963  0.24448654
   0.83287933  0.16702196  0.24682883
   0.66642902  0.00019889  0.24530633
   0.72154864  0.16726195  0.24591331
   0.88845387  0.00008047  0.24715415
   0.16695795  0.50019018  0.24704405
  -0.00003317  0.33346745  0.24742489
   0.05565237  0.50013936  0.24730876
   0.22295376  0.33422851  0.24684974
   0.33438307  0.33401523  0.24578079
   0.39002862  0.50023616  0.24519840
   0.55518635  0.33454773  0.24473080
   0.83309379  0.50005971  0.24642691
   0.66588633  0.33453421  0.24550160
   0.72245678  0.50018964  0.24586202
   0.88881071  0.33320589  0.24692674
   0.16709873  0.83333517  0.24718507
  -0.00002276  0.66680195  0.24738789
   0.05570672  0.83340614  0.24766835
   0.22291941  0.66619094  0.24680814
   0.49977817  0.83248167  0.24442026
   0.33435595  0.66643834  0.24571735
   0.38896413  0.83388696  0.24492212
   0.55515292  0.66596805  0.24472378
   0.83288329  0.83317122  0.24682007
   0.66586922  0.66587101  0.24553544
   0.72152534  0.83308033  0.24598385
   0.88885040  0.66694211  0.24692280
   0.49987896  0.50025160  0.24450240
   0.50076863  0.48694112  0.49617747
grapheneN                               
           1
    12.803256   -0.000174    0.007272
    -0.000102    7.392389   -0.004490
     0.008505   -0.009148   14.950596
   C    N    Zn
  35   1   1
Direct configuration=    90
   0.16710912  0.16703172  0.24717865
   0.00002686  0.00008506  0.24774380
   0.05568475  0.16683857  0.24763762
   0.22222062  0.00022802  0.24661182
   0.49983635  0.16801664  0.24448859
   0.33366418  0.00028687  0.24530401
   0.38899352  0.16660482  0.24497954
   0.55571861  0.00023050  0.24450047
   0.83286980  0.16704035  0.24679291
   0.66642210  0.00020409  0.24530180
   0.72155394  0.16727828  0.24590585
   0.88844337  0.00008175  0.24711152
   0.16694442  0.50021263  0.24701194
  -0.00003045  0.33348528  0.24733714
   0.05563172  0.50012720  0.24724530
   0.22293846  0.33422789  0.24682995
   0.33437723  0.33404202  0.24577656
   0.39001887  0.50021696  0.24523584
   0.55522444  0.33452139  0.24481426
   0.83306240  0.50002878  0.24638289
   0.66589087  0.33449959  0.24552851
   0.72246230  0.50016676  0.24586301
   0.88883075  0.33317443  0.24688036
   0.16710280  0.83330849  0.24718698
   0.00000521  0.66676955  0.24731972
   0.05572652  0.83335528  0.24762732
   0.22290467  0.66620097  0.24679392
   0.49976789  0.83247436  0.24446620
   0.33434308  0.66647998  0.24571660
   0.38897256  0.83390526  0.24492660
   0.55518956  0.66600370  0.24479449
   0.83287602  0.83315971  0.24679981
   0.66587822  0.66589661  0.24555047
   0.72153392  0.83307865  0.24597936
   0.88885512  0.66695649  0.24688707
   0.49986598  0.50027413  0.24459739
   0.50075425  0.48695721  0.49645176
grapheneN                               
           1
    12.803446   -0.000116    0.006890
    -0.000068    7.392428   -0.004505
     0.008059   -0.009179   14.950295
   C    N    Zn
  35   1   1
Direct configuration=    91
   0.16711128  0.16702900  0.24716336
   0.00002042  0.00007853  0.24771108
   0.05569491  0.16685965  0.24759399
   0.22220750  0.00020401  0.24661112
   0.49983656  0.16800683  0.24452577
   0.33365152  0.00027876  0.24529571
   0.38900509  0.16661193  0.24497538
   0.55571642  0.00022752  0.24451192
   0.83287262  0.16703111  0.24676176
   0.66641254  0.00020514  0.24530060
   0.72154612  0.16726344  0.24590514
   0.88844485  0.00008498  0.24708833
   0.16693713  0.50021391  0.24699054
  -0.00002664  0.33345948  0.24727484
   0.05563396  0.50012365  0.24720093
   0.22292587  0.33422021  0.24681215
   0.33436881  0.33403784  0.24577694
   0.38999956  0.50024220  0.24526617
   0.55522516  0.33450375  0.24486709
   0.83307432  0.50004495  0.24636043
   0.66590214  0.33448180  0.24554684
   0.72245457  0.50015104  0.24586001
   0.88883598  0.33317961  0.24685675
   0.16711375  0.83331567  0.24718319
   0.00001107  0.66676504  0.24726911
   0.05572590  0.83335755  0.24759423
   0.22290778  0.66621599  0.24678091
   0.49978056  0.83250195  0.24450153
   0.33433777  0.66649410  0.24571956
   0.38897186  0.83390042  0.24492918
   0.55519973  0.66601147  0.24484024
   0.83287773  0.83315104  0.24678086
   0.66589335  0.66590877  0.24556099
   0.72153965  0.83309779  0.24597595
   0.88884102  0.66694894  0.24686676
   0.49987491  0.50027408  0.24465291
   0.50074427  0.48696782  0.49664770
grapheneN                               
           1
    12.803825    0.000001    0.006127
    -0.000001    7.392505   -0.004535
     0.007169   -0.009241   14.949697
   C    N    Zn
  35   1   1
Direct configuration=    92
   0.16711558  0.16702357  0.24713292
   0.00000760  0.00006553  0.24764588
   0.05571516  0.16690162  0.24750706
   0.22218135  0.00015619  0.24660974
   0.49983696  0.16798729  0.24459982
   0.33362629  0.00026259  0.24527918
   0.38902813  0.16662610  0.24496710
   0.55571206  0.00022157  0.24453473
   0.83287824  0.16701271  0.24669971
   0.66639349  0.00020723  0.24529822
   0.72153054  0.16723387  0.24590372
   0.88844781  0.00009143  0.24704213
   0.16692260  0.50021648  0.24694791
  -0.00001904  0.33340808  0.24715073
   0.05563841  0.50011657  0.24711253
   0.22290078  0.33420492  0.24677669
   0.33435203  0.33402950  0.24577770
   0.38996109  0.50029248  0.24532659
   0.55522660  0.33446861  0.24497235
   0.83309807  0.50007717  0.24631570
   0.66592459  0.33444635  0.24558337
   0.72243917  0.50011972  0.24585405
   0.88884642  0.33318993  0.24680972
   0.16713557  0.83332998  0.24717565
   0.00002275  0.66675605  0.24716827
   0.05572467  0.83336206  0.24752829
   0.22291395  0.66624593  0.24675500
   0.49980579  0.83255692  0.24457194
   0.33432719  0.66652224  0.24572546
   0.38897046  0.83389080  0.24493434
   0.55521999  0.66602696  0.24493138
   0.83288114  0.83313376  0.24674311
   0.66592350  0.66593300  0.24558195
   0.72155105  0.83313592  0.24596916
   0.88881292  0.66693390  0.24682631
   0.49989272  0.50027400  0.24476352
   0.50072441  0.48698897  0.49703809
grapheneN                               
           1
    12.803876    0.000012    0.005591
     0.000006    7.392392   -0.004567
     0.006543   -0.009306   14.949864
   C    N    Zn
  35   1   1
Direct configuration=    93
   0.16710696  0.16702800  0.24710571
   0.00000733  0.00008254  0.24759845
   0.05570891  0.16685867  0.24744192
   0.22219899  0.00015820  0.24660958
   0.49982995  0.16797536  0.24464561
   0.33362316  0.00025984  0.24527621
   0.38901482  0.16661845  0.24496912
   0.55571833  0.00023699  0.24455806
   0.83287987  0.16699553  0.24665906
   0.66638780  0.00020093  0.24530206
   0.72153174  0.16718890  0.24590556
   0.88846053  0.00008188  0.24701342
   0.16693048  0.50021321  0.24691556
  -0.00001205  0.33338997  0.24707662
   0.05564776  0.50011120  0.24704934
   0.22289909  0.33419406  0.24674886
   0.33434429  0.33402196  0.24578435
   0.38996192  0.50031621  0.24536623
   0.55520988  0.33446646  0.24502936
   0.83311193  0.50008754  0.24630390
   0.66591670  0.33444020  0.24561086
   0.72245572  0.50013597  0.24584974
   0.88883910  0.33320221  0.24678093
   0.16712453  0.83333649  0.24715885
  -0.00000551  0.66678064  0.24710527
   0.05571157  0.83339576  0.24747921
   0.22291632  0.66623632  0.24673829
   0.49981911  0.83256738  0.24461672
   0.33432991  0.66652051  0.24573687
   0.38897051  0.83389855  0.24494301
   0.55522414  0.66600836  0.24497851
   0.83288315  0.83315818  0.24671730
   0.66592786  0.66592575  0.24559885
   0.72155555  0.83316064  0.24596336
   0.88882625  0.66692862  0.24680096
   0.49990174  0.50026440  0.24482382
   0.50071171  0.48700408  0.49729849
grapheneN                               
           1
    12.803923    0.000021    0.005096
     0.000012    7.392288   -0.004597
     0.005966   -0.009366   14.950018
   C    N    Zn
  35   1   1
Direct configuration=    94
   0.16709902  0.16703208  0.24708065
   0.00000708  0.00009820  0.24755478
   0.05570315  0.16681912  0.24738193
   0.22221524  0.00016005  0.24660944
   0.49982349  0.16796438  0.24468777
   0.33362028  0.00025730  0.24527347
   0.38900256  0.16661141  0.24497098
   0.55572411  0.00025118  0.24457955
   0.83288137  0.16697972  0.24662162
   0.66638257  0.00019514  0.24530560
   0.72153284  0.16714748  0.24590725
   0.88847224  0.00007309  0.24698699
   0.16693774  0.50021020  0.24688577
  -0.00000562  0.33337330  0.24700837
   0.05565638  0.50010625  0.24699115
   0.22289753  0.33418406  0.24672323
   0.33433717  0.33401503  0.24579047
   0.38996269  0.50033805  0.24540274
   0.55519448  0.33446448  0.24508185
   0.83312469  0.50009708  0.24629304
   0.66590943  0.33443453  0.24563618
   0.72247097  0.50015093  0.24584578
   0.88883236  0.33321353  0.24675441
   0.16711436  0.83334249  0.24714338
  -0.00003154  0.66680329  0.24704726
   0.05569950  0.83342679  0.24743402
   0.22291850  0.66622748  0.24672290
   0.49983137  0.83257702  0.24465796
   0.33433241  0.66651892  0.24574738
   0.38897055  0.83390569  0.24495099
   0.55522796  0.66599124  0.24502191
   0.83288500  0.83318067  0.24669354
   0.66593187  0.66591908  0.24561441
   0.72155969  0.83318341  0.24595802
   0.88883852  0.66692376  0.24677762
   0.49991005  0.50025556  0.24487934
   0.50070002  0.48701799  0.49753828
grapheneN                               
           1
    12.804018    0.000041    0.004108
     0.000023    7.392081   -0.004657
     0.004811   -0.009486   14.950327
   C    N    Zn
  35   1   1
Direct configuration=    95
   0.16708314  0.16704024  0.24703054
   0.00000657  0.00012953  0.24746743
   0.05569162  0.16674001  0.24726194
   0.22224773  0.00016375  0.24660916
   0.49981058  0.16794241  0.24477209
   0.33361453  0.00025223  0.24526800
   0.38897804  0.16659733  0.24497469
   0.55573567  0.00027958  0.24462252
   0.83288436  0.16694808  0.24654676
   0.66637210  0.00018355  0.24531267
   0.72153505  0.16706464  0.24591063
   0.88849567  0.00005551  0.24693411
   0.16695226  0.50020418  0.24682618
   0.00000724  0.33333995  0.24687188
   0.05567360  0.50009636  0.24687476
   0.22289442  0.33416405  0.24667198
   0.33432292  0.33400115  0.24580271
   0.38996424  0.50038175  0.24547574
   0.55516370  0.33446051  0.24518684
   0.83315022  0.50011617  0.24627131
   0.66589489  0.33442319  0.24568682
   0.72250147  0.50018086  0.24583786
   0.88881888  0.33323616  0.24670138
   0.16709401  0.83335448  0.24711243
  -0.00008360  0.66684859  0.24693123
   0.05567536  0.83348884  0.24734362
   0.22292285  0.66620979  0.24669212
   0.49985590  0.83259630  0.24474044
   0.33433742  0.66651573  0.24576840
   0.38897063  0.83391997  0.24496696
   0.55523560  0.66595699  0.24510872
   0.83288869  0.83322566  0.24664601
   0.66593990  0.66590574  0.24564552
   0.72156797  0.83322896  0.24594734
   0.88886306  0.66691404  0.24673093
   0.49992668  0.50023789  0.24499040
   0.50067667  0.48704583  0.49801787
grapheneN                               
           1
    12.803954    0.000028    0.004772
     0.000015    7.392220   -0.004617
     0.005586   -0.009406   14.950120
   C    N    Zn
  35   1   1
Direct configuration=    96
   0.16709381  0.16703476  0.24706420
   0.00000691  0.00010849  0.24752609
   0.05569937  0.16679315  0.24734253
   0.22222591  0.00016126  0.24660935
   0.49981925  0.16795716  0.24471546
   0.33361839  0.00025564  0.24527168
   0.38899451  0.16660679  0.24497220
   0.55572791  0.00026051  0.24459366
   0.83288236  0.16696933  0.24659704
   0.66637913  0.00019133  0.24530792
   0.72153356  0.16712028  0.24590836
   0.88847994  0.00006732  0.24696962
   0.16694252  0.50020823  0.24686620
  -0.00000139  0.33336235  0.24696355
   0.05566204  0.50010300  0.24695293
   0.22289651  0.33417749  0.24670640
   0.33433249  0.33401047  0.24579449
   0.38996320  0.50035240  0.24542671
   0.55518437  0.33446317  0.24511633
   0.83313308  0.50010335  0.24628590
   0.66590465  0.33443080  0.24565281
   0.72248099  0.50016076  0.24584318
   0.88882794  0.33322096  0.24673700
   0.16710768  0.83334642  0.24713322
  -0.00004863  0.66681817  0.24700916
   0.05569158  0.83344716  0.24740433
   0.22291993  0.66622167  0.24671279
   0.49983942  0.83258335  0.24468504
   0.33433405  0.66651787  0.24575429
   0.38897057  0.83391038  0.24495623
   0.55523046  0.66597999  0.24505042
   0.83288621  0.83319544  0.24667793
   0.66593450  0.66591470  0.24562462
   0.72156241  0.83319837  0.24595451
   0.88884658  0.66692057  0.24676229
   0.49991551  0.50024976  0.24491581
   0.50069233  0.48702713  0.49769577
grapheneN                               
           1
    12.803707   -0.000104    0.004149
    -0.000060    7.392011   -0.004648
     0.004859   -0.009467   14.950832
   C    N    Zn
  35   1   1
Direct configuration=    97
   0.16709454  0.16698533  0.24702003
   0.00001273  0.00010741  0.24745949
   0.05570343  0.16676064  0.24726619
   0.22223579  0.00020451  0.24660324
   0.49978478  0.16796845  0.24475468
   0.33363913  0.00026031  0.24528219
   0.38896917  0.16660771  0.24499530
   0.55572425  0.00027588  0.24463302
   0.83288013  0.16696473  0.24656309
   0.66639307  0.00017987  0.24532228
   0.72154436  0.16713476  0.24591383
   0.88848704  0.00008289  0.24692845
   0.16696448  0.50020370  0.24682176
  -0.00000383  0.33337913  0.24689171
   0.05564527  0.50011012  0.24688314
   0.22290640  0.33417664  0.24667055
   0.33434161  0.33403252  0.24581047
   0.38999247  0.50029649  0.24546466
   0.55518365  0.33447912  0.24516611
   0.83313287  0.50009529  0.24628802
   0.66589563  0.33444179  0.24568854
   0.72249934  0.50015876  0.24584575
   0.88882806  0.33320004  0.24669305
   0.16708463  0.83334335  0.24709704
  -0.00004170  0.66682945  0.24694626
   0.05568006  0.83344479  0.24734590
   0.22291288  0.66620615  0.24669689
   0.49981791  0.83254561  0.24472490
   0.33434582  0.66652352  0.24577916
   0.38899413  0.83392574  0.24498069
   0.55523403  0.66595315  0.24508761
   0.83289136  0.83320473  0.24665050
   0.66592990  0.66591428  0.24564791
   0.72155754  0.83317393  0.24594663
   0.88884434  0.66697445  0.24673167
   0.49988972  0.50025420  0.24496881
   0.50067507  0.48705055  0.49799049
grapheneN                               
           1
    12.803483   -0.000223    0.003584
    -0.000129    7.391821   -0.004676
     0.004199   -0.009523   14.951477
   C    N    Zn
  35   1   1
Direct configuration=    98
   0.16709520  0.16694055  0.24698001
   0.00001799  0.00010644  0.24739915
   0.05570711  0.16673119  0.24719702
   0.22224475  0.00024369  0.24659770
   0.49975354  0.16797868  0.24479022
   0.33365792  0.00026453  0.24529172
   0.38894622  0.16660856  0.24501623
   0.55572093  0.00028981  0.24466869
   0.83287812  0.16696057  0.24653233
   0.66640570  0.00016949  0.24533529
   0.72155414  0.16714788  0.24591878
   0.88849347  0.00009699  0.24689114
   0.16698438  0.50019961  0.24678149
  -0.00000604  0.33339433  0.24682662
   0.05563006  0.50011657  0.24681991
   0.22291536  0.33417587  0.24663808
   0.33434987  0.33405249  0.24582495
   0.39001899  0.50024582  0.24549905
   0.55518301  0.33449357  0.24521121
   0.83313267  0.50008798  0.24628995
   0.66588745  0.33445174  0.24572091
   0.72251598  0.50015695  0.24584808
   0.88882817  0.33318109  0.24665322
   0.16706374  0.83334057  0.24706427
  -0.00003543  0.66683968  0.24688926
   0.05566962  0.83344264  0.24729295
   0.22290649  0.66619208  0.24668249
   0.49979842  0.83251141  0.24476102
   0.33435647  0.66652865  0.24580170
   0.38901548  0.83393966  0.24500286
   0.55523727  0.66592883  0.24512131
   0.83289603  0.83321315  0.24662564
   0.66592574  0.66591390  0.24566900
   0.72155312  0.83315179  0.24593949
   0.88884231  0.66702327  0.24670393
   0.49986636  0.50025822  0.24501682
   0.50065945  0.48707177  0.49825752
grapheneN                               
           1
    12.803197   -0.000311    0.003052
    -0.000179    7.391628   -0.004708
     0.003578   -0.009587   14.952200
   C    N    Zn
  35   1   1
Direct configuration=    99
   0.16710527  0.16694334  0.24693701
   0.00001448  0.00008118  0.24733595
   0.05571552  0.16676108  0.24713600
   0.22224101  0.00021767  0.24658404
   0.49973640  0.16800057  0.24481804
   0.33366767  0.00026924  0.24531130
   0.38893943  0.16662321  0.24504770
   0.55570430  0.00026785  0.24470890
   0.83288071  0.16696962  0.24650931
   0.66641214  0.00017297  0.24535240
   0.72155385  0.16718268  0.24592434
   0.88849028  0.00011611  0.24684611
   0.16698088  0.50018179  0.24673576
  -0.00001090  0.33338413  0.24677748
   0.05562625  0.50012915  0.24675800
   0.22292553  0.33417404  0.24660562
   0.33435384  0.33405454  0.24584326
   0.39002902  0.50022864  0.24552529
   0.55517776  0.33450249  0.24524783
   0.83313585  0.50009062  0.24629399
   0.66589132  0.33447253  0.24574539
   0.72251331  0.50014759  0.24586056
   0.88883797  0.33316793  0.24660885
   0.16706117  0.83334994  0.24702334
  -0.00002425  0.66684573  0.24684594
   0.05567638  0.83341987  0.24724372
   0.22291203  0.66620276  0.24667128
   0.49979920  0.83248817  0.24478678
   0.33436851  0.66651634  0.24582987
   0.38901820  0.83392809  0.24503479
   0.55522052  0.66592237  0.24514786
   0.83289674  0.83322527  0.24660351
   0.66592363  0.66589717  0.24568780
   0.72154998  0.83312189  0.24593443
   0.88883976  0.66705002  0.24667526
   0.49986257  0.50025023  0.24505294
   0.50064373  0.48709317  0.49850936
grapheneN                               
           1
    12.802749   -0.000448    0.002220
    -0.000258    7.391327   -0.004758
     0.002606   -0.009688   14.953332
   C    N    Zn
  35   1   1
Direct configuration=   100
   0.16712101  0.16694771  0.24686974
   0.00000898  0.00004165  0.24723708
   0.05572868  0.16680784  0.24704055
   0.22223516  0.00017696  0.24656266
   0.49970959  0.16803481  0.24486156
   0.33368294  0.00027660  0.24534192
   0.38892881  0.16664614  0.24509694
   0.55567829  0.00023349  0.24477180
   0.83288477  0.16698376  0.24647329
   0.66642222  0.00017843  0.24537916
   0.72155340  0.16723712  0.24593305
   0.88848528  0.00014601  0.24677568
   0.16697540  0.50015391  0.24666423
  -0.00001852  0.33336816  0.24670061
   0.05562029  0.50014884  0.24666114
   0.22294143  0.33417118  0.24655486
   0.33436005  0.33405774  0.24587188
   0.39004470  0.50020175  0.24556635
   0.55516956  0.33451646  0.24530511
   0.83314082  0.50009475  0.24630031
   0.66589737  0.33450507  0.24578368
   0.72250914  0.50013294  0.24588006
   0.88885330  0.33314733  0.24653944
   0.16705715  0.83336460  0.24695931
  -0.00000676  0.66685520  0.24677817
   0.05568695  0.83338424  0.24716670
   0.22292071  0.66621946  0.24665375
   0.49980041  0.83245183  0.24482708
   0.33438735  0.66649709  0.24587396
   0.38902244  0.83390999  0.24508475
   0.55519432  0.66591227  0.24518940
   0.83289786  0.83324424  0.24656889
   0.66592035  0.66587101  0.24571720
   0.72154507  0.83307513  0.24592652
   0.88883576  0.66709187  0.24663042
   0.49985664  0.50023772  0.24510943
   0.50061914  0.48712667  0.49890331
grapheneN                               
           1
    12.802483   -0.000396    0.001730
    -0.000228    7.391373   -0.004797
     0.002033   -0.009767   14.953549
   C    N    Zn
  35   1   1
Direct configuration=   101
   0.16713494  0.16699027  0.24682933
   0.00001720  0.00008377  0.24717549
   0.05573383  0.16682177  0.24699632
   0.22223994  0.00013792  0.24653512
   0.49973568  0.16802295  0.24488655
   0.33366189  0.00025038  0.24536960
   0.38894091  0.16664938  0.24513738
   0.55567474  0.00023644  0.24481067
   0.83288451  0.16701615  0.24646124
   0.66639625  0.00019339  0.24540054
   0.72154256  0.16725056  0.24594031
   0.88847081  0.00013891  0.24672566
   0.16695706  0.50015255  0.24661516
  -0.00000950  0.33336247  0.24666023
   0.05562707  0.50013927  0.24661358
   0.22293758  0.33416235  0.24653133
   0.33435408  0.33404471  0.24589130
   0.39002158  0.50024692  0.24558068
   0.55517205  0.33451384  0.24532630
   0.83315096  0.50011218  0.24629550
   0.66589168  0.33451058  0.24579790
   0.72249903  0.50014014  0.24590811
   0.88885325  0.33317594  0.24650127
   0.16708684  0.83333970  0.24691701
  -0.00001123  0.66684871  0.24674757
   0.05570650  0.83338454  0.24712007
   0.22293590  0.66622457  0.24664193
   0.49981404  0.83246162  0.24484318
   0.33438245  0.66646442  0.24590074
   0.38900482  0.83387677  0.24512528
   0.55519015  0.66590443  0.24520876
   0.83288603  0.83325432  0.24654568
   0.66590576  0.66584057  0.24573117
   0.72154597  0.83308443  0.24592745
   0.88884959  0.66704394  0.24660295
   0.49988053  0.50022182  0.24512936
   0.50060459  0.48714731  0.49912929
grapheneN                               
           1
    12.802210   -0.000342    0.001228
    -0.000197    7.391421   -0.004838
     0.001447   -0.009849   14.953772
   C    N    Zn
  35   1   1
Direct configuration=   102
   0.16714922  0.16703389  0.24678791
   0.00002563  0.00012694  0.24711237
   0.05573910  0.16683604  0.24695098
   0.22224484  0.00009790  0.24650689
   0.49976243  0.16801080  0.24491216
   0.33364032  0.00022351  0.24539797
   0.38895332  0.16665270  0.24517883
   0.55567111  0.00023946  0.24485050
   0.83288425  0.16704934  0.24644889
   0.66636963  0.00020873  0.24542245
   0.72153145  0.16726434  0.24594775
   0.88845597  0.00013163  0.24667439
   0.16693825  0.50015114  0.24656487
  -0.00000026  0.33335663  0.24661883
   0.05563402  0.50012946  0.24656483
   0.22293364  0.33415331  0.24650721
   0.33434797  0.33403136  0.24591120
   0.38999787  0.50029322  0.24559537
   0.55517460  0.33451115  0.24534802
   0.83316135  0.50013004  0.24629057
   0.66588585  0.33451623  0.24581247
   0.72248868  0.50014752  0.24593687
   0.88885319  0.33320527  0.24646214
   0.16711727  0.83331418  0.24687365
  -0.00001580  0.66684205  0.24671621
   0.05572654  0.83338485  0.24707228
   0.22295148  0.66622981  0.24662981
   0.49982802  0.83247166  0.24485969
   0.33437744  0.66643094  0.24592820
   0.38898675  0.83384271  0.24516683
   0.55518588  0.66589640  0.24522862
   0.83287390  0.83326465  0.24652189
   0.66589081  0.66580937  0.24574547
   0.72154689  0.83309395  0.24592841
   0.88886376  0.66699481  0.24657479
   0.49990502  0.50020552  0.24514978
   0.50058968  0.48716848  0.49936092
grapheneN                               
           1
    12.802139   -0.000084    0.000662
    -0.000047    7.391649   -0.004875
     0.000785   -0.009926   14.953394
   C    N    Zn
  35   1   1
Direct configuration=   103
   0.16715635  0.16701785  0.24674121
   0.00003694  0.00014225  0.24704780
   0.05575261  0.16684529  0.24690701
   0.22224459  0.00012644  0.24646141
   0.49979135  0.16798004  0.24494182
   0.33363218  0.00018765  0.24543924
   0.38897428  0.16661024  0.24523250
   0.55568005  0.00026128  0.24488991
   0.83286846  0.16707827  0.24643742
   0.66635686  0.00021574  0.24545061
   0.72151328  0.16725100  0.24596087
   0.88845093  0.00014040  0.24661726
   0.16694325  0.50019203  0.24651144
   0.00000656  0.33338592  0.24657574
   0.05563532  0.50010535  0.24652004
   0.22291816  0.33416793  0.24648628
   0.33434895  0.33403560  0.24593381
   0.38999257  0.50028589  0.24560705
   0.55518533  0.33449198  0.24535395
   0.83315374  0.50013566  0.24627324
   0.66588476  0.33451144  0.24582444
   0.72248040  0.50015750  0.24597279
   0.88885348  0.33325097  0.24642787
   0.16714757  0.83326486  0.24682947
  -0.00000923  0.66683975  0.24668734
   0.05574292  0.83341528  0.24701604
   0.22294761  0.66616575  0.24661087
   0.49980827  0.83248388  0.24488012
   0.33435849  0.66642588  0.24595725
   0.38899536  0.83382744  0.24521934
   0.55520504  0.66589584  0.24524095
   0.83286917  0.83321558  0.24649533
   0.66588894  0.66582305  0.24576116
   0.72152176  0.83312640  0.24593772
   0.88886220  0.66698917  0.24654668
   0.49989752  0.50021059  0.24515915
   0.50057404  0.48718977  0.49960488
grapheneN                               
           1
    12.802102    0.000051    0.000368
     0.000030    7.391767   -0.004895
     0.000442   -0.009966   14.953198
   C    N    Zn
  35   1   1
Direct configuration=   104
   0.16716004  0.16700953  0.24671697
   0.00004281  0.00015019  0.24701429
   0.05575961  0.16685009  0.24688420
   0.22224445  0.00014124  0.24643781
   0.49980636  0.16796408  0.24495721
   0.33362796  0.00016905  0.24546066
   0.38898516  0.16658821  0.24526035
   0.55568470  0.00027260  0.24491036
   0.83286027  0.16709328  0.24643147
   0.66635023  0.00021938  0.24546522
   0.72150384  0.16724408  0.24596768
   0.88844832  0.00014496  0.24658761
   0.16694584  0.50021325  0.24648371
   0.00001010  0.33340111  0.24655337
   0.05563600  0.50009283  0.24649680
   0.22291012  0.33417552  0.24647542
   0.33434945  0.33403780  0.24594554
   0.38998982  0.50028209  0.24561311
   0.55519090  0.33448203  0.24535703
   0.83314980  0.50013858  0.24626424
   0.66588420  0.33450896  0.24583065
   0.72247611  0.50016268  0.24599143
   0.88885363  0.33327468  0.24641009
   0.16716329  0.83323927  0.24680654
  -0.00000582  0.66683856  0.24667236
   0.05575141  0.83343107  0.24698686
   0.22294560  0.66613250  0.24660105
   0.49979802  0.83249022  0.24489072
   0.33434866  0.66642326  0.24597232
   0.38899983  0.83381952  0.24524659
   0.55521499  0.66589555  0.24524736
   0.83286672  0.83319012  0.24648156
   0.66588797  0.66583015  0.24576931
   0.72150872  0.83314324  0.24594256
   0.88886140  0.66698625  0.24653209
   0.49989363  0.50021322  0.24516401
   0.50056592  0.48720082  0.49973148
grapheneN                               
           1
    12.802524    0.000058   -0.000040
     0.000035    7.391899   -0.004922
    -0.000035   -0.010021   14.952438
   C    N    Zn
  35   1   1
Direct configuration=   105
   0.16714788  0.16698297  0.24667804
   0.00004463  0.00013826  0.24696871
   0.05576260  0.16685638  0.24684705
   0.22224569  0.00014834  0.24640085
   0.49979880  0.16796813  0.24498074
   0.33365994  0.00018477  0.24550049
   0.38899113  0.16654180  0.24530480
   0.55568044  0.00023353  0.24493405
   0.83285058  0.16708476  0.24642100
   0.66636845  0.00021285  0.24548632
   0.72150296  0.16722968  0.24597982
   0.88845621  0.00015139  0.24655081
   0.16695134  0.50017801  0.24645313
   0.00001223  0.33340399  0.24652128
   0.05562625  0.50013403  0.24647804
   0.22291157  0.33420282  0.24646468
   0.33435842  0.33401458  0.24596188
   0.39000476  0.50023944  0.24561826
   0.55519282  0.33447811  0.24534720
   0.83312420  0.50014123  0.24624585
   0.66588921  0.33451075  0.24583948
   0.72247873  0.50016329  0.24601448
   0.88884878  0.33327131  0.24639579
   0.16715557  0.83325107  0.24677161
   0.00001071  0.66686016  0.24664691
   0.05575787  0.83342923  0.24694405
   0.22293603  0.66610244  0.24658224
   0.49979910  0.83247866  0.24491481
   0.33435485  0.66642721  0.24598697
   0.38900323  0.83381504  0.24528887
   0.55520659  0.66591947  0.24525033
   0.83286377  0.83319520  0.24645893
   0.66590208  0.66589068  0.24578127
   0.72149390  0.83314785  0.24595770
   0.88885137  0.66702191  0.24651161
   0.49987294  0.50022360  0.24515936
   0.50055444  0.48721705  0.49991260
grapheneN                               
           1
    12.802743    0.000062   -0.000251
     0.000037    7.391968   -0.004936
    -0.000281   -0.010049   14.952044
   C    N    Zn
  35   1   1
Direct configuration=   106
   0.16714158  0.16696923  0.24665789
   0.00004556  0.00013208  0.24694511
   0.05576414  0.16685963  0.24682782
   0.22224632  0.00015201  0.24638171
   0.49979489  0.16797022  0.24499292
   0.33367649  0.00019291  0.24552111
   0.38899423  0.16651778  0.24532781
   0.55567823  0.00021331  0.24494632
   0.83284556  0.16708035  0.24641558
   0.66637788  0.00020947  0.24549724
   0.72150251  0.16722223  0.24598611
   0.88846029  0.00015472  0.24653176
   0.16695419  0.50015976  0.24643730
   0.00001332  0.33340548  0.24650466
   0.05562120  0.50015536  0.24646833
   0.22291233  0.33421696  0.24645912
   0.33436306  0.33400256  0.24597034
   0.39001250  0.50021737  0.24562092
   0.55519381  0.33447608  0.24534210
   0.83311095  0.50014260  0.24623632
   0.66589181  0.33451168  0.24584405
   0.72248009  0.50016361  0.24602641
   0.88884626  0.33326956  0.24638838
   0.16715157  0.83325718  0.24675353
   0.00001927  0.66687133  0.24663374
   0.05576121  0.83342828  0.24692189
   0.22293108  0.66608688  0.24657250
   0.49979966  0.83247268  0.24492729
   0.33435805  0.66642925  0.24599455
   0.38900499  0.83381272  0.24531076
   0.55520225  0.66593185  0.24525187
   0.83286225  0.83319783  0.24644722
   0.66590938  0.66592202  0.24578747
   0.72148623  0.83315023  0.24596554
   0.88884618  0.66704037  0.24650101
   0.49986224  0.50022897  0.24515695
   0.50054850  0.48722545  0.50000637
grapheneN                               
           1
    12.803267   -0.000059   -0.000728
    -0.000033    7.392131   -0.004974
    -0.000838   -0.010128   14.951101
   C    N    Zn
  35   1   1
Direct configuration=   107
   0.16713371  0.16697374  0.24661885
   0.00003963  0.00013108  0.24689470
   0.05574678  0.16685700  0.24677886
   0.22226462  0.00013156  0.24634534
   0.49978722  0.16795458  0.24502119
   0.33369159  0.00019859  0.24556123
   0.38899687  0.16652680  0.24537715
   0.55568638  0.00019923  0.24497176
   0.83286239  0.16704632  0.24640229
   0.66637678  0.00019691  0.24552074
   0.72151481  0.16722483  0.24600204
   0.88846151  0.00015095  0.24649942
   0.16694115  0.50011570  0.24641610
   0.00000125  0.33343253  0.24647204
   0.05562108  0.50016219  0.24645558
   0.22293139  0.33417381  0.24644961
   0.33436982  0.33394807  0.24598827
   0.39001894  0.50018885  0.24562548
   0.55518434  0.33449200  0.24532396
   0.83310671  0.50015791  0.24621809
   0.66588457  0.33451291  0.24585480
   0.72246680  0.50019735  0.24603345
   0.88883172  0.33323718  0.24638031
   0.16713789  0.83328866  0.24670979
   0.00000983  0.66691339  0.24659948
   0.05575816  0.83342825  0.24687231
   0.22293270  0.66611255  0.24654796
   0.49980993  0.83244774  0.24496663
   0.33437058  0.66640234  0.24600331
   0.38900563  0.83381290  0.24535270
   0.55519463  0.66593776  0.24525034
   0.83286414  0.83325669  0.24642519
   0.66590252  0.66594590  0.24580393
   0.72151186  0.83315791  0.24598835
   0.88884657  0.66706238  0.24647720
   0.49987091  0.50022931  0.24514303
   0.50053463  0.48724410  0.50020857
grapheneN                               
           1
    12.803717   -0.000163   -0.001137
    -0.000093    7.392271   -0.005007
    -0.001316   -0.010196   14.950293
   C    N    Zn
  35   1   1
Direct configuration=   108
   0.16712695  0.16697761  0.24658537
   0.00003455  0.00013023  0.24685146
   0.05573189  0.16685473  0.24673685
   0.22228031  0.00011402  0.24631414
   0.49978064  0.16794117  0.24504543
   0.33370454  0.00020347  0.24559564
   0.38899914  0.16653455  0.24541947
   0.55569336  0.00018715  0.24499357
   0.83287682  0.16701713  0.24639088
   0.66637584  0.00018615  0.24554089
   0.72152536  0.16722706  0.24601570
   0.88846255  0.00014771  0.24647168
   0.16692997  0.50007792  0.24639791
  -0.00000911  0.33345572  0.24644407
   0.05562098  0.50016804  0.24644464
   0.22294774  0.33413680  0.24644146
   0.33437563  0.33390135  0.24600364
   0.39002446  0.50016439  0.24562939
   0.55517622  0.33450566  0.24530840
   0.83310308  0.50017105  0.24620245
   0.66587837  0.33451397  0.24586401
   0.72245541  0.50022628  0.24603949
   0.88881924  0.33320940  0.24637339
   0.16712616  0.83331565  0.24667227
   0.00000174  0.66694946  0.24657010
   0.05575554  0.83342822  0.24682979
   0.22293409  0.66613457  0.24652691
   0.49981875  0.83242636  0.24500037
   0.33438133  0.66637927  0.24601082
   0.38900619  0.83381305  0.24538868
   0.55518810  0.66594283  0.24524902
   0.83286576  0.83330718  0.24640628
   0.66589664  0.66596638  0.24581804
   0.72153384  0.83316450  0.24600791
   0.88884690  0.66708126  0.24645677
   0.49987835  0.50022960  0.24513109
   0.50052274  0.48726009  0.50038201
grapheneN                               
           1
    12.804007   -0.000213   -0.001568
    -0.000122    7.392345   -0.005043
    -0.001819   -0.010268   14.949805
   C    N    Zn
  35   1   1
Direct configuration=   109
   0.16713705  0.16696368  0.24655344
   0.00002781  0.00013609  0.24680209
   0.05571536  0.16686746  0.24668497
   0.22228555  0.00012405  0.24628802
   0.49978930  0.16793111  0.24507255
   0.33369664  0.00018143  0.24562830
   0.38900723  0.16654806  0.24546097
   0.55569965  0.00019603  0.24502168
   0.83287993  0.16700682  0.24637944
   0.66638115  0.00020050  0.24555906
   0.72153092  0.16723063  0.24603052
   0.88847035  0.00015026  0.24644574
   0.16693957  0.50008512  0.24638865
  -0.00003032  0.33344849  0.24641937
   0.05561395  0.50016062  0.24643106
   0.22294861  0.33408078  0.24643332
   0.33438233  0.33389418  0.24601765
   0.39002113  0.50014874  0.24563321
   0.55517442  0.33450158  0.24529913
   0.83311187  0.50017756  0.24619341
   0.66587416  0.33452291  0.24586978
   0.72244083  0.50025464  0.24603354
   0.88881028  0.33321470  0.24636529
   0.16713412  0.83331768  0.24662947
  -0.00001218  0.66695635  0.24653978
   0.05574156  0.83345977  0.24678053
   0.22293050  0.66613994  0.24650320
   0.49981507  0.83242526  0.24504027
   0.33437981  0.66635239  0.24601123
   0.38901945  0.83380158  0.24542485
   0.55519991  0.66592813  0.24524742
   0.83287407  0.83331174  0.24639212
   0.66588432  0.66596098  0.24583154
   0.72155084  0.83318174  0.24602943
   0.88884404  0.66709119  0.24643508
   0.49989066  0.50022007  0.24511572
   0.50051012  0.48727775  0.50056818
grapheneN                               
           1
    12.804214   -0.000249   -0.001874
    -0.000142    7.392397   -0.005068
    -0.002176   -0.010319   14.949458
   C    N    Zn
  35   1   1
Direct configuration=   110
   0.16714420  0.16695379  0.24653079
   0.00002304  0.00014024  0.24676706
   0.05570363  0.16687648  0.24664816
   0.22228927  0.00013117  0.24626948
   0.49979545  0.16792397  0.24509179
   0.33369104  0.00016579  0.24565147
   0.38901297  0.16655765  0.24549041
   0.55570411  0.00020233  0.24504162
   0.83288213  0.16699950  0.24637133
   0.66638492  0.00021068  0.24557195
   0.72153487  0.16723316  0.24604104
   0.88847588  0.00015206  0.24642733
   0.16694639  0.50009022  0.24638207
  -0.00004536  0.33344337  0.24640184
   0.05560895  0.50015535  0.24642143
   0.22294922  0.33404103  0.24642754
   0.33438708  0.33388910  0.24602759
   0.39001877  0.50013764  0.24563591
   0.55517314  0.33449869  0.24529255
   0.83311812  0.50018217  0.24618700
   0.66587117  0.33452925  0.24587387
   0.72243049  0.50027475  0.24602933
   0.88880392  0.33321845  0.24635955
   0.16713976  0.83331913  0.24659910
  -0.00002205  0.66696123  0.24651827
   0.05573164  0.83348215  0.24674558
   0.22292794  0.66614375  0.24648638
   0.49981246  0.83242448  0.24506858
   0.33437873  0.66633332  0.24601152
   0.38902887  0.83379345  0.24545051
   0.55520830  0.66591771  0.24524628
   0.83287996  0.83331498  0.24638207
   0.66587558  0.66595715  0.24584112
   0.72156289  0.83319398  0.24604470
   0.88884201  0.66709823  0.24641969
   0.49989938  0.50021332  0.24510482
   0.50050118  0.48729029  0.50070027
grapheneN                               
           1
    12.804626   -0.000320   -0.002485
    -0.000183    7.392502   -0.005118
    -0.002890   -0.010420   14.948765
   C    N    Zn
  35   1   1
Direct configuration=   111
   0.16715852  0.16693402  0.24648548
   0.00001348  0.00014855  0.24669699
   0.05568017  0.16689454  0.24657454
   0.22229671  0.00014540  0.24623241
   0.49980775  0.16790970  0.24513028
   0.33367983  0.00013451  0.24569782
   0.38902445  0.16657682  0.24554930
   0.55571303  0.00021492  0.24508150
   0.83288655  0.16698486  0.24635509
   0.66639247  0.00023103  0.24559774
   0.72154276  0.16723822  0.24606208
   0.88848695  0.00015566  0.24639053
   0.16696002  0.50010043  0.24636893
  -0.00007545  0.33343311  0.24636679
   0.05559897  0.50014482  0.24640216
   0.22295046  0.33396155  0.24641598
   0.33439658  0.33387893  0.24604747
   0.39001404  0.50011544  0.24564132
   0.55517058  0.33449291  0.24527940
   0.83313060  0.50019140  0.24617418
   0.66586520  0.33454193  0.24588205
   0.72240981  0.50031499  0.24602089
   0.88879121  0.33322596  0.24634805
   0.16715105  0.83332201  0.24653837
  -0.00004179  0.66697099  0.24647524
   0.05571179  0.83352692  0.24667568
   0.22292284  0.66615136  0.24645275
   0.49980723  0.83242292  0.24512519
   0.33437658  0.66629519  0.24601210
   0.38904769  0.83377718  0.24550184
   0.55522506  0.66589686  0.24524401
   0.83289175  0.83332146  0.24636197
   0.66585810  0.66594949  0.24586027
   0.72158700  0.83321844  0.24607524
   0.88883794  0.66711232  0.24638891
   0.49991684  0.50019981  0.24508302
   0.50048329  0.48731535  0.50096445
grapheneN                               
           1
    12.804342   -0.000271   -0.002064
    -0.000155    7.392430   -0.005083
    -0.002398   -0.010350   14.949243
   C    N    Zn
  35   1   1
Direct configuration=   112
   0.16714865  0.16694765  0.24651672
   0.00002007  0.00014282  0.24674531
   0.05569635  0.16688209  0.24662531
   0.22229158  0.00013558  0.24625797
   0.49979927  0.16791954  0.24510374
   0.33368756  0.00015608  0.24566586
   0.38901653  0.16656360  0.24550869
   0.55570688  0.00020624  0.24505400
   0.83288350  0.16699495  0.24636629
   0.66638726  0.00021699  0.24557996
   0.72153731  0.16723473  0.24604757
   0.88847932  0.00015318  0.24641591
   0.16695062  0.50009339  0.24637799
  -0.00005470  0.33344018  0.24639097
   0.05560586  0.50015208  0.24641545
   0.22294961  0.33401636  0.24642395
   0.33439003  0.33388594  0.24603376
   0.39001730  0.50013075  0.24563759
   0.55517234  0.33449690  0.24528847
   0.83312199  0.50018504  0.24618302
   0.66586932  0.33453318  0.24587641
   0.72242407  0.50028724  0.24602671
   0.88879998  0.33322078  0.24635598
   0.16714327  0.83332002  0.24658025
  -0.00002818  0.66696426  0.24650491
   0.05572548  0.83349605  0.24672388
   0.22292636  0.66614611  0.24647594
   0.49981083  0.83242400  0.24508615
   0.33437806  0.66632148  0.24601170
   0.38903471  0.83378839  0.24546644
   0.55521350  0.66591124  0.24524558
   0.83288362  0.83331699  0.24637583
   0.66587015  0.66595477  0.24584707
   0.72157038  0.83320157  0.24605418
   0.88884075  0.66710261  0.24641014
   0.49990480  0.50020912  0.24509806
   0.50049561  0.48729806  0.50078227
grapheneN                               
           1
    12.804349   -0.000301   -0.002466
    -0.000171    7.392422   -0.005117
    -0.002867   -0.010417   14.949250
   C    N    Zn
  35   1   1
Direct configuration=   113
   0.16714418  0.16692442  0.24648513
   0.00001622  0.00016747  0.24669416
   0.05569849  0.16689642  0.24657005
   0.22228660  0.00013672  0.24624128
   0.49981340  0.16792044  0.24512963
   0.33368513  0.00014291  0.24569451
   0.38902729  0.16653665  0.24554021
   0.55570970  0.00021181  0.24508580
   0.83287472  0.16700879  0.24635631
   0.66639991  0.00023753  0.24559744
   0.72153536  0.16724756  0.24605999
   0.88848606  0.00016357  0.24639153
   0.16695988  0.50009529  0.24637237
  -0.00006320  0.33342543  0.24636973
   0.05559813  0.50015249  0.24639817
   0.22294149  0.33401607  0.24641797
   0.33439311  0.33389574  0.24604362
   0.39001566  0.50013012  0.24563945
   0.55518117  0.33447806  0.24528708
   0.83310904  0.50018527  0.24618311
   0.66587239  0.33454544  0.24587691
   0.72242904  0.50028015  0.24601930
   0.88879073  0.33324290  0.24634417
   0.16715008  0.83332065  0.24653963
  -0.00002669  0.66694957  0.24647517
   0.05572393  0.83350785  0.24667325
   0.22292500  0.66612994  0.24645383
   0.49981451  0.83243458  0.24512439
   0.33437364  0.66631483  0.24600890
   0.38903565  0.83376884  0.24549879
   0.55521359  0.66590522  0.24525062
   0.83289221  0.83329717  0.24636987
   0.66587383  0.66596342  0.24585670
   0.72156443  0.83321388  0.24607128
   0.88883688  0.66709451  0.24638739
   0.49990620  0.50019204  0.24508331
   0.50048230  0.48731622  0.50096895
grapheneN                               
           1
    12.804365   -0.000363   -0.003324
    -0.000207    7.392406   -0.005187
    -0.003869   -0.010561   14.949263
   C    N    Zn
  35   1   1
Direct configuration=   114
   0.16713465  0.16687488  0.24641775
   0.00000801  0.00022003  0.24658507
   0.05570306  0.16692697  0.24645220
   0.22227598  0.00013915  0.24620567
   0.49984355  0.16792236  0.24518486
   0.33367994  0.00011481  0.24575563
   0.38905025  0.16647918  0.24560743
   0.55571571  0.00022370  0.24515363
   0.83285600  0.16703830  0.24633503
   0.66642688  0.00028133  0.24563473
   0.72153118  0.16727493  0.24608649
   0.88850042  0.00018573  0.24633952
   0.16697964  0.50009935  0.24636038
  -0.00008132  0.33339398  0.24632443
   0.05558165  0.50015335  0.24636133
   0.22292418  0.33401547  0.24640522
   0.33439970  0.33391664  0.24606466
   0.39001218  0.50012879  0.24564343
   0.55519999  0.33443789  0.24528411
   0.83308141  0.50018576  0.24618330
   0.66587895  0.33457159  0.24587799
   0.72243963  0.50026502  0.24600349
   0.88877099  0.33329006  0.24631898
   0.16716460  0.83332201  0.24645297
  -0.00002351  0.66691825  0.24641174
   0.05572062  0.83353301  0.24656526
   0.22292210  0.66609545  0.24640666
   0.49982235  0.83245715  0.24520596
   0.33436419  0.66630065  0.24600291
   0.38903765  0.83372713  0.24556777
   0.55521378  0.66589238  0.24526136
   0.83291052  0.83325487  0.24635714
   0.66588167  0.66598188  0.24587724
   0.72155174  0.83324013  0.24610775
   0.88882863  0.66707724  0.24633889
   0.49990917  0.50015561  0.24505187
   0.50045390  0.48735495  0.50136713
grapheneN                               
           1
    12.803999   -0.000291   -0.003723
    -0.000165    7.392341   -0.005218
    -0.004334   -0.010622   14.949824
   C    N    Zn
  35   1   1
Direct configuration=   115
   0.16711647  0.16689880  0.24638440
   0.00002179  0.00023331  0.24651246
   0.05571938  0.16692797  0.24639185
   0.22227045  0.00010618  0.24619426
   0.49985060  0.16790245  0.24521519
   0.33369417  0.00011176  0.24578642
   0.38905074  0.16646240  0.24563398
   0.55573705  0.00020414  0.24519416
   0.83284647  0.16707752  0.24632488
   0.66642148  0.00028775  0.24566076
   0.72152692  0.16731058  0.24609541
   0.88848231  0.00019668  0.24631099
   0.16694832  0.50007549  0.24635273
  -0.00006915  0.33343543  0.24629583
   0.05558807  0.50014153  0.24633511
   0.22292750  0.33406771  0.24640245
   0.33439186  0.33388753  0.24607237
   0.39001887  0.50013667  0.24564061
   0.55521715  0.33444102  0.24529471
   0.83307478  0.50020227  0.24618421
   0.66588991  0.33456980  0.24587154
   0.72244652  0.50025007  0.24599659
   0.88876171  0.33328774  0.24630408
   0.16714587  0.83329264  0.24641403
  -0.00000926  0.66691341  0.24637022
   0.05573936  0.83350086  0.24650445
   0.22292922  0.66608496  0.24638497
   0.49983510  0.83245861  0.24524535
   0.33436480  0.66631231  0.24599770
   0.38901812  0.83372169  0.24560280
   0.55520637  0.66590189  0.24527748
   0.83290489  0.83325606  0.24635697
   0.66589585  0.66599113  0.24587892
   0.72154307  0.83323584  0.24611914
   0.88882943  0.66703998  0.24631248
   0.49989823  0.50014751  0.24504202
   0.50043563  0.48737829  0.50159850
grapheneN                               
           1
    12.803716   -0.000234   -0.004031
    -0.000133    7.392291   -0.005242
    -0.004694   -0.010669   14.950257
   C    N    Zn
  35   1   1
Direct configuration=   116
   0.16710243  0.16691727  0.24635866
   0.00003242  0.00024356  0.24645641
   0.05573198  0.16692874  0.24634527
   0.22226618  0.00008072  0.24618545
   0.49985604  0.16788709  0.24523860
   0.33370516  0.00010941  0.24581019
   0.38905113  0.16644945  0.24565447
   0.55575353  0.00018904  0.24522546
   0.83283911  0.16710779  0.24631703
   0.66641732  0.00029270  0.24568085
   0.72152364  0.16733810  0.24610229
   0.88846832  0.00020514  0.24628896
   0.16692414  0.50005707  0.24634682
  -0.00005976  0.33346743  0.24627376
   0.05559303  0.50013240  0.24631486
   0.22293007  0.33410805  0.24640031
   0.33438581  0.33386506  0.24607832
   0.39002404  0.50014276  0.24563844
   0.55523041  0.33444344  0.24530290
   0.83306967  0.50021501  0.24618491
   0.66589838  0.33456842  0.24586655
   0.72245184  0.50023853  0.24599127
   0.88875454  0.33328595  0.24629257
   0.16713141  0.83326997  0.24638397
   0.00000173  0.66690968  0.24633817
   0.05575382  0.83347603  0.24645751
   0.22293471  0.66607686  0.24636823
   0.49984495  0.83245975  0.24527576
   0.33436526  0.66632131  0.24599368
   0.38900303  0.83371750  0.24562983
   0.55520066  0.66590923  0.24528992
   0.83290055  0.83325697  0.24635685
   0.66590680  0.66599828  0.24588021
   0.72153638  0.83323252  0.24612794
   0.88883004  0.66701122  0.24629209
   0.49988979  0.50014126  0.24503441
   0.50042152  0.48739631  0.50177710
grapheneN                               
           1
    12.803326    0.000013   -0.004390
     0.000010    7.392071   -0.005250
    -0.005113   -0.010685   14.951156
   C    N    Zn
  35   1   1
Direct configuration=   117
   0.16712128  0.16696421  0.24632501
   0.00004046  0.00020343  0.24636256
   0.05572877  0.16694177  0.24628646
   0.22225399  0.00008129  0.24618072
   0.49986639  0.16787667  0.24527264
   0.33370095  0.00010255  0.24584160
   0.38904989  0.16645980  0.24567486
   0.55576828  0.00016490  0.24527281
   0.83283737  0.16712342  0.24630886
   0.66641540  0.00029023  0.24571696
   0.72151802  0.16735128  0.24610555
   0.88845082  0.00021978  0.24625459
   0.16690674  0.50006773  0.24633466
  -0.00004747  0.33348387  0.24624133
   0.05559616  0.50013293  0.24627767
   0.22292851  0.33411891  0.24639496
   0.33438159  0.33385110  0.24608277
   0.39002443  0.50012229  0.24562965
   0.55522564  0.33444903  0.24532063
   0.83308223  0.50020685  0.24618115
   0.66590129  0.33457232  0.24585492
   0.72245190  0.50025812  0.24598612
   0.88877997  0.33330328  0.24627480
   0.16713089  0.83321771  0.24635181
   0.00000554  0.66690020  0.24628630
   0.05575349  0.83343031  0.24638679
   0.22292357  0.66606591  0.24634942
   0.49983869  0.83243760  0.24531586
   0.33436218  0.66632677  0.24599165
   0.38900676  0.83374728  0.24566443
   0.55520721  0.66590908  0.24531590
   0.83288518  0.83327021  0.24635817
   0.66590637  0.66597621  0.24587312
   0.72153927  0.83322647  0.24613354
   0.88884495  0.66700981  0.24626876
   0.49988645  0.50016072  0.24503762
   0.50039690  0.48742597  0.50204535
grapheneN                               
           1
    12.802991    0.000225   -0.004699
     0.000133    7.391882   -0.005257
    -0.005473   -0.010699   14.951930
   C    N    Zn
  35   1   1
Direct configuration=   118
   0.16713749  0.16700456  0.24629608
   0.00004736  0.00016894  0.24628188
   0.05572602  0.16695298  0.24623590
   0.22224350  0.00008178  0.24617666
   0.49987528  0.16786771  0.24530190
   0.33369734  0.00009665  0.24586860
   0.38904883  0.16646871  0.24569238
   0.55578096  0.00014414  0.24531353
   0.83283588  0.16713687  0.24630184
   0.66641376  0.00028810  0.24574801
   0.72151320  0.16736261  0.24610836
   0.88843578  0.00023236  0.24622505
   0.16689178  0.50007690  0.24632420
  -0.00003691  0.33349800  0.24621345
   0.05559885  0.50013338  0.24624570
   0.22292717  0.33412825  0.24639036
   0.33437797  0.33383910  0.24608659
   0.39002477  0.50010470  0.24562210
   0.55522155  0.33445384  0.24533587
   0.83309302  0.50019984  0.24617791
   0.66590378  0.33457567  0.24584493
   0.72245194  0.50027495  0.24598170
   0.88880184  0.33331818  0.24625952
   0.16713045  0.83317278  0.24632415
   0.00000882  0.66689205  0.24624172
   0.05575319  0.83339100  0.24632600
   0.22291400  0.66605650  0.24633326
   0.49983331  0.83241855  0.24535034
   0.33435952  0.66633147  0.24598990
   0.38900996  0.83377288  0.24569417
   0.55521284  0.66590894  0.24533823
   0.83287197  0.83328159  0.24635931
   0.66590599  0.66595724  0.24586702
   0.72154175  0.83322126  0.24613836
   0.88885776  0.66700860  0.24624870
   0.49988357  0.50017745  0.24504037
   0.50037575  0.48745146  0.50227595
grapheneN                               
           1
    12.802856    0.000103   -0.004943
     0.000063    7.391695   -0.005254
    -0.005758   -0.010692   14.952466
   C    N    Zn
  35   1   1
Direct configuration=   119
   0.16715022  0.16699514  0.24627252
   0.00002109  0.00014347  0.24617647
   0.05572439  0.16692238  0.24618038
   0.22224158  0.00010553  0.24617947
   0.49987715  0.16787570  0.24534026
   0.33366447  0.00012758  0.24589831
   0.38905783  0.16646473  0.24570505
   0.55575173  0.00012805  0.24536061
   0.83285318  0.16713855  0.24629173
   0.66643468  0.00027216  0.24579034
   0.72151547  0.16733299  0.24610804
   0.88845464  0.00022963  0.24618558
   0.16691829  0.50010388  0.24630411
  -0.00002986  0.33345629  0.24617705
   0.05559429  0.50015214  0.24619731
   0.22292528  0.33411220  0.24637974
   0.33438687  0.33388452  0.24608480
   0.39000938  0.50010302  0.24561067
   0.55520224  0.33445758  0.24535791
   0.83311668  0.50019235  0.24616960
   0.66588577  0.33460676  0.24583493
   0.72246208  0.50027724  0.24597559
   0.88882521  0.33332146  0.24624062
   0.16714171  0.83320960  0.24630353
  -0.00001203  0.66686369  0.24618579
   0.05573308  0.83338422  0.24624548
   0.22291056  0.66603134  0.24632406
   0.49983260  0.83241614  0.24538152
   0.33435646  0.66631550  0.24599346
   0.38903204  0.83377253  0.24572205
   0.55521860  0.66588371  0.24536985
   0.83287552  0.83327803  0.24635298
   0.66589496  0.66595590  0.24586037
   0.72154232  0.83320659  0.24614246
   0.88885969  0.66706361  0.24623031
   0.49989438  0.50018219  0.24506343
   0.50034751  0.48748360  0.50256364
grapheneN                               
           1
    12.802802    0.000054   -0.005042
     0.000034    7.391619   -0.005253
    -0.005874   -0.010689   14.952682
   C    N    Zn
  35   1   1
Direct configuration=   120
   0.16715537  0.16699133  0.24626298
   0.00001045  0.00013315  0.24613378
   0.05572373  0.16690999  0.24615789
   0.22224081  0.00011514  0.24618061
   0.49987790  0.16787894  0.24535580
   0.33365116  0.00014010  0.24591034
   0.38906148  0.16646311  0.24571018
   0.55573990  0.00012154  0.24537968
   0.83286018  0.16713924  0.24628764
   0.66644315  0.00026571  0.24580749
   0.72151639  0.16732100  0.24610791
   0.88846228  0.00022852  0.24616960
   0.16692902  0.50011481  0.24629597
  -0.00002700  0.33343940  0.24616231
   0.05559244  0.50015974  0.24617772
   0.22292451  0.33410570  0.24637544
   0.33439047  0.33390291  0.24608407
   0.39000314  0.50010234  0.24560604
   0.55519442  0.33445909  0.24536683
   0.83312626  0.50018931  0.24616623
   0.66587848  0.33461935  0.24583088
   0.72246618  0.50027816  0.24597312
   0.88883468  0.33332278  0.24623297
   0.16714627  0.83322450  0.24629518
  -0.00002047  0.66685221  0.24616314
   0.05572493  0.83338147  0.24621287
   0.22290917  0.66602114  0.24632034
   0.49983232  0.83241516  0.24539414
   0.33435523  0.66630903  0.24599490
   0.38904098  0.83377239  0.24573334
   0.55522093  0.66587349  0.24538266
   0.83287696  0.83327659  0.24635042
   0.66589048  0.66595536  0.24585767
   0.72154255  0.83320065  0.24614412
   0.88886046  0.66708589  0.24622286
   0.49989876  0.50018411  0.24507276
   0.50033608  0.48749662  0.50268014
grapheneN                               
           1
    12.803003   -0.000206   -0.005183
    -0.000116    7.391654   -0.005237
    -0.006039   -0.010657   14.952379
   C    N    Zn
  35   1   1
Direct configuration=   121
   0.16712809  0.16694357  0.24624781
   0.00000649  0.00014847  0.24602169
   0.05573973  0.16683538  0.24609917
   0.22224135  0.00013571  0.24618556
   0.49985617  0.16787304  0.24539143
   0.33365385  0.00016492  0.24593850
   0.38905423  0.16648096  0.24572137
   0.55573189  0.00015774  0.24543169
   0.83288306  0.16712174  0.24627053
   0.66643476  0.00022973  0.24585246
   0.72153104  0.16731114  0.24610926
   0.88847501  0.00020899  0.24611809
   0.16694613  0.50010005  0.24626204
  -0.00001078  0.33340333  0.24611886
   0.05559796  0.50014083  0.24611708
   0.22294083  0.33410095  0.24636164
   0.33439866  0.33390744  0.24607456
   0.39000193  0.50015033  0.24559772
   0.55518487  0.33447788  0.24539420
   0.83313729  0.50020744  0.24615480
   0.66587196  0.33461406  0.24583193
   0.72248599  0.50025571  0.24596296
   0.88883762  0.33329536  0.24620986
   0.16713081  0.83329318  0.24628067
  -0.00003103  0.66685887  0.24610859
   0.05572160  0.83340078  0.24612300
   0.22292486  0.66607818  0.24632387
   0.49984006  0.83241643  0.24542272
   0.33436124  0.66630746  0.24600496
   0.38901950  0.83374465  0.24575535
   0.55521692  0.66585986  0.24541814
   0.83289186  0.83328480  0.24633049
   0.66589072  0.66596240  0.24585791
   0.72154545  0.83318153  0.24615209
   0.88883477  0.66710793  0.24620465
   0.49989223  0.50016153  0.24511554
   0.50030294  0.48752757  0.50298884
grapheneN                               
           1
    12.803069   -0.000291   -0.005230
    -0.000165    7.391665   -0.005231
    -0.006093   -0.010646   14.952278
   C    N    Zn
  35   1   1
Direct configuration=   122
   0.16711909  0.16692781  0.24624280
   0.00000518  0.00015353  0.24598470
   0.05574501  0.16681077  0.24607980
   0.22224153  0.00014249  0.24618720
   0.49984899  0.16787109  0.24540318
   0.33365473  0.00017310  0.24594779
   0.38905184  0.16648685  0.24572506
   0.55572925  0.00016969  0.24544885
   0.83289061  0.16711597  0.24626488
   0.66643199  0.00021785  0.24586729
   0.72153588  0.16730789  0.24610970
   0.88847921  0.00020254  0.24610110
   0.16695177  0.50009519  0.24625084
  -0.00000543  0.33339143  0.24610452
   0.05559978  0.50013459  0.24609708
   0.22294621  0.33409939  0.24635708
   0.33440136  0.33390893  0.24607142
   0.39000152  0.50016617  0.24559497
   0.55518171  0.33448408  0.24540324
   0.83314093  0.50021343  0.24615103
   0.66586980  0.33461232  0.24583227
   0.72249253  0.50024830  0.24595961
   0.88883859  0.33328632  0.24620224
   0.16712571  0.83331584  0.24627588
  -0.00003451  0.66686106  0.24609060
   0.05572051  0.83340715  0.24609335
   0.22293003  0.66609700  0.24632503
   0.49984261  0.83241685  0.24543216
   0.33436323  0.66630695  0.24600827
   0.38901241  0.83373550  0.24576261
   0.55521559  0.66585537  0.24542985
   0.83289677  0.83328751  0.24632391
   0.66589080  0.66596472  0.24585799
   0.72154641  0.83317522  0.24615472
   0.88882629  0.66711520  0.24619864
   0.49989007  0.50015408  0.24512966
   0.50029201  0.48753778  0.50309069
grapheneN                               
           1
    12.803528   -0.000296   -0.005174
    -0.000168    7.391923   -0.005225
    -0.006029   -0.010634   14.951220
   C    N    Zn
  35   1   1
Direct configuration=   123
   0.16711978  0.16692884  0.24624640
   0.00003996  0.00015408  0.24589351
   0.05574873  0.16680997  0.24603051
   0.22224867  0.00013865  0.24619006
   0.49982981  0.16789566  0.24543028
   0.33368147  0.00013455  0.24596272
   0.38903486  0.16651177  0.24573668
   0.55573965  0.00016839  0.24548996
   0.83287829  0.16709081  0.24623801
   0.66640587  0.00022714  0.24589861
   0.72154414  0.16730356  0.24611780
   0.88848054  0.00017932  0.24604266
   0.16695564  0.50009904  0.24620711
  -0.00000097  0.33336062  0.24606467
   0.05560591  0.50008709  0.24604044
   0.22294795  0.33409681  0.24634286
   0.33439818  0.33390478  0.24605575
   0.39001808  0.50017301  0.24559874
   0.55518288  0.33447197  0.24543286
   0.83312687  0.50020313  0.24613633
   0.66589372  0.33456013  0.24584695
   0.72249198  0.50024137  0.24594715
   0.88884532  0.33327405  0.24617528
   0.16711899  0.83328826  0.24627032
  -0.00001567  0.66689789  0.24604617
   0.05572791  0.83344656  0.24602435
   0.22292455  0.66616791  0.24633571
   0.49982719  0.83242018  0.24545851
   0.33435916  0.66635213  0.24602342
   0.38899454  0.83377055  0.24577272
   0.55521047  0.66587675  0.24546082
   0.83288716  0.83329955  0.24629284
   0.66591218  0.66592911  0.24587046
   0.72155025  0.83317894  0.24616773
   0.88882399  0.66708075  0.24617702
   0.49986941  0.50016346  0.24517712
   0.50026257  0.48756321  0.50335746
grapheneN                               
           1
    12.803587   -0.000297   -0.005167
    -0.000168    7.391957   -0.005224
    -0.006020   -0.010632   14.951084
   C    N    Zn
  35   1   1
Direct configuration=   124
   0.16711987  0.16692897  0.24624687
   0.00004446  0.00015415  0.24588171
   0.05574922  0.16680986  0.24602414
   0.22224959  0.00013815  0.24619043
   0.49982733  0.16789883  0.24543379
   0.33368493  0.00012957  0.24596465
   0.38903266  0.16651499  0.24573818
   0.55574099  0.00016822  0.24549528
   0.83287670  0.16708756  0.24623453
   0.66640250  0.00022834  0.24590266
   0.72154521  0.16730300  0.24611885
   0.88848071  0.00017632  0.24603510
   0.16695614  0.50009954  0.24620145
  -0.00000040  0.33335663  0.24605952
   0.05560670  0.50008094  0.24603312
   0.22294818  0.33409648  0.24634102
   0.33439777  0.33390424  0.24605373
   0.39002022  0.50017390  0.24559923
   0.55518304  0.33447040  0.24543670
   0.83312505  0.50020180  0.24613442
   0.66589682  0.33455338  0.24584885
   0.72249191  0.50024047  0.24594554
   0.88884619  0.33327247  0.24617180
   0.16711812  0.83328469  0.24626960
  -0.00001323  0.66690265  0.24604042
   0.05572887  0.83345166  0.24601543
   0.22292384  0.66617708  0.24633709
   0.49982519  0.83242061  0.24546192
   0.33435863  0.66635797  0.24602538
   0.38899223  0.83377508  0.24577403
   0.55520980  0.66587951  0.24546482
   0.83288592  0.83330111  0.24628883
   0.66591495  0.66592450  0.24587207
   0.72155075  0.83317943  0.24616942
   0.88882369  0.66707629  0.24617422
   0.49986674  0.50016467  0.24518326
   0.50025876  0.48756650  0.50339196
grapheneN                               
           1
    12.804047   -0.000241   -0.004987
    -0.000136    7.392228   -0.005206
    -0.005811   -0.010598   14.949997
   C    N    Zn
  35   1   1
Direct configuration=   125
   0.16715447  0.16696157  0.24625669
   0.00004986  0.00015003  0.24582560
   0.05575285  0.16686285  0.24598996
   0.22226405  0.00010148  0.24619315
   0.49982990  0.16792468  0.24545337
   0.33367976  0.00013112  0.24596631
   0.38902806  0.16650775  0.24574847
   0.55571616  0.00015797  0.24551428
   0.83287422  0.16707427  0.24620368
   0.66640296  0.00025356  0.24591965
   0.72153433  0.16727111  0.24613215
   0.88849484  0.00017457  0.24598071
   0.16694052  0.50013471  0.24617140
  -0.00001133  0.33335686  0.24602513
   0.05561310  0.50008752  0.24598600
   0.22293959  0.33411838  0.24633682
   0.33438066  0.33392189  0.24604282
   0.39001166  0.50016739  0.24561559
   0.55519754  0.33444384  0.24546740
   0.83312026  0.50015597  0.24611566
   0.66590008  0.33452815  0.24586733
   0.72247569  0.50020975  0.24593589
   0.88884017  0.33325700  0.24614570
   0.16713142  0.83326931  0.24626651
  -0.00001023  0.66689978  0.24600890
   0.05574721  0.83345390  0.24597056
   0.22291461  0.66614115  0.24634162
   0.49981281  0.83243545  0.24548564
   0.33435180  0.66639302  0.24603336
   0.38902251  0.83379512  0.24577420
   0.55521192  0.66589193  0.24549034
   0.83287571  0.83327664  0.24625144
   0.66591970  0.66590740  0.24589391
   0.72153783  0.83319747  0.24618334
   0.88885175  0.66705515  0.24615092
   0.49987607  0.50019425  0.24522194
   0.50023753  0.48758700  0.50359356
grapheneN                               
           1
    12.804212   -0.000221   -0.004922
    -0.000125    7.392325   -0.005200
    -0.005736   -0.010585   14.949607
   C    N    Zn
  35   1   1
Direct configuration=   126
   0.16716689  0.16697327  0.24626022
   0.00005180  0.00014855  0.24580545
   0.05575416  0.16688187  0.24597768
   0.22226925  0.00008832  0.24619413
   0.49983082  0.16793396  0.24546041
   0.33367790  0.00013168  0.24596691
   0.38902641  0.16650515  0.24575217
   0.55570724  0.00015429  0.24552110
   0.83287333  0.16706949  0.24619260
   0.66640313  0.00026262  0.24592576
   0.72153042  0.16725966  0.24613692
   0.88849991  0.00017394  0.24596118
   0.16693491  0.50014735  0.24616061
  -0.00001525  0.33335695  0.24601279
   0.05561539  0.50008988  0.24596908
   0.22293651  0.33412625  0.24633532
   0.33437452  0.33392822  0.24603890
   0.39000858  0.50016505  0.24562146
   0.55520275  0.33443430  0.24547843
   0.83311854  0.50013951  0.24610892
   0.66590126  0.33451909  0.24587397
   0.72246987  0.50019872  0.24593242
   0.88883801  0.33325145  0.24613634
   0.16713620  0.83326379  0.24626539
  -0.00000915  0.66689874  0.24599758
   0.05575380  0.83345471  0.24595445
   0.22291130  0.66612825  0.24634325
   0.49980837  0.83244078  0.24549416
   0.33434935  0.66640561  0.24603623
   0.38903338  0.83380231  0.24577426
   0.55521268  0.66589639  0.24549950
   0.83287205  0.83326785  0.24623801
   0.66592140  0.66590125  0.24590175
   0.72153319  0.83320394  0.24618834
   0.88886183  0.66704755  0.24614255
   0.49987942  0.50020487  0.24523583
   0.50022991  0.48759436  0.50366595
grapheneN                               
           1
    12.804467   -0.000131   -0.004658
    -0.000072    7.392538   -0.005157
    -0.005427   -0.010499   14.948880
   C    N    Zn
  35   1   1
Direct configuration=   127
   0.16717761  0.16698048  0.24626242
   0.00005854  0.00016748  0.24576143
   0.05577375  0.16690782  0.24595250
   0.22227679  0.00009253  0.24620078
   0.49983132  0.16791706  0.24547696
   0.33367798  0.00014882  0.24596306
   0.38902180  0.16651411  0.24576165
   0.55570707  0.00017206  0.24552831
   0.83287506  0.16705717  0.24616171
   0.66639063  0.00024865  0.24593669
   0.72152826  0.16724061  0.24615176
   0.88849943  0.00016140  0.24590958
   0.16691664  0.50015278  0.24614082
  -0.00002184  0.33339253  0.24597520
   0.05560449  0.50012136  0.24592557
   0.22293204  0.33415874  0.24632747
   0.33436442  0.33394020  0.24603560
   0.38999421  0.50018944  0.24564508
   0.55521258  0.33445086  0.24551188
   0.83312353  0.50011923  0.24608927
   0.66588876  0.33450227  0.24589600
   0.72247012  0.50016808  0.24593102
   0.88882131  0.33322650  0.24611005
   0.16714852  0.83326429  0.24625739
   0.00000176  0.66688470  0.24596533
   0.05576895  0.83343806  0.24592019
   0.22291590  0.66609090  0.24634149
   0.49982192  0.83245035  0.24551741
   0.33435308  0.66640063  0.24604278
   0.38903922  0.83380297  0.24577478
   0.55522189  0.66589999  0.24552852
   0.83287708  0.83323012  0.24620063
   0.66589933  0.66590870  0.24592557
   0.72152457  0.83320358  0.24620112
   0.88886607  0.66702525  0.24611320
   0.49989484  0.50020663  0.24527014
   0.50021240  0.48761363  0.50384664
grapheneN                               
           1
    12.804568   -0.000095   -0.004552
    -0.000052    7.392622   -0.005140
    -0.005304   -0.010465   14.948591
   C    N    Zn
  35   1   1
Direct configuration=   128
   0.16718187  0.16698334  0.24626329
   0.00006122  0.00017501  0.24574393
   0.05578154  0.16691814  0.24594250
   0.22227979  0.00009420  0.24620342
   0.49983152  0.16791035  0.24548354
   0.33367800  0.00015563  0.24596153
   0.38901996  0.16651767  0.24576541
   0.55570701  0.00017912  0.24553118
   0.83287574  0.16705227  0.24614943
   0.66638567  0.00024310  0.24594104
   0.72152740  0.16723304  0.24615766
   0.88849924  0.00015642  0.24588908
   0.16690938  0.50015494  0.24613296
  -0.00002446  0.33340666  0.24596026
   0.05560015  0.50013386  0.24590828
   0.22293027  0.33417165  0.24632435
   0.33436041  0.33394495  0.24603429
   0.38998850  0.50019914  0.24565447
   0.55521649  0.33445744  0.24552517
   0.83312552  0.50011118  0.24608147
   0.66588379  0.33449559  0.24590475
   0.72247023  0.50015591  0.24593046
   0.88881468  0.33321659  0.24609960
   0.16715342  0.83326448  0.24625421
   0.00000609  0.66687912  0.24595252
   0.05577497  0.83343145  0.24590658
   0.22291773  0.66607606  0.24634079
   0.49982731  0.83245416  0.24552665
   0.33435457  0.66639865  0.24604539
   0.38904154  0.83380323  0.24577499
   0.55522555  0.66590142  0.24554006
   0.83287908  0.83321513  0.24618578
   0.66589056  0.66591166  0.24593504
   0.72152115  0.83320343  0.24620619
   0.88886776  0.66701638  0.24610154
   0.49990097  0.50020733  0.24528377
   0.50020544  0.48762129  0.50391844
grapheneN                               
           1
    12.804537   -0.000109   -0.004308
    -0.000060    7.392587   -0.005126
    -0.005019   -0.010437   14.948698
   C    N    Zn
  35   1   1
Direct configuration=   129
   0.16716748  0.16696972  0.24625257
   0.00007384  0.00019046  0.24571700
   0.05579006  0.16691447  0.24592829
   0.22227586  0.00013521  0.24621059
   0.49982615  0.16790483  0.24549620
   0.33368963  0.00016199  0.24595611
   0.38902078  0.16654350  0.24577135
   0.55572381  0.00019390  0.24553126
   0.83286663  0.16703312  0.24612879
   0.66638224  0.00021286  0.24594733
   0.72152895  0.16722760  0.24616781
   0.88849285  0.00012513  0.24585167
   0.16690939  0.50012720  0.24612735
  -0.00002452  0.33343131  0.24592482
   0.05557917  0.50014505  0.24587784
   0.22292748  0.33417940  0.24631822
   0.33436913  0.33396331  0.24603979
   0.38999918  0.50021135  0.24567864
   0.55519310  0.33446434  0.24555245
   0.83311674  0.50012623  0.24606699
   0.66588965  0.33449175  0.24592745
   0.72247556  0.50016717  0.24594039
   0.88882285  0.33321391  0.24607541
   0.16716331  0.83325944  0.24624261
   0.00000713  0.66689516  0.24592077
   0.05577171  0.83342753  0.24589108
   0.22292771  0.66610155  0.24633228
   0.49984495  0.83244516  0.24553656
   0.33436300  0.66637285  0.24605176
   0.38902548  0.83379737  0.24577904
   0.55522136  0.66589677  0.24557064
   0.83288753  0.83321137  0.24615823
   0.66589476  0.66590275  0.24595274
   0.72152680  0.83317036  0.24620480
   0.88885292  0.66700854  0.24607583
   0.49989540  0.50019204  0.24530791
   0.50019197  0.48763528  0.50404747
grapheneN                               
           1
    12.804517   -0.000118   -0.004151
    -0.000065    7.392564   -0.005117
    -0.004836   -0.010419   14.948767
   C    N    Zn
  35   1   1
Direct configuration=   130
   0.16715827  0.16696102  0.24624571
   0.00008191  0.00020034  0.24569978
   0.05579552  0.16691213  0.24591920
   0.22227335  0.00016144  0.24621517
   0.49982271  0.16790129  0.24550429
   0.33369706  0.00016606  0.24595264
   0.38902130  0.16656002  0.24577515
   0.55573455  0.00020335  0.24553131
   0.83286080  0.16702087  0.24611559
   0.66638006  0.00019352  0.24595135
   0.72152994  0.16722413  0.24617431
   0.88848877  0.00010511  0.24582775
   0.16690940  0.50010946  0.24612376
  -0.00002457  0.33344707  0.24590215
   0.05556576  0.50015220  0.24585838
   0.22292570  0.33418435  0.24631431
   0.33437471  0.33397505  0.24604330
   0.39000601  0.50021915  0.24569409
   0.55517814  0.33446876  0.24556990
   0.83311113  0.50013586  0.24605773
   0.66589339  0.33448930  0.24594197
   0.72247897  0.50017437  0.24594674
   0.88882808  0.33321220  0.24605994
   0.16716964  0.83325621  0.24623520
   0.00000780  0.66690542  0.24590046
   0.05576962  0.83342502  0.24588117
   0.22293409  0.66611785  0.24632684
   0.49985624  0.83243940  0.24554289
   0.33436838  0.66635636  0.24605583
   0.38901521  0.83379363  0.24578163
   0.55521869  0.66589379  0.24559019
   0.83289294  0.83320896  0.24614060
   0.66589745  0.66589705  0.24596407
   0.72153042  0.83314922  0.24620390
   0.88884344  0.66700352  0.24605938
   0.49989183  0.50018226  0.24532334
   0.50018336  0.48764423  0.50412998
grapheneN                               
           1
    12.804322   -0.000215   -0.003916
    -0.000121    7.392472   -0.005106
    -0.004561   -0.010396   14.949180
   C    N    Zn
  35   1   1
Direct configuration=   131
   0.16715400  0.16697340  0.24623346
   0.00008079  0.00019603  0.24568172
   0.05578714  0.16691375  0.24590633
   0.22227443  0.00016698  0.24621743
   0.49981977  0.16791193  0.24551523
   0.33369851  0.00017715  0.24594878
   0.38902606  0.16657293  0.24577927
   0.55573787  0.00019323  0.24553265
   0.83286003  0.16700727  0.24609932
   0.66639312  0.00017307  0.24595550
   0.72152604  0.16721696  0.24617910
   0.88849169  0.00009590  0.24579906
   0.16691439  0.50011431  0.24612253
  -0.00002051  0.33344524  0.24586978
   0.05556163  0.50015649  0.24583361
   0.22292687  0.33416971  0.24630942
   0.33438158  0.33399279  0.24605349
   0.39002051  0.50020960  0.24571639
   0.55516637  0.33446026  0.24559441
   0.83310803  0.50014281  0.24604526
   0.66588968  0.33449437  0.24596453
   0.72247717  0.50018310  0.24596133
   0.88883202  0.33321715  0.24603570
   0.16717338  0.83327930  0.24622431
  -0.00000749  0.66692332  0.24586942
   0.05576961  0.83343667  0.24587060
   0.22293813  0.66611637  0.24631666
   0.49985558  0.83243421  0.24554813
   0.33437320  0.66635279  0.24606291
   0.38901639  0.83378752  0.24578675
   0.55521350  0.66588578  0.24561819
   0.83289337  0.83320144  0.24611968
   0.66590734  0.66588057  0.24597934
   0.72153790  0.83312221  0.24619689
   0.88883700  0.66701051  0.24603410
   0.49988305  0.50017874  0.24534440
   0.50017190  0.48765614  0.50423435
grapheneN                               
           1
    12.804027   -0.000362   -0.003558
    -0.000206    7.392332   -0.005089
    -0.004143   -0.010362   14.949808
   C    N    Zn
  35   1   1
Direct configuration=   132
   0.16714753  0.16699222  0.24621485
   0.00007908  0.00018948  0.24565430
   0.05577441  0.16691621  0.24588677
   0.22227606  0.00017540  0.24622086
   0.49981531  0.16792807  0.24553185
   0.33370070  0.00019399  0.24594292
   0.38903331  0.16659255  0.24578553
   0.55574290  0.00017786  0.24553468
   0.83285887  0.16698661  0.24607461
   0.66641297  0.00014202  0.24596181
   0.72152010  0.16720607  0.24618637
   0.88849614  0.00008190  0.24575550
   0.16692197  0.50012167  0.24612065
  -0.00001435  0.33344245  0.24582062
   0.05555535  0.50016302  0.24579598
   0.22292865  0.33414748  0.24630200
   0.33439201  0.33401975  0.24606896
   0.39004252  0.50019509  0.24575024
   0.55514850  0.33444736  0.24563163
   0.83310333  0.50015335  0.24602632
   0.66588404  0.33450206  0.24599879
   0.72247443  0.50019637  0.24598347
   0.88883799  0.33322466  0.24599889
   0.16717905  0.83331435  0.24620776
  -0.00003071  0.66695049  0.24582228
   0.05576960  0.83345436  0.24585456
   0.22294427  0.66611411  0.24630120
   0.49985457  0.83242632  0.24555609
   0.33438052  0.66634738  0.24607366
   0.38901818  0.83377823  0.24579451
   0.55520563  0.66587363  0.24566071
   0.83289403  0.83319003  0.24608789
   0.66592236  0.66585553  0.24600254
   0.72154927  0.83308119  0.24618624
   0.88882724  0.66702112  0.24599571
   0.49986972  0.50017338  0.24537638
   0.50015450  0.48767423  0.50439284
grapheneN                               
           1
    12.803710   -0.000290   -0.003284
    -0.000165    7.392207   -0.005061
    -0.003823   -0.010305   14.950432
   C    N    Zn
  35   1   1
Direct configuration=   133
   0.16715437  0.16700369  0.24620196
   0.00006168  0.00017394  0.24564190
   0.05575793  0.16692573  0.24586716
   0.22228447  0.00016856  0.24621382
   0.49982273  0.16792061  0.24554291
   0.33369732  0.00020284  0.24594138
   0.38903367  0.16657749  0.24578796
   0.55573906  0.00015353  0.24554064
   0.83287138  0.16699714  0.24605457
   0.66642434  0.00013291  0.24596571
   0.72151751  0.16720186  0.24618789
   0.88850354  0.00010750  0.24572685
   0.16691956  0.50014457  0.24611526
  -0.00002067  0.33343115  0.24578115
   0.05557130  0.50017671  0.24577056
   0.22293803  0.33414909  0.24629815
   0.33439258  0.33400948  0.24608800
   0.39003763  0.50018940  0.24577728
   0.55517130  0.33444793  0.24566324
   0.83311085  0.50013171  0.24601251
   0.66587026  0.33450570  0.24602735
   0.72246741  0.50016768  0.24600541
   0.88882751  0.33322803  0.24596359
   0.16717862  0.83330842  0.24619941
  -0.00004187  0.66695389  0.24578080
   0.05577390  0.83347566  0.24583915
   0.22294016  0.66611206  0.24629116
   0.49984083  0.83242188  0.24556195
   0.33438364  0.66636044  0.24608482
   0.38903229  0.83378896  0.24580145
   0.55520996  0.66587403  0.24568840
   0.83288645  0.83318883  0.24606510
   0.66590861  0.66584329  0.24602193
   0.72155791  0.83307423  0.24617571
   0.88882928  0.66703602  0.24595894
   0.49987546  0.50017755  0.24540601
   0.50014109  0.48768747  0.50450993
grapheneN                               
           1
    12.803496   -0.000242   -0.003099
    -0.000137    7.392123   -0.005043
    -0.003607   -0.010266   14.950851
   C    N    Zn
  35   1   1
Direct configuration=   134
   0.16715897  0.16701141  0.24619330
   0.00004998  0.00016349  0.24563356
   0.05574686  0.16693212  0.24585397
   0.22229012  0.00016397  0.24620909
   0.49982772  0.16791560  0.24555035
   0.33369504  0.00020878  0.24594035
   0.38903391  0.16656737  0.24578958
   0.55573647  0.00013717  0.24554465
   0.83287979  0.16700421  0.24604109
   0.66643199  0.00012678  0.24596834
   0.72151576  0.16719903  0.24618891
   0.88850851  0.00012470  0.24570760
   0.16691793  0.50015996  0.24611164
  -0.00002492  0.33342356  0.24575461
   0.05558201  0.50018592  0.24575346
   0.22294434  0.33415017  0.24629556
   0.33439296  0.33400258  0.24610080
   0.39003434  0.50018557  0.24579545
   0.55518663  0.33444831  0.24568448
   0.83311590  0.50011716  0.24600323
   0.66586099  0.33450815  0.24604654
   0.72246269  0.50014840  0.24602015
   0.88882046  0.33323029  0.24593987
   0.16717832  0.83330443  0.24619379
  -0.00004937  0.66695618  0.24575292
   0.05577679  0.83348998  0.24582879
   0.22293740  0.66611068  0.24628441
   0.49983159  0.83241890  0.24556589
   0.33438573  0.66636922  0.24609232
   0.38904178  0.83379617  0.24580611
   0.55521287  0.66587430  0.24570702
   0.83288135  0.83318802  0.24604979
   0.66589936  0.66583506  0.24603497
   0.72156372  0.83306955  0.24616863
   0.88883065  0.66704604  0.24593423
   0.49987932  0.50018036  0.24542593
   0.50013208  0.48769638  0.50458863
grapheneN                               
           1
    12.803383   -0.000093   -0.002871
    -0.000052    7.391975   -0.004993
    -0.003340   -0.010165   14.951282
   C    N    Zn
  35   1   1
Direct configuration=   135
   0.16715666  0.16700627  0.24618593
   0.00005150  0.00018478  0.24563075
   0.05574476  0.16692687  0.24582936
   0.22229165  0.00015747  0.24619246
   0.49984560  0.16788489  0.24555961
   0.33369843  0.00019516  0.24594120
   0.38903681  0.16655822  0.24579391
   0.55573515  0.00012259  0.24555500
   0.83287904  0.16703502  0.24601956
   0.66642533  0.00013292  0.24596897
   0.72152450  0.16719922  0.24618686
   0.88849884  0.00013622  0.24569446
   0.16691948  0.50016597  0.24609972
  -0.00003116  0.33343943  0.24572067
   0.05558752  0.50018855  0.24572961
   0.22294594  0.33419055  0.24629809
   0.33439068  0.33396693  0.24612303
   0.39001855  0.50019620  0.24582050
   0.55519465  0.33444503  0.24571287
   0.83311171  0.50011259  0.24599172
   0.66587090  0.33447549  0.24607248
   0.72245700  0.50012452  0.24603455
   0.88881688  0.33322757  0.24590098
   0.16717474  0.83328086  0.24618888
  -0.00002613  0.66694940  0.24572018
   0.05576779  0.83348191  0.24581202
   0.22293995  0.66612501  0.24628314
   0.49983140  0.83241769  0.24557344
   0.33438181  0.66638397  0.24610167
   0.38903966  0.83381428  0.24581261
   0.55521212  0.66587889  0.24572568
   0.83288157  0.83321355  0.24602756
   0.66589067  0.66583206  0.24605397
   0.72155776  0.83307716  0.24615894
   0.88883180  0.66703663  0.24589334
   0.49989624  0.50017995  0.24545875
   0.50012024  0.48770614  0.50468754
grapheneN                               
           1
    12.803310    0.000001   -0.002725
     0.000003    7.391881   -0.004961
    -0.003170   -0.010100   14.951557
   C    N    Zn
  35   1   1
Direct configuration=   136
   0.16715518  0.16700300  0.24618123
   0.00005248  0.00019836  0.24562896
   0.05574343  0.16692351  0.24581367
   0.22229263  0.00015332  0.24618186
   0.49985701  0.16786530  0.24556552
   0.33370058  0.00018647  0.24594174
   0.38903867  0.16655239  0.24579667
   0.55573431  0.00011329  0.24556161
   0.83287856  0.16705466  0.24600583
   0.66642108  0.00013684  0.24596937
   0.72153007  0.16719935  0.24618556
   0.88849268  0.00014356  0.24568608
   0.16692046  0.50016981  0.24609211
  -0.00003514  0.33344956  0.24569903
   0.05559103  0.50019023  0.24571440
   0.22294696  0.33421630  0.24629971
   0.33438923  0.33394420  0.24613721
   0.39000849  0.50020298  0.24583646
   0.55519977  0.33444294  0.24573098
   0.83310904  0.50010967  0.24598438
   0.66587722  0.33445467  0.24608902
   0.72245338  0.50010930  0.24604373
   0.88881460  0.33322583  0.24587618
   0.16717245  0.83326583  0.24618574
  -0.00001132  0.66694507  0.24569931
   0.05576205  0.83347677  0.24580133
   0.22294158  0.66613415  0.24628233
   0.49983127  0.83241693  0.24557825
   0.33437930  0.66639337  0.24610764
   0.38903831  0.83382582  0.24581675
   0.55521165  0.66588181  0.24573758
   0.83288171  0.83322983  0.24601339
   0.66588513  0.66583015  0.24606609
   0.72155396  0.83308202  0.24615276
   0.88883254  0.66703063  0.24586726
   0.49990703  0.50017969  0.24547967
   0.50011269  0.48771236  0.50475060
grapheneN                               
           1
    12.803256   -0.000020   -0.002505
    -0.000009    7.391872   -0.004886
    -0.002912   -0.009949   14.951638
   C    N    Zn
  35   1   1
Direct configuration=   137
   0.16715285  0.16700777  0.24617462
   0.00006054  0.00021474  0.24563097
   0.05575095  0.16693263  0.24579015
   0.22228108  0.00014312  0.24616135
   0.49985887  0.16785903  0.24557612
   0.33370262  0.00018041  0.24594235
   0.38905496  0.16652891  0.24580192
   0.55574319  0.00010799  0.24557487
   0.83286167  0.16705957  0.24598537
   0.66641159  0.00014650  0.24596708
   0.72153886  0.16718819  0.24618097
   0.88848942  0.00016231  0.24568504
   0.16693103  0.50017932  0.24607595
  -0.00003519  0.33347037  0.24567010
   0.05558257  0.50017867  0.24569001
   0.22293769  0.33420060  0.24630441
   0.33438923  0.33395011  0.24615685
   0.39001819  0.50019500  0.24585952
   0.55519203  0.33442263  0.24575775
   0.83309457  0.50013210  0.24596796
   0.66589713  0.33442360  0.24611140
   0.72245079  0.50011354  0.24605362
   0.88882370  0.33324340  0.24583612
   0.16716404  0.83328473  0.24618062
  -0.00000201  0.66693370  0.24567520
   0.05576739  0.83346136  0.24578585
   0.22294209  0.66614156  0.24628797
   0.49983717  0.83241610  0.24558950
   0.33437489  0.66640483  0.24611674
   0.38903052  0.83382021  0.24582293
   0.55520561  0.66587630  0.24574746
   0.83288527  0.83322794  0.24599254
   0.66589602  0.66583336  0.24608255
   0.72153488  0.83308972  0.24614897
   0.88884260  0.66702689  0.24582780
   0.49990127  0.50017318  0.24551396
   0.50010195  0.48771961  0.50483342
grapheneN                               
           1
    12.803238   -0.000027   -0.002434
    -0.000013    7.391869   -0.004862
    -0.002830   -0.009900   14.951664
   C    N    Zn
  35   1   1
Direct configuration=   138
   0.16715211  0.16700930  0.24617251
   0.00006313  0.00021999  0.24563161
   0.05575335  0.16693554  0.24578261
   0.22227738  0.00013985  0.24615479
   0.49985946  0.16785703  0.24557951
   0.33370327  0.00017848  0.24594255
   0.38906018  0.16652139  0.24580360
   0.55574603  0.00010630  0.24557911
   0.83285626  0.16706114  0.24597882
   0.66640856  0.00014959  0.24596635
   0.72154168  0.16718462  0.24617951
   0.88848837  0.00016831  0.24568471
   0.16693442  0.50018236  0.24607078
  -0.00003520  0.33347704  0.24566084
   0.05557986  0.50017497  0.24568220
   0.22293472  0.33419557  0.24630592
   0.33438924  0.33395200  0.24616314
   0.39002130  0.50019245  0.24586690
   0.55518955  0.33441613  0.24576631
   0.83308994  0.50013928  0.24596270
   0.66590351  0.33441366  0.24611856
   0.72244996  0.50011489  0.24605678
   0.88882662  0.33324902  0.24582330
   0.16716135  0.83329078  0.24617899
   0.00000097  0.66693006  0.24566748
   0.05576910  0.83345643  0.24578090
   0.22294225  0.66614394  0.24628977
   0.49983905  0.83241583  0.24559310
   0.33437348  0.66640850  0.24611965
   0.38902803  0.83381842  0.24582490
   0.55520368  0.66587453  0.24575063
   0.83288641  0.83322733  0.24598586
   0.66589951  0.66583439  0.24608782
   0.72152877  0.83309218  0.24614776
   0.88884582  0.66702570  0.24581517
   0.49989943  0.50017109  0.24552493
   0.50009852  0.48772193  0.50485992
grapheneN                               
           1
    12.803342   -0.000059   -0.002236
    -0.000032    7.391962   -0.004782
    -0.002599   -0.009739   14.951354
   C    N    Zn
  35   1   1
Direct configuration=   139
   0.16715759  0.16701660  0.24616174
   0.00005633  0.00020933  0.24562443
   0.05576123  0.16696288  0.24575924
   0.22226481  0.00016792  0.24613547
   0.49985076  0.16785265  0.24559404
   0.33369667  0.00017594  0.24594167
   0.38906706  0.16651160  0.24581366
   0.55574144  0.00011450  0.24559522
   0.83286491  0.16705075  0.24595680
   0.66640808  0.00014228  0.24596099
   0.72153958  0.16716749  0.24617306
   0.88849315  0.00015831  0.24568392
   0.16693736  0.50018064  0.24605280
  -0.00002467  0.33348138  0.24563077
   0.05558344  0.50017291  0.24565129
   0.22293335  0.33416148  0.24631226
   0.33439722  0.33396225  0.24618429
   0.39002808  0.50018036  0.24589401
   0.55519754  0.33440550  0.24579285
   0.83309035  0.50016625  0.24593475
   0.66589880  0.33440998  0.24614081
   0.72244992  0.50013066  0.24606695
   0.88882209  0.33328024  0.24578248
   0.16715743  0.83330314  0.24616973
  -0.00000551  0.66691696  0.24564298
   0.05577761  0.83346685  0.24576974
   0.22293967  0.66615218  0.24629952
   0.49984221  0.83240757  0.24561035
   0.33437577  0.66639855  0.24613268
   0.38902774  0.83380112  0.24583345
   0.55520494  0.66586211  0.24576081
   0.83288654  0.83321576  0.24596391
   0.66589554  0.66583935  0.24610335
   0.72152432  0.83309825  0.24614789
   0.88885271  0.66704278  0.24577328
   0.49988730  0.50015391  0.24556411
   0.50008871  0.48772956  0.50494471
grapheneN                               
           1
    12.803379   -0.000071   -0.002165
    -0.000039    7.391996   -0.004754
    -0.002516   -0.009681   14.951243
   C    N    Zn
  35   1   1
Direct configuration=   140
   0.16715956  0.16701922  0.24615788
   0.00005390  0.00020552  0.24562185
   0.05576405  0.16697267  0.24575087
   0.22226031  0.00017798  0.24612855
   0.49984764  0.16785108  0.24559924
   0.33369430  0.00017504  0.24594136
   0.38906953  0.16650809  0.24581727
   0.55573979  0.00011743  0.24560099
   0.83286801  0.16704703  0.24594891
   0.66640791  0.00013965  0.24595906
   0.72153883  0.16716135  0.24617075
   0.88849486  0.00015473  0.24568363
   0.16693841  0.50018002  0.24604636
  -0.00002090  0.33348294  0.24562000
   0.05558472  0.50017217  0.24564021
   0.22293286  0.33414926  0.24631453
   0.33440009  0.33396592  0.24619187
   0.39003051  0.50017603  0.24590373
   0.55520040  0.33440169  0.24580236
   0.83309049  0.50017592  0.24592474
   0.66589711  0.33440867  0.24614879
   0.72244991  0.50013631  0.24607059
   0.88882047  0.33329143  0.24576786
   0.16715602  0.83330757  0.24616641
  -0.00000783  0.66691227  0.24563420
   0.05578065  0.83347059  0.24576574
   0.22293874  0.66615513  0.24630301
   0.49984334  0.83240461  0.24561654
   0.33437658  0.66639498  0.24613736
   0.38902763  0.83379493  0.24583652
   0.55520539  0.66585766  0.24576446
   0.83288659  0.83321161  0.24595604
   0.66589412  0.66584112  0.24610891
   0.72152272  0.83310043  0.24614793
   0.88885518  0.66704890  0.24575827
   0.49988296  0.50014776  0.24557815
   0.50008519  0.48773230  0.50497510
grapheneN                               
           1
    12.803521   -0.000102   -0.001957
    -0.000057    7.392149   -0.004682
    -0.002273   -0.009537   14.950768
   C    N    Zn
  35   1   1
Direct configuration=   141
   0.16715294  0.16702103  0.24614337
   0.00006394  0.00020990  0.24561330
   0.05575977  0.16697743  0.24573047
   0.22226951  0.00018504  0.24611826
   0.49984482  0.16784798  0.24561644
   0.33368391  0.00017316  0.24593846
   0.38905588  0.16651836  0.24583041
   0.55573447  0.00011743  0.24561351
   0.83288599  0.16704684  0.24592839
   0.66640751  0.00013453  0.24595645
   0.72153533  0.16715463  0.24616318
   0.88850038  0.00014570  0.24568242
   0.16694517  0.50015603  0.24603813
  -0.00002138  0.33348500  0.24559139
   0.05559769  0.50017794  0.24561278
   0.22294743  0.33415272  0.24631862
   0.33440013  0.33395864  0.24620902
   0.39002527  0.50017082  0.24593143
   0.55520399  0.33440158  0.24582710
   0.83309800  0.50019420  0.24588917
   0.66588287  0.33442627  0.24616032
   0.72244917  0.50014794  0.24607891
   0.88881128  0.33329139  0.24573604
   0.16716029  0.83331602  0.24615447
  -0.00001015  0.66692171  0.24560858
   0.05577507  0.83348015  0.24575750
   0.22294268  0.66614919  0.24630793
   0.49984040  0.83239596  0.24563520
   0.33437881  0.66637297  0.24615293
   0.38903503  0.83378312  0.24584534
   0.55520441  0.66584445  0.24577793
   0.83287601  0.83321341  0.24593973
   0.66588531  0.66584244  0.24612066
   0.72153323  0.83309467  0.24614820
   0.88885194  0.66706796  0.24572037
   0.49988604  0.50013272  0.24561239
   0.50007693  0.48774065  0.50505121
grapheneN                               
           1
    12.803624   -0.000124   -0.001805
    -0.000070    7.392261   -0.004630
    -0.002095   -0.009431   14.950421
   C    N    Zn
  35   1   1
Direct configuration=   142
   0.16714811  0.16702235  0.24613277
   0.00007127  0.00021310  0.24560706
   0.05575664  0.16698090  0.24571557
   0.22227622  0.00019019  0.24611075
   0.49984277  0.16784571  0.24562899
   0.33367632  0.00017180  0.24593634
   0.38904592  0.16652585  0.24584001
   0.55573059  0.00011742  0.24562265
   0.83289912  0.16704670  0.24591341
   0.66640721  0.00013080  0.24595454
   0.72153278  0.16714973  0.24615766
   0.88850441  0.00013911  0.24568154
   0.16695010  0.50013852  0.24603212
  -0.00002172  0.33348650  0.24557052
   0.05560715  0.50018216  0.24559276
   0.22295805  0.33415525  0.24632160
   0.33440017  0.33395333  0.24622153
   0.39002144  0.50016702  0.24595165
   0.55520661  0.33440150  0.24584515
   0.83310348  0.50020754  0.24586322
   0.66587247  0.33443911  0.24616874
   0.72244864  0.50015643  0.24608498
   0.88880457  0.33329137  0.24571282
   0.16716340  0.83332219  0.24614576
  -0.00001185  0.66692861  0.24558989
   0.05577099  0.83348714  0.24575149
   0.22294555  0.66614485  0.24631152
   0.49983825  0.83238966  0.24564882
   0.33438043  0.66635691  0.24616430
   0.38904043  0.83377451  0.24585178
   0.55520368  0.66583481  0.24578777
   0.83286829  0.83321472  0.24592782
   0.66587889  0.66584339  0.24612923
   0.72154090  0.83309047  0.24614839
   0.88884959  0.66708187  0.24569272
   0.49988828  0.50012175  0.24563737
   0.50007091  0.48774674  0.50510676
grapheneN                               
           1
    12.803773   -0.000210   -0.001511
    -0.000119    7.392374   -0.004531
    -0.001752   -0.009232   14.950019
   C    N    Zn
  35   1   1
Direct configuration=   143
   0.16714590  0.16702644  0.24611250
   0.00007386  0.00021941  0.24559391
   0.05574954  0.16696519  0.24569717
   0.22228418  0.00017233  0.24610598
   0.49983913  0.16784272  0.24565417
   0.33368503  0.00016339  0.24593287
   0.38902970  0.16652674  0.24585891
   0.55573516  0.00010588  0.24562899
   0.83289031  0.16706652  0.24589812
   0.66640934  0.00012868  0.24595615
   0.72153756  0.16716747  0.24615074
   0.88851422  0.00014019  0.24567458
   0.16695894  0.50013316  0.24603090
  -0.00003489  0.33349836  0.24553499
   0.05561417  0.50018893  0.24556576
   0.22296777  0.33416458  0.24632246
   0.33439579  0.33394126  0.24624025
   0.39002158  0.50015696  0.24598456
   0.55518964  0.33440822  0.24587159
   0.83310189  0.50020596  0.24581524
   0.66588282  0.33445151  0.24617349
   0.72244791  0.50016186  0.24608961
   0.88881222  0.33327938  0.24568072
   0.16717326  0.83330968  0.24613086
  -0.00000389  0.66695562  0.24555589
   0.05577054  0.83348769  0.24574155
   0.22294782  0.66612566  0.24630734
   0.49982975  0.83238126  0.24566602
   0.33438330  0.66634305  0.24618662
   0.38903446  0.83377292  0.24586556
   0.55519636  0.66583676  0.24581255
   0.83286548  0.83323518  0.24591444
   0.66587943  0.66584008  0.24613994
   0.72154004  0.83307823  0.24614703
   0.88884325  0.66709459  0.24565770
   0.49989640  0.50011843  0.24567087
   0.50006208  0.48775569  0.50518995
grapheneN                               
           1
    12.803839   -0.000249   -0.001379
    -0.000142    7.392425   -0.004487
    -0.001598   -0.009143   14.949838
   C    N    Zn
  35   1   1
Direct configuration=   144
   0.16714490  0.16702829  0.24610339
   0.00007503  0.00022225  0.24558799
   0.05574635  0.16695813  0.24568889
   0.22228775  0.00016431  0.24610384
   0.49983749  0.16784137  0.24566548
   0.33368895  0.00015961  0.24593130
   0.38902240  0.16652714  0.24586741
   0.55573722  0.00010069  0.24563184
   0.83288635  0.16707543  0.24589125
   0.66641029  0.00012773  0.24595687
   0.72153971  0.16717545  0.24614763
   0.88851863  0.00014068  0.24567145
   0.16696292  0.50013074  0.24603035
  -0.00004082  0.33350369  0.24551902
   0.05561733  0.50019197  0.24555362
   0.22297213  0.33416878  0.24632285
   0.33439382  0.33393584  0.24624866
   0.39002164  0.50015243  0.24599936
   0.55518201  0.33441124  0.24588348
   0.83310117  0.50020525  0.24579367
   0.66588747  0.33445709  0.24617563
   0.72244759  0.50016431  0.24609169
   0.88881566  0.33327399  0.24566629
   0.16717770  0.83330405  0.24612417
  -0.00000031  0.66696777  0.24554060
   0.05577034  0.83348794  0.24573708
   0.22294885  0.66611703  0.24630546
   0.49982592  0.83237749  0.24567376
   0.33438459  0.66633681  0.24619666
   0.38903178  0.83377220  0.24587176
   0.55519307  0.66583764  0.24582370
   0.83286421  0.83324437  0.24590843
   0.66587967  0.66583859  0.24614476
   0.72153966  0.83307273  0.24614642
   0.88884041  0.66710031  0.24564195
   0.49990006  0.50011693  0.24568594
   0.50005811  0.48775971  0.50522736
grapheneN                               
           1
    12.803910   -0.000189   -0.000994
    -0.000107    7.392419   -0.004377
    -0.001149   -0.008922   14.949766
   C    N    Zn
  35   1   1
Direct configuration=   145
   0.16715355  0.16701741  0.24608121
   0.00006760  0.00021330  0.24557062
   0.05574490  0.16696280  0.24567034
   0.22228330  0.00016109  0.24610330
   0.49982610  0.16783795  0.24569736
   0.33370152  0.00014782  0.24593120
   0.38902839  0.16650478  0.24589081
   0.55574443  0.00008931  0.24563462
   0.83287968  0.16707826  0.24588562
   0.66641541  0.00013028  0.24596216
   0.72154251  0.16720469  0.24614194
   0.88850775  0.00017573  0.24565494
   0.16696488  0.50014438  0.24603349
  -0.00003951  0.33350219  0.24548187
   0.05561260  0.50020800  0.24553296
   0.22295966  0.33416003  0.24631961
   0.33439104  0.33394164  0.24626605
   0.39002571  0.50013495  0.24603291
   0.55519203  0.33441763  0.24590495
   0.83309731  0.50019061  0.24574032
   0.66589014  0.33445176  0.24617452
   0.72245095  0.50015999  0.24608637
   0.88881924  0.33328290  0.24563113
   0.16718345  0.83327019  0.24610862
   0.00000588  0.66697835  0.24550011
   0.05578923  0.83349258  0.24572131
   0.22295107  0.66610765  0.24630112
   0.49981868  0.83237451  0.24568926
   0.33438613  0.66633439  0.24622411
   0.38902493  0.83376750  0.24588941
   0.55519024  0.66585104  0.24586013
   0.83287660  0.83325807  0.24590157
   0.66588244  0.66583694  0.24615492
   0.72152790  0.83308166  0.24613939
   0.88883147  0.66708151  0.24561566
   0.49989350  0.50012853  0.24571620
   0.50004935  0.48776955  0.50530990
grapheneN                               
           1
    12.803936   -0.000167   -0.000857
    -0.000095    7.392417   -0.004338
    -0.000989   -0.008843   14.949740
   C    N    Zn
  35   1   1
Direct configuration=   146
   0.16715663  0.16701353  0.24607330
   0.00006495  0.00021011  0.24556443
   0.05574438  0.16696446  0.24566372
   0.22228172  0.00015994  0.24610311
   0.49982204  0.16783673  0.24570872
   0.33370601  0.00014361  0.24593116
   0.38903052  0.16649681  0.24589916
   0.55574700  0.00008526  0.24563561
   0.83287731  0.16707927  0.24588361
   0.66641723  0.00013119  0.24596405
   0.72154351  0.16721512  0.24613991
   0.88850387  0.00018822  0.24564906
   0.16696558  0.50014924  0.24603460
  -0.00003904  0.33350165  0.24546862
   0.05561091  0.50021372  0.24552560
   0.22295522  0.33415691  0.24631845
   0.33439005  0.33394371  0.24627225
   0.39002716  0.50012872  0.24604488
   0.55519560  0.33441991  0.24591260
   0.83309593  0.50018540  0.24572129
   0.66589110  0.33444986  0.24617413
   0.72245215  0.50015845  0.24608447
   0.88882052  0.33328608  0.24561859
   0.16718550  0.83325811  0.24610308
   0.00000808  0.66698213  0.24548567
   0.05579596  0.83349423  0.24571569
   0.22295186  0.66610430  0.24629957
   0.49981610  0.83237345  0.24569479
   0.33438668  0.66633352  0.24623390
   0.38902249  0.83376582  0.24589571
   0.55518924  0.66585582  0.24587312
   0.83288102  0.83326296  0.24589913
   0.66588343  0.66583635  0.24615855
   0.72152370  0.83308484  0.24613689
   0.88882828  0.66707481  0.24560629
   0.49989116  0.50013267  0.24572699
   0.50004623  0.48777306  0.50533932
grapheneN                               
           1
    12.803781   -0.000105   -0.000309
    -0.000059    7.392356   -0.004229
    -0.000349   -0.008621   14.950043
   C    N    Zn
  35   1   1
Direct configuration=   147
   0.16715592  0.16699077  0.24605275
   0.00006556  0.00021663  0.24554584
   0.05575063  0.16696917  0.24564093
   0.22228307  0.00014816  0.24610231
   0.49983642  0.16784048  0.24573969
   0.33369707  0.00013299  0.24593983
   0.38905320  0.16648471  0.24592485
   0.55574326  0.00009475  0.24563748
   0.83287749  0.16710114  0.24588246
   0.66641896  0.00015636  0.24597101
   0.72153940  0.16721470  0.24613769
   0.88849003  0.00019488  0.24562483
   0.16694498  0.50014901  0.24603602
  -0.00002452  0.33350210  0.24542997
   0.05560470  0.50022023  0.24550985
   0.22293933  0.33414848  0.24631283
   0.33438605  0.33393456  0.24629223
   0.39002757  0.50013550  0.24607934
   0.55520292  0.33440898  0.24593402
   0.83309252  0.50017144  0.24566691
   0.66588380  0.33445091  0.24616982
   0.72245226  0.50014821  0.24606553
   0.88881660  0.33329465  0.24557579
   0.16719093  0.83326641  0.24608975
   0.00000029  0.66697116  0.24544157
   0.05580811  0.83349413  0.24568956
   0.22296215  0.66609940  0.24629973
   0.49982546  0.83239127  0.24570837
   0.33438589  0.66632957  0.24626734
   0.38903016  0.83374957  0.24591136
   0.55519119  0.66583881  0.24591359
   0.83288131  0.83325733  0.24589526
   0.66588167  0.66584068  0.24617064
   0.72152909  0.83310564  0.24612826
   0.88882314  0.66707028  0.24558778
   0.49988688  0.50014246  0.24575848
   0.50003658  0.48778446  0.50542634
grapheneN                               
           1
    12.803693   -0.000069    0.000004
    -0.000038    7.392322   -0.004166
     0.000016   -0.008494   14.950216
   C    N    Zn
  35   1   1
Direct configuration=   148
   0.16715552  0.16697777  0.24604101
   0.00006590  0.00022036  0.24553521
   0.05575420  0.16697187  0.24562791
   0.22228385  0.00014143  0.24610185
   0.49984464  0.16784262  0.24575739
   0.33369196  0.00012693  0.24594478
   0.38906617  0.16647779  0.24593954
   0.55574112  0.00010018  0.24563855
   0.83287759  0.16711364  0.24588180
   0.66641995  0.00017075  0.24597499
   0.72153705  0.16721446  0.24613643
   0.88848211  0.00019869  0.24561099
   0.16693321  0.50014888  0.24603683
  -0.00001622  0.33350235  0.24540788
   0.05560115  0.50022395  0.24550084
   0.22293024  0.33414367  0.24630961
   0.33438377  0.33392932  0.24630365
   0.39002781  0.50013938  0.24609904
   0.55520710  0.33440273  0.24594626
   0.83309057  0.50016346  0.24563583
   0.66587963  0.33445152  0.24616736
   0.72245233  0.50014235  0.24605471
   0.88881436  0.33329954  0.24555133
   0.16719403  0.83327116  0.24608212
  -0.00000416  0.66696489  0.24541635
   0.05581506  0.83349407  0.24567463
   0.22296803  0.66609660  0.24629982
   0.49983081  0.83240146  0.24571613
   0.33438544  0.66632731  0.24628646
   0.38903454  0.83374028  0.24592031
   0.55519231  0.66582909  0.24593673
   0.83288147  0.83325411  0.24589305
   0.66588066  0.66584316  0.24617754
   0.72153217  0.83311753  0.24612333
   0.88882020  0.66706768  0.24557721
   0.49988443  0.50014805  0.24577648
   0.50003106  0.48779097  0.50547607
grapheneN                               
           1
    12.803492   -0.000034    0.000594
    -0.000018    7.392218   -0.004077
     0.000706   -0.008313   14.950659
   C    N    Zn
  35   1   1
Direct configuration=   149
   0.16715018  0.16696621  0.24602559
   0.00006777  0.00022959  0.24551367
   0.05576358  0.16696242  0.24560460
   0.22228978  0.00013521  0.24609817
   0.49986797  0.16784627  0.24578244
   0.33369358  0.00012047  0.24596031
   0.38906441  0.16648059  0.24596738
   0.55574408  0.00012100  0.24564390
   0.83287584  0.16711607  0.24587061
   0.66641898  0.00018100  0.24597708
   0.72153391  0.16721311  0.24613811
   0.88848608  0.00018981  0.24559623
   0.16693082  0.50014235  0.24603778
  -0.00001382  0.33350603  0.24537278
   0.05559364  0.50021718  0.24548351
   0.22292428  0.33413555  0.24630425
   0.33438423  0.33391297  0.24632419
   0.39002097  0.50014241  0.24613182
   0.55519979  0.33440833  0.24596121
   0.83307912  0.50017230  0.24559351
   0.66587581  0.33445586  0.24616183
   0.72244571  0.50014238  0.24602688
   0.88881702  0.33329967  0.24550924
   0.16720127  0.83328335  0.24607167
  -0.00001575  0.66695781  0.24538487
   0.05580402  0.83348942  0.24564164
   0.22296573  0.66609458  0.24630620
   0.49983833  0.83239505  0.24572942
   0.33438964  0.66632095  0.24631811
   0.38904922  0.83374938  0.24593220
   0.55519994  0.66582814  0.24596761
   0.83287013  0.83324786  0.24588700
   0.66588360  0.66584987  0.24618866
   0.72153835  0.83312693  0.24612483
   0.88882114  0.66707012  0.24555825
   0.49988830  0.50013647  0.24580675
   0.50002238  0.48780328  0.50555770
grapheneN                               
           1
    12.803295    0.000000    0.001176
     0.000001    7.392117   -0.003989
     0.001385   -0.008135   14.951095
   C    N    Zn
  35   1   1
Direct configuration=   150
   0.16714493  0.16695483  0.24601040
   0.00006962  0.00023869  0.24549247
   0.05577281  0.16695313  0.24558166
   0.22229562  0.00012909  0.24609456
   0.49989093  0.16784985  0.24580710
   0.33369518  0.00011412  0.24597559
   0.38906268  0.16648334  0.24599480
   0.55574699  0.00014150  0.24564916
   0.83287412  0.16711846  0.24585960
   0.66641802  0.00019110  0.24597913
   0.72153081  0.16721178  0.24613977
   0.88848999  0.00018108  0.24558170
   0.16692847  0.50013591  0.24603872
  -0.00001145  0.33350964  0.24533821
   0.05558624  0.50021051  0.24546645
   0.22291842  0.33412756  0.24629898
   0.33438469  0.33389687  0.24634441
   0.39001424  0.50014539  0.24616409
   0.55519260  0.33441384  0.24597593
   0.83306784  0.50018100  0.24555184
   0.66587205  0.33446013  0.24615639
   0.72243920  0.50014241  0.24599948
   0.88881965  0.33329980  0.24546779
   0.16720840  0.83329536  0.24606138
  -0.00002715  0.66695084  0.24535388
   0.05579317  0.83348485  0.24560916
   0.22296347  0.66609259  0.24631249
   0.49984574  0.83238873  0.24574251
   0.33439378  0.66631468  0.24634926
   0.38906367  0.83375834  0.24594391
   0.55520746  0.66582720  0.24599801
   0.83285896  0.83324170  0.24588106
   0.66588649  0.66585647  0.24619961
   0.72154443  0.83313620  0.24612630
   0.88882206  0.66707251  0.24553958
   0.49989211  0.50012507  0.24583655
   0.50001383  0.48781540  0.50563806
grapheneN                               
           1
    12.803180    0.000022    0.001684
     0.000013    7.392043   -0.003916
     0.001978   -0.007987   14.951379
   C    N    Zn
  35   1   1
Direct configuration=   151
   0.16714963  0.16695558  0.24599931
   0.00006988  0.00023491  0.24547047
   0.05577362  0.16694738  0.24556012
   0.22230042  0.00012969  0.24609013
   0.49988542  0.16785259  0.24582198
   0.33370670  0.00011736  0.24599187
   0.38906434  0.16648381  0.24601820
   0.55575192  0.00014128  0.24565647
   0.83287533  0.16711284  0.24584610
   0.66641854  0.00018763  0.24597945
   0.72152983  0.16721846  0.24614172
   0.88849499  0.00017648  0.24557533
   0.16693327  0.50013042  0.24603793
  -0.00001523  0.33350363  0.24530954
   0.05558308  0.50020289  0.24544830
   0.22292067  0.33412489  0.24629906
   0.33438321  0.33389034  0.24636298
   0.39001161  0.50013452  0.24619056
   0.55519262  0.33442920  0.24598691
   0.83306107  0.50019086  0.24552217
   0.66587297  0.33446265  0.24615080
   0.72243298  0.50014920  0.24597487
   0.88881899  0.33329712  0.24543341
   0.16720477  0.83328767  0.24605385
  -0.00003184  0.66695047  0.24533302
   0.05578395  0.83348325  0.24558024
   0.22295868  0.66609267  0.24632219
   0.49985430  0.83238659  0.24575464
   0.33439890  0.66632215  0.24637365
   0.38906891  0.83376390  0.24595659
   0.55521212  0.66583164  0.24601788
   0.83285711  0.83324357  0.24587379
   0.66589206  0.66586326  0.24620566
   0.72154057  0.83313529  0.24613273
   0.88881473  0.66707255  0.24552011
   0.49989320  0.50011740  0.24586168
   0.50000675  0.48782584  0.50570630
grapheneN                               
           1
    12.802834    0.000086    0.003207
     0.000050    7.391821   -0.003695
     0.003756   -0.007541   14.952232
   C    N    Zn
  35   1   1
Direct configuration=   152
   0.16716375  0.16695783  0.24596601
   0.00007067  0.00022358  0.24540449
   0.05577605  0.16693014  0.24549550
   0.22231482  0.00013150  0.24607686
   0.49986889  0.16786079  0.24586661
   0.33374125  0.00012707  0.24604069
   0.38906932  0.16648521  0.24608840
   0.55576670  0.00014064  0.24567840
   0.83287899  0.16709597  0.24580560
   0.66642011  0.00017724  0.24598042
   0.72152688  0.16723850  0.24614757
   0.88850997  0.00016268  0.24555621
   0.16694766  0.50011397  0.24603558
  -0.00002659  0.33348561  0.24522353
   0.05557359  0.50018001  0.24539386
   0.22292742  0.33411687  0.24629933
   0.33437877  0.33387076  0.24641869
   0.39000371  0.50010190  0.24626995
   0.55519267  0.33447528  0.24601983
   0.83304077  0.50022044  0.24543318
   0.66587575  0.33447020  0.24613404
   0.72241435  0.50016958  0.24590103
   0.88881703  0.33328906  0.24533027
   0.16719385  0.83326461  0.24603125
  -0.00004588  0.66694935  0.24527044
   0.05575631  0.83347845  0.24549350
   0.22294431  0.66609291  0.24635130
   0.49987998  0.83238016  0.24579102
   0.33441425  0.66634457  0.24644684
   0.38908461  0.83378059  0.24599464
   0.55522608  0.66584495  0.24607747
   0.83285154  0.83324918  0.24585197
   0.66590878  0.66588363  0.24622380
   0.72152901  0.83313257  0.24615200
   0.88879274  0.66707265  0.24546168
   0.49989647  0.50009437  0.24593706
   0.49998549  0.48785718  0.50591101
grapheneN                               
           1
    12.802787    0.000043    0.003894
     0.000025    7.391805   -0.003585
     0.004559   -0.007318   14.952319
   C    N    Zn
  35   1   1
Direct configuration=   153
   0.16716946  0.16696353  0.24595453
   0.00007438  0.00021513  0.24536862
   0.05577739  0.16692975  0.24546248
   0.22231887  0.00012742  0.24606948
   0.49985306  0.16786948  0.24588103
   0.33375346  0.00013153  0.24606347
   0.38907602  0.16649093  0.24611745
   0.55576312  0.00013239  0.24569306
   0.83288044  0.16708676  0.24578391
   0.66642271  0.00017644  0.24598343
   0.72153068  0.16723973  0.24614663
   0.88850644  0.00016484  0.24555064
   0.16694221  0.50011363  0.24602819
  -0.00003201  0.33347142  0.24519028
   0.05557997  0.50019001  0.24536544
   0.22293668  0.33411689  0.24630520
   0.33437904  0.33387858  0.24644335
   0.39000880  0.50009278  0.24630325
   0.55519251  0.33447098  0.24603504
   0.83304292  0.50020771  0.24539954
   0.66587498  0.33447764  0.24612796
   0.72242145  0.50018351  0.24587531
   0.88880269  0.33328904  0.24528529
   0.16717901  0.83325458  0.24601970
  -0.00004721  0.66693505  0.24525022
   0.05576108  0.83346194  0.24546145
   0.22294765  0.66608938  0.24636413
   0.49989039  0.83238694  0.24580778
   0.33441395  0.66635401  0.24647757
   0.38908977  0.83377565  0.24601899
   0.55522316  0.66584185  0.24609529
   0.83285617  0.83325824  0.24584024
   0.66590391  0.66588680  0.24622686
   0.72152699  0.83313355  0.24616159
   0.88877901  0.66707400  0.24542880
   0.49989522  0.50010803  0.24596929
   0.49997569  0.48786988  0.50600455
grapheneN                               
           1
    12.802758    0.000017    0.004315
     0.000010    7.391795   -0.003518
     0.005050   -0.007182   14.952373
   C    N    Zn
  35   1   1
Direct configuration=   154
   0.16717296  0.16696701  0.24594750
   0.00007665  0.00020996  0.24534665
   0.05577822  0.16692951  0.24544226
   0.22232135  0.00012492  0.24606497
   0.49984337  0.16787481  0.24588987
   0.33376095  0.00013427  0.24607742
   0.38908012  0.16649443  0.24613524
   0.55576093  0.00012734  0.24570204
   0.83288133  0.16708111  0.24577063
   0.66642430  0.00017595  0.24598528
   0.72153300  0.16724049  0.24614605
   0.88850428  0.00016616  0.24554723
   0.16693887  0.50011342  0.24602366
  -0.00003533  0.33346273  0.24516991
   0.05558387  0.50019613  0.24534804
   0.22294235  0.33411690  0.24630879
   0.33437921  0.33388336  0.24645844
   0.39001192  0.50008719  0.24632364
   0.55519242  0.33446835  0.24604436
   0.83304424  0.50019991  0.24537895
   0.66587451  0.33448219  0.24612423
   0.72242579  0.50019204  0.24585956
   0.88879390  0.33328902  0.24525775
   0.16716992  0.83324844  0.24601262
  -0.00004803  0.66692629  0.24523784
   0.05576401  0.83345183  0.24544182
   0.22294970  0.66608721  0.24637198
   0.49989676  0.83239109  0.24581804
   0.33441376  0.66635979  0.24649639
   0.38909293  0.83377263  0.24603391
   0.55522137  0.66583995  0.24610620
   0.83285901  0.83326379  0.24583305
   0.66590093  0.66588874  0.24622873
   0.72152575  0.83313414  0.24616747
   0.88877060  0.66707483  0.24540866
   0.49989446  0.50011639  0.24598902
   0.49996968  0.48787766  0.50606182
grapheneN                               
           1
    12.802700   -0.000035    0.005156
    -0.000021    7.391776   -0.003383
     0.006033   -0.006909   14.952481
   C    N    Zn
  35   1   1
Direct configuration=   155
   0.16717996  0.16697399  0.24593344
   0.00008120  0.00019961  0.24530271
   0.05577986  0.16692903  0.24540182
   0.22232631  0.00011992  0.24605593
   0.49982399  0.16788545  0.24590753
   0.33377591  0.00013974  0.24610532
   0.38908832  0.16650143  0.24617081
   0.55575655  0.00011724  0.24571999
   0.83288311  0.16706982  0.24574406
   0.66642748  0.00017497  0.24598897
   0.72153765  0.16724199  0.24614490
   0.88849995  0.00016880  0.24554041
   0.16693219  0.50011301  0.24601461
  -0.00004197  0.33344536  0.24512919
   0.05559169  0.50020837  0.24531323
   0.22295368  0.33411692  0.24631598
   0.33437954  0.33389294  0.24648863
   0.39001815  0.50007601  0.24636442
   0.55519222  0.33446309  0.24606299
   0.83304688  0.50018433  0.24533776
   0.66587357  0.33449131  0.24611679
   0.72243449  0.50020910  0.24582807
   0.88877634  0.33328899  0.24520266
   0.16715175  0.83323617  0.24599846
  -0.00004966  0.66690877  0.24521309
   0.05576986  0.83343161  0.24540257
   0.22295380  0.66608288  0.24638770
   0.49990951  0.83239940  0.24583855
   0.33441339  0.66637135  0.24653404
   0.38909925  0.83376658  0.24606374
   0.55521780  0.66583615  0.24612802
   0.83286469  0.83327490  0.24581868
   0.66589496  0.66589262  0.24623247
   0.72152327  0.83313534  0.24617921
   0.88875378  0.66707648  0.24536839
   0.49989292  0.50013312  0.24602850
   0.49995767  0.48789321  0.50617638
grapheneN                               
           1
    12.802745    0.000005    0.004506
     0.000003    7.391791   -0.003487
     0.005274   -0.007119   14.952398
   C    N    Zn
  35   1   1
Direct configuration=   156
   0.16717455  0.16696860  0.24594430
   0.00007769  0.00020760  0.24533664
   0.05577859  0.16692940  0.24543305
   0.22232248  0.00012378  0.24606291
   0.49983896  0.16787723  0.24589389
   0.33376435  0.00013551  0.24608377
   0.38908199  0.16649602  0.24614334
   0.55575994  0.00012504  0.24570613
   0.83288173  0.16707854  0.24576458
   0.66642503  0.00017573  0.24598612
   0.72153406  0.16724083  0.24614579
   0.88850329  0.00016676  0.24554567
   0.16693734  0.50011333  0.24602160
  -0.00003685  0.33345878  0.24516064
   0.05558565  0.50019891  0.24534011
   0.22294493  0.33411690  0.24631043
   0.33437928  0.33388554  0.24646532
   0.39001334  0.50008464  0.24633293
   0.55519237  0.33446715  0.24604860
   0.83304484  0.50019636  0.24536957
   0.66587430  0.33448427  0.24612254
   0.72242777  0.50019592  0.24585239
   0.88878990  0.33328901  0.24524521
   0.16716579  0.83324565  0.24600939
  -0.00004840  0.66692230  0.24523221
   0.05576534  0.83344722  0.24543289
   0.22295064  0.66608623  0.24637556
   0.49989967  0.83239298  0.24582271
   0.33441368  0.66636242  0.24650496
   0.38909437  0.83377125  0.24604070
   0.55522056  0.66583908  0.24611117
   0.83286030  0.83326632  0.24582978
   0.66589957  0.66588962  0.24622958
   0.72152519  0.83313442  0.24617014
   0.88876677  0.66707520  0.24539949
   0.49989411  0.50012020  0.24599801
   0.49996695  0.48788120  0.50608790
grapheneN                               
           1
    12.802891   -0.000019    0.004743
    -0.000011    7.391884   -0.003460
     0.005550   -0.007065   14.952040
   C    N    Zn
  35   1   1
Direct configuration=   157
   0.16717854  0.16696711  0.24594481
   0.00008000  0.00019988  0.24532304
   0.05578071  0.16693353  0.24541914
   0.22231853  0.00011637  0.24606115
   0.49984656  0.16787717  0.24589364
   0.33375582  0.00012830  0.24609226
   0.38907744  0.16650202  0.24614880
   0.55575614  0.00013057  0.24571436
   0.83287432  0.16708553  0.24575545
   0.66642275  0.00018367  0.24599309
   0.72153624  0.16723241  0.24613956
   0.88850141  0.00017351  0.24554252
   0.16693697  0.50011832  0.24601660
  -0.00003887  0.33346414  0.24515275
   0.05559025  0.50019949  0.24533104
   0.22294517  0.33412604  0.24631868
   0.33438464  0.33390090  0.24647272
   0.39002080  0.50010863  0.24634072
   0.55519424  0.33445082  0.24605463
   0.83304686  0.50018509  0.24536313
   0.66587790  0.33448925  0.24612227
   0.72243188  0.50018507  0.24585571
   0.88878504  0.33328654  0.24523490
   0.16717220  0.83325286  0.24600578
  -0.00005180  0.66691280  0.24523207
   0.05577217  0.83343226  0.24543062
   0.22295530  0.66608446  0.24637894
   0.49989034  0.83239467  0.24582898
   0.33441004  0.66635289  0.24650271
   0.38910029  0.83376473  0.24605676
   0.55521316  0.66583212  0.24610632
   0.83285879  0.83326695  0.24582491
   0.66588927  0.66588262  0.24622482
   0.72152900  0.83313892  0.24616998
   0.88877369  0.66707157  0.24538249
   0.49989156  0.50013412  0.24600543
   0.49996269  0.48788468  0.50611922
grapheneN                               
           1
    12.803099   -0.000053    0.005080
    -0.000031    7.392016   -0.003421
     0.005945   -0.006986   14.951529
   C    N    Zn
  35   1   1
Direct configuration=   158
   0.16718422  0.16696497  0.24594554
   0.00008329  0.00018888  0.24530365
   0.05578375  0.16693941  0.24539929
   0.22231289  0.00010581  0.24605863
   0.49985741  0.16787709  0.24589330
   0.33374364  0.00011801  0.24610436
   0.38907096  0.16651057  0.24615659
   0.55575073  0.00013844  0.24572610
   0.83286376  0.16709549  0.24574243
   0.66641952  0.00019500  0.24600304
   0.72153934  0.16722039  0.24613068
   0.88849873  0.00018313  0.24553802
   0.16693644  0.50012543  0.24600947
  -0.00004176  0.33347178  0.24514151
   0.05559681  0.50020031  0.24531811
   0.22294551  0.33413908  0.24633046
   0.33439228  0.33392281  0.24648328
   0.39003143  0.50014284  0.24635184
   0.55519689  0.33442752  0.24606322
   0.83304975  0.50016902  0.24535394
   0.66588305  0.33449635  0.24612190
   0.72243774  0.50016960  0.24586044
   0.88877811  0.33328300  0.24522021
   0.16718135  0.83326313  0.24600062
  -0.00005664  0.66689926  0.24523187
   0.05578192  0.83341092  0.24542738
   0.22296196  0.66608193  0.24638375
   0.49987704  0.83239708  0.24583793
   0.33440484  0.66633929  0.24649950
   0.38910873  0.83375543  0.24607966
   0.55520261  0.66582219  0.24609942
   0.83285664  0.83326785  0.24581796
   0.66587459  0.66587264  0.24621803
   0.72153444  0.83314533  0.24616976
   0.88878356  0.66706638  0.24535824
   0.49988793  0.50015396  0.24601601
   0.49995661  0.48788963  0.50616387
grapheneN                               
           1
    12.803350   -0.000017    0.005344
    -0.000010    7.392129   -0.003385
     0.006253   -0.006913   14.951007
   C    N    Zn
  35   1   1
Direct configuration=   159
   0.16718232  0.16697304  0.24594666
   0.00008741  0.00018509  0.24529630
   0.05578187  0.16694147  0.24538556
   0.22231048  0.00011062  0.24605923
   0.49985664  0.16787118  0.24589141
   0.33373888  0.00011503  0.24611438
   0.38906581  0.16651260  0.24615832
   0.55575627  0.00014142  0.24573479
   0.83286127  0.16709637  0.24573208
   0.66641668  0.00019242  0.24601370
   0.72153289  0.16722602  0.24612070
   0.88849929  0.00018838  0.24553067
   0.16694574  0.50012763  0.24600601
  -0.00004128  0.33347913  0.24513988
   0.05559478  0.50019317  0.24531149
   0.22294758  0.33414096  0.24633203
   0.33439490  0.33392608  0.24648590
   0.39003489  0.50015431  0.24635302
   0.55520377  0.33443559  0.24606904
   0.83305383  0.50017175  0.24535082
   0.66588249  0.33448138  0.24612411
   0.72243488  0.50016687  0.24587263
   0.88878035  0.33328153  0.24521788
   0.16719050  0.83325266  0.24599860
  -0.00004927  0.66689521  0.24523376
   0.05578236  0.83340499  0.24543350
   0.22296409  0.66608684  0.24638278
   0.49987147  0.83240011  0.24584604
   0.33440773  0.66634370  0.24649023
   0.38909614  0.83375454  0.24609967
   0.55519589  0.66582626  0.24608672
   0.83286013  0.83326531  0.24581108
   0.66587745  0.66586639  0.24620915
   0.72152661  0.83314076  0.24616617
   0.88878385  0.66706063  0.24534278
   0.49988947  0.50014771  0.24601840
   0.49995193  0.48789283  0.50619452
grapheneN                               
           1
    12.803602    0.000019    0.005609
     0.000010    7.392242   -0.003348
     0.006563   -0.006840   14.950484
   C    N    Zn
  35   1   1
Direct configuration=   160
   0.16718042  0.16698114  0.24594779
   0.00009153  0.00018129  0.24528893
   0.05577998  0.16694354  0.24537179
   0.22230807  0.00011544  0.24605983
   0.49985587  0.16786526  0.24588952
   0.33373410  0.00011205  0.24612443
   0.38906064  0.16651463  0.24616005
   0.55576182  0.00014441  0.24574349
   0.83285877  0.16709724  0.24572169
   0.66641383  0.00018983  0.24602439
   0.72152642  0.16723167  0.24611069
   0.88849985  0.00019364  0.24552330
   0.16695507  0.50012985  0.24600254
  -0.00004080  0.33348651  0.24513826
   0.05559275  0.50018600  0.24530486
   0.22294965  0.33414285  0.24633361
   0.33439752  0.33392936  0.24648852
   0.39003836  0.50016580  0.24635421
   0.55521068  0.33444368  0.24607488
   0.83305792  0.50017449  0.24534771
   0.66588192  0.33446638  0.24612632
   0.72243201  0.50016414  0.24588485
   0.88878259  0.33328005  0.24521554
   0.16719966  0.83324217  0.24599658
  -0.00004188  0.66689115  0.24523565
   0.05578281  0.83339905  0.24543963
   0.22296624  0.66609176  0.24638180
   0.49986588  0.83240314  0.24585416
   0.33441063  0.66634812  0.24648094
   0.38908351  0.83375364  0.24611972
   0.55518915  0.66583034  0.24607399
   0.83286363  0.83326276  0.24580419
   0.66588031  0.66586011  0.24620025
   0.72151875  0.83313617  0.24616256
   0.88878414  0.66705486  0.24532728
   0.49989102  0.50014143  0.24602080
   0.49994724  0.48789603  0.50622525
grapheneN                               
           1
    12.803727   -0.000011    0.005913
    -0.000007    7.392377   -0.003302
     0.006918   -0.006747   14.950065
   C    N    Zn
  35   1   1
Direct configuration=   161
   0.16717723  0.16698962  0.24594930
   0.00009331  0.00018541  0.24528496
   0.05577637  0.16694228  0.24536113
   0.22230610  0.00012547  0.24606342
   0.49985051  0.16787296  0.24588886
   0.33372989  0.00011704  0.24613574
   0.38906832  0.16650087  0.24616117
   0.55574909  0.00013961  0.24575458
   0.83286002  0.16709742  0.24570810
   0.66641491  0.00018192  0.24603536
   0.72152307  0.16722604  0.24609900
   0.88850335  0.00018769  0.24550975
   0.16695017  0.50013040  0.24599554
  -0.00004012  0.33347989  0.24513735
   0.05560159  0.50018442  0.24530116
   0.22295629  0.33414291  0.24633013
   0.33439793  0.33393080  0.24648751
   0.39003749  0.50014881  0.24634857
   0.55520118  0.33443925  0.24608049
   0.83305508  0.50017909  0.24534701
   0.66588573  0.33446559  0.24613228
   0.72243398  0.50016015  0.24589767
   0.88878692  0.33328273  0.24521768
   0.16719807  0.83323882  0.24599723
  -0.00003464  0.66688900  0.24523626
   0.05578805  0.83341017  0.24544817
   0.22297214  0.66608792  0.24637426
   0.49986272  0.83240704  0.24586554
   0.33441399  0.66635597  0.24647648
   0.38907146  0.83376738  0.24614226
   0.55519485  0.66584365  0.24605894
   0.83286018  0.83326283  0.24579552
   0.66588075  0.66585788  0.24618789
   0.72151752  0.83312477  0.24615582
   0.88878649  0.66705746  0.24531307
   0.49989824  0.50013645  0.24601845
   0.49994188  0.48790029  0.50626337
grapheneN                               
           1
    12.803795   -0.000028    0.006078
    -0.000016    7.392451   -0.003277
     0.007110   -0.006696   14.949838
   C    N    Zn
  35   1   1
Direct configuration=   162
   0.16717550  0.16699423  0.24595012
   0.00009427  0.00018764  0.24528281
   0.05577441  0.16694159  0.24535535
   0.22230503  0.00013091  0.24606537
   0.49984759  0.16787714  0.24588850
   0.33372760  0.00011974  0.24614188
   0.38907248  0.16649340  0.24616179
   0.55574217  0.00013701  0.24576059
   0.83286070  0.16709751  0.24570072
   0.66641550  0.00017762  0.24604131
   0.72152125  0.16722299  0.24609265
   0.88850525  0.00018446  0.24550239
   0.16694751  0.50013070  0.24599175
  -0.00003975  0.33347630  0.24513685
   0.05560638  0.50018357  0.24529916
   0.22295990  0.33414294  0.24632824
   0.33439816  0.33393158  0.24648696
   0.39003702  0.50013960  0.24634551
   0.55519602  0.33443685  0.24608353
   0.83305353  0.50018159  0.24534664
   0.66588780  0.33446516  0.24613552
   0.72243505  0.50015799  0.24590462
   0.88878926  0.33328418  0.24521884
   0.16719720  0.83323701  0.24599758
  -0.00003071  0.66688784  0.24523659
   0.05579089  0.83341621  0.24545280
   0.22297534  0.66608583  0.24637017
   0.49986100  0.83240915  0.24587171
   0.33441581  0.66636023  0.24647406
   0.38906491  0.83377483  0.24615449
   0.55519794  0.66585087  0.24605077
   0.83285830  0.83326286  0.24579081
   0.66588098  0.66585667  0.24618118
   0.72151685  0.83311859  0.24615216
   0.88878777  0.66705887  0.24530536
   0.49990216  0.50013374  0.24601717
   0.49993897  0.48790260  0.50628407
grapheneN                               
           1
    12.803858   -0.000020    0.006417
    -0.000012    7.392509   -0.003233
     0.007506   -0.006607   14.949648
   C    N    Zn
  35   1   1
Direct configuration=   163
   0.16717406  0.16698924  0.24594754
   0.00009299  0.00019165  0.24528051
   0.05577718  0.16693714  0.24535092
   0.22229893  0.00013889  0.24607201
   0.49984230  0.16787812  0.24589088
   0.33372328  0.00013305  0.24615546
   0.38907166  0.16649435  0.24616171
   0.55573936  0.00013645  0.24577188
   0.83286532  0.16709290  0.24568399
   0.66640761  0.00016374  0.24604802
   0.72152559  0.16720925  0.24608236
   0.88850536  0.00017721  0.24548332
   0.16695745  0.50012356  0.24598480
  -0.00003726  0.33346819  0.24513444
   0.05560363  0.50018082  0.24530027
   0.22295937  0.33414547  0.24632049
   0.33440113  0.33391280  0.24648133
   0.39003868  0.50012750  0.24633380
   0.55519734  0.33443736  0.24608733
   0.83305524  0.50018643  0.24535174
   0.66587830  0.33446721  0.24614415
   0.72243721  0.50015415  0.24591363
   0.88878879  0.33328895  0.24522241
   0.16719540  0.83324820  0.24600114
  -0.00002733  0.66689409  0.24523441
   0.05579492  0.83342638  0.24546101
   0.22297726  0.66609097  0.24635695
   0.49985187  0.83241371  0.24588547
   0.33441687  0.66635368  0.24647503
   0.38906555  0.83378650  0.24617646
   0.55520659  0.66585904  0.24603942
   0.83285552  0.83326007  0.24577777
   0.66587992  0.66585488  0.24616698
   0.72152262  0.83311369  0.24614628
   0.88879200  0.66707177  0.24529721
   0.49990323  0.50013541  0.24601006
   0.49993213  0.48790718  0.50632884
grapheneN                               
           1
    12.803906   -0.000014    0.006676
    -0.000009    7.392553   -0.003200
     0.007809   -0.006540   14.949502
   C    N    Zn
  35   1   1
Direct configuration=   164
   0.16717296  0.16698542  0.24594556
   0.00009201  0.00019472  0.24527875
   0.05577931  0.16693374  0.24534754
   0.22229427  0.00014498  0.24607708
   0.49983826  0.16787886  0.24589270
   0.33371997  0.00014323  0.24616583
   0.38907103  0.16649507  0.24616164
   0.55573722  0.00013602  0.24578052
   0.83286885  0.16708937  0.24567120
   0.66640157  0.00015313  0.24605315
   0.72152890  0.16719876  0.24607449
   0.88850544  0.00017167  0.24546875
   0.16696505  0.50011810  0.24597949
  -0.00003535  0.33346199  0.24513260
   0.05560152  0.50017872  0.24530112
   0.22295897  0.33414740  0.24631457
   0.33440341  0.33389844  0.24647702
   0.39003994  0.50011826  0.24632486
   0.55519836  0.33443775  0.24609023
   0.83305654  0.50019013  0.24535563
   0.66587104  0.33446879  0.24615074
   0.72243886  0.50015122  0.24592051
   0.88878843  0.33329259  0.24522513
   0.16719403  0.83325676  0.24600386
  -0.00002475  0.66689886  0.24523275
   0.05579800  0.83343415  0.24546729
   0.22297872  0.66609489  0.24634685
   0.49984489  0.83241719  0.24589599
   0.33441768  0.66634867  0.24647577
   0.38906604  0.83379542  0.24619324
   0.55521320  0.66586529  0.24603075
   0.83285339  0.83325794  0.24576780
   0.66587910  0.66585351  0.24615613
   0.72152703  0.83310995  0.24614179
   0.88879523  0.66708163  0.24529098
   0.49990405  0.50013669  0.24600463
   0.49992691  0.48791068  0.50636306
grapheneN                               
           1
    12.803956   -0.000026    0.007058
    -0.000016    7.392488   -0.003156
     0.008255   -0.006451   14.949575
   C    N    Zn
  35   1   1
Direct configuration=   165
   0.16717287  0.16699043  0.24594232
   0.00009029  0.00019249  0.24527680
   0.05578274  0.16692902  0.24534751
   0.22229208  0.00014745  0.24608607
   0.49984084  0.16787377  0.24589843
   0.33371362  0.00014551  0.24617578
   0.38906409  0.16649927  0.24616168
   0.55573555  0.00013901  0.24579274
   0.83287138  0.16708298  0.24565293
   0.66639953  0.00014389  0.24605402
   0.72152802  0.16718850  0.24606785
   0.88850378  0.00016953  0.24544646
   0.16696409  0.50012649  0.24597041
  -0.00003326  0.33346531  0.24513239
   0.05559982  0.50017512  0.24530444
   0.22295914  0.33414311  0.24631224
   0.33440525  0.33389679  0.24646878
   0.39004419  0.50012092  0.24631215
   0.55519861  0.33444081  0.24609221
   0.83306089  0.50019311  0.24536213
   0.66587445  0.33445939  0.24616029
   0.72243299  0.50014575  0.24592181
   0.88878763  0.33329181  0.24522771
   0.16719541  0.83326878  0.24600953
  -0.00002398  0.66690916  0.24522931
   0.05580088  0.83343836  0.24547171
   0.22297778  0.66609284  0.24633211
   0.49984599  0.83241084  0.24590826
   0.33441845  0.66634008  0.24647945
   0.38906803  0.83379904  0.24621141
   0.55520881  0.66586587  0.24602360
   0.83285702  0.83325830  0.24575076
   0.66588478  0.66585221  0.24614593
   0.72152666  0.83310843  0.24613546
   0.88879851  0.66708764  0.24528790
   0.49990358  0.50014341  0.24599461
   0.49991952  0.48791456  0.50641282
grapheneN                               
           1
    12.804015   -0.000041    0.007503
    -0.000025    7.392412   -0.003105
     0.008774   -0.006349   14.949660
   C    N    Zn
  35   1   1
Direct configuration=   166
   0.16717277  0.16699625  0.24593855
   0.00008830  0.00018989  0.24527454
   0.05578675  0.16692354  0.24534748
   0.22228953  0.00015032  0.24609653
   0.49984384  0.16786784  0.24590511
   0.33370623  0.00014817  0.24618735
   0.38905602  0.16650416  0.24616171
   0.55573361  0.00014249  0.24580695
   0.83287433  0.16707555  0.24563166
   0.66639716  0.00013314  0.24605504
   0.72152700  0.16717656  0.24606013
   0.88850185  0.00016704  0.24542052
   0.16696298  0.50013625  0.24595986
  -0.00003083  0.33346916  0.24513213
   0.05559784  0.50017093  0.24530831
   0.22295933  0.33413813  0.24630952
   0.33440740  0.33389486  0.24645919
   0.39004913  0.50012402  0.24629737
   0.55519891  0.33444437  0.24609452
   0.83306596  0.50019658  0.24536969
   0.66587842  0.33444845  0.24617139
   0.72242616  0.50013940  0.24592333
   0.88878671  0.33329090  0.24523071
   0.16719702  0.83328276  0.24601613
  -0.00002307  0.66692114  0.24522530
   0.05580422  0.83344326  0.24547685
   0.22297668  0.66609046  0.24631495
   0.49984727  0.83240346  0.24592254
   0.33441936  0.66633007  0.24648374
   0.38907034  0.83380327  0.24623254
   0.55520371  0.66586654  0.24601528
   0.83286124  0.83325872  0.24573093
   0.66589138  0.66585070  0.24613407
   0.72152623  0.83310666  0.24612810
   0.88880233  0.66709464  0.24528432
   0.49990303  0.50015122  0.24598296
   0.49991092  0.48791906  0.50647072
grapheneN                               
           1
    12.803908   -0.000043    0.007900
    -0.000026    7.392321   -0.003070
     0.009238   -0.006278   14.949970
   C    N    Zn
  35   1   1
Direct configuration=   167
   0.16717380  0.16700298  0.24593714
   0.00008918  0.00018657  0.24527125
   0.05578133  0.16692978  0.24534815
   0.22229108  0.00015205  0.24610661
   0.49984374  0.16786965  0.24591381
   0.33370494  0.00014533  0.24619359
   0.38905721  0.16649656  0.24616301
   0.55573526  0.00013757  0.24582008
   0.83286951  0.16707307  0.24561266
   0.66639910  0.00013393  0.24605073
   0.72152608  0.16716937  0.24605693
   0.88851043  0.00017154  0.24539921
   0.16695868  0.50013555  0.24595016
  -0.00003252  0.33346825  0.24513217
   0.05559809  0.50018063  0.24531108
   0.22295998  0.33414339  0.24630903
   0.33440612  0.33391329  0.24645066
   0.39005076  0.50013123  0.24628490
   0.55519484  0.33443775  0.24609555
   0.83306408  0.50019476  0.24537648
   0.66588471  0.33443726  0.24617684
   0.72242843  0.50013503  0.24591874
   0.88878945  0.33328582  0.24522840
   0.16720031  0.83328054  0.24602233
  -0.00002136  0.66692255  0.24522217
   0.05580415  0.83344375  0.24547722
   0.22297410  0.66610691  0.24630721
   0.49985247  0.83239970  0.24593393
   0.33442016  0.66633373  0.24648682
   0.38906758  0.83379330  0.24624754
   0.55519897  0.66585868  0.24601626
   0.83286303  0.83326206  0.24571063
   0.66588994  0.66584747  0.24612766
   0.72152614  0.83310300  0.24611916
   0.88880389  0.66709101  0.24528406
   0.49990393  0.50015357  0.24597159
   0.49990247  0.48792239  0.50652625
grapheneN                               
           1
    12.803788   -0.000045    0.008349
    -0.000027    7.392217   -0.003030
     0.009762   -0.006197   14.950320
   C    N    Zn
  35   1   1
Direct configuration=   168
   0.16717495  0.16701059  0.24593556
   0.00009017  0.00018280  0.24526754
   0.05577521  0.16693684  0.24534891
   0.22229283  0.00015402  0.24611800
   0.49984363  0.16787169  0.24592366
   0.33370347  0.00014212  0.24620065
   0.38905856  0.16648796  0.24616448
   0.55573713  0.00013200  0.24583494
   0.83286406  0.16707026  0.24559116
   0.66640131  0.00013482  0.24604585
   0.72152505  0.16716123  0.24605332
   0.88852014  0.00017663  0.24537511
   0.16695382  0.50013476  0.24593919
  -0.00003443  0.33346721  0.24513222
   0.05559837  0.50019159  0.24531420
   0.22296072  0.33414934  0.24630847
   0.33440466  0.33393413  0.24644101
   0.39005262  0.50013938  0.24627079
   0.55519023  0.33443026  0.24609671
   0.83306195  0.50019270  0.24538415
   0.66589182  0.33442460  0.24618301
   0.72243098  0.50013009  0.24591355
   0.88879255  0.33328008  0.24522578
   0.16720403  0.83327802  0.24602933
  -0.00001943  0.66692414  0.24521862
   0.05580407  0.83344431  0.24547764
   0.22297119  0.66612551  0.24629845
   0.49985835  0.83239545  0.24594681
   0.33442107  0.66633787  0.24649030
   0.38906445  0.83378203  0.24626451
   0.55519360  0.66584979  0.24601738
   0.83286506  0.83326583  0.24568766
   0.66588832  0.66584382  0.24612042
   0.72152602  0.83309885  0.24610905
   0.88880566  0.66708689  0.24528377
   0.49990494  0.50015622  0.24595873
   0.49989291  0.48792615  0.50658906
grapheneN                               
           1
    12.803545   -0.000006    0.008828
    -0.000005    7.392155   -0.003003
     0.010321   -0.006141   14.950731
   C    N    Zn
  35   1   1
Direct configuration=   169
   0.16717244  0.16700620  0.24593651
   0.00009782  0.00018737  0.24526013
   0.05577522  0.16694404  0.24535112
   0.22229516  0.00016014  0.24612830
   0.49983836  0.16786850  0.24593608
   0.33371074  0.00013138  0.24620569
   0.38905950  0.16649634  0.24616603
   0.55574382  0.00012360  0.24584931
   0.83286385  0.16707345  0.24557325
   0.66640323  0.00013417  0.24603647
   0.72152742  0.16716047  0.24605144
   0.88851946  0.00018245  0.24535428
   0.16695508  0.50014722  0.24593114
  -0.00003868  0.33347132  0.24513250
   0.05559873  0.50020040  0.24531377
   0.22295974  0.33416992  0.24630623
   0.33440805  0.33394520  0.24643389
   0.39004716  0.50014942  0.24626090
   0.55520001  0.33442707  0.24609628
   0.83306061  0.50018333  0.24538895
   0.66588321  0.33441980  0.24618168
   0.72243801  0.50012556  0.24590350
   0.88878857  0.33327520  0.24522027
   0.16720216  0.83327655  0.24603541
  -0.00002040  0.66691661  0.24521967
   0.05580463  0.83343960  0.24547288
   0.22297010  0.66612239  0.24629907
   0.49985692  0.83239431  0.24595943
   0.33441654  0.66635363  0.24649062
   0.38906573  0.83377326  0.24627638
   0.55520349  0.66584268  0.24602347
   0.83286810  0.83326504  0.24566575
   0.66587904  0.66583481  0.24611728
   0.72152785  0.83309561  0.24609334
   0.88880200  0.66707965  0.24528413
   0.49990445  0.50014439  0.24594669
   0.49988193  0.48792888  0.50665816
grapheneN                               
           1
    12.803317    0.000031    0.009280
     0.000016    7.392095   -0.002977
     0.010848   -0.006089   14.951118
   C    N    Zn
  35   1   1
Direct configuration=   170
   0.16717007  0.16700207  0.24593740
   0.00010502  0.00019167  0.24525315
   0.05577523  0.16695081  0.24535321
   0.22229736  0.00016591  0.24613800
   0.49983340  0.16786550  0.24594777
   0.33371757  0.00012127  0.24621043
   0.38906039  0.16650422  0.24616749
   0.55575011  0.00011571  0.24586283
   0.83286364  0.16707645  0.24555639
   0.66640505  0.00013356  0.24602764
   0.72152965  0.16715976  0.24604966
   0.88851881  0.00018792  0.24533468
   0.16695627  0.50015894  0.24592356
  -0.00004269  0.33347519  0.24513277
   0.05559907  0.50020870  0.24531336
   0.22295881  0.33418928  0.24630413
   0.33441123  0.33395563  0.24642719
   0.39004203  0.50015887  0.24625158
   0.55520922  0.33442406  0.24609587
   0.83305935  0.50017451  0.24539346
   0.66587510  0.33441528  0.24618043
   0.72244462  0.50012131  0.24589405
   0.88878483  0.33327061  0.24521509
   0.16720039  0.83327516  0.24604113
  -0.00002131  0.66690953  0.24522066
   0.05580516  0.83343518  0.24546841
   0.22296908  0.66611946  0.24629965
   0.49985557  0.83239324  0.24597130
   0.33441228  0.66636846  0.24649092
   0.38906694  0.83376501  0.24628755
   0.55521280  0.66583600  0.24602921
   0.83287095  0.83326430  0.24564513
   0.66587031  0.66582633  0.24611433
   0.72152957  0.83309256  0.24607856
   0.88879855  0.66707283  0.24528448
   0.49990400  0.50013325  0.24593536
   0.49987159  0.48793145  0.50672318
grapheneN                               
           1
    12.803180    0.000030    0.009648
     0.000016    7.392059   -0.002953
     0.011278   -0.006039   14.951353
   C    N    Zn
  35   1   1
Direct configuration=   171
   0.16717045  0.16700684  0.24594023
   0.00010491  0.00019476  0.24524562
   0.05577779  0.16695484  0.24535507
   0.22229956  0.00016631  0.24614480
   0.49983447  0.16786102  0.24595795
   0.33372218  0.00012412  0.24621328
   0.38906183  0.16650909  0.24616987
   0.55574994  0.00011313  0.24587317
   0.83286485  0.16707836  0.24554511
   0.66640949  0.00013079  0.24602024
   0.72152976  0.16716258  0.24604758
   0.88851776  0.00019010  0.24531998
   0.16695761  0.50016973  0.24591970
  -0.00004492  0.33348223  0.24513311
   0.05559685  0.50020161  0.24531140
   0.22295920  0.33419368  0.24630000
   0.33441007  0.33395516  0.24642193
   0.39003934  0.50016667  0.24624618
   0.55521105  0.33442078  0.24609516
   0.83305939  0.50016902  0.24539467
   0.66587625  0.33441832  0.24617502
   0.72244339  0.50011673  0.24588607
   0.88878205  0.33327016  0.24521034
   0.16719839  0.83327718  0.24604545
  -0.00002410  0.66690776  0.24522169
   0.05580548  0.83343258  0.24546361
   0.22297132  0.66611508  0.24630274
   0.49985685  0.83238944  0.24598149
   0.33440783  0.66637461  0.24649033
   0.38907007  0.83376876  0.24629295
   0.55521327  0.66583009  0.24603622
   0.83287184  0.83326208  0.24562983
   0.66587233  0.66582047  0.24611309
   0.72152894  0.83308806  0.24606595
   0.88879632  0.66706772  0.24528458
   0.49990463  0.50012696  0.24592839
   0.49986361  0.48793318  0.50677722
grapheneN                               
           1
    12.802986    0.000030    0.010170
     0.000016    7.392006   -0.002918
     0.011887   -0.005969   14.951687
   C    N    Zn
  35   1   1
Direct configuration=   172
   0.16717098  0.16701359  0.24594424
   0.00010475  0.00019913  0.24523496
   0.05578141  0.16696056  0.24535770
   0.22230268  0.00016687  0.24615444
   0.49983597  0.16785467  0.24597236
   0.33372870  0.00012816  0.24621732
   0.38906388  0.16651599  0.24617324
   0.55574968  0.00010948  0.24588780
   0.83286657  0.16708108  0.24552913
   0.66641578  0.00012687  0.24600976
   0.72152993  0.16716658  0.24604463
   0.88851628  0.00019320  0.24529915
   0.16695951  0.50018501  0.24591423
  -0.00004808  0.33349221  0.24513359
   0.05559371  0.50019157  0.24530862
   0.22295976  0.33419991  0.24629416
   0.33440842  0.33395450  0.24641448
   0.39003553  0.50017771  0.24623853
   0.55521364  0.33441613  0.24609414
   0.83305944  0.50016124  0.24539639
   0.66587788  0.33442262  0.24616737
   0.72244166  0.50011025  0.24587477
   0.88877810  0.33326952  0.24520361
   0.16719555  0.83328004  0.24605156
  -0.00002805  0.66690525  0.24522314
   0.05580593  0.83342890  0.24545682
   0.22297449  0.66610887  0.24630711
   0.49985865  0.83238406  0.24599592
   0.33440153  0.66638332  0.24648949
   0.38907451  0.83377406  0.24630061
   0.55521393  0.66582172  0.24604615
   0.83287310  0.83325893  0.24560815
   0.66587520  0.66581217  0.24611135
   0.72152805  0.83308168  0.24604810
   0.88879314  0.66706047  0.24528472
   0.49990553  0.50011805  0.24591850
   0.49985230  0.48793562  0.50685378
grapheneN                               
           1
    12.802597    0.000029    0.011215
     0.000015    7.391902   -0.002849
     0.013106   -0.005828   14.952354
   C    N    Zn
  35   1   1
Direct configuration=   173
   0.16717204  0.16702709  0.24595226
   0.00010443  0.00020788  0.24521363
   0.05578865  0.16697198  0.24536296
   0.22230891  0.00016799  0.24617372
   0.49983898  0.16784196  0.24600118
   0.33374174  0.00013623  0.24622540
   0.38906798  0.16652978  0.24617998
   0.55574918  0.00010219  0.24591708
   0.83287001  0.16708652  0.24549717
   0.66642836  0.00011903  0.24598879
   0.72153025  0.16717458  0.24603872
   0.88851331  0.00019939  0.24525751
   0.16696332  0.50021556  0.24590329
  -0.00005441  0.33351216  0.24513455
   0.05558743  0.50017150  0.24530306
   0.22296088  0.33421236  0.24628248
   0.33440512  0.33395318  0.24639957
   0.39002791  0.50019981  0.24622322
   0.55521881  0.33440683  0.24609211
   0.83305955  0.50014567  0.24539983
   0.66588114  0.33443123  0.24615206
   0.72243820  0.50009729  0.24585216
   0.88877021  0.33326824  0.24519015
   0.16718987  0.83328576  0.24606378
  -0.00003595  0.66690024  0.24522604
   0.05580684  0.83342155  0.24544323
   0.22298083  0.66609645  0.24631586
   0.49986226  0.83237330  0.24602478
   0.33438891  0.66640074  0.24648782
   0.38908338  0.83378467  0.24631591
   0.55521526  0.66580497  0.24606600
   0.83287562  0.83325263  0.24556481
   0.66588093  0.66579557  0.24610785
   0.72152629  0.83306893  0.24601239
   0.88878680  0.66704598  0.24528500
   0.49990734  0.50010022  0.24589873
   0.49982968  0.48794052  0.50700691
grapheneN                               
           1
    12.802855    0.000030    0.010522
     0.000015    7.391971   -0.002895
     0.012297   -0.005922   14.951911
   C    N    Zn
  35   1   1
Direct configuration=   174
   0.16717134  0.16701813  0.24594694
   0.00010464  0.00020208  0.24522778
   0.05578385  0.16696440  0.24535947
   0.22230478  0.00016725  0.24616093
   0.49983699  0.16785039  0.24598206
   0.33373309  0.00013087  0.24622004
   0.38906526  0.16652063  0.24617551
   0.55574951  0.00010703  0.24589766
   0.83286773  0.16708291  0.24551838
   0.66642001  0.00012423  0.24600270
   0.72153004  0.16716927  0.24604264
   0.88851528  0.00019528  0.24528514
   0.16696079  0.50019529  0.24591055
  -0.00005021  0.33349893  0.24513391
   0.05559160  0.50018482  0.24530674
   0.22296014  0.33420410  0.24629023
   0.33440731  0.33395405  0.24640946
   0.39003297  0.50018515  0.24623338
   0.55521538  0.33441300  0.24609346
   0.83305948  0.50015600  0.24539755
   0.66587897  0.33442552  0.24616222
   0.72244050  0.50010589  0.24586716
   0.88877545  0.33326909  0.24519908
   0.16719364  0.83328196  0.24605567
  -0.00003071  0.66690356  0.24522412
   0.05580624  0.83342643  0.24545225
   0.22297662  0.66610469  0.24631006
   0.49985987  0.83238044  0.24600563
   0.33439728  0.66638918  0.24648893
   0.38907749  0.83377763  0.24630576
   0.55521438  0.66581608  0.24605283
   0.83287394  0.83325680  0.24559357
   0.66587713  0.66580658  0.24611017
   0.72152746  0.83307739  0.24603608
   0.88879101  0.66705560  0.24528481
   0.49990614  0.50011205  0.24591185
   0.49984470  0.48793727  0.50690532
grapheneN                               
           1
    12.802897    0.000011    0.011024
     0.000004    7.391988   -0.002849
     0.012884   -0.005830   14.951830
   C    N    Zn
  35   1   1
Direct configuration=   175
   0.16717729  0.16703181  0.24595380
   0.00009808  0.00020386  0.24521513
   0.05578415  0.16696782  0.24536125
   0.22230775  0.00015526  0.24616655
   0.49984606  0.16784645  0.24599588
   0.33373374  0.00015027  0.24622417
   0.38906792  0.16651602  0.24617968
   0.55574687  0.00010612  0.24591026
   0.83286640  0.16708143  0.24550663
   0.66642212  0.00012089  0.24599452
   0.72152971  0.16717243  0.24603581
   0.88852171  0.00019015  0.24526935
   0.16695645  0.50018687  0.24590744
  -0.00005035  0.33349702  0.24513380
   0.05559027  0.50018840  0.24530375
   0.22296004  0.33419674  0.24628151
   0.33440379  0.33395946  0.24640459
   0.39003266  0.50018500  0.24622874
   0.55520715  0.33440592  0.24609185
   0.83305637  0.50015474  0.24539385
   0.66588702  0.33442880  0.24615192
   0.72244045  0.50011334  0.24585997
   0.88877473  0.33327508  0.24519469
   0.16719378  0.83328068  0.24605898
  -0.00003523  0.66690276  0.24522462
   0.05580169  0.83342942  0.24544550
   0.22297531  0.66611694  0.24631670
   0.49987071  0.83236720  0.24601963
   0.33439982  0.66638792  0.24648790
   0.38907947  0.83379321  0.24630298
   0.55520948  0.66580984  0.24606224
   0.83287021  0.83325246  0.24557527
   0.66588721  0.66580292  0.24610868
   0.72152912  0.83306716  0.24602049
   0.88879028  0.66705304  0.24528350
   0.49990421  0.50011433  0.24590786
   0.49983361  0.48793823  0.50698051
grapheneN                               
           1
    12.802933   -0.000005    0.011456
    -0.000005    7.392002   -0.002810
     0.013389   -0.005751   14.951761
   C    N    Zn
  35   1   1
Direct configuration=   176
   0.16718241  0.16704358  0.24595971
   0.00009244  0.00020540  0.24520425
   0.05578441  0.16697077  0.24536278
   0.22231031  0.00014494  0.24617138
   0.49985387  0.16784306  0.24600777
   0.33373430  0.00016696  0.24622773
   0.38907021  0.16651206  0.24618327
   0.55574459  0.00010534  0.24592110
   0.83286526  0.16708016  0.24549651
   0.66642395  0.00011801  0.24598747
   0.72152943  0.16717516  0.24602993
   0.88852725  0.00018574  0.24525577
   0.16695272  0.50017962  0.24590477
  -0.00005047  0.33349539  0.24513370
   0.05558912  0.50019149  0.24530118
   0.22295995  0.33419041  0.24627401
   0.33440076  0.33396411  0.24640040
   0.39003240  0.50018488  0.24622476
   0.55520007  0.33439982  0.24609046
   0.83305370  0.50015365  0.24539067
   0.66589395  0.33443163  0.24614305
   0.72244041  0.50011974  0.24585379
   0.88877411  0.33328023  0.24519091
   0.16719391  0.83327957  0.24606183
  -0.00003913  0.66690207  0.24522506
   0.05579778  0.83343200  0.24543970
   0.22297418  0.66612747  0.24632242
   0.49988004  0.83235581  0.24603168
   0.33440200  0.66638684  0.24648701
   0.38908118  0.83380663  0.24630059
   0.55520526  0.66580446  0.24607034
   0.83286699  0.83324873  0.24555953
   0.66589588  0.66579976  0.24610739
   0.72153055  0.83305835  0.24600707
   0.88878964  0.66705084  0.24528236
   0.49990255  0.50011629  0.24590443
   0.49982406  0.48793906  0.50704522
grapheneN                               
           1
    12.803186    0.000005    0.011940
     0.000000    7.392076   -0.002758
     0.013955   -0.005645   14.951316
   C    N    Zn
  35   1   1
Direct configuration=   177
   0.16718737  0.16703542  0.24596718
   0.00009559  0.00020238  0.24519334
   0.05578499  0.16697340  0.24536122
   0.22230767  0.00015440  0.24617399
   0.49985768  0.16784045  0.24601910
   0.33373072  0.00017933  0.24623115
   0.38907079  0.16652607  0.24618955
   0.55575275  0.00009959  0.24593080
   0.83286533  0.16707444  0.24549112
   0.66641789  0.00011575  0.24598232
   0.72153121  0.16717147  0.24601705
   0.88851875  0.00017087  0.24524923
   0.16695018  0.50016618  0.24590527
  -0.00004751  0.33348609  0.24513198
   0.05558913  0.50020203  0.24529863
   0.22295976  0.33418364  0.24626397
   0.33440335  0.33396459  0.24639771
   0.39003393  0.50017448  0.24622289
   0.55519891  0.33440076  0.24608810
   0.83305221  0.50016200  0.24538078
   0.66588993  0.33443176  0.24613072
   0.72244535  0.50013028  0.24585018
   0.88877513  0.33328282  0.24518805
   0.16719369  0.83327768  0.24606200
  -0.00003978  0.66690703  0.24522303
   0.05579089  0.83343051  0.24543530
   0.22296931  0.66613434  0.24632918
   0.49987971  0.83235280  0.24604486
   0.33441171  0.66639064  0.24648553
   0.38908597  0.83381263  0.24629134
   0.55521005  0.66580628  0.24607788
   0.83286598  0.83324026  0.24554730
   0.66589752  0.66580215  0.24610499
   0.72153415  0.83305516  0.24599424
   0.88878796  0.66705317  0.24527750
   0.49989746  0.50012115  0.24590751
   0.49981432  0.48793800  0.50711505
grapheneN                               
           1
    12.803433    0.000014    0.012413
     0.000006    7.392148   -0.002707
     0.014508   -0.005542   14.950882
   C    N    Zn
  35   1   1
Direct configuration=   178
   0.16719222  0.16702744  0.24597449
   0.00009867  0.00019942  0.24518267
   0.05578556  0.16697597  0.24535968
   0.22230508  0.00016365  0.24617653
   0.49986140  0.16783790  0.24603018
   0.33372723  0.00019142  0.24623450
   0.38907135  0.16653976  0.24619570
   0.55576072  0.00009397  0.24594028
   0.83286539  0.16706885  0.24548585
   0.66641197  0.00011355  0.24597728
   0.72153295  0.16716786  0.24600446
   0.88851044  0.00015633  0.24524283
   0.16694771  0.50015304  0.24590575
  -0.00004463  0.33347701  0.24513031
   0.05558914  0.50021233  0.24529613
   0.22295957  0.33417702  0.24625415
   0.33440589  0.33396507  0.24639508
   0.39003543  0.50016431  0.24622106
   0.55519778  0.33440168  0.24608579
   0.83305076  0.50017016  0.24537111
   0.66588600  0.33443189  0.24611866
   0.72245019  0.50014059  0.24584664
   0.88877613  0.33328536  0.24518526
   0.16719348  0.83327584  0.24606217
  -0.00004042  0.66691187  0.24522105
   0.05578416  0.83342905  0.24543100
   0.22296456  0.66614104  0.24633579
   0.49987939  0.83234986  0.24605773
   0.33442119  0.66639436  0.24648408
   0.38909064  0.83381849  0.24628230
   0.55521473  0.66580806  0.24608524
   0.83286499  0.83323199  0.24553535
   0.66589912  0.66580449  0.24610265
   0.72153767  0.83305204  0.24598171
   0.88878631  0.66705546  0.24527274
   0.49989249  0.50012591  0.24591052
   0.49980480  0.48793696  0.50718329
grapheneN                               
           1
    12.803768   -0.000025    0.012964
    -0.000017    7.392257   -0.002640
     0.015152   -0.005407   14.950270
   C    N    Zn
  35   1   1
Direct configuration=   179
   0.16718779  0.16700919  0.24597799
   0.00009851  0.00019711  0.24517253
   0.05578999  0.16696699  0.24535464
   0.22230352  0.00016340  0.24617570
   0.49985863  0.16783913  0.24604059
   0.33372632  0.00018848  0.24623947
   0.38907515  0.16653861  0.24620617
   0.55576535  0.00008776  0.24594992
   0.83286624  0.16706279  0.24548385
   0.66641736  0.00011066  0.24597499
   0.72152946  0.16716368  0.24598305
   0.88850878  0.00015131  0.24523722
   0.16694919  0.50015473  0.24590856
  -0.00004288  0.33348187  0.24512617
   0.05558522  0.50019813  0.24529337
   0.22296176  0.33418439  0.24624916
   0.33440878  0.33396450  0.24639356
   0.39003727  0.50016612  0.24622171
   0.55520231  0.33441291  0.24608257
   0.83305799  0.50018391  0.24535712
   0.66588398  0.33443302  0.24610552
   0.72244466  0.50012935  0.24584204
   0.88877829  0.33327926  0.24518165
   0.16718892  0.83328796  0.24606308
  -0.00004354  0.66691646  0.24521845
   0.05578515  0.83342863  0.24542713
   0.22296778  0.66612991  0.24634217
   0.49987453  0.83235671  0.24606874
   0.33442422  0.66640157  0.24648115
   0.38909117  0.83382677  0.24627483
   0.55521885  0.66581414  0.24608676
   0.83286383  0.83322336  0.24552583
   0.66589499  0.66581505  0.24609876
   0.72153544  0.83306103  0.24596946
   0.88878686  0.66705927  0.24526143
   0.49989353  0.50012618  0.24592039
   0.49979465  0.48793566  0.50726428
grapheneN                               
           1
    12.804097   -0.000065    0.013505
    -0.000040    7.392365   -0.002574
     0.015785   -0.005274   14.949670
   C    N    Zn
  35   1   1
Direct configuration=   180
   0.16718344  0.16699126  0.24598144
   0.00009835  0.00019483  0.24516257
   0.05579435  0.16695816  0.24534969
   0.22230198  0.00016316  0.24617487
   0.49985591  0.16784034  0.24605082
   0.33372543  0.00018559  0.24624435
   0.38907888  0.16653748  0.24621645
   0.55576990  0.00008165  0.24595940
   0.83286708  0.16705684  0.24548187
   0.66642266  0.00010782  0.24597274
   0.72152603  0.16715958  0.24596202
   0.88850715  0.00014638  0.24523170
   0.16695064  0.50015638  0.24591131
  -0.00004116  0.33348664  0.24512212
   0.05558136  0.50018419  0.24529065
   0.22296390  0.33419163  0.24624427
   0.33441161  0.33396394  0.24639205
   0.39003908  0.50016789  0.24622236
   0.55520676  0.33442394  0.24607941
   0.83306510  0.50019743  0.24534338
   0.66588200  0.33443412  0.24609262
   0.72243924  0.50011831  0.24583753
   0.88878040  0.33327327  0.24517810
   0.16718443  0.83329986  0.24606398
  -0.00004659  0.66692098  0.24521589
   0.05578613  0.83342822  0.24542333
   0.22297093  0.66611897  0.24634843
   0.49986975  0.83236344  0.24607956
   0.33442720  0.66640865  0.24647827
   0.38909169  0.83383491  0.24626749
   0.55522290  0.66582011  0.24608825
   0.83286270  0.83321489  0.24551649
   0.66589094  0.66582543  0.24609493
   0.72153325  0.83306987  0.24595742
   0.88878741  0.66706301  0.24525032
   0.49989455  0.50012645  0.24593008
   0.49978467  0.48793438  0.50734384
grapheneN                               
           1
    12.804277   -0.000068    0.014004
    -0.000042    7.392450   -0.002511
     0.016368   -0.005147   14.949289
   C    N    Zn
  35   1   1
Direct configuration=   181
   0.16718033  0.16699005  0.24598023
   0.00009093  0.00018991  0.24515534
   0.05579270  0.16694834  0.24534475
   0.22230296  0.00015382  0.24617300
   0.49985908  0.16784925  0.24605675
   0.33372587  0.00018410  0.24624689
   0.38908039  0.16652574  0.24622737
   0.55576542  0.00009355  0.24596689
   0.83286530  0.16705437  0.24548027
   0.66642815  0.00011238  0.24597228
   0.72152604  0.16716147  0.24594356
   0.88851141  0.00014660  0.24522744
   0.16695236  0.50016124  0.24591451
  -0.00004105  0.33348407  0.24511727
   0.05558070  0.50018537  0.24528948
   0.22296525  0.33419226  0.24624467
   0.33441240  0.33396485  0.24639243
   0.39004123  0.50017819  0.24622483
   0.55520717  0.33442928  0.24607731
   0.83306723  0.50019324  0.24533057
   0.66588376  0.33443087  0.24608148
   0.72243651  0.50011377  0.24583150
   0.88878211  0.33327132  0.24517385
   0.16718250  0.83328845  0.24606307
  -0.00004624  0.66691526  0.24521277
   0.05578966  0.83342938  0.24542043
   0.22297564  0.66611692  0.24635239
   0.49987354  0.83236873  0.24608466
   0.33442422  0.66640971  0.24647524
   0.38908843  0.83383804  0.24626702
   0.55521904  0.66582202  0.24608679
   0.83286034  0.83321718  0.24550959
   0.66588820  0.66582851  0.24609071
   0.72153231  0.83307453  0.24594909
   0.88878901  0.66706604  0.24523882
   0.49990106  0.50012827  0.24594049
   0.49977607  0.48793286  0.50741628
grapheneN                               
           1
    12.804534   -0.000072    0.014718
    -0.000045    7.392572   -0.002421
     0.017202   -0.004965   14.948744
   C    N    Zn
  35   1   1
Direct configuration=   182
   0.16717588  0.16698832  0.24597850
   0.00008030  0.00018287  0.24514498
   0.05579032  0.16693429  0.24533766
   0.22230437  0.00014045  0.24617033
   0.49986361  0.16786201  0.24606523
   0.33372652  0.00018198  0.24625053
   0.38908256  0.16650891  0.24624302
   0.55575900  0.00011058  0.24597761
   0.83286276  0.16705083  0.24547798
   0.66643600  0.00011891  0.24597163
   0.72152606  0.16716419  0.24591713
   0.88851753  0.00014691  0.24522133
   0.16695481  0.50016819  0.24591909
  -0.00004090  0.33348039  0.24511033
   0.05557976  0.50018707  0.24528780
   0.22296718  0.33419316  0.24624524
   0.33441352  0.33396615  0.24639298
   0.39004432  0.50019295  0.24622838
   0.55520776  0.33443694  0.24607430
   0.83307028  0.50018725  0.24531223
   0.66588628  0.33442622  0.24606551
   0.72243261  0.50010726  0.24582287
   0.88878456  0.33326851  0.24516775
   0.16717975  0.83327211  0.24606177
  -0.00004573  0.66690707  0.24520830
   0.05579472  0.83343105  0.24541628
   0.22298239  0.66611399  0.24635806
   0.49987895  0.83237631  0.24609196
   0.33441994  0.66641124  0.24647089
   0.38908377  0.83384252  0.24626634
   0.55521352  0.66582476  0.24608470
   0.83285695  0.83322048  0.24549971
   0.66588428  0.66583294  0.24608466
   0.72153097  0.83308122  0.24593716
   0.88879131  0.66707039  0.24522235
   0.49991039  0.50013089  0.24595540
   0.49976374  0.48793068  0.50752005
grapheneN                               
           1
    12.804512   -0.000054    0.015285
    -0.000034    7.392636   -0.002362
     0.017865   -0.004847   14.948642
   C    N    Zn
  35   1   1
Direct configuration=   183
   0.16717842  0.16699518  0.24597137
   0.00008291  0.00017741  0.24513982
   0.05578039  0.16692994  0.24533108
   0.22230153  0.00013882  0.24616840
   0.49986507  0.16786855  0.24607101
   0.33372641  0.00017806  0.24625181
   0.38908025  0.16651192  0.24625157
   0.55576436  0.00011902  0.24598318
   0.83286302  0.16705488  0.24547300
   0.66643135  0.00012769  0.24596837
   0.72153134  0.16717246  0.24590243
   0.88851224  0.00014789  0.24522251
   0.16695399  0.50016584  0.24592155
  -0.00003998  0.33346689  0.24510356
   0.05558521  0.50019800  0.24528780
   0.22296387  0.33418504  0.24624884
   0.33441625  0.33396611  0.24639707
   0.39004700  0.50019884  0.24623343
   0.55520415  0.33443233  0.24607394
   0.83306431  0.50017010  0.24529781
   0.66588859  0.33442224  0.24605269
   0.72244100  0.50012596  0.24581472
   0.88878407  0.33326799  0.24516027
   0.16718750  0.83326085  0.24606165
  -0.00004034  0.66690090  0.24520275
   0.05579035  0.83342326  0.24541523
   0.22298175  0.66611798  0.24635918
   0.49988142  0.83238337  0.24609181
   0.33441834  0.66641036  0.24646802
   0.38908362  0.83383614  0.24627352
   0.55520930  0.66582614  0.24608141
   0.83285750  0.83323208  0.24549187
   0.66588361  0.66582557  0.24607825
   0.72153169  0.83307781  0.24593163
   0.88878988  0.66706726  0.24520987
   0.49991398  0.50013923  0.24596592
   0.49975570  0.48792785  0.50760266
grapheneN                               
           1
    12.804489   -0.000036    0.015858
    -0.000024    7.392701   -0.002303
     0.018533   -0.004727   14.948539
   C    N    Zn
  35   1   1
Direct configuration=   184
   0.16718098  0.16700210  0.24596419
   0.00008555  0.00017191  0.24513462
   0.05577037  0.16692556  0.24532444
   0.22229867  0.00013717  0.24616646
   0.49986653  0.16787514  0.24607684
   0.33372630  0.00017412  0.24625310
   0.38907793  0.16651496  0.24626019
   0.55576975  0.00012753  0.24598880
   0.83286328  0.16705895  0.24546799
   0.66642666  0.00013654  0.24596510
   0.72153665  0.16718078  0.24588761
   0.88850691  0.00014888  0.24522370
   0.16695317  0.50016347  0.24592403
  -0.00003906  0.33345329  0.24509673
   0.05559070  0.50020901  0.24528781
   0.22296053  0.33417685  0.24625248
   0.33441901  0.33396607  0.24640119
   0.39004970  0.50020477  0.24623852
   0.55520051  0.33442769  0.24607358
   0.83305829  0.50015282  0.24528328
   0.66589091  0.33441823  0.24603978
   0.72244946  0.50014481  0.24580651
   0.88878357  0.33326746  0.24515273
   0.16719532  0.83324950  0.24606154
  -0.00003491  0.66689470  0.24519715
   0.05578595  0.83341541  0.24541418
   0.22298111  0.66612201  0.24636031
   0.49988391  0.83239049  0.24609166
   0.33441673  0.66640949  0.24646512
   0.38908346  0.83382971  0.24628075
   0.55520506  0.66582753  0.24607810
   0.83285806  0.83324377  0.24548398
   0.66588294  0.66581815  0.24607179
   0.72153243  0.83307438  0.24592606
   0.88878843  0.66706411  0.24519729
   0.49991760  0.50014764  0.24597652
   0.49974760  0.48792499  0.50768589
grapheneN                               
           1
    12.804317   -0.000063    0.016462
    -0.000040    7.392683   -0.002249
     0.019238   -0.004616   14.948778
   C    N    Zn
  35   1   1
Direct configuration=   185
   0.16717911  0.16700618  0.24595486
   0.00008879  0.00016320  0.24513238
   0.05576869  0.16692819  0.24531703
   0.22229614  0.00014324  0.24616434
   0.49986268  0.16787288  0.24608094
   0.33372439  0.00017052  0.24625494
   0.38907492  0.16652610  0.24626606
   0.55577690  0.00013115  0.24599161
   0.83286735  0.16706578  0.24545920
   0.66642335  0.00014187  0.24595881
   0.72153993  0.16718937  0.24587782
   0.88850901  0.00016017  0.24522360
   0.16695264  0.50015737  0.24592625
  -0.00004021  0.33346053  0.24509290
   0.05559485  0.50019271  0.24528754
   0.22295781  0.33417102  0.24625824
   0.33442027  0.33396817  0.24640989
   0.39005245  0.50020164  0.24624416
   0.55520492  0.33442664  0.24607528
   0.83305641  0.50014889  0.24526799
   0.66589257  0.33443327  0.24602730
   0.72244913  0.50014595  0.24579446
   0.88878238  0.33326005  0.24514377
   0.16719887  0.83325566  0.24606071
  -0.00003467  0.66689303  0.24518972
   0.05578441  0.83340248  0.24541446
   0.22297790  0.66611889  0.24635871
   0.49988342  0.83239533  0.24608823
   0.33441878  0.66640654  0.24646453
   0.38908728  0.83382049  0.24629127
   0.55520810  0.66583159  0.24607646
   0.83285982  0.83324580  0.24547566
   0.66588526  0.66581671  0.24606353
   0.72152901  0.83307131  0.24592295
   0.88878498  0.66705278  0.24518400
   0.49991326  0.50015462  0.24598506
   0.49973914  0.48791988  0.50777533
grapheneN                               
           1
    12.804062   -0.000104    0.017353
    -0.000064    7.392658   -0.002168
     0.020277   -0.004453   14.949130
   C    N    Zn
  35   1   1
Direct configuration=   186
   0.16717637  0.16701219  0.24594110
   0.00009356  0.00015036  0.24512909
   0.05576622  0.16693205  0.24530610
   0.22229240  0.00015218  0.24616121
   0.49985701  0.16786956  0.24608698
   0.33372157  0.00016521  0.24625765
   0.38907049  0.16654253  0.24627471
   0.55578745  0.00013649  0.24599575
   0.83287336  0.16707585  0.24544625
   0.66641847  0.00014973  0.24594954
   0.72154476  0.16720202  0.24586338
   0.88851212  0.00017681  0.24522346
   0.16695186  0.50014836  0.24592952
  -0.00004191  0.33347120  0.24508725
   0.05560096  0.50016868  0.24528715
   0.22295381  0.33416243  0.24626675
   0.33442212  0.33397127  0.24642273
   0.39005649  0.50019701  0.24625247
   0.55521142  0.33442509  0.24607779
   0.83305363  0.50014309  0.24524545
   0.66589501  0.33445546  0.24600892
   0.72244865  0.50014763  0.24577670
   0.88878064  0.33324913  0.24513055
   0.16720411  0.83326475  0.24605950
  -0.00003431  0.66689058  0.24517876
   0.05578213  0.83338341  0.24541487
   0.22297317  0.66611429  0.24635637
   0.49988271  0.83240246  0.24608317
   0.33442182  0.66640220  0.24646365
   0.38909290  0.83380689  0.24630679
   0.55521259  0.66583757  0.24607404
   0.83286242  0.83324878  0.24546339
   0.66588868  0.66581459  0.24605135
   0.72152397  0.83306679  0.24591837
   0.88877989  0.66703608  0.24516441
   0.49990687  0.50016492  0.24599767
   0.49972667  0.48791234  0.50790720
grapheneN                               
           1
    12.803837   -0.000101    0.018034
    -0.000063    7.392493   -0.002123
     0.021072   -0.004362   14.949728
   C    N    Zn
  35   1   1
Direct configuration=   187
   0.16716905  0.16702295  0.24593585
   0.00009490  0.00014870  0.24513007
   0.05577981  0.16693954  0.24529943
   0.22229532  0.00016188  0.24615764
   0.49985699  0.16786595  0.24609019
   0.33372129  0.00016875  0.24626253
   0.38906806  0.16653944  0.24627831
   0.55577892  0.00013537  0.24599289
   0.83287663  0.16707718  0.24543190
   0.66643195  0.00015230  0.24593985
   0.72154209  0.16720958  0.24585713
   0.88851971  0.00017511  0.24522092
   0.16695443  0.50013584  0.24593195
  -0.00004776  0.33346971  0.24508544
   0.05559033  0.50016229  0.24528515
   0.22295906  0.33416853  0.24627414
   0.33441401  0.33397859  0.24643541
   0.39005513  0.50019006  0.24626029
   0.55521026  0.33443001  0.24608220
   0.83305990  0.50014606  0.24522951
   0.66589566  0.33446903  0.24599931
   0.72244050  0.50013420  0.24575648
   0.88878218  0.33325538  0.24511738
   0.16719587  0.83327094  0.24605928
  -0.00004083  0.66687106  0.24516881
   0.05578950  0.83338586  0.24541294
   0.22297486  0.66610800  0.24635183
   0.49988962  0.83239904  0.24607890
   0.33442412  0.66639064  0.24646821
   0.38909362  0.83381389  0.24631593
   0.55521448  0.66584168  0.24607595
   0.83286202  0.83323801  0.24545406
   0.66589245  0.66582356  0.24604016
   0.72152298  0.83307542  0.24591521
   0.88878022  0.66703118  0.24514793
   0.49990637  0.50015922  0.24600268
   0.49971636  0.48790503  0.50801413
grapheneN                               
           1
    12.803645   -0.000100    0.018617
    -0.000062    7.392353   -0.002084
     0.021751   -0.004284   14.950238
   C    N    Zn
  35   1   1
Direct configuration=   188
   0.16716279  0.16703215  0.24593136
   0.00009605  0.00014728  0.24513091
   0.05579142  0.16694595  0.24529372
   0.22229783  0.00017018  0.24615459
   0.49985697  0.16786287  0.24609293
   0.33372106  0.00017177  0.24626671
   0.38906598  0.16653679  0.24628140
   0.55577163  0.00013441  0.24599045
   0.83287944  0.16707831  0.24541964
   0.66644347  0.00015449  0.24593156
   0.72153980  0.16721604  0.24585178
   0.88852621  0.00017365  0.24521876
   0.16695663  0.50012513  0.24593403
  -0.00005277  0.33346844  0.24508390
   0.05558124  0.50015683  0.24528345
   0.22296354  0.33417375  0.24628046
   0.33440708  0.33398484  0.24644626
   0.39005396  0.50018412  0.24626698
   0.55520926  0.33443422  0.24608598
   0.83306525  0.50014859  0.24521588
   0.66589622  0.33448062  0.24599110
   0.72243355  0.50012273  0.24573919
   0.88878350  0.33326073  0.24510612
   0.16718883  0.83327623  0.24605910
  -0.00004640  0.66685438  0.24516030
   0.05579581  0.83338795  0.24541129
   0.22297630  0.66610262  0.24634795
   0.49989552  0.83239612  0.24607525
   0.33442608  0.66638076  0.24647210
   0.38909424  0.83381986  0.24632374
   0.55521610  0.66584520  0.24607759
   0.83286168  0.83322881  0.24544609
   0.66589566  0.66583123  0.24603060
   0.72152214  0.83308280  0.24591251
   0.88878051  0.66702699  0.24513385
   0.49990595  0.50015435  0.24600696
   0.49970755  0.48789878  0.50810551
grapheneN                               
           1
    12.803501   -0.000069    0.019348
    -0.000044    7.392173   -0.002040
     0.022603   -0.004195   14.950771
   C    N    Zn
  35   1   1
Direct configuration=   189
   0.16716878  0.16704165  0.24593152
   0.00010470  0.00015787  0.24513337
   0.05579183  0.16694895  0.24529331
   0.22229833  0.00016644  0.24614947
   0.49985897  0.16787209  0.24609256
   0.33372249  0.00017876  0.24627362
   0.38906509  0.16653199  0.24628382
   0.55576962  0.00012969  0.24598155
   0.83287822  0.16707424  0.24540291
   0.66644759  0.00016623  0.24592336
   0.72154136  0.16722028  0.24584729
   0.88852987  0.00015651  0.24521276
   0.16695432  0.50012436  0.24593605
  -0.00005479  0.33345518  0.24508260
   0.05557069  0.50015870  0.24528187
   0.22296781  0.33417610  0.24628591
   0.33440036  0.33397337  0.24645815
   0.39005093  0.50017817  0.24627655
   0.55520819  0.33444270  0.24609133
   0.83306499  0.50014989  0.24519929
   0.66588847  0.33447334  0.24598540
   0.72243883  0.50013871  0.24571739
   0.88877886  0.33326950  0.24509488
   0.16718687  0.83327712  0.24605832
  -0.00004886  0.66684455  0.24514932
   0.05579506  0.83339109  0.24540716
   0.22297789  0.66609751  0.24634294
   0.49989761  0.83239177  0.24607298
   0.33442697  0.66637927  0.24648113
   0.38909446  0.83382433  0.24632668
   0.55521931  0.66584061  0.24608089
   0.83286188  0.83322267  0.24543955
   0.66589459  0.66583770  0.24601836
   0.72153181  0.83309320  0.24590706
   0.88878189  0.66703006  0.24511654
   0.49990913  0.50014442  0.24600832
   0.49969594  0.48789094  0.50821580
grapheneN                               
           1
    12.803305   -0.000027    0.020343
    -0.000020    7.391929   -0.001981
     0.023765   -0.004074   14.951498
   C    N    Zn
  35   1   1
Direct configuration=   190
   0.16717694  0.16705460  0.24593172
   0.00011649  0.00017228  0.24513673
   0.05579240  0.16695304  0.24529275
   0.22229901  0.00016134  0.24614251
   0.49986168  0.16788465  0.24609205
   0.33372445  0.00018828  0.24628302
   0.38906388  0.16652545  0.24628713
   0.55576688  0.00012326  0.24596943
   0.83287657  0.16706869  0.24538011
   0.66645321  0.00018223  0.24591218
   0.72154349  0.16722605  0.24584118
   0.88853486  0.00013315  0.24520460
   0.16695118  0.50012330  0.24593880
  -0.00005756  0.33343712  0.24508084
   0.05555632  0.50016125  0.24527973
   0.22297362  0.33417931  0.24629333
   0.33439121  0.33395774  0.24647436
   0.39004681  0.50017006  0.24628958
   0.55520674  0.33445427  0.24609862
   0.83306463  0.50015167  0.24517669
   0.66587791  0.33446342  0.24597762
   0.72244603  0.50016048  0.24568770
   0.88877252  0.33328146  0.24507957
   0.16718420  0.83327834  0.24605725
  -0.00005222  0.66683116  0.24513437
   0.05579403  0.83339537  0.24540153
   0.22298006  0.66609054  0.24633612
   0.49990045  0.83238584  0.24606987
   0.33442818  0.66637724  0.24649343
   0.38909475  0.83383041  0.24633068
   0.55522370  0.66583436  0.24608539
   0.83286216  0.83321432  0.24543066
   0.66589312  0.66584651  0.24600167
   0.72154500  0.83310738  0.24589963
   0.88878378  0.66703425  0.24509296
   0.49991345  0.50013089  0.24601018
   0.49968013  0.48788027  0.50836604
grapheneN                               
           1
    12.803228   -0.000036    0.020972
    -0.000026    7.391841   -0.001945
     0.024499   -0.004002   14.951768
   C    N    Zn
  35   1   1
Direct configuration=   191
   0.16718376  0.16705003  0.24593320
   0.00011836  0.00017529  0.24513791
   0.05579263  0.16695414  0.24529519
   0.22229698  0.00016434  0.24613972
   0.49986059  0.16788619  0.24609116
   0.33372535  0.00018786  0.24628829
   0.38906608  0.16652596  0.24628952
   0.55577230  0.00012467  0.24595931
   0.83287628  0.16706441  0.24536739
   0.66644963  0.00018881  0.24590644
   0.72154418  0.16722958  0.24583801
   0.88853623  0.00012646  0.24519744
   0.16694493  0.50013053  0.24593992
  -0.00005910  0.33343776  0.24507958
   0.05555861  0.50015674  0.24527711
   0.22297148  0.33417956  0.24629721
   0.33439353  0.33395144  0.24648429
   0.39004364  0.50016279  0.24629758
   0.55520595  0.33445639  0.24610251
   0.83306258  0.50015902  0.24516249
   0.66587721  0.33446275  0.24597552
   0.72244627  0.50016556  0.24567039
   0.88876999  0.33327367  0.24506928
   0.16718686  0.83327344  0.24605510
  -0.00005261  0.66684052  0.24512465
   0.05579313  0.83338926  0.24539944
   0.22297903  0.66608976  0.24633329
   0.49989780  0.83238284  0.24606929
   0.33442833  0.66638155  0.24650217
   0.38909585  0.83382977  0.24633059
   0.55522502  0.66582694  0.24608734
   0.83286628  0.83321431  0.24542560
   0.66589434  0.66585425  0.24599103
   0.72155042  0.83311469  0.24589278
   0.88878441  0.66703542  0.24507990
   0.49991374  0.50012963  0.24601053
   0.49967000  0.48787365  0.50845884
grapheneN                               
           1
    12.803090   -0.000051    0.022096
    -0.000035    7.391685   -0.001882
     0.025810   -0.003873   14.952249
   C    N    Zn
  35   1   1
Direct configuration=   192
   0.16719594  0.16704186  0.24593584
   0.00012169  0.00018066  0.24514003
   0.05579303  0.16695610  0.24529956
   0.22229335  0.00016969  0.24613472
   0.49985863  0.16788895  0.24608959
   0.33372696  0.00018710  0.24629771
   0.38907001  0.16652688  0.24629378
   0.55578199  0.00012717  0.24594122
   0.83287577  0.16705677  0.24534465
   0.66644324  0.00020059  0.24589619
   0.72154540  0.16723589  0.24583236
   0.88853868  0.00011450  0.24518463
   0.16693377  0.50014343  0.24594191
  -0.00006185  0.33343891  0.24507734
   0.05556270  0.50014869  0.24527243
   0.22296766  0.33418001  0.24630415
   0.33439768  0.33394019  0.24650203
   0.39003797  0.50014979  0.24631188
   0.55520455  0.33446018  0.24610946
   0.83305894  0.50017216  0.24513711
   0.66587595  0.33446156  0.24597177
   0.72244671  0.50017464  0.24563946
   0.88876545  0.33325975  0.24505090
   0.16719162  0.83326468  0.24605125
  -0.00005332  0.66685724  0.24510727
   0.05579152  0.83337834  0.24539571
   0.22297717  0.66608836  0.24632824
   0.49989307  0.83237746  0.24606824
   0.33442859  0.66638926  0.24651779
   0.38909780  0.83382863  0.24633043
   0.55522740  0.66581369  0.24609082
   0.83287363  0.83321429  0.24541657
   0.66589653  0.66586808  0.24597202
   0.72156012  0.83312775  0.24588054
   0.88878553  0.66703753  0.24505656
   0.49991426  0.50012737  0.24601116
   0.49965190  0.48786182  0.50862465
grapheneN                               
           1
    12.803142   -0.000076    0.022500
    -0.000049    7.391781   -0.001874
     0.026282   -0.003857   14.951995
   C    N    Zn
  35   1   1
Direct configuration=   193
   0.16719251  0.16703347  0.24593845
   0.00011559  0.00017074  0.24513846
   0.05579679  0.16695530  0.24530443
   0.22229797  0.00016128  0.24613538
   0.49985945  0.16788075  0.24608802
   0.33372674  0.00018014  0.24629637
   0.38907373  0.16652739  0.24629678
   0.55577943  0.00013134  0.24593444
   0.83287553  0.16705173  0.24534133
   0.66644210  0.00019666  0.24589366
   0.72154345  0.16723753  0.24582973
   0.88853275  0.00013077  0.24518167
   0.16693239  0.50014206  0.24594003
  -0.00006283  0.33344334  0.24507553
   0.05556476  0.50015198  0.24526788
   0.22296313  0.33418091  0.24630643
   0.33440227  0.33394059  0.24650561
   0.39003903  0.50015366  0.24631697
   0.55520501  0.33445299  0.24611000
   0.83305866  0.50017350  0.24512660
   0.66588506  0.33447461  0.24597276
   0.72244244  0.50016152  0.24563287
   0.88876431  0.33325341  0.24504446
   0.16719460  0.83326044  0.24604738
  -0.00004928  0.66686671  0.24510264
   0.05579549  0.83337544  0.24539558
   0.22297634  0.66609643  0.24632999
   0.49989376  0.83237798  0.24606881
   0.33442706  0.66638790  0.24652281
   0.38909838  0.83382562  0.24632880
   0.55522424  0.66581614  0.24608930
   0.83287882  0.83322132  0.24541223
   0.66590350  0.66587714  0.24596840
   0.72155383  0.83312880  0.24587442
   0.88878654  0.66703744  0.24505062
   0.49991061  0.50013424  0.24601188
   0.49964589  0.48785870  0.50867930
grapheneN                               
           1
    12.803229   -0.000117    0.023163
    -0.000073    7.391938   -0.001861
     0.027058   -0.003831   14.951578
   C    N    Zn
  35   1   1
Direct configuration=   194
   0.16718686  0.16701969  0.24594273
   0.00010557  0.00015443  0.24513588
   0.05580298  0.16695397  0.24531244
   0.22230557  0.00014745  0.24613646
   0.49986079  0.16786726  0.24608543
   0.33372639  0.00016869  0.24629416
   0.38907985  0.16652823  0.24630173
   0.55577523  0.00013819  0.24592328
   0.83287514  0.16704345  0.24533587
   0.66644023  0.00019019  0.24588950
   0.72154025  0.16724024  0.24582540
   0.88852299  0.00015752  0.24517681
   0.16693010  0.50013981  0.24593693
  -0.00006442  0.33345064  0.24507256
   0.05556814  0.50015740  0.24526039
   0.22295569  0.33418240  0.24631017
   0.33440981  0.33394124  0.24651148
   0.39004077  0.50016002  0.24632534
   0.55520577  0.33444116  0.24611087
   0.83305822  0.50017569  0.24510933
   0.66590004  0.33449606  0.24597440
   0.72243542  0.50013995  0.24562203
   0.88876242  0.33324299  0.24503386
   0.16719951  0.83325348  0.24604100
  -0.00004264  0.66688228  0.24509501
   0.05580201  0.83337069  0.24539536
   0.22297498  0.66610971  0.24633286
   0.49989489  0.83237882  0.24606975
   0.33442454  0.66638567  0.24653106
   0.38909933  0.83382066  0.24632612
   0.55521904  0.66582017  0.24608679
   0.83288735  0.83323287  0.24540509
   0.66591496  0.66589203  0.24596244
   0.72154348  0.83313053  0.24586435
   0.88878820  0.66703731  0.24504086
   0.49990460  0.50014555  0.24601307
   0.49963600  0.48785356  0.50876917
grapheneN                               
           1
    12.803405   -0.000102    0.023692
    -0.000065    7.392154   -0.001871
     0.027677   -0.003853   14.950939
   C    N    Zn
  35   1   1
Direct configuration=   195
   0.16718485  0.16701412  0.24595062
   0.00009897  0.00014604  0.24513270
   0.05580115  0.16694451  0.24531907
   0.22230948  0.00014116  0.24614070
   0.49986910  0.16786282  0.24608149
   0.33372979  0.00016011  0.24628834
   0.38908050  0.16652220  0.24630670
   0.55577011  0.00013359  0.24591562
   0.83286754  0.16704903  0.24533598
   0.66643523  0.00018867  0.24588614
   0.72153884  0.16723729  0.24582185
   0.88852291  0.00016877  0.24517168
   0.16693381  0.50014060  0.24593450
  -0.00006275  0.33345248  0.24506922
   0.05556770  0.50016828  0.24525369
   0.22295388  0.33417976  0.24631124
   0.33441124  0.33394380  0.24651434
   0.39004144  0.50016859  0.24633225
   0.55521055  0.33443572  0.24610777
   0.83305797  0.50016417  0.24509443
   0.66590247  0.33449741  0.24597703
   0.72244198  0.50014941  0.24561862
   0.88876171  0.33324319  0.24502543
   0.16720387  0.83325276  0.24603507
  -0.00003599  0.66688226  0.24509057
   0.05580249  0.83338032  0.24539169
   0.22297416  0.66611073  0.24633825
   0.49989587  0.83238158  0.24607017
   0.33442167  0.66638308  0.24653684
   0.38909852  0.83381186  0.24632364
   0.55521947  0.66583047  0.24608269
   0.83288506  0.83324390  0.24539789
   0.66591435  0.66589015  0.24596227
   0.72154111  0.83312929  0.24585508
   0.88879057  0.66704361  0.24503473
   0.49990249  0.50014903  0.24601520
   0.49962794  0.48784922  0.50883652
grapheneN                               
           1
    12.803623   -0.000085    0.024346
    -0.000054    7.392420   -0.001885
     0.028443   -0.003880   14.950148
   C    N    Zn
  35   1   1
Direct configuration=   196
   0.16718236  0.16700723  0.24596039
   0.00009080  0.00013565  0.24512876
   0.05579890  0.16693280  0.24532729
   0.22231432  0.00013338  0.24614594
   0.49987938  0.16785733  0.24607661
   0.33373400  0.00014950  0.24628114
   0.38908131  0.16651474  0.24631284
   0.55576378  0.00012791  0.24590614
   0.83285812  0.16705594  0.24533611
   0.66642906  0.00018678  0.24588199
   0.72153709  0.16723364  0.24581745
   0.88852282  0.00018269  0.24516534
   0.16693839  0.50014159  0.24593149
  -0.00006067  0.33345477  0.24506509
   0.05556715  0.50018174  0.24524540
   0.22295163  0.33417649  0.24631256
   0.33441301  0.33394696  0.24651787
   0.39004227  0.50017920  0.24634079
   0.55521645  0.33442899  0.24610392
   0.83305767  0.50014992  0.24507599
   0.66590548  0.33449907  0.24598029
   0.72245011  0.50016111  0.24561439
   0.88876083  0.33324344  0.24501500
   0.16720926  0.83325187  0.24602774
  -0.00002776  0.66688223  0.24508508
   0.05580309  0.83339224  0.24538714
   0.22297316  0.66611199  0.24634493
   0.49989707  0.83238499  0.24607068
   0.33441813  0.66637988  0.24654400
   0.38909751  0.83380096  0.24632056
   0.55521999  0.66584322  0.24607761
   0.83288223  0.83325756  0.24538898
   0.66591359  0.66588782  0.24596206
   0.72153819  0.83312775  0.24584361
   0.88879350  0.66705141  0.24502713
   0.49989989  0.50015335  0.24601784
   0.49961796  0.48784384  0.50891987
grapheneN                               
           1
    12.803825   -0.000082    0.024729
    -0.000053    7.392513   -0.001916
     0.028890   -0.003944   14.949728
   C    N    Zn
  35   1   1
Direct configuration=   197
   0.16718650  0.16700767  0.24597025
   0.00010133  0.00015498  0.24512654
   0.05578958  0.16692741  0.24533074
   0.22231289  0.00014092  0.24615047
   0.49987359  0.16786220  0.24607338
   0.33373972  0.00015039  0.24627495
   0.38908282  0.16651230  0.24631473
   0.55576625  0.00011909  0.24590310
   0.83285792  0.16707127  0.24533591
   0.66642508  0.00018733  0.24587716
   0.72153188  0.16722970  0.24581586
   0.88852194  0.00017291  0.24516051
   0.16694108  0.50014555  0.24593027
  -0.00005947  0.33344846  0.24506575
   0.05556977  0.50017829  0.24523999
   0.22295762  0.33417143  0.24631197
   0.33440885  0.33394502  0.24651898
   0.39004040  0.50017532  0.24634524
   0.55522135  0.33444084  0.24609849
   0.83306138  0.50015445  0.24507114
   0.66589647  0.33448321  0.24597964
   0.72245199  0.50016899  0.24561609
   0.88876227  0.33324837  0.24500871
   0.16721007  0.83326317  0.24602706
  -0.00003048  0.66688424  0.24508246
   0.05580228  0.83339117  0.24538186
   0.22297397  0.66609862  0.24634965
   0.49989253  0.83238365  0.24606810
   0.33441813  0.66638286  0.24654706
   0.38909642  0.83379703  0.24632108
   0.55522502  0.66584427  0.24607426
   0.83287763  0.83325273  0.24538402
   0.66590589  0.66587918  0.24596440
   0.72154221  0.83313084  0.24583672
   0.88879397  0.66705656  0.24502238
   0.49990735  0.50015037  0.24601992
   0.49961384  0.48783918  0.50896118
