# Supplementary material for: 3D hierarchical graphene matrices enable stable Zn anodes for aqueous Zn batteries
Source: Nat Commun. 2023 Jul 14;14:4205. doi: 10.1038/s41467-023-39947-8 (PMC10349079; doi:10.1038/s41467-023-39947-8)
Supplement: Supplementary file 11 — Source Data [file 41467_2023_39947_MOESM11_ESM.zip › RAW DATA/Supplementary information/Supplementary Fig.13 and 14/CN-Zn/N/t/slurm-7472363.out]

 running on   56 total cores
 distrk:  each k-point on   56 cores,    1 groups
 distr:  one band on    4 cores,   14 groups
 using from now: INCAR     
 vasp.5.4.4.18Apr17-6-g9f103f2a35 (build Jul 31 2017 11:42:07) complex          
  
 POSCAR found type information on POSCAR  C  N  Zn
 POSCAR found :  3 types and      37 ions
 scaLAPACK will be used
 WARNING: type information on POSCAR and POTCAR are incompatible
 POTCAR overwrites the type information in POSCAR
 typ   2 type information:  N  Zn
 ERROR: number of potentials on File POTCAR incompatible with number of species
 INCAR :           3 POTCAR:            2
