# Supplementary material for: 3D hierarchical graphene matrices enable stable Zn anodes for aqueous Zn batteries
Source: Nat Commun. 2023 Jul 14;14:4205. doi: 10.1038/s41467-023-39947-8 (PMC10349079; doi:10.1038/s41467-023-39947-8)
Supplement: Supplementary file 11 — Source Data [file 41467_2023_39947_MOESM11_ESM.zip › RAW DATA/Supplementary information/Supplementary Fig.13 and 14/CN-Zn/N/t/vasprun.xml]

<?xml version="1.0" encoding="ISO-8859-1"?>
<modeling>
 <generator>
  <i name="program" type="string">vasp </i>
  <i name="version" type="string">5.4.4.18Apr17-6-g9f103f2a35  </i>
  <i name="subversion" type="string">(build Jul 31 2017 11:42:07) complex            parallel </i>
  <i name="platform" type="string">LinuxIFC </i>
  <i name="date" type="string">2023 01 29 </i>
  <i name="time" type="string">22:10:34 </i>
 </generator>
 <incar>
  <i type="string" name="SYSTEM">grapheneN</i>
  <i type="int" name="ISTART">     0</i>
  <i type="string" name="PREC">normal</i>
  <i type="string" name="ALGO">Fast</i>
  <i type="int" name="ISPIN">     1</i>
  <i type="int" name="ICHARG">     1</i>
  <i type="int" name="IBRION">     2</i>
  <i name="EDIFF">      0.00000100</i>
  <i name="EDIFFG">     -0.01000000</i>
  <i type="int" name="NSW">   500</i>
  <i type="int" name="ISIF">     4</i>
  <i type="int" name="ISYM">     0</i>
  <i name="ENCUT">    500.00000000</i>
  <i name="POTIM">      0.50000000</i>
  <i type="string" name="LREAL">A</i>
  <i type="int" name="ISMEAR">     0</i>
  <i name="SIGMA">      0.05000000</i>
  <i type="logical" name="LWAVE"> F  </i>
  <i type="logical" name="LCHARG"> F  </i>
  <v type="int" name="KPOINT_BSE">    -1     0     0     0</v>
 </incar>
 <structure name="primitive_cell" >
  <crystal>
   <varray name="basis" >
    <v>      12.78250027       0.00000000       0.00000000 </v>
    <v>       0.00000000       7.38000011       0.00000000 </v>
    <v>       0.00000000       0.00000000      15.00000000 </v>
   </varray>
   <i name="volume">   1415.02280149 </i>
   <varray name="rec_basis" >
    <v>       0.07823196       0.00000000       0.00000000 </v>
    <v>       0.00000000       0.13550135       0.00000000 </v>
    <v>       0.00000000       0.00000000       0.06666667 </v>
   </varray>
  </crystal>
  <varray name="positions" >
   <v>       0.16667000       0.16667000       0.25000000 </v>
   <v>       0.22222000       0.33333000       0.25000000 </v>
   <v>       0.05556000       0.16667000       0.25000000 </v>
   <v>       0.22222000       0.00000000       0.25000000 </v>
   <v>       0.33333000       0.33333000       0.25000000 </v>
   <v>       0.33333000       0.00000000       0.25000000 </v>
   <v>       0.16667000      -0.50000000       0.25000000 </v>
   <v>       0.00000000       0.33333000       0.25000000 </v>
   <v>       0.00000000       0.00000000       0.25000000 </v>
   <v>       0.16667000      -0.16667002       0.25000000 </v>
   <v>       0.38889000       0.16667000       0.25000000 </v>
   <v>       0.05556000      -0.50000000       0.25000000 </v>
   <v>       0.05556000      -0.16667002       0.25000000 </v>
   <v>       0.38889000      -0.50000000       0.25000000 </v>
   <v>       0.22222000      -0.33332998       0.25000000 </v>
   <v>      -0.11110997       0.33333000       0.25000000 </v>
   <v>       0.38889000      -0.16667002       0.25000000 </v>
   <v>      -0.11110997       0.00000000       0.25000000 </v>
   <v>      -0.50000000       0.16667000       0.25000000 </v>
   <v>       0.33333000      -0.33332998       0.25000000 </v>
   <v>       0.00000000      -0.33332998       0.25000000 </v>
   <v>      -0.16667002       0.16667000       0.25000000 </v>
   <v>      -0.50000000      -0.50000000       0.25000000 </v>
   <v>      -0.50000000      -0.16667002       0.25000000 </v>
   <v>      -0.16667002      -0.50000000       0.25000000 </v>
   <v>      -0.16667002      -0.16667002       0.25000000 </v>
   <v>      -0.44444001       0.33333000       0.25000000 </v>
   <v>      -0.44444001       0.00000000       0.25000000 </v>
   <v>      -0.11110997      -0.33332998       0.25000000 </v>
   <v>      -0.49835002       0.49344999       0.35756001 </v>
   <v>      -0.27778000       0.16667000       0.25000000 </v>
   <v>      -0.44444001      -0.33332998       0.25000000 </v>
   <v>      -0.27778000      -0.50000000       0.25000000 </v>
   <v>      -0.27778000      -0.16667002       0.25000000 </v>
   <v>      -0.33332998       0.33333000       0.25000000 </v>
   <v>      -0.33332998       0.00000000       0.25000000 </v>
   <v>      -0.33332998      -0.33332998       0.25000000 </v>
  </varray>
 </structure>
 <varray name="primitive_index" >
  <v type="int" >        1 </v>
  <v type="int" >       16 </v>
  <v type="int" >        3 </v>
  <v type="int" >        4 </v>
  <v type="int" >       17 </v>
  <v type="int" >        6 </v>
  <v type="int" >       13 </v>
  <v type="int" >       14 </v>
  <v type="int" >        2 </v>
  <v type="int" >       24 </v>
  <v type="int" >        7 </v>
  <v type="int" >       15 </v>
  <v type="int" >       26 </v>
  <v type="int" >       18 </v>
  <v type="int" >       27 </v>
  <v type="int" >       23 </v>
  <v type="int" >       30 </v>
  <v type="int" >       12 </v>
  <v type="int" >        5 </v>
  <v type="int" >       29 </v>
  <v type="int" >       25 </v>
  <v type="int" >        9 </v>
  <v type="int" >       36 </v>
  <v type="int" >       28 </v>
  <v type="int" >       20 </v>
  <v type="int" >       32 </v>
  <v type="int" >       19 </v>
  <v type="int" >        8 </v>
  <v type="int" >       35 </v>
  <v type="int" >       37 </v>
  <v type="int" >       11 </v>
  <v type="int" >       31 </v>
  <v type="int" >       22 </v>
  <v type="int" >       34 </v>
  <v type="int" >       21 </v>
  <v type="int" >       10 </v>
  <v type="int" >       33 </v>
 </varray>
 <kpoints>
  <generation param="Gamma">
   <v type="int" name="divisions">       2        3        1 </v>
   <v name="usershift">      0.00000000       0.00000000       0.00000000 </v>
   <v name="genvec1">      0.50000000       0.00000000       0.00000000 </v>
   <v name="genvec2">      0.00000000       0.33333333       0.00000000 </v>
   <v name="genvec3">      0.00000000       0.00000000       1.00000000 </v>
   <v name="shift">      0.00000000       0.00000000       0.00000000 </v>
  </generation>
  <varray name="kpointlist" >
   <v>       0.00000000       0.00000000       0.00000000 </v>
   <v>       0.50000000       0.00000000       0.00000000 </v>
   <v>       0.00000000       0.33333333       0.00000000 </v>
   <v>       0.50000000       0.33333333       0.00000000 </v>
  </varray>
  <varray name="weights" >
   <v>       0.16666667 </v>
   <v>       0.16666667 </v>
   <v>       0.33333333 </v>
   <v>       0.33333333 </v>
  </varray>
 </kpoints>
 <parameters>
  <separator name="general" >
   <i type="string" name="SYSTEM">grapheneN</i>
   <i type="logical" name="LCOMPAT"> F  </i>
  </separator>
  <separator name="electronic" >
   <i type="string" name="PREC">normal</i>
   <i name="ENMAX">    500.00000000</i>
   <i name="ENAUG">    644.87300000</i>
   <i name="EDIFF">      0.00000100</i>
   <i type="int" name="IALGO">    68</i>
   <i type="int" name="IWAVPR">    11</i>
   <i type="int" name="NBANDS">    98</i>
   <i name="NELECT">    157.00000000</i>
   <i type="int" name="TURBO">     0</i>
   <i type="int" name="IRESTART">     0</i>
   <i type="int" name="NREBOOT">     0</i>
   <i type="int" name="NMIN">     0</i>
   <i name="EREF">      0.00000000</i>
   <separator name="electronic smearing" >
    <i type="int" name="ISMEAR">     0</i>
    <i name="SIGMA">      0.05000000</i>
    <i name="KSPACING">      0.50000000</i>
    <i type="logical" name="KGAMMA"> T  </i>
   </separator>
   <separator name="electronic projectors" >
    <i type="logical" name="LREAL"> T  </i>
    <v name="ROPT">     -0.00050000     -0.00050000     -0.00050000</v>
    <i type="int" name="LMAXPAW">  -100</i>
    <i type="int" name="LMAXMIX">     2</i>
    <i type="logical" name="NLSPLINE"> F  </i>
   </separator>
   <separator name="electronic startup" >
    <i type="int" name="ISTART">     0</i>
    <i type="int" name="ICHARG">     1</i>
    <i type="int" name="INIWAV">     1</i>
   </separator>
   <separator name="electronic spin" >
    <i type="int" name="ISPIN">     1</i>
    <i type="logical" name="LNONCOLLINEAR"> F  </i>
    <v name="MAGMOM">      1.00000000      1.00000000      1.00000000      1.00000000      1.00000000      1.00000000      1.00000000      1.00000000      1.00000000      1.00000000      1.00000000      1.00000000      1.00000000      1.00000000      1.00000000      1.00000000      1.00000000      1.00000000      1.00000000      1.00000000
      1.00000000      1.00000000      1.00000000      1.00000000      1.00000000      1.00000000      1.00000000      1.00000000      1.00000000      1.00000000      1.00000000      1.00000000      1.00000000      1.00000000      1.00000000      1.00000000      1.00000000</v>
    <i name="NUPDOWN">     -1.00000000</i>
    <i type="logical" name="LSORBIT"> F  </i>
    <v name="SAXIS">      0.00000000      0.00000000      1.00000000</v>
    <i type="logical" name="LSPIRAL"> F  </i>
    <v name="QSPIRAL">      0.00000000      0.00000000      0.00000000</v>
    <i type="logical" name="LZEROZ"> F  </i>
   </separator>
   <separator name="electronic exchange-correlation" >
    <i type="logical" name="LASPH"> F  </i>
    <i type="logical" name="LMETAGGA"> F  </i>
   </separator>
   <separator name="electronic convergence" >
    <i type="int" name="NELM">    60</i>
    <i type="int" name="NELMDL">    -5</i>
    <i type="int" name="NELMIN">     2</i>
    <i name="ENINI">    500.00000000</i>
    <separator name="electronic convergence detail" >
     <i type="logical" name="LDIAG"> T  </i>
     <i type="logical" name="LSUBROT"> F  </i>
     <i name="WEIMIN">      0.00100000</i>
     <i name="EBREAK">      0.00000000</i>
     <i name="DEPER">      0.30000000</i>
     <i type="int" name="NRMM">     4</i>
     <i name="TIME">      0.40000000</i>
    </separator>
   </separator>
   <separator name="electronic mixer" >
    <i name="AMIX">      0.40000000</i>
    <i name="BMIX">      1.00000000</i>
    <i name="AMIN">      0.10000000</i>
    <i name="AMIX_MAG">      1.60000000</i>
    <i name="BMIX_MAG">      1.00000000</i>
    <separator name="electronic mixer details" >
     <i type="int" name="IMIX">     4</i>
     <i type="logical" name="MIXFIRST"> F  </i>
     <i type="int" name="MAXMIX">   -45</i>
     <i name="WC">    100.00000000</i>
     <i type="int" name="INIMIX">     1</i>
     <i type="int" name="MIXPRE">     1</i>
     <i type="int" name="MREMOVE">     5</i>
    </separator>
   </separator>
   <separator name="electronic dipolcorrection" >
    <i type="logical" name="LDIPOL"> F  </i>
    <i type="logical" name="LMONO"> F  </i>
    <i type="int" name="IDIPOL">     0</i>
    <i name="EPSILON">      1.00000000</i>
    <v name="DIPOL">   -100.00000000   -100.00000000   -100.00000000</v>
    <i name="EFIELD">      0.00000000</i>
   </separator>
  </separator>
  <separator name="grids" >
   <i type="int" name="NGX">    70</i>
   <i type="int" name="NGY">    40</i>
   <i type="int" name="NGZ">    84</i>
   <i type="int" name="NGXF">   140</i>
   <i type="int" name="NGYF">    80</i>
   <i type="int" name="NGZF">   168</i>
   <i type="logical" name="ADDGRID"> F  </i>
  </separator>
  <separator name="ionic" >
   <i type="int" name="NSW">   500</i>
   <i type="int" name="IBRION">     2</i>
   <i type="int" name="MDALGO">     0</i>
   <i type="int" name="ISIF">     4</i>
   <i name="PSTRESS">      0.00000000</i>
   <i name="EDIFFG">     -0.01000000</i>
   <i type="int" name="NFREE">     1</i>
   <i name="POTIM">      0.50000000</i>
   <i name="SMASS">     -3.00000000</i>
   <i name="SCALEE">      1.00000000</i>
  </separator>
  <separator name="ionic md" >
   <i name="TEBEG">      0.00010000</i>
   <i name="TEEND">      0.00010000</i>
   <i type="int" name="NBLOCK">     1</i>
   <i type="int" name="KBLOCK">   500</i>
   <i type="int" name="NPACO">   256</i>
   <i name="APACO">     16.00000000</i>
  </separator>
  <separator name="symmetry" >
   <i type="int" name="ISYM">     0</i>
   <i name="SYMPREC">      0.00001000</i>
  </separator>
  <separator name="dos" >
   <i type="int" name="LORBIT">     0</i>
   <v name="RWIGS">     -1.00000000     -1.00000000     -1.00000000</v>
   <i type="int" name="NEDOS">   301</i>
   <i name="EMIN">     10.00000000</i>
   <i name="EMAX">    -10.00000000</i>
   <i name="EFERMI">      0.00000000</i>
  </separator>
  <separator name="writing" >
   <i type="int" name="NWRITE">     2</i>
   <i type="logical" name="LWAVE"> F  </i>
   <i type="logical" name="LDOWNSAMPLE"> F  </i>
   <i type="logical" name="LCHARG"> F  </i>
   <i type="logical" name="LPARD"> F  </i>
   <i type="logical" name="LVTOT"> F  </i>
   <i type="logical" name="LVHAR"> F  </i>
   <i type="logical" name="LELF"> F  </i>
   <i type="logical" name="LOPTICS"> F  </i>
   <v name="STM">      0.00000000      0.00000000      0.00000000      0.00000000      0.00000000      0.00000000      0.00000000</v>
  </separator>
  <separator name="performance" >
   <i type="int" name="NPAR">    14</i>
   <i type="int" name="NSIM">     4</i>
   <i type="int" name="NBLK">    -1</i>
   <i type="logical" name="LPLANE"> T  </i>
   <i type="logical" name="LSCALAPACK"> T  </i>
   <i type="logical" name="LSCAAWARE"> F  </i>
   <i type="logical" name="LSCALU"> F  </i>
   <i type="logical" name="LASYNC"> F  </i>
   <i type="logical" name="LORBITALREAL"> F  </i>
  </separator>
  <separator name="miscellaneous" >
   <i type="int" name="IDIOT">     3</i>
   <i type="int" name="ISPECIAL">     0</i>
   <i type="logical" name="LMUSIC"> F  </i>
   <v name="POMASS">     12.01100000     14.00100000     65.39000000</v>
   <v name="DARWINR">      0.00000000      0.00000000      0.00000000</v>
   <v name="DARWINV">      1.00000000      1.00000000      1.00000000</v>
   <i type="logical" name="LCORR"> T  </i>
  </separator>
  <i type="logical" name="GGA_COMPAT"> T  </i>
  <i type="logical" name="LBERRY"> F  </i>
  <i type="int" name="ICORELEVEL">     0</i>
  <i type="logical" name="LDAU"> F  </i>
  <i type="int" name="I_CONSTRAINED_M">     0</i>
  <separator name="electronic exchange-correlation" >
   <i type="string" name="GGA">--</i>
   <i type="int" name="VOSKOWN">     0</i>
   <i type="logical" name="LHFCALC"> F  </i>
   <i type="string" name="PRECFOCK"></i>
   <i type="logical" name="LSYMGRAD"> F  </i>
   <i type="logical" name="LHFONE"> F  </i>
   <i type="logical" name="LRHFCALC"> F  </i>
   <i type="logical" name="LTHOMAS"> F  </i>
   <i type="logical" name="LMODELHF"> F  </i>
   <i name="ENCUT4O">     -1.00000000</i>
   <i type="int" name="EXXOEP">     0</i>
   <i type="int" name="FOURORBIT">     0</i>
   <i name="AEXX">      0.00000000</i>
   <i name="HFALPHA">      0.00000000</i>
   <i name="MCALPHA">      0.00000000</i>
   <i name="ALDAX">      1.00000000</i>
   <i name="AGGAX">      1.00000000</i>
   <i name="ALDAC">      1.00000000</i>
   <i name="AGGAC">      1.00000000</i>
   <i type="int" name="NKREDX">     1</i>
   <i type="int" name="NKREDY">     1</i>
   <i type="int" name="NKREDZ">     1</i>
   <i type="logical" name="SHIFTRED"> F  </i>
   <i type="logical" name="ODDONLY"> F  </i>
   <i type="logical" name="EVENONLY"> F  </i>
   <i type="int" name="LMAXFOCK">     0</i>
   <i type="int" name="NMAXFOCKAE">     0</i>
   <i type="logical" name="LFOCKAEDFT"> F  </i>
   <i name="HFSCREEN">      0.00000000</i>
   <i name="HFSCREENC">      0.00000000</i>
   <i type="int" name="NBANDSGWLOW">     0</i>
  </separator>
  <separator name="vdW DFT" >
   <i type="logical" name="LUSE_VDW"> F  </i>
   <i name="Zab_VDW">     -0.84910000</i>
   <i name="PARAM1">      0.12340000</i>
   <i name="PARAM2">      1.00000000</i>
   <i name="PARAM3">      0.00000000</i>
  </separator>
  <separator name="model GW" >
   <i type="int" name="MODEL_GW">     0</i>
   <i name="MODEL_EPS0">     22.94631570</i>
   <i name="MODEL_ALPHA">      1.00000000</i>
  </separator>
  <separator name="linear response parameters" >
   <i type="logical" name="LEPSILON"> F  </i>
   <i type="logical" name="LRPA"> F  </i>
   <i type="logical" name="LNABLA"> F  </i>
   <i type="logical" name="LVEL"> F  </i>
   <i type="int" name="KINTER">     0</i>
   <i name="CSHIFT">      0.10000000</i>
   <i name="OMEGAMAX">     -1.00000000</i>
   <i name="DEG_THRESHOLD">      0.00200000</i>
   <i name="RTIME">     -0.10000000</i>
   <i name="WPLASMAI">      0.00000000</i>
   <v name="DFIELD">      0.00000000      0.00000000      0.00000000</v>
   <v name="WPLASMA">      0.00000000      0.00000000      0.00000000      0.00000000      0.00000000      0.00000000      0.00000000      0.00000000      0.00000000</v>
  </separator>
  <separator name="orbital magnetization" >
   <i type="logical" name="NUCIND"> F  </i>
   <v name="MAGPOS">      0.00000000      0.00000000      0.00000000</v>
   <i type="logical" name="LNICSALL"> T  </i>
   <i type="logical" name="ORBITALMAG"> F  </i>
   <i type="logical" name="LMAGBLOCH"> F  </i>
   <i type="logical" name="LCHIMAG"> F  </i>
   <i type="logical" name="LGAUGE"> T  </i>
   <i type="int" name="MAGATOM">     0</i>
   <v name="MAGDIPOL">      0.00000000      0.00000000      0.00000000</v>
   <v name="AVECCONST">      0.00000000      0.00000000      0.00000000</v>
  </separator>
  <separator name="response functions" >
   <i type="logical" name="LADDER"> F  </i>
   <i type="logical" name="LRPAFORCE"> F  </i>
   <i type="logical" name="LFXC"> F  </i>
   <i type="logical" name="LHARTREE"> T  </i>
   <i type="int" name="IBSE">     0</i>
   <v type="int" name="KPOINT">    -1     0     0     0</v>
   <i type="logical" name="LTCTE"> F  </i>
   <i type="logical" name="LTETE"> F  </i>
   <i type="logical" name="LTRIPLET"> F  </i>
   <i type="logical" name="LFXCEPS"> F  </i>
   <i type="logical" name="LFXHEG"> F  </i>
   <i type="int" name="NATURALO">     2</i>
   <i type="logical" name="L2ORDER"> F  </i>
   <i type="logical" name="LMP2LT"> F  </i>
   <i type="logical" name="LUSEW"> F  </i>
   <i name="ENCUTGW">     -2.00000000</i>
   <i name="ENCUTGWSOFT">     -2.00000000</i>
   <i name="ENCUTLF">     -1.00000000</i>
   <i type="int" name="LMAXMP2">    -1</i>
   <i name="SCISSOR">      0.00000000</i>
   <i type="int" name="NOMEGA">     0</i>
   <i type="int" name="NOMEGAR">     0</i>
   <i type="int" name="NBANDSGW">    -1</i>
   <i type="int" name="NBANDSO">    -1</i>
   <i type="int" name="NBANDSV">    -1</i>
   <i type="int" name="NELM">     1</i>
   <i type="int" name="NELMHF">     1</i>
   <i type="int" name="DIM">     3</i>
   <i type="int" name="ANTIRES">     0</i>
   <i name="OMEGAMAX">    -30.00000000</i>
   <i name="OMEGAMIN">    -30.00000000</i>
   <i name="OMEGATL">   -200.00000000</i>
   <i type="int" name="OMEGAGRID">   140</i>
   <i name="CSHIFT">     -0.10000000</i>
   <i type="logical" name="SELFENERGY"> F  </i>
   <i type="logical" name="LSPECTRAL"> F  </i>
   <i type="logical" name="LSPECTRALGW"> F  </i>
   <i type="logical" name="LSINGLES"> F  </i>
   <i type="logical" name="LFERMIGW"> F  </i>
   <i type="logical" name="ODDONLYGW"> F  </i>
   <i type="logical" name="EVENONLYGW"> F  </i>
   <i type="int" name="NKREDLFX">     1</i>
   <i type="int" name="NKREDLFY">     1</i>
   <i type="int" name="NKREDLFZ">     1</i>
   <i type="int" name="MAXMEM">  2800</i>
   <i type="int" name="TELESCOPE">     0</i>
   <i type="int" name="TAUPAR">     1</i>
   <i type="int" name="OMEGAPAR">    -1</i>
   <i name="LAMBDA">      1.00000000</i>
  </separator>
  <separator name="External order field" >
   <i name="OFIELD_KAPPA">      0.00000000</i>
   <v name="OFIELD_K">      0.00000000      0.00000000      0.00000000</v>
   <i name="OFIELD_Q6_NEAR">      0.00000000</i>
   <i name="OFIELD_Q6_FAR">      0.00000000</i>
   <i name="OFIELD_A">      0.00000000</i>
  </separator>
 </parameters>
 <atominfo>
  <atoms>      37 </atoms>
  <types>       3 </types>
  <array name="atoms" >
   <dimension dim="1">ion</dimension>
   <field type="string">element</field>
   <field type="int">atomtype</field>
   <set>
    <rc><c>C </c><c>   1</c></rc>
    <rc><c>C </c><c>   1</c></rc>
    <rc><c>C </c><c>   1</c></rc>
    <rc><c>C </c><c>   1</c></rc>
    <rc><c>C </c><c>   1</c></rc>
    <rc><c>C </c><c>   1</c></rc>
    <rc><c>C </c><c>   1</c></rc>
    <rc><c>C </c><c>   1</c></rc>
    <rc><c>C </c><c>   1</c></rc>
    <rc><c>C </c><c>   1</c></rc>
    <rc><c>C </c><c>   1</c></rc>
    <rc><c>C </c><c>   1</c></rc>
    <rc><c>C </c><c>   1</c></rc>
    <rc><c>C </c><c>   1</c></rc>
    <rc><c>C </c><c>   1</c></rc>
    <rc><c>C </c><c>   1</c></rc>
    <rc><c>C </c><c>   1</c></rc>
    <rc><c>C </c><c>   1</c></rc>
    <rc><c>C </c><c>   1</c></rc>
    <rc><c>C </c><c>   1</c></rc>
    <rc><c>C </c><c>   1</c></rc>
    <rc><c>C </c><c>   1</c></rc>
    <rc><c>C </c><c>   1</c></rc>
    <rc><c>C </c><c>   1</c></rc>
    <rc><c>C </c><c>   1</c></rc>
    <rc><c>C </c><c>   1</c></rc>
    <rc><c>C </c><c>   1</c></rc>
    <rc><c>C </c><c>   1</c></rc>
    <rc><c>C </c><c>   1</c></rc>
    <rc><c>C </c><c>   1</c></rc>
    <rc><c>C </c><c>   1</c></rc>
    <rc><c>C </c><c>   1</c></rc>
    <rc><c>C </c><c>   1</c></rc>
    <rc><c>C </c><c>   1</c></rc>
    <rc><c>C </c><c>   1</c></rc>
    <rc><c>N </c><c>   2</c></rc>
    <rc><c>Zn</c><c>   3</c></rc>
   </set>
  </array>
  <array name="atomtypes" >
   <dimension dim="1">type</dimension>
   <field type="int">atomspertype</field>
   <field type="string">element</field>
   <field>mass</field>
   <field>valence</field>
   <field type="string">pseudopotential</field>
   <set>
    <rc><c>  35</c><c>C </c><c>     12.01100000</c><c>      4.00000000</c><c>  PAW_PBE C 08Apr2002                   </c></rc>
    <rc><c>   1</c><c>N </c><c>     14.00100000</c><c>      5.00000000</c><c>  PAW_PBE N 08Apr2002                   </c></rc>
    <rc><c>   1</c><c>Zn</c><c>     65.39000000</c><c>     12.00000000</c><c>  PAW_PBE Zn 06Sep2000                  </c></rc>
   </set>
  </array>
 </atominfo>
 <structure name="initialpos" >
  <crystal>
   <varray name="basis" >
    <v>      12.78250027       0.00000000       0.00000000 </v>
    <v>       0.00000000       7.38000011       0.00000000 </v>
    <v>       0.00000000       0.00000000      15.00000000 </v>
   </varray>
   <i name="volume">   1415.02280149 </i>
   <varray name="rec_basis" >
    <v>       0.07823196       0.00000000       0.00000000 </v>
    <v>       0.00000000       0.13550135       0.00000000 </v>
    <v>       0.00000000       0.00000000       0.06666667 </v>
   </varray>
  </crystal>
  <varray name="positions" >
   <v>       0.16666999       0.16666999       0.25000000 </v>
   <v>       0.00000000       0.00000000       0.25000000 </v>
   <v>       0.05556000       0.16666999       0.25000000 </v>
   <v>       0.22222000       0.00000000       0.25000000 </v>
   <v>       0.50000000       0.16666999       0.25000000 </v>
   <v>       0.33333001       0.00000000       0.25000000 </v>
   <v>       0.38889000       0.16666999       0.25000000 </v>
   <v>       0.55555999       0.00000000       0.25000000 </v>
   <v>       0.83332998       0.16666999       0.25000000 </v>
   <v>       0.66667002       0.00000000       0.25000000 </v>
   <v>       0.72222000       0.16666999       0.25000000 </v>
   <v>       0.88889003       0.00000000       0.25000000 </v>
   <v>       0.16666999       0.50000000       0.25000000 </v>
   <v>       0.00000000       0.33333001       0.25000000 </v>
   <v>       0.05556000       0.50000000       0.25000000 </v>
   <v>       0.22222000       0.33333001       0.25000000 </v>
   <v>       0.33333001       0.33333001       0.25000000 </v>
   <v>       0.38889000       0.50000000       0.25000000 </v>
   <v>       0.55555999       0.33333001       0.25000000 </v>
   <v>       0.83332998       0.50000000       0.25000000 </v>
   <v>       0.66667002       0.33333001       0.25000000 </v>
   <v>       0.72222000       0.50000000       0.25000000 </v>
   <v>       0.88889003       0.33333001       0.25000000 </v>
   <v>       0.16666999       0.83332998       0.25000000 </v>
   <v>       0.00000000       0.66667002       0.25000000 </v>
   <v>       0.05556000       0.83332998       0.25000000 </v>
   <v>       0.22222000       0.66667002       0.25000000 </v>
   <v>       0.50000000       0.83332998       0.25000000 </v>
   <v>       0.33333001       0.66667002       0.25000000 </v>
   <v>       0.38889000       0.83332998       0.25000000 </v>
   <v>       0.55555999       0.66667002       0.25000000 </v>
   <v>       0.83332998       0.83332998       0.25000000 </v>
   <v>       0.66667002       0.66667002       0.25000000 </v>
   <v>       0.72222000       0.83332998       0.25000000 </v>
   <v>       0.88889003       0.66667002       0.25000000 </v>
   <v>       0.50000000       0.50000000       0.25000000 </v>
   <v>       0.50164998       0.49344999       0.35756001 </v>
  </varray>
 </structure>
 <calculation>
  <scstep>
   <time name="dav">    0.91    0.96</time>
   <time name="total">    0.96    1.02</time>
   <energy>
    <i name="alphaZ">     96.77598676 </i>
    <i name="ewald">  16978.47370401 </i>
    <i name="hartreedc"> -22566.96916035 </i>
    <i name="XCdc">    540.60983848 </i>
    <i name="pawpsdc">   5458.43350678 </i>
    <i name="pawaedc">  -5657.11882496 </i>
    <i name="eentropy">     -0.00440118 </i>
    <i name="bandstr">   -535.89832892 </i>
    <i name="atom">   7163.56118773 </i>
    <i name="e_fr_energy">   1477.86350835 </i>
    <i name="e_wo_entrp">   1477.86790953 </i>
    <i name="e_0_energy">   1477.86570894 </i>
   </energy>
  </scstep>
  <scstep>
   <time name="dav">    1.24    1.25</time>
   <time name="total">    1.24    1.26</time>
   <energy>
    <i name="e_fr_energy">    -88.46376962 </i>
    <i name="e_wo_entrp">    -88.45934027 </i>
    <i name="e_0_energy">    -88.46155494 </i>
   </energy>
  </scstep>
  <scstep>
   <time name="dav">    1.27    1.28</time>
   <time name="total">    1.27    1.28</time>
   <energy>
    <i name="e_fr_energy">   -344.03051925 </i>
    <i name="e_wo_entrp">   -344.01169948 </i>
    <i name="e_0_energy">   -344.02110936 </i>
   </energy>
  </scstep>
  <scstep>
   <time name="dav">    0.95    0.96</time>
   <time name="total">    0.95    0.96</time>
   <energy>
    <i name="e_fr_energy">   -351.70127400 </i>
    <i name="e_wo_entrp">   -351.69001051 </i>
    <i name="e_0_energy">   -351.69564226 </i>
   </energy>
  </scstep>
  <scstep>
   <time name="dav">    1.08    1.09</time>
   <time name="total">    1.12    1.13</time>
   <energy>
    <i name="e_fr_energy">   -351.95840805 </i>
    <i name="e_wo_entrp">   -351.94718659 </i>
    <i name="e_0_energy">   -351.95279732 </i>
   </energy>
  </scstep>
  <scstep>
   <time name="diag">    0.21    0.21</time>
   <time name="diis">    0.37    0.38</time>
   <time name="orth">    0.05    0.05</time>
   <time name="total">    0.70    0.71</time>
   <energy>
    <i name="e_fr_energy">   -331.23666707 </i>
    <i name="e_wo_entrp">   -331.22654865 </i>
    <i name="e_0_energy">   -331.23160786 </i>
   </energy>
  </scstep>
  <scstep>
   <time name="diag">    0.20    0.20</time>
   <time name="diis">    0.38    0.38</time>
   <time name="orth">    0.05    0.05</time>
   <time name="total">    0.70    0.71</time>
   <energy>
    <i name="e_fr_energy">   -325.86490973 </i>
    <i name="e_wo_entrp">   -325.84534655 </i>
    <i name="e_0_energy">   -325.85512814 </i>
   </energy>
  </scstep>
  <scstep>
   <time name="diag">    0.20    0.20</time>
   <time name="diis">    0.37    0.37</time>
   <time name="orth">    0.05    0.05</time>
   <time name="total">    0.69    0.70</time>
   <energy>
    <i name="e_fr_energy">   -325.05863054 </i>
    <i name="e_wo_entrp">   -325.04890220 </i>
    <i name="e_0_energy">   -325.05376637 </i>
   </energy>
  </scstep>
  <scstep>
   <time name="diag">    0.20    0.20</time>
   <time name="diis">    0.38    0.39</time>
   <time name="orth">    0.05    0.05</time>
   <time name="total">    0.70    0.71</time>
   <energy>
    <i name="e_fr_energy">   -325.08308660 </i>
    <i name="e_wo_entrp">   -325.06319594 </i>
    <i name="e_0_energy">   -325.07314127 </i>
   </energy>
  </scstep>
  <scstep>
   <time name="diag">    0.20    0.20</time>
   <time name="diis">    0.37    0.38</time>
   <time name="orth">    0.05    0.05</time>
   <time name="total">    0.69    0.71</time>
   <energy>
    <i name="e_fr_energy">   -324.90614385 </i>
    <i name="e_wo_entrp">   -324.89525415 </i>
    <i name="e_0_energy">   -324.90069900 </i>
   </energy>
  </scstep>
  <scstep>
   <time name="diag">    0.20    0.20</time>
   <time name="diis">    0.39    0.39</time>
   <time name="orth">    0.05    0.05</time>
   <time name="total">    0.72    0.72</time>
   <energy>
    <i name="e_fr_energy">   -324.88814070 </i>
    <i name="e_wo_entrp">   -324.87276679 </i>
    <i name="e_0_energy">   -324.88045374 </i>
   </energy>
  </scstep>
  <scstep>
   <time name="diag">    0.20    0.20</time>
   <time name="diis">    0.41    0.42</time>
   <time name="orth">    0.05    0.05</time>
   <time name="total">    0.74    0.74</time>
   <energy>
    <i name="e_fr_energy">   -324.89071467 </i>
    <i name="e_wo_entrp">   -324.88048063 </i>
    <i name="e_0_energy">   -324.88559765 </i>
   </energy>
  </scstep>
  <scstep>
   <time name="diag">    0.22    0.23</time>
   <time name="diis">    0.38    0.39</time>
   <time name="orth">    0.05    0.05</time>
   <time name="total">    0.81    0.82</time>
   <energy>
    <i name="e_fr_energy">   -324.87878082 </i>
    <i name="e_wo_entrp">   -324.86507227 </i>
    <i name="e_0_energy">   -324.87192655 </i>
   </energy>
  </scstep>
  <scstep>
   <time name="diag">    0.20    0.20</time>
   <time name="diis">    0.38    0.38</time>
   <time name="orth">    0.05    0.05</time>
   <time name="total">    0.70    0.71</time>
   <energy>
    <i name="e_fr_energy">   -324.88271321 </i>
    <i name="e_wo_entrp">   -324.87165910 </i>
    <i name="e_0_energy">   -324.87718616 </i>
   </energy>
  </scstep>
  <scstep>
   <time name="diag">    0.20    0.20</time>
   <time name="diis">    0.37    0.38</time>
   <time name="orth">    0.05    0.05</time>
   <time name="total">    0.70    0.71</time>
   <energy>
    <i name="e_fr_energy">   -324.88459130 </i>
    <i name="e_wo_entrp">   -324.87393258 </i>
    <i name="e_0_energy">   -324.87926194 </i>
   </energy>
  </scstep>
  <scstep>
   <time name="diag">    0.20    0.20</time>
   <time name="diis">    0.38    0.38</time>
   <time name="orth">    0.05    0.05</time>
   <time name="total">    0.71    0.71</time>
   <energy>
    <i name="e_fr_energy">   -324.88514772 </i>
    <i name="e_wo_entrp">   -324.87235008 </i>
    <i name="e_0_energy">   -324.87874890 </i>
   </energy>
  </scstep>
  <scstep>
   <time name="diag">    0.20    0.20</time>
   <time name="diis">    0.37    0.37</time>
   <time name="orth">    0.05    0.05</time>
   <time name="total">    0.69    0.70</time>
   <energy>
    <i name="e_fr_energy">   -324.88698863 </i>
    <i name="e_wo_entrp">   -324.87440048 </i>
    <i name="e_0_energy">   -324.88069455 </i>
   </energy>
  </scstep>
  <scstep>
   <time name="diag">    0.20    0.20</time>
   <time name="diis">    0.36    0.36</time>
   <time name="orth">    0.05    0.05</time>
   <time name="total">    0.69    0.69</time>
   <energy>
    <i name="e_fr_energy">   -324.89053759 </i>
    <i name="e_wo_entrp">   -324.87845784 </i>
    <i name="e_0_energy">   -324.88449772 </i>
   </energy>
  </scstep>
  <scstep>
   <time name="diag">    0.20    0.20</time>
   <time name="diis">    0.37    0.37</time>
   <time name="orth">    0.05    0.05</time>
   <time name="total">    0.69    0.70</time>
   <energy>
    <i name="e_fr_energy">   -324.89272460 </i>
    <i name="e_wo_entrp">   -324.88058891 </i>
    <i name="e_0_energy">   -324.88665676 </i>
   </energy>
  </scstep>
  <scstep>
   <time name="diag">    0.20    0.20</time>
   <time name="diis">    0.31    0.31</time>
   <time name="orth">    0.05    0.05</time>
   <time name="total">    0.64    0.64</time>
   <energy>
    <i name="e_fr_energy">   -324.89333475 </i>
    <i name="e_wo_entrp">   -324.88113340 </i>
    <i name="e_0_energy">   -324.88723408 </i>
   </energy>
  </scstep>
  <scstep>
   <time name="diag">    0.20    0.20</time>
   <time name="diis">    0.32    0.32</time>
   <time name="orth">    0.07    0.07</time>
   <time name="total">    0.66    0.67</time>
   <energy>
    <i name="e_fr_energy">   -324.89371020 </i>
    <i name="e_wo_entrp">   -324.88157492 </i>
    <i name="e_0_energy">   -324.88764256 </i>
   </energy>
  </scstep>
  <scstep>
   <time name="diag">    0.20    0.20</time>
   <time name="diis">    0.27    0.27</time>
   <time name="orth">    0.05    0.05</time>
   <time name="total">    0.60    0.60</time>
   <energy>
    <i name="e_fr_energy">   -324.89379857 </i>
    <i name="e_wo_entrp">   -324.88163563 </i>
    <i name="e_0_energy">   -324.88771710 </i>
   </energy>
  </scstep>
  <scstep>
   <time name="diag">    0.24    0.24</time>
   <time name="diis">    0.24    0.24</time>
   <time name="orth">    0.05    0.05</time>
   <time name="total">    0.68    0.69</time>
   <energy>
    <i name="e_fr_energy">   -324.89382694 </i>
    <i name="e_wo_entrp">   -324.88165357 </i>
    <i name="e_0_energy">   -324.88774026 </i>
   </energy>
  </scstep>
  <scstep>
   <time name="diag">    0.20    0.20</time>
   <time name="diis">    0.23    0.23</time>
   <time name="orth">    0.05    0.05</time>
   <time name="total">    0.56    0.56</time>
   <energy>
    <i name="e_fr_energy">   -324.89383500 </i>
    <i name="e_wo_entrp">   -324.88166143 </i>
    <i name="e_0_energy">   -324.88774822 </i>
   </energy>
  </scstep>
  <scstep>
   <time name="diag">    0.20    0.20</time>
   <time name="diis">    0.23    0.23</time>
   <time name="orth">    0.05    0.05</time>
   <time name="total">    0.56    0.56</time>
   <energy>
    <i name="e_fr_energy">   -324.89383755 </i>
    <i name="e_wo_entrp">   -324.88166237 </i>
    <i name="e_0_energy">   -324.88774996 </i>
   </energy>
  </scstep>
  <scstep>
   <time name="diag">    0.20    0.20</time>
   <time name="diis">    0.21    0.21</time>
   <time name="orth">    0.05    0.05</time>
   <time name="total">    0.53    0.54</time>
   <energy>
    <i name="e_fr_energy">   -324.89384020 </i>
    <i name="e_wo_entrp">   -324.88166638 </i>
    <i name="e_0_energy">   -324.88775329 </i>
   </energy>
  </scstep>
  <scstep>
   <time name="diag">    0.20    0.20</time>
   <time name="diis">    0.20    0.20</time>
   <time name="orth">    0.05    0.05</time>
   <time name="total">    0.53    0.53</time>
   <energy>
    <i name="e_fr_energy">   -324.89384178 </i>
    <i name="e_wo_entrp">   -324.88166667 </i>
    <i name="e_0_energy">   -324.88775422 </i>
   </energy>
  </scstep>
  <scstep>
   <time name="diag">    0.20    0.20</time>
   <time name="diis">    0.18    0.18</time>
   <time name="orth">    0.05    0.05</time>
   <time name="total">    0.47    0.47</time>
   <energy>
    <i name="alphaZ">     96.77598676 </i>
    <i name="ewald">  16978.47370401 </i>
    <i name="hartreedc"> -23092.63415153 </i>
    <i name="XCdc">    560.73546777 </i>
    <i name="pawpsdc">  17123.23008549 </i>
    <i name="pawaedc"> -17330.14170211 </i>
    <i name="eentropy">     -0.01217401 </i>
    <i name="bandstr">  -1824.88224641 </i>
    <i name="atom">   7163.56118773 </i>
    <i name="e_fr_energy">   -324.89384230 </i>
    <i name="e_wo_entrp">   -324.88166829 </i>
    <i name="e_0_energy">   -324.88775529 </i>
   </energy>
  </scstep>
  <structure>
   <crystal>
    <varray name="basis" >
     <v>      12.78250027       0.00000000       0.00000000 </v>
     <v>       0.00000000       7.38000011       0.00000000 </v>
     <v>       0.00000000       0.00000000      15.00000000 </v>
    </varray>
    <i name="volume">   1415.02280149 </i>
    <varray name="rec_basis" >
     <v>       0.07823196       0.00000000       0.00000000 </v>
     <v>       0.00000000       0.13550135       0.00000000 </v>
     <v>       0.00000000       0.00000000       0.06666667 </v>
    </varray>
   </crystal>
   <varray name="positions" >
    <v>       0.16666999       0.16666999       0.25000000 </v>
    <v>       0.00000000       0.00000000       0.25000000 </v>
    <v>       0.05556000       0.16666999       0.25000000 </v>
    <v>       0.22222000       0.00000000       0.25000000 </v>
    <v>       0.50000000       0.16666999       0.25000000 </v>
    <v>       0.33333001       0.00000000       0.25000000 </v>
    <v>       0.38889000       0.16666999       0.25000000 </v>
    <v>       0.55555999       0.00000000       0.25000000 </v>
    <v>       0.83332998       0.16666999       0.25000000 </v>
    <v>       0.66667002       0.00000000       0.25000000 </v>
    <v>       0.72222000       0.16666999       0.25000000 </v>
    <v>       0.88889003       0.00000000       0.25000000 </v>
    <v>       0.16666999       0.50000000       0.25000000 </v>
    <v>       0.00000000       0.33333001       0.25000000 </v>
    <v>       0.05556000       0.50000000       0.25000000 </v>
    <v>       0.22222000       0.33333001       0.25000000 </v>
    <v>       0.33333001       0.33333001       0.25000000 </v>
    <v>       0.38889000       0.50000000       0.25000000 </v>
    <v>       0.55555999       0.33333001       0.25000000 </v>
    <v>       0.83332998       0.50000000       0.25000000 </v>
    <v>       0.66667002       0.33333001       0.25000000 </v>
    <v>       0.72222000       0.50000000       0.25000000 </v>
    <v>       0.88889003       0.33333001       0.25000000 </v>
    <v>       0.16666999       0.83332998       0.25000000 </v>
    <v>       0.00000000       0.66667002       0.25000000 </v>
    <v>       0.05556000       0.83332998       0.25000000 </v>
    <v>       0.22222000       0.66667002       0.25000000 </v>
    <v>       0.50000000       0.83332998       0.25000000 </v>
    <v>       0.33333001       0.66667002       0.25000000 </v>
    <v>       0.38889000       0.83332998       0.25000000 </v>
    <v>       0.55555999       0.66667002       0.25000000 </v>
    <v>       0.83332998       0.83332998       0.25000000 </v>
    <v>       0.66667002       0.66667002       0.25000000 </v>
    <v>       0.72222000       0.83332998       0.25000000 </v>
    <v>       0.88889003       0.66667002       0.25000000 </v>
    <v>       0.50000000       0.50000000       0.25000000 </v>
    <v>       0.50164998       0.49344999       0.35756001 </v>
   </varray>
  </structure>
  <varray name="forces" >
   <v>       0.08844905      -0.14810998       0.00211200 </v>
   <v>       0.08842789      -0.00207532       0.00442700 </v>
   <v>      -0.01740806      -0.02692835      -0.00182334 </v>
   <v>      -0.28651209      -0.00847306       0.01510278 </v>
   <v>      -0.51602681       0.14408194      -0.09337092 </v>
   <v>       0.41172158       0.00571092      -0.00632327 </v>
   <v>      -0.03543321      -0.43276473      -0.20583631 </v>
   <v>       0.40100060       0.00571233       0.00056752 </v>
   <v>       0.02430272       0.10609528       0.00468942 </v>
   <v>      -0.05930030      -0.01322304      -0.01437629 </v>
   <v>      -0.14108886      -0.05498150       0.00218459 </v>
   <v>      -0.13265631      -0.00721200      -0.00626573 </v>
   <v>      -0.13585499      -0.00033021      -0.00520891 </v>
   <v>      -0.09243328       0.01460410       0.00003805 </v>
   <v>       0.11382474      -0.00641823       0.00198222 </v>
   <v>       0.10636791       0.26736954       0.00040912 </v>
   <v>       0.23629639      -0.00127027      -0.06679793 </v>
   <v>      -1.32748616       0.02532012      -0.45170971 </v>
   <v>       0.96330364      -1.32082585      -0.47627380 </v>
   <v>      -0.39676638      -0.00643528      -0.00122233 </v>
   <v>      -0.16306152       0.32576483      -0.11721175 </v>
   <v>       0.65216106      -0.03593501      -0.21562820 </v>
   <v>       0.13668887      -0.11828655       0.00896098 </v>
   <v>       0.09589281       0.15748591       0.00239247 </v>
   <v>      -0.09796178      -0.00571271      -0.00002598 </v>
   <v>      -0.02559137       0.02612144      -0.00173142 </v>
   <v>       0.11168256      -0.27203419       0.00043461 </v>
   <v>      -0.46946278      -0.22324173      -0.04114307 </v>
   <v>       0.24754805       0.01331282      -0.07457601 </v>
   <v>      -0.05240589       0.38997594      -0.17017699 </v>
   <v>       0.87035640       1.20557995      -0.45702651 </v>
   <v>       0.03275345      -0.09332781       0.00254965 </v>
   <v>      -0.27099455      -0.30857943      -0.05016510 </v>
   <v>      -0.15130041       0.08763100       0.00797237 </v>
   <v>       0.14232383       0.11928560       0.00869484 </v>
   <v>      -0.46851354       0.46271442     -12.82917216 </v>
   <v>       0.11715672      -0.27060088      15.22354813 </v>
  </varray>
  <varray name="stress" >
   <v>       8.82747921      -0.10911301       0.23324343 </v>
   <v>      -0.10911300       9.66705303      -0.48899694 </v>
   <v>       0.23324342      -0.48899694      27.79447335 </v>
  </varray>
  <energy>
   <i name="e_fr_energy">   -324.89384230 </i>
   <i name="e_wo_entrp">   -324.88775529 </i>
   <i name="e_0_energy">     -0.01217401 </i>
  </energy>
  <time name="totalsc">   21.47   21.73</time>
 </calculation>
 <calculation>
  <scstep>
   <time name="dav">    0.94    0.95</time>
   <time name="total">    1.02    1.02</time>
   <energy>
    <i name="alphaZ">     96.77598676 </i>
    <i name="ewald">  16532.55684005 </i>
    <i name="hartreedc"> -22611.03554765 </i>
    <i name="XCdc">    558.44064023 </i>
    <i name="pawpsdc">  17123.22924841 </i>
    <i name="pawaedc"> -17330.14070005 </i>
    <i name="eentropy">     -0.00253949 </i>
    <i name="bandstr">  -1837.05137780 </i>
    <i name="atom">   7163.56118773 </i>
    <i name="e_fr_energy">   -303.66626180 </i>
    <i name="e_wo_entrp">   -303.66372232 </i>
    <i name="e_0_energy">   -303.66499206 </i>
   </energy>
  </scstep>
  <scstep>
   <time name="diag">    0.20    0.20</time>
   <time name="diis">    0.40    0.41</time>
   <time name="orth">    0.05    0.05</time>
   <time name="total">    0.72    0.73</time>
   <energy>
    <i name="e_fr_energy">   -331.38511428 </i>
    <i name="e_wo_entrp">   -331.37320131 </i>
    <i name="e_0_energy">   -331.37915780 </i>
   </energy>
  </scstep>
  <scstep>
   <time name="diag">    0.20    0.20</time>
   <time name="diis">    0.37    0.39</time>
   <time name="orth">    0.05    0.05</time>
   <time name="total">    0.70    0.72</time>
   <energy>
    <i name="e_fr_energy">   -328.15572173 </i>
    <i name="e_wo_entrp">   -328.14504909 </i>
    <i name="e_0_energy">   -328.15038541 </i>
   </energy>
  </scstep>
  <scstep>
   <time name="diag">    0.20    0.20</time>
   <time name="diis">    0.37    0.37</time>
   <time name="orth">    0.05    0.05</time>
   <time name="total">    0.69    0.69</time>
   <energy>
    <i name="e_fr_energy">   -327.53740057 </i>
    <i name="e_wo_entrp">   -327.52798559 </i>
    <i name="e_0_energy">   -327.53269308 </i>
   </energy>
  </scstep>
  <scstep>
   <time name="diag">    0.20    0.20</time>
   <time name="diis">    0.39    0.40</time>
   <time name="orth">    0.05    0.05</time>
   <time name="total">    0.72    0.72</time>
   <energy>
    <i name="e_fr_energy">   -327.42224289 </i>
    <i name="e_wo_entrp">   -327.41281833 </i>
    <i name="e_0_energy">   -327.41753061 </i>
   </energy>
  </scstep>
  <scstep>
   <time name="diag">    0.29    0.29</time>
   <time name="diis">    0.39    0.39</time>
   <time name="orth">    0.05    0.05</time>
   <time name="total">    0.80    0.80</time>
   <energy>
    <i name="e_fr_energy">   -327.22920009 </i>
    <i name="e_wo_entrp">   -327.21874449 </i>
    <i name="e_0_energy">   -327.22397229 </i>
   </energy>
  </scstep>
  <scstep>
   <time name="diag">    0.20    0.20</time>
   <time name="diis">    0.39    0.39</time>
   <time name="orth">    0.05    0.05</time>
   <time name="total">    0.72    0.73</time>
   <energy>
    <i name="e_fr_energy">   -327.20316611 </i>
    <i name="e_wo_entrp">   -327.19336963 </i>
    <i name="e_0_energy">   -327.19826787 </i>
   </energy>
  </scstep>
  <scstep>
   <time name="diag">    0.20    0.20</time>
   <time name="diis">    0.37    0.37</time>
   <time name="orth">    0.05    0.05</time>
   <time name="total">    0.69    0.69</time>
   <energy>
    <i name="e_fr_energy">   -327.20122275 </i>
    <i name="e_wo_entrp">   -327.19161181 </i>
    <i name="e_0_energy">   -327.19641728 </i>
   </energy>
  </scstep>
  <scstep>
   <time name="diag">    0.20    0.20</time>
   <time name="diis">    0.37    0.37</time>
   <time name="orth">    0.05    0.05</time>
   <time name="total">    0.69    0.69</time>
   <energy>
    <i name="e_fr_energy">   -327.19991710 </i>
    <i name="e_wo_entrp">   -327.19026281 </i>
    <i name="e_0_energy">   -327.19508995 </i>
   </energy>
  </scstep>
  <scstep>
   <time name="diag">    0.20    0.20</time>
   <time name="diis">    0.37    0.38</time>
   <time name="orth">    0.05    0.05</time>
   <time name="total">    0.70    0.70</time>
   <energy>
    <i name="e_fr_energy">   -327.20090215 </i>
    <i name="e_wo_entrp">   -327.19123981 </i>
    <i name="e_0_energy">   -327.19607098 </i>
   </energy>
  </scstep>
  <scstep>
   <time name="diag">    0.20    0.20</time>
   <time name="diis">    0.37    0.37</time>
   <time name="orth">    0.05    0.05</time>
   <time name="total">    0.69    0.70</time>
   <energy>
    <i name="e_fr_energy">   -327.20197558 </i>
    <i name="e_wo_entrp">   -327.19230398 </i>
    <i name="e_0_energy">   -327.19713978 </i>
   </energy>
  </scstep>
  <scstep>
   <time name="diag">    0.20    0.20</time>
   <time name="diis">    0.38    0.38</time>
   <time name="orth">    0.05    0.05</time>
   <time name="total">    0.71    0.71</time>
   <energy>
    <i name="e_fr_energy">   -327.20272231 </i>
    <i name="e_wo_entrp">   -327.19304278 </i>
    <i name="e_0_energy">   -327.19788255 </i>
   </energy>
  </scstep>
  <scstep>
   <time name="diag">    0.20    0.20</time>
   <time name="diis">    0.37    0.37</time>
   <time name="orth">    0.05    0.05</time>
   <time name="total">    0.69    0.70</time>
   <energy>
    <i name="e_fr_energy">   -327.20335300 </i>
    <i name="e_wo_entrp">   -327.19366832 </i>
    <i name="e_0_energy">   -327.19851066 </i>
   </energy>
  </scstep>
  <scstep>
   <time name="diag">    0.20    0.20</time>
   <time name="diis">    0.37    0.37</time>
   <time name="orth">    0.05    0.05</time>
   <time name="total">    0.69    0.70</time>
   <energy>
    <i name="e_fr_energy">   -327.20367322 </i>
    <i name="e_wo_entrp">   -327.19399013 </i>
    <i name="e_0_energy">   -327.19883168 </i>
   </energy>
  </scstep>
  <scstep>
   <time name="diag">    0.20    0.20</time>
   <time name="diis">    0.33    0.33</time>
   <time name="orth">    0.12    0.12</time>
   <time name="total">    0.73    0.74</time>
   <energy>
    <i name="e_fr_energy">   -327.20399609 </i>
    <i name="e_wo_entrp">   -327.19431155 </i>
    <i name="e_0_energy">   -327.19915382 </i>
   </energy>
  </scstep>
  <scstep>
   <time name="diag">    0.20    0.20</time>
   <time name="diis">    0.29    0.29</time>
   <time name="orth">    0.05    0.05</time>
   <time name="total">    0.62    0.62</time>
   <energy>
    <i name="e_fr_energy">   -327.20413634 </i>
    <i name="e_wo_entrp">   -327.19445025 </i>
    <i name="e_0_energy">   -327.19929330 </i>
   </energy>
  </scstep>
  <scstep>
   <time name="diag">    0.20    0.20</time>
   <time name="diis">    0.27    0.27</time>
   <time name="orth">    0.05    0.05</time>
   <time name="total">    0.59    0.60</time>
   <energy>
    <i name="e_fr_energy">   -327.20419167 </i>
    <i name="e_wo_entrp">   -327.19450664 </i>
    <i name="e_0_energy">   -327.19934916 </i>
   </energy>
  </scstep>
  <scstep>
   <time name="diag">    0.20    0.20</time>
   <time name="diis">    0.25    0.25</time>
   <time name="orth">    0.05    0.05</time>
   <time name="total">    0.57    0.57</time>
   <energy>
    <i name="e_fr_energy">   -327.20420859 </i>
    <i name="e_wo_entrp">   -327.19452381 </i>
    <i name="e_0_energy">   -327.19936620 </i>
   </energy>
  </scstep>
  <scstep>
   <time name="diag">    0.20    0.20</time>
   <time name="diis">    0.23    0.23</time>
   <time name="orth">    0.05    0.05</time>
   <time name="total">    0.55    0.56</time>
   <energy>
    <i name="e_fr_energy">   -327.20421579 </i>
    <i name="e_wo_entrp">   -327.19453109 </i>
    <i name="e_0_energy">   -327.19937344 </i>
   </energy>
  </scstep>
  <scstep>
   <time name="diag">    0.20    0.20</time>
   <time name="diis">    0.22    0.22</time>
   <time name="orth">    0.05    0.05</time>
   <time name="total">    0.55    0.55</time>
   <energy>
    <i name="e_fr_energy">   -327.20421712 </i>
    <i name="e_wo_entrp">   -327.19453217 </i>
    <i name="e_0_energy">   -327.19937465 </i>
   </energy>
  </scstep>
  <scstep>
   <time name="diag">    0.20    0.20</time>
   <time name="diis">    0.21    0.21</time>
   <time name="orth">    0.05    0.05</time>
   <time name="total">    0.53    0.54</time>
   <energy>
    <i name="e_fr_energy">   -327.20421839 </i>
    <i name="e_wo_entrp">   -327.19453332 </i>
    <i name="e_0_energy">   -327.19937586 </i>
   </energy>
  </scstep>
  <scstep>
   <time name="diag">    0.20    0.20</time>
   <time name="diis">    0.20    0.20</time>
   <time name="orth">    0.05    0.05</time>
   <time name="total">    0.49    0.49</time>
   <energy>
    <i name="alphaZ">     96.77598676 </i>
    <i name="ewald">  16532.55684005 </i>
    <i name="hartreedc"> -22727.86507885 </i>
    <i name="XCdc">    560.58307559 </i>
    <i name="pawpsdc">  17135.72867046 </i>
    <i name="pawaedc"> -17338.85794022 </i>
    <i name="eentropy">     -0.00968512 </i>
    <i name="bandstr">  -1749.67727510 </i>
    <i name="atom">   7163.56118773 </i>
    <i name="e_fr_energy">   -327.20421870 </i>
    <i name="e_wo_entrp">   -327.19453357 </i>
    <i name="e_0_energy">   -327.19937613 </i>
   </energy>
  </scstep>
  <structure>
   <crystal>
    <varray name="basis" >
     <v>      12.68596088      -0.00160619       0.00343344 </v>
     <v>      -0.00092734       7.33139834      -0.00415592 </v>
     <v>       0.00402907      -0.00844699      15.21435089 </v>
    </varray>
    <i name="volume">   1415.02280149 </i>
    <varray name="rec_basis" >
     <v>       0.07882730       0.00000996      -0.00002087 </v>
     <v>       0.00001725       0.13639967       0.00007572 </v>
     <v>      -0.00001778       0.00003726       0.06572744 </v>
    </varray>
   </crystal>
   <varray name="positions" >
    <v>       0.16700381       0.16570181       0.25000679 </v>
    <v>       0.00033374      -0.00001357       0.25001424 </v>
    <v>       0.05549430       0.16649397       0.24999414 </v>
    <v>       0.22113867      -0.00005539       0.25004857 </v>
    <v>       0.49805245       0.16761185       0.24969970 </v>
    <v>       0.33488389       0.00003733       0.24997966 </v>
    <v>       0.38875627       0.16384104       0.24933799 </v>
    <v>       0.55707342       0.00003734       0.25000183 </v>
    <v>       0.83342170       0.16736353       0.25001508 </v>
    <v>       0.66644622      -0.00008644       0.24995376 </v>
    <v>       0.72168752       0.16631058       0.25000703 </v>
    <v>       0.88838937      -0.00004714       0.24997985 </v>
    <v>       0.16615726       0.49999784       0.24998325 </v>
    <v>      -0.00034885       0.33342547       0.25000012 </v>
    <v>       0.05598959       0.49995804       0.25000638 </v>
    <v>       0.22262145       0.33507778       0.25000132 </v>
    <v>       0.33422182       0.33332170       0.24978517 </v>
    <v>       0.38387991       0.50016552       0.24854722 </v>
    <v>       0.55919561       0.32469584       0.24846822 </v>
    <v>       0.83183253       0.49995793       0.24999607 </v>
    <v>       0.66605461       0.33545951       0.24962303 </v>
    <v>       0.72468134       0.49976509       0.24930650 </v>
    <v>       0.88940591       0.33255677       0.25002882 </v>
    <v>       0.16703191       0.83435945       0.25000769 </v>
    <v>      -0.00036972       0.66663268       0.24999992 </v>
    <v>       0.05546342       0.83350073       0.24999443 </v>
    <v>       0.22264151       0.66489175       0.25000140 </v>
    <v>       0.49822819       0.83187066       0.24986768 </v>
    <v>       0.33426428       0.66675705       0.24976015 </v>
    <v>       0.38869221       0.83587923       0.24945268 </v>
    <v>       0.55884482       0.67455083       0.24853012 </v>
    <v>       0.83345359       0.83271990       0.25000820 </v>
    <v>       0.66564726       0.66465286       0.24983866 </v>
    <v>       0.72164898       0.83390282       0.25002564 </v>
    <v>       0.88942717       0.66744979       0.25002796 </v>
    <v>       0.49823177       0.50302474       0.20873911 </v>
    <v>       0.50209214       0.49168108       0.40652163 </v>
   </varray>
  </structure>
  <varray name="forces" >
   <v>      -0.18071668       0.82322212       0.02231044 </v>
   <v>      -0.42599492      -0.00404929      -0.00815175 </v>
   <v>       0.11701102       0.09052318      -0.01123892 </v>
   <v>       1.22729944       0.04847741       0.00851450 </v>
   <v>       2.08087387      -1.42510307      -0.01814654 </v>
   <v>      -1.68708631      -0.07846551      -0.07191643 </v>
   <v>      -0.19583322       1.46239269      -0.22780164 </v>
   <v>      -2.14865602      -0.11173627       0.54600410 </v>
   <v>      -0.28670429      -0.41776839       0.02245418 </v>
   <v>       0.49011551       0.08961914      -0.04439034 </v>
   <v>       0.42480917       0.58872339       0.22072659 </v>
   <v>       0.28860407       0.03910721      -0.03230501 </v>
   <v>       0.56821095      -0.00441763      -0.02751489 </v>
   <v>       0.49013189      -0.04494497       0.00525816 </v>
   <v>      -0.78832322       0.03288236      -0.04511299 </v>
   <v>      -0.13881548      -0.99381379       0.26028840 </v>
   <v>      -1.18411011      -0.71554037       0.00161815 </v>
   <v>       4.46021693       0.10231062      -2.25254462 </v>
   <v>      -3.50853385       3.73105754      -2.22730076 </v>
   <v>       2.28610656       0.00887653      -0.03507851 </v>
   <v>       1.89081732      -1.25803347      -0.04530055 </v>
   <v>      -2.53346316       0.19471987      -0.25809761 </v>
   <v>      -0.62130824       0.46931461       0.01161555 </v>
   <v>      -0.21750347      -0.89226380       0.02185566 </v>
   <v>       0.51185592      -0.01200892       0.00542529 </v>
   <v>       0.14525402      -0.06507904      -0.01167237 </v>
   <v>      -0.15075888       1.04827224       0.27252274 </v>
   <v>       1.91561729       1.71716241       0.05802330 </v>
   <v>      -1.39627131       0.67041675       0.05916574 </v>
   <v>      -0.04040284      -1.31635174      -0.25240088 </v>
   <v>      -3.54886002      -3.50310911      -2.27903627 </v>
   <v>      -0.32396022       0.35741221       0.01790176 </v>
   <v>       2.18870960       1.09959379      -0.02941531 </v>
   <v>       0.36033907      -0.74593267       0.24242648 </v>
   <v>      -0.66222474      -0.45178688       0.01611322 </v>
   <v>       0.60965028      -0.54070746       5.79581492 </v>
   <v>      -0.01609594       0.00702830       0.28938621 </v>
  </varray>
  <varray name="stress" >
   <v>      31.94050845       0.12588916      -0.38327913 </v>
   <v>       0.12588912      25.60988571       0.41053242 </v>
   <v>      -0.38327912       0.41053242      -3.04708709 </v>
  </varray>
  <energy>
   <i name="e_fr_energy">   -327.20421870 </i>
   <i name="e_wo_entrp">   -327.19937613 </i>
   <i name="e_0_energy">     -0.00968512 </i>
  </energy>
  <time name="totalsc">   15.62   15.77</time>
 </calculation>
 <calculation>
  <scstep>
   <time name="dav">    0.86    0.86</time>
   <time name="total">    0.93    0.94</time>
   <energy>
    <i name="alphaZ">     96.77598676 </i>
    <i name="ewald">  16733.44179492 </i>
    <i name="hartreedc"> -22958.79964728 </i>
    <i name="XCdc">    561.56609631 </i>
    <i name="pawpsdc">  17135.71592812 </i>
    <i name="pawaedc"> -17338.84527625 </i>
    <i name="eentropy">     -0.01094507 </i>
    <i name="bandstr">  -1717.37384155 </i>
    <i name="atom">   7163.56118773 </i>
    <i name="e_fr_energy">   -323.96871630 </i>
    <i name="e_wo_entrp">   -323.95777123 </i>
    <i name="e_0_energy">   -323.96324377 </i>
   </energy>
  </scstep>
  <scstep>
   <time name="diag">    0.20    0.20</time>
   <time name="diis">    0.39    0.39</time>
   <time name="orth">    0.05    0.05</time>
   <time name="total">    0.71    0.71</time>
   <energy>
    <i name="e_fr_energy">   -328.86258189 </i>
    <i name="e_wo_entrp">   -328.85263883 </i>
    <i name="e_0_energy">   -328.85761036 </i>
   </energy>
  </scstep>
  <scstep>
   <time name="diag">    0.20    0.20</time>
   <time name="diis">    0.39    0.39</time>
   <time name="orth">    0.05    0.05</time>
   <time name="total">    0.71    0.71</time>
   <energy>
    <i name="e_fr_energy">   -328.67353072 </i>
    <i name="e_wo_entrp">   -328.66353430 </i>
    <i name="e_0_energy">   -328.66853251 </i>
   </energy>
  </scstep>
  <scstep>
   <time name="diag">    0.20    0.20</time>
   <time name="diis">    0.38    0.38</time>
   <time name="orth">    0.05    0.05</time>
   <time name="total">    0.70    0.70</time>
   <energy>
    <i name="e_fr_energy">   -328.59337167 </i>
    <i name="e_wo_entrp">   -328.58331654 </i>
    <i name="e_0_energy">   -328.58834411 </i>
   </energy>
  </scstep>
  <scstep>
   <time name="diag">    0.29    0.29</time>
   <time name="diis">    0.38    0.39</time>
   <time name="orth">    0.05    0.05</time>
   <time name="total">    0.80    0.81</time>
   <energy>
    <i name="e_fr_energy">   -328.56497459 </i>
    <i name="e_wo_entrp">   -328.55485884 </i>
    <i name="e_0_energy">   -328.55991671 </i>
   </energy>
  </scstep>
  <scstep>
   <time name="diag">    0.20    0.20</time>
   <time name="diis">    0.39    0.39</time>
   <time name="orth">    0.05    0.05</time>
   <time name="total">    0.71    0.72</time>
   <energy>
    <i name="e_fr_energy">   -328.56489428 </i>
    <i name="e_wo_entrp">   -328.55470613 </i>
    <i name="e_0_energy">   -328.55980020 </i>
   </energy>
  </scstep>
  <scstep>
   <time name="diag">    0.20    0.20</time>
   <time name="diis">    0.37    0.37</time>
   <time name="orth">    0.05    0.05</time>
   <time name="total">    0.69    0.69</time>
   <energy>
    <i name="e_fr_energy">   -328.56536983 </i>
    <i name="e_wo_entrp">   -328.55519458 </i>
    <i name="e_0_energy">   -328.56028221 </i>
   </energy>
  </scstep>
  <scstep>
   <time name="diag">    0.20    0.20</time>
   <time name="diis">    0.39    0.39</time>
   <time name="orth">    0.05    0.05</time>
   <time name="total">    0.71    0.72</time>
   <energy>
    <i name="e_fr_energy">   -328.56680477 </i>
    <i name="e_wo_entrp">   -328.55662778 </i>
    <i name="e_0_energy">   -328.56171627 </i>
   </energy>
  </scstep>
  <scstep>
   <time name="diag">    0.20    0.20</time>
   <time name="diis">    0.37    0.38</time>
   <time name="orth">    0.05    0.05</time>
   <time name="total">    0.69    0.70</time>
   <energy>
    <i name="e_fr_energy">   -328.56763840 </i>
    <i name="e_wo_entrp">   -328.55745551 </i>
    <i name="e_0_energy">   -328.56254696 </i>
   </energy>
  </scstep>
  <scstep>
   <time name="diag">    0.20    0.20</time>
   <time name="diis">    0.37    0.37</time>
   <time name="orth">    0.05    0.05</time>
   <time name="total">    0.68    0.69</time>
   <energy>
    <i name="e_fr_energy">   -328.56857740 </i>
    <i name="e_wo_entrp">   -328.55839512 </i>
    <i name="e_0_energy">   -328.56348626 </i>
   </energy>
  </scstep>
  <scstep>
   <time name="diag">    0.20    0.20</time>
   <time name="diis">    0.38    0.38</time>
   <time name="orth">    0.05    0.05</time>
   <time name="total">    0.70    0.71</time>
   <energy>
    <i name="e_fr_energy">   -328.56909242 </i>
    <i name="e_wo_entrp">   -328.55890367 </i>
    <i name="e_0_energy">   -328.56399804 </i>
   </energy>
  </scstep>
  <scstep>
   <time name="diag">    0.20    0.20</time>
   <time name="diis">    0.36    0.36</time>
   <time name="orth">    0.05    0.05</time>
   <time name="total">    0.68    0.69</time>
   <energy>
    <i name="e_fr_energy">   -328.56931524 </i>
    <i name="e_wo_entrp">   -328.55912555 </i>
    <i name="e_0_energy">   -328.56422040 </i>
   </energy>
  </scstep>
  <scstep>
   <time name="diag">    0.20    0.20</time>
   <time name="diis">    0.31    0.36</time>
   <time name="orth">    0.05    0.05</time>
   <time name="total">    0.63    0.69</time>
   <energy>
    <i name="e_fr_energy">   -328.56943895 </i>
    <i name="e_wo_entrp">   -328.55924923 </i>
    <i name="e_0_energy">   -328.56434409 </i>
   </energy>
  </scstep>
  <scstep>
   <time name="diag">    0.20    0.20</time>
   <time name="diis">    0.28    0.28</time>
   <time name="orth">    0.05    0.05</time>
   <time name="total">    0.60    0.60</time>
   <energy>
    <i name="e_fr_energy">   -328.56947158 </i>
    <i name="e_wo_entrp">   -328.55928187 </i>
    <i name="e_0_energy">   -328.56437673 </i>
   </energy>
  </scstep>
  <scstep>
   <time name="diag">    0.23    0.23</time>
   <time name="diis">    0.29    0.29</time>
   <time name="orth">    0.05    0.05</time>
   <time name="total">    0.72    0.72</time>
   <energy>
    <i name="e_fr_energy">   -328.56951031 </i>
    <i name="e_wo_entrp">   -328.55932114 </i>
    <i name="e_0_energy">   -328.56441572 </i>
   </energy>
  </scstep>
  <scstep>
   <time name="diag">    0.20    0.20</time>
   <time name="diis">    0.25    0.25</time>
   <time name="orth">    0.05    0.05</time>
   <time name="total">    0.57    0.57</time>
   <energy>
    <i name="e_fr_energy">   -328.56951411 </i>
    <i name="e_wo_entrp">   -328.55932489 </i>
    <i name="e_0_energy">   -328.56441950 </i>
   </energy>
  </scstep>
  <scstep>
   <time name="diag">    0.20    0.20</time>
   <time name="diis">    0.24    0.24</time>
   <time name="orth">    0.05    0.05</time>
   <time name="total">    0.57    0.57</time>
   <energy>
    <i name="e_fr_energy">   -328.56952215 </i>
    <i name="e_wo_entrp">   -328.55933287 </i>
    <i name="e_0_energy">   -328.56442751 </i>
   </energy>
  </scstep>
  <scstep>
   <time name="diag">    0.20    0.20</time>
   <time name="diis">    0.22    0.22</time>
   <time name="orth">    0.05    0.05</time>
   <time name="total">    0.54    0.55</time>
   <energy>
    <i name="e_fr_energy">   -328.56952410 </i>
    <i name="e_wo_entrp">   -328.55933473 </i>
    <i name="e_0_energy">   -328.56442942 </i>
   </energy>
  </scstep>
  <scstep>
   <time name="diag">    0.20    0.20</time>
   <time name="diis">    0.20    0.20</time>
   <time name="orth">    0.05    0.05</time>
   <time name="total">    0.53    0.53</time>
   <energy>
    <i name="e_fr_energy">   -328.56952607 </i>
    <i name="e_wo_entrp">   -328.55933665 </i>
    <i name="e_0_energy">   -328.56443136 </i>
   </energy>
  </scstep>
  <scstep>
   <time name="diag">    0.20    0.20</time>
   <time name="diis">    0.18    0.18</time>
   <time name="orth">    0.05    0.05</time>
   <time name="total">    0.47    0.47</time>
   <energy>
    <i name="alphaZ">     96.77598676 </i>
    <i name="ewald">  16733.44179492 </i>
    <i name="hartreedc"> -22902.66629891 </i>
    <i name="XCdc">    560.50253204 </i>
    <i name="pawpsdc">  17010.17698263 </i>
    <i name="pawaedc"> -17213.83810120 </i>
    <i name="eentropy">     -0.01018937 </i>
    <i name="bandstr">  -1776.51342120 </i>
    <i name="atom">   7163.56118773 </i>
    <i name="e_fr_energy">   -328.56952659 </i>
    <i name="e_wo_entrp">   -328.55933723 </i>
    <i name="e_0_energy">   -328.56443191 </i>
   </energy>
  </scstep>
  <structure>
   <crystal>
    <varray name="basis" >
     <v>      12.73476725      -0.00079148       0.00169189 </v>
     <v>      -0.00045696       7.35595748      -0.00204790 </v>
     <v>       0.00198540      -0.00416240      15.10543577 </v>
    </varray>
    <i name="volume">   1415.02280149 </i>
    <varray name="rec_basis" >
     <v>       0.07852519       0.00000488      -0.00001032 </v>
     <v>       0.00000844       0.13594424       0.00003746 </v>
     <v>      -0.00000879       0.00001843       0.06620134 </v>
    </varray>
   </crystal>
   <varray name="positions" >
    <v>       0.16683324       0.16619610       0.25000357 </v>
    <v>       0.00016318      -0.00000669       0.25000716 </v>
    <v>       0.05552788       0.16658385       0.24999709 </v>
    <v>       0.22169132      -0.00002702       0.25002417 </v>
    <v>       0.49904771       0.16713135       0.24984952 </v>
    <v>       0.33408974       0.00001811       0.24999001 </v>
    <v>       0.38882461       0.16528583       0.24966942 </v>
    <v>       0.55629995       0.00001811       0.25000108 </v>
    <v>       0.83337480       0.16700941       0.25000745 </v>
    <v>       0.66656059      -0.00004225       0.24997687 </v>
    <v>       0.72195967       0.16649415       0.25000350 </v>
    <v>       0.88864524      -0.00002301       0.24998987 </v>
    <v>       0.16641930       0.49999901       0.24999157 </v>
    <v>      -0.00017057       0.33337677       0.25000001 </v>
    <v>       0.05577004       0.49997941       0.25000324 </v>
    <v>       0.22241622       0.33418537       0.25000046 </v>
    <v>       0.33376600       0.33332597       0.24989270 </v>
    <v>       0.38644019       0.50008240       0.24927311 </v>
    <v>       0.55733762       0.32910471       0.24923584 </v>
    <v>       0.83259784       0.49997958       0.24999787 </v>
    <v>       0.66636899       0.33437252       0.24981117 </v>
    <v>       0.72342331       0.49988516       0.24965361 </v>
    <v>       0.88914229       0.33295149       0.25001458 </v>
    <v>       0.16684691       0.83383378       0.25000374 </v>
    <v>      -0.00018076       0.66665179       0.24999992 </v>
    <v>       0.05551277       0.83341356       0.24999718 </v>
    <v>       0.22242615       0.66579965       0.25000100 </v>
    <v>       0.49913375       0.83261602       0.24993385 </v>
    <v>       0.33378676       0.66671265       0.24988019 </v>
    <v>       0.38879311       0.83457798       0.24972600 </v>
    <v>       0.55716551       0.67052756       0.24926444 </v>
    <v>       0.83339044       0.83303137       0.25000420 </v>
    <v>       0.66617002       0.66568298       0.24991950 </v>
    <v>       0.72194080       0.83361039       0.25001267 </v>
    <v>       0.88915263       0.66705158       0.25001393 </v>
    <v>       0.49912880       0.50150435       0.22937171 </v>
    <v>       0.50187400       0.49255598       0.38203783 </v>
   </varray>
  </structure>
  <varray name="forces" >
   <v>      -0.05256983       0.34443792       0.01533981 </v>
   <v>      -0.15483194      -0.00206358       0.00127028 </v>
   <v>       0.06421756       0.04207107      -0.00528510 </v>
   <v>       0.53311186       0.01995622       0.01013735 </v>
   <v>       0.70134951      -0.74261604      -0.10733896 </v>
   <v>      -0.69188450      -0.04146366      -0.02551157 </v>
   <v>      -0.07289772       0.54885435      -0.18957987 </v>
   <v>      -0.89117158      -0.05261724       0.25801224 </v>
   <v>      -0.13628621      -0.14902041       0.01510570 </v>
   <v>       0.22191320       0.03774943      -0.01524992 </v>
   <v>       0.11677472       0.27942099       0.10181300 </v>
   <v>       0.07393927       0.01705431      -0.01659307 </v>
   <v>       0.18959643      -0.00222022      -0.00948449 </v>
   <v>       0.18944837      -0.02271661       0.00173256 </v>
   <v>      -0.27701273       0.01528069      -0.02002673 </v>
   <v>       0.02415437      -0.36620424       0.11882542 </v>
   <v>      -0.51979816      -0.42182805      -0.08183008 </v>
   <v>       2.41050671       0.08613738      -0.86830246 </v>
   <v>      -1.83732086       2.27829779      -0.87387726 </v>
   <v>       0.88915199       0.00157073      -0.01481551 </v>
   <v>       0.86945938      -0.48565596      -0.13228338 </v>
   <v>      -0.94988813       0.08117550      -0.19383215 </v>
   <v>      -0.23704369       0.19491880       0.00944416 </v>
   <v>      -0.06407706      -0.37660912       0.01566913 </v>
   <v>       0.19863899      -0.00017741       0.00173935 </v>
   <v>       0.07453549      -0.02836638      -0.00537285 </v>
   <v>       0.01628728       0.39366133       0.12005064 </v>
   <v>       0.65899587       0.84981291      -0.04755829 </v>
   <v>      -0.63464466       0.39683784      -0.05302413 </v>
   <v>      -0.00599551      -0.49652100      -0.18152271 </v>
   <v>      -1.77135379      -1.97679070      -0.90004148 </v>
   <v>      -0.14863406       0.12309113       0.01375225 </v>
   <v>       0.97454978       0.41505885      -0.09251965 </v>
   <v>       0.07800279      -0.34006620       0.11414380 </v>
   <v>      -0.25561397      -0.18579274       0.01038411 </v>
   <v>       0.42255663      -0.41907017       0.52797075 </v>
   <v>      -0.00616580      -0.01558751       2.49865911 </v>
  </varray>
  <varray name="stress" >
   <v>      17.65835449       0.18379513      -0.11627506 </v>
   <v>       0.18379513      14.81453893       0.11263913 </v>
   <v>      -0.11627505       0.11263911       5.53008554 </v>
  </varray>
  <energy>
   <i name="e_fr_energy">   -328.56952659 </i>
   <i name="e_wo_entrp">   -328.56443191 </i>
   <i name="e_0_energy">     -0.01018937 </i>
  </energy>
  <time name="totalsc">   14.13   14.29</time>
 </calculation>
 <calculation>
  <scstep>
   <time name="dav">    0.90    0.91</time>
   <time name="total">    0.98    0.98</time>
   <energy>
    <i name="alphaZ">     96.77598676 </i>
    <i name="ewald">  16711.26161043 </i>
    <i name="hartreedc"> -22877.60410121 </i>
    <i name="XCdc">    560.37554729 </i>
    <i name="pawpsdc">  17010.17070402 </i>
    <i name="pawaedc"> -17213.83188338 </i>
    <i name="eentropy">     -0.01011014 </i>
    <i name="bandstr">  -1779.27097015 </i>
    <i name="atom">   7163.56118773 </i>
    <i name="e_fr_energy">   -328.57202865 </i>
    <i name="e_wo_entrp">   -328.56191851 </i>
    <i name="e_0_energy">   -328.56697358 </i>
   </energy>
  </scstep>
  <scstep>
   <time name="diag">    0.20    0.20</time>
   <time name="diis">    0.37    0.37</time>
   <time name="orth">    0.05    0.05</time>
   <time name="total">    0.69    0.70</time>
   <energy>
    <i name="e_fr_energy">   -328.58058991 </i>
    <i name="e_wo_entrp">   -328.57040034 </i>
    <i name="e_0_energy">   -328.57549513 </i>
   </energy>
  </scstep>
  <scstep>
   <time name="diag">    0.20    0.20</time>
   <time name="diis">    0.39    0.40</time>
   <time name="orth">    0.05    0.05</time>
   <time name="total">    0.71    0.74</time>
   <energy>
    <i name="e_fr_energy">   -328.57966771 </i>
    <i name="e_wo_entrp">   -328.56948818 </i>
    <i name="e_0_energy">   -328.57457794 </i>
   </energy>
  </scstep>
  <scstep>
   <time name="diag">    0.20    0.20</time>
   <time name="diis">    0.38    0.38</time>
   <time name="orth">    0.05    0.05</time>
   <time name="total">    0.70    0.70</time>
   <energy>
    <i name="e_fr_energy">   -328.57933171 </i>
    <i name="e_wo_entrp">   -328.56916664 </i>
    <i name="e_0_energy">   -328.57424918 </i>
   </energy>
  </scstep>
  <scstep>
   <time name="diag">    0.20    0.20</time>
   <time name="diis">    0.37    0.37</time>
   <time name="orth">    0.05    0.05</time>
   <time name="total">    0.69    0.70</time>
   <energy>
    <i name="e_fr_energy">   -328.57929232 </i>
    <i name="e_wo_entrp">   -328.56914077 </i>
    <i name="e_0_energy">   -328.57421655 </i>
   </energy>
  </scstep>
  <scstep>
   <time name="diag">    0.29    0.29</time>
   <time name="diis">    0.43    0.43</time>
   <time name="orth">    0.05    0.05</time>
   <time name="total">    0.83    0.84</time>
   <energy>
    <i name="e_fr_energy">   -328.57931084 </i>
    <i name="e_wo_entrp">   -328.56915664 </i>
    <i name="e_0_energy">   -328.57423374 </i>
   </energy>
  </scstep>
  <scstep>
   <time name="diag">    0.20    0.20</time>
   <time name="diis">    0.35    0.35</time>
   <time name="orth">    0.05    0.05</time>
   <time name="total">    0.68    0.68</time>
   <energy>
    <i name="e_fr_energy">   -328.57933344 </i>
    <i name="e_wo_entrp">   -328.56918043 </i>
    <i name="e_0_energy">   -328.57425694 </i>
   </energy>
  </scstep>
  <scstep>
   <time name="diag">    0.20    0.20</time>
   <time name="diis">    0.29    0.29</time>
   <time name="orth">    0.05    0.05</time>
   <time name="total">    0.61    0.62</time>
   <energy>
    <i name="e_fr_energy">   -328.57935855 </i>
    <i name="e_wo_entrp">   -328.56920786 </i>
    <i name="e_0_energy">   -328.57428320 </i>
   </energy>
  </scstep>
  <scstep>
   <time name="diag">    0.20    0.20</time>
   <time name="diis">    0.28    0.28</time>
   <time name="orth">    0.05    0.05</time>
   <time name="total">    0.60    0.60</time>
   <energy>
    <i name="e_fr_energy">   -328.57939038 </i>
    <i name="e_wo_entrp">   -328.56924015 </i>
    <i name="e_0_energy">   -328.57431526 </i>
   </energy>
  </scstep>
  <scstep>
   <time name="diag">    0.20    0.20</time>
   <time name="diis">    0.25    0.25</time>
   <time name="orth">    0.05    0.05</time>
   <time name="total">    0.57    0.58</time>
   <energy>
    <i name="e_fr_energy">   -328.57941538 </i>
    <i name="e_wo_entrp">   -328.56926583 </i>
    <i name="e_0_energy">   -328.57434060 </i>
   </energy>
  </scstep>
  <scstep>
   <time name="diag">    0.20    0.20</time>
   <time name="diis">    0.25    0.25</time>
   <time name="orth">    0.05    0.05</time>
   <time name="total">    0.57    0.57</time>
   <energy>
    <i name="e_fr_energy">   -328.57942791 </i>
    <i name="e_wo_entrp">   -328.56927838 </i>
    <i name="e_0_energy">   -328.57435314 </i>
   </energy>
  </scstep>
  <scstep>
   <time name="diag">    0.20    0.20</time>
   <time name="diis">    0.22    0.22</time>
   <time name="orth">    0.05    0.05</time>
   <time name="total">    0.55    0.55</time>
   <energy>
    <i name="e_fr_energy">   -328.57943879 </i>
    <i name="e_wo_entrp">   -328.56928940 </i>
    <i name="e_0_energy">   -328.57436409 </i>
   </energy>
  </scstep>
  <scstep>
   <time name="diag">    0.20    0.20</time>
   <time name="diis">    0.23    0.23</time>
   <time name="orth">    0.05    0.05</time>
   <time name="total">    0.55    0.56</time>
   <energy>
    <i name="e_fr_energy">   -328.57944559 </i>
    <i name="e_wo_entrp">   -328.56929607 </i>
    <i name="e_0_energy">   -328.57437083 </i>
   </energy>
  </scstep>
  <scstep>
   <time name="diag">    0.20    0.20</time>
   <time name="diis">    0.21    0.21</time>
   <time name="orth">    0.05    0.05</time>
   <time name="total">    0.54    0.54</time>
   <energy>
    <i name="e_fr_energy">   -328.57944829 </i>
    <i name="e_wo_entrp">   -328.56929870 </i>
    <i name="e_0_energy">   -328.57437350 </i>
   </energy>
  </scstep>
  <scstep>
   <time name="diag">    0.20    0.20</time>
   <time name="diis">    0.20    0.20</time>
   <time name="orth">    0.05    0.05</time>
   <time name="total">    0.52    0.52</time>
   <energy>
    <i name="e_fr_energy">   -328.57944973 </i>
    <i name="e_wo_entrp">   -328.56930012 </i>
    <i name="e_0_energy">   -328.57437492 </i>
   </energy>
  </scstep>
  <scstep>
   <time name="diag">    0.29    0.29</time>
   <time name="diis">    0.18    0.18</time>
   <time name="orth">    0.05    0.05</time>
   <time name="total">    0.55    0.55</time>
   <energy>
    <i name="alphaZ">     96.77598676 </i>
    <i name="ewald">  16711.26161043 </i>
    <i name="hartreedc"> -22884.74421951 </i>
    <i name="XCdc">    560.51062390 </i>
    <i name="pawpsdc">  17020.34363037 </i>
    <i name="pawaedc"> -17223.91218550 </i>
    <i name="eentropy">     -0.01014958 </i>
    <i name="bandstr">  -1772.36593484 </i>
    <i name="atom">   7163.56118773 </i>
    <i name="e_fr_energy">   -328.57945024 </i>
    <i name="e_wo_entrp">   -328.56930066 </i>
    <i name="e_0_energy">   -328.57437545 </i>
   </energy>
  </scstep>
  <structure>
   <crystal>
    <varray name="basis" >
     <v>      12.72967086      -0.00087629       0.00187319 </v>
     <v>      -0.00050593       7.35339185      -0.00226736 </v>
     <v>       0.00219815      -0.00460845      15.11675609 </v>
    </varray>
    <i name="volume">   1415.02280149 </i>
    <varray name="rec_basis" >
     <v>       0.07855663       0.00000540      -0.00001142 </v>
     <v>       0.00000936       0.13599168       0.00004146 </v>
     <v>      -0.00000973       0.00002040       0.06615177 </v>
    </varray>
   </crystal>
   <varray name="positions" >
    <v>       0.16685094       0.16614481       0.25000392 </v>
    <v>       0.00018086      -0.00000740       0.25000790 </v>
    <v>       0.05552440       0.16657453       0.24999678 </v>
    <v>       0.22163401      -0.00002995       0.25002672 </v>
    <v>       0.49894449       0.16718123       0.24983379 </v>
    <v>       0.33417210       0.00002010       0.24998893 </v>
    <v>       0.38881753       0.16513594       0.24963469 </v>
    <v>       0.55638016       0.00002009       0.25000117 </v>
    <v>       0.83337966       0.16704615       0.25000825 </v>
    <v>       0.66654873      -0.00004684       0.24997445 </v>
    <v>       0.72193145       0.16647510       0.25000387 </v>
    <v>       0.88861870      -0.00002551       0.24998882 </v>
    <v>       0.16639213       0.49999889       0.24999069 </v>
    <v>      -0.00018906       0.33338182       0.25000002 </v>
    <v>       0.05579281       0.49997719       0.25000357 </v>
    <v>       0.22243750       0.33427796       0.25000054 </v>
    <v>       0.33381327       0.33332552       0.24988143 </v>
    <v>       0.38617466       0.50009110       0.24919696 </v>
    <v>       0.55753032       0.32864727       0.24915543 </v>
    <v>       0.83251847       0.49997734       0.24999767 </v>
    <v>       0.66633638       0.33448533       0.24979142 </v>
    <v>       0.72355378       0.49987270       0.24961723 </v>
    <v>       0.88916963       0.33291053       0.25001608 </v>
    <v>       0.16686609       0.83388832       0.25000415 </v>
    <v>      -0.00020036       0.66664981       0.24999992 </v>
    <v>       0.05550765       0.83342261       0.24999689 </v>
    <v>       0.22244849       0.66570544       0.25000105 </v>
    <v>       0.49903984       0.83253870       0.24992691 </v>
    <v>       0.33383628       0.66671726       0.24986761 </v>
    <v>       0.38878264       0.83471302       0.24969732 </v>
    <v>       0.55733964       0.67094505       0.24918740 </v>
    <v>       0.83339699       0.83299905       0.25000462 </v>
    <v>       0.66611580       0.66557611       0.24991104 </v>
    <v>       0.72191053       0.83364073       0.25001402 </v>
    <v>       0.88918110       0.66709290       0.25001540 </v>
    <v>       0.49903542       0.50166336       0.22720815 </v>
    <v>       0.50189703       0.49246373       0.38460519 </v>
   </varray>
  </structure>
  <varray name="forces" >
   <v>      -0.06594650       0.39280362       0.01625842 </v>
   <v>      -0.17950972      -0.00281330       0.00097181 </v>
   <v>       0.06939157       0.04778084      -0.00937498 </v>
   <v>       0.60561996       0.02221138       0.00979054 </v>
   <v>       0.84064983      -0.82709082      -0.10322045 </v>
   <v>      -0.79183285      -0.04044223      -0.03262222 </v>
   <v>      -0.08063196       0.64738886      -0.18907653 </v>
   <v>      -1.02279238      -0.05964670       0.28719833 </v>
   <v>      -0.15300419      -0.17593462       0.01586682 </v>
   <v>       0.24968458       0.04722387      -0.01649289 </v>
   <v>       0.14506157       0.31179506       0.11359058 </v>
   <v>       0.09473449       0.01878815      -0.01838276 </v>
   <v>       0.22767380       0.00147516      -0.00965834 </v>
   <v>       0.22047467      -0.02502819       0.00179318 </v>
   <v>      -0.33468852       0.01939283      -0.01813911 </v>
   <v>       0.00931785      -0.43020439       0.13316118 </v>
   <v>      -0.60249597      -0.45469113      -0.07608601 </v>
   <v>       2.69401252       0.08996941      -0.99060616 </v>
   <v>      -2.07032920       2.51337223      -1.00610087 </v>
   <v>       1.06038963       0.00166285      -0.01752870 </v>
   <v>       0.97568534      -0.57613648      -0.13071516 </v>
   <v>      -1.10546309       0.09252303      -0.19827127 </v>
   <v>      -0.27597758       0.22387119       0.00968767 </v>
   <v>      -0.07941117      -0.43042405       0.01663273 </v>
   <v>       0.23094776      -0.00223049       0.00180866 </v>
   <v>       0.08278055      -0.03302283      -0.00619787 </v>
   <v>      -0.00905602       0.46033524       0.13445826 </v>
   <v>       0.78537949       0.95432253      -0.04094767 </v>
   <v>      -0.71766016       0.42705110      -0.04457665 </v>
   <v>      -0.00998020      -0.58545219      -0.18387340 </v>
   <v>      -1.99256857      -2.19761590      -1.02630981 </v>
   <v>      -0.16753490       0.14491158       0.01453829 </v>
   <v>       1.10443466       0.49008522      -0.08790374 </v>
   <v>       0.10318168      -0.38397490       0.12688989 </v>
   <v>      -0.29691701      -0.21526608       0.01069654 </v>
   <v>       0.46969927      -0.45531776       1.21261579 </v>
   <v>      -0.01331923      -0.01167208       2.10012589 </v>
  </varray>
  <varray name="stress" >
   <v>      18.99151954       0.17474596      -0.16664321 </v>
   <v>       0.17474597      15.75444635       0.15003033 </v>
   <v>      -0.16664320       0.15003035       4.43584384 </v>
  </varray>
  <energy>
   <i name="e_fr_energy">   -328.57945024 </i>
   <i name="e_wo_entrp">   -328.57437545 </i>
   <i name="e_0_energy">     -0.01014958 </i>
  </energy>
  <time name="totalsc">   11.17   11.27</time>
 </calculation>
 <calculation>
  <scstep>
   <time name="dav">    0.85    0.85</time>
   <time name="total">    0.92    0.93</time>
   <energy>
    <i name="alphaZ">     96.77598676 </i>
    <i name="ewald">  16147.10084242 </i>
    <i name="hartreedc"> -22363.01121323 </i>
    <i name="XCdc">    560.26218807 </i>
    <i name="pawpsdc">  17020.33866841 </i>
    <i name="pawaedc"> -17223.90737321 </i>
    <i name="eentropy">     -0.01550102 </i>
    <i name="bandstr">  -1728.23220236 </i>
    <i name="atom">   7163.56118773 </i>
    <i name="e_fr_energy">   -327.12741643 </i>
    <i name="e_wo_entrp">   -327.11191541 </i>
    <i name="e_0_energy">   -327.11966592 </i>
   </energy>
  </scstep>
  <scstep>
   <time name="diag">    0.20    0.20</time>
   <time name="diis">    0.37    0.37</time>
   <time name="orth">    0.05    0.05</time>
   <time name="total">    0.69    0.70</time>
   <energy>
    <i name="e_fr_energy">   -327.82182981 </i>
    <i name="e_wo_entrp">   -327.80556142 </i>
    <i name="e_0_energy">   -327.81369562 </i>
   </energy>
  </scstep>
  <scstep>
   <time name="diag">    0.20    0.20</time>
   <time name="diis">    0.40    0.40</time>
   <time name="orth">    0.05    0.05</time>
   <time name="total">    0.72    0.72</time>
   <energy>
    <i name="e_fr_energy">   -327.74837657 </i>
    <i name="e_wo_entrp">   -327.73209104 </i>
    <i name="e_0_energy">   -327.74023381 </i>
   </energy>
  </scstep>
  <scstep>
   <time name="diag">    0.20    0.20</time>
   <time name="diis">    0.38    0.38</time>
   <time name="orth">    0.05    0.05</time>
   <time name="total">    0.70    0.71</time>
   <energy>
    <i name="e_fr_energy">   -327.70889619 </i>
    <i name="e_wo_entrp">   -327.69265279 </i>
    <i name="e_0_energy">   -327.70077449 </i>
   </energy>
  </scstep>
  <scstep>
   <time name="diag">    0.20    0.20</time>
   <time name="diis">    0.37    0.38</time>
   <time name="orth">    0.05    0.05</time>
   <time name="total">    0.70    0.70</time>
   <energy>
    <i name="e_fr_energy">   -327.70540612 </i>
    <i name="e_wo_entrp">   -327.68920503 </i>
    <i name="e_0_energy">   -327.69730558 </i>
   </energy>
  </scstep>
  <scstep>
   <time name="diag">    0.20    0.20</time>
   <time name="diis">    0.45    0.45</time>
   <time name="orth">    0.05    0.05</time>
   <time name="total">    0.77    0.77</time>
   <energy>
    <i name="e_fr_energy">   -327.70610372 </i>
    <i name="e_wo_entrp">   -327.68990310 </i>
    <i name="e_0_energy">   -327.69800341 </i>
   </energy>
  </scstep>
  <scstep>
   <time name="diag">    0.20    0.20</time>
   <time name="diis">    0.38    0.39</time>
   <time name="orth">    0.05    0.05</time>
   <time name="total">    0.70    0.71</time>
   <energy>
    <i name="e_fr_energy">   -327.70668613 </i>
    <i name="e_wo_entrp">   -327.69047853 </i>
    <i name="e_0_energy">   -327.69858233 </i>
   </energy>
  </scstep>
  <scstep>
   <time name="diag">    0.20    0.20</time>
   <time name="diis">    0.39    0.39</time>
   <time name="orth">    0.05    0.05</time>
   <time name="total">    0.74    0.75</time>
   <energy>
    <i name="e_fr_energy">   -327.70705540 </i>
    <i name="e_wo_entrp">   -327.69084492 </i>
    <i name="e_0_energy">   -327.69895016 </i>
   </energy>
  </scstep>
  <scstep>
   <time name="diag">    0.20    0.20</time>
   <time name="diis">    0.36    0.37</time>
   <time name="orth">    0.05    0.05</time>
   <time name="total">    0.69    0.69</time>
   <energy>
    <i name="e_fr_energy">   -327.70757518 </i>
    <i name="e_wo_entrp">   -327.69136412 </i>
    <i name="e_0_energy">   -327.69946965 </i>
   </energy>
  </scstep>
  <scstep>
   <time name="diag">    0.20    0.20</time>
   <time name="diis">    0.38    0.38</time>
   <time name="orth">    0.05    0.05</time>
   <time name="total">    0.70    0.70</time>
   <energy>
    <i name="e_fr_energy">   -327.70781088 </i>
    <i name="e_wo_entrp">   -327.69159936 </i>
    <i name="e_0_energy">   -327.69970512 </i>
   </energy>
  </scstep>
  <scstep>
   <time name="diag">    0.20    0.20</time>
   <time name="diis">    0.30    0.31</time>
   <time name="orth">    0.05    0.05</time>
   <time name="total">    0.63    0.63</time>
   <energy>
    <i name="e_fr_energy">   -327.70791148 </i>
    <i name="e_wo_entrp">   -327.69169982 </i>
    <i name="e_0_energy">   -327.69980565 </i>
   </energy>
  </scstep>
  <scstep>
   <time name="diag">    0.20    0.20</time>
   <time name="diis">    0.28    0.28</time>
   <time name="orth">    0.05    0.05</time>
   <time name="total">    0.68    0.69</time>
   <energy>
    <i name="e_fr_energy">   -327.70794393 </i>
    <i name="e_wo_entrp">   -327.69173176 </i>
    <i name="e_0_energy">   -327.69983785 </i>
   </energy>
  </scstep>
  <scstep>
   <time name="diag">    0.20    0.20</time>
   <time name="diis">    0.25    0.25</time>
   <time name="orth">    0.05    0.05</time>
   <time name="total">    0.58    0.58</time>
   <energy>
    <i name="e_fr_energy">   -327.70795652 </i>
    <i name="e_wo_entrp">   -327.69174445 </i>
    <i name="e_0_energy">   -327.69985049 </i>
   </energy>
  </scstep>
  <scstep>
   <time name="diag">    0.20    0.20</time>
   <time name="diis">    0.26    0.26</time>
   <time name="orth">    0.05    0.05</time>
   <time name="total">    0.58    0.59</time>
   <energy>
    <i name="e_fr_energy">   -327.70796658 </i>
    <i name="e_wo_entrp">   -327.69175459 </i>
    <i name="e_0_energy">   -327.69986059 </i>
   </energy>
  </scstep>
  <scstep>
   <time name="diag">    0.20    0.20</time>
   <time name="diis">    0.24    0.24</time>
   <time name="orth">    0.05    0.05</time>
   <time name="total">    0.56    0.56</time>
   <energy>
    <i name="e_fr_energy">   -327.70797011 </i>
    <i name="e_wo_entrp">   -327.69175820 </i>
    <i name="e_0_energy">   -327.69986415 </i>
   </energy>
  </scstep>
  <scstep>
   <time name="diag">    0.20    0.20</time>
   <time name="diis">    0.21    0.21</time>
   <time name="orth">    0.05    0.05</time>
   <time name="total">    0.54    0.54</time>
   <energy>
    <i name="e_fr_energy">   -327.70797253 </i>
    <i name="e_wo_entrp">   -327.69176063 </i>
    <i name="e_0_energy">   -327.69986658 </i>
   </energy>
  </scstep>
  <scstep>
   <time name="diag">    0.20    0.20</time>
   <time name="diis">    0.20    0.20</time>
   <time name="orth">    0.05    0.05</time>
   <time name="total">    0.52    0.53</time>
   <energy>
    <i name="e_fr_energy">   -327.70797356 </i>
    <i name="e_wo_entrp">   -327.69176162 </i>
    <i name="e_0_energy">   -327.69986759 </i>
   </energy>
  </scstep>
  <scstep>
   <time name="diag">    0.20    0.20</time>
   <time name="diis">    0.18    0.18</time>
   <time name="orth">    0.05    0.05</time>
   <time name="total">    0.47    0.48</time>
   <energy>
    <i name="alphaZ">     96.77598676 </i>
    <i name="ewald">  16147.10084242 </i>
    <i name="hartreedc"> -22331.14789558 </i>
    <i name="XCdc">    559.24008141 </i>
    <i name="pawpsdc">  16775.01732703 </i>
    <i name="pawaedc"> -16978.36870694 </i>
    <i name="eentropy">     -0.01621196 </i>
    <i name="bandstr">  -1759.87058486 </i>
    <i name="atom">   7163.56118773 </i>
    <i name="e_fr_energy">   -327.70797399 </i>
    <i name="e_wo_entrp">   -327.69176203 </i>
    <i name="e_0_energy">   -327.69986801 </i>
   </energy>
  </scstep>
  <structure>
   <crystal>
    <varray name="basis" >
     <v>      12.79662393       0.00124823       0.00007208 </v>
     <v>       0.00071989       7.36804864      -0.00162069 </v>
     <v>       0.00008621      -0.00332164      15.00774950 </v>
    </varray>
    <i name="volume">   1415.02280149 </i>
    <varray name="rec_basis" >
     <v>       0.07814561      -0.00000764      -0.00000045 </v>
     <v>      -0.00001324       0.13572115       0.00003004 </v>
     <v>      -0.00000038       0.00001466       0.06663225 </v>
    </varray>
   </crystal>
   <varray name="positions" >
    <v>       0.16666628       0.16836450       0.25005230 </v>
    <v>      -0.00039514      -0.00002597       0.25001258 </v>
    <v>       0.05575513       0.16683713       0.24996885 </v>
    <v>       0.22358298       0.00009573       0.25006101 </v>
    <v>       0.50159287       0.16236805       0.24949550 </v>
    <v>       0.33164169      -0.00021673       0.24989201 </v>
    <v>       0.38852295       0.16863697       0.24900344 </v>
    <v>       0.55304870      -0.00033079       0.25083501 </v>
    <v>       0.83286413       0.16608499       0.25005610 </v>
    <v>       0.66738053       0.00022390       0.24992072 </v>
    <v>       0.72236349       0.16828931       0.25033453 </v>
    <v>       0.88888140       0.00008055       0.24993294 </v>
    <v>       0.16711131       0.50000748       0.24996047 </v>
    <v>       0.00052616       0.33324478       0.25000513 </v>
    <v>       0.05469437       0.50008736       0.24995190 </v>
    <v>       0.22252053       0.33193461       0.25038668 </v>
    <v>       0.33185088       0.33061214       0.24963350 </v>
    <v>       0.39481951       0.50064788       0.24613924 </v>
    <v>       0.55086102       0.34253706       0.24604672 </v>
    <v>       0.83598135       0.49998229       0.24994589 </v>
    <v>       0.66961960       0.33132000       0.24936389 </v>
    <v>       0.72005840       0.50039384       0.24895529 </v>
    <v>       0.88828448       0.33414735       0.25004810 </v>
    <v>       0.16663844       0.83145206       0.25005304 </v>
    <v>       0.00054829       0.66663185       0.25000506 </v>
    <v>       0.05578057       0.83324738       0.24997815 </v>
    <v>       0.22247096       0.66822513       0.25039171 </v>
    <v>       0.50152053       0.83804523       0.24979199 </v>
    <v>       0.33148270       0.66927503       0.24970879 </v>
    <v>       0.38872306       0.83154501       0.24909456 </v>
    <v>       0.55089259       0.65883723       0.24602392 </v>
    <v>       0.83283553       0.83378572       0.25004802 </v>
    <v>       0.66979098       0.66824287       0.24963566 </v>
    <v>       0.72219321       0.83142369       0.25038503 </v>
    <v>       0.88822641       0.66590805       0.25004989 </v>
    <v>       0.50042889       0.49933150       0.22553739 </v>
    <v>       0.50190528       0.49217681       0.39685500 </v>
   </varray>
  </structure>
  <varray name="forces" >
   <v>       0.17272983      -1.26466120       0.05111692 </v>
   <v>       0.49157605       0.03229822      -0.02527600 </v>
   <v>      -0.14082390      -0.08928698       0.00998490 </v>
   <v>      -2.09674261      -0.09293474       0.00226455 </v>
   <v>      -2.68478392       4.24483797      -0.37169489 </v>
   <v>       2.07690372       0.09582548      -0.04803155 </v>
   <v>       0.10760985      -2.01587944      -0.04770048 </v>
   <v>       4.07482526       0.38655004       0.11886064 </v>
   <v>       0.56169467       0.57594693       0.04291699 </v>
   <v>      -1.02330862      -0.18345119       0.14210413 </v>
   <v>       0.10541247      -1.71917868      -0.00575868 </v>
   <v>      -0.34418222      -0.05574139       0.01434840 </v>
   <v>      -0.32330075       0.00622860       0.05737440 </v>
   <v>      -0.68182805      -0.08426153      -0.00096358 </v>
   <v>       1.09000729      -0.05951909      -0.01377234 </v>
   <v>      -0.66173795       1.19924299       0.03837589 </v>
   <v>       2.94138782       1.89043284      -0.39002258 </v>
   <v>      -4.95290435      -0.26531214      -0.20727055 </v>
   <v>       4.10580429      -4.79643188       0.04056036 </v>
   <v>      -2.79962913       0.04978784      -0.02530943 </v>
   <v>      -3.94987915       2.57079624      -0.40550895 </v>
   <v>       3.44982280      -0.32891524      -0.00943983 </v>
   <v>       1.01603649      -0.91964852       0.00368139 </v>
   <v>       0.15339753       1.43850091       0.05981993 </v>
   <v>      -0.71167311       0.19079596       0.00000510 </v>
   <v>      -0.16852430       0.00209302       0.00880979 </v>
   <v>      -0.75541978      -1.30418898       0.04264688 </v>
   <v>      -2.69514059      -4.53521927      -0.40918520 </v>
   <v>       3.31431886      -1.62098882      -0.41069894 </v>
   <v>      -0.20131349       1.87734697      -0.02260243 </v>
   <v>       3.96582236       4.03997981      -0.03956414 </v>
   <v>       0.48944872      -0.49492529       0.04196521 </v>
   <v>      -4.20406624      -2.18875089      -0.43533853 </v>
   <v>       0.27454230       1.89980344       0.01958779 </v>
   <v>       1.07415095       0.85835008       0.00085587 </v>
   <v>      -1.04921796       0.65779946       0.86368855 </v>
   <v>      -0.02101511       0.00267843       1.30917044 </v>
  </varray>
  <varray name="stress" >
   <v>       2.69456549      -0.55641353       0.23840287 </v>
   <v>      -0.55641351      12.59411314      -0.19721297 </v>
   <v>       0.23840285      -0.19721296       2.82483851 </v>
  </varray>
  <energy>
   <i name="e_fr_energy">   -327.70797399 </i>
   <i name="e_wo_entrp">   -327.69986801 </i>
   <i name="e_0_energy">     -0.01621196 </i>
  </energy>
  <time name="totalsc">   12.65   12.75</time>
 </calculation>
 <calculation>
  <scstep>
   <time name="dav">    0.83    0.84</time>
   <time name="total">    0.91    0.92</time>
   <energy>
    <i name="alphaZ">     96.77598676 </i>
    <i name="ewald">  16505.42839723 </i>
    <i name="hartreedc"> -22663.53834694 </i>
    <i name="XCdc">    559.33004364 </i>
    <i name="pawpsdc">  16775.02519178 </i>
    <i name="pawaedc"> -16978.37666496 </i>
    <i name="eentropy">     -0.01122061 </i>
    <i name="bandstr">  -1787.01074353 </i>
    <i name="atom">   7163.56118773 </i>
    <i name="e_fr_energy">   -328.81616889 </i>
    <i name="e_wo_entrp">   -328.80494828 </i>
    <i name="e_0_energy">   -328.81055859 </i>
   </energy>
  </scstep>
  <scstep>
   <time name="diag">    0.30    0.30</time>
   <time name="diis">    0.37    0.37</time>
   <time name="orth">    0.05    0.05</time>
   <time name="total">    0.79    0.80</time>
   <energy>
    <i name="e_fr_energy">   -329.04863050 </i>
    <i name="e_wo_entrp">   -329.03719246 </i>
    <i name="e_0_energy">   -329.04291148 </i>
   </energy>
  </scstep>
  <scstep>
   <time name="diag">    0.30    0.30</time>
   <time name="diis">    0.38    0.38</time>
   <time name="orth">    0.05    0.05</time>
   <time name="total">    0.79    0.80</time>
   <energy>
    <i name="e_fr_energy">   -329.00677011 </i>
    <i name="e_wo_entrp">   -328.99511623 </i>
    <i name="e_0_energy">   -329.00094317 </i>
   </energy>
  </scstep>
  <scstep>
   <time name="diag">    0.20    0.20</time>
   <time name="diis">    0.37    0.38</time>
   <time name="orth">    0.05    0.05</time>
   <time name="total">    0.69    0.70</time>
   <energy>
    <i name="e_fr_energy">   -328.99059057 </i>
    <i name="e_wo_entrp">   -328.97868626 </i>
    <i name="e_0_energy">   -328.98463841 </i>
   </energy>
  </scstep>
  <scstep>
   <time name="diag">    0.20    0.20</time>
   <time name="diis">    0.36    0.37</time>
   <time name="orth">    0.05    0.05</time>
   <time name="total">    0.69    0.69</time>
   <energy>
    <i name="e_fr_energy">   -328.98917334 </i>
    <i name="e_wo_entrp">   -328.97736581 </i>
    <i name="e_0_energy">   -328.98326957 </i>
   </energy>
  </scstep>
  <scstep>
   <time name="diag">    0.20    0.20</time>
   <time name="diis">    0.40    0.40</time>
   <time name="orth">    0.05    0.05</time>
   <time name="total">    0.72    0.73</time>
   <energy>
    <i name="e_fr_energy">   -328.98930829 </i>
    <i name="e_wo_entrp">   -328.97751272 </i>
    <i name="e_0_energy">   -328.98341050 </i>
   </energy>
  </scstep>
  <scstep>
   <time name="diag">    0.20    0.20</time>
   <time name="diis">    0.38    0.39</time>
   <time name="orth">    0.05    0.05</time>
   <time name="total">    0.71    0.71</time>
   <energy>
    <i name="e_fr_energy">   -328.98950425 </i>
    <i name="e_wo_entrp">   -328.97768535 </i>
    <i name="e_0_energy">   -328.98359480 </i>
   </energy>
  </scstep>
  <scstep>
   <time name="diag">    0.20    0.20</time>
   <time name="diis">    0.38    0.38</time>
   <time name="orth">    0.05    0.05</time>
   <time name="total">    0.70    0.70</time>
   <energy>
    <i name="e_fr_energy">   -328.98966533 </i>
    <i name="e_wo_entrp">   -328.97785127 </i>
    <i name="e_0_energy">   -328.98375830 </i>
   </energy>
  </scstep>
  <scstep>
   <time name="diag">    0.20    0.20</time>
   <time name="diis">    0.32    0.32</time>
   <time name="orth">    0.05    0.05</time>
   <time name="total">    0.64    0.64</time>
   <energy>
    <i name="e_fr_energy">   -328.98985808 </i>
    <i name="e_wo_entrp">   -328.97804220 </i>
    <i name="e_0_energy">   -328.98395014 </i>
   </energy>
  </scstep>
  <scstep>
   <time name="diag">    0.20    0.20</time>
   <time name="diis">    0.29    0.29</time>
   <time name="orth">    0.05    0.05</time>
   <time name="total">    0.62    0.62</time>
   <energy>
    <i name="e_fr_energy">   -328.99004238 </i>
    <i name="e_wo_entrp">   -328.97822313 </i>
    <i name="e_0_energy">   -328.98413276 </i>
   </energy>
  </scstep>
  <scstep>
   <time name="diag">    0.20    0.20</time>
   <time name="diis">    0.28    0.28</time>
   <time name="orth">    0.05    0.05</time>
   <time name="total">    0.63    0.63</time>
   <energy>
    <i name="e_fr_energy">   -328.99012481 </i>
    <i name="e_wo_entrp">   -328.97830567 </i>
    <i name="e_0_energy">   -328.98421524 </i>
   </energy>
  </scstep>
  <scstep>
   <time name="diag">    0.23    0.23</time>
   <time name="diis">    0.27    0.27</time>
   <time name="orth">    0.05    0.05</time>
   <time name="total">    0.64    0.64</time>
   <energy>
    <i name="e_fr_energy">   -328.99018361 </i>
    <i name="e_wo_entrp">   -328.97836324 </i>
    <i name="e_0_energy">   -328.98427343 </i>
   </energy>
  </scstep>
  <scstep>
   <time name="diag">    0.20    0.20</time>
   <time name="diis">    0.25    0.25</time>
   <time name="orth">    0.05    0.05</time>
   <time name="total">    0.57    0.58</time>
   <energy>
    <i name="e_fr_energy">   -328.99020456 </i>
    <i name="e_wo_entrp">   -328.97838463 </i>
    <i name="e_0_energy">   -328.98429460 </i>
   </energy>
  </scstep>
  <scstep>
   <time name="diag">    0.20    0.20</time>
   <time name="diis">    0.23    0.23</time>
   <time name="orth">    0.05    0.05</time>
   <time name="total">    0.55    0.56</time>
   <energy>
    <i name="e_fr_energy">   -328.99021879 </i>
    <i name="e_wo_entrp">   -328.97839867 </i>
    <i name="e_0_energy">   -328.98430873 </i>
   </energy>
  </scstep>
  <scstep>
   <time name="diag">    0.28    0.28</time>
   <time name="diis">    0.21    0.21</time>
   <time name="orth">    0.13    0.13</time>
   <time name="total">    0.69    0.70</time>
   <energy>
    <i name="e_fr_energy">   -328.99022546 </i>
    <i name="e_wo_entrp">   -328.97840525 </i>
    <i name="e_0_energy">   -328.98431535 </i>
   </energy>
  </scstep>
  <scstep>
   <time name="diag">    0.20    0.20</time>
   <time name="diis">    0.19    0.19</time>
   <time name="orth">    0.05    0.05</time>
   <time name="total">    0.52    0.52</time>
   <energy>
    <i name="e_fr_energy">   -328.99022837 </i>
    <i name="e_wo_entrp">   -328.97840818 </i>
    <i name="e_0_energy">   -328.98431827 </i>
   </energy>
  </scstep>
  <scstep>
   <time name="diag">    0.21    0.21</time>
   <time name="diis">    0.20    0.20</time>
   <time name="orth">    0.05    0.05</time>
   <time name="total">    0.53    0.53</time>
   <energy>
    <i name="e_fr_energy">   -328.99022953 </i>
    <i name="e_wo_entrp">   -328.97840936 </i>
    <i name="e_0_energy">   -328.98431944 </i>
   </energy>
  </scstep>
  <scstep>
   <time name="diag">    0.20    0.20</time>
   <time name="diis">    0.18    0.18</time>
   <time name="orth">    0.05    0.05</time>
   <time name="total">    0.47    0.47</time>
   <energy>
    <i name="alphaZ">     96.77598676 </i>
    <i name="ewald">  16505.42839723 </i>
    <i name="hartreedc"> -22683.70020394 </i>
    <i name="XCdc">    559.97468149 </i>
    <i name="pawpsdc">  16897.13737846 </i>
    <i name="pawaedc"> -17100.61333720 </i>
    <i name="eentropy">     -0.01182017 </i>
    <i name="bandstr">  -1767.54250021 </i>
    <i name="atom">   7163.56118773 </i>
    <i name="e_fr_energy">   -328.99022984 </i>
    <i name="e_wo_entrp">   -328.97840967 </i>
    <i name="e_0_energy">   -328.98431975 </i>
   </energy>
  </scstep>
  <structure>
   <crystal>
    <varray name="basis" >
     <v>      12.75366542      -0.00011361       0.00122660 </v>
     <v>      -0.00006587       7.35862983      -0.00203520 </v>
     <v>       0.00143998      -0.00414648      15.07757505 </v>
    </varray>
    <i name="volume">   1415.02280149 </i>
    <varray name="rec_basis" >
     <v>       0.07840883       0.00000070      -0.00000749 </v>
     <v>       0.00000121       0.13589487       0.00003737 </v>
     <v>      -0.00000638       0.00001834       0.06632367 </v>
    </varray>
   </crystal>
   <varray name="positions" >
    <v>       0.16678416       0.16694447       0.25002114 </v>
    <v>      -0.00002785      -0.00001420       0.25000960 </v>
    <v>       0.05560803       0.16666917       0.24998687 </v>
    <v>       0.22234022       0.00001569       0.25003872 </v>
    <v>       0.49990387       0.16544764       0.24971358 </v>
    <v>       0.33325520      -0.00006570       0.24995477 </v>
    <v>       0.38871107       0.16639713       0.24941113 </v>
    <v>       0.55517290      -0.00010684       0.25029688 </v>
    <v>       0.83319279       0.16669979       0.25002522 </v>
    <v>       0.66685015       0.00005085       0.24995535 </v>
    <v>       0.72208807       0.16712882       0.25012105 </v>
    <v>       0.88871390       0.00001275       0.24996900 </v>
    <v>       0.16665272       0.50000212       0.24997993 </v>
    <v>       0.00007009       0.33333258       0.25000177 </v>
    <v>       0.05539480       0.50001668       0.24998535 </v>
    <v>       0.22246740       0.33343378       0.25013729 </v>
    <v>       0.33310206       0.33234758       0.24979366 </v>
    <v>       0.38930747       0.50029295       0.24811284 </v>
    <v>       0.55511489       0.33364978       0.24805479 </v>
    <v>       0.83377324       0.49997976       0.24997906 </v>
    <v>       0.66752590       0.33334551       0.24963959 </v>
    <v>       0.72228733       0.50005974       0.24938297 </v>
    <v>       0.88884897       0.33335596       0.25002753 </v>
    <v>       0.16678345       0.83301057       0.25002143 </v>
    <v>       0.00007091       0.66664348       0.25000168 </v>
    <v>       0.05560653       0.83335953       0.24999022 </v>
    <v>       0.22245675       0.66661325       0.25013955 </v>
    <v>       0.49993906       0.83452298       0.24987906 </v>
    <v>       0.33298363       0.66763830       0.24981158 </v>
    <v>       0.38876092       0.83357160       0.24948365 </v>
    <v>       0.55500315       0.66658142       0.24806661 </v>
    <v>       0.83319359       0.83328237       0.25002007 </v>
    <v>       0.66744769       0.66653751       0.24981325 </v>
    <v>       0.72201279       0.83284209       0.25014540 </v>
    <v>       0.88883509       0.66666586       0.25002766 </v>
    <v>       0.49954038       0.50082333       0.22661597 </v>
    <v>       0.50189871       0.49236171       0.38894577 </v>
   </varray>
  </structure>
  <varray name="forces" >
   <v>       0.04528951      -0.22150171       0.03206072 </v>
   <v>       0.06089539       0.01052158      -0.00647764 </v>
   <v>      -0.00706310      -0.00777351      -0.00023475 </v>
   <v>      -0.38159254      -0.02185863       0.00848244 </v>
   <v>      -0.41644728       0.96837656      -0.18379632 </v>
   <v>       0.26895277       0.01330674      -0.03497330 </v>
   <v>       0.03686173      -0.37108588      -0.14696276 </v>
   <v>       0.89467499       0.07420114       0.22363300 </v>
   <v>       0.08834548       0.09861917       0.02461283 </v>
   <v>      -0.35932001      -0.03621892       0.03316248 </v>
   <v>       0.09774474      -0.36653224       0.08240750 </v>
   <v>      -0.05761589      -0.01203846      -0.00777397 </v>
   <v>       0.00326507       0.00382271       0.01272338 </v>
   <v>      -0.12799846      -0.04674003       0.00106315 </v>
   <v>       0.23694060      -0.01122159      -0.02079903 </v>
   <v>      -0.21458209       0.16109234       0.11116215 </v>
   <v>       0.73693704       0.59408548      -0.18039228 </v>
   <v>       0.06059274      -0.05822802      -0.77203453 </v>
   <v>       0.27395015       0.27857578      -0.75033775 </v>
   <v>      -0.55254276       0.02327708      -0.01134690 </v>
   <v>      -1.19832207       0.47314162      -0.19782902 </v>
   <v>       0.78596651      -0.05797366      -0.13446916 </v>
   <v>       0.19872499      -0.16499064       0.00786605 </v>
   <v>       0.03881577       0.25525942       0.03007443 </v>
   <v>      -0.13474273       0.06992982       0.00146082 </v>
   <v>      -0.00958816      -0.01495402      -0.00105204 </v>
   <v>      -0.25879537      -0.17777491       0.11360288 </v>
   <v>      -0.43239902      -0.95639100      -0.15635392 </v>
   <v>       0.79210142      -0.50508613      -0.16350066 </v>
   <v>      -0.02529944       0.35976092      -0.13848405 </v>
   <v>       0.38162621      -0.20741057      -0.76136079 </v>
   <v>       0.05671056      -0.08520494       0.02499156 </v>
   <v>      -1.23205477      -0.39103982      -0.18869575 </v>
   <v>       0.13243970       0.37931348       0.09264744 </v>
   <v>       0.21049074       0.14721106       0.00883456 </v>
   <v>       0.02309190      -0.18895966       1.21484988 </v>
   <v>      -0.01605430      -0.00751058       1.83323937 </v>
  </varray>
  <varray name="stress" >
   <v>      10.50718307      -0.00223149      -0.02954962 </v>
   <v>      -0.00223148      12.74434376       0.07661712 </v>
   <v>      -0.02954959       0.07661709       3.86492671 </v>
  </varray>
  <energy>
   <i name="e_fr_energy">   -328.99022984 </i>
   <i name="e_wo_entrp">   -328.98431975 </i>
   <i name="e_0_energy">     -0.01182017 </i>
  </energy>
  <time name="totalsc">   12.63   12.72</time>
 </calculation>
 <calculation>
  <scstep>
   <time name="dav">    0.84    0.84</time>
   <time name="total">    0.92    0.92</time>
   <energy>
    <i name="alphaZ">     96.77598676 </i>
    <i name="ewald">  16019.92390035 </i>
    <i name="hartreedc"> -22240.85547081 </i>
    <i name="XCdc">    559.85725831 </i>
    <i name="pawpsdc">  16897.13825848 </i>
    <i name="pawaedc"> -17100.61413907 </i>
    <i name="eentropy">     -0.01251085 </i>
    <i name="bandstr">  -1724.98282200 </i>
    <i name="atom">   7163.56118773 </i>
    <i name="e_fr_energy">   -329.20835109 </i>
    <i name="e_wo_entrp">   -329.19584025 </i>
    <i name="e_0_energy">   -329.20209567 </i>
   </energy>
  </scstep>
  <scstep>
   <time name="diag">    0.20    0.20</time>
   <time name="diis">    0.37    0.37</time>
   <time name="orth">    0.05    0.05</time>
   <time name="total">    0.70    0.70</time>
   <energy>
    <i name="e_fr_energy">   -329.31487596 </i>
    <i name="e_wo_entrp">   -329.30246824 </i>
    <i name="e_0_energy">   -329.30867210 </i>
   </energy>
  </scstep>
  <scstep>
   <time name="diag">    0.20    0.20</time>
   <time name="diis">    0.38    0.38</time>
   <time name="orth">    0.05    0.05</time>
   <time name="total">    0.70    0.71</time>
   <energy>
    <i name="e_fr_energy">   -329.27571963 </i>
    <i name="e_wo_entrp">   -329.26319532 </i>
    <i name="e_0_energy">   -329.26945748 </i>
   </energy>
  </scstep>
  <scstep>
   <time name="diag">    0.20    0.20</time>
   <time name="diis">    0.37    0.37</time>
   <time name="orth">    0.05    0.05</time>
   <time name="total">    0.69    0.70</time>
   <energy>
    <i name="e_fr_energy">   -329.25924707 </i>
    <i name="e_wo_entrp">   -329.24673867 </i>
    <i name="e_0_energy">   -329.25299287 </i>
   </energy>
  </scstep>
  <scstep>
   <time name="diag">    0.20    0.20</time>
   <time name="diis">    0.42    0.42</time>
   <time name="orth">    0.05    0.05</time>
   <time name="total">    0.74    0.74</time>
   <energy>
    <i name="e_fr_energy">   -329.25863209 </i>
    <i name="e_wo_entrp">   -329.24613013 </i>
    <i name="e_0_energy">   -329.25238111 </i>
   </energy>
  </scstep>
  <scstep>
   <time name="diag">    0.20    0.20</time>
   <time name="diis">    0.42    0.42</time>
   <time name="orth">    0.05    0.05</time>
   <time name="total">    0.74    0.75</time>
   <energy>
    <i name="e_fr_energy">   -329.25944666 </i>
    <i name="e_wo_entrp">   -329.24693340 </i>
    <i name="e_0_energy">   -329.25319003 </i>
   </energy>
  </scstep>
  <scstep>
   <time name="diag">    0.20    0.20</time>
   <time name="diis">    0.37    0.37</time>
   <time name="orth">    0.05    0.05</time>
   <time name="total">    0.69    0.70</time>
   <energy>
    <i name="e_fr_energy">   -329.25996036 </i>
    <i name="e_wo_entrp">   -329.24745233 </i>
    <i name="e_0_energy">   -329.25370635 </i>
   </energy>
  </scstep>
  <scstep>
   <time name="diag">    0.20    0.20</time>
   <time name="diis">    0.37    0.37</time>
   <time name="orth">    0.05    0.05</time>
   <time name="total">    0.69    0.70</time>
   <energy>
    <i name="e_fr_energy">   -329.26051742 </i>
    <i name="e_wo_entrp">   -329.24801098 </i>
    <i name="e_0_energy">   -329.25426420 </i>
   </energy>
  </scstep>
  <scstep>
   <time name="diag">    0.20    0.20</time>
   <time name="diis">    0.37    0.37</time>
   <time name="orth">    0.05    0.05</time>
   <time name="total">    0.69    0.70</time>
   <energy>
    <i name="e_fr_energy">   -329.26098029 </i>
    <i name="e_wo_entrp">   -329.24847527 </i>
    <i name="e_0_energy">   -329.25472778 </i>
   </energy>
  </scstep>
  <scstep>
   <time name="diag">    0.20    0.20</time>
   <time name="diis">    0.29    0.29</time>
   <time name="orth">    0.05    0.05</time>
   <time name="total">    0.61    0.61</time>
   <energy>
    <i name="e_fr_energy">   -329.26107162 </i>
    <i name="e_wo_entrp">   -329.24856650 </i>
    <i name="e_0_energy">   -329.25481906 </i>
   </energy>
  </scstep>
  <scstep>
   <time name="diag">    0.20    0.20</time>
   <time name="diis">    0.28    0.28</time>
   <time name="orth">    0.05    0.05</time>
   <time name="total">    0.60    0.60</time>
   <energy>
    <i name="e_fr_energy">   -329.26112074 </i>
    <i name="e_wo_entrp">   -329.24861518 </i>
    <i name="e_0_energy">   -329.25486796 </i>
   </energy>
  </scstep>
  <scstep>
   <time name="diag">    0.20    0.20</time>
   <time name="diis">    0.25    0.26</time>
   <time name="orth">    0.05    0.05</time>
   <time name="total">    0.57    0.58</time>
   <energy>
    <i name="e_fr_energy">   -329.26113618 </i>
    <i name="e_wo_entrp">   -329.24863090 </i>
    <i name="e_0_energy">   -329.25488354 </i>
   </energy>
  </scstep>
  <scstep>
   <time name="diag">    0.20    0.20</time>
   <time name="diis">    0.25    0.25</time>
   <time name="orth">    0.05    0.05</time>
   <time name="total">    0.57    0.58</time>
   <energy>
    <i name="e_fr_energy">   -329.26115986 </i>
    <i name="e_wo_entrp">   -329.24865455 </i>
    <i name="e_0_energy">   -329.25490720 </i>
   </energy>
  </scstep>
  <scstep>
   <time name="diag">    0.20    0.20</time>
   <time name="diis">    0.25    0.25</time>
   <time name="orth">    0.05    0.05</time>
   <time name="total">    0.57    0.58</time>
   <energy>
    <i name="e_fr_energy">   -329.26117004 </i>
    <i name="e_wo_entrp">   -329.24866472 </i>
    <i name="e_0_energy">   -329.25491738 </i>
   </energy>
  </scstep>
  <scstep>
   <time name="diag">    0.22    0.22</time>
   <time name="diis">    0.21    0.22</time>
   <time name="orth">    0.05    0.05</time>
   <time name="total">    0.56    0.56</time>
   <energy>
    <i name="e_fr_energy">   -329.26117298 </i>
    <i name="e_wo_entrp">   -329.24866758 </i>
    <i name="e_0_energy">   -329.25492028 </i>
   </energy>
  </scstep>
  <scstep>
   <time name="diag">    0.22    0.22</time>
   <time name="diis">    0.22    0.22</time>
   <time name="orth">    0.05    0.05</time>
   <time name="total">    0.56    0.57</time>
   <energy>
    <i name="e_fr_energy">   -329.26117491 </i>
    <i name="e_wo_entrp">   -329.24866954 </i>
    <i name="e_0_energy">   -329.25492222 </i>
   </energy>
  </scstep>
  <scstep>
   <time name="diag">    0.20    0.20</time>
   <time name="diis">    0.20    0.20</time>
   <time name="orth">    0.05    0.05</time>
   <time name="total">    0.48    0.49</time>
   <energy>
    <i name="alphaZ">     96.77598676 </i>
    <i name="ewald">  16019.92390035 </i>
    <i name="hartreedc"> -22200.47876838 </i>
    <i name="XCdc">    558.76590083 </i>
    <i name="pawpsdc">  16663.32672939 </i>
    <i name="pawaedc"> -16866.69286631 </i>
    <i name="eentropy">     -0.01250539 </i>
    <i name="bandstr">  -1764.43074026 </i>
    <i name="atom">   7163.56118773 </i>
    <i name="e_fr_energy">   -329.26117528 </i>
    <i name="e_wo_entrp">   -329.24866989 </i>
    <i name="e_0_energy">   -329.25492258 </i>
   </energy>
  </scstep>
  <structure>
   <crystal>
    <varray name="basis" >
     <v>      12.79379639       0.00058834       0.00026154 </v>
     <v>       0.00033928       7.38859199      -0.00129039 </v>
     <v>       0.00031379      -0.00266713      14.96932898 </v>
    </varray>
    <i name="volume">   1415.02280149 </i>
    <varray name="rec_basis" >
     <v>       0.07816288      -0.00000359      -0.00000164 </v>
     <v>      -0.00000622       0.13534379       0.00002411 </v>
     <v>      -0.00000137       0.00001167       0.06680326 </v>
    </varray>
   </crystal>
   <varray name="positions" >
    <v>       0.16685689       0.16655194       0.25011884 </v>
    <v>      -0.00004185       0.00003414       0.24999477 </v>
    <v>       0.05566558       0.16671849       0.24997670 </v>
    <v>       0.22186128      -0.00005502       0.25007209 </v>
    <v>       0.49955923       0.16883458       0.24913238 </v>
    <v>       0.33319805      -0.00007742       0.24983277 </v>
    <v>       0.38872104       0.16566488       0.24882177 </v>
    <v>       0.55671826       0.00015929       0.25114960 </v>
    <v>       0.83328174       0.16688389       0.25010408 </v>
    <v>       0.66605674      -0.00004485       0.25002111 </v>
    <v>       0.72252850       0.16584423       0.25044309 </v>
    <v>       0.88863082      -0.00001359       0.24993014 </v>
    <v>       0.16690792       0.50002491       0.25000185 </v>
    <v>      -0.00006959       0.33304287       0.25000623 </v>
    <v>       0.05573032       0.49999603       0.24991481 </v>
    <v>       0.22185242       0.33347036       0.25055173 </v>
    <v>       0.33464184       0.33450730       0.24925143 </v>
    <v>       0.39243928       0.50017927       0.24510697 </v>
    <v>       0.55366033       0.33984187       0.24508636 </v>
    <v>       0.83329841       0.50010223       0.24993274 </v>
    <v>       0.66505380       0.33472211       0.24899205 </v>
    <v>       0.72345091       0.49993653       0.24881478 </v>
    <v>       0.88914267       0.33292127       0.25005827 </v>
    <v>       0.16682216       0.83350462       0.25011463 </v>
    <v>      -0.00007758       0.66700067       0.25000724 </v>
    <v>       0.05567092       0.83322195       0.24998113 </v>
    <v>       0.22168848       0.66655051       0.25056147 </v>
    <v>       0.49948920       0.83143450       0.24943575 </v>
    <v>       0.33455522       0.66588760       0.24934192 </v>
    <v>       0.38866482       0.83435841       0.24892613 </v>
    <v>       0.55394754       0.66136637       0.24505122 </v>
    <v>       0.83317199       0.83310846       0.25009823 </v>
    <v>       0.66500812       0.66541629       0.24924040 </v>
    <v>       0.72250632       0.83405569       0.25050777 </v>
    <v>       0.88914038       0.66702603       0.25006193 </v>
    <v>       0.50008476       0.49904655       0.22912393 </v>
    <v>       0.50185312       0.49222702       0.39779367 </v>
   </varray>
  </structure>
  <varray name="forces" >
   <v>      -0.06903291      -0.00207083       0.05316723 </v>
   <v>       0.04919440      -0.02525977      -0.02313807 </v>
   <v>      -0.08756981      -0.11223044       0.01447248 </v>
   <v>       0.11586364       0.03386033      -0.00010136 </v>
   <v>       0.14537767      -0.06205696      -0.19604451 </v>
   <v>       0.02462311       0.04896373      -0.01298846 </v>
   <v>       0.08489349       0.31123511      -0.05961449 </v>
   <v>      -1.07702217      -0.00124045      -0.05835593 </v>
   <v>       0.03894099      -0.02510743       0.05092596 </v>
   <v>       0.97081481       0.01134753       0.16410863 </v>
   <v>      -1.06805574       0.73874931      -0.04295219 </v>
   <v>       0.07040250      -0.00834737       0.02718459 </v>
   <v>      -0.40716506      -0.02080605       0.07774892 </v>
   <v>       0.15079244       0.14459026      -0.00720650 </v>
   <v>      -0.12447926       0.00504037      -0.00980410 </v>
   <v>       0.99598168       0.32405952      -0.02112590 </v>
   <v>      -0.20773233      -0.21093930      -0.29591900 </v>
   <v>      -1.81821884      -0.07616670      -0.22438932 </v>
   <v>       1.05090772      -2.32998030      -0.21610117 </v>
   <v>       0.35313620      -0.05103130      -0.00701076 </v>
   <v>       0.66733327      -0.00280341      -0.25322304 </v>
   <v>      -0.92976925       0.02632907      -0.07425255 </v>
   <v>      -0.12271454       0.12658852       0.00484852 </v>
   <v>      -0.09551193      -0.02725990       0.05582823 </v>
   <v>       0.15723541      -0.16720567      -0.00977582 </v>
   <v>      -0.11124847       0.15774201       0.01294684 </v>
   <v>       1.07985214      -0.30472763      -0.01555451 </v>
   <v>       0.19138937       0.06391362      -0.25011269 </v>
   <v>      -0.14762847       0.10272262      -0.31163370 </v>
   <v>       0.08770992      -0.27810172      -0.03180596 </v>
   <v>       0.73654965       1.65804484      -0.25397023 </v>
   <v>       0.12159747       0.02599044       0.04953262 </v>
   <v>       0.69385593      -0.00773553      -0.28508467 </v>
   <v>      -1.05162053      -0.67703958      -0.02075894 </v>
   <v>      -0.13331403      -0.05985775       0.00333533 </v>
   <v>      -0.32325469       0.67551310       0.50955003 </v>
   <v>      -0.01211381      -0.00472231       1.65727448 </v>
  </varray>
  <varray name="stress" >
   <v>       1.81975383      -0.25062904       0.09319121 </v>
   <v>      -0.25062904       0.09335649      -0.18268904 </v>
   <v>       0.09319119      -0.18268902       4.11389551 </v>
  </varray>
  <energy>
   <i name="e_fr_energy">   -329.26117528 </i>
   <i name="e_wo_entrp">   -329.25492258 </i>
   <i name="e_0_energy">     -0.01250539 </i>
  </energy>
  <time name="totalsc">   11.86   11.95</time>
 </calculation>
 <calculation>
  <scstep>
   <time name="dav">    1.01    1.02</time>
   <time name="total">    1.08    1.09</time>
   <energy>
    <i name="alphaZ">     96.77598676 </i>
    <i name="ewald">  16115.45509332 </i>
    <i name="hartreedc"> -22287.60535896 </i>
    <i name="XCdc">    558.78266509 </i>
    <i name="pawpsdc">  16663.32705190 </i>
    <i name="pawaedc"> -16866.69305294 </i>
    <i name="eentropy">     -0.01243338 </i>
    <i name="bandstr">  -1772.86888094 </i>
    <i name="atom">   7163.56118773 </i>
    <i name="e_fr_energy">   -329.27774142 </i>
    <i name="e_wo_entrp">   -329.26530804 </i>
    <i name="e_0_energy">   -329.27152473 </i>
   </energy>
  </scstep>
  <scstep>
   <time name="diag">    0.20    0.20</time>
   <time name="diis">    0.36    0.37</time>
   <time name="orth">    0.05    0.05</time>
   <time name="total">    0.68    0.69</time>
   <energy>
    <i name="e_fr_energy">   -329.28078854 </i>
    <i name="e_wo_entrp">   -329.26835503 </i>
    <i name="e_0_energy">   -329.27457179 </i>
   </energy>
  </scstep>
  <scstep>
   <time name="diag">    0.20    0.20</time>
   <time name="diis">    0.38    0.38</time>
   <time name="orth">    0.05    0.05</time>
   <time name="total">    0.70    0.71</time>
   <energy>
    <i name="e_fr_energy">   -329.27902122 </i>
    <i name="e_wo_entrp">   -329.26660847 </i>
    <i name="e_0_energy">   -329.27281484 </i>
   </energy>
  </scstep>
  <scstep>
   <time name="diag">    0.20    0.20</time>
   <time name="diis">    0.37    0.38</time>
   <time name="orth">    0.05    0.05</time>
   <time name="total">    0.69    0.70</time>
   <energy>
    <i name="e_fr_energy">   -329.27835177 </i>
    <i name="e_wo_entrp">   -329.26593122 </i>
    <i name="e_0_energy">   -329.27214149 </i>
   </energy>
  </scstep>
  <scstep>
   <time name="diag">    0.20    0.20</time>
   <time name="diis">    0.38    0.38</time>
   <time name="orth">    0.05    0.05</time>
   <time name="total">    0.70    0.71</time>
   <energy>
    <i name="e_fr_energy">   -329.27828917 </i>
    <i name="e_wo_entrp">   -329.26586818 </i>
    <i name="e_0_energy">   -329.27207867 </i>
   </energy>
  </scstep>
  <scstep>
   <time name="diag">    0.20    0.20</time>
   <time name="diis">    0.40    0.41</time>
   <time name="orth">    0.05    0.05</time>
   <time name="total">    0.73    0.73</time>
   <energy>
    <i name="e_fr_energy">   -329.27831530 </i>
    <i name="e_wo_entrp">   -329.26589547 </i>
    <i name="e_0_energy">   -329.27210539 </i>
   </energy>
  </scstep>
  <scstep>
   <time name="diag">    0.20    0.20</time>
   <time name="diis">    0.35    0.36</time>
   <time name="orth">    0.05    0.05</time>
   <time name="total">    0.68    0.68</time>
   <energy>
    <i name="e_fr_energy">   -329.27834126 </i>
    <i name="e_wo_entrp">   -329.26592038 </i>
    <i name="e_0_energy">   -329.27213082 </i>
   </energy>
  </scstep>
  <scstep>
   <time name="diag">    0.20    0.20</time>
   <time name="diis">    0.28    0.29</time>
   <time name="orth">    0.05    0.05</time>
   <time name="total">    0.60    0.61</time>
   <energy>
    <i name="e_fr_energy">   -329.27837389 </i>
    <i name="e_wo_entrp">   -329.26595304 </i>
    <i name="e_0_energy">   -329.27216347 </i>
   </energy>
  </scstep>
  <scstep>
   <time name="diag">    0.20    0.20</time>
   <time name="diis">    0.30    0.30</time>
   <time name="orth">    0.05    0.05</time>
   <time name="total">    0.63    0.63</time>
   <energy>
    <i name="e_fr_energy">   -329.27840588 </i>
    <i name="e_wo_entrp">   -329.26598456 </i>
    <i name="e_0_energy">   -329.27219522 </i>
   </energy>
  </scstep>
  <scstep>
   <time name="diag">    0.20    0.20</time>
   <time name="diis">    0.26    0.26</time>
   <time name="orth">    0.05    0.05</time>
   <time name="total">    0.66    0.66</time>
   <energy>
    <i name="e_fr_energy">   -329.27842447 </i>
    <i name="e_wo_entrp">   -329.26600313 </i>
    <i name="e_0_energy">   -329.27221380 </i>
   </energy>
  </scstep>
  <scstep>
   <time name="diag">    0.20    0.20</time>
   <time name="diis">    0.23    0.23</time>
   <time name="orth">    0.05    0.05</time>
   <time name="total">    0.57    0.58</time>
   <energy>
    <i name="e_fr_energy">   -329.27843332 </i>
    <i name="e_wo_entrp">   -329.26601205 </i>
    <i name="e_0_energy">   -329.27222268 </i>
   </energy>
  </scstep>
  <scstep>
   <time name="diag">    0.20    0.20</time>
   <time name="diis">    0.22    0.22</time>
   <time name="orth">    0.05    0.05</time>
   <time name="total">    0.54    0.55</time>
   <energy>
    <i name="e_fr_energy">   -329.27844156 </i>
    <i name="e_wo_entrp">   -329.26602026 </i>
    <i name="e_0_energy">   -329.27223091 </i>
   </energy>
  </scstep>
  <scstep>
   <time name="diag">    0.20    0.20</time>
   <time name="diis">    0.20    0.20</time>
   <time name="orth">    0.05    0.05</time>
   <time name="total">    0.52    0.53</time>
   <energy>
    <i name="e_fr_energy">   -329.27844526 </i>
    <i name="e_wo_entrp">   -329.26602389 </i>
    <i name="e_0_energy">   -329.27223457 </i>
   </energy>
  </scstep>
  <scstep>
   <time name="diag">    0.20    0.20</time>
   <time name="diis">    0.20    0.20</time>
   <time name="orth">    0.05    0.05</time>
   <time name="total">    0.52    0.52</time>
   <energy>
    <i name="e_fr_energy">   -329.27844929 </i>
    <i name="e_wo_entrp">   -329.26602798 </i>
    <i name="e_0_energy">   -329.27223863 </i>
   </energy>
  </scstep>
  <scstep>
   <time name="diag">    0.20    0.20</time>
   <time name="diis">    0.18    0.18</time>
   <time name="orth">    0.05    0.05</time>
   <time name="total">    0.47    0.47</time>
   <energy>
    <i name="alphaZ">     96.77598676 </i>
    <i name="ewald">  16115.45509332 </i>
    <i name="hartreedc"> -22295.60101786 </i>
    <i name="XCdc">    558.99864524 </i>
    <i name="pawpsdc">  16706.42795976 </i>
    <i name="pawaedc"> -16909.81560055 </i>
    <i name="eentropy">     -0.01242132 </i>
    <i name="bandstr">  -1765.06828332 </i>
    <i name="atom">   7163.56118773 </i>
    <i name="e_fr_energy">   -329.27845022 </i>
    <i name="e_wo_entrp">   -329.26602891 </i>
    <i name="e_0_energy">   -329.27223956 </i>
   </energy>
  </scstep>
  <structure>
   <crystal>
    <varray name="basis" >
     <v>      12.78581821       0.00044925       0.00045275 </v>
     <v>       0.00025900       7.38263990      -0.00143796 </v>
     <v>       0.00053693      -0.00296025      14.99074598 </v>
    </varray>
    <i name="volume">   1415.02280149 </i>
    <varray name="rec_basis" >
     <v>       0.07821165      -0.00000274      -0.00000280 </v>
     <v>      -0.00000476       0.13545291       0.00002675 </v>
     <v>      -0.00000236       0.00001299       0.06670782 </v>
    </varray>
   </crystal>
   <varray name="positions" >
    <v>       0.16684252       0.16662941       0.25009934 </v>
    <v>      -0.00003908       0.00002460       0.24999773 </v>
    <v>       0.05565422       0.16670876       0.24997873 </v>
    <v>       0.22195588      -0.00004108       0.25006544 </v>
    <v>       0.49962733       0.16816618       0.24924841 </v>
    <v>       0.33320934      -0.00007511       0.24985712 </v>
    <v>       0.38871907       0.16580936       0.24893939 </v>
    <v>       0.55641301       0.00010684       0.25097940 </v>
    <v>       0.83326417       0.16684757       0.25008834 </v>
    <v>       0.66621345      -0.00002598       0.25000799 </v>
    <v>       0.72244149       0.16609774       0.25037880 </v>
    <v>       0.88864723      -0.00000840       0.24993790 </v>
    <v>       0.16685752       0.50002042       0.24999747 </v>
    <v>      -0.00004200       0.33310004       0.25000533 </v>
    <v>       0.05566405       0.50000011       0.24992889 </v>
    <v>       0.22197388       0.33346315       0.25046903 </v>
    <v>       0.33433773       0.33408112       0.24935965 </v>
    <v>       0.39182074       0.50020164       0.24570682 </v>
    <v>       0.55394772       0.33861980       0.24567886 </v>
    <v>       0.83339220       0.50007805       0.24994199 </v>
    <v>       0.66554211       0.33445038       0.24912133 </v>
    <v>       0.72322109       0.49996084       0.24892816 </v>
    <v>       0.88908466       0.33300706       0.25005213 </v>
    <v>       0.16681451       0.83340713       0.25009603 </v>
    <v>      -0.00004825       0.66693018       0.25000614 </v>
    <v>       0.05565820       0.83324910       0.24998294 </v>
    <v>       0.22184022       0.66656289       0.25047727 </v>
    <v>       0.49957805       0.83204394       0.24952420 </v>
    <v>       0.33424480       0.66623309       0.24943562 </v>
    <v>       0.38868381       0.83420312       0.24903740 </v>
    <v>       0.55415606       0.66239536       0.24565298 </v>
    <v>       0.83317626       0.83314278       0.25008263 </v>
    <v>       0.66548999       0.66563748       0.24935475 </v>
    <v>       0.72240884       0.83381623       0.25043546 </v>
    <v>       0.88908008       0.66695497       0.25005509 </v>
    <v>       0.49997718       0.49939728       0.22862339 </v>
    <v>       0.50186197       0.49225395       0.39602787 </v>
   </varray>
  </structure>
  <varray name="forces" >
   <v>      -0.04753437      -0.04807977       0.05298776 </v>
   <v>       0.05168556      -0.01860983      -0.02017610 </v>
   <v>      -0.06666212      -0.09700019       0.01133132 </v>
   <v>       0.01485580       0.02439938       0.00563572 </v>
   <v>       0.05236998       0.11882642      -0.19505982 </v>
   <v>       0.07269366       0.04201918      -0.01673274 </v>
   <v>       0.06886441       0.18272524      -0.07092884 </v>
   <v>      -0.68962296       0.00882013      -0.00266342 </v>
   <v>       0.04557320      -0.00103873       0.04679611 </v>
   <v>       0.70780418       0.00272954       0.13889122 </v>
   <v>      -0.85514901       0.54269951      -0.01881742 </v>
   <v>       0.04936269      -0.00936424       0.01851786 </v>
   <v>      -0.33065298      -0.01502923       0.06744492 </v>
   <v>       0.09695794       0.10829574      -0.00578359 </v>
   <v>      -0.05999147       0.00172618      -0.01232127 </v>
   <v>       0.77590195       0.29255493       0.00652002 </v>
   <v>      -0.03002591      -0.05595933      -0.26698195 </v>
   <v>      -1.43372288      -0.06645434      -0.34790658 </v>
   <v>       0.85569200      -1.76161628      -0.33199475 </v>
   <v>       0.18168540      -0.03740536      -0.01251238 </v>
   <v>       0.30522181       0.08043582      -0.25435842 </v>
   <v>      -0.57665275       0.01378715      -0.08912187 </v>
   <v>      -0.06050120       0.06864656       0.00523521 </v>
   <v>      -0.06946755       0.03772914       0.05860712 </v>
   <v>       0.09974098      -0.12279202      -0.00512931 </v>
   <v>      -0.08665825       0.12921728       0.00995705 </v>
   <v>       0.83297679      -0.28401160       0.01088374 </v>
   <v>       0.07987874      -0.11110731      -0.22966330 </v>
   <v>       0.02654285      -0.01993099      -0.27852429 </v>
   <v>       0.06076569      -0.15834958      -0.04607835 </v>
   <v>       0.63923316       1.27842162      -0.36427418 </v>
   <v>       0.10361044       0.00281146       0.04770697 </v>
   <v>       0.32493084      -0.07130587      -0.27760792 </v>
   <v>      -0.82408627      -0.48782038       0.00135526 </v>
   <v>      -0.06854719      -0.02229274       0.00368501 </v>
   <v>      -0.23362693       0.46128938       0.66075246 </v>
   <v>      -0.01344625      -0.00896686       1.70032875 </v>
  </varray>
  <varray name="stress" >
   <v>       3.38386243      -0.14365766       0.06979631 </v>
   <v>      -0.14365769       2.38526435      -0.15031799 </v>
   <v>       0.06979630      -0.15031798       4.10737241 </v>
  </varray>
  <energy>
   <i name="e_fr_energy">   -329.27845022 </i>
   <i name="e_wo_entrp">   -329.27223956 </i>
   <i name="e_0_energy">     -0.01242132 </i>
  </energy>
  <time name="totalsc">   10.55   10.65</time>
 </calculation>
 <calculation>
  <scstep>
   <time name="dav">    0.84    0.84</time>
   <time name="total">    0.91    0.92</time>
   <energy>
    <i name="alphaZ">     96.77598676 </i>
    <i name="ewald">  15793.82114276 </i>
    <i name="hartreedc"> -21997.59714673 </i>
    <i name="XCdc">    558.85627279 </i>
    <i name="pawpsdc">  16706.42424598 </i>
    <i name="pawaedc"> -16909.81196723 </i>
    <i name="eentropy">     -0.01230685 </i>
    <i name="bandstr">  -1741.51557416 </i>
    <i name="atom">   7163.56118773 </i>
    <i name="e_fr_energy">   -329.49815895 </i>
    <i name="e_wo_entrp">   -329.48585210 </i>
    <i name="e_0_energy">   -329.49200552 </i>
   </energy>
  </scstep>
  <scstep>
   <time name="diag">    0.20    0.20</time>
   <time name="diis">    0.37    0.37</time>
   <time name="orth">    0.05    0.05</time>
   <time name="total">    0.69    0.69</time>
   <energy>
    <i name="e_fr_energy">   -329.56703886 </i>
    <i name="e_wo_entrp">   -329.55477576 </i>
    <i name="e_0_energy">   -329.56090731 </i>
   </energy>
  </scstep>
  <scstep>
   <time name="diag">    0.20    0.20</time>
   <time name="diis">    0.40    0.40</time>
   <time name="orth">    0.05    0.05</time>
   <time name="total">    0.72    0.73</time>
   <energy>
    <i name="e_fr_energy">   -329.55781618 </i>
    <i name="e_wo_entrp">   -329.54539259 </i>
    <i name="e_0_energy">   -329.55160439 </i>
   </energy>
  </scstep>
  <scstep>
   <time name="diag">    0.20    0.20</time>
   <time name="diis">    0.40    0.40</time>
   <time name="orth">    0.05    0.05</time>
   <time name="total">    0.72    0.73</time>
   <energy>
    <i name="e_fr_energy">   -329.55446580 </i>
    <i name="e_wo_entrp">   -329.54201652 </i>
    <i name="e_0_energy">   -329.54824116 </i>
   </energy>
  </scstep>
  <scstep>
   <time name="diag">    0.20    0.20</time>
   <time name="diis">    0.37    0.38</time>
   <time name="orth">    0.05    0.05</time>
   <time name="total">    0.69    0.70</time>
   <energy>
    <i name="e_fr_energy">   -329.55454298 </i>
    <i name="e_wo_entrp">   -329.54212168 </i>
    <i name="e_0_energy">   -329.54833233 </i>
   </energy>
  </scstep>
  <scstep>
   <time name="diag">    0.20    0.20</time>
   <time name="diis">    0.41    0.41</time>
   <time name="orth">    0.05    0.05</time>
   <time name="total">    0.73    0.74</time>
   <energy>
    <i name="e_fr_energy">   -329.55484707 </i>
    <i name="e_wo_entrp">   -329.54241705 </i>
    <i name="e_0_energy">   -329.54863206 </i>
   </energy>
  </scstep>
  <scstep>
   <time name="diag">    0.28    0.28</time>
   <time name="diis">    0.40    0.41</time>
   <time name="orth">    0.05    0.05</time>
   <time name="total">    0.80    0.81</time>
   <energy>
    <i name="e_fr_energy">   -329.55511264 </i>
    <i name="e_wo_entrp">   -329.54268335 </i>
    <i name="e_0_energy">   -329.54889799 </i>
   </energy>
  </scstep>
  <scstep>
   <time name="diag">    0.20    0.20</time>
   <time name="diis">    0.36    0.36</time>
   <time name="orth">    0.05    0.05</time>
   <time name="total">    0.69    0.70</time>
   <energy>
    <i name="e_fr_energy">   -329.55524473 </i>
    <i name="e_wo_entrp">   -329.54281616 </i>
    <i name="e_0_energy">   -329.54903045 </i>
   </energy>
  </scstep>
  <scstep>
   <time name="diag">    0.20    0.20</time>
   <time name="diis">    0.37    0.37</time>
   <time name="orth">    0.05    0.05</time>
   <time name="total">    0.69    0.69</time>
   <energy>
    <i name="e_fr_energy">   -329.55544040 </i>
    <i name="e_wo_entrp">   -329.54301058 </i>
    <i name="e_0_energy">   -329.54922549 </i>
   </energy>
  </scstep>
  <scstep>
   <time name="diag">    0.20    0.20</time>
   <time name="diis">    0.28    0.28</time>
   <time name="orth">    0.05    0.05</time>
   <time name="total">    0.60    0.61</time>
   <energy>
    <i name="e_fr_energy">   -329.55548444 </i>
    <i name="e_wo_entrp">   -329.54305572 </i>
    <i name="e_0_energy">   -329.54927008 </i>
   </energy>
  </scstep>
  <scstep>
   <time name="diag">    0.20    0.20</time>
   <time name="diis">    0.25    0.27</time>
   <time name="orth">    0.05    0.05</time>
   <time name="total">    0.57    0.59</time>
   <energy>
    <i name="e_fr_energy">   -329.55551262 </i>
    <i name="e_wo_entrp">   -329.54308375 </i>
    <i name="e_0_energy">   -329.54929819 </i>
   </energy>
  </scstep>
  <scstep>
   <time name="diag">    0.20    0.20</time>
   <time name="diis">    0.25    0.25</time>
   <time name="orth">    0.05    0.05</time>
   <time name="total">    0.57    0.57</time>
   <energy>
    <i name="e_fr_energy">   -329.55552542 </i>
    <i name="e_wo_entrp">   -329.54309587 </i>
    <i name="e_0_energy">   -329.54931064 </i>
   </energy>
  </scstep>
  <scstep>
   <time name="diag">    0.20    0.20</time>
   <time name="diis">    0.23    0.23</time>
   <time name="orth">    0.05    0.05</time>
   <time name="total">    0.56    0.56</time>
   <energy>
    <i name="e_fr_energy">   -329.55553322 </i>
    <i name="e_wo_entrp">   -329.54310396 </i>
    <i name="e_0_energy">   -329.54931859 </i>
   </energy>
  </scstep>
  <scstep>
   <time name="diag">    0.20    0.20</time>
   <time name="diis">    0.24    0.24</time>
   <time name="orth">    0.05    0.05</time>
   <time name="total">    0.56    0.57</time>
   <energy>
    <i name="e_fr_energy">   -329.55554135 </i>
    <i name="e_wo_entrp">   -329.54311223 </i>
    <i name="e_0_energy">   -329.54932679 </i>
   </energy>
  </scstep>
  <scstep>
   <time name="diag">    0.20    0.20</time>
   <time name="diis">    0.20    0.20</time>
   <time name="orth">    0.05    0.05</time>
   <time name="total">    0.53    0.53</time>
   <energy>
    <i name="e_fr_energy">   -329.55554345 </i>
    <i name="e_wo_entrp">   -329.54311415 </i>
    <i name="e_0_energy">   -329.54932880 </i>
   </energy>
  </scstep>
  <scstep>
   <time name="diag">    0.20    0.20</time>
   <time name="diis">    0.20    0.20</time>
   <time name="orth">    0.05    0.05</time>
   <time name="total">    0.48    0.49</time>
   <energy>
    <i name="alphaZ">     96.77598676 </i>
    <i name="ewald">  15793.82114276 </i>
    <i name="hartreedc"> -21975.84561433 </i>
    <i name="XCdc">    558.29338542 </i>
    <i name="pawpsdc">  16590.17191892 </i>
    <i name="pawaedc"> -16793.46357059 </i>
    <i name="eentropy">     -0.01242923 </i>
    <i name="bandstr">  -1762.85755175 </i>
    <i name="atom">   7163.56118773 </i>
    <i name="e_fr_energy">   -329.55554431 </i>
    <i name="e_wo_entrp">   -329.54311508 </i>
    <i name="e_0_energy">   -329.54932970 </i>
   </energy>
  </scstep>
  <structure>
   <crystal>
    <varray name="basis" >
     <v>      12.81064011      -0.00028445       0.00043797 </v>
     <v>      -0.00016461       7.39642624      -0.00169198 </v>
     <v>       0.00052284      -0.00349268      14.93381272 </v>
    </varray>
    <i name="volume">   1415.02280149 </i>
    <varray name="rec_basis" >
     <v>       0.07806011       0.00000174      -0.00000273 </v>
     <v>       0.00000300       0.13520044       0.00003162 </v>
     <v>      -0.00000229       0.00001532       0.06696214 </v>
    </varray>
   </crystal>
   <varray name="positions" >
    <v>       0.16678795       0.16622286       0.25025157 </v>
    <v>       0.00005922      -0.00001303       0.24995325 </v>
    <v>       0.05555109       0.16639157       0.24999251 </v>
    <v>       0.22169991       0.00000387       0.25009549 </v>
    <v>       0.49952909       0.17061622       0.24855429 </v>
    <v>       0.33332516       0.00006806       0.24975405 </v>
    <v>       0.38886714       0.16602457       0.24845898 </v>
    <v>       0.55591462       0.00029745       0.25148936 </v>
    <v>       0.83341145       0.16695397       0.25021830 </v>
    <v>       0.66719939      -0.00007341       0.25029209 </v>
    <v>       0.72094021       0.16726933       0.25054029 </v>
    <v>       0.88869938      -0.00005761       0.24994703 </v>
    <v>       0.16632784       0.49998040       0.25012944 </v>
    <v>       0.00007451       0.33331385       0.24999788 </v>
    <v>       0.05574102       0.49999392       0.24986465 </v>
    <v>       0.22320714       0.33453058       0.25073062 </v>
    <v>       0.33519720       0.33517242       0.24856248 </v>
    <v>       0.39073596       0.49989622       0.24328077 </v>
    <v>       0.55484314       0.33602628       0.24330238 </v>
    <v>       0.83348299       0.50001759       0.24989197 </v>
    <v>       0.66469257       0.33556104       0.24828276 </v>
    <v>       0.72272732       0.49993645       0.24842850 </v>
    <v>       0.88913557       0.33299246       0.25007994 </v>
    <v>       0.16669430       0.83383746       0.25025544 </v>
    <v>       0.00006874       0.66670488       0.25000040 </v>
    <v>       0.05551788       0.83362870       0.24999503 </v>
    <v>       0.22309959       0.66551015       0.25075086 </v>
    <v>       0.49947373       0.82979979       0.24885245 </v>
    <v>       0.33524011       0.66511470       0.24866203 </v>
    <v>       0.38875169       0.83410767       0.24861979 </v>
    <v>       0.55484347       0.66384611       0.24319269 </v>
    <v>       0.83337716       0.83304885       0.25021377 </v>
    <v>       0.66470065       0.66471205       0.24852033 </v>
    <v>       0.72100349       0.83279843       0.25065638 </v>
    <v>       0.88912131       0.66709066       0.25008226 </v>
    <v>       0.49982086       0.49998375       0.23130007 </v>
    <v>       0.50180719       0.49214172       0.40435991 </v>
   </varray>
  </structure>
  <varray name="forces" >
   <v>       0.26389010       0.45336781       0.04833902 </v>
   <v>      -0.06120014       0.00791191      -0.02062679 </v>
   <v>       0.06035209       0.13002717       0.02481272 </v>
   <v>       0.20244180       0.00543947       0.01619565 </v>
   <v>       0.17853642      -1.24776466      -0.16678115 </v>
   <v>       0.10113450       0.00975540       0.00750810 </v>
   <v>       0.01766653       0.38277438      -0.05401526 </v>
   <v>      -0.22403188      -0.07347840      -0.22707731 </v>
   <v>      -0.58843547       0.07335094       0.04144637 </v>
   <v>      -0.77493168       0.06814939       0.16688743 </v>
   <v>       0.47705199       0.31281566      -0.08346374 </v>
   <v>      -0.09445630       0.02513683       0.05673739 </v>
   <v>       0.57337865       0.00448430       0.08451638 </v>
   <v>       0.04985282      -0.01952412      -0.01052897 </v>
   <v>      -0.23355152       0.00368526       0.01604601 </v>
   <v>      -0.09221876      -0.17227231      -0.09740027 </v>
   <v>      -0.58059018      -0.59979347      -0.27728541 </v>
   <v>      -0.15667044       0.11659616      -0.07226977 </v>
   <v>      -0.09318552      -0.17937374      -0.11065604 </v>
   <v>      -0.16997576      -0.00569502       0.00435124 </v>
   <v>       0.84543124      -0.39629741      -0.22272598 </v>
   <v>      -0.26386902       0.06564029      -0.06235847 </v>
   <v>      -0.03878372       0.07623336      -0.00282964 </v>
   <v>       0.30630123      -0.46840847       0.05687283 </v>
   <v>       0.04203204       0.01192716      -0.01085507 </v>
   <v>       0.06231028      -0.12441671       0.02605329 </v>
   <v>      -0.02060004       0.19191602      -0.09307852 </v>
   <v>       0.22212461       1.12101413      -0.21322151 </v>
   <v>      -0.63998785       0.45509822      -0.27569236 </v>
   <v>       0.10508118      -0.35537558      -0.03725538 </v>
   <v>      -0.12612666       0.35777294      -0.03904216 </v>
   <v>      -0.53538671      -0.06258740       0.04342050 </v>
   <v>       0.81284180       0.25100026      -0.26424823 </v>
   <v>       0.42938279      -0.32037119      -0.07546989 </v>
   <v>      -0.03687747      -0.10018381      -0.00192233 </v>
   <v>      -0.01396674       0.00987201       0.39837106 </v>
   <v>      -0.00496419      -0.00842679       1.42724625 </v>
  </varray>
  <varray name="stress" >
   <v>      -2.31703414       0.13512836       0.02380825 </v>
   <v>       0.13512835      -2.42872363      -0.02356545 </v>
   <v>       0.02380823      -0.02356544       3.70339465 </v>
  </varray>
  <energy>
   <i name="e_fr_energy">   -329.55554431 </i>
   <i name="e_wo_entrp">   -329.54932970 </i>
   <i name="e_0_energy">     -0.01242923 </i>
  </energy>
  <time name="totalsc">   11.26   11.44</time>
 </calculation>
 <calculation>
  <scstep>
   <time name="dav">    0.99    0.99</time>
   <time name="total">    1.26    1.26</time>
   <energy>
    <i name="alphaZ">     96.77598676 </i>
    <i name="ewald">  15725.55222837 </i>
    <i name="hartreedc"> -21912.63262051 </i>
    <i name="XCdc">    558.26422315 </i>
    <i name="pawpsdc">  16590.15994843 </i>
    <i name="pawaedc"> -16793.45152900 </i>
    <i name="eentropy">     -0.01237828 </i>
    <i name="bandstr">  -1757.78086902 </i>
    <i name="atom">   7163.56118773 </i>
    <i name="e_fr_energy">   -329.56382236 </i>
    <i name="e_wo_entrp">   -329.55144408 </i>
    <i name="e_0_energy">   -329.55763322 </i>
   </energy>
  </scstep>
  <scstep>
   <time name="diag">    0.21    0.21</time>
   <time name="diis">    0.36    0.37</time>
   <time name="orth">    0.05    0.05</time>
   <time name="total">    0.74    0.75</time>
   <energy>
    <i name="e_fr_energy">   -329.56529997 </i>
    <i name="e_wo_entrp">   -329.55290893 </i>
    <i name="e_0_energy">   -329.55910445 </i>
   </energy>
  </scstep>
  <scstep>
   <time name="diag">    0.20    0.20</time>
   <time name="diis">    0.39    0.39</time>
   <time name="orth">    0.05    0.05</time>
   <time name="total">    0.71    0.72</time>
   <energy>
    <i name="e_fr_energy">   -329.56479017 </i>
    <i name="e_wo_entrp">   -329.55237309 </i>
    <i name="e_0_energy">   -329.55858163 </i>
   </energy>
  </scstep>
  <scstep>
   <time name="diag">    0.20    0.20</time>
   <time name="diis">    0.38    0.38</time>
   <time name="orth">    0.05    0.05</time>
   <time name="total">    0.70    0.71</time>
   <energy>
    <i name="e_fr_energy">   -329.56461870 </i>
    <i name="e_wo_entrp">   -329.55219451 </i>
    <i name="e_0_energy">   -329.55840660 </i>
   </energy>
  </scstep>
  <scstep>
   <time name="diag">    0.20    0.20</time>
   <time name="diis">    0.38    0.39</time>
   <time name="orth">    0.05    0.05</time>
   <time name="total">    0.70    0.71</time>
   <energy>
    <i name="e_fr_energy">   -329.56461796 </i>
    <i name="e_wo_entrp">   -329.55220161 </i>
    <i name="e_0_energy">   -329.55840978 </i>
   </energy>
  </scstep>
  <scstep>
   <time name="diag">    0.20    0.20</time>
   <time name="diis">    0.37    0.38</time>
   <time name="orth">    0.05    0.05</time>
   <time name="total">    0.70    0.70</time>
   <energy>
    <i name="e_fr_energy">   -329.56463355 </i>
    <i name="e_wo_entrp">   -329.55221632 </i>
    <i name="e_0_energy">   -329.55842494 </i>
   </energy>
  </scstep>
  <scstep>
   <time name="diag">    0.20    0.20</time>
   <time name="diis">    0.33    0.33</time>
   <time name="orth">    0.05    0.05</time>
   <time name="total">    0.65    0.66</time>
   <energy>
    <i name="e_fr_energy">   -329.56465127 </i>
    <i name="e_wo_entrp">   -329.55223363 </i>
    <i name="e_0_energy">   -329.55844245 </i>
   </energy>
  </scstep>
  <scstep>
   <time name="diag">    0.23    0.23</time>
   <time name="diis">    0.24    0.24</time>
   <time name="orth">    0.05    0.05</time>
   <time name="total">    0.59    0.60</time>
   <energy>
    <i name="e_fr_energy">   -329.56466458 </i>
    <i name="e_wo_entrp">   -329.55224732 </i>
    <i name="e_0_energy">   -329.55845595 </i>
   </energy>
  </scstep>
  <scstep>
   <time name="diag">    0.21    0.21</time>
   <time name="diis">    0.27    0.27</time>
   <time name="orth">    0.05    0.05</time>
   <time name="total">    0.60    0.61</time>
   <energy>
    <i name="e_fr_energy">   -329.56468082 </i>
    <i name="e_wo_entrp">   -329.55226311 </i>
    <i name="e_0_energy">   -329.55847197 </i>
   </energy>
  </scstep>
  <scstep>
   <time name="diag">    0.20    0.20</time>
   <time name="diis">    0.24    0.24</time>
   <time name="orth">    0.05    0.05</time>
   <time name="total">    0.56    0.57</time>
   <energy>
    <i name="e_fr_energy">   -329.56468681 </i>
    <i name="e_wo_entrp">   -329.55226957 </i>
    <i name="e_0_energy">   -329.55847819 </i>
   </energy>
  </scstep>
  <scstep>
   <time name="diag">    0.20    0.20</time>
   <time name="diis">    0.23    0.23</time>
   <time name="orth">    0.05    0.05</time>
   <time name="total">    0.55    0.56</time>
   <energy>
    <i name="e_fr_energy">   -329.56468957 </i>
    <i name="e_wo_entrp">   -329.55227228 </i>
    <i name="e_0_energy">   -329.55848092 </i>
   </energy>
  </scstep>
  <scstep>
   <time name="diag">    0.20    0.20</time>
   <time name="diis">    0.28    0.28</time>
   <time name="orth">    0.05    0.05</time>
   <time name="total">    0.60    0.60</time>
   <energy>
    <i name="e_fr_energy">   -329.56469148 </i>
    <i name="e_wo_entrp">   -329.55227401 </i>
    <i name="e_0_energy">   -329.55848274 </i>
   </energy>
  </scstep>
  <scstep>
   <time name="diag">    0.24    0.29</time>
   <time name="diis">    0.19    0.19</time>
   <time name="orth">    0.05    0.05</time>
   <time name="total">    0.52    0.57</time>
   <energy>
    <i name="alphaZ">     96.77598676 </i>
    <i name="ewald">  15725.55222837 </i>
    <i name="hartreedc"> -21908.13092327 </i>
    <i name="XCdc">    558.14388064 </i>
    <i name="pawpsdc">  16565.37400654 </i>
    <i name="pawaedc"> -16768.64468440 </i>
    <i name="eentropy">     -0.01241744 </i>
    <i name="bandstr">  -1762.18395715 </i>
    <i name="atom">   7163.56118773 </i>
    <i name="e_fr_energy">   -329.56469221 </i>
    <i name="e_wo_entrp">   -329.55227477 </i>
    <i name="e_0_energy">   -329.55848349 </i>
   </energy>
  </scstep>
  <structure>
   <crystal>
    <varray name="basis" >
     <v>      12.81595631      -0.00044123       0.00043481 </v>
     <v>      -0.00025513       7.39937918      -0.00174626 </v>
     <v>       0.00051983      -0.00360646      14.92166078 </v>
    </varray>
    <i name="volume">   1415.02280149 </i>
    <varray name="rec_basis" >
     <v>       0.07802773       0.00000269      -0.00000272 </v>
     <v>       0.00000465       0.13514648       0.00003266 </v>
     <v>      -0.00000227       0.00001582       0.06701667 </v>
    </varray>
   </crystal>
   <varray name="positions" >
    <v>       0.16677631       0.16613614       0.25028422 </v>
    <v>       0.00008018      -0.00002105       0.24994371 </v>
    <v>       0.05552909       0.16632391       0.24999547 </v>
    <v>       0.22164532       0.00001345       0.25010194 </v>
    <v>       0.49950816       0.17113877       0.24840541 </v>
    <v>       0.33334986       0.00009860       0.24973194 </v>
    <v>       0.38889872       0.16607047       0.24835593 </v>
    <v>       0.55580833       0.00033810       0.25159875 </v>
    <v>       0.83344287       0.16697667       0.25024617 </v>
    <v>       0.66740966      -0.00008350       0.25035303 </v>
    <v>       0.72062004       0.16751918       0.25057494 </v>
    <v>       0.88871050      -0.00006810       0.24994899 </v>
    <v>       0.16621487       0.49997186       0.25015775 </v>
    <v>       0.00009936       0.33335946       0.24999628 </v>
    <v>       0.05575744       0.49999260       0.24985087 </v>
    <v>       0.22347017       0.33475828       0.25078674 </v>
    <v>       0.33538051       0.33540519       0.24839150 </v>
    <v>       0.39050461       0.49983101       0.24276037 </v>
    <v>       0.55503410       0.33547309       0.24279261 </v>
    <v>       0.83350236       0.50000470       0.24988124 </v>
    <v>       0.66451139       0.33579790       0.24810289 </v>
    <v>       0.72262201       0.49993123       0.24832132 </v>
    <v>       0.88914642       0.33298935       0.25008591 </v>
    <v>       0.16666867       0.83392925       0.25028964 </v>
    <v>       0.00009369       0.66665683       0.24999917 </v>
    <v>       0.05548796       0.83370966       0.24999763 </v>
    <v>       0.22336817       0.66528564       0.25080954 </v>
    <v>       0.49945147       0.82932113       0.24870835 </v>
    <v>       0.33545237       0.66487617       0.24849609 </v>
    <v>       0.38876616       0.83408731       0.24853021 </v>
    <v>       0.55499008       0.66415552       0.24266496 </v>
    <v>       0.83342001       0.83302882       0.25024190 </v>
    <v>       0.66453229       0.66451464       0.24834134 </v>
    <v>       0.72070376       0.83258132       0.25070376 </v>
    <v>       0.88913011       0.66711961       0.25008809 </v>
    <v>       0.49978753       0.50010887       0.23187423 </v>
    <v>       0.50179550       0.49211791       0.40614715 </v>
   </varray>
  </structure>
  <varray name="forces" >
   <v>       0.33018241       0.54964915       0.04939955 </v>
   <v>      -0.08555460       0.01375409      -0.02085160 </v>
   <v>       0.08951692       0.17632274       0.03065929 </v>
   <v>       0.23945764       0.00854784       0.01992316 </v>
   <v>       0.20388267      -1.55280958      -0.16400018 </v>
   <v>       0.09933691       0.00267705       0.01051254 </v>
   <v>       0.01420274       0.42532980      -0.04170586 </v>
   <v>      -0.14338719      -0.09280109      -0.27554523 </v>
   <v>      -0.70536905       0.08935126       0.04199396 </v>
   <v>      -1.06277287       0.08599148       0.17422642 </v>
   <v>       0.74127922       0.27853763      -0.09985819 </v>
   <v>      -0.12601038       0.03249030       0.05906996 </v>
   <v>       0.75620257       0.01387634       0.08716300 </v>
   <v>       0.04004429      -0.04757124      -0.01179463 </v>
   <v>      -0.26923814       0.00429765       0.02184871 </v>
   <v>      -0.27539332      -0.24895252      -0.12212110 </v>
   <v>      -0.70194359      -0.72819706      -0.26137196 </v>
   <v>       0.12968849       0.15046516       0.01558860 </v>
   <v>      -0.29128835       0.16299464      -0.05952537 </v>
   <v>      -0.24372684       0.00105651       0.00287178 </v>
   <v>       0.96750148      -0.48136161      -0.22257300 </v>
   <v>      -0.20570525       0.07688614      -0.06077442 </v>
   <v>      -0.03232003       0.07827616      -0.00738822 </v>
   <v>       0.38095448      -0.56122378       0.05564322 </v>
   <v>       0.02999931       0.04164789      -0.01233217 </v>
   <v>       0.08589887      -0.18356742       0.02726632 </v>
   <v>      -0.19663725       0.26542381      -0.11947306 </v>
   <v>       0.25919347       1.39482167      -0.20920729 </v>
   <v>      -0.78205917       0.54744206      -0.26971560 </v>
   <v>       0.12001542      -0.40103832      -0.03524372 </v>
   <v>      -0.30342041       0.15111596       0.02374451 </v>
   <v>      -0.66518412      -0.07813830       0.04682614 </v>
   <v>       0.92712310       0.32201515      -0.25284811 </v>
   <v>       0.67736501      -0.29110096      -0.10061578 </v>
   <v>      -0.02854139      -0.11724463      -0.00652618 </v>
   <v>       0.03173210      -0.08016099       0.31613101 </v>
   <v>      -0.00502515      -0.00880298       1.37060352 </v>
  </varray>
  <varray name="stress" >
   <v>      -3.49088520       0.20373958       0.02946447 </v>
   <v>       0.20373957      -3.34224563      -0.02197398 </v>
   <v>       0.02946446      -0.02197394       3.58659110 </v>
  </varray>
  <energy>
   <i name="e_fr_energy">   -329.56469221 </i>
   <i name="e_wo_entrp">   -329.55848349 </i>
   <i name="e_0_energy">     -0.01241744 </i>
  </energy>
  <time name="totalsc">    9.64    9.80</time>
 </calculation>
 <calculation>
  <scstep>
   <time name="dav">    0.84    0.84</time>
   <time name="total">    0.91    0.92</time>
   <energy>
    <i name="alphaZ">     96.77598676 </i>
    <i name="ewald">  15563.09510145 </i>
    <i name="hartreedc"> -21750.42790276 </i>
    <i name="XCdc">    558.01966711 </i>
    <i name="pawpsdc">  16565.36975539 </i>
    <i name="pawaedc"> -16768.64055839 </i>
    <i name="eentropy">     -0.01276314 </i>
    <i name="bandstr">  -1757.45424868 </i>
    <i name="atom">   7163.56118773 </i>
    <i name="e_fr_energy">   -329.71377453 </i>
    <i name="e_wo_entrp">   -329.70101139 </i>
    <i name="e_0_energy">   -329.70739296 </i>
   </energy>
  </scstep>
  <scstep>
   <time name="diag">    0.20    0.20</time>
   <time name="diis">    0.37    0.37</time>
   <time name="orth">    0.05    0.05</time>
   <time name="total">    0.69    0.70</time>
   <energy>
    <i name="e_fr_energy">   -329.78715069 </i>
    <i name="e_wo_entrp">   -329.77447657 </i>
    <i name="e_0_energy">   -329.78081363 </i>
   </energy>
  </scstep>
  <scstep>
   <time name="diag">    0.20    0.20</time>
   <time name="diis">    0.39    0.40</time>
   <time name="orth">    0.05    0.05</time>
   <time name="total">    0.72    0.72</time>
   <energy>
    <i name="e_fr_energy">   -329.78565023 </i>
    <i name="e_wo_entrp">   -329.77294106 </i>
    <i name="e_0_energy">   -329.77929565 </i>
   </energy>
  </scstep>
  <scstep>
   <time name="diag">    0.20    0.20</time>
   <time name="diis">    0.38    0.38</time>
   <time name="orth">    0.05    0.05</time>
   <time name="total">    0.70    0.71</time>
   <energy>
    <i name="e_fr_energy">   -329.78467043 </i>
    <i name="e_wo_entrp">   -329.77194148 </i>
    <i name="e_0_energy">   -329.77830595 </i>
   </energy>
  </scstep>
  <scstep>
   <time name="diag">    0.20    0.20</time>
   <time name="diis">    0.39    0.39</time>
   <time name="orth">    0.05    0.05</time>
   <time name="total">    0.72    0.72</time>
   <energy>
    <i name="e_fr_energy">   -329.78467715 </i>
    <i name="e_wo_entrp">   -329.77197127 </i>
    <i name="e_0_energy">   -329.77832421 </i>
   </energy>
  </scstep>
  <scstep>
   <time name="diag">    0.20    0.20</time>
   <time name="diis">    0.40    0.40</time>
   <time name="orth">    0.09    0.13</time>
   <time name="total">    0.76    0.81</time>
   <energy>
    <i name="e_fr_energy">   -329.78470537 </i>
    <i name="e_wo_entrp">   -329.77200039 </i>
    <i name="e_0_energy">   -329.77835288 </i>
   </energy>
  </scstep>
  <scstep>
   <time name="diag">    0.20    0.20</time>
   <time name="diis">    0.38    0.38</time>
   <time name="orth">    0.05    0.05</time>
   <time name="total">    0.80    0.80</time>
   <energy>
    <i name="e_fr_energy">   -329.78471834 </i>
    <i name="e_wo_entrp">   -329.77201232 </i>
    <i name="e_0_energy">   -329.77836533 </i>
   </energy>
  </scstep>
  <scstep>
   <time name="diag">    0.20    0.20</time>
   <time name="diis">    0.32    0.32</time>
   <time name="orth">    0.05    0.05</time>
   <time name="total">    0.64    0.65</time>
   <energy>
    <i name="e_fr_energy">   -329.78473225 </i>
    <i name="e_wo_entrp">   -329.77202894 </i>
    <i name="e_0_energy">   -329.77838059 </i>
   </energy>
  </scstep>
  <scstep>
   <time name="diag">    0.20    0.20</time>
   <time name="diis">    0.25    0.25</time>
   <time name="orth">    0.05    0.05</time>
   <time name="total">    0.57    0.57</time>
   <energy>
    <i name="e_fr_energy">   -329.78474343 </i>
    <i name="e_wo_entrp">   -329.77203999 </i>
    <i name="e_0_energy">   -329.77839171 </i>
   </energy>
  </scstep>
  <scstep>
   <time name="diag">    0.20    0.20</time>
   <time name="diis">    0.25    0.25</time>
   <time name="orth">    0.05    0.05</time>
   <time name="total">    0.57    0.58</time>
   <energy>
    <i name="e_fr_energy">   -329.78475617 </i>
    <i name="e_wo_entrp">   -329.77205332 </i>
    <i name="e_0_energy">   -329.77840475 </i>
   </energy>
  </scstep>
  <scstep>
   <time name="diag">    0.20    0.20</time>
   <time name="diis">    0.24    0.24</time>
   <time name="orth">    0.05    0.05</time>
   <time name="total">    0.56    0.56</time>
   <energy>
    <i name="e_fr_energy">   -329.78476545 </i>
    <i name="e_wo_entrp">   -329.77206298 </i>
    <i name="e_0_energy">   -329.77841421 </i>
   </energy>
  </scstep>
  <scstep>
   <time name="diag">    0.20    0.20</time>
   <time name="diis">    0.22    0.22</time>
   <time name="orth">    0.05    0.05</time>
   <time name="total">    0.54    0.55</time>
   <energy>
    <i name="e_fr_energy">   -329.78477038 </i>
    <i name="e_wo_entrp">   -329.77206796 </i>
    <i name="e_0_energy">   -329.77841917 </i>
   </energy>
  </scstep>
  <scstep>
   <time name="diag">    0.21    0.21</time>
   <time name="diis">    0.21    0.21</time>
   <time name="orth">    0.05    0.05</time>
   <time name="total">    0.55    0.55</time>
   <energy>
    <i name="e_fr_energy">   -329.78477242 </i>
    <i name="e_wo_entrp">   -329.77207002 </i>
    <i name="e_0_energy">   -329.77842122 </i>
   </energy>
  </scstep>
  <scstep>
   <time name="diag">    0.20    0.20</time>
   <time name="diis">    0.21    0.21</time>
   <time name="orth">    0.05    0.05</time>
   <time name="total">    0.53    0.54</time>
   <energy>
    <i name="e_fr_energy">   -329.78477429 </i>
    <i name="e_wo_entrp">   -329.77207187 </i>
    <i name="e_0_energy">   -329.77842308 </i>
   </energy>
  </scstep>
  <scstep>
   <time name="diag">    0.20    0.20</time>
   <time name="diis">    0.19    0.19</time>
   <time name="orth">    0.05    0.05</time>
   <time name="total">    0.48    0.48</time>
   <energy>
    <i name="alphaZ">     96.77598676 </i>
    <i name="ewald">  15563.09510145 </i>
    <i name="hartreedc"> -21748.64628040 </i>
    <i name="XCdc">    557.95598359 </i>
    <i name="pawpsdc">  16544.55718932 </i>
    <i name="pawaedc"> -16747.75970862 </i>
    <i name="eentropy">     -0.01270244 </i>
    <i name="bandstr">  -1759.31153235 </i>
    <i name="atom">   7163.56118773 </i>
    <i name="e_fr_energy">   -329.78477497 </i>
    <i name="e_wo_entrp">   -329.77207252 </i>
    <i name="e_0_energy">   -329.77842374 </i>
   </energy>
  </scstep>
  <structure>
   <crystal>
    <varray name="basis" >
     <v>      12.81967845       0.00022488       0.00059807 </v>
     <v>       0.00012944       7.40163833      -0.00200667 </v>
     <v>       0.00071016      -0.00413478      14.91277548 </v>
    </varray>
    <i name="volume">   1415.02280149 </i>
    <varray name="rec_basis" >
     <v>       0.07800508      -0.00000137      -0.00000372 </v>
     <v>      -0.00000237       0.13510523       0.00003746 </v>
     <v>      -0.00000313       0.00001818       0.06705660 </v>
    </varray>
   </crystal>
   <varray name="positions" >
    <v>       0.16723141       0.16726957       0.25045784 </v>
    <v>       0.00002263      -0.00001240       0.24988478 </v>
    <v>       0.05558911       0.16655350       0.25004488 </v>
    <v>       0.22182014       0.00006786       0.25014925 </v>
    <v>       0.49974287       0.16887052       0.24769271 </v>
    <v>       0.33358163       0.00020828       0.24967101 </v>
    <v>       0.38902622       0.16732754       0.24795541 </v>
    <v>       0.55523619       0.00023405       0.25161286 </v>
    <v>       0.83249269       0.16728464       0.25039410 </v>
    <v>       0.66652610       0.00010553       0.25078231 </v>
    <v>       0.72065273       0.16908172       0.25056328 </v>
    <v>       0.88855928      -0.00001914       0.25003155 </v>
    <v>       0.16696683       0.49997921       0.25036511 </v>
    <v>       0.00024288       0.33338952       0.24997572 </v>
    <v>       0.05540965       0.49999929       0.24983257 </v>
    <v>       0.22394266       0.33487866       0.25081866 </v>
    <v>       0.33494636       0.33429998       0.24747945 </v>
    <v>       0.38992056       0.50000176       0.24102794 </v>
    <v>       0.55524035       0.33403490       0.24099941 </v>
    <v>       0.83320267       0.49996405       0.24984881 </v>
    <v>       0.66535021       0.33534654       0.24721080 </v>
    <v>       0.72195990       0.50011294       0.24788229 </v>
    <v>       0.88913457       0.33318182       0.25009652 </v>
    <v>       0.16715265       0.83278302       0.25047615 </v>
    <v>       0.00022251       0.66660318       0.24997918 </v>
    <v>       0.05551588       0.83350608       0.25004137 </v>
    <v>       0.22397723       0.66521856       0.25085365 </v>
    <v>       0.49976464       0.83132719       0.24795452 </v>
    <v>       0.33499574       0.66549292       0.24759070 </v>
    <v>       0.38899448       0.83297907       0.24818310 </v>
    <v>       0.55502906       0.66558798       0.24091832 </v>
    <v>       0.83256844       0.83275884       0.25039684 </v>
    <v>       0.66535383       0.66468538       0.24741356 </v>
    <v>       0.72070950       0.83109632       0.25073386 </v>
    <v>       0.88911696       0.66691299       0.25009929 </v>
    <v>       0.49972289       0.50032214       0.23421420 </v>
    <v>       0.50174862       0.49201596       0.41392807 </v>
   </varray>
  </structure>
  <varray name="forces" >
   <v>       0.02914115       0.06175642       0.03751537 </v>
   <v>      -0.05922170       0.02661616       0.00133255 </v>
   <v>       0.23498938       0.13017654       0.03646814 </v>
   <v>       0.24441168      -0.01579569       0.02981859 </v>
   <v>      -0.02591443      -0.43185158      -0.21334684 </v>
   <v>       0.08477313      -0.04402235       0.02538520 </v>
   <v>       0.02175547      -0.39844192      -0.03738645 </v>
   <v>       0.33277987      -0.07126453      -0.34646308 </v>
   <v>       0.09965602       0.02931132       0.02551392 </v>
   <v>      -0.44589841      -0.00482656       0.09839092 </v>
   <v>       0.44997889      -0.72322531      -0.09452901 </v>
   <v>      -0.41520900       0.02762478       0.06980580 </v>
   <v>       0.22571678       0.03141085       0.04832429 </v>
   <v>      -0.14216045      -0.05394099      -0.00607939 </v>
   <v>       0.35127790       0.00162458       0.06160612 </v>
   <v>      -0.59921048      -0.25045278      -0.17228064 </v>
   <v>      -0.18818983       0.00500352      -0.24808726 </v>
   <v>       0.26287127      -0.00365919       0.31596368 </v>
   <v>      -0.18101487       0.29940220       0.26057695 </v>
   <v>      -0.10892644       0.03692762      -0.00908766 </v>
   <v>       0.06848221      -0.09326772      -0.23994989 </v>
   <v>       0.40631021      -0.04216543      -0.04184930 </v>
   <v>      -0.22414643      -0.02531271      -0.01199756 </v>
   <v>       0.09599372      -0.04546077       0.03660082 </v>
   <v>      -0.14482096       0.06417747      -0.00769631 </v>
   <v>       0.26609644      -0.16028055       0.03363725 </v>
   <v>      -0.63277402       0.21432423      -0.17258645 </v>
   <v>      -0.04297288       0.40088398      -0.24326089 </v>
   <v>      -0.21615861       0.15368420      -0.24085570 </v>
   <v>       0.03769518       0.31057567      -0.04450043 </v>
   <v>      -0.03222867      -0.03666417       0.33711961 </v>
   <v>       0.04799415      -0.02379309       0.03864514 </v>
   <v>      -0.00010738       0.14482979      -0.25973490 </v>
   <v>       0.38735243       0.68943209      -0.11090946 </v>
   <v>      -0.20776037      -0.03160843      -0.01122640 </v>
   <v>       0.02909365      -0.15868362      -0.01074915 </v>
   <v>      -0.00965462      -0.01304401       1.06587242 </v>
  </varray>
  <varray name="stress" >
   <v>      -4.66219571      -0.08366427       0.01149636 </v>
   <v>      -0.08366426      -4.43034132       0.00846885 </v>
   <v>       0.01149635       0.00846886       2.84102350 </v>
  </varray>
  <energy>
   <i name="e_fr_energy">   -329.78477497 </i>
   <i name="e_wo_entrp">   -329.77842374 </i>
   <i name="e_0_energy">     -0.01270244 </i>
  </energy>
  <time name="totalsc">   10.51   10.64</time>
 </calculation>
 <calculation>
  <scstep>
   <time name="dav">    0.90    0.91</time>
   <time name="total">    0.97    0.99</time>
   <energy>
    <i name="alphaZ">     96.77598676 </i>
    <i name="ewald">  15500.12019333 </i>
    <i name="hartreedc"> -21687.46779922 </i>
    <i name="XCdc">    557.90980363 </i>
    <i name="pawpsdc">  16544.55730689 </i>
    <i name="pawaedc"> -16747.75977577 </i>
    <i name="eentropy">     -0.01278947 </i>
    <i name="bandstr">  -1757.48326858 </i>
    <i name="atom">   7163.56118773 </i>
    <i name="e_fr_energy">   -329.79915468 </i>
    <i name="e_wo_entrp">   -329.78636521 </i>
    <i name="e_0_energy">   -329.79275994 </i>
   </energy>
  </scstep>
  <scstep>
   <time name="diag">    0.20    0.20</time>
   <time name="diis">    0.37    0.38</time>
   <time name="orth">    0.05    0.05</time>
   <time name="total">    0.71    0.72</time>
   <energy>
    <i name="e_fr_energy">   -329.80510667 </i>
    <i name="e_wo_entrp">   -329.79233761 </i>
    <i name="e_0_energy">   -329.79872214 </i>
   </energy>
  </scstep>
  <scstep>
   <time name="diag">    0.20    0.20</time>
   <time name="diis">    0.40    0.40</time>
   <time name="orth">    0.05    0.05</time>
   <time name="total">    0.72    0.73</time>
   <energy>
    <i name="e_fr_energy">   -329.80470447 </i>
    <i name="e_wo_entrp">   -329.79192791 </i>
    <i name="e_0_energy">   -329.79831619 </i>
   </energy>
  </scstep>
  <scstep>
   <time name="diag">    0.20    0.20</time>
   <time name="diis">    0.42    0.43</time>
   <time name="orth">    0.09    0.09</time>
   <time name="total">    0.78    0.79</time>
   <energy>
    <i name="e_fr_energy">   -329.80456389 </i>
    <i name="e_wo_entrp">   -329.79178230 </i>
    <i name="e_0_energy">   -329.79817309 </i>
   </energy>
  </scstep>
  <scstep>
   <time name="diag">    0.20    0.20</time>
   <time name="diis">    0.38    0.38</time>
   <time name="orth">    0.05    0.05</time>
   <time name="total">    0.70    0.71</time>
   <energy>
    <i name="e_fr_energy">   -329.80454554 </i>
    <i name="e_wo_entrp">   -329.79177013 </i>
    <i name="e_0_energy">   -329.79815784 </i>
   </energy>
  </scstep>
  <scstep>
   <time name="diag">    0.21    0.22</time>
   <time name="diis">    0.40    0.40</time>
   <time name="orth">    0.05    0.05</time>
   <time name="total">    0.73    0.74</time>
   <energy>
    <i name="e_fr_energy">   -329.80454994 </i>
    <i name="e_wo_entrp">   -329.79177500 </i>
    <i name="e_0_energy">   -329.79816247 </i>
   </energy>
  </scstep>
  <scstep>
   <time name="diag">    0.20    0.20</time>
   <time name="diis">    0.34    0.34</time>
   <time name="orth">    0.05    0.05</time>
   <time name="total">    0.66    0.66</time>
   <energy>
    <i name="e_fr_energy">   -329.80455156 </i>
    <i name="e_wo_entrp">   -329.79177630 </i>
    <i name="e_0_energy">   -329.79816393 </i>
   </energy>
  </scstep>
  <scstep>
   <time name="diag">    0.20    0.20</time>
   <time name="diis">    0.25    0.25</time>
   <time name="orth">    0.05    0.05</time>
   <time name="total">    0.58    0.58</time>
   <energy>
    <i name="e_fr_energy">   -329.80455447 </i>
    <i name="e_wo_entrp">   -329.79177995 </i>
    <i name="e_0_energy">   -329.79816721 </i>
   </energy>
  </scstep>
  <scstep>
   <time name="diag">    0.20    0.20</time>
   <time name="diis">    0.24    0.24</time>
   <time name="orth">    0.05    0.05</time>
   <time name="total">    0.57    0.57</time>
   <energy>
    <i name="e_fr_energy">   -329.80455681 </i>
    <i name="e_wo_entrp">   -329.79178231 </i>
    <i name="e_0_energy">   -329.79816956 </i>
   </energy>
  </scstep>
  <scstep>
   <time name="diag">    0.20    0.20</time>
   <time name="diis">    0.24    0.24</time>
   <time name="orth">    0.05    0.05</time>
   <time name="total">    0.56    0.57</time>
   <energy>
    <i name="e_fr_energy">   -329.80456074 </i>
    <i name="e_wo_entrp">   -329.79178659 </i>
    <i name="e_0_energy">   -329.79817366 </i>
   </energy>
  </scstep>
  <scstep>
   <time name="diag">    0.20    0.20</time>
   <time name="diis">    0.22    0.22</time>
   <time name="orth">    0.05    0.05</time>
   <time name="total">    0.54    0.54</time>
   <energy>
    <i name="e_fr_energy">   -329.80456228 </i>
    <i name="e_wo_entrp">   -329.79178814 </i>
    <i name="e_0_energy">   -329.79817521 </i>
   </energy>
  </scstep>
  <scstep>
   <time name="diag">    0.20    0.20</time>
   <time name="diis">    0.20    0.20</time>
   <time name="orth">    0.05    0.05</time>
   <time name="total">    0.52    0.53</time>
   <energy>
    <i name="e_fr_energy">   -329.80456355 </i>
    <i name="e_wo_entrp">   -329.79178941 </i>
    <i name="e_0_energy">   -329.79817648 </i>
   </energy>
  </scstep>
  <scstep>
   <time name="diag">    0.20    0.20</time>
   <time name="diis">    0.19    0.20</time>
   <time name="orth">    0.05    0.05</time>
   <time name="total">    0.48    0.49</time>
   <energy>
    <i name="alphaZ">     96.77598676 </i>
    <i name="ewald">  15500.12019333 </i>
    <i name="hartreedc"> -21686.85597761 </i>
    <i name="XCdc">    557.88507129 </i>
    <i name="pawpsdc">  16536.87891524 </i>
    <i name="pawaedc"> -16740.05604821 </i>
    <i name="eentropy">     -0.01277414 </i>
    <i name="bandstr">  -1758.10111844 </i>
    <i name="atom">   7163.56118773 </i>
    <i name="e_fr_energy">   -329.80456403 </i>
    <i name="e_wo_entrp">   -329.79178990 </i>
    <i name="e_0_energy">   -329.79817697 </i>
   </energy>
  </scstep>
  <structure>
   <crystal>
    <varray name="basis" >
     <v>      12.82113674       0.00048574       0.00066201 </v>
     <v>       0.00028005       7.40252341      -0.00210866 </v>
     <v>       0.00078470      -0.00434168      14.90929659 </v>
    </varray>
    <i name="volume">   1415.02280149 </i>
    <varray name="rec_basis" >
     <v>       0.07799620      -0.00000295      -0.00000411 </v>
     <v>      -0.00000512       0.13508908       0.00003934 </v>
     <v>      -0.00000346       0.00001911       0.06707225 </v>
    </varray>
   </crystal>
   <varray name="positions" >
    <v>       0.16740957       0.16771329       0.25052588 </v>
    <v>       0.00000010      -0.00000901       0.24986168 </v>
    <v>       0.05561260       0.16664339       0.25006425 </v>
    <v>       0.22188859       0.00008916       0.25016779 </v>
    <v>       0.49983479       0.16798247       0.24741342 </v>
    <v>       0.33367237       0.00025120       0.24964713 </v>
    <v>       0.38907613       0.16781966       0.24779847 </v>
    <v>       0.55501220       0.00019334       0.25161839 </v>
    <v>       0.83212068       0.16740524       0.25045207 </v>
    <v>       0.66618018       0.00017958       0.25095053 </v>
    <v>       0.72066551       0.16969344       0.25055872 </v>
    <v>       0.88850008       0.00000004       0.25006390 </v>
    <v>       0.16726122       0.49998207       0.25044636 </v>
    <v>       0.00029907       0.33340129       0.24996766 </v>
    <v>       0.05527349       0.50000193       0.24982540 </v>
    <v>       0.22412763       0.33492577       0.25083116 </v>
    <v>       0.33477640       0.33386728       0.24712205 </v>
    <v>       0.38969191       0.50006858       0.24034908 </v>
    <v>       0.55532113       0.33347179       0.24029673 </v>
    <v>       0.83308534       0.49994814       0.24983610 </v>
    <v>       0.66567861       0.33516979       0.24686124 </v>
    <v>       0.72170068       0.50018409       0.24771025 </v>
    <v>       0.88912992       0.33325717       0.25010068 </v>
    <v>       0.16734215       0.83233426       0.25054922 </v>
    <v>       0.00027295       0.66658217       0.24997135 </v>
    <v>       0.05552681       0.83342639       0.25005850 </v>
    <v>       0.22421567       0.66519227       0.25087093 </v>
    <v>       0.49988722       0.83211253       0.24765914 </v>
    <v>       0.33481697       0.66573436       0.24723593 </v>
    <v>       0.38908388       0.83254518       0.24804708 </v>
    <v>       0.55504432       0.66614874       0.24023391 </v>
    <v>       0.83223505       0.83265318       0.25045756 </v>
    <v>       0.66567547       0.66475217       0.24705000 </v>
    <v>       0.72071177       0.83051495       0.25074564 </v>
    <v>       0.88911181       0.66683210       0.25010367 </v>
    <v>       0.49969756       0.50040571       0.23513112 </v>
    <v>       0.50173022       0.49197627       0.41697702 </v>
   </varray>
  </structure>
  <varray name="forces" >
   <v>      -0.08745144      -0.13039012       0.03224549 </v>
   <v>      -0.04581448       0.03109817       0.00954141 </v>
   <v>       0.29314700       0.11586710       0.03735990 </v>
   <v>       0.25287043      -0.02355643       0.03295620 </v>
   <v>      -0.12085241       0.02357606      -0.22903716 </v>
   <v>       0.09218200      -0.06280406       0.02978264 </v>
   <v>       0.03249096      -0.72053830      -0.03805457 </v>
   <v>       0.52416282      -0.05969873      -0.37372937 </v>
   <v>       0.42046203       0.01679256       0.01597443 </v>
   <v>      -0.21417340      -0.03752211       0.07201673 </v>
   <v>       0.34550636      -1.09682192      -0.08539304 </v>
   <v>      -0.53054371       0.02538669       0.07868253 </v>
   <v>       0.04069598       0.04402191       0.03769647 </v>
   <v>      -0.21251713      -0.05513655      -0.00128446 </v>
   <v>       0.59031967       0.00015292       0.06938634 </v>
   <v>      -0.74357953      -0.24925902      -0.19029811 </v>
   <v>       0.00944959       0.28349210      -0.25684584 </v>
   <v>       0.32259461      -0.06243579       0.42702255 </v>
   <v>      -0.15420017       0.34582973       0.41098353 </v>
   <v>      -0.06854499       0.05048824      -0.00931574 </v>
   <v>      -0.28769194       0.06627694      -0.25454841 </v>
   <v>       0.64273028      -0.08346658      -0.03860106 </v>
   <v>      -0.29813510      -0.06498374      -0.01044719 </v>
   <v>      -0.02120703       0.15787355       0.03299741 </v>
   <v>      -0.20993773       0.07289950      -0.00645927 </v>
   <v>       0.33734962      -0.15555889       0.04087095 </v>
   <v>      -0.82285524       0.18595382      -0.19176953 </v>
   <v>      -0.16994155      -0.00707811      -0.25359592 </v>
   <v>       0.01679915       0.00181806      -0.24067874 </v>
   <v>       0.01394727       0.60335105      -0.05016245 </v>
   <v>       0.04972917      -0.12186550       0.46910996 </v>
   <v>       0.33283307      -0.01363367       0.03514954 </v>
   <v>      -0.36325399       0.06755571      -0.26872855 </v>
   <v>       0.28443956       1.04790507      -0.11400644 </v>
   <v>      -0.27680692       0.00051340      -0.00970641 </v>
   <v>       0.02765755      -0.18610336      -0.17189885 </v>
   <v>      -0.00186038      -0.00999970       0.96278504 </v>
  </varray>
  <varray name="stress" >
   <v>      -4.95176937      -0.16072079       0.01667039 </v>
   <v>      -0.16072083      -4.72627287       0.01359710 </v>
   <v>       0.01667038       0.01359711       2.58229504 </v>
  </varray>
  <energy>
   <i name="e_fr_energy">   -329.80456403 </i>
   <i name="e_wo_entrp">   -329.79817697 </i>
   <i name="e_0_energy">     -0.01277414 </i>
  </energy>
  <time name="totalsc">    9.24    9.45</time>
 </calculation>
 <calculation>
  <scstep>
   <time name="dav">    0.95    0.95</time>
   <time name="total">    1.02    1.03</time>
   <energy>
    <i name="alphaZ">     96.77598676 </i>
    <i name="ewald">  15496.49208578 </i>
    <i name="hartreedc"> -21671.15343521 </i>
    <i name="XCdc">    557.82932043 </i>
    <i name="pawpsdc">  16536.87564041 </i>
    <i name="pawaedc"> -16740.05284116 </i>
    <i name="eentropy">     -0.01272832 </i>
    <i name="bandstr">  -1770.22379422 </i>
    <i name="atom">   7163.56118773 </i>
    <i name="e_fr_energy">   -329.90857780 </i>
    <i name="e_wo_entrp">   -329.89584948 </i>
    <i name="e_0_energy">   -329.90221364 </i>
   </energy>
  </scstep>
  <scstep>
   <time name="diag">    0.20    0.20</time>
   <time name="diis">    0.38    0.38</time>
   <time name="orth">    0.05    0.05</time>
   <time name="total">    0.70    0.70</time>
   <energy>
    <i name="e_fr_energy">   -329.94162262 </i>
    <i name="e_wo_entrp">   -329.92889245 </i>
    <i name="e_0_energy">   -329.93525753 </i>
   </energy>
  </scstep>
  <scstep>
   <time name="diag">    0.20    0.20</time>
   <time name="diis">    0.38    0.38</time>
   <time name="orth">    0.05    0.05</time>
   <time name="total">    0.71    0.71</time>
   <energy>
    <i name="e_fr_energy">   -329.93699754 </i>
    <i name="e_wo_entrp">   -329.92427301 </i>
    <i name="e_0_energy">   -329.93063528 </i>
   </energy>
  </scstep>
  <scstep>
   <time name="diag">    0.20    0.20</time>
   <time name="diis">    0.37    0.37</time>
   <time name="orth">    0.05    0.05</time>
   <time name="total">    0.69    0.70</time>
   <energy>
    <i name="e_fr_energy">   -329.93504283 </i>
    <i name="e_wo_entrp">   -329.92231885 </i>
    <i name="e_0_energy">   -329.92868084 </i>
   </energy>
  </scstep>
  <scstep>
   <time name="diag">    0.20    0.20</time>
   <time name="diis">    0.39    0.39</time>
   <time name="orth">    0.05    0.05</time>
   <time name="total">    0.71    0.71</time>
   <energy>
    <i name="e_fr_energy">   -329.93485134 </i>
    <i name="e_wo_entrp">   -329.92212770 </i>
    <i name="e_0_energy">   -329.92848952 </i>
   </energy>
  </scstep>
  <scstep>
   <time name="diag">    0.20    0.20</time>
   <time name="diis">    0.38    0.38</time>
   <time name="orth">    0.05    0.05</time>
   <time name="total">    0.71    0.71</time>
   <energy>
    <i name="e_fr_energy">   -329.93483809 </i>
    <i name="e_wo_entrp">   -329.92211808 </i>
    <i name="e_0_energy">   -329.92847808 </i>
   </energy>
  </scstep>
  <scstep>
   <time name="diag">    0.20    0.20</time>
   <time name="diis">    0.38    0.38</time>
   <time name="orth">    0.05    0.05</time>
   <time name="total">    0.70    0.71</time>
   <energy>
    <i name="e_fr_energy">   -329.93488303 </i>
    <i name="e_wo_entrp">   -329.92216404 </i>
    <i name="e_0_energy">   -329.92852354 </i>
   </energy>
  </scstep>
  <scstep>
   <time name="diag">    0.20    0.20</time>
   <time name="diis">    0.35    0.37</time>
   <time name="orth">    0.05    0.05</time>
   <time name="total">    0.67    0.69</time>
   <energy>
    <i name="e_fr_energy">   -329.93493129 </i>
    <i name="e_wo_entrp">   -329.92221348 </i>
    <i name="e_0_energy">   -329.92857238 </i>
   </energy>
  </scstep>
  <scstep>
   <time name="diag">    0.20    0.20</time>
   <time name="diis">    0.29    0.32</time>
   <time name="orth">    0.06    0.06</time>
   <time name="total">    0.63    0.66</time>
   <energy>
    <i name="e_fr_energy">   -329.93500241 </i>
    <i name="e_wo_entrp">   -329.92228566 </i>
    <i name="e_0_energy">   -329.92864404 </i>
   </energy>
  </scstep>
  <scstep>
   <time name="diag">    0.20    0.20</time>
   <time name="diis">    0.27    0.27</time>
   <time name="orth">    0.05    0.05</time>
   <time name="total">    0.60    0.60</time>
   <energy>
    <i name="e_fr_energy">   -329.93502747 </i>
    <i name="e_wo_entrp">   -329.92231104 </i>
    <i name="e_0_energy">   -329.92866925 </i>
   </energy>
  </scstep>
  <scstep>
   <time name="diag">    0.20    0.20</time>
   <time name="diis">    0.24    0.24</time>
   <time name="orth">    0.05    0.05</time>
   <time name="total">    0.57    0.57</time>
   <energy>
    <i name="e_fr_energy">   -329.93506539 </i>
    <i name="e_wo_entrp">   -329.92234903 </i>
    <i name="e_0_energy">   -329.92870721 </i>
   </energy>
  </scstep>
  <scstep>
   <time name="diag">    0.20    0.20</time>
   <time name="diis">    0.32    0.32</time>
   <time name="orth">    0.05    0.05</time>
   <time name="total">    0.64    0.65</time>
   <energy>
    <i name="e_fr_energy">   -329.93508057 </i>
    <i name="e_wo_entrp">   -329.92236419 </i>
    <i name="e_0_energy">   -329.92872238 </i>
   </energy>
  </scstep>
  <scstep>
   <time name="diag">    0.29    0.29</time>
   <time name="diis">    0.22    0.22</time>
   <time name="orth">    0.05    0.05</time>
   <time name="total">    0.64    0.64</time>
   <energy>
    <i name="e_fr_energy">   -329.93509558 </i>
    <i name="e_wo_entrp">   -329.92237911 </i>
    <i name="e_0_energy">   -329.92873734 </i>
   </energy>
  </scstep>
  <scstep>
   <time name="diag">    0.20    0.20</time>
   <time name="diis">    0.20    0.21</time>
   <time name="orth">    0.05    0.05</time>
   <time name="total">    0.53    0.53</time>
   <energy>
    <i name="e_fr_energy">   -329.93510222 </i>
    <i name="e_wo_entrp">   -329.92238570 </i>
    <i name="e_0_energy">   -329.92874396 </i>
   </energy>
  </scstep>
  <scstep>
   <time name="diag">    0.20    0.20</time>
   <time name="diis">    0.19    0.19</time>
   <time name="orth">    0.05    0.05</time>
   <time name="total">    0.51    0.52</time>
   <energy>
    <i name="e_fr_energy">   -329.93510483 </i>
    <i name="e_wo_entrp">   -329.92238831 </i>
    <i name="e_0_energy">   -329.92874657 </i>
   </energy>
  </scstep>
  <scstep>
   <time name="diag">    0.20    0.20</time>
   <time name="diis">    0.17    0.17</time>
   <time name="orth">    0.05    0.05</time>
   <time name="total">    0.46    0.47</time>
   <energy>
    <i name="alphaZ">     96.77598676 </i>
    <i name="ewald">  15496.49208578 </i>
    <i name="hartreedc"> -21685.36450353 </i>
    <i name="XCdc">    558.18196174 </i>
    <i name="pawpsdc">  16610.36676827 </i>
    <i name="pawaedc"> -16813.52959135 </i>
    <i name="eentropy">     -0.01271652 </i>
    <i name="bandstr">  -1756.40628405 </i>
    <i name="atom">   7163.56118773 </i>
    <i name="e_fr_energy">   -329.93510517 </i>
    <i name="e_wo_entrp">   -329.92238865 </i>
    <i name="e_0_energy">   -329.92874691 </i>
   </energy>
  </scstep>
  <structure>
   <crystal>
    <varray name="basis" >
     <v>      12.80697908      -0.00013777       0.00086572 </v>
     <v>      -0.00008001       7.39523866      -0.00221816 </v>
     <v>       0.00101934      -0.00454912      14.94048121 </v>
    </varray>
    <i name="volume">   1415.02280149 </i>
    <varray name="rec_basis" >
     <v>       0.07808243       0.00000084      -0.00000533 </v>
     <v>       0.00000145       0.13522215       0.00004117 </v>
     <v>      -0.00000452       0.00002008       0.06693225 </v>
    </varray>
   </crystal>
   <varray name="positions" >
    <v>       0.16753768       0.16801942       0.25067342 </v>
    <v>      -0.00010787       0.00008302       0.24984003 </v>
    <v>       0.05612106       0.16710299       0.25014538 </v>
    <v>       0.22239999       0.00005552       0.25024151 </v>
    <v>       0.49977873       0.16670630       0.24667348 </v>
    <v>       0.33395822       0.00014057       0.24965232 </v>
    <v>       0.38920400       0.16654970       0.24750817 </v>
    <v>       0.55551948      -0.00003535       0.25110815 </v>
    <v>       0.83223696       0.16763440       0.25056184 </v>
    <v>       0.66531192       0.00018672       0.25130473 </v>
    <v>       0.72124234       0.16755263       0.25043290 </v>
    <v>       0.88755461       0.00010008       0.25022202 </v>
    <v>       0.16777171       0.50010942       0.25062149 </v>
    <v>       0.00004110       0.33326501       0.24995369 </v>
    <v>       0.05602018       0.50000633       0.24991079 </v>
    <v>       0.22320745       0.33430033       0.25058599 </v>
    <v>       0.33453486       0.33400546       0.24622557 </v>
    <v>       0.38986688       0.49999537       0.23991538 </v>
    <v>       0.55519435       0.33358764       0.23980495 </v>
    <v>       0.83279745       0.50006520       0.24980400 </v>
    <v>       0.66571070       0.33508770       0.24597970 </v>
    <v>       0.72234601       0.50005825       0.24739658 </v>
    <v>       0.88864189       0.33318946       0.25009248 </v>
    <v>       0.16759426       0.83209737       0.25070552 </v>
    <v>       0.00001043       0.66675416       0.24995059 </v>
    <v>       0.05608763       0.83287125       0.25014103 </v>
    <v>       0.22324836       0.66567212       0.25063110 </v>
    <v>       0.49979827       0.83327922       0.24686082 </v>
    <v>       0.33457395       0.66610407       0.24636574 </v>
    <v>       0.38924145       0.83357555       0.24777210 </v>
    <v>       0.55514757       0.66665586       0.23985021 </v>
    <v>       0.83226829       0.83245544       0.25059807 </v>
    <v>       0.66557541       0.66504166       0.24612766 </v>
    <v>       0.72117408       0.83256469       0.25060566 </v>
    <v>       0.88865743       0.66671133       0.25009686 </v>
    <v>       0.49970394       0.50001181       0.23627854 </v>
    <v>       0.50169930       0.49188927       0.42292155 </v>
   </varray>
  </structure>
  <varray name="forces" >
   <v>      -0.13679393      -0.48969996      -0.00485423 </v>
   <v>      -0.00954342      -0.03345463       0.04578569 </v>
   <v>      -0.21029720      -0.14967701       0.04134684 </v>
   <v>       0.02475485       0.00576519       0.05365552 </v>
   <v>       0.03674602       0.47472203      -0.17492461 </v>
   <v>      -0.14205968      -0.03961434       0.01944093 </v>
   <v>      -0.06787891      -0.08303003      -0.08772986 </v>
   <v>      -0.11059526       0.04441346      -0.37568456 </v>
   <v>       0.21009279      -0.24684886      -0.00693906 </v>
   <v>       0.76355606      -0.05531378      -0.03767442 </v>
   <v>      -0.33282292      -0.08359414      -0.10586147 </v>
   <v>       0.36003401      -0.02573615       0.08141055 </v>
   <v>      -0.47259856      -0.04519184      -0.02473473 </v>
   <v>       0.01759930       0.11522161       0.01182311 </v>
   <v>      -0.00304937       0.01178559       0.08479348 </v>
   <v>       0.17585581       0.04899616      -0.20528367 </v>
   <v>       0.01922833      -0.06926675      -0.13353964 </v>
   <v>       0.04053647       0.02242326       0.45483913 </v>
   <v>      -0.07749389       0.11076097       0.46563423 </v>
   <v>       0.19225223      -0.03218034      -0.00049552 </v>
   <v>      -0.01382768      -0.29865873      -0.12409423 </v>
   <v>      -0.08340820       0.01730214      -0.12434079 </v>
   <v>       0.05704910       0.07927042      -0.00616693 </v>
   <v>      -0.17335309       0.45609463      -0.00398437 </v>
   <v>       0.03910341      -0.13101879       0.01101712 </v>
   <v>      -0.18283677       0.19434096       0.04391011 </v>
   <v>       0.17769745       0.02523415      -0.20053517 </v>
   <v>      -0.00032697      -0.43746565      -0.18586418 </v>
   <v>       0.02822587       0.05133884      -0.12764147 </v>
   <v>      -0.09370588       0.09952504      -0.10532966 </v>
   <v>      -0.07817590      -0.20134094       0.48690906 </v>
   <v>       0.17824689       0.23307833       0.00012940 </v>
   <v>       0.05122948       0.29508177      -0.12525635 </v>
   <v>      -0.29070600       0.11521697      -0.11906902 </v>
   <v>       0.04432136       0.00545253      -0.00449003 </v>
   <v>       0.07033715       0.02669787      -0.28048202 </v>
   <v>      -0.00739294      -0.01062997       0.76428082 </v>
  </varray>
  <varray name="stress" >
   <v>      -1.59609579       0.08425958       0.07489958 </v>
   <v>       0.08425958      -2.55326330      -0.00537324 </v>
   <v>       0.07489955      -0.00537323       2.08113492 </v>
  </varray>
  <energy>
   <i name="e_fr_energy">   -329.93510517 </i>
   <i name="e_wo_entrp">   -329.92874691 </i>
   <i name="e_0_energy">     -0.01271652 </i>
  </energy>
  <time name="totalsc">   11.25   11.37</time>
 </calculation>
 <calculation>
  <scstep>
   <time name="dav">    0.88    0.88</time>
   <time name="total">    0.95    0.96</time>
   <energy>
    <i name="alphaZ">     96.77598676 </i>
    <i name="ewald">  15495.94399518 </i>
    <i name="hartreedc"> -21682.17284665 </i>
    <i name="XCdc">    558.17111697 </i>
    <i name="pawpsdc">  16610.37960222 </i>
    <i name="pawaedc"> -16813.54250423 </i>
    <i name="eentropy">     -0.01270093 </i>
    <i name="bandstr">  -1759.04277121 </i>
    <i name="atom">   7163.56118773 </i>
    <i name="e_fr_energy">   -329.93893415 </i>
    <i name="e_wo_entrp">   -329.92623322 </i>
    <i name="e_0_energy">   -329.93258369 </i>
   </energy>
  </scstep>
  <scstep>
   <time name="diag">    0.20    0.20</time>
   <time name="diis">    0.37    0.37</time>
   <time name="orth">    0.05    0.05</time>
   <time name="total">    0.70    0.70</time>
   <energy>
    <i name="e_fr_energy">   -329.93965566 </i>
    <i name="e_wo_entrp">   -329.92695348 </i>
    <i name="e_0_energy">   -329.93330457 </i>
   </energy>
  </scstep>
  <scstep>
   <time name="diag">    0.20    0.20</time>
   <time name="diis">    0.37    0.37</time>
   <time name="orth">    0.05    0.05</time>
   <time name="total">    0.70    0.70</time>
   <energy>
    <i name="e_fr_energy">   -329.93940392 </i>
    <i name="e_wo_entrp">   -329.92670301 </i>
    <i name="e_0_energy">   -329.93305347 </i>
   </energy>
  </scstep>
  <scstep>
   <time name="diag">    0.20    0.20</time>
   <time name="diis">    0.38    0.38</time>
   <time name="orth">    0.16    0.16</time>
   <time name="total">    0.81    0.82</time>
   <energy>
    <i name="e_fr_energy">   -329.93934726 </i>
    <i name="e_wo_entrp">   -329.92664634 </i>
    <i name="e_0_energy">   -329.93299680 </i>
   </energy>
  </scstep>
  <scstep>
   <time name="diag">    0.20    0.20</time>
   <time name="diis">    0.37    0.37</time>
   <time name="orth">    0.15    0.15</time>
   <time name="total">    0.79    0.80</time>
   <energy>
    <i name="e_fr_energy">   -329.93933816 </i>
    <i name="e_wo_entrp">   -329.92663720 </i>
    <i name="e_0_energy">   -329.93298768 </i>
   </energy>
  </scstep>
  <scstep>
   <time name="diag">    0.20    0.20</time>
   <time name="diis">    0.31    0.31</time>
   <time name="orth">    0.05    0.05</time>
   <time name="total">    0.60    0.60</time>
   <energy>
    <i name="alphaZ">     96.77598676 </i>
    <i name="ewald">  15495.94399518 </i>
    <i name="hartreedc"> -21684.77713507 </i>
    <i name="XCdc">    558.24469463 </i>
    <i name="pawpsdc">  16627.32817336 </i>
    <i name="pawaedc"> -16830.48878040 </i>
    <i name="eentropy">     -0.01270016 </i>
    <i name="bandstr">  -1756.51476083 </i>
    <i name="atom">   7163.56118773 </i>
    <i name="e_fr_energy">   -329.93933880 </i>
    <i name="e_wo_entrp">   -329.92663864 </i>
    <i name="e_0_energy">   -329.93298872 </i>
   </energy>
  </scstep>
  <structure>
   <crystal>
    <varray name="basis" >
     <v>      12.80392946      -0.00027224       0.00090966 </v>
     <v>      -0.00015766       7.39366973      -0.00224178 </v>
     <v>       0.00106995      -0.00459386      14.94721086 </v>
    </varray>
    <i name="volume">   1415.02280149 </i>
    <varray name="rec_basis" >
     <v>       0.07810102       0.00000166      -0.00000559 </v>
     <v>       0.00000287       0.13525085       0.00004157 </v>
     <v>      -0.00000475       0.00002028       0.06690212 </v>
    </varray>
   </crystal>
   <varray name="positions" >
    <v>       0.16756534       0.16808551       0.25070517 </v>
    <v>      -0.00013118       0.00010289       0.24983537 </v>
    <v>       0.05623084       0.16720222       0.25016284 </v>
    <v>       0.22251041       0.00004826       0.25025738 </v>
    <v>       0.49976663       0.16643080       0.24651423 </v>
    <v>       0.33401993       0.00011670       0.24965344 </v>
    <v>       0.38923160       0.16627555       0.24744569 </v>
    <v>       0.55562900      -0.00008472       0.25099834 </v>
    <v>       0.83226206       0.16768388       0.25058546 </v>
    <v>       0.66512446       0.00018825       0.25138096 </v>
    <v>       0.72136687       0.16709050       0.25040582 </v>
    <v>       0.88735049       0.00012167       0.25025605 </v>
    <v>       0.16788193       0.50013693       0.25065918 </v>
    <v>      -0.00001460       0.33323558       0.24995068 </v>
    <v>       0.05618139       0.50000730       0.24992916 </v>
    <v>       0.22300878       0.33416529       0.25053323 </v>
    <v>       0.33448271       0.33403527       0.24603264 </v>
    <v>       0.38990465       0.49997957       0.23982205 </v>
    <v>       0.55516698       0.33361265       0.23969912 </v>
    <v>       0.83273530       0.50009047       0.24979709 </v>
    <v>       0.66571763       0.33506997       0.24578999 </v>
    <v>       0.72248534       0.50003110       0.24732907 </v>
    <v>       0.88853652       0.33317483       0.25009071 </v>
    <v>       0.16764869       0.83204623       0.25073915 </v>
    <v>      -0.00004624       0.66679128       0.24994612 </v>
    <v>       0.05620871       0.83275142       0.25015878 </v>
    <v>       0.22303952       0.66577569       0.25057950 </v>
    <v>       0.49977908       0.83353107       0.24668901 </v>
    <v>       0.33452149       0.66618387       0.24617846 </v>
    <v>       0.38927547       0.83379798       0.24771292 </v>
    <v>       0.55516986       0.66676533       0.23976763 </v>
    <v>       0.83227546       0.83241275       0.25062831 </v>
    <v>       0.66555381       0.66510415       0.24592916 </v>
    <v>       0.72127390       0.83300719       0.25057553 </v>
    <v>       0.88855932       0.66668525       0.25009539 </v>
    <v>       0.49970531       0.49992679       0.23652547 </v>
    <v>       0.50169260       0.49187052       0.42420089 </v>
   </varray>
  </structure>
  <varray name="forces" >
   <v>      -0.14323308      -0.56851846      -0.01062919 </v>
   <v>      -0.00268136      -0.05386395       0.05293046 </v>
   <v>      -0.34193197      -0.19748829       0.03551931 </v>
   <v>      -0.02145388       0.01155314       0.05528485 </v>
   <v>       0.07219520       0.56432732      -0.17081810 </v>
   <v>      -0.18775429      -0.03421925       0.01809506 </v>
   <v>      -0.08508570       0.05569479      -0.09160666 </v>
   <v>      -0.25937185       0.07038849      -0.37998537 </v>
   <v>       0.16722452      -0.30649573      -0.01095648 </v>
   <v>       0.98465719      -0.05491459      -0.05389737 </v>
   <v>      -0.47436386       0.14328083      -0.10053696 </v>
   <v>       0.55371001      -0.03443475       0.07903932 </v>
   <v>      -0.57721692      -0.06403477      -0.03584597 </v>
   <v>       0.06788381       0.15204428       0.01455014 </v>
   <v>      -0.15380573       0.01488769       0.09371033 </v>
   <v>       0.36424283       0.11924487      -0.21216476 </v>
   <v>       0.02270410      -0.14982668      -0.10365979 </v>
   <v>      -0.01960461       0.04096351       0.45842376 </v>
   <v>      -0.05615988       0.05891198       0.48100683 </v>
   <v>       0.25400066      -0.04963709      -0.00157965 </v>
   <v>       0.04739529      -0.36918161      -0.09783921 </v>
   <v>      -0.25322148       0.03875474      -0.14437668 </v>
   <v>       0.14777459       0.09800877      -0.00669572 </v>
   <v>      -0.20116679       0.52326749      -0.00992336 </v>
   <v>       0.09387910      -0.17321673       0.01401409 </v>
   <v>      -0.30553739       0.26525480       0.03929550 </v>
   <v>       0.38263753      -0.01380090      -0.20715187 </v>
   <v>       0.04289017      -0.52635227      -0.16561132 </v>
   <v>       0.02995367       0.05593244      -0.11177988 </v>
   <v>      -0.12292363      -0.01295347      -0.11576818 </v>
   <v>      -0.10435001      -0.21685498       0.49011543 </v>
   <v>       0.14641973       0.28344043      -0.00442129 </v>
   <v>       0.14305270       0.34327026      -0.09121083 </v>
   <v>      -0.41036439      -0.09334455      -0.12242001 </v>
   <v>       0.12369040       0.01772531      -0.00276883 </v>
   <v>       0.08074089       0.07355822      -0.30927051 </v>
   <v>      -0.00482558      -0.01137131       0.72893292 </v>
  </varray>
  <varray name="stress" >
   <v>      -0.79823399       0.13539893       0.06678719 </v>
   <v>       0.13539895      -2.00691795       0.01106378 </v>
   <v>       0.06678717       0.01106380       2.02236681 </v>
  </varray>
  <energy>
   <i name="e_fr_energy">   -329.93933880 </i>
   <i name="e_wo_entrp">   -329.93298872 </i>
   <i name="e_0_energy">     -0.01270016 </i>
  </energy>
  <time name="totalsc">    5.32    5.34</time>
 </calculation>
 <calculation>
  <scstep>
   <time name="dav">    0.85    0.85</time>
   <time name="total">    0.93    0.93</time>
   <energy>
    <i name="alphaZ">     96.77598676 </i>
    <i name="ewald">  15532.96870550 </i>
    <i name="hartreedc"> -21706.29646124 </i>
    <i name="XCdc">    558.21686128 </i>
    <i name="pawpsdc">  16627.21439260 </i>
    <i name="pawaedc"> -16830.37522799 </i>
    <i name="eentropy">     -0.01278514 </i>
    <i name="bandstr">  -1772.07574955 </i>
    <i name="atom">   7163.56118773 </i>
    <i name="e_fr_energy">   -330.02309005 </i>
    <i name="e_wo_entrp">   -330.01030491 </i>
    <i name="e_0_energy">   -330.01669748 </i>
   </energy>
  </scstep>
  <scstep>
   <time name="diag">    0.20    0.20</time>
   <time name="diis">    0.37    0.37</time>
   <time name="orth">    0.05    0.05</time>
   <time name="total">    0.69    0.69</time>
   <energy>
    <i name="e_fr_energy">   -330.03847727 </i>
    <i name="e_wo_entrp">   -330.02574376 </i>
    <i name="e_0_energy">   -330.03211051 </i>
   </energy>
  </scstep>
  <scstep>
   <time name="diag">    0.20    0.20</time>
   <time name="diis">    0.38    0.38</time>
   <time name="orth">    0.05    0.05</time>
   <time name="total">    0.71    0.71</time>
   <energy>
    <i name="e_fr_energy">   -330.03225186 </i>
    <i name="e_wo_entrp">   -330.01954600 </i>
    <i name="e_0_energy">   -330.02589893 </i>
   </energy>
  </scstep>
  <scstep>
   <time name="diag">    0.20    0.20</time>
   <time name="diis">    0.38    0.38</time>
   <time name="orth">    0.05    0.05</time>
   <time name="total">    0.70    0.70</time>
   <energy>
    <i name="e_fr_energy">   -330.03042289 </i>
    <i name="e_wo_entrp">   -330.01772237 </i>
    <i name="e_0_energy">   -330.02407263 </i>
   </energy>
  </scstep>
  <scstep>
   <time name="diag">    0.20    0.20</time>
   <time name="diis">    0.37    0.37</time>
   <time name="orth">    0.05    0.05</time>
   <time name="total">    0.70    0.70</time>
   <energy>
    <i name="e_fr_energy">   -330.03026602 </i>
    <i name="e_wo_entrp">   -330.01755966 </i>
    <i name="e_0_energy">   -330.02391284 </i>
   </energy>
  </scstep>
  <scstep>
   <time name="diag">    0.20    0.22</time>
   <time name="diis">    0.37    0.38</time>
   <time name="orth">    0.05    0.05</time>
   <time name="total">    0.69    0.73</time>
   <energy>
    <i name="e_fr_energy">   -330.03026987 </i>
    <i name="e_wo_entrp">   -330.01756721 </i>
    <i name="e_0_energy">   -330.02391854 </i>
   </energy>
  </scstep>
  <scstep>
   <time name="diag">    0.21    0.23</time>
   <time name="diis">    0.37    0.37</time>
   <time name="orth">    0.05    0.05</time>
   <time name="total">    0.70    0.73</time>
   <energy>
    <i name="e_fr_energy">   -330.03035640 </i>
    <i name="e_wo_entrp">   -330.01765565 </i>
    <i name="e_0_energy">   -330.02400603 </i>
   </energy>
  </scstep>
  <scstep>
   <time name="diag">    0.20    0.20</time>
   <time name="diis">    0.36    0.36</time>
   <time name="orth">    0.05    0.05</time>
   <time name="total">    0.69    0.69</time>
   <energy>
    <i name="e_fr_energy">   -330.03041554 </i>
    <i name="e_wo_entrp">   -330.01771508 </i>
    <i name="e_0_energy">   -330.02406531 </i>
   </energy>
  </scstep>
  <scstep>
   <time name="diag">    0.20    0.20</time>
   <time name="diis">    0.35    0.35</time>
   <time name="orth">    0.05    0.05</time>
   <time name="total">    0.75    0.75</time>
   <energy>
    <i name="e_fr_energy">   -330.03052315 </i>
    <i name="e_wo_entrp">   -330.01782364 </i>
    <i name="e_0_energy">   -330.02417339 </i>
   </energy>
  </scstep>
  <scstep>
   <time name="diag">    0.20    0.20</time>
   <time name="diis">    0.31    0.31</time>
   <time name="orth">    0.05    0.05</time>
   <time name="total">    0.63    0.64</time>
   <energy>
    <i name="e_fr_energy">   -330.03055440 </i>
    <i name="e_wo_entrp">   -330.01785554 </i>
    <i name="e_0_energy">   -330.02420497 </i>
   </energy>
  </scstep>
  <scstep>
   <time name="diag">    0.20    0.20</time>
   <time name="diis">    0.25    0.25</time>
   <time name="orth">    0.05    0.05</time>
   <time name="total">    0.57    0.57</time>
   <energy>
    <i name="e_fr_energy">   -330.03060920 </i>
    <i name="e_wo_entrp">   -330.01791031 </i>
    <i name="e_0_energy">   -330.02425975 </i>
   </energy>
  </scstep>
  <scstep>
   <time name="diag">    0.21    0.21</time>
   <time name="diis">    0.24    0.24</time>
   <time name="orth">    0.05    0.05</time>
   <time name="total">    0.57    0.58</time>
   <energy>
    <i name="e_fr_energy">   -330.03062512 </i>
    <i name="e_wo_entrp">   -330.01792599 </i>
    <i name="e_0_energy">   -330.02427555 </i>
   </energy>
  </scstep>
  <scstep>
   <time name="diag">    0.20    0.20</time>
   <time name="diis">    0.22    0.22</time>
   <time name="orth">    0.05    0.05</time>
   <time name="total">    0.55    0.55</time>
   <energy>
    <i name="e_fr_energy">   -330.03064653 </i>
    <i name="e_wo_entrp">   -330.01794735 </i>
    <i name="e_0_energy">   -330.02429694 </i>
   </energy>
  </scstep>
  <scstep>
   <time name="diag">    0.20    0.20</time>
   <time name="diis">    0.20    0.20</time>
   <time name="orth">    0.05    0.05</time>
   <time name="total">    0.53    0.53</time>
   <energy>
    <i name="e_fr_energy">   -330.03065181 </i>
    <i name="e_wo_entrp">   -330.01795265 </i>
    <i name="e_0_energy">   -330.02430223 </i>
   </energy>
  </scstep>
  <scstep>
   <time name="diag">    0.20    0.20</time>
   <time name="diis">    0.18    0.19</time>
   <time name="orth">    0.05    0.05</time>
   <time name="total">    0.50    0.52</time>
   <energy>
    <i name="e_fr_energy">   -330.03065410 </i>
    <i name="e_wo_entrp">   -330.01795493 </i>
    <i name="e_0_energy">   -330.02430451 </i>
   </energy>
  </scstep>
  <scstep>
   <time name="diag">    0.20    0.20</time>
   <time name="diis">    0.18    0.18</time>
   <time name="orth">    0.05    0.05</time>
   <time name="total">    0.47    0.48</time>
   <energy>
    <i name="alphaZ">     96.77598676 </i>
    <i name="ewald">  15532.96870550 </i>
    <i name="hartreedc"> -21723.82188448 </i>
    <i name="XCdc">    558.65094475 </i>
    <i name="pawpsdc">  16719.08740196 </i>
    <i name="pawaedc"> -16922.25439571 </i>
    <i name="eentropy">     -0.01269916 </i>
    <i name="bandstr">  -1754.98590179 </i>
    <i name="atom">   7163.56118773 </i>
    <i name="e_fr_energy">   -330.03065443 </i>
    <i name="e_wo_entrp">   -330.01795527 </i>
    <i name="e_0_energy">   -330.02430485 </i>
   </energy>
  </scstep>
  <structure>
   <crystal>
    <varray name="basis" >
     <v>      12.79063240       0.00019137       0.00149209 </v>
     <v>       0.00010987       7.38200187      -0.00227804 </v>
     <v>       0.00174580      -0.00464797      14.98639990 </v>
    </varray>
    <i name="volume">   1415.02280149 </i>
    <varray name="rec_basis" >
     <v>       0.07818222      -0.00000117      -0.00000911 </v>
     <v>      -0.00000203       0.13546462       0.00004201 </v>
     <v>      -0.00000778       0.00002059       0.06672717 </v>
    </varray>
   </crystal>
   <varray name="positions" >
    <v>       0.16741255       0.16663800       0.25079125 </v>
    <v>      -0.00021038       0.00000937       0.24989685 </v>
    <v>       0.05600627       0.16694375       0.25026996 </v>
    <v>       0.22282797       0.00005880       0.25038798 </v>
    <v>       0.49984955       0.16719506       0.24575806 </v>
    <v>       0.33390121      -0.00005966       0.24968314 </v>
    <v>       0.38917664       0.16555975       0.24711345 </v>
    <v>       0.55554281      -0.00003778       0.25009828 </v>
    <v>       0.83262430       0.16694786       0.25064513 </v>
    <v>       0.66618334       0.00003288       0.25154708 </v>
    <v>       0.72096637       0.16602806       0.25017408 </v>
    <v>       0.88762969       0.00009040       0.25047904 </v>
    <v>       0.16726224       0.50003809       0.25072812 </v>
    <v>      -0.00007863       0.33358507       0.24996212 </v>
    <v>       0.05643864       0.50005392       0.25012330 </v>
    <v>       0.22298619       0.33408053       0.25005804 </v>
    <v>       0.33435393       0.33369343       0.24526526 </v>
    <v>       0.38999258       0.50004890       0.24018505 </v>
    <v>       0.55498460       0.33386511       0.24005472 </v>
    <v>       0.83296424       0.50002655       0.24977264 </v>
    <v>       0.66581971       0.33393564       0.24504121 </v>
    <v>       0.72250496       0.50005708       0.24690456 </v>
    <v>       0.88844800       0.33341401       0.25007542 </v>
    <v>       0.16748405       0.83340956       0.25083276 </v>
    <v>      -0.00006961       0.66640468       0.24995197 </v>
    <v>       0.05608168       0.83314171       0.25027251 </v>
    <v>       0.22301535       0.66606702       0.25011518 </v>
    <v>       0.49978988       0.83280158       0.24589966 </v>
    <v>       0.33440393       0.66660266       0.24541756 </v>
    <v>       0.38917734       0.83447265       0.24735635 </v>
    <v>       0.55506537       0.66648358       0.24021073 </v>
    <v>       0.83254522       0.83310323       0.25071885 </v>
    <v>       0.66572573       0.66630609       0.24516214 </v>
    <v>       0.72090214       0.83415220       0.25030237 </v>
    <v>       0.88845349       0.66665343       0.25008670 </v>
    <v>       0.49984580       0.49986882       0.23686957 </v>
    <v>       0.50166291       0.49177794       0.42934893 </v>
   </varray>
  </structure>
  <varray name="forces" >
   <v>      -0.01870651       0.07818570      -0.04733940 </v>
   <v>       0.03923123       0.00331468       0.08750355 </v>
   <v>      -0.25857439      -0.15761225       0.03503741 </v>
   <v>      -0.27580767      -0.00940709       0.06237743 </v>
   <v>      -0.05552574       0.13203347      -0.06634302 </v>
   <v>       0.00689666       0.05986441      -0.02492180 </v>
   <v>      -0.06824625       0.36785951      -0.12949918 </v>
   <v>       0.11234921       0.02446554      -0.32320553 </v>
   <v>      -0.19791253       0.03649567      -0.02984790 </v>
   <v>      -0.26226885       0.02949684      -0.17698577 </v>
   <v>       0.27522998       0.51953328      -0.08372892 </v>
   <v>       0.49388211      -0.04515566       0.05364043 </v>
   <v>       0.04283409       0.01342035      -0.09989366 </v>
   <v>       0.11541957       0.00103072       0.04061257 </v>
   <v>      -0.55260874      -0.01955521       0.07743120 </v>
   <v>       0.13611609      -0.06996296      -0.16192474 </v>
   <v>       0.07822203      -0.08057256       0.02560090 </v>
   <v>      -0.08926093       0.01587777       0.30339196 </v>
   <v>       0.18736306       0.05994275       0.33481197 </v>
   <v>      -0.06370090       0.00891592      -0.04554667 </v>
   <v>      -0.06740687       0.03950310       0.03065557 </v>
   <v>      -0.23312478       0.02245037      -0.18509419 </v>
   <v>       0.26155166      -0.12412413      -0.00091268 </v>
   <v>      -0.05172030      -0.04999693      -0.04571258 </v>
   <v>       0.12294003       0.05159947       0.04239801 </v>
   <v>      -0.29820233       0.13094918       0.03399229 </v>
   <v>       0.14722229       0.04024383      -0.16407861 </v>
   <v>      -0.01583706      -0.09573547      -0.05214680 </v>
   <v>       0.05345177      -0.02424458       0.02582667 </v>
   <v>      -0.05788776      -0.35549169      -0.15974000 </v>
   <v>       0.09625296      -0.20308173       0.32013204 </v>
   <v>      -0.13978704       0.00481517      -0.03719771 </v>
   <v>       0.00162584      -0.07725517       0.04107381 </v>
   <v>       0.30941517      -0.55169606      -0.08138509 </v>
   <v>       0.24489634       0.13028100       0.00448912 </v>
   <v>      -0.01624554       0.10462767      -0.18798927 </v>
   <v>      -0.00207590      -0.01101488       0.58451859 </v>
  </varray>
  <varray name="stress" >
   <v>       1.79526501      -0.08556524      -0.03400737 </v>
   <v>      -0.08556525       2.56873771      -0.00600223 </v>
   <v>      -0.03400738      -0.00600223       1.60164653 </v>
  </varray>
  <energy>
   <i name="e_fr_energy">   -330.03065443 </i>
   <i name="e_wo_entrp">   -330.02430485 </i>
   <i name="e_0_energy">     -0.01269916 </i>
  </energy>
  <time name="totalsc">   11.14   11.26</time>
 </calculation>
 <calculation>
  <scstep>
   <time name="dav">    0.88    0.88</time>
   <time name="total">    0.96    0.96</time>
   <energy>
    <i name="alphaZ">     96.77598676 </i>
    <i name="ewald">  15544.69110639 </i>
    <i name="hartreedc"> -21730.67067156 </i>
    <i name="XCdc">    558.64305272 </i>
    <i name="pawpsdc">  16719.10305714 </i>
    <i name="pawaedc"> -16922.27015862 </i>
    <i name="eentropy">     -0.01272327 </i>
    <i name="bandstr">  -1759.85700750 </i>
    <i name="atom">   7163.56118773 </i>
    <i name="e_fr_energy">   -330.03617021 </i>
    <i name="e_wo_entrp">   -330.02344695 </i>
    <i name="e_0_energy">   -330.02980858 </i>
   </energy>
  </scstep>
  <scstep>
   <time name="diag">    0.20    0.20</time>
   <time name="diis">    0.34    0.38</time>
   <time name="orth">    0.05    0.05</time>
   <time name="total">    0.66    0.71</time>
   <energy>
    <i name="e_fr_energy">   -330.03668711 </i>
    <i name="e_wo_entrp">   -330.02398187 </i>
    <i name="e_0_energy">   -330.03033449 </i>
   </energy>
  </scstep>
  <scstep>
   <time name="diag">    0.20    0.20</time>
   <time name="diis">    0.41    0.41</time>
   <time name="orth">    0.05    0.05</time>
   <time name="total">    0.73    0.74</time>
   <energy>
    <i name="e_fr_energy">   -330.03601665 </i>
    <i name="e_wo_entrp">   -330.02332272 </i>
    <i name="e_0_energy">   -330.02966968 </i>
   </energy>
  </scstep>
  <scstep>
   <time name="diag">    0.20    0.20</time>
   <time name="diis">    0.37    0.37</time>
   <time name="orth">    0.05    0.05</time>
   <time name="total">    0.70    0.70</time>
   <energy>
    <i name="e_fr_energy">   -330.03591911 </i>
    <i name="e_wo_entrp">   -330.02322454 </i>
    <i name="e_0_energy">   -330.02957182 </i>
   </energy>
  </scstep>
  <scstep>
   <time name="diag">    0.20    0.20</time>
   <time name="diis">    0.38    0.38</time>
   <time name="orth">    0.05    0.05</time>
   <time name="total">    0.70    0.71</time>
   <energy>
    <i name="e_fr_energy">   -330.03590669 </i>
    <i name="e_wo_entrp">   -330.02320968 </i>
    <i name="e_0_energy">   -330.02955818 </i>
   </energy>
  </scstep>
  <scstep>
   <time name="diag">    0.20    0.20</time>
   <time name="diis">    0.34    0.34</time>
   <time name="orth">    0.05    0.05</time>
   <time name="total">    0.67    0.67</time>
   <energy>
    <i name="e_fr_energy">   -330.03591016 </i>
    <i name="e_wo_entrp">   -330.02321460 </i>
    <i name="e_0_energy">   -330.02956238 </i>
   </energy>
  </scstep>
  <scstep>
   <time name="diag">    0.20    0.20</time>
   <time name="diis">    0.28    0.28</time>
   <time name="orth">    0.05    0.05</time>
   <time name="total">    0.61    0.61</time>
   <energy>
    <i name="e_fr_energy">   -330.03592421 </i>
    <i name="e_wo_entrp">   -330.02322933 </i>
    <i name="e_0_energy">   -330.02957677 </i>
   </energy>
  </scstep>
  <scstep>
   <time name="diag">    0.20    0.20</time>
   <time name="diis">    0.26    0.26</time>
   <time name="orth">    0.05    0.05</time>
   <time name="total">    0.58    0.58</time>
   <energy>
    <i name="e_fr_energy">   -330.03593598 </i>
    <i name="e_wo_entrp">   -330.02324099 </i>
    <i name="e_0_energy">   -330.02958848 </i>
   </energy>
  </scstep>
  <scstep>
   <time name="diag">    0.20    0.20</time>
   <time name="diis">    0.26    0.26</time>
   <time name="orth">    0.05    0.05</time>
   <time name="total">    0.58    0.59</time>
   <energy>
    <i name="e_fr_energy">   -330.03594667 </i>
    <i name="e_wo_entrp">   -330.02325192 </i>
    <i name="e_0_energy">   -330.02959930 </i>
   </energy>
  </scstep>
  <scstep>
   <time name="diag">    0.20    0.20</time>
   <time name="diis">    0.24    0.24</time>
   <time name="orth">    0.05    0.05</time>
   <time name="total">    0.56    0.56</time>
   <energy>
    <i name="e_fr_energy">   -330.03595164 </i>
    <i name="e_wo_entrp">   -330.02325719 </i>
    <i name="e_0_energy">   -330.02960441 </i>
   </energy>
  </scstep>
  <scstep>
   <time name="diag">    0.20    0.20</time>
   <time name="diis">    0.22    0.22</time>
   <time name="orth">    0.05    0.05</time>
   <time name="total">    0.54    0.54</time>
   <energy>
    <i name="e_fr_energy">   -330.03595904 </i>
    <i name="e_wo_entrp">   -330.02326456 </i>
    <i name="e_0_energy">   -330.02961180 </i>
   </energy>
  </scstep>
  <scstep>
   <time name="diag">    0.20    0.20</time>
   <time name="diis">    0.20    0.20</time>
   <time name="orth">    0.05    0.05</time>
   <time name="total">    0.52    0.52</time>
   <energy>
    <i name="e_fr_energy">   -330.03596262 </i>
    <i name="e_wo_entrp">   -330.02326806 </i>
    <i name="e_0_energy">   -330.02961534 </i>
   </energy>
  </scstep>
  <scstep>
   <time name="diag">    0.20    0.20</time>
   <time name="diis">    0.18    0.18</time>
   <time name="orth">    0.06    0.06</time>
   <time name="total">    0.51    0.52</time>
   <energy>
    <i name="e_fr_energy">   -330.03596441 </i>
    <i name="e_wo_entrp">   -330.02326982 </i>
    <i name="e_0_energy">   -330.02961712 </i>
   </energy>
  </scstep>
  <scstep>
   <time name="diag">    0.22    0.22</time>
   <time name="diis">    0.17    0.17</time>
   <time name="orth">    0.05    0.05</time>
   <time name="total">    0.48    0.49</time>
   <energy>
    <i name="alphaZ">     96.77598676 </i>
    <i name="ewald">  15544.69110639 </i>
    <i name="hartreedc"> -21735.95768792 </i>
    <i name="XCdc">    558.77711051 </i>
    <i name="pawpsdc">  16748.46742629 </i>
    <i name="pawaedc"> -16951.63757434 </i>
    <i name="eentropy">     -0.01269456 </i>
    <i name="bandstr">  -1754.70082625 </i>
    <i name="atom">   7163.56118773 </i>
    <i name="e_fr_energy">   -330.03596539 </i>
    <i name="e_wo_entrp">   -330.02327083 </i>
    <i name="e_0_energy">   -330.02961811 </i>
   </energy>
  </scstep>
  <structure>
   <crystal>
    <varray name="basis" >
     <v>      12.78652090       0.00033504       0.00167257 </v>
     <v>       0.00019277       7.37839141      -0.00228927 </v>
     <v>       0.00195524      -0.00466474      14.99855447 </v>
    </varray>
    <i name="volume">   1415.02280149 </i>
    <varray name="rec_basis" >
     <v>       0.07820736      -0.00000205      -0.00001020 </v>
     <v>      -0.00000356       0.13553091       0.00004215 </v>
     <v>      -0.00000872       0.00002069       0.06667310 </v>
    </varray>
   </crystal>
   <varray name="positions" >
    <v>       0.16736516       0.16618873       0.25081786 </v>
    <v>      -0.00023495      -0.00001965       0.24991585 </v>
    <v>       0.05593661       0.16686353       0.25030307 </v>
    <v>       0.22292647       0.00006206       0.25042835 </v>
    <v>       0.49987528       0.16743226       0.24552434 </v>
    <v>       0.33386439      -0.00011439       0.24969232 </v>
    <v>       0.38915960       0.16533758       0.24701077 </v>
    <v>       0.55551608      -0.00002321       0.24982010 </v>
    <v>       0.83273668       0.16671941       0.25066356 </v>
    <v>       0.66651181      -0.00001536       0.25159841 </v>
    <v>       0.72084215       0.16569832       0.25010246 </v>
    <v>       0.88771630       0.00008069       0.25054795 </v>
    <v>       0.16707001       0.50000742       0.25074944 </v>
    <v>      -0.00009850       0.33369355       0.24996566 </v>
    <v>       0.05651843       0.50006839       0.25018329 </v>
    <v>       0.22297919       0.33405422       0.24991117 </v>
    <v>       0.33431399       0.33358734       0.24502809 </v>
    <v>       0.39001985       0.50007042       0.24029724 </v>
    <v>       0.55492802       0.33394347       0.24016463 </v>
    <v>       0.83303526       0.50000671       0.24976508 </v>
    <v>       0.66585140       0.33358358       0.24480978 </v>
    <v>       0.72251105       0.50006514       0.24677335 </v>
    <v>       0.88842055       0.33348825       0.25007070 </v>
    <v>       0.16743297       0.83383270       0.25086169 </v>
    <v>      -0.00007685       0.66628470       0.24995378 </v>
    <v>       0.05604227       0.83326285       0.25030766 </v>
    <v>       0.22300786       0.66615744       0.24997167 </v>
    <v>       0.49979325       0.83257517       0.24565570 </v>
    <v>       0.33436747       0.66673264       0.24518239 </v>
    <v>       0.38914690       0.83468204       0.24724615 </v>
    <v>       0.55503295       0.66639614       0.24034768 </v>
    <v>       0.83262889       0.83331753       0.25074683 </v>
    <v>       0.66577907       0.66667913       0.24492508 </v>
    <v>       0.72078682       0.83450758       0.25021794 </v>
    <v>       0.88842066       0.66664356       0.25008401 </v>
    <v>       0.49988938       0.49985082       0.23697592 </v>
    <v>       0.50165361       0.49174922       0.43094004 </v>
   </varray>
  </structure>
  <varray name="forces" >
   <v>       0.00484640       0.27947045      -0.05509209 </v>
   <v>       0.05383355       0.01818751       0.09768975 </v>
   <v>      -0.22508361      -0.14632200       0.03453763 </v>
   <v>      -0.34757196      -0.01863734       0.06393674 </v>
   <v>      -0.10196230      -0.02255998      -0.01956812 </v>
   <v>       0.06598654       0.08860664      -0.04364675 </v>
   <v>      -0.05935554       0.46306443      -0.14589369 </v>
   <v>       0.22198023       0.01221230      -0.30319413 </v>
   <v>      -0.30283776       0.14233733      -0.03492205 </v>
   <v>      -0.66340659       0.05963615      -0.22623610 </v>
   <v>       0.50614957       0.65553364      -0.07159185 </v>
   <v>       0.47832851      -0.04631981       0.04702146 </v>
   <v>       0.23712480       0.04321441      -0.11690771 </v>
   <v>       0.13408645      -0.04799499       0.04817373 </v>
   <v>      -0.68278772      -0.02969785       0.07217418 </v>
   <v>       0.06510056      -0.12678281      -0.15358988 </v>
   <v>       0.09721841      -0.05450697       0.05934485 </v>
   <v>      -0.10957943       0.00878582       0.25819188 </v>
   <v>       0.26878161       0.06306208       0.28427885 </v>
   <v>      -0.16167232       0.02839143      -0.05821368 </v>
   <v>      -0.10732128       0.17867721       0.06697846 </v>
   <v>      -0.21633692       0.00779196      -0.19619862 </v>
   <v>       0.29846628      -0.19374521       0.00039639 </v>
   <v>      -0.01959572      -0.22763945      -0.05304794 </v>
   <v>       0.13561284       0.12474488       0.05065357 </v>
   <v>      -0.28724669       0.08672598       0.02872850 </v>
   <v>       0.07689370       0.05312698      -0.14940510 </v>
   <v>      -0.03106700       0.05701963      -0.01176271 </v>
   <v>       0.06499621      -0.05089506       0.05959901 </v>
   <v>      -0.03509681      -0.46005822      -0.16885757 </v>
   <v>       0.15748435      -0.19735715       0.26685824 </v>
   <v>      -0.23369326      -0.09310374      -0.04148933 </v>
   <v>      -0.04856366      -0.21805734       0.07903349 </v>
   <v>       0.53315970      -0.70293634      -0.06903155 </v>
   <v>       0.28420105       0.16376979       0.00908652 </v>
   <v>      -0.04693662       0.11546896      -0.15365419 </v>
   <v>      -0.00413557      -0.01321333       0.54561982 </v>
  </varray>
  <varray name="stress" >
   <v>       2.61738168      -0.16855302      -0.06223175 </v>
   <v>      -0.16855303       4.05610679      -0.00823531 </v>
   <v>      -0.06223177      -0.00823530       1.47361825 </v>
  </varray>
  <energy>
   <i name="e_fr_energy">   -330.03596539 </i>
   <i name="e_wo_entrp">   -330.02961811 </i>
   <i name="e_0_energy">     -0.01269456 </i>
  </energy>
  <time name="totalsc">    9.57    9.67</time>
 </calculation>
 <calculation>
  <scstep>
   <time name="dav">    0.92    0.92</time>
   <time name="total">    1.02    1.07</time>
   <energy>
    <i name="alphaZ">     96.77598676 </i>
    <i name="ewald">  15533.46991768 </i>
    <i name="hartreedc"> -21715.61043473 </i>
    <i name="XCdc">    558.75131022 </i>
    <i name="pawpsdc">  16748.46630375 </i>
    <i name="pawaedc"> -16951.63656521 </i>
    <i name="eentropy">     -0.01284092 </i>
    <i name="bandstr">  -1763.84341133 </i>
    <i name="atom">   7163.56118773 </i>
    <i name="e_fr_energy">   -330.07854604 </i>
    <i name="e_wo_entrp">   -330.06570512 </i>
    <i name="e_0_energy">   -330.07212558 </i>
   </energy>
  </scstep>
  <scstep>
   <time name="diag">    0.20    0.20</time>
   <time name="diis">    0.37    0.37</time>
   <time name="orth">    0.05    0.05</time>
   <time name="total">    0.69    0.69</time>
   <energy>
    <i name="e_fr_energy">   -330.10037158 </i>
    <i name="e_wo_entrp">   -330.08753495 </i>
    <i name="e_0_energy">   -330.09395327 </i>
   </energy>
  </scstep>
  <scstep>
   <time name="diag">    0.20    0.20</time>
   <time name="diis">    0.38    0.38</time>
   <time name="orth">    0.05    0.05</time>
   <time name="total">    0.70    0.71</time>
   <energy>
    <i name="e_fr_energy">   -330.09755361 </i>
    <i name="e_wo_entrp">   -330.08472206 </i>
    <i name="e_0_energy">   -330.09113783 </i>
   </energy>
  </scstep>
  <scstep>
   <time name="diag">    0.20    0.20</time>
   <time name="diis">    0.37    0.37</time>
   <time name="orth">    0.05    0.05</time>
   <time name="total">    0.69    0.70</time>
   <energy>
    <i name="e_fr_energy">   -330.09638940 </i>
    <i name="e_wo_entrp">   -330.08356640 </i>
    <i name="e_0_energy">   -330.08997790 </i>
   </energy>
  </scstep>
  <scstep>
   <time name="diag">    0.20    0.20</time>
   <time name="diis">    0.38    0.38</time>
   <time name="orth">    0.05    0.05</time>
   <time name="total">    0.70    0.70</time>
   <energy>
    <i name="e_fr_energy">   -330.09627226 </i>
    <i name="e_wo_entrp">   -330.08344785 </i>
    <i name="e_0_energy">   -330.08986006 </i>
   </energy>
  </scstep>
  <scstep>
   <time name="diag">    0.20    0.20</time>
   <time name="diis">    0.39    0.39</time>
   <time name="orth">    0.05    0.05</time>
   <time name="total">    0.71    0.72</time>
   <energy>
    <i name="e_fr_energy">   -330.09626030 </i>
    <i name="e_wo_entrp">   -330.08343729 </i>
    <i name="e_0_energy">   -330.08984880 </i>
   </energy>
  </scstep>
  <scstep>
   <time name="diag">    0.20    0.20</time>
   <time name="diis">    0.37    0.37</time>
   <time name="orth">    0.05    0.05</time>
   <time name="total">    0.69    0.69</time>
   <energy>
    <i name="e_fr_energy">   -330.09628584 </i>
    <i name="e_wo_entrp">   -330.08346247 </i>
    <i name="e_0_energy">   -330.08987415 </i>
   </energy>
  </scstep>
  <scstep>
   <time name="diag">    0.20    0.20</time>
   <time name="diis">    0.34    0.34</time>
   <time name="orth">    0.05    0.05</time>
   <time name="total">    0.66    0.67</time>
   <energy>
    <i name="e_fr_energy">   -330.09631113 </i>
    <i name="e_wo_entrp">   -330.08348835 </i>
    <i name="e_0_energy">   -330.08989974 </i>
   </energy>
  </scstep>
  <scstep>
   <time name="diag">    0.20    0.20</time>
   <time name="diis">    0.28    0.28</time>
   <time name="orth">    0.05    0.05</time>
   <time name="total">    0.60    0.60</time>
   <energy>
    <i name="e_fr_energy">   -330.09635077 </i>
    <i name="e_wo_entrp">   -330.08352845 </i>
    <i name="e_0_energy">   -330.08993961 </i>
   </energy>
  </scstep>
  <scstep>
   <time name="diag">    0.28    0.29</time>
   <time name="diis">    0.27    0.27</time>
   <time name="orth">    0.05    0.05</time>
   <time name="total">    0.68    0.68</time>
   <energy>
    <i name="e_fr_energy">   -330.09636969 </i>
    <i name="e_wo_entrp">   -330.08354752 </i>
    <i name="e_0_energy">   -330.08995861 </i>
   </energy>
  </scstep>
  <scstep>
   <time name="diag">    0.20    0.20</time>
   <time name="diis">    0.30    0.30</time>
   <time name="orth">    0.05    0.05</time>
   <time name="total">    0.62    0.63</time>
   <energy>
    <i name="e_fr_energy">   -330.09639394 </i>
    <i name="e_wo_entrp">   -330.08357175 </i>
    <i name="e_0_energy">   -330.08998285 </i>
   </energy>
  </scstep>
  <scstep>
   <time name="diag">    0.20    0.20</time>
   <time name="diis">    0.23    0.23</time>
   <time name="orth">    0.05    0.05</time>
   <time name="total">    0.56    0.56</time>
   <energy>
    <i name="e_fr_energy">   -330.09640532 </i>
    <i name="e_wo_entrp">   -330.08358311 </i>
    <i name="e_0_energy">   -330.08999421 </i>
   </energy>
  </scstep>
  <scstep>
   <time name="diag">    0.20    0.20</time>
   <time name="diis">    0.22    0.22</time>
   <time name="orth">    0.05    0.05</time>
   <time name="total">    0.55    0.55</time>
   <energy>
    <i name="e_fr_energy">   -330.09641536 </i>
    <i name="e_wo_entrp">   -330.08359317 </i>
    <i name="e_0_energy">   -330.09000426 </i>
   </energy>
  </scstep>
  <scstep>
   <time name="diag">    0.20    0.20</time>
   <time name="diis">    0.20    0.20</time>
   <time name="orth">    0.05    0.05</time>
   <time name="total">    0.53    0.53</time>
   <energy>
    <i name="e_fr_energy">   -330.09641978 </i>
    <i name="e_wo_entrp">   -330.08359758 </i>
    <i name="e_0_energy">   -330.09000868 </i>
   </energy>
  </scstep>
  <scstep>
   <time name="diag">    0.20    0.20</time>
   <time name="diis">    0.18    0.18</time>
   <time name="orth">    0.05    0.05</time>
   <time name="total">    0.50    0.51</time>
   <energy>
    <i name="e_fr_energy">   -330.09642134 </i>
    <i name="e_wo_entrp">   -330.08359913 </i>
    <i name="e_0_energy">   -330.09001024 </i>
   </energy>
  </scstep>
  <scstep>
   <time name="diag">    0.20    0.20</time>
   <time name="diis">    0.17    0.17</time>
   <time name="orth">    0.05    0.05</time>
   <time name="total">    0.46    0.47</time>
   <energy>
    <i name="alphaZ">     96.77598676 </i>
    <i name="ewald">  15533.46991768 </i>
    <i name="hartreedc"> -21726.25560546 </i>
    <i name="XCdc">    559.01222413 </i>
    <i name="pawpsdc">  16802.92453629 </i>
    <i name="pawaedc"> -17006.09163406 </i>
    <i name="eentropy">     -0.01282221 </i>
    <i name="bandstr">  -1753.48021262 </i>
    <i name="atom">   7163.56118773 </i>
    <i name="e_fr_energy">   -330.09642174 </i>
    <i name="e_wo_entrp">   -330.08359953 </i>
    <i name="e_0_energy">   -330.09001063 </i>
   </energy>
  </scstep>
  <structure>
   <crystal>
    <varray name="basis" >
     <v>      12.77461245      -0.00045360       0.00172885 </v>
     <v>      -0.00026237       7.37396562      -0.00235161 </v>
     <v>       0.00201672      -0.00478164      15.02154656 </v>
    </varray>
    <i name="volume">   1415.02280149 </i>
    <varray name="rec_basis" >
     <v>       0.07828026       0.00000278      -0.00001051 </v>
     <v>       0.00000481       0.13561225       0.00004317 </v>
     <v>      -0.00000901       0.00002123       0.06657105 </v>
    </varray>
   </crystal>
   <varray name="positions" >
    <v>       0.16724471       0.16583220       0.25080623 </v>
    <v>      -0.00020544      -0.00004218       0.25011682 </v>
    <v>       0.05534339       0.16619051       0.25044595 </v>
    <v>       0.22257198       0.00001316       0.25063596 </v>
    <v>       0.49976267       0.16800866       0.24485831 </v>
    <v>       0.33388230       0.00001159       0.24965066 </v>
    <v>       0.38900681       0.16617013       0.24650859 </v>
    <v>       0.55584117       0.00005412       0.24859963 </v>
    <v>       0.83250016       0.16653885       0.25066051 </v>
    <v>       0.66621799       0.00003819       0.25139261 </v>
    <v>       0.72141074       0.16683547       0.24979835 </v>
    <v>       0.88880954      -0.00008963       0.25080726 </v>
    <v>       0.16697118       0.50005794       0.25062881 </v>
    <v>       0.00008767       0.33384016       0.25004884 </v>
    <v>       0.05551218       0.50001571       0.25045699 </v>
    <v>       0.22307684       0.33358861       0.24927667 </v>
    <v>       0.33437940       0.33312894       0.24447315 </v>
    <v>       0.38989771       0.50015661       0.24099713 </v>
    <v>       0.55525546       0.33435316       0.24089812 </v>
    <v>       0.83293906       0.50004076       0.24965561 </v>
    <v>       0.66574539       0.33317904       0.24428229 </v>
    <v>       0.72213999       0.50011114       0.24611650 </v>
    <v>       0.88888063       0.33308882       0.25005830 </v>
    <v>       0.16725867       0.83427891       0.25085930 </v>
    <v>       0.00014643       0.66634514       0.25003612 </v>
    <v>       0.05542007       0.83386241       0.25044733 </v>
    <v>       0.22312529       0.66656873       0.24935279 </v>
    <v>       0.49974676       0.83213517       0.24497370 </v>
    <v>       0.33438459       0.66692888       0.24463330 </v>
    <v>       0.38900111       0.83382375       0.24668797 </v>
    <v>       0.55522678       0.66554511       0.24112805 </v>
    <v>       0.83243809       0.83361242       0.25075960 </v>
    <v>       0.66583737       0.66701868       0.24440046 </v>
    <v>       0.72142813       0.83329290       0.24988225 </v>
    <v>       0.88884054       0.66712528       0.25009060 </v>
    <v>       0.49992404       0.50016025       0.23703070 </v>
    <v>       0.50162068       0.49163044       0.43610456 </v>
   </varray>
  </structure>
  <varray name="forces" >
   <v>      -0.21210645       0.36874355      -0.07013063 </v>
   <v>       0.03952249       0.01476165       0.11879175 </v>
   <v>       0.34428430       0.23352963       0.02656668 </v>
   <v>      -0.04365577       0.02371453       0.03319278 </v>
   <v>       0.05213496      -0.12392311       0.03640733 </v>
   <v>       0.00002386      -0.00010425      -0.13010201 </v>
   <v>       0.10626504      -0.00715245      -0.11920312 </v>
   <v>      -0.15879987       0.00336123      -0.18579131 </v>
   <v>       0.38507739       0.14803978      -0.03849823 </v>
   <v>       0.00773158       0.01246144      -0.29937678 </v>
   <v>      -0.04129144      -0.04002521      -0.04720367 </v>
   <v>      -0.52216404       0.06447642       0.02311385 </v>
   <v>       0.10265943       0.00309293      -0.17370700 </v>
   <v>      -0.11597753      -0.32114923       0.07167668 </v>
   <v>       0.26854422       0.02926989       0.02797448 </v>
   <v>      -0.17032258       0.04882532      -0.06838673 </v>
   <v>      -0.01292099       0.29288411       0.13103866 </v>
   <v>      -0.01259374      -0.04766808       0.06526519 </v>
   <v>      -0.12456951      -0.08919285       0.06700607 </v>
   <v>       0.00396826       0.02160687      -0.10389660 </v>
   <v>       0.11640065       0.50850575       0.14771152 </v>
   <v>       0.05280411      -0.01734860      -0.15650891 </v>
   <v>      -0.16559356      -0.00629897       0.00481125 </v>
   <v>      -0.18699896      -0.38338993      -0.06943362 </v>
   <v>      -0.16584697       0.27700215       0.07555172 </v>
   <v>       0.32219362      -0.22876092       0.02971612 </v>
   <v>      -0.20835253      -0.07154639      -0.06264316 </v>
   <v>       0.07454956       0.06167192       0.05351900 </v>
   <v>      -0.01886412      -0.26542271       0.12967363 </v>
   <v>       0.10944741       0.04831225      -0.13601460 </v>
   <v>      -0.07773727       0.20735415       0.04590711 </v>
   <v>       0.41206621      -0.19469619      -0.04577228 </v>
   <v>       0.03964547      -0.54000740       0.15342970 </v>
   <v>      -0.07234926       0.05705728      -0.04389539 </v>
   <v>      -0.12594394      -0.02514669       0.00973563 </v>
   <v>       0.00494489      -0.05070033       0.06596682 </v>
   <v>      -0.00617494      -0.01213756       0.43350806 </v>
  </varray>
  <varray name="stress" >
   <v>       5.56988351       0.10992359      -0.03537754 </v>
   <v>       0.10992358       5.65998273      -0.00911205 </v>
   <v>      -0.03537754      -0.00911208       1.18066464 </v>
  </varray>
  <energy>
   <i name="e_fr_energy">   -330.09642174 </i>
   <i name="e_wo_entrp">   -330.09001063 </i>
   <i name="e_0_energy">     -0.01282221 </i>
  </energy>
  <time name="totalsc">   11.13   11.26</time>
 </calculation>
 <calculation>
  <scstep>
   <time name="dav">    0.92    0.93</time>
   <time name="total">    1.00    1.01</time>
   <energy>
    <i name="alphaZ">     96.77598676 </i>
    <i name="ewald">  15533.62815089 </i>
    <i name="hartreedc"> -21726.54979538 </i>
    <i name="XCdc">    559.01259191 </i>
    <i name="pawpsdc">  16802.93415792 </i>
    <i name="pawaedc"> -17006.10130922 </i>
    <i name="eentropy">     -0.01282069 </i>
    <i name="bandstr">  -1753.34458279 </i>
    <i name="atom">   7163.56118773 </i>
    <i name="e_fr_energy">   -330.09643287 </i>
    <i name="e_wo_entrp">   -330.08361218 </i>
    <i name="e_0_energy">   -330.09002253 </i>
   </energy>
  </scstep>
  <scstep>
   <time name="diag">    0.20    0.20</time>
   <time name="diis">    0.37    0.37</time>
   <time name="orth">    0.05    0.05</time>
   <time name="total">    0.69    0.69</time>
   <energy>
    <i name="e_fr_energy">   -330.09643505 </i>
    <i name="e_wo_entrp">   -330.08361423 </i>
    <i name="e_0_energy">   -330.09002464 </i>
   </energy>
  </scstep>
  <scstep>
   <time name="diag">    0.22    0.22</time>
   <time name="diis">    0.26    0.26</time>
   <time name="orth">    0.05    0.05</time>
   <time name="total">    0.57    0.57</time>
   <energy>
    <i name="alphaZ">     96.77598676 </i>
    <i name="ewald">  15533.62815089 </i>
    <i name="hartreedc"> -21726.45889125 </i>
    <i name="XCdc">    559.00967642 </i>
    <i name="pawpsdc">  16802.35471818 </i>
    <i name="pawaedc"> -17005.52227479 </i>
    <i name="eentropy">     -0.01282091 </i>
    <i name="bandstr">  -1753.43216718 </i>
    <i name="atom">   7163.56118773 </i>
    <i name="e_fr_energy">   -330.09643415 </i>
    <i name="e_wo_entrp">   -330.08361324 </i>
    <i name="e_0_energy">   -330.09002369 </i>
   </energy>
  </scstep>
  <structure>
   <crystal>
    <varray name="basis" >
     <v>      12.77478772      -0.00044198       0.00172802 </v>
     <v>      -0.00025567       7.37403074      -0.00235069 </v>
     <v>       0.00201582      -0.00477992      15.02120783 </v>
    </varray>
    <i name="volume">   1415.02280149 </i>
    <varray name="rec_basis" >
     <v>       0.07827919       0.00000271      -0.00001050 </v>
     <v>       0.00000469       0.13561106       0.00004315 </v>
     <v>      -0.00000900       0.00002122       0.06657255 </v>
    </varray>
   </crystal>
   <varray name="positions" >
    <v>       0.16724648       0.16583746       0.25080640 </v>
    <v>      -0.00020588      -0.00004184       0.25011387 </v>
    <v>       0.05535213       0.16620043       0.25044385 </v>
    <v>       0.22257720       0.00001388       0.25063290 </v>
    <v>       0.49976433       0.16800017       0.24486810 </v>
    <v>       0.33388204       0.00000973       0.24965127 </v>
    <v>       0.38900906       0.16615786       0.24651597 </v>
    <v>       0.55583638       0.00005298       0.24861758 </v>
    <v>       0.83250364       0.16654151       0.25066055 </v>
    <v>       0.66622233       0.00003740       0.25139564 </v>
    <v>       0.72140236       0.16681871       0.24980282 </v>
    <v>       0.88879342      -0.00008713       0.25080345 </v>
    <v>       0.16697264       0.50005719       0.25063059 </v>
    <v>       0.00008492       0.33383800       0.25004762 </v>
    <v>       0.05552701       0.50001648       0.25045297 </v>
    <v>       0.22307540       0.33359547       0.24928600 </v>
    <v>       0.33437844       0.33313569       0.24448131 </v>
    <v>       0.38989951       0.50015534       0.24098684 </v>
    <v>       0.55525064       0.33434712       0.24088733 </v>
    <v>       0.83294048       0.50004026       0.24965722 </v>
    <v>       0.66574695       0.33318500       0.24429004 </v>
    <v>       0.72214546       0.50011046       0.24612616 </v>
    <v>       0.88887385       0.33309471       0.25005848 </v>
    <v>       0.16726124       0.83427234       0.25085933 </v>
    <v>       0.00014314       0.66634425       0.25003491 </v>
    <v>       0.05542924       0.83385358       0.25044528 </v>
    <v>       0.22312356       0.66656267       0.24936189 </v>
    <v>       0.49974745       0.83214165       0.24498373 </v>
    <v>       0.33438434       0.66692598       0.24464138 </v>
    <v>       0.38900326       0.83383639       0.24669618 </v>
    <v>       0.55522393       0.66555765       0.24111658 </v>
    <v>       0.83244090       0.83360807       0.25075941 </v>
    <v>       0.66583651       0.66701368       0.24440817 </v>
    <v>       0.72141867       0.83331079       0.24988718 </v>
    <v>       0.88883435       0.66711818       0.25009051 </v>
    <v>       0.49992352       0.50015569       0.23702989 </v>
    <v>       0.50162116       0.49163219       0.43602862 </v>
   </varray>
  </structure>
  <varray name="forces" >
   <v>      -0.20879171       0.36744901      -0.06976410 </v>
   <v>       0.03987623       0.01475121       0.11859033 </v>
   <v>       0.33664229       0.22828215       0.02666943 </v>
   <v>      -0.04763828       0.02305613       0.03364009 </v>
   <v>       0.04993861      -0.12298041       0.03613452 </v>
   <v>       0.00134254       0.00096371      -0.12870266 </v>
   <v>       0.10212859       0.00248498      -0.12241801 </v>
   <v>      -0.15318481       0.00340044      -0.18653286 </v>
   <v>       0.37526912       0.14766259      -0.03834367 </v>
   <v>      -0.00024231       0.01429377      -0.30095240 </v>
   <v>      -0.03334191      -0.03078519      -0.04719978 </v>
   <v>      -0.50731709       0.06293033       0.02337925 </v>
   <v>       0.10462334       0.00350786      -0.17265336 </v>
   <v>      -0.11201737      -0.31722354       0.07138677 </v>
   <v>       0.25456390       0.02533701       0.03067987 </v>
   <v>      -0.16700307       0.04659944      -0.06899918 </v>
   <v>      -0.01102408       0.28778681       0.13029571 </v>
   <v>      -0.01376275      -0.04692008       0.06823861 </v>
   <v>      -0.11882358      -0.08714132       0.06998759 </v>
   <v>       0.00174306       0.02159596      -0.10299580 </v>
   <v>       0.11329505       0.50354340       0.14685307 </v>
   <v>       0.04668152      -0.01858719      -0.15945522 </v>
   <v>      -0.15902242      -0.00883337       0.00492440 </v>
   <v>      -0.18439462      -0.38129536      -0.06904337 </v>
   <v>      -0.16118453       0.27464243       0.07523984 </v>
   <v>       0.31174520      -0.22200401       0.02756557 </v>
   <v>      -0.20431092      -0.07009031      -0.06327910 </v>
   <v>       0.07295963       0.06184306       0.05323819 </v>
   <v>      -0.01731402      -0.26236785       0.12894981 </v>
   <v>       0.10748308       0.04118877      -0.13594934 </v>
   <v>      -0.07432494       0.20150314       0.04884329 </v>
   <v>       0.40279448      -0.19323668      -0.04556378 </v>
   <v>       0.03859120      -0.53524811       0.15261352 </v>
   <v>      -0.06367590       0.04667201      -0.04397760 </v>
   <v>      -0.12018808      -0.02273466       0.00986139 </v>
   <v>       0.00433477      -0.04820885       0.06298509 </v>
   <v>      -0.00645021      -0.01183725       0.43575388 </v>
  </varray>
  <varray name="stress" >
   <v>       5.52589432       0.10653719      -0.04023673 </v>
   <v>       0.10653720       5.63656181      -0.01250170 </v>
   <v>      -0.04023671      -0.01250172       1.15798591 </v>
  </varray>
  <energy>
   <i name="e_fr_energy">   -330.09643415 </i>
   <i name="e_wo_entrp">   -330.09002369 </i>
   <i name="e_0_energy">     -0.01282091 </i>
  </energy>
  <time name="totalsc">    3.03    3.05</time>
 </calculation>
 <calculation>
  <scstep>
   <time name="dav">    0.84    0.84</time>
   <time name="total">    0.91    0.92</time>
   <energy>
    <i name="alphaZ">     96.77598676 </i>
    <i name="ewald">  15442.81651307 </i>
    <i name="hartreedc"> -21639.52539482 </i>
    <i name="XCdc">    558.98481292 </i>
    <i name="pawpsdc">  16802.18461662 </i>
    <i name="pawaedc"> -17005.35160162 </i>
    <i name="eentropy">     -0.01281815 </i>
    <i name="bandstr">  -1749.56592868 </i>
    <i name="atom">   7163.56118773 </i>
    <i name="e_fr_energy">   -330.13262616 </i>
    <i name="e_wo_entrp">   -330.11980801 </i>
    <i name="e_0_energy">   -330.12621708 </i>
   </energy>
  </scstep>
  <scstep>
   <time name="diag">    0.20    0.20</time>
   <time name="diis">    0.41    0.41</time>
   <time name="orth">    0.05    0.05</time>
   <time name="total">    0.73    0.74</time>
   <energy>
    <i name="e_fr_energy">   -330.14423855 </i>
    <i name="e_wo_entrp">   -330.13140775 </i>
    <i name="e_0_energy">   -330.13782315 </i>
   </energy>
  </scstep>
  <scstep>
   <time name="diag">    0.20    0.20</time>
   <time name="diis">    0.39    0.39</time>
   <time name="orth">    0.05    0.05</time>
   <time name="total">    0.79    0.80</time>
   <energy>
    <i name="e_fr_energy">   -330.14316228 </i>
    <i name="e_wo_entrp">   -330.13033741 </i>
    <i name="e_0_energy">   -330.13674985 </i>
   </energy>
  </scstep>
  <scstep>
   <time name="diag">    0.21    0.21</time>
   <time name="diis">    0.37    0.37</time>
   <time name="orth">    0.05    0.05</time>
   <time name="total">    0.70    0.70</time>
   <energy>
    <i name="e_fr_energy">   -330.14289734 </i>
    <i name="e_wo_entrp">   -330.13007587 </i>
    <i name="e_0_energy">   -330.13648660 </i>
   </energy>
  </scstep>
  <scstep>
   <time name="diag">    0.20    0.20</time>
   <time name="diis">    0.38    0.38</time>
   <time name="orth">    0.05    0.05</time>
   <time name="total">    0.70    0.71</time>
   <energy>
    <i name="e_fr_energy">   -330.14286178 </i>
    <i name="e_wo_entrp">   -330.13003752 </i>
    <i name="e_0_energy">   -330.13644965 </i>
   </energy>
  </scstep>
  <scstep>
   <time name="diag">    0.20    0.20</time>
   <time name="diis">    0.42    0.42</time>
   <time name="orth">    0.05    0.05</time>
   <time name="total">    0.74    0.75</time>
   <energy>
    <i name="e_fr_energy">   -330.14287708 </i>
    <i name="e_wo_entrp">   -330.13005380 </i>
    <i name="e_0_energy">   -330.13646544 </i>
   </energy>
  </scstep>
  <scstep>
   <time name="diag">    0.20    0.20</time>
   <time name="diis">    0.36    0.36</time>
   <time name="orth">    0.05    0.05</time>
   <time name="total">    0.68    0.69</time>
   <energy>
    <i name="e_fr_energy">   -330.14288906 </i>
    <i name="e_wo_entrp">   -330.13006562 </i>
    <i name="e_0_energy">   -330.13647734 </i>
   </energy>
  </scstep>
  <scstep>
   <time name="diag">    0.20    0.20</time>
   <time name="diis">    0.25    0.25</time>
   <time name="orth">    0.05    0.05</time>
   <time name="total">    0.57    0.58</time>
   <energy>
    <i name="e_fr_energy">   -330.14289991 </i>
    <i name="e_wo_entrp">   -330.13007649 </i>
    <i name="e_0_energy">   -330.13648820 </i>
   </energy>
  </scstep>
  <scstep>
   <time name="diag">    0.20    0.20</time>
   <time name="diis">    0.24    0.24</time>
   <time name="orth">    0.05    0.05</time>
   <time name="total">    0.56    0.56</time>
   <energy>
    <i name="e_fr_energy">   -330.14291002 </i>
    <i name="e_wo_entrp">   -330.13008665 </i>
    <i name="e_0_energy">   -330.13649833 </i>
   </energy>
  </scstep>
  <scstep>
   <time name="diag">    0.20    0.20</time>
   <time name="diis">    0.24    0.24</time>
   <time name="orth">    0.05    0.05</time>
   <time name="total">    0.56    0.56</time>
   <energy>
    <i name="e_fr_energy">   -330.14291987 </i>
    <i name="e_wo_entrp">   -330.13009652 </i>
    <i name="e_0_energy">   -330.13650820 </i>
   </energy>
  </scstep>
  <scstep>
   <time name="diag">    0.20    0.20</time>
   <time name="diis">    0.26    0.26</time>
   <time name="orth">    0.05    0.05</time>
   <time name="total">    0.58    0.59</time>
   <energy>
    <i name="e_fr_energy">   -330.14292400 </i>
    <i name="e_wo_entrp">   -330.13010066 </i>
    <i name="e_0_energy">   -330.13651233 </i>
   </energy>
  </scstep>
  <scstep>
   <time name="diag">    0.20    0.20</time>
   <time name="diis">    0.22    0.22</time>
   <time name="orth">    0.05    0.05</time>
   <time name="total">    0.54    0.54</time>
   <energy>
    <i name="e_fr_energy">   -330.14292626 </i>
    <i name="e_wo_entrp">   -330.13010292 </i>
    <i name="e_0_energy">   -330.13651459 </i>
   </energy>
  </scstep>
  <scstep>
   <time name="diag">    0.30    0.30</time>
   <time name="diis">    0.20    0.20</time>
   <time name="orth">    0.05    0.05</time>
   <time name="total">    0.59    0.59</time>
   <energy>
    <i name="alphaZ">     96.77598676 </i>
    <i name="ewald">  15442.81651307 </i>
    <i name="hartreedc"> -21636.85605277 </i>
    <i name="XCdc">    558.89829424 </i>
    <i name="pawpsdc">  16781.80362521 </i>
    <i name="pawaedc"> -16984.94800984 </i>
    <i name="eentropy">     -0.01282333 </i>
    <i name="bandstr">  -1752.18164793 </i>
    <i name="atom">   7163.56118773 </i>
    <i name="e_fr_energy">   -330.14292685 </i>
    <i name="e_wo_entrp">   -330.13010352 </i>
    <i name="e_0_energy">   -330.13651518 </i>
   </energy>
  </scstep>
  <structure>
   <crystal>
    <varray name="basis" >
     <v>      12.77706759      -0.00020335       0.00148090 </v>
     <v>      -0.00011779       7.37735410      -0.00243706 </v>
     <v>       0.00172678      -0.00496099      15.01176198 </v>
    </varray>
    <i name="volume">   1415.02280149 </i>
    <varray name="rec_basis" >
     <v>       0.07826522       0.00000125      -0.00000900 </v>
     <v>       0.00000215       0.13554997       0.00004480 </v>
     <v>      -0.00000772       0.00002201       0.06661444 </v>
    </varray>
   </crystal>
   <varray name="positions" >
    <v>       0.16679604       0.16674790       0.25069309 </v>
    <v>      -0.00011571      -0.00001042       0.25042250 </v>
    <v>       0.05557475       0.16647740       0.25057562 </v>
    <v>       0.22226523       0.00005405       0.25081657 </v>
    <v>       0.49978161       0.16798773       0.24449798 </v>
    <v>       0.33389593       0.00009315       0.24942892 </v>
    <v>       0.38909404       0.16669782       0.24600930 </v>
    <v>       0.55577040       0.00011277       0.24755507 </v>
    <v>       0.83302355       0.16688356       0.25060027 </v>
    <v>       0.66603402       0.00011561       0.25080656 </v>
    <v>       0.72170647       0.16745047       0.24953695 </v>
    <v>       0.88858538      -0.00000101       0.25100461 </v>
    <v>       0.16709658       0.50010020       0.25029098 </v>
    <v>       0.00000363       0.33294892       0.25020916 </v>
    <v>       0.05533863       0.50006129       0.25067425 </v>
    <v>       0.22283919       0.33344202       0.24877621 </v>
    <v>       0.33440054       0.33373439       0.24432551 </v>
    <v>       0.38979674       0.50006514       0.24153723 </v>
    <v>       0.55524756       0.33433918       0.24146182 </v>
    <v>       0.83288209       0.50012884       0.24943071 </v>
    <v>       0.66588177       0.33448667       0.24417703 </v>
    <v>       0.72199163       0.50008210       0.24546445 </v>
    <v>       0.88888373       0.33281193       0.25005808 </v>
    <v>       0.16681994       0.83337614       0.25075264 </v>
    <v>      -0.00000232       0.66723395       0.25020206 </v>
    <v>       0.05558879       0.83354912       0.25057616 </v>
    <v>       0.22283328       0.66660843       0.24887073 </v>
    <v>       0.49984819       0.83205196       0.24462952 </v>
    <v>       0.33436429       0.66623865       0.24448700 </v>
    <v>       0.38910225       0.83341503       0.24613321 </v>
    <v>       0.55521497       0.66563785       0.24168895 </v>
    <v>       0.83303927       0.83319788       0.25069808 </v>
    <v>       0.66594276       0.66557251       0.24430527 </v>
    <v>       0.72171500       0.83267864       0.24960610 </v>
    <v>       0.88888797       0.66735580       0.25010973 </v>
    <v>       0.49995343       0.50020425       0.23716063 </v>
    <v>       0.50158843       0.49152003       0.43998704 </v>
   </varray>
  </structure>
  <varray name="forces" >
   <v>       0.17877571      -0.05105063      -0.05859700 </v>
   <v>       0.04006581       0.01293768       0.11034265 </v>
   <v>       0.01361989       0.01934866       0.02592089 </v>
   <v>      -0.01988013       0.00510525      -0.02346830 </v>
   <v>       0.08085754      -0.05163424       0.03722061 </v>
   <v>      -0.09396046      -0.02347612      -0.18900000 </v>
   <v>      -0.01074345      -0.12973921      -0.06835322 </v>
   <v>      -0.13273727      -0.02201305      -0.09178967 </v>
   <v>      -0.07019273       0.00108137      -0.03244728 </v>
   <v>       0.35233619      -0.01801541      -0.29475233 </v>
   <v>      -0.19326611      -0.12811547      -0.05185338 </v>
   <v>      -0.09708272       0.02038075       0.00800990 </v>
   <v>      -0.17387280      -0.03164832      -0.15877305 </v>
   <v>      -0.04659884       0.15826683       0.07946831 </v>
   <v>       0.26001433       0.01111063      -0.01123301 </v>
   <v>       0.01281590       0.26189776      -0.02494539 </v>
   <v>      -0.12240225       0.00054703       0.14874456 </v>
   <v>       0.12016713      -0.01208545      -0.04993692 </v>
   <v>      -0.06981643       0.02391227      -0.04274697 </v>
   <v>       0.09216185      -0.03403281      -0.12818691 </v>
   <v>       0.01839685      -0.12650857       0.14813070 </v>
   <v>       0.36641438      -0.01999766      -0.04287604 </v>
   <v>      -0.08894024       0.20599442       0.00408852 </v>
   <v>       0.17223767       0.03971157      -0.06236499 </v>
   <v>      -0.04079669      -0.20040524       0.07851768 </v>
   <v>       0.02430360       0.00884600       0.02911250 </v>
   <v>       0.01285231      -0.22495197      -0.02668486 </v>
   <v>       0.03575357       0.07218372       0.03681433 </v>
   <v>      -0.09856599       0.06155971       0.14242841 </v>
   <v>      -0.00312543       0.11729996      -0.07417138 </v>
   <v>      -0.01100646       0.04550465      -0.05735717 </v>
   <v>      -0.09289608       0.01513224      -0.04224881 </v>
   <v>      -0.04152407       0.15408856       0.15211272 </v>
   <v>      -0.20589722       0.12944497      -0.04590729 </v>
   <v>      -0.08693091      -0.21007965       0.00039828 </v>
   <v>      -0.07876227      -0.06973332       0.20699898 </v>
   <v>      -0.00177416      -0.01086691       0.36938493 </v>
  </varray>
  <varray name="stress" >
   <v>       4.79478324       0.06076000       0.00767202 </v>
   <v>       0.06076002       4.55586783      -0.00269120 </v>
   <v>       0.00767202      -0.00269122       0.96361592 </v>
  </varray>
  <energy>
   <i name="e_fr_energy">   -330.14292685 </i>
   <i name="e_wo_entrp">   -330.13651518 </i>
   <i name="e_0_energy">     -0.01282333 </i>
  </energy>
  <time name="totalsc">    9.43    9.50</time>
 </calculation>
 <calculation>
  <scstep>
   <time name="dav">    0.87    0.87</time>
   <time name="total">    0.94    0.95</time>
   <energy>
    <i name="alphaZ">     96.77598676 </i>
    <i name="ewald">  15421.90425816 </i>
    <i name="hartreedc"> -21616.83515475 </i>
    <i name="XCdc">    558.89306339 </i>
    <i name="pawpsdc">  16781.79531375 </i>
    <i name="pawaedc"> -16984.93984248 </i>
    <i name="eentropy">     -0.01282319 </i>
    <i name="bandstr">  -1751.28625819 </i>
    <i name="atom">   7163.56118773 </i>
    <i name="e_fr_energy">   -330.14426882 </i>
    <i name="e_wo_entrp">   -330.13144563 </i>
    <i name="e_0_energy">   -330.13785722 </i>
   </energy>
  </scstep>
  <scstep>
   <time name="diag">    0.20    0.20</time>
   <time name="diis">    0.37    0.37</time>
   <time name="orth">    0.05    0.05</time>
   <time name="total">    0.69    0.70</time>
   <energy>
    <i name="e_fr_energy">   -330.14468994 </i>
    <i name="e_wo_entrp">   -330.13186410 </i>
    <i name="e_0_energy">   -330.13827702 </i>
   </energy>
  </scstep>
  <scstep>
   <time name="diag">    0.20    0.20</time>
   <time name="diis">    0.38    0.39</time>
   <time name="orth">    0.05    0.05</time>
   <time name="total">    0.70    0.71</time>
   <energy>
    <i name="e_fr_energy">   -330.14462600 </i>
    <i name="e_wo_entrp">   -330.13180190 </i>
    <i name="e_0_energy">   -330.13821395 </i>
   </energy>
  </scstep>
  <scstep>
   <time name="diag">    0.20    0.20</time>
   <time name="diis">    0.38    0.38</time>
   <time name="orth">    0.05    0.05</time>
   <time name="total">    0.70    0.71</time>
   <energy>
    <i name="e_fr_energy">   -330.14461843 </i>
    <i name="e_wo_entrp">   -330.13179459 </i>
    <i name="e_0_energy">   -330.13820651 </i>
   </energy>
  </scstep>
  <scstep>
   <time name="diag">    0.20    0.20</time>
   <time name="diis">    0.36    0.37</time>
   <time name="orth">    0.05    0.05</time>
   <time name="total">    0.69    0.69</time>
   <energy>
    <i name="e_fr_energy">   -330.14461624 </i>
    <i name="e_wo_entrp">   -330.13179195 </i>
    <i name="e_0_energy">   -330.13820410 </i>
   </energy>
  </scstep>
  <scstep>
   <time name="diag">    0.20    0.20</time>
   <time name="diis">    0.24    0.25</time>
   <time name="orth">    0.05    0.05</time>
   <time name="total">    0.53    0.54</time>
   <energy>
    <i name="alphaZ">     96.77598676 </i>
    <i name="ewald">  15421.90425816 </i>
    <i name="hartreedc"> -21616.25241391 </i>
    <i name="XCdc">    558.87338813 </i>
    <i name="pawpsdc">  16777.18491882 </i>
    <i name="pawaedc"> -16980.32341949 </i>
    <i name="eentropy">     -0.01282411 </i>
    <i name="bandstr">  -1751.85569889 </i>
    <i name="atom">   7163.56118773 </i>
    <i name="e_fr_energy">   -330.14461680 </i>
    <i name="e_wo_entrp">   -330.13179269 </i>
    <i name="e_0_energy">   -330.13820474 </i>
   </energy>
  </scstep>
  <structure>
   <crystal>
    <varray name="basis" >
     <v>      12.77759559      -0.00014812       0.00142372 </v>
     <v>      -0.00008589       7.37812342      -0.00245704 </v>
     <v>       0.00165990      -0.00500290      15.00957647 </v>
    </varray>
    <i name="volume">   1415.02280149 </i>
    <varray name="rec_basis" >
     <v>       0.07826199       0.00000091      -0.00000865 </v>
     <v>       0.00000157       0.13553583       0.00004518 </v>
     <v>      -0.00000742       0.00002219       0.06662414 </v>
    </varray>
   </crystal>
   <varray name="positions" >
    <v>       0.16669181       0.16695850       0.25066685 </v>
    <v>      -0.00009485      -0.00000314       0.25049397 </v>
    <v>       0.05562626       0.16654147       0.25060614 </v>
    <v>       0.22219305       0.00006335       0.25085911 </v>
    <v>       0.49978561       0.16798485       0.24441227 </v>
    <v>       0.33389915       0.00011244       0.24937743 </v>
    <v>       0.38911370       0.16682272       0.24589197 </v>
    <v>       0.55575513       0.00012659       0.24730902 </v>
    <v>       0.83314384       0.16696267       0.25058632 </v>
    <v>       0.66599045       0.00013370       0.25067014 </v>
    <v>       0.72177684       0.16759661       0.24947539 </v>
    <v>       0.88853725       0.00001891       0.25105119 </v>
    <v>       0.16712526       0.50011014       0.25021234 </v>
    <v>      -0.00001518       0.33274326       0.25024656 </v>
    <v>       0.05529504       0.50007166       0.25072550 </v>
    <v>       0.22278453       0.33340653       0.24865816 </v>
    <v>       0.33440565       0.33387287       0.24428944 </v>
    <v>       0.38977296       0.50004428       0.24166469 </v>
    <v>       0.55524685       0.33433735       0.24159486 </v>
    <v>       0.83286857       0.50014933       0.24937826 </v>
    <v>       0.66591296       0.33478776       0.24415086 </v>
    <v>       0.72195604       0.50007554       0.24531122 </v>
    <v>       0.88888602       0.33274652       0.25005799 </v>
    <v>       0.16671784       0.83316884       0.25072793 </v>
    <v>      -0.00003597       0.66743976       0.25024077 </v>
    <v>       0.05562571       0.83347870       0.25060647 </v>
    <v>       0.22276611       0.66661901       0.24875699 </v>
    <v>       0.49987150       0.83203121       0.24454750 </v>
    <v>       0.33435965       0.66607966       0.24445126 </v>
    <v>       0.38912516       0.83331755       0.24600284 </v>
    <v>       0.55521289       0.66565641       0.24182150 </v>
    <v>       0.83317772       0.83310300       0.25068388 </v>
    <v>       0.66596735       0.66523915       0.24428144 </v>
    <v>       0.72178357       0.83253241       0.24954101 </v>
    <v>       0.88890038       0.66741077       0.25011418 </v>
    <v>       0.49996036       0.50021549       0.23719090 </v>
    <v>       0.50158088       0.49149411       0.44090368 </v>
   </varray>
  </structure>
  <varray name="forces" >
   <v>       0.26770466      -0.14940772      -0.05675043 </v>
   <v>       0.03650833       0.01274075       0.10975403 </v>
   <v>      -0.06198879      -0.02358287       0.02529543 </v>
   <v>      -0.00755130       0.00126159      -0.03582859 </v>
   <v>       0.08391345      -0.03200988       0.03645172 </v>
   <v>      -0.11693202      -0.02774930      -0.20403981 </v>
   <v>      -0.02850499      -0.16132332      -0.05771963 </v>
   <v>      -0.12779526      -0.02915657      -0.06373508 </v>
   <v>      -0.16660391      -0.03366690      -0.03144315 </v>
   <v>       0.43110938      -0.02176601      -0.29496118 </v>
   <v>      -0.22664964      -0.14347792      -0.05315062 </v>
   <v>      -0.00407750       0.01175589       0.00544947 </v>
   <v>      -0.23685332      -0.04035791      -0.15923585 </v>
   <v>      -0.03395181       0.26846035       0.07615180 </v>
   <v>       0.26504657       0.00805630      -0.02562295 </v>
   <v>       0.06051205       0.30976380      -0.01868822 </v>
   <v>      -0.15099395      -0.07357782       0.15149806 </v>
   <v>       0.14828728       0.00066921      -0.08517074 </v>
   <v>      -0.05413084       0.04677979      -0.07028117 </v>
   <v>       0.10747341      -0.04415342      -0.12975728 </v>
   <v>      -0.01814695      -0.27427021       0.15511665 </v>
   <v>       0.43991190      -0.01588576      -0.02111082 </v>
   <v>      -0.07283267       0.25684309       0.00418080 </v>
   <v>       0.25401621       0.13319533      -0.05868626 </v>
   <v>      -0.01578033      -0.31256067       0.08035285 </v>
   <v>      -0.04357141       0.05697545       0.02862208 </v>
   <v>       0.06992181      -0.26267976      -0.01543761 </v>
   <v>       0.02874242       0.07728487       0.03737330 </v>
   <v>      -0.11894592       0.13661169       0.14809379 </v>
   <v>      -0.03628891       0.12777759      -0.05469646 </v>
   <v>       0.00433720       0.00869537      -0.08574650 </v>
   <v>      -0.20300227       0.06398718      -0.04417742 </v>
   <v>      -0.06339967       0.31331572       0.15549208 </v>
   <v>      -0.23052252       0.15006852      -0.04575741 </v>
   <v>      -0.07850565      -0.25385641      -0.00010682 </v>
   <v>      -0.09860735      -0.07449359       0.24020675 </v>
   <v>      -0.00184770      -0.01026648       0.35806518 </v>
  </varray>
  <varray name="stress" >
   <v>       4.64466814       0.05023160       0.01219725 </v>
   <v>       0.05023158       4.35435491      -0.00382001 </v>
   <v>       0.01219725      -0.00382001       0.91746776 </v>
  </varray>
  <energy>
   <i name="e_fr_energy">   -330.14461680 </i>
   <i name="e_wo_entrp">   -330.13820474 </i>
   <i name="e_0_energy">     -0.01282411 </i>
  </energy>
  <time name="totalsc">    5.05    5.10</time>
 </calculation>
 <calculation>
  <scstep>
   <time name="dav">    0.84    0.84</time>
   <time name="total">    0.91    0.92</time>
   <energy>
    <i name="alphaZ">     96.77598676 </i>
    <i name="ewald">  15280.11301907 </i>
    <i name="hartreedc"> -21485.70980567 </i>
    <i name="XCdc">    558.84836107 </i>
    <i name="pawpsdc">  16777.22235922 </i>
    <i name="pawaedc"> -16980.36193172 </i>
    <i name="eentropy">     -0.01261280 </i>
    <i name="bandstr">  -1740.61700153 </i>
    <i name="atom">   7163.56118773 </i>
    <i name="e_fr_energy">   -330.18043786 </i>
    <i name="e_wo_entrp">   -330.16782506 </i>
    <i name="e_0_energy">   -330.17413146 </i>
   </energy>
  </scstep>
  <scstep>
   <time name="diag">    0.20    0.20</time>
   <time name="diis">    0.36    0.36</time>
   <time name="orth">    0.05    0.05</time>
   <time name="total">    0.69    0.69</time>
   <energy>
    <i name="e_fr_energy">   -330.18688054 </i>
    <i name="e_wo_entrp">   -330.17419841 </i>
    <i name="e_0_energy">   -330.18053947 </i>
   </energy>
  </scstep>
  <scstep>
   <time name="diag">    0.28    0.28</time>
   <time name="diis">    0.40    0.40</time>
   <time name="orth">    0.05    0.05</time>
   <time name="total">    0.79    0.80</time>
   <energy>
    <i name="e_fr_energy">   -330.18434881 </i>
    <i name="e_wo_entrp">   -330.17169098 </i>
    <i name="e_0_energy">   -330.17801989 </i>
   </energy>
  </scstep>
  <scstep>
   <time name="diag">    0.20    0.20</time>
   <time name="diis">    0.37    0.38</time>
   <time name="orth">    0.05    0.05</time>
   <time name="total">    0.69    0.70</time>
   <energy>
    <i name="e_fr_energy">   -330.18358528 </i>
    <i name="e_wo_entrp">   -330.17092797 </i>
    <i name="e_0_energy">   -330.17725662 </i>
   </energy>
  </scstep>
  <scstep>
   <time name="diag">    0.20    0.20</time>
   <time name="diis">    0.38    0.38</time>
   <time name="orth">    0.05    0.05</time>
   <time name="total">    0.70    0.70</time>
   <energy>
    <i name="e_fr_energy">   -330.18364345 </i>
    <i name="e_wo_entrp">   -330.17097106 </i>
    <i name="e_0_energy">   -330.17730725 </i>
   </energy>
  </scstep>
  <scstep>
   <time name="diag">    0.20    0.20</time>
   <time name="diis">    0.39    0.39</time>
   <time name="orth">    0.05    0.05</time>
   <time name="total">    0.71    0.71</time>
   <energy>
    <i name="e_fr_energy">   -330.18372175 </i>
    <i name="e_wo_entrp">   -330.17105324 </i>
    <i name="e_0_energy">   -330.17738750 </i>
   </energy>
  </scstep>
  <scstep>
   <time name="diag">    0.20    0.20</time>
   <time name="diis">    0.37    0.37</time>
   <time name="orth">    0.05    0.05</time>
   <time name="total">    0.69    0.70</time>
   <energy>
    <i name="e_fr_energy">   -330.18379347 </i>
    <i name="e_wo_entrp">   -330.17112626 </i>
    <i name="e_0_energy">   -330.17745987 </i>
   </energy>
  </scstep>
  <scstep>
   <time name="diag">    0.20    0.20</time>
   <time name="diis">    0.27    0.27</time>
   <time name="orth">    0.05    0.05</time>
   <time name="total">    0.59    0.60</time>
   <energy>
    <i name="e_fr_energy">   -330.18385526 </i>
    <i name="e_wo_entrp">   -330.17118748 </i>
    <i name="e_0_energy">   -330.17752137 </i>
   </energy>
  </scstep>
  <scstep>
   <time name="diag">    0.20    0.20</time>
   <time name="diis">    0.28    0.28</time>
   <time name="orth">    0.05    0.05</time>
   <time name="total">    0.60    0.60</time>
   <energy>
    <i name="e_fr_energy">   -330.18391786 </i>
    <i name="e_wo_entrp">   -330.17124936 </i>
    <i name="e_0_energy">   -330.17758361 </i>
   </energy>
  </scstep>
  <scstep>
   <time name="diag">    0.20    0.20</time>
   <time name="diis">    0.27    0.27</time>
   <time name="orth">    0.05    0.05</time>
   <time name="total">    0.59    0.59</time>
   <energy>
    <i name="e_fr_energy">   -330.18393386 </i>
    <i name="e_wo_entrp">   -330.17126543 </i>
    <i name="e_0_energy">   -330.17759965 </i>
   </energy>
  </scstep>
  <scstep>
   <time name="diag">    0.20    0.20</time>
   <time name="diis">    0.24    0.24</time>
   <time name="orth">    0.05    0.05</time>
   <time name="total">    0.56    0.56</time>
   <energy>
    <i name="e_fr_energy">   -330.18394214 </i>
    <i name="e_wo_entrp">   -330.17127394 </i>
    <i name="e_0_energy">   -330.17760804 </i>
   </energy>
  </scstep>
  <scstep>
   <time name="diag">    0.29    0.29</time>
   <time name="diis">    0.23    0.23</time>
   <time name="orth">    0.05    0.05</time>
   <time name="total">    0.64    0.65</time>
   <energy>
    <i name="e_fr_energy">   -330.18394535 </i>
    <i name="e_wo_entrp">   -330.17127698 </i>
    <i name="e_0_energy">   -330.17761116 </i>
   </energy>
  </scstep>
  <scstep>
   <time name="diag">    0.20    0.20</time>
   <time name="diis">    0.26    0.26</time>
   <time name="orth">    0.05    0.05</time>
   <time name="total">    0.59    0.59</time>
   <energy>
    <i name="e_fr_energy">   -330.18394858 </i>
    <i name="e_wo_entrp">   -330.17128023 </i>
    <i name="e_0_energy">   -330.17761440 </i>
   </energy>
  </scstep>
  <scstep>
   <time name="diag">    0.20    0.20</time>
   <time name="diis">    0.19    0.19</time>
   <time name="orth">    0.05    0.05</time>
   <time name="total">    0.49    0.49</time>
   <energy>
    <i name="alphaZ">     96.77598676 </i>
    <i name="ewald">  15280.11301907 </i>
    <i name="hartreedc"> -21475.54283655 </i>
    <i name="XCdc">    558.56361929 </i>
    <i name="pawpsdc">  16713.19482858 </i>
    <i name="pawaedc"> -16916.29933059 </i>
    <i name="eentropy">     -0.01266833 </i>
    <i name="bandstr">  -1750.53775542 </i>
    <i name="atom">   7163.56118773 </i>
    <i name="e_fr_energy">   -330.18394946 </i>
    <i name="e_wo_entrp">   -330.17128112 </i>
    <i name="e_0_energy">   -330.17761529 </i>
   </energy>
  </scstep>
  <structure>
   <crystal>
    <varray name="basis" >
     <v>      12.78916483       0.00040603       0.00131630 </v>
     <v>       0.00023413       7.38516247      -0.00253775 </v>
     <v>       0.00153810      -0.00518107      14.98170551 </v>
    </varray>
    <i name="volume">   1415.02280149 </i>
    <varray name="rec_basis" >
     <v>       0.07819119      -0.00000248      -0.00000803 </v>
     <v>      -0.00000430       0.13540665       0.00004683 </v>
     <v>      -0.00000687       0.00002294       0.06674808 </v>
    </varray>
   </crystal>
   <varray name="positions" >
    <v>       0.16683817       0.16719062       0.25048707 </v>
    <v>       0.00004440       0.00006299       0.25091190 </v>
    <v>       0.05568548       0.16668298       0.25075024 </v>
    <v>       0.22193342       0.00009902       0.25094673 </v>
    <v>       0.49995618       0.16787139       0.24417873 </v>
    <v>       0.33369135       0.00008793       0.24887730 </v>
    <v>       0.38912723       0.16672472       0.24540083 </v>
    <v>       0.55546410       0.00007907       0.24637053 </v>
    <v>       0.83324129       0.16712262       0.25048878 </v>
    <v>       0.66664887       0.00012440       0.24973622 </v>
    <v>       0.72159212       0.16762866       0.24918128 </v>
    <v>       0.88836590       0.00012477       0.25121834 </v>
    <v>       0.16677969       0.50001302       0.24969122 </v>
    <v>      -0.00014268       0.33291374       0.25049524 </v>
    <v>       0.05564267       0.50013301       0.25085896 </v>
    <v>       0.22271185       0.33428945       0.24822696 </v>
    <v>       0.33414051       0.33410563       0.24440799 </v>
    <v>       0.38996955       0.49997542       0.24196258 </v>
    <v>       0.55514318       0.33448261       0.24193551 </v>
    <v>       0.83302371       0.50007581       0.24899312 </v>
    <v>       0.66598504       0.33492329       0.24430876 </v>
    <v>       0.72265801       0.50000174       0.24475624 </v>
    <v>       0.88875753       0.33335626       0.25006448 </v>
    <v>       0.16684582       0.83289532       0.25055043 </v>
    <v>      -0.00018000       0.66712706       0.25050026 </v>
    <v>       0.05566976       0.83342381       0.25075521 </v>
    <v>       0.22266847       0.66580388       0.24834533 </v>
    <v>       0.50000454       0.83221108       0.24432803 </v>
    <v>       0.33412131       0.66598172       0.24456561 </v>
    <v>       0.38913518       0.83339999       0.24547232 </v>
    <v>       0.55521399       0.66574761       0.24213582 </v>
    <v>       0.83326883       0.83298755       0.25056528 </v>
    <v>       0.66593234       0.66512070       0.24444820 </v>
    <v>       0.72158549       0.83252126       0.24924684 </v>
    <v>       0.88879570       0.66677518       0.25012903 </v>
    <v>       0.49979936       0.50001258       0.23767645 </v>
    <v>       0.50155168       0.49137309       0.44459221 </v>
   </varray>
  </structure>
  <varray name="forces" >
   <v>       0.15962363      -0.07586610      -0.02526844 </v>
   <v>      -0.05415558       0.00495568       0.06090174 </v>
   <v>      -0.08887332      -0.00688924       0.03349647 </v>
   <v>       0.13882184      -0.01837180      -0.12231346 </v>
   <v>      -0.10628822       0.00143937       0.00364698 </v>
   <v>       0.00541588      -0.01344731      -0.20681664 </v>
   <v>      -0.14953733      -0.09167217       0.00692386 </v>
   <v>       0.37506607       0.00107839       0.01010833 </v>
   <v>      -0.31383414       0.03042420      -0.02122862 </v>
   <v>      -0.24586516      -0.02603180      -0.22506622 </v>
   <v>       0.06000871      -0.10817881      -0.06673486 </v>
   <v>       0.17739636      -0.03364584      -0.00679774 </v>
   <v>      -0.02698097       0.02008484      -0.11218399 </v>
   <v>       0.06660268       0.27507482       0.06361659 </v>
   <v>      -0.13997039      -0.05290559      -0.05651589 </v>
   <v>       0.06007859      -0.06827145       0.02243114 </v>
   <v>       0.05969170      -0.10744934       0.09164646 </v>
   <v>      -0.07034965       0.03730516      -0.07825940 </v>
   <v>       0.11293535       0.02748720      -0.08243738 </v>
   <v>       0.08465186      -0.00060554      -0.11439795 </v>
   <v>      -0.05876122      -0.20776623       0.09048417 </v>
   <v>      -0.02599261       0.01802619       0.07584444 </v>
   <v>       0.10103430      -0.03483217      -0.00027108 </v>
   <v>       0.14006531       0.10293892      -0.02627763 </v>
   <v>       0.10007135      -0.21634751       0.06893873 </v>
   <v>      -0.08721268       0.00462564       0.04029533 </v>
   <v>       0.08994715       0.05480100       0.00736319 </v>
   <v>      -0.13193652       0.01826063      -0.00708535 </v>
   <v>       0.07438355       0.10190740       0.08475296 </v>
   <v>      -0.14414022       0.06547269       0.01511241 </v>
   <v>       0.05776315      -0.09403328      -0.09797471 </v>
   <v>      -0.32669640       0.00340665      -0.02365269 </v>
   <v>       0.00596841       0.23474776       0.09275046 </v>
   <v>       0.05419305       0.09837479      -0.06563379 </v>
   <v>       0.06104868       0.03142199      -0.00151856 </v>
   <v>      -0.01013781       0.03399018       0.26267144 </v>
   <v>      -0.00403541      -0.00950934       0.30944971 </v>
  </varray>
  <varray name="stress" >
   <v>       1.98851012      -0.10519248      -0.01258947 </v>
   <v>      -0.10519249       1.91138032      -0.00098369 </v>
   <v>      -0.01258947      -0.00098370       0.76577084 </v>
  </varray>
  <energy>
   <i name="e_fr_energy">   -330.18394946 </i>
   <i name="e_wo_entrp">   -330.17761529 </i>
   <i name="e_0_energy">     -0.01266833 </i>
  </energy>
  <time name="totalsc">   10.01   10.08</time>
 </calculation>
 <calculation>
  <scstep>
   <time name="dav">    0.84    0.84</time>
   <time name="total">    0.91    0.92</time>
   <energy>
    <i name="alphaZ">     96.77598676 </i>
    <i name="ewald">  15221.75032491 </i>
    <i name="hartreedc"> -21421.82897724 </i>
    <i name="XCdc">    558.55330783 </i>
    <i name="pawpsdc">  16713.22905258 </i>
    <i name="pawaedc"> -16916.33347801 </i>
    <i name="eentropy">     -0.01254301 </i>
    <i name="bandstr">  -1745.88251463 </i>
    <i name="atom">   7163.56118773 </i>
    <i name="e_fr_energy">   -330.18765309 </i>
    <i name="e_wo_entrp">   -330.17511008 </i>
    <i name="e_0_energy">   -330.18138158 </i>
   </energy>
  </scstep>
  <scstep>
   <time name="diag">    0.20    0.20</time>
   <time name="diis">    0.37    0.37</time>
   <time name="orth">    0.05    0.05</time>
   <time name="total">    0.69    0.69</time>
   <energy>
    <i name="e_fr_energy">   -330.18833419 </i>
    <i name="e_wo_entrp">   -330.17576107 </i>
    <i name="e_0_energy">   -330.18204763 </i>
   </energy>
  </scstep>
  <scstep>
   <time name="diag">    0.20    0.20</time>
   <time name="diis">    0.37    0.37</time>
   <time name="orth">    0.05    0.05</time>
   <time name="total">    0.70    0.70</time>
   <energy>
    <i name="e_fr_energy">   -330.18783578 </i>
    <i name="e_wo_entrp">   -330.17527558 </i>
    <i name="e_0_energy">   -330.18155568 </i>
   </energy>
  </scstep>
  <scstep>
   <time name="diag">    0.20    0.20</time>
   <time name="diis">    0.38    0.38</time>
   <time name="orth">    0.05    0.05</time>
   <time name="total">    0.70    0.70</time>
   <energy>
    <i name="e_fr_energy">   -330.18773400 </i>
    <i name="e_wo_entrp">   -330.17517111 </i>
    <i name="e_0_energy">   -330.18145256 </i>
   </energy>
  </scstep>
  <scstep>
   <time name="diag">    0.20    0.20</time>
   <time name="diis">    0.38    0.38</time>
   <time name="orth">    0.05    0.05</time>
   <time name="total">    0.70    0.70</time>
   <energy>
    <i name="e_fr_energy">   -330.18774667 </i>
    <i name="e_wo_entrp">   -330.17517723 </i>
    <i name="e_0_energy">   -330.18146195 </i>
   </energy>
  </scstep>
  <scstep>
   <time name="diag">    0.20    0.20</time>
   <time name="diis">    0.30    0.32</time>
   <time name="orth">    0.05    0.05</time>
   <time name="total">    0.62    0.64</time>
   <energy>
    <i name="e_fr_energy">   -330.18776083 </i>
    <i name="e_wo_entrp">   -330.17519362 </i>
    <i name="e_0_energy">   -330.18147723 </i>
   </energy>
  </scstep>
  <scstep>
   <time name="diag">    0.20    0.20</time>
   <time name="diis">    0.25    0.26</time>
   <time name="orth">    0.06    0.06</time>
   <time name="total">    0.59    0.60</time>
   <energy>
    <i name="e_fr_energy">   -330.18777801 </i>
    <i name="e_wo_entrp">   -330.17521097 </i>
    <i name="e_0_energy">   -330.18149449 </i>
   </energy>
  </scstep>
  <scstep>
   <time name="diag">    0.20    0.20</time>
   <time name="diis">    0.24    0.24</time>
   <time name="orth">    0.05    0.05</time>
   <time name="total">    0.56    0.57</time>
   <energy>
    <i name="e_fr_energy">   -330.18779247 </i>
    <i name="e_wo_entrp">   -330.17522522 </i>
    <i name="e_0_energy">   -330.18150885 </i>
   </energy>
  </scstep>
  <scstep>
   <time name="diag">    0.20    0.20</time>
   <time name="diis">    0.26    0.26</time>
   <time name="orth">    0.05    0.05</time>
   <time name="total">    0.58    0.59</time>
   <energy>
    <i name="e_fr_energy">   -330.18780673 </i>
    <i name="e_wo_entrp">   -330.17523926 </i>
    <i name="e_0_energy">   -330.18152300 </i>
   </energy>
  </scstep>
  <scstep>
   <time name="diag">    0.20    0.20</time>
   <time name="diis">    0.22    0.22</time>
   <time name="orth">    0.14    0.14</time>
   <time name="total">    0.63    0.64</time>
   <energy>
    <i name="e_fr_energy">   -330.18780972 </i>
    <i name="e_wo_entrp">   -330.17524211 </i>
    <i name="e_0_energy">   -330.18152592 </i>
   </energy>
  </scstep>
  <scstep>
   <time name="diag">    0.28    0.28</time>
   <time name="diis">    0.22    0.22</time>
   <time name="orth">    0.05    0.05</time>
   <time name="total">    0.62    0.63</time>
   <energy>
    <i name="e_fr_energy">   -330.18781188 </i>
    <i name="e_wo_entrp">   -330.17524444 </i>
    <i name="e_0_energy">   -330.18152816 </i>
   </energy>
  </scstep>
  <scstep>
   <time name="diag">    0.20    0.20</time>
   <time name="diis">    0.20    0.20</time>
   <time name="orth">    0.05    0.05</time>
   <time name="total">    0.53    0.53</time>
   <energy>
    <i name="e_fr_energy">   -330.18781324 </i>
    <i name="e_wo_entrp">   -330.17524576 </i>
    <i name="e_0_energy">   -330.18152950 </i>
   </energy>
  </scstep>
  <scstep>
   <time name="diag">    0.21    0.21</time>
   <time name="diis">    0.18    0.18</time>
   <time name="orth">    0.05    0.05</time>
   <time name="total">    0.48    0.49</time>
   <energy>
    <i name="alphaZ">     96.77598676 </i>
    <i name="ewald">  15221.75032491 </i>
    <i name="hartreedc"> -21417.61293417 </i>
    <i name="XCdc">    558.43517805 </i>
    <i name="pawpsdc">  16686.88120798 </i>
    <i name="pawaedc"> -16889.97109791 </i>
    <i name="eentropy">     -0.01256753 </i>
    <i name="bandstr">  -1749.99509969 </i>
    <i name="atom">   7163.56118773 </i>
    <i name="e_fr_energy">   -330.18781387 </i>
    <i name="e_wo_entrp">   -330.17524634 </i>
    <i name="e_0_energy">   -330.18153011 </i>
   </energy>
  </scstep>
  <structure>
   <crystal>
    <varray name="basis" >
     <v>      12.79395518       0.00063517       0.00127188 </v>
     <v>       0.00036645       7.38807685      -0.00257113 </v>
     <v>       0.00148774      -0.00525475      14.97018844 </v>
    </varray>
    <i name="volume">   1415.02280149 </i>
    <varray name="rec_basis" >
     <v>       0.07816191      -0.00000388      -0.00000777 </v>
     <v>      -0.00000672       0.13535324       0.00004751 </v>
     <v>      -0.00000664       0.00002325       0.06679944 </v>
    </varray>
   </crystal>
   <varray name="positions" >
    <v>       0.16689863       0.16728650       0.25041259 </v>
    <v>       0.00010192       0.00009031       0.25108503 </v>
    <v>       0.05570994       0.16674144       0.25080994 </v>
    <v>       0.22182616       0.00011376       0.25098302 </v>
    <v>       0.50002666       0.16782451       0.24408198 </v>
    <v>       0.33360550       0.00007780       0.24867012 </v>
    <v>       0.38913283       0.16668424       0.24519737 </v>
    <v>       0.55534387       0.00005943       0.24598174 </v>
    <v>       0.83328154       0.16718869       0.25044837 </v>
    <v>       0.66692088       0.00012053       0.24934932 </v>
    <v>       0.72151581       0.16764190       0.24905943 </v>
    <v>       0.88829511       0.00016851       0.25128758 </v>
    <v>       0.16663693       0.49997290       0.24947533 </v>
    <v>      -0.00019535       0.33298417       0.25059826 </v>
    <v>       0.05578629       0.50015834       0.25091425 </v>
    <v>       0.22268181       0.33465419       0.24804832 </v>
    <v>       0.33403097       0.33420179       0.24445711 </v>
    <v>       0.39005077       0.49994697       0.24208599 </v>
    <v>       0.55510035       0.33454263       0.24207663 </v>
    <v>       0.83308781       0.50004543       0.24883357 </v>
    <v>       0.66601482       0.33497928       0.24437417 </v>
    <v>       0.72294801       0.49997123       0.24452634 </v>
    <v>       0.88870445       0.33360815       0.25006717 </v>
    <v>       0.16689870       0.83278232       0.25047689 </v>
    <v>      -0.00023949       0.66699789       0.25060776 </v>
    <v>       0.05568796       0.83340114       0.25081682 </v>
    <v>       0.22262815       0.66546714       0.24817479 </v>
    <v>       0.50005950       0.83228538       0.24423712 </v>
    <v>       0.33402285       0.66594127       0.24461298 </v>
    <v>       0.38913932       0.83343404       0.24525254 </v>
    <v>       0.55521444       0.66578528       0.24226604 </v>
    <v>       0.83330647       0.83293985       0.25051615 </v>
    <v>       0.66591788       0.66507178       0.24451729 </v>
    <v>       0.72150366       0.83251665       0.24912497 </v>
    <v>       0.88875246       0.66651262       0.25013519 </v>
    <v>       0.49973285       0.49992877       0.23787759 </v>
    <v>       0.50153963       0.49132313       0.44612026 </v>
   </varray>
  </structure>
  <varray name="forces" >
   <v>       0.11467629      -0.04832339      -0.01232316 </v>
   <v>      -0.08808129      -0.00421557       0.03889372 </v>
   <v>      -0.10040401      -0.00014210       0.03868364 </v>
   <v>       0.20568882      -0.03388760      -0.15447113 </v>
   <v>      -0.18196942       0.01882875      -0.01736846 </v>
   <v>       0.04619990       0.00214560      -0.20889397 </v>
   <v>      -0.20268741      -0.05839817       0.03640191 </v>
   <v>       0.56889702       0.00991381       0.03256930 </v>
   <v>      -0.36851285       0.05062469      -0.01481601 </v>
   <v>      -0.50478446      -0.02202978      -0.20384431 </v>
   <v>       0.16772169      -0.09518915      -0.07674262 </v>
   <v>       0.25253267      -0.04862850      -0.01692448 </v>
   <v>       0.06661474       0.04345176      -0.08485253 </v>
   <v>       0.11074100       0.27778398       0.05717820 </v>
   <v>      -0.31699299      -0.06778043      -0.07572960 </v>
   <v>       0.06131231      -0.21817571       0.03778276 </v>
   <v>       0.14467944      -0.12173235       0.06574670 </v>
   <v>      -0.15586170       0.05091602      -0.06896767 </v>
   <v>       0.19021281       0.01163059      -0.09414721 </v>
   <v>       0.08368196       0.01249919      -0.10870935 </v>
   <v>      -0.07516595      -0.18145480       0.06398022 </v>
   <v>      -0.25670822       0.03028454       0.13860382 </v>
   <v>       0.17896165      -0.16873739      -0.00088096 </v>
   <v>       0.09088015       0.09487491      -0.01571697 </v>
   <v>       0.15030450      -0.18162304       0.06253352 </v>
   <v>      -0.10324651      -0.01722690       0.03890039 </v>
   <v>       0.09845929       0.18453360       0.03218582 </v>
   <v>      -0.19923424      -0.00334263      -0.02626184 </v>
   <v>       0.16142713       0.08803998       0.05690926 </v>
   <v>      -0.20194392       0.05238038       0.05423275 </v>
   <v>       0.08174251      -0.13680978      -0.10812637 </v>
   <v>      -0.37393054      -0.01873903      -0.01767594 </v>
   <v>       0.03644423       0.20226313       0.06579092 </v>
   <v>       0.17694641       0.08198994      -0.07048751 </v>
   <v>       0.12019946       0.14744125      -0.00574349 </v>
   <v>       0.02572242       0.07736621       0.26996420 </v>
   <v>      -0.00452289      -0.01053205       0.29232647 </v>
  </varray>
  <varray name="stress" >
   <v>       0.92857431      -0.17009696      -0.00593391 </v>
   <v>      -0.17009696       0.90137559      -0.01921340 </v>
   <v>      -0.00593391      -0.01921342       0.71722294 </v>
  </varray>
  <energy>
   <i name="e_fr_energy">   -330.18781387 </i>
   <i name="e_wo_entrp">   -330.18153011 </i>
   <i name="e_0_energy">     -0.01256753 </i>
  </energy>
  <time name="totalsc">    9.09    9.17</time>
 </calculation>
 <calculation>
  <scstep>
   <time name="dav">    0.85    0.85</time>
   <time name="total">    0.93    0.93</time>
   <energy>
    <i name="alphaZ">     96.77598676 </i>
    <i name="ewald">  15093.16002342 </i>
    <i name="hartreedc"> -21298.99043882 </i>
    <i name="XCdc">    558.41376245 </i>
    <i name="pawpsdc">  16686.88386399 </i>
    <i name="pawaedc"> -16889.97391637 </i>
    <i name="eentropy">     -0.01253200 </i>
    <i name="bandstr">  -1740.02888925 </i>
    <i name="atom">   7163.56118773 </i>
    <i name="e_fr_energy">   -330.21095209 </i>
    <i name="e_wo_entrp">   -330.19842009 </i>
    <i name="e_0_energy">   -330.20468609 </i>
   </energy>
  </scstep>
  <scstep>
   <time name="diag">    0.20    0.20</time>
   <time name="diis">    0.35    0.37</time>
   <time name="orth">    0.05    0.05</time>
   <time name="total">    0.67    0.69</time>
   <energy>
    <i name="e_fr_energy">   -330.21813777 </i>
    <i name="e_wo_entrp">   -330.20557601 </i>
    <i name="e_0_energy">   -330.21185689 </i>
   </energy>
  </scstep>
  <scstep>
   <time name="diag">    0.20    0.20</time>
   <time name="diis">    0.37    0.37</time>
   <time name="orth">    0.05    0.05</time>
   <time name="total">    0.69    0.70</time>
   <energy>
    <i name="e_fr_energy">   -330.21599438 </i>
    <i name="e_wo_entrp">   -330.20342942 </i>
    <i name="e_0_energy">   -330.20971190 </i>
   </energy>
  </scstep>
  <scstep>
   <time name="diag">    0.20    0.20</time>
   <time name="diis">    0.39    0.39</time>
   <time name="orth">    0.05    0.05</time>
   <time name="total">    0.71    0.72</time>
   <energy>
    <i name="e_fr_energy">   -330.21533556 </i>
    <i name="e_wo_entrp">   -330.20277175 </i>
    <i name="e_0_energy">   -330.20905365 </i>
   </energy>
  </scstep>
  <scstep>
   <time name="diag">    0.20    0.20</time>
   <time name="diis">    0.41    0.41</time>
   <time name="orth">    0.05    0.05</time>
   <time name="total">    0.73    0.73</time>
   <energy>
    <i name="e_fr_energy">   -330.21536471 </i>
    <i name="e_wo_entrp">   -330.20279913 </i>
    <i name="e_0_energy">   -330.20908192 </i>
   </energy>
  </scstep>
  <scstep>
   <time name="diag">    0.20    0.20</time>
   <time name="diis">    0.45    0.45</time>
   <time name="orth">    0.05    0.05</time>
   <time name="total">    0.78    0.78</time>
   <energy>
    <i name="e_fr_energy">   -330.21542510 </i>
    <i name="e_wo_entrp">   -330.20286037 </i>
    <i name="e_0_energy">   -330.20914273 </i>
   </energy>
  </scstep>
  <scstep>
   <time name="diag">    0.20    0.20</time>
   <time name="diis">    0.37    0.37</time>
   <time name="orth">    0.05    0.05</time>
   <time name="total">    0.70    0.70</time>
   <energy>
    <i name="e_fr_energy">   -330.21549196 </i>
    <i name="e_wo_entrp">   -330.20292711 </i>
    <i name="e_0_energy">   -330.20920954 </i>
   </energy>
  </scstep>
  <scstep>
   <time name="diag">    0.20    0.20</time>
   <time name="diis">    0.28    0.28</time>
   <time name="orth">    0.05    0.05</time>
   <time name="total">    0.61    0.61</time>
   <energy>
    <i name="e_fr_energy">   -330.21553625 </i>
    <i name="e_wo_entrp">   -330.20297128 </i>
    <i name="e_0_energy">   -330.20925376 </i>
   </energy>
  </scstep>
  <scstep>
   <time name="diag">    0.20    0.20</time>
   <time name="diis">    0.28    0.28</time>
   <time name="orth">    0.05    0.05</time>
   <time name="total">    0.60    0.60</time>
   <energy>
    <i name="e_fr_energy">   -330.21558892 </i>
    <i name="e_wo_entrp">   -330.20302380 </i>
    <i name="e_0_energy">   -330.20930636 </i>
   </energy>
  </scstep>
  <scstep>
   <time name="diag">    0.20    0.20</time>
   <time name="diis">    0.26    0.26</time>
   <time name="orth">    0.05    0.05</time>
   <time name="total">    0.58    0.59</time>
   <energy>
    <i name="e_fr_energy">   -330.21560234 </i>
    <i name="e_wo_entrp">   -330.20303711 </i>
    <i name="e_0_energy">   -330.20931973 </i>
   </energy>
  </scstep>
  <scstep>
   <time name="diag">    0.20    0.20</time>
   <time name="diis">    0.24    0.24</time>
   <time name="orth">    0.05    0.05</time>
   <time name="total">    0.56    0.57</time>
   <energy>
    <i name="e_fr_energy">   -330.21561028 </i>
    <i name="e_wo_entrp">   -330.20304509 </i>
    <i name="e_0_energy">   -330.20932768 </i>
   </energy>
  </scstep>
  <scstep>
   <time name="diag">    0.20    0.20</time>
   <time name="diis">    0.23    0.23</time>
   <time name="orth">    0.05    0.05</time>
   <time name="total">    0.55    0.56</time>
   <energy>
    <i name="e_fr_energy">   -330.21561284 </i>
    <i name="e_wo_entrp">   -330.20304761 </i>
    <i name="e_0_energy">   -330.20933023 </i>
   </energy>
  </scstep>
  <scstep>
   <time name="diag">    0.20    0.20</time>
   <time name="diis">    0.22    0.22</time>
   <time name="orth">    0.05    0.05</time>
   <time name="total">    0.54    0.55</time>
   <energy>
    <i name="e_fr_energy">   -330.21561574 </i>
    <i name="e_wo_entrp">   -330.20305050 </i>
    <i name="e_0_energy">   -330.20933312 </i>
   </energy>
  </scstep>
  <scstep>
   <time name="diag">    0.20    0.20</time>
   <time name="diis">    0.20    0.20</time>
   <time name="orth">    0.05    0.05</time>
   <time name="total">    0.49    0.49</time>
   <energy>
    <i name="alphaZ">     96.77598676 </i>
    <i name="ewald">  15093.16002342 </i>
    <i name="hartreedc"> -21289.94108787 </i>
    <i name="XCdc">    558.16224254 </i>
    <i name="pawpsdc">  16630.84036367 </i>
    <i name="pawaedc"> -16833.90176655 </i>
    <i name="eentropy">     -0.01256522 </i>
    <i name="bandstr">  -1748.86000108 </i>
    <i name="atom">   7163.56118773 </i>
    <i name="e_fr_energy">   -330.21561660 </i>
    <i name="e_wo_entrp">   -330.20305138 </i>
    <i name="e_0_energy">   -330.20933399 </i>
   </energy>
  </scstep>
  <structure>
   <crystal>
    <varray name="basis" >
     <v>      12.80436935       0.00000680       0.00114163 </v>
     <v>       0.00000362       7.39429576      -0.00271180 </v>
     <v>       0.00133928      -0.00555290      14.94543258 </v>
    </varray>
    <i name="volume">   1415.02280149 </i>
    <varray name="rec_basis" >
     <v>       0.07809834      -0.00000004      -0.00000700 </v>
     <v>      -0.00000008       0.13523940       0.00005025 </v>
     <v>      -0.00000597       0.00002454       0.06691008 </v>
    </varray>
   </crystal>
   <varray name="positions" >
    <v>       0.16721389       0.16734564       0.25024104 </v>
    <v>       0.00007455       0.00013468       0.25149830 </v>
    <v>       0.05559380       0.16686185       0.25098829 </v>
    <v>       0.22194602       0.00004663       0.25083892 </v>
    <v>       0.49987019       0.16778179       0.24385728 </v>
    <v>       0.33350487       0.00006283       0.24794527 </v>
    <v>       0.38880793       0.16643280       0.24482820 </v>
    <v>       0.55603978       0.00004732       0.24522376 </v>
    <v>       0.83275301       0.16747074       0.25034386 </v>
    <v>       0.66664496       0.00004904       0.24826003 </v>
    <v>       0.72163658       0.16739554       0.24869850 </v>
    <v>       0.88856805       0.00011903       0.25140673 </v>
    <v>       0.16645258       0.50001484       0.24890848 </v>
    <v>      -0.00012038       0.33392820       0.25089256 </v>
    <v>       0.05555682       0.50001580       0.25092118 </v>
    <v>       0.22272153       0.33478057       0.24773236 </v>
    <v>       0.33404482       0.33405057       0.24465187 </v>
    <v>       0.38995985       0.50003450       0.24224343 </v>
    <v>       0.55532762       0.33469992       0.24223493 </v>
    <v>       0.83335913       0.50001848       0.24834936 </v>
    <v>       0.66595158       0.33457343       0.24460014 </v>
    <v>       0.72312097       0.49999539       0.24424751 </v>
    <v>       0.88889185       0.33364346       0.25007138 </v>
    <v>       0.16715878       0.83282157       0.25030255 </v>
    <v>      -0.00011290       0.66620903       0.25091869 </v>
    <v>       0.05555417       0.83330484       0.25099945 </v>
    <v>       0.22270825       0.66530196       0.24786781 </v>
    <v>       0.49984233       0.83242926       0.24401185 </v>
    <v>       0.33408737       0.66611082       0.24479171 </v>
    <v>       0.38881264       0.83365503       0.24487497 </v>
    <v>       0.55535108       0.66546974       0.24238189 </v>
    <v>       0.83276355       0.83278749       0.25038950 </v>
    <v>       0.66594848       0.66555217       0.24475359 </v>
    <v>       0.72162833       0.83274272       0.24877294 </v>
    <v>       0.88886264       0.66639401       0.25013982 </v>
    <v>       0.49963810       0.49997830       0.23867661 </v>
    <v>       0.50150720       0.49118999       0.44969528 </v>
   </varray>
  </structure>
  <varray name="forces" >
   <v>      -0.18778011      -0.08211330       0.01252273 </v>
   <v>      -0.04519723      -0.02639335      -0.00958912 </v>
   <v>       0.10380319       0.10836892       0.04401181 </v>
   <v>       0.15493048       0.01148375      -0.20841363 </v>
   <v>      -0.01615625       0.03543050      -0.04217214 </v>
   <v>       0.01359527      -0.00456897      -0.14981091 </v>
   <v>       0.05872826       0.00368309       0.05060924 </v>
   <v>      -0.15301206       0.02174681       0.04025551 </v>
   <v>       0.21540983      -0.12950215       0.00623736 </v>
   <v>      -0.04312522       0.00374106      -0.07472480 </v>
   <v>      -0.11005937      -0.05016844      -0.09987130 </v>
   <v>      -0.19031450      -0.00411749      -0.01376013 </v>
   <v>       0.16635132       0.01379771      -0.03447352 </v>
   <v>       0.04354545      -0.23488635       0.02466248 </v>
   <v>      -0.03566509       0.02026750      -0.07649285 </v>
   <v>       0.02165112      -0.21143406       0.05353030 </v>
   <v>       0.10520830      -0.01685820       0.00118035 </v>
   <v>      -0.09974045       0.01123283      -0.00139661 </v>
   <v>      -0.11648224      -0.13885877      -0.06277956 </v>
   <v>      -0.03194585      -0.00579409      -0.04747802 </v>
   <v>       0.12050136       0.03739874      -0.00748964 </v>
   <v>      -0.36131000       0.01946214       0.20972951 </v>
   <v>      -0.01042050      -0.14766977      -0.01285432 </v>
   <v>      -0.15283026       0.05498689       0.01240574 </v>
   <v>       0.02103037       0.21197642       0.02903770 </v>
   <v>       0.10217804      -0.09598276       0.04548568 </v>
   <v>       0.03075071       0.22724034       0.04758046 </v>
   <v>       0.00094903      -0.08246527      -0.06175817 </v>
   <v>       0.07169645      -0.01285029      -0.01061735 </v>
   <v>       0.05403116       0.02150348       0.06449648 </v>
   <v>      -0.14108635       0.11864272      -0.06111676 </v>
   <v>       0.21643565       0.08232215       0.00472540 </v>
   <v>       0.12725956      -0.05202635      -0.01249890 </v>
   <v>      -0.09578816       0.05760228      -0.09438740 </v>
   <v>       0.00456973       0.20279433      -0.02044627 </v>
   <v>       0.16070741       0.04398788       0.20139009 </v>
   <v>      -0.00241906      -0.01197995       0.25427055 </v>
  </varray>
  <varray name="stress" >
   <v>      -0.93150184       0.04626285       0.02204935 </v>
   <v>       0.04626284      -1.72374019       0.00166249 </v>
   <v>       0.02204933       0.00166246       0.62553605 </v>
  </varray>
  <energy>
   <i name="e_fr_energy">   -330.21561660 </i>
   <i name="e_wo_entrp">   -330.20933399 </i>
   <i name="e_0_energy">     -0.01256522 </i>
  </energy>
  <time name="totalsc">    9.90   10.01</time>
 </calculation>
 <calculation>
  <scstep>
   <time name="dav">    0.94    0.97</time>
   <time name="total">    1.01    1.04</time>
   <energy>
    <i name="alphaZ">     96.77598676 </i>
    <i name="ewald">  15085.88636621 </i>
    <i name="hartreedc"> -21283.23144398 </i>
    <i name="XCdc">    558.16105442 </i>
    <i name="pawpsdc">  16630.87324228 </i>
    <i name="pawaedc"> -16833.93457450 </i>
    <i name="eentropy">     -0.01256363 </i>
    <i name="bandstr">  -1748.29495206 </i>
    <i name="atom">   7163.56118773 </i>
    <i name="e_fr_energy">   -330.21569677 </i>
    <i name="e_wo_entrp">   -330.20313314 </i>
    <i name="e_0_energy">   -330.20941496 </i>
   </energy>
  </scstep>
  <scstep>
   <time name="diag">    0.19    0.20</time>
   <time name="diis">    0.36    0.36</time>
   <time name="orth">    0.05    0.05</time>
   <time name="total">    0.67    0.69</time>
   <energy>
    <i name="e_fr_energy">   -330.21571077 </i>
    <i name="e_wo_entrp">   -330.20314580 </i>
    <i name="e_0_energy">   -330.20942829 </i>
   </energy>
  </scstep>
  <scstep>
   <time name="diag">    0.20    0.20</time>
   <time name="diis">    0.37    0.37</time>
   <time name="orth">    0.05    0.05</time>
   <time name="total">    0.90    0.91</time>
   <energy>
    <i name="e_fr_energy">   -330.21570167 </i>
    <i name="e_wo_entrp">   -330.20313630 </i>
    <i name="e_0_energy">   -330.20941898 </i>
   </energy>
  </scstep>
  <scstep>
   <time name="diag">    0.31    0.31</time>
   <time name="diis">    0.27    0.27</time>
   <time name="orth">    0.05    0.05</time>
   <time name="total">    0.75    0.76</time>
   <energy>
    <i name="e_fr_energy">   -330.21570042 </i>
    <i name="e_wo_entrp">   -330.20313514 </i>
    <i name="e_0_energy">   -330.20941778 </i>
   </energy>
  </scstep>
  <scstep>
   <time name="diag">    0.20    0.20</time>
   <time name="diis">    0.24    0.24</time>
   <time name="orth">    0.05    0.05</time>
   <time name="total">    0.53    0.53</time>
   <energy>
    <i name="alphaZ">     96.77598676 </i>
    <i name="ewald">  15085.88636621 </i>
    <i name="hartreedc"> -21282.79278424 </i>
    <i name="XCdc">    558.14733613 </i>
    <i name="pawpsdc">  16627.68998083 </i>
    <i name="pawaedc"> -16830.74951508 </i>
    <i name="eentropy">     -0.01256525 </i>
    <i name="bandstr">  -1748.72169347 </i>
    <i name="atom">   7163.56118773 </i>
    <i name="e_fr_energy">   -330.21570037 </i>
    <i name="e_wo_entrp">   -330.20313512 </i>
    <i name="e_0_energy">   -330.20941775 </i>
   </energy>
  </scstep>
  <structure>
   <crystal>
    <varray name="basis" >
     <v>      12.80496074      -0.00002885       0.00113424 </v>
     <v>      -0.00001696       7.39464891      -0.00271978 </v>
     <v>       0.00133086      -0.00556981      14.94402863 </v>
    </varray>
    <i name="volume">   1415.02280149 </i>
    <varray name="rec_basis" >
     <v>       0.07809473       0.00000018      -0.00000695 </v>
     <v>       0.00000030       0.13523294       0.00005040 </v>
     <v>      -0.00000593       0.00002461       0.06691637 </v>
    </varray>
   </crystal>
   <varray name="positions" >
    <v>       0.16723177       0.16734899       0.25023129 </v>
    <v>       0.00007300       0.00013719       0.25152179 </v>
    <v>       0.05558722       0.16686867       0.25099843 </v>
    <v>       0.22195282       0.00004283       0.25083073 </v>
    <v>       0.49986132       0.16777937       0.24384451 </v>
    <v>       0.33349916       0.00006198       0.24790407 </v>
    <v>       0.38878951       0.16641854       0.24480722 </v>
    <v>       0.55607924       0.00004663       0.24518068 </v>
    <v>       0.83272304       0.16748673       0.25033792 </v>
    <v>       0.66662931       0.00004499       0.24819812 </v>
    <v>       0.72164342       0.16738157       0.24867799 </v>
    <v>       0.88858353       0.00011623       0.25141350 </v>
    <v>       0.16644213       0.50001721       0.24887626 </v>
    <v>      -0.00011612       0.33398171       0.25090929 </v>
    <v>       0.05554382       0.50000772       0.25092158 </v>
    <v>       0.22272378       0.33478773       0.24771440 </v>
    <v>       0.33404561       0.33404200       0.24466294 </v>
    <v>       0.38995470       0.50003947       0.24225238 </v>
    <v>       0.55534051       0.33470884       0.24224393 </v>
    <v>       0.83337451       0.50001695       0.24832184 </v>
    <v>       0.66594800       0.33455042       0.24461298 </v>
    <v>       0.72313078       0.49999676       0.24423167 </v>
    <v>       0.88890247       0.33364546       0.25007162 </v>
    <v>       0.16717352       0.83282379       0.25029264 </v>
    <v>      -0.00010572       0.66616431       0.25093636 </v>
    <v>       0.05554659       0.83329938       0.25100982 </v>
    <v>       0.22271279       0.66529259       0.24785036 </v>
    <v>       0.49983002       0.83243742       0.24399905 </v>
    <v>       0.33409103       0.66612043       0.24480186 </v>
    <v>       0.38879412       0.83366756       0.24485351 </v>
    <v>       0.55535883       0.66545186       0.24238847 </v>
    <v>       0.83273277       0.83277885       0.25038230 </v>
    <v>       0.66595021       0.66557940       0.24476702 </v>
    <v>       0.72163540       0.83275554       0.24875293 </v>
    <v>       0.88886889       0.66638729       0.25014008 </v>
    <v>       0.49963273       0.49998111       0.23872202 </v>
    <v>       0.50150537       0.49118245       0.44989845 </v>
   </varray>
  </structure>
  <varray name="forces" >
   <v>      -0.20377438      -0.08312199       0.01370459 </v>
   <v>      -0.04306276      -0.02673093      -0.01068419 </v>
   <v>       0.11498469       0.11490077       0.04519018 </v>
   <v>       0.15216162       0.01397413      -0.21118733 </v>
   <v>      -0.00728052       0.03621890      -0.04398116 </v>
   <v>       0.01087765      -0.00459367      -0.14783286 </v>
   <v>       0.07246926       0.00759552       0.05134324 </v>
   <v>      -0.19241226       0.02251299       0.03892255 </v>
   <v>       0.24628997      -0.13796234       0.00710640 </v>
   <v>      -0.01833506       0.00966992      -0.06909930 </v>
   <v>      -0.12561322      -0.04766898      -0.10181377 </v>
   <v>      -0.21482428      -0.00150964      -0.01359389 </v>
   <v>       0.17139197       0.01241354      -0.03179840 </v>
   <v>       0.04121263      -0.27727376       0.01918312 </v>
   <v>      -0.02040984       0.02589740      -0.07667678 </v>
   <v>       0.02044743      -0.21481056       0.05657055 </v>
   <v>       0.10290129      -0.01065349      -0.00215290 </v>
   <v>      -0.09655108       0.00925994       0.00307550 </v>
   <v>      -0.13311598      -0.14639383      -0.06008158 </v>
   <v>      -0.03607666      -0.00297491      -0.04291910 </v>
   <v>       0.13080610       0.04951078      -0.01088536 </v>
   <v>      -0.36678164       0.01939222       0.21358346 </v>
   <v>      -0.02042102      -0.14646351      -0.01316832 </v>
   <v>      -0.16633074       0.05266532       0.01359457 </v>
   <v>       0.01351515       0.23456785       0.02778377 </v>
   <v>       0.11353841      -0.10029186       0.04670981 </v>
   <v>       0.02694620       0.22943903       0.04781713 </v>
   <v>       0.01198520      -0.08634103      -0.06389536 </v>
   <v>       0.06721925      -0.01807295      -0.01377915 </v>
   <v>       0.06748852       0.02028511       0.06524319 </v>
   <v>      -0.15309837       0.13197832      -0.05783660 </v>
   <v>       0.24770055       0.08715461       0.00582856 </v>
   <v>       0.13206690      -0.06579513      -0.01630630 </v>
   <v>      -0.11087012       0.05681227      -0.09638892 </v>
   <v>      -0.00146997       0.20555129      -0.02074959 </v>
   <v>       0.16832045       0.04241955       0.19788336 </v>
   <v>      -0.00189537      -0.01156089       0.25129087 </v>
  </varray>
  <varray name="stress" >
   <v>      -1.03127479       0.06804220       0.02671772 </v>
   <v>       0.06804220      -1.85944004       0.00077681 </v>
   <v>       0.02671772       0.00077683       0.61054135 </v>
  </varray>
  <energy>
   <i name="e_fr_energy">   -330.21570037 </i>
   <i name="e_wo_entrp">   -330.20941775 </i>
   <i name="e_0_energy">     -0.01256525 </i>
  </energy>
  <time name="totalsc">    4.62    4.70</time>
 </calculation>
 <calculation>
  <scstep>
   <time name="dav">    0.84    0.84</time>
   <time name="total">    0.91    0.91</time>
   <energy>
    <i name="alphaZ">     96.77598676 </i>
    <i name="ewald">  15034.85175328 </i>
    <i name="hartreedc"> -21233.61293967 </i>
    <i name="XCdc">    558.13662761 </i>
    <i name="pawpsdc">  16627.63713739 </i>
    <i name="pawaedc"> -16830.69672433 </i>
    <i name="eentropy">     -0.01281510 </i>
    <i name="bandstr">  -1746.87033108 </i>
    <i name="atom">   7163.56118773 </i>
    <i name="e_fr_energy">   -330.23011740 </i>
    <i name="e_wo_entrp">   -330.21730230 </i>
    <i name="e_0_energy">   -330.22370985 </i>
   </energy>
  </scstep>
  <scstep>
   <time name="diag">    0.20    0.20</time>
   <time name="diis">    0.37    0.37</time>
   <time name="orth">    0.05    0.05</time>
   <time name="total">    0.69    0.70</time>
   <energy>
    <i name="e_fr_energy">   -330.23494045 </i>
    <i name="e_wo_entrp">   -330.22216419 </i>
    <i name="e_0_energy">   -330.22855232 </i>
   </energy>
  </scstep>
  <scstep>
   <time name="diag">    0.20    0.20</time>
   <time name="diis">    0.39    0.39</time>
   <time name="orth">    0.05    0.05</time>
   <time name="total">    0.71    0.72</time>
   <energy>
    <i name="e_fr_energy">   -330.23454161 </i>
    <i name="e_wo_entrp">   -330.22175804 </i>
    <i name="e_0_energy">   -330.22814983 </i>
   </energy>
  </scstep>
  <scstep>
   <time name="diag">    0.20    0.20</time>
   <time name="diis">    0.37    0.37</time>
   <time name="orth">    0.05    0.05</time>
   <time name="total">    0.69    0.70</time>
   <energy>
    <i name="e_fr_energy">   -330.23445234 </i>
    <i name="e_wo_entrp">   -330.22166486 </i>
    <i name="e_0_energy">   -330.22805860 </i>
   </energy>
  </scstep>
  <scstep>
   <time name="diag">    0.20    0.20</time>
   <time name="diis">    0.38    0.38</time>
   <time name="orth">    0.05    0.05</time>
   <time name="total">    0.70    0.71</time>
   <energy>
    <i name="e_fr_energy">   -330.23443940 </i>
    <i name="e_wo_entrp">   -330.22165836 </i>
    <i name="e_0_energy">   -330.22804888 </i>
   </energy>
  </scstep>
  <scstep>
   <time name="diag">    0.29    0.29</time>
   <time name="diis">    0.39    0.39</time>
   <time name="orth">    0.05    0.05</time>
   <time name="total">    0.80    0.81</time>
   <energy>
    <i name="e_fr_energy">   -330.23444552 </i>
    <i name="e_wo_entrp">   -330.22166363 </i>
    <i name="e_0_energy">   -330.22805458 </i>
   </energy>
  </scstep>
  <scstep>
   <time name="diag">    0.31    0.31</time>
   <time name="diis">    0.30    0.30</time>
   <time name="orth">    0.05    0.05</time>
   <time name="total">    0.73    0.73</time>
   <energy>
    <i name="e_fr_energy">   -330.23444862 </i>
    <i name="e_wo_entrp">   -330.22166644 </i>
    <i name="e_0_energy">   -330.22805753 </i>
   </energy>
  </scstep>
  <scstep>
   <time name="diag">    0.20    0.20</time>
   <time name="diis">    0.24    0.24</time>
   <time name="orth">    0.05    0.05</time>
   <time name="total">    0.56    0.57</time>
   <energy>
    <i name="e_fr_energy">   -330.23445233 </i>
    <i name="e_wo_entrp">   -330.22167036 </i>
    <i name="e_0_energy">   -330.22806135 </i>
   </energy>
  </scstep>
  <scstep>
   <time name="diag">    0.20    0.20</time>
   <time name="diis">    0.24    0.24</time>
   <time name="orth">    0.05    0.05</time>
   <time name="total">    0.56    0.57</time>
   <energy>
    <i name="e_fr_energy">   -330.23445454 </i>
    <i name="e_wo_entrp">   -330.22167256 </i>
    <i name="e_0_energy">   -330.22806355 </i>
   </energy>
  </scstep>
  <scstep>
   <time name="diag">    0.20    0.20</time>
   <time name="diis">    0.23    0.23</time>
   <time name="orth">    0.05    0.05</time>
   <time name="total">    0.55    0.56</time>
   <energy>
    <i name="e_fr_energy">   -330.23445777 </i>
    <i name="e_wo_entrp">   -330.22167592 </i>
    <i name="e_0_energy">   -330.22806684 </i>
   </energy>
  </scstep>
  <scstep>
   <time name="diag">    0.20    0.20</time>
   <time name="diis">    0.21    0.21</time>
   <time name="orth">    0.05    0.05</time>
   <time name="total">    0.54    0.54</time>
   <energy>
    <i name="e_fr_energy">   -330.23445951 </i>
    <i name="e_wo_entrp">   -330.22167766 </i>
    <i name="e_0_energy">   -330.22806859 </i>
   </energy>
  </scstep>
  <scstep>
   <time name="diag">    0.21    0.21</time>
   <time name="diis">    0.21    0.21</time>
   <time name="orth">    0.05    0.05</time>
   <time name="total">    0.51    0.51</time>
   <energy>
    <i name="alphaZ">     96.77598676 </i>
    <i name="ewald">  15034.85175328 </i>
    <i name="hartreedc"> -21232.15220596 </i>
    <i name="XCdc">    558.09453837 </i>
    <i name="pawpsdc">  16618.56440110 </i>
    <i name="pawaedc"> -16821.61566320 </i>
    <i name="eentropy">     -0.01278185 </i>
    <i name="bandstr">  -1748.30167675 </i>
    <i name="atom">   7163.56118773 </i>
    <i name="e_fr_energy">   -330.23446051 </i>
    <i name="e_wo_entrp">   -330.22167866 </i>
    <i name="e_0_energy">   -330.22806958 </i>
   </energy>
  </scstep>
  <structure>
   <crystal>
    <varray name="basis" >
     <v>      12.80954784       0.00003301       0.00123088 </v>
     <v>       0.00001874       7.39428377      -0.00280468 </v>
     <v>       0.00144450      -0.00574280      14.93941502 </v>
    </varray>
    <i name="volume">   1415.02280149 </i>
    <varray name="rec_basis" >
     <v>       0.07806677      -0.00000020      -0.00000755 </v>
     <v>      -0.00000035       0.13523962       0.00005199 </v>
     <v>      -0.00000643       0.00002539       0.06693704 </v>
    </varray>
   </crystal>
   <varray name="positions" >
    <v>       0.16708255       0.16714371       0.25014591 </v>
    <v>      -0.00001594       0.00008665       0.25175953 </v>
    <v>       0.05570914       0.16727599       0.25117265 </v>
    <v>       0.22228129       0.00004218       0.25043894 </v>
    <v>       0.49975353       0.16785841       0.24364371 </v>
    <v>       0.33345595       0.00003931       0.24724767 </v>
    <v>       0.38871259       0.16628704       0.24465490 </v>
    <v>       0.55618159       0.00010468       0.24477244 </v>
    <v>       0.83281329       0.16725827       0.25028402 </v>
    <v>       0.66643001       0.00002929       0.24743169 </v>
    <v>       0.72150651       0.16709252       0.24831060 </v>
    <v>       0.88838993       0.00008163       0.25146696 </v>
    <v>       0.16661700       0.50007882       0.24848338 </v>
    <v>      -0.00000119       0.33375305       0.25111695 </v>
    <v>       0.05536942       0.49999578       0.25081564 </v>
    <v>       0.22278233       0.33424107       0.24760208 </v>
    <v>       0.33422667       0.33391870       0.24477911 </v>
    <v>       0.38973722       0.50011983       0.24235324 </v>
    <v>       0.55525607       0.33437967       0.24225446 </v>
    <v>       0.83347974       0.49999180       0.24796361 </v>
    <v>       0.66612876       0.33444631       0.24473573 </v>
    <v>       0.72262120       0.50006808       0.24436792 </v>
    <v>       0.88898269       0.33324163       0.25005520 </v>
    <v>       0.16705341       0.83300075       0.25020545 </v>
    <v>      -0.00000574       0.66636379       0.25116684 </v>
    <v>       0.05565529       0.83294931       0.25118873 </v>
    <v>       0.22280691       0.66585814       0.24773120 </v>
    <v>       0.49971747       0.83227444       0.24376921 </v>
    <v>       0.33424320       0.66617149       0.24489150 </v>
    <v>       0.38870776       0.83386150       0.24471605 </v>
    <v>       0.55518551       0.66564239       0.24237639 </v>
    <v>       0.83281659       0.83293890       0.25031312 </v>
    <v>       0.66619043       0.66568172       0.24488826 </v>
    <v>       0.72152560       0.83305853       0.24839885 </v>
    <v>       0.88893373       0.66691185       0.25011320 </v>
    <v>       0.49985716       0.50013480       0.23949577 </v>
    <v>       0.50148236       0.49106792       0.45244910 </v>
   </varray>
  </structure>
  <varray name="forces" >
   <v>       0.01747964      -0.06842247       0.00337531 </v>
   <v>       0.02483484       0.00266022      -0.01907054 </v>
   <v>      -0.00640246      -0.17827271       0.04679357 </v>
   <v>      -0.17133601       0.00692634      -0.19109308 </v>
   <v>       0.03099945      -0.04746048      -0.03632166 </v>
   <v>       0.06168028       0.01575068      -0.08973924 </v>
   <v>       0.15085237       0.05578117       0.02609163 </v>
   <v>      -0.37499712      -0.02106324       0.01477571 </v>
   <v>       0.05525603      -0.10455193      -0.00921723 </v>
   <v>       0.07038311       0.01826677      -0.02430631 </v>
   <v>       0.05472035       0.07778064      -0.08801835 </v>
   <v>       0.00132884       0.00189895      -0.01566324 </v>
   <v>       0.09629422      -0.01480346       0.03432414 </v>
   <v>      -0.03693041      -0.13660307      -0.01714319 </v>
   <v>       0.17133450       0.03669204      -0.06346050 </v>
   <v>      -0.00500297       0.00835390       0.05276355 </v>
   <v>      -0.04088195      -0.02488166      -0.02921550 </v>
   <v>       0.12648493      -0.02541114       0.05875596 </v>
   <v>      -0.01751621      -0.00684203      -0.00432356 </v>
   <v>      -0.18635314       0.03152817       0.01737840 </v>
   <v>      -0.12683341      -0.02669798      -0.04590493 </v>
   <v>       0.16693057      -0.01036175       0.20498469 </v>
   <v>      -0.07243557      -0.01041675      -0.01870795 </v>
   <v>       0.02803095       0.06120542       0.00175468 </v>
   <v>      -0.05384164       0.12884873      -0.01677098 </v>
   <v>       0.01722853       0.13880550       0.05234313 </v>
   <v>      -0.02750829       0.00900993       0.03344172 </v>
   <v>       0.05667838       0.05361940      -0.04515979 </v>
   <v>      -0.05422172       0.05967860      -0.03233538 </v>
   <v>       0.15215806      -0.07277309       0.03334306 </v>
   <v>       0.04762959       0.06911166      -0.00299666 </v>
   <v>       0.05300942       0.08672582      -0.00788490 </v>
   <v>      -0.18978205       0.03224786      -0.05398654 </v>
   <v>       0.04650311      -0.08272538      -0.08419384 </v>
   <v>      -0.03853658      -0.01921718      -0.02596022 </v>
   <v>      -0.02617154      -0.03406258       0.10659664 </v>
   <v>      -0.00106609      -0.01032492       0.23475142 </v>
  </varray>
  <varray name="stress" >
   <v>      -2.17184416      -0.00946004      -0.01473328 </v>
   <v>      -0.00946005      -1.53197964       0.00874928 </v>
   <v>      -0.01473330       0.00874930       0.56825823 </v>
  </varray>
  <energy>
   <i name="e_fr_energy">   -330.23446051 </i>
   <i name="e_wo_entrp">   -330.22806958 </i>
   <i name="e_0_energy">     -0.01278185 </i>
  </energy>
  <time name="totalsc">    8.72    8.79</time>
 </calculation>
 <calculation>
  <scstep>
   <time name="dav">    0.84    0.84</time>
   <time name="total">    0.91    0.92</time>
   <energy>
    <i name="alphaZ">     96.77598676 </i>
    <i name="ewald">  15020.58844967 </i>
    <i name="hartreedc"> -21218.40305267 </i>
    <i name="XCdc">    558.09148723 </i>
    <i name="pawpsdc">  16618.56156653 </i>
    <i name="pawaedc"> -16821.61257219 </i>
    <i name="eentropy">     -0.01282196 </i>
    <i name="bandstr">  -1747.78535844 </i>
    <i name="atom">   7163.56118773 </i>
    <i name="e_fr_energy">   -330.23512733 </i>
    <i name="e_wo_entrp">   -330.22230538 </i>
    <i name="e_0_energy">   -330.22871636 </i>
   </energy>
  </scstep>
  <scstep>
   <time name="diag">    0.20    0.20</time>
   <time name="diis">    0.34    0.37</time>
   <time name="orth">    0.05    0.05</time>
   <time name="total">    0.66    0.70</time>
   <energy>
    <i name="e_fr_energy">   -330.23544442 </i>
    <i name="e_wo_entrp">   -330.22263113 </i>
    <i name="e_0_energy">   -330.22903778 </i>
   </energy>
  </scstep>
  <scstep>
   <time name="diag">    0.20    0.20</time>
   <time name="diis">    0.35    0.40</time>
   <time name="orth">    0.05    0.05</time>
   <time name="total">    0.67    0.73</time>
   <energy>
    <i name="e_fr_energy">   -330.23541169 </i>
    <i name="e_wo_entrp">   -330.22259619 </i>
    <i name="e_0_energy">   -330.22900394 </i>
   </energy>
  </scstep>
  <scstep>
   <time name="diag">    0.20    0.20</time>
   <time name="diis">    0.38    0.38</time>
   <time name="orth">    0.05    0.05</time>
   <time name="total">    0.70    0.70</time>
   <energy>
    <i name="e_fr_energy">   -330.23540889 </i>
    <i name="e_wo_entrp">   -330.22259338 </i>
    <i name="e_0_energy">   -330.22900113 </i>
   </energy>
  </scstep>
  <scstep>
   <time name="diag">    0.20    0.20</time>
   <time name="diis">    0.33    0.33</time>
   <time name="orth">    0.05    0.05</time>
   <time name="total">    0.62    0.62</time>
   <energy>
    <i name="alphaZ">     96.77598676 </i>
    <i name="ewald">  15020.58844967 </i>
    <i name="hartreedc"> -21218.06120574 </i>
    <i name="XCdc">    558.08038782 </i>
    <i name="pawpsdc">  16616.08190824 </i>
    <i name="pawaedc"> -16819.13132312 </i>
    <i name="eentropy">     -0.01281459 </i>
    <i name="bandstr">  -1748.11798496 </i>
    <i name="atom">   7163.56118773 </i>
    <i name="e_fr_energy">   -330.23540817 </i>
    <i name="e_wo_entrp">   -330.22259358 </i>
    <i name="e_0_energy">   -330.22900088 </i>
   </energy>
  </scstep>
  <structure>
   <crystal>
    <varray name="basis" >
     <v>      12.81083259       0.00005034       0.00125795 </v>
     <v>       0.00002874       7.39418162      -0.00282846 </v>
     <v>       0.00147633      -0.00579124      14.93812322 </v>
    </varray>
    <i name="volume">   1415.02280149 </i>
    <varray name="rec_basis" >
     <v>       0.07805894      -0.00000031      -0.00000771 </v>
     <v>      -0.00000054       0.13524149       0.00005243 </v>
     <v>      -0.00000657       0.00002561       0.06694282 </v>
    </varray>
   </crystal>
   <varray name="positions" >
    <v>       0.16704078       0.16708622       0.25012199 </v>
    <v>      -0.00004084       0.00007250       0.25182612 </v>
    <v>       0.05574327       0.16739007       0.25122146 </v>
    <v>       0.22237324       0.00004200       0.25032919 </v>
    <v>       0.49972336       0.16788054       0.24358746 </v>
    <v>       0.33344386       0.00003296       0.24706380 </v>
    <v>       0.38869106       0.16625022       0.24461224 </v>
    <v>       0.55621025       0.00012093       0.24465808 </v>
    <v>       0.83283856       0.16719430       0.25026892 </v>
    <v>       0.66637422       0.00002489       0.24721699 </v>
    <v>       0.72146819       0.16701157       0.24820768 </v>
    <v>       0.88833574       0.00007194       0.25148193 </v>
    <v>       0.16666595       0.50009608       0.24837332 </v>
    <v>       0.00003099       0.33368901       0.25117513 </v>
    <v>       0.05532060       0.49999244       0.25078596 </v>
    <v>       0.22279873       0.33408797       0.24757061 </v>
    <v>       0.33427735       0.33388417       0.24481165 </v>
    <v>       0.38967633       0.50014234       0.24238150 </v>
    <v>       0.55523243       0.33428749       0.24225742 </v>
    <v>       0.83350920       0.49998475       0.24786326 </v>
    <v>       0.66617936       0.33441716       0.24477012 </v>
    <v>       0.72247855       0.50008806       0.24440610 </v>
    <v>       0.88900515       0.33312853       0.25005060 </v>
    <v>       0.16701978       0.83305031       0.25018103 </v>
    <v>       0.00002224       0.66641966       0.25123140 </v>
    <v>       0.05568572       0.83285128       0.25123885 </v>
    <v>       0.22283325       0.66601653       0.24769782 </v>
    <v>       0.49968597       0.83222880       0.24370483 </v>
    <v>       0.33428580       0.66618579       0.24491661 </v>
    <v>       0.38868359       0.83391582       0.24467754 </v>
    <v>       0.55513700       0.66569575       0.24237300 </v>
    <v>       0.83284006       0.83298372       0.25029375 </v>
    <v>       0.66625767       0.66571038       0.24492222 </v>
    <v>       0.72149487       0.83314338       0.24829966 </v>
    <v>       0.88895188       0.66705875       0.25010567 </v>
    <v>       0.49991998       0.50017784       0.23971252 </v>
    <v>       0.50147592       0.49103586       0.45316360 </v>
   </varray>
  </structure>
  <varray name="forces" >
   <v>       0.07447707      -0.06126329       0.00614714 </v>
   <v>       0.04652405       0.01985219      -0.02022397 </v>
   <v>      -0.04748597      -0.27020051       0.04798236 </v>
   <v>      -0.25663325      -0.00071991      -0.18388837 </v>
   <v>       0.04164168      -0.07077080      -0.03772318 </v>
   <v>       0.07150454       0.01940651      -0.07057243 </v>
   <v>       0.17729248       0.06600274       0.02059867 </v>
   <v>      -0.43037903      -0.04007924       0.00950365 </v>
   <v>       0.00148634      -0.09077757      -0.01360600 </v>
   <v>       0.09740257       0.02661750      -0.00116040 </v>
   <v>       0.10172063       0.10653756      -0.08958124 </v>
   <v>       0.06084761       0.00423856      -0.01311124 </v>
   <v>       0.06694431      -0.02453562       0.05313035 </v>
   <v>      -0.05813640      -0.10281197      -0.03013194 </v>
   <v>       0.22504077       0.04018612      -0.06043399 </v>
   <v>      -0.00565805       0.06998904       0.04792412 </v>
   <v>      -0.07740989      -0.02835714      -0.03906338 </v>
   <v>       0.18933355      -0.03401694       0.07447357 </v>
   <v>       0.01407291       0.03024134       0.01047530 </v>
   <v>      -0.22253308       0.04061061       0.03890577 </v>
   <v>      -0.20006382      -0.04915340      -0.05675192 </v>
   <v>       0.30069075      -0.01797191       0.20060037 </v>
   <v>      -0.08528074       0.02833690      -0.02053190 </v>
   <v>       0.08168640       0.06552210      -0.00136847 </v>
   <v>      -0.06830070       0.10201003      -0.03481451 </v>
   <v>      -0.00851136       0.20815119       0.04862352 </v>
   <v>      -0.04628438      -0.05471070       0.03517580 </v>
   <v>       0.06944845       0.09282069      -0.04210564 </v>
   <v>      -0.08504571       0.08270367      -0.03737079 </v>
   <v>       0.17525923      -0.10210592       0.02397902 </v>
   <v>       0.11503930       0.04978874       0.01372331 </v>
   <v>       0.00471057       0.08938807      -0.01145104 </v>
   <v>      -0.28135328       0.06334816      -0.06601168 </v>
   <v>       0.08656940      -0.11341889      -0.08699075 </v>
   <v>      -0.04919929      -0.08145940      -0.02735543 </v>
   <v>      -0.07909747      -0.05437949       0.08092114 </v>
   <v>      -0.00032017      -0.00901903       0.23208421 </v>
  </varray>
  <varray name="stress" >
   <v>      -2.43171134      -0.05681502      -0.01901118 </v>
   <v>      -0.05681501      -1.45122861       0.00343146 </v>
   <v>      -0.01901119       0.00343144       0.55398889 </v>
  </varray>
  <energy>
   <i name="e_fr_energy">   -330.23540817 </i>
   <i name="e_wo_entrp">   -330.22900088 </i>
   <i name="e_0_energy">     -0.01281459 </i>
  </energy>
  <time name="totalsc">    4.48    4.59</time>
 </calculation>
 <calculation>
  <scstep>
   <time name="dav">    0.85    0.85</time>
   <time name="total">    0.92    0.93</time>
   <energy>
    <i name="alphaZ">     96.77598676 </i>
    <i name="ewald">  15007.96595692 </i>
    <i name="hartreedc"> -21202.28656607 </i>
    <i name="XCdc">    558.07335728 </i>
    <i name="pawpsdc">  16615.97930888 </i>
    <i name="pawaedc"> -16819.02787338 </i>
    <i name="eentropy">     -0.01273333 </i>
    <i name="bandstr">  -1751.27806816 </i>
    <i name="atom">   7163.56118773 </i>
    <i name="e_fr_energy">   -330.24944336 </i>
    <i name="e_wo_entrp">   -330.23671003 </i>
    <i name="e_0_energy">   -330.24307670 </i>
   </energy>
  </scstep>
  <scstep>
   <time name="diag">    0.20    0.20</time>
   <time name="diis">    0.37    0.37</time>
   <time name="orth">    0.05    0.05</time>
   <time name="total">    0.69    0.70</time>
   <energy>
    <i name="e_fr_energy">   -330.25398184 </i>
    <i name="e_wo_entrp">   -330.24120547 </i>
    <i name="e_0_energy">   -330.24759365 </i>
   </energy>
  </scstep>
  <scstep>
   <time name="diag">    0.20    0.20</time>
   <time name="diis">    0.39    0.39</time>
   <time name="orth">    0.05    0.05</time>
   <time name="total">    0.71    0.72</time>
   <energy>
    <i name="e_fr_energy">   -330.25348179 </i>
    <i name="e_wo_entrp">   -330.24069132 </i>
    <i name="e_0_energy">   -330.24708656 </i>
   </energy>
  </scstep>
  <scstep>
   <time name="diag">    0.20    0.20</time>
   <time name="diis">    0.37    0.37</time>
   <time name="orth">    0.05    0.05</time>
   <time name="total">    0.70    0.70</time>
   <energy>
    <i name="e_fr_energy">   -330.25334614 </i>
    <i name="e_wo_entrp">   -330.24055522 </i>
    <i name="e_0_energy">   -330.24695068 </i>
   </energy>
  </scstep>
  <scstep>
   <time name="diag">    0.20    0.20</time>
   <time name="diis">    0.39    0.39</time>
   <time name="orth">    0.05    0.05</time>
   <time name="total">    0.71    0.72</time>
   <energy>
    <i name="e_fr_energy">   -330.25332352 </i>
    <i name="e_wo_entrp">   -330.24053604 </i>
    <i name="e_0_energy">   -330.24692978 </i>
   </energy>
  </scstep>
  <scstep>
   <time name="diag">    0.20    0.20</time>
   <time name="diis">    0.37    0.37</time>
   <time name="orth">    0.05    0.05</time>
   <time name="total">    0.69    0.70</time>
   <energy>
    <i name="e_fr_energy">   -330.25332458 </i>
    <i name="e_wo_entrp">   -330.24053741 </i>
    <i name="e_0_energy">   -330.24693099 </i>
   </energy>
  </scstep>
  <scstep>
   <time name="diag">    0.20    0.20</time>
   <time name="diis">    0.30    0.30</time>
   <time name="orth">    0.05    0.05</time>
   <time name="total">    0.62    0.63</time>
   <energy>
    <i name="e_fr_energy">   -330.25332812 </i>
    <i name="e_wo_entrp">   -330.24054104 </i>
    <i name="e_0_energy">   -330.24693458 </i>
   </energy>
  </scstep>
  <scstep>
   <time name="diag">    0.20    0.20</time>
   <time name="diis">    0.18    0.27</time>
   <time name="orth">    0.05    0.05</time>
   <time name="total">    0.50    0.60</time>
   <energy>
    <i name="e_fr_energy">   -330.25333187 </i>
    <i name="e_wo_entrp">   -330.24054510 </i>
    <i name="e_0_energy">   -330.24693849 </i>
   </energy>
  </scstep>
  <scstep>
   <time name="diag">    0.20    0.20</time>
   <time name="diis">    0.24    0.24</time>
   <time name="orth">    0.05    0.05</time>
   <time name="total">    0.65    0.65</time>
   <energy>
    <i name="e_fr_energy">   -330.25333760 </i>
    <i name="e_wo_entrp">   -330.24055099 </i>
    <i name="e_0_energy">   -330.24694430 </i>
   </energy>
  </scstep>
  <scstep>
   <time name="diag">    0.20    0.20</time>
   <time name="diis">    0.24    0.24</time>
   <time name="orth">    0.05    0.05</time>
   <time name="total">    0.58    0.59</time>
   <energy>
    <i name="e_fr_energy">   -330.25334082 </i>
    <i name="e_wo_entrp">   -330.24055435 </i>
    <i name="e_0_energy">   -330.24694758 </i>
   </energy>
  </scstep>
  <scstep>
   <time name="diag">    0.20    0.20</time>
   <time name="diis">    0.22    0.23</time>
   <time name="orth">    0.05    0.05</time>
   <time name="total">    0.55    0.55</time>
   <energy>
    <i name="e_fr_energy">   -330.25334332 </i>
    <i name="e_wo_entrp">   -330.24055688 </i>
    <i name="e_0_energy">   -330.24695010 </i>
   </energy>
  </scstep>
  <scstep>
   <time name="diag">    0.20    0.20</time>
   <time name="diis">    0.20    0.20</time>
   <time name="orth">    0.05    0.05</time>
   <time name="total">    0.52    0.52</time>
   <energy>
    <i name="e_fr_energy">   -330.25334590 </i>
    <i name="e_wo_entrp">   -330.24055943 </i>
    <i name="e_0_energy">   -330.24695267 </i>
   </energy>
  </scstep>
  <scstep>
   <time name="diag">    0.20    0.20</time>
   <time name="diis">    0.18    0.18</time>
   <time name="orth">    0.05    0.05</time>
   <time name="total">    0.50    0.51</time>
   <energy>
    <i name="e_fr_energy">   -330.25334721 </i>
    <i name="e_wo_entrp">   -330.24056075 </i>
    <i name="e_0_energy">   -330.24695398 </i>
   </energy>
  </scstep>
  <scstep>
   <time name="diag">    0.20    0.20</time>
   <time name="diis">    0.19    0.19</time>
   <time name="orth">    0.05    0.05</time>
   <time name="total">    0.52    0.52</time>
   <energy>
    <i name="e_fr_energy">   -330.25334823 </i>
    <i name="e_wo_entrp">   -330.24056177 </i>
    <i name="e_0_energy">   -330.24695500 </i>
   </energy>
  </scstep>
  <scstep>
   <time name="diag">    0.20    0.20</time>
   <time name="diis">    0.17    0.17</time>
   <time name="orth">    0.05    0.05</time>
   <time name="total">    0.46    0.46</time>
   <energy>
    <i name="alphaZ">     96.77598676 </i>
    <i name="ewald">  15007.96595692 </i>
    <i name="hartreedc"> -21205.64897675 </i>
    <i name="XCdc">    558.16090206 </i>
    <i name="pawpsdc">  16635.00580614 </i>
    <i name="pawaedc"> -16838.05737255 </i>
    <i name="eentropy">     -0.01278646 </i>
    <i name="bandstr">  -1748.00405227 </i>
    <i name="atom">   7163.56118773 </i>
    <i name="e_fr_energy">   -330.25334842 </i>
    <i name="e_wo_entrp">   -330.24056196 </i>
    <i name="e_0_energy">   -330.24695519 </i>
   </energy>
  </scstep>
  <structure>
   <crystal>
    <varray name="basis" >
     <v>      12.80678141      -0.00024176       0.00122740 </v>
     <v>      -0.00013984       7.39266285      -0.00289260 </v>
     <v>       0.00143961      -0.00591670      14.94591859 </v>
    </varray>
    <i name="volume">   1415.02280149 </i>
    <varray name="rec_basis" >
     <v>       0.07808363       0.00000147      -0.00000752 </v>
     <v>       0.00000255       0.13526928       0.00005355 </v>
     <v>      -0.00000641       0.00002618       0.06690791 </v>
    </varray>
   </crystal>
   <varray name="positions" >
    <v>       0.16702656       0.16674225       0.25005568 </v>
    <v>      -0.00004600       0.00008190       0.25200648 </v>
    <v>       0.05577566       0.16701739       0.25143724 </v>
    <v>       0.22226048       0.00003930       0.24974238 </v>
    <v>       0.49969420       0.16775877       0.24336201 </v>
    <v>       0.33351739       0.00006538       0.24639729 </v>
    <v>       0.38889967       0.16631338       0.24450689 </v>
    <v>       0.55563032       0.00006358       0.24431479 </v>
    <v>       0.83291951       0.16675061       0.25020373 </v>
    <v>       0.66635201       0.00008288       0.24654708 </v>
    <v>       0.72150706       0.16704646       0.24776790 </v>
    <v>       0.88826166       0.00005318       0.25151107 </v>
    <v>       0.16692239       0.50008374       0.24810152 </v>
    <v>       0.00004075       0.33321270       0.25131600 </v>
    <v>       0.05551854       0.50009020       0.25061299 </v>
    <v>       0.22284094       0.33379998       0.24753659 </v>
    <v>       0.33431477       0.33370026       0.24486086 </v>
    <v>       0.38978119       0.50012085       0.24256871 </v>
    <v>       0.55518075       0.33408201       0.24228059 </v>
    <v>       0.83325491       0.50007225       0.24760279 </v>
    <v>       0.66602583       0.33419394       0.24480150 </v>
    <v>       0.72250200       0.50010203       0.24479234 </v>
    <v>       0.88894247       0.33285279       0.25000892 </v>
    <v>       0.16704212       0.83338107       0.25010319 </v>
    <v>       0.00000317       0.66686831       0.25138603 </v>
    <v>       0.05576720       0.83310684       0.25145980 </v>
    <v>       0.22284329       0.66636221       0.24764078 </v>
    <v>       0.49969589       0.83233670       0.24344830 </v>
    <v>       0.33428616       0.66645304       0.24494501 </v>
    <v>       0.38888082       0.83380988       0.24458956 </v>
    <v>       0.55516483       0.66599598       0.24238078 </v>
    <v>       0.83292042       0.83336400       0.25021820 </v>
    <v>       0.66602956       0.66597015       0.24494000 </v>
    <v>       0.72153381       0.83310191       0.24787483 </v>
    <v>       0.88893189       0.66729659       0.25004573 </v>
    <v>       0.49999253       0.50016545       0.24049514 </v>
    <v>       0.50145532       0.49091202       0.45569731 </v>
   </varray>
  </structure>
  <varray name="forces" >
   <v>       0.08366226       0.05257489      -0.00993331 </v>
   <v>       0.03529203      -0.01284569      -0.03376819 </v>
   <v>      -0.06864334      -0.18995104       0.03371536 </v>
   <v>      -0.07747508       0.01668097      -0.12514725 </v>
   <v>       0.00657590      -0.02720911      -0.01681940 </v>
   <v>       0.04704630       0.00299028      -0.00833704 </v>
   <v>      -0.00543785       0.01519374      -0.00963538 </v>
   <v>       0.03243582      -0.00304406      -0.01699516 </v>
   <v>      -0.08568373       0.08004189      -0.03364037 </v>
   <v>      -0.04211672      -0.00405755       0.02191694 </v>
   <v>       0.04536124       0.00912888      -0.07081587 </v>
   <v>       0.17373050       0.00513268      -0.00521848 </v>
   <v>      -0.03943509       0.00192172       0.10008288 </v>
   <v>      -0.02514106       0.11268295      -0.05357691 </v>
   <v>       0.11631985      -0.01669572      -0.02632364 </v>
   <v>       0.01205507       0.10721557       0.01947609 </v>
   <v>      -0.04686924       0.03105125      -0.03890141 </v>
   <v>       0.11676529      -0.01347527       0.10046740 </v>
   <v>       0.06487272       0.10296775       0.05369284 </v>
   <v>      -0.00529513       0.00139016       0.10363918 </v>
   <v>      -0.08536032       0.04586342      -0.05344219 </v>
   <v>       0.09674787      -0.01385703       0.11224905 </v>
   <v>      -0.06505246       0.10834730      -0.01869400 </v>
   <v>       0.05925812      -0.05077075      -0.00710360 </v>
   <v>      -0.00571582      -0.07811037      -0.05887335 </v>
   <v>      -0.07060821       0.19447009       0.03980271 </v>
   <v>       0.00215256      -0.11190965       0.01130862 </v>
   <v>       0.01088828       0.03207402      -0.01972784 </v>
   <v>      -0.03763740      -0.02729417      -0.03882344 </v>
   <v>       0.00823810      -0.01213071      -0.01234832 </v>
   <v>       0.08377002      -0.06010211       0.04551151 </v>
   <v>      -0.08088558      -0.08776468      -0.03008446 </v>
   <v>      -0.09058034      -0.05148195      -0.05963427 </v>
   <v>       0.02290088       0.00692944      -0.07977568 </v>
   <v>      -0.06782509      -0.11594468      -0.01662379 </v>
   <v>      -0.11421259      -0.03933945      -0.00410603 </v>
   <v>      -0.00409775      -0.01067300       0.20648680 </v>
  </varray>
  <varray name="stress" >
   <v>      -1.56008749       0.04470915      -0.01851397 </v>
   <v>       0.04470913      -0.77391323       0.00398259 </v>
   <v>      -0.01851396       0.00398256       0.53465134 </v>
  </varray>
  <energy>
   <i name="e_fr_energy">   -330.25334842 </i>
   <i name="e_wo_entrp">   -330.24695519 </i>
   <i name="e_0_energy">     -0.01278646 </i>
  </energy>
  <time name="totalsc">   10.09   10.27</time>
 </calculation>
 <calculation>
  <scstep>
   <time name="dav">    0.84    0.84</time>
   <time name="total">    0.91    0.92</time>
   <energy>
    <i name="alphaZ">     96.77598676 </i>
    <i name="ewald">  15001.64848267 </i>
    <i name="hartreedc"> -21197.75742278 </i>
    <i name="XCdc">    558.15732979 </i>
    <i name="pawpsdc">  16635.00357080 </i>
    <i name="pawaedc"> -16838.05505593 </i>
    <i name="eentropy">     -0.01274189 </i>
    <i name="bandstr">  -1749.57619827 </i>
    <i name="atom">   7163.56118773 </i>
    <i name="e_fr_energy">   -330.25486112 </i>
    <i name="e_wo_entrp">   -330.24211923 </i>
    <i name="e_0_energy">   -330.24849017 </i>
   </energy>
  </scstep>
  <scstep>
   <time name="diag">    0.20    0.20</time>
   <time name="diis">    0.37    0.38</time>
   <time name="orth">    0.05    0.05</time>
   <time name="total">    0.69    0.70</time>
   <energy>
    <i name="e_fr_energy">   -330.25583594 </i>
    <i name="e_wo_entrp">   -330.24307266 </i>
    <i name="e_0_energy">   -330.24945430 </i>
   </energy>
  </scstep>
  <scstep>
   <time name="diag">    0.20    0.20</time>
   <time name="diis">    0.37    0.39</time>
   <time name="orth">    0.05    0.05</time>
   <time name="total">    0.69    0.72</time>
   <energy>
    <i name="e_fr_energy">   -330.25570021 </i>
    <i name="e_wo_entrp">   -330.24292760 </i>
    <i name="e_0_energy">   -330.24931390 </i>
   </energy>
  </scstep>
  <scstep>
   <time name="diag">    0.19    0.20</time>
   <time name="diis">    0.37    0.37</time>
   <time name="orth">    0.05    0.05</time>
   <time name="total">    0.71    0.73</time>
   <energy>
    <i name="e_fr_energy">   -330.25568098 </i>
    <i name="e_wo_entrp">   -330.24290960 </i>
    <i name="e_0_energy">   -330.24929529 </i>
   </energy>
  </scstep>
  <scstep>
   <time name="diag">    0.20    0.20</time>
   <time name="diis">    0.38    0.38</time>
   <time name="orth">    0.05    0.05</time>
   <time name="total">    0.70    0.71</time>
   <energy>
    <i name="e_fr_energy">   -330.25567684 </i>
    <i name="e_wo_entrp">   -330.24290738 </i>
    <i name="e_0_energy">   -330.24929211 </i>
   </energy>
  </scstep>
  <scstep>
   <time name="diag">    0.20    0.20</time>
   <time name="diis">    0.33    0.33</time>
   <time name="orth">    0.05    0.05</time>
   <time name="total">    0.62    0.62</time>
   <energy>
    <i name="alphaZ">     96.77598676 </i>
    <i name="ewald">  15001.64848267 </i>
    <i name="hartreedc"> -21199.21360728 </i>
    <i name="XCdc">    558.19965322 </i>
    <i name="pawpsdc">  16644.84857946 </i>
    <i name="pawaedc"> -16847.90121981 </i>
    <i name="eentropy">     -0.01276948 </i>
    <i name="bandstr">  -1748.16197083 </i>
    <i name="atom">   7163.56118773 </i>
    <i name="e_fr_energy">   -330.25567755 </i>
    <i name="e_wo_entrp">   -330.24290807 </i>
    <i name="e_0_energy">   -330.24929281 </i>
   </energy>
  </scstep>
  <structure>
   <crystal>
    <varray name="basis" >
     <v>      12.80474608      -0.00038855       0.00121205 </v>
     <v>      -0.00022457       7.39189995      -0.00292484 </v>
     <v>       0.00142115      -0.00597974      14.94983709 </v>
    </varray>
    <i name="volume">   1415.02280149 </i>
    <varray name="rec_basis" >
     <v>       0.07809604       0.00000237      -0.00000742 </v>
     <v>       0.00000410       0.13528324       0.00005411 </v>
     <v>      -0.00000633       0.00002647       0.06689037 </v>
    </varray>
   </crystal>
   <varray name="positions" >
    <v>       0.16701941       0.16656935       0.25002238 </v>
    <v>      -0.00004860       0.00008663       0.25209708 </v>
    <v>       0.05579195       0.16683006       0.25154563 </v>
    <v>       0.22220379       0.00003794       0.24944762 </v>
    <v>       0.49967954       0.16769756       0.24324876 </v>
    <v>       0.33355436       0.00008167       0.24606250 </v>
    <v>       0.38900455       0.16634514       0.24445397 </v>
    <v>       0.55533877       0.00003474       0.24414235 </v>
    <v>       0.83296020       0.16652758       0.25017098 </v>
    <v>       0.66634085       0.00011203       0.24621058 </v>
    <v>       0.72152660       0.16706399       0.24754700 </v>
    <v>       0.88822442       0.00004375       0.25152570 </v>
    <v>       0.16705131       0.50007754       0.24796500 </v>
    <v>       0.00004566       0.33297328       0.25138676 </v>
    <v>       0.05561804       0.50013935       0.25052611 </v>
    <v>       0.22286216       0.33365522       0.24751950 </v>
    <v>       0.33433357       0.33360781       0.24488558 </v>
    <v>       0.38983390       0.50011005       0.24266275 </v>
    <v>       0.55515476       0.33397871       0.24229222 </v>
    <v>       0.83312707       0.50011622       0.24747196 </v>
    <v>       0.66594865       0.33408174       0.24481726 </v>
    <v>       0.72251380       0.50010906       0.24498635 </v>
    <v>       0.88891095       0.33271418       0.24998799 </v>
    <v>       0.16705335       0.83354733       0.25006410 </v>
    <v>      -0.00000641       0.66709383       0.25146370 </v>
    <v>       0.05580816       0.83323530       0.25157079 </v>
    <v>       0.22284834       0.66653598       0.24761213 </v>
    <v>       0.49970088       0.83239093       0.24331944 </v>
    <v>       0.33428635       0.66658738       0.24495927 </v>
    <v>       0.38897997       0.83375663       0.24454537 </v>
    <v>       0.55517883       0.66614690       0.24238468 </v>
    <v>       0.83296082       0.83355516       0.25018025 </v>
    <v>       0.66591488       0.66610073       0.24494894 </v>
    <v>       0.72155339       0.83308106       0.24766144 </v>
    <v>       0.88892184       0.66741614       0.25001562 </v>
    <v>       0.50002900       0.50015923       0.24088825 </v>
    <v>       0.50144496       0.49084980       0.45697001 </v>
   </varray>
  </structure>
  <varray name="forces" >
   <v>       0.08332557       0.10929680      -0.02204313 </v>
   <v>       0.01939109      -0.03788932      -0.03306403 </v>
   <v>      -0.07691150      -0.15409939       0.02642504 </v>
   <v>       0.01856767       0.02227403      -0.09622150 </v>
   <v>      -0.00698303       0.00348368      -0.00550600 </v>
   <v>       0.04126613      -0.01039632       0.03899373 </v>
   <v>      -0.09362863      -0.00570323      -0.03053645 </v>
   <v>       0.26217019       0.01218107      -0.01840256 </v>
   <v>      -0.14308228       0.19204609      -0.04011001 </v>
   <v>      -0.10395202      -0.02121532       0.03730482 </v>
   <v>       0.02322674      -0.03732971      -0.05779004 </v>
   <v>       0.23119981       0.00376831      -0.00286537 </v>
   <v>      -0.09400232       0.01099113       0.11578891 </v>
   <v>      -0.01068666       0.20985904      -0.06611502 </v>
   <v>       0.06231754      -0.03996381      -0.01012409 </v>
   <v>       0.02349044       0.11933105       0.00624736 </v>
   <v>      -0.03350660       0.06741154      -0.04609972 </v>
   <v>       0.07861272       0.00592255       0.11028828 </v>
   <v>       0.08516470       0.13674237       0.06847535 </v>
   <v>       0.09809960      -0.01761661       0.14162738 </v>
   <v>      -0.02454871       0.09921165      -0.05133297 </v>
   <v>      -0.01029082      -0.00098688       0.07288663 </v>
   <v>      -0.05577155       0.13831769      -0.02079413 </v>
   <v>       0.04347106      -0.10651302      -0.01849461 </v>
   <v>       0.02569356      -0.16779713      -0.07881635 </v>
   <v>      -0.10148627       0.18282322       0.03159851 </v>
   <v>       0.02312368      -0.15326884      -0.00354600 </v>
   <v>      -0.02508806       0.00311590      -0.00465725 </v>
   <v>      -0.01451301      -0.07832838      -0.03897877 </v>
   <v>      -0.07141319       0.02540466      -0.03690062 </v>
   <v>       0.07241270      -0.11432627       0.06545892 </v>
   <v>      -0.12989983      -0.17745530      -0.03555898 </v>
   <v>       0.00745886      -0.10155466      -0.05520582 </v>
   <v>      -0.00570653       0.05743560      -0.06822766 </v>
   <v>      -0.06335441      -0.13448201      -0.01717542 </v>
   <v>      -0.13132049      -0.03112396      -0.04977822 </v>
   <v>      -0.00284616      -0.00956620       0.19324983 </v>
  </varray>
  <varray name="stress" >
   <v>      -1.14434464       0.07994026      -0.04060175 </v>
   <v>       0.07994027      -0.43765161      -0.01173452 </v>
   <v>      -0.04060170      -0.01173449       0.52230666 </v>
  </varray>
  <energy>
   <i name="e_fr_energy">   -330.25567755 </i>
   <i name="e_wo_entrp">   -330.24929281 </i>
   <i name="e_0_energy">     -0.01276948 </i>
  </energy>
  <time name="totalsc">    5.14    5.24</time>
 </calculation>
 <calculation>
  <scstep>
   <time name="dav">    0.84    0.84</time>
   <time name="total">    0.91    0.92</time>
   <energy>
    <i name="alphaZ">     96.77598676 </i>
    <i name="ewald">  15010.75385701 </i>
    <i name="hartreedc"> -21203.58225810 </i>
    <i name="XCdc">    558.19813641 </i>
    <i name="pawpsdc">  16644.79584398 </i>
    <i name="pawaedc"> -16847.84861796 </i>
    <i name="eentropy">     -0.01257346 </i>
    <i name="bandstr">  -1752.90544114 </i>
    <i name="atom">   7163.56118773 </i>
    <i name="e_fr_energy">   -330.26387877 </i>
    <i name="e_wo_entrp">   -330.25130532 </i>
    <i name="e_0_energy">   -330.25759204 </i>
   </energy>
  </scstep>
  <scstep>
   <time name="diag">    0.20    0.20</time>
   <time name="diis">    0.37    0.37</time>
   <time name="orth">    0.05    0.05</time>
   <time name="total">    0.70    0.70</time>
   <energy>
    <i name="e_fr_energy">   -330.26582042 </i>
    <i name="e_wo_entrp">   -330.25319294 </i>
    <i name="e_0_energy">   -330.25950668 </i>
   </energy>
  </scstep>
  <scstep>
   <time name="diag">    0.20    0.20</time>
   <time name="diis">    0.37    0.37</time>
   <time name="orth">    0.05    0.05</time>
   <time name="total">    0.70    0.70</time>
   <energy>
    <i name="e_fr_energy">   -330.26509505 </i>
    <i name="e_wo_entrp">   -330.25245705 </i>
    <i name="e_0_energy">   -330.25877605 </i>
   </energy>
  </scstep>
  <scstep>
   <time name="diag">    0.20    0.20</time>
   <time name="diis">    0.37    0.37</time>
   <time name="orth">    0.05    0.05</time>
   <time name="total">    0.70    0.70</time>
   <energy>
    <i name="e_fr_energy">   -330.26495053 </i>
    <i name="e_wo_entrp">   -330.25231469 </i>
    <i name="e_0_energy">   -330.25863261 </i>
   </energy>
  </scstep>
  <scstep>
   <time name="diag">    0.20    0.20</time>
   <time name="diis">    0.39    0.39</time>
   <time name="orth">    0.05    0.05</time>
   <time name="total">    0.71    0.72</time>
   <energy>
    <i name="e_fr_energy">   -330.26493512 </i>
    <i name="e_wo_entrp">   -330.25229993 </i>
    <i name="e_0_energy">   -330.25861753 </i>
   </energy>
  </scstep>
  <scstep>
   <time name="diag">    0.20    0.20</time>
   <time name="diis">    0.37    0.37</time>
   <time name="orth">    0.05    0.05</time>
   <time name="total">    0.69    0.69</time>
   <energy>
    <i name="e_fr_energy">   -330.26494017 </i>
    <i name="e_wo_entrp">   -330.25230525 </i>
    <i name="e_0_energy">   -330.25862271 </i>
   </energy>
  </scstep>
  <scstep>
   <time name="diag">    0.20    0.20</time>
   <time name="diis">    0.27    0.31</time>
   <time name="orth">    0.07    0.09</time>
   <time name="total">    0.61    0.68</time>
   <energy>
    <i name="e_fr_energy">   -330.26495494 </i>
    <i name="e_wo_entrp">   -330.25232083 </i>
    <i name="e_0_energy">   -330.25863789 </i>
   </energy>
  </scstep>
  <scstep>
   <time name="diag">    0.20    0.20</time>
   <time name="diis">    0.24    0.24</time>
   <time name="orth">    0.05    0.05</time>
   <time name="total">    0.57    0.57</time>
   <energy>
    <i name="e_fr_energy">   -330.26496465 </i>
    <i name="e_wo_entrp">   -330.25233073 </i>
    <i name="e_0_energy">   -330.25864769 </i>
   </energy>
  </scstep>
  <scstep>
   <time name="diag">    0.32    0.32</time>
   <time name="diis">    0.27    0.27</time>
   <time name="orth">    0.05    0.05</time>
   <time name="total">    0.71    0.71</time>
   <energy>
    <i name="e_fr_energy">   -330.26498237 </i>
    <i name="e_wo_entrp">   -330.25234884 </i>
    <i name="e_0_energy">   -330.25866561 </i>
   </energy>
  </scstep>
  <scstep>
   <time name="diag">    0.20    0.20</time>
   <time name="diis">    0.24    0.24</time>
   <time name="orth">    0.05    0.05</time>
   <time name="total">    0.56    0.57</time>
   <energy>
    <i name="e_fr_energy">   -330.26498681 </i>
    <i name="e_wo_entrp">   -330.25235340 </i>
    <i name="e_0_energy">   -330.25867010 </i>
   </energy>
  </scstep>
  <scstep>
   <time name="diag">    0.20    0.20</time>
   <time name="diis">    0.23    0.23</time>
   <time name="orth">    0.05    0.05</time>
   <time name="total">    0.56    0.56</time>
   <energy>
    <i name="e_fr_energy">   -330.26499385 </i>
    <i name="e_wo_entrp">   -330.25236050 </i>
    <i name="e_0_energy">   -330.25867717 </i>
   </energy>
  </scstep>
  <scstep>
   <time name="diag">    0.21    0.21</time>
   <time name="diis">    0.22    0.22</time>
   <time name="orth">    0.05    0.05</time>
   <time name="total">    0.55    0.55</time>
   <energy>
    <i name="e_fr_energy">   -330.26499688 </i>
    <i name="e_wo_entrp">   -330.25236347 </i>
    <i name="e_0_energy">   -330.25868017 </i>
   </energy>
  </scstep>
  <scstep>
   <time name="diag">    0.20    0.20</time>
   <time name="diis">    0.20    0.20</time>
   <time name="orth">    0.05    0.05</time>
   <time name="total">    0.52    0.52</time>
   <energy>
    <i name="e_fr_energy">   -330.26500007 </i>
    <i name="e_wo_entrp">   -330.25236665 </i>
    <i name="e_0_energy">   -330.25868336 </i>
   </energy>
  </scstep>
  <scstep>
   <time name="diag">    0.20    0.20</time>
   <time name="diis">    0.18    0.18</time>
   <time name="orth">    0.05    0.05</time>
   <time name="total">    0.47    0.48</time>
   <energy>
    <i name="alphaZ">     96.77598676 </i>
    <i name="ewald">  15010.75385701 </i>
    <i name="hartreedc"> -21208.65131053 </i>
    <i name="XCdc">    558.32733589 </i>
    <i name="pawpsdc">  16672.61188983 </i>
    <i name="pawaedc"> -16875.67225065 </i>
    <i name="eentropy">     -0.01263342 </i>
    <i name="bandstr">  -1747.95906353 </i>
    <i name="atom">   7163.56118773 </i>
    <i name="e_fr_energy">   -330.26500090 </i>
    <i name="e_wo_entrp">   -330.25236748 </i>
    <i name="e_0_energy">   -330.25868419 </i>
   </energy>
  </scstep>
  <structure>
   <crystal>
    <varray name="basis" >
     <v>      12.79688320      -0.00003782       0.00092124 </v>
     <v>      -0.00002192       7.39061287      -0.00301220 </v>
     <v>       0.00107947      -0.00615069      14.96162803 </v>
    </varray>
    <i name="volume">   1415.02280149 </i>
    <varray name="rec_basis" >
     <v>       0.07814403       0.00000023      -0.00000564 </v>
     <v>       0.00000040       0.13530680       0.00005562 </v>
     <v>      -0.00000481       0.00002724       0.06683766 </v>
    </varray>
   </crystal>
   <varray name="positions" >
    <v>       0.16715304       0.16667552       0.24994815 </v>
    <v>      -0.00001867      -0.00001980       0.25216271 </v>
    <v>       0.05568080       0.16613705       0.25172084 </v>
    <v>       0.22216414       0.00010215       0.24893522 </v>
    <v>       0.49964910       0.16763073       0.24309803 </v>
    <v>       0.33367159       0.00007142       0.24569789 </v>
    <v>       0.38897646       0.16636821       0.24434254 </v>
    <v>       0.55542011       0.00003450       0.24389810 </v>
    <v>       0.83276657       0.16681591       0.25007104 </v>
    <v>       0.66614882       0.00008588       0.24584135 </v>
    <v>       0.72159100       0.16697533       0.24718395 </v>
    <v>       0.88857325       0.00004305       0.25153991 </v>
    <v>       0.16705286       0.50010245       0.24796279 </v>
    <v>       0.00003357       0.33329375       0.25137909 </v>
    <v>       0.05585013       0.50008278       0.25040178 </v>
    <v>       0.22292912       0.33382664       0.24750720 </v>
    <v>       0.33429993       0.33369114       0.24484918 </v>
    <v>       0.39003489       0.50011414       0.24294291 </v>
    <v>       0.55526779       0.33425411       0.24240735 </v>
    <v>       0.83313385       0.50011958       0.24751476 </v>
    <v>       0.66580936       0.33423445       0.24476192 </v>
    <v>       0.72251103       0.50011508       0.24533763 </v>
    <v>       0.88877577       0.33294962       0.24993122 </v>
    <v>       0.16714192       0.83344100       0.24998766 </v>
    <v>       0.00002549       0.66688039       0.25144590 </v>
    <v>       0.05568606       0.83393935       0.25175706 </v>
    <v>       0.22289428       0.66630048       0.24757075 </v>
    <v>       0.49966422       0.83246851       0.24315028 </v>
    <v>       0.33426174       0.66652437       0.24492005 </v>
    <v>       0.38898270       0.83376480       0.24443562 </v>
    <v>       0.55532041       0.66599817       0.24248550 </v>
    <v>       0.83278937       0.83326982       0.25008023 </v>
    <v>       0.66578312       0.66596408       0.24487919 </v>
    <v>       0.72156831       0.83322502       0.24729261 </v>
    <v>       0.88880073       0.66716800       0.24995244 </v>
    <v>       0.49985018       0.50005903       0.24131052 </v>
    <v>       0.50142701       0.49074325       0.45885669 </v>
   </varray>
  </structure>
  <varray name="forces" >
   <v>      -0.07228555       0.04981460      -0.03190899 </v>
   <v>      -0.01198781       0.03716755      -0.00572433 </v>
   <v>       0.04521049       0.26314875      -0.01627857 </v>
   <v>       0.13095536      -0.01979772      -0.04573611 </v>
   <v>       0.05939772       0.08168191       0.01003245 </v>
   <v>      -0.06092632       0.00319491       0.03665992 </v>
   <v>      -0.05624532      -0.00140295      -0.05053780 </v>
   <v>       0.08920330       0.01815453      -0.02978948 </v>
   <v>       0.11084711      -0.00237941      -0.04448323 </v>
   <v>       0.10215343       0.00345423       0.03577866 </v>
   <v>      -0.14938882       0.00621472      -0.02795240 </v>
   <v>      -0.15879573      -0.00363690      -0.01949162 </v>
   <v>      -0.01620804      -0.02088103       0.11574589 </v>
   <v>       0.00543406      -0.04031263      -0.06269996 </v>
   <v>      -0.08316582      -0.00125992       0.02249355 </v>
   <v>      -0.01581166       0.07712574       0.00377858 </v>
   <v>       0.02438429       0.06729940      -0.02581842 </v>
   <v>      -0.10044080       0.00010785       0.08822435 </v>
   <v>      -0.10749228      -0.02075360       0.05650603 </v>
   <v>       0.02029501      -0.02043893       0.14594517 </v>
   <v>       0.12829098       0.05683842      -0.02472079 </v>
   <v>      -0.05356508      -0.00546223       0.01432468 </v>
   <v>       0.05567130       0.11136155      -0.00804547 </v>
   <v>      -0.06662754      -0.03661257      -0.03299390 </v>
   <v>       0.01448773       0.01216977      -0.07652510 </v>
   <v>       0.04864757      -0.26028775      -0.01535868 </v>
   <v>       0.00379432      -0.05708531      -0.00209166 </v>
   <v>       0.05065648      -0.06862488       0.01272829 </v>
   <v>       0.04493609      -0.08250402      -0.02053361 </v>
   <v>      -0.06342213       0.01138451      -0.05411862 </v>
   <v>      -0.14333875      -0.03974599       0.05409633 </v>
   <v>       0.08325266       0.01651672      -0.03995623 </v>
   <v>       0.15890959      -0.04787179      -0.02796405 </v>
   <v>      -0.12099995      -0.01285298      -0.04121057 </v>
   <v>       0.04872940      -0.08983927      -0.00723176 </v>
   <v>       0.05905923       0.02591946      -0.06574181 </v>
   <v>      -0.00361454      -0.00980473       0.18059925 </v>
  </varray>
  <varray name="stress" >
   <v>       0.66061079       0.00583149      -0.02702054 </v>
   <v>       0.00583151      -0.01809705       0.01347746 </v>
   <v>      -0.02702054       0.01347744       0.47511535 </v>
  </varray>
  <energy>
   <i name="e_fr_energy">   -330.26500090 </i>
   <i name="e_wo_entrp">   -330.25868419 </i>
   <i name="e_0_energy">     -0.01263342 </i>
  </energy>
  <time name="totalsc">    9.72    9.84</time>
 </calculation>
 <calculation>
  <scstep>
   <time name="dav">    0.91    0.91</time>
   <time name="total">    0.99    0.99</time>
   <energy>
    <i name="alphaZ">     96.77598676 </i>
    <i name="ewald">  15010.83293106 </i>
    <i name="hartreedc"> -21208.68988759 </i>
    <i name="XCdc">    558.32731605 </i>
    <i name="pawpsdc">  16672.60026431 </i>
    <i name="pawaedc"> -16875.66053744 </i>
    <i name="eentropy">     -0.01263145 </i>
    <i name="bandstr">  -1747.99963148 </i>
    <i name="atom">   7163.56118773 </i>
    <i name="e_fr_energy">   -330.26500204 </i>
    <i name="e_wo_entrp">   -330.25237059 </i>
    <i name="e_0_energy">   -330.25868631 </i>
   </energy>
  </scstep>
  <scstep>
   <time name="diag">    0.20    0.20</time>
   <time name="diis">    0.22    0.24</time>
   <time name="orth">    0.05    0.05</time>
   <time name="total">    0.51    0.54</time>
   <energy>
    <i name="alphaZ">     96.77598676 </i>
    <i name="ewald">  15010.83293106 </i>
    <i name="hartreedc"> -21208.70226493 </i>
    <i name="XCdc">    558.32774247 </i>
    <i name="pawpsdc">  16672.67945124 </i>
    <i name="pawaedc"> -16875.73977852 </i>
    <i name="eentropy">     -0.01263187 </i>
    <i name="bandstr">  -1747.98762619 </i>
    <i name="atom">   7163.56118773 </i>
    <i name="e_fr_energy">   -330.26500224 </i>
    <i name="e_wo_entrp">   -330.25237036 </i>
    <i name="e_0_energy">   -330.25868630 </i>
   </energy>
  </scstep>
  <structure>
   <crystal>
    <varray name="basis" >
     <v>      12.79681534      -0.00003479       0.00091873 </v>
     <v>      -0.00002017       7.39060177      -0.00301295 </v>
     <v>       0.00107652      -0.00615217      14.96172984 </v>
    </varray>
    <i name="volume">   1415.02280149 </i>
    <varray name="rec_basis" >
     <v>       0.07814444       0.00000021      -0.00000562 </v>
     <v>       0.00000036       0.13530700       0.00005564 </v>
     <v>      -0.00000480       0.00002725       0.06683720 </v>
    </varray>
   </crystal>
   <varray name="positions" >
    <v>       0.16715419       0.16667644       0.24994751 </v>
    <v>      -0.00001841      -0.00002072       0.25216327 </v>
    <v>       0.05567984       0.16613107       0.25172235 </v>
    <v>       0.22216380       0.00010270       0.24893080 </v>
    <v>       0.49964884       0.16763016       0.24309673 </v>
    <v>       0.33367260       0.00007133       0.24569475 </v>
    <v>       0.38897622       0.16636841       0.24434158 </v>
    <v>       0.55542081       0.00003450       0.24389599 </v>
    <v>       0.83276490       0.16681840       0.25007018 </v>
    <v>       0.66614716       0.00008565       0.24583817 </v>
    <v>       0.72159155       0.16697456       0.24718082 </v>
    <v>       0.88857627       0.00004304       0.25154003 </v>
    <v>       0.16705287       0.50010267       0.24796277 </v>
    <v>       0.00003346       0.33329652       0.25137902 </v>
    <v>       0.05585214       0.50008229       0.25040071 </v>
    <v>       0.22292970       0.33382812       0.24750709 </v>
    <v>       0.33429964       0.33369186       0.24484887 </v>
    <v>       0.39003663       0.50011418       0.24294533 </v>
    <v>       0.55526876       0.33425649       0.24240834 </v>
    <v>       0.83313391       0.50011960       0.24751513 </v>
    <v>       0.66580815       0.33423577       0.24476144 </v>
    <v>       0.72251101       0.50011513       0.24534066 </v>
    <v>       0.88877461       0.33295165       0.24993073 </v>
    <v>       0.16714269       0.83344008       0.24998700 </v>
    <v>       0.00002577       0.66687855       0.25144574 </v>
    <v>       0.05568501       0.83394543       0.25175866 </v>
    <v>       0.22289468       0.66629845       0.24757039 </v>
    <v>       0.49966391       0.83246918       0.24314882 </v>
    <v>       0.33426153       0.66652383       0.24491971 </v>
    <v>       0.38898272       0.83376487       0.24443467 </v>
    <v>       0.55532164       0.66599688       0.24248637 </v>
    <v>       0.83278789       0.83326735       0.25007936 </v>
    <v>       0.66578198       0.66596291       0.24487859 </v>
    <v>       0.72156844       0.83322626       0.24728942 </v>
    <v>       0.88879968       0.66716586       0.24995189 </v>
    <v>       0.49984864       0.50005817       0.24131416 </v>
    <v>       0.50142686       0.49074233       0.45887296 </v>
   </varray>
  </structure>
  <varray name="forces" >
   <v>      -0.07364721       0.04931021      -0.03205326 </v>
   <v>      -0.01236931       0.03772847      -0.00546532 </v>
   <v>       0.04611894       0.26653455      -0.01654748 </v>
   <v>       0.13180588      -0.02007909      -0.04539903 </v>
   <v>       0.05980259       0.08236633       0.01009126 </v>
   <v>      -0.06200175       0.00334819       0.03658021 </v>
   <v>      -0.05212365      -0.00353798      -0.04848050 </v>
   <v>       0.08774578       0.01825102      -0.03000682 </v>
   <v>       0.11259042      -0.00365623      -0.04459362 </v>
   <v>       0.10389883       0.00370227       0.03558510 </v>
   <v>      -0.15090125       0.00669960      -0.02789401 </v>
   <v>      -0.16205288      -0.00366066      -0.01965675 </v>
   <v>      -0.01572369      -0.02107604       0.11567965 </v>
   <v>       0.00537482      -0.04237408      -0.06269572 </v>
   <v>      -0.08441304      -0.00084920       0.02263961 </v>
   <v>      -0.01612565       0.07687425       0.00368786 </v>
   <v>       0.02472714       0.06732138      -0.02567028 </v>
   <v>      -0.10203006       0.00012426       0.08802392 </v>
   <v>      -0.10909252      -0.02186566       0.05641807 </v>
   <v>       0.01956821      -0.02040066       0.14597778 </v>
   <v>       0.12948536       0.05652414      -0.02451801 </v>
   <v>      -0.05397580      -0.00541708       0.01383178 </v>
   <v>       0.05634424       0.11122040      -0.00798505 </v>
   <v>      -0.06764061      -0.03582673      -0.03315754 </v>
   <v>       0.01420116       0.01376655      -0.07650937 </v>
   <v>       0.04972902      -0.26377592      -0.01564721 </v>
   <v>       0.00354854      -0.05633764      -0.00214396 </v>
   <v>       0.05116888      -0.06911571       0.01280306 </v>
   <v>       0.04529660      -0.08245190      -0.02040305 </v>
   <v>      -0.06348462       0.01131291      -0.05436043 </v>
   <v>      -0.14512520      -0.03912778       0.05399578 </v>
   <v>       0.08472808       0.01794069      -0.04008040 </v>
   <v>       0.16004471      -0.04735526      -0.02775936 </v>
   <v>      -0.12206519      -0.01345813      -0.04114981 </v>
   <v>       0.04947823      -0.08944673      -0.00717154 </v>
   <v>       0.06083655       0.02652909      -0.06629687 </v>
   <v>      -0.00372155      -0.00974185       0.18033132 </v>
  </varray>
  <varray name="stress" >
   <v>       0.67518359       0.00346588      -0.02499631 </v>
   <v>       0.00346588      -0.01234198       0.01236947 </v>
   <v>      -0.02499626       0.01236949       0.49709524 </v>
  </varray>
  <energy>
   <i name="e_fr_energy">   -330.26500224 </i>
   <i name="e_wo_entrp">   -330.25868630 </i>
   <i name="e_0_energy">     -0.01263187 </i>
  </energy>
  <time name="totalsc">    2.31    2.35</time>
 </calculation>
 <calculation>
  <scstep>
   <time name="dav">    0.84    0.84</time>
   <time name="total">    0.91    0.92</time>
   <energy>
    <i name="alphaZ">     96.77598676 </i>
    <i name="ewald">  15016.52146406 </i>
    <i name="hartreedc"> -21210.51171982 </i>
    <i name="XCdc">    558.32624135 </i>
    <i name="pawpsdc">  16672.77590175 </i>
    <i name="pawaedc"> -16875.83626432 </i>
    <i name="eentropy">     -0.01275443 </i>
    <i name="bandstr">  -1751.87181722 </i>
    <i name="atom">   7163.56118773 </i>
    <i name="e_fr_energy">   -330.27177414 </i>
    <i name="e_wo_entrp">   -330.25901971 </i>
    <i name="e_0_energy">   -330.26539693 </i>
   </energy>
  </scstep>
  <scstep>
   <time name="diag">    0.20    0.20</time>
   <time name="diis">    0.37    0.37</time>
   <time name="orth">    0.05    0.05</time>
   <time name="total">    0.69    0.70</time>
   <energy>
    <i name="e_fr_energy">   -330.27323369 </i>
    <i name="e_wo_entrp">   -330.26053077 </i>
    <i name="e_0_energy">   -330.26688223 </i>
   </energy>
  </scstep>
  <scstep>
   <time name="diag">    0.20    0.20</time>
   <time name="diis">    0.32    0.40</time>
   <time name="orth">    0.05    0.05</time>
   <time name="total">    0.73    0.81</time>
   <energy>
    <i name="e_fr_energy">   -330.27276297 </i>
    <i name="e_wo_entrp">   -330.26007171 </i>
    <i name="e_0_energy">   -330.26641734 </i>
   </energy>
  </scstep>
  <scstep>
   <time name="diag">    0.20    0.20</time>
   <time name="diis">    0.38    0.39</time>
   <time name="orth">    0.05    0.05</time>
   <time name="total">    0.71    0.72</time>
   <energy>
    <i name="e_fr_energy">   -330.27266167 </i>
    <i name="e_wo_entrp">   -330.25996941 </i>
    <i name="e_0_energy">   -330.26631554 </i>
   </energy>
  </scstep>
  <scstep>
   <time name="diag">    0.20    0.20</time>
   <time name="diis">    0.39    0.39</time>
   <time name="orth">    0.05    0.05</time>
   <time name="total">    0.71    0.71</time>
   <energy>
    <i name="e_fr_energy">   -330.27265000 </i>
    <i name="e_wo_entrp">   -330.25995617 </i>
    <i name="e_0_energy">   -330.26630309 </i>
   </energy>
  </scstep>
  <scstep>
   <time name="diag">    0.20    0.20</time>
   <time name="diis">    0.37    0.37</time>
   <time name="orth">    0.05    0.05</time>
   <time name="total">    0.69    0.69</time>
   <energy>
    <i name="e_fr_energy">   -330.27265259 </i>
    <i name="e_wo_entrp">   -330.25995867 </i>
    <i name="e_0_energy">   -330.26630563 </i>
   </energy>
  </scstep>
  <scstep>
   <time name="diag">    0.20    0.20</time>
   <time name="diis">    0.26    0.26</time>
   <time name="orth">    0.05    0.05</time>
   <time name="total">    0.59    0.59</time>
   <energy>
    <i name="e_fr_energy">   -330.27266005 </i>
    <i name="e_wo_entrp">   -330.25996719 </i>
    <i name="e_0_energy">   -330.26631362 </i>
   </energy>
  </scstep>
  <scstep>
   <time name="diag">    0.20    0.20</time>
   <time name="diis">    0.24    0.24</time>
   <time name="orth">    0.05    0.05</time>
   <time name="total">    0.56    0.57</time>
   <energy>
    <i name="e_fr_energy">   -330.27266690 </i>
    <i name="e_wo_entrp">   -330.25997377 </i>
    <i name="e_0_energy">   -330.26632034 </i>
   </energy>
  </scstep>
  <scstep>
   <time name="diag">    0.20    0.20</time>
   <time name="diis">    0.25    0.25</time>
   <time name="orth">    0.05    0.05</time>
   <time name="total">    0.57    0.57</time>
   <energy>
    <i name="e_fr_energy">   -330.27267632 </i>
    <i name="e_wo_entrp">   -330.25998315 </i>
    <i name="e_0_energy">   -330.26632973 </i>
   </energy>
  </scstep>
  <scstep>
   <time name="diag">    0.20    0.20</time>
   <time name="diis">    0.23    0.23</time>
   <time name="orth">    0.05    0.05</time>
   <time name="total">    0.56    0.56</time>
   <energy>
    <i name="e_fr_energy">   -330.27267961 </i>
    <i name="e_wo_entrp">   -330.25998686 </i>
    <i name="e_0_energy">   -330.26633323 </i>
   </energy>
  </scstep>
  <scstep>
   <time name="diag">    0.20    0.20</time>
   <time name="diis">    0.21    0.21</time>
   <time name="orth">    0.05    0.05</time>
   <time name="total">    0.54    0.54</time>
   <energy>
    <i name="e_fr_energy">   -330.27268300 </i>
    <i name="e_wo_entrp">   -330.25999027 </i>
    <i name="e_0_energy">   -330.26633664 </i>
   </energy>
  </scstep>
  <scstep>
   <time name="diag">    0.20    0.20</time>
   <time name="diis">    0.21    0.24</time>
   <time name="orth">    0.05    0.05</time>
   <time name="total">    0.54    0.57</time>
   <energy>
    <i name="e_fr_energy">   -330.27268603 </i>
    <i name="e_wo_entrp">   -330.25999325 </i>
    <i name="e_0_energy">   -330.26633964 </i>
   </energy>
  </scstep>
  <scstep>
   <time name="diag">    0.20    0.20</time>
   <time name="diis">    0.18    0.18</time>
   <time name="orth">    0.05    0.05</time>
   <time name="total">    0.50    0.51</time>
   <energy>
    <i name="e_fr_energy">   -330.27268780 </i>
    <i name="e_wo_entrp">   -330.25999500 </i>
    <i name="e_0_energy">   -330.26634140 </i>
   </energy>
  </scstep>
  <scstep>
   <time name="diag">    0.30    0.30</time>
   <time name="diis">    0.18    0.18</time>
   <time name="orth">    0.05    0.05</time>
   <time name="total">    0.57    0.58</time>
   <energy>
    <i name="alphaZ">     96.77598676 </i>
    <i name="ewald">  15016.52146406 </i>
    <i name="hartreedc"> -21214.52838159 </i>
    <i name="XCdc">    558.43074785 </i>
    <i name="pawpsdc">  16695.78950969 </i>
    <i name="pawaedc"> -16898.85623677 </i>
    <i name="eentropy">     -0.01269278 </i>
    <i name="bandstr">  -1747.95427352 </i>
    <i name="atom">   7163.56118773 </i>
    <i name="e_fr_energy">   -330.27268857 </i>
    <i name="e_wo_entrp">   -330.25999579 </i>
    <i name="e_0_energy">   -330.26634218 </i>
   </energy>
  </scstep>
  <structure>
   <crystal>
    <varray name="basis" >
     <v>      12.79293249       0.00024793       0.00053580 </v>
     <v>       0.00014320       7.38810337      -0.00302994 </v>
     <v>       0.00062766      -0.00618053      14.97133200 </v>
    </varray>
    <i name="volume">   1415.02280149 </i>
    <varray name="rec_basis" >
     <v>       0.07816816      -0.00000152      -0.00000328 </v>
     <v>      -0.00000263       0.13535276       0.00005588 </v>
     <v>      -0.00000280       0.00002739       0.06679434 </v>
    </varray>
   </crystal>
   <varray name="positions" >
    <v>       0.16712683       0.16690151       0.24984560 </v>
    <v>      -0.00001746       0.00001255       0.25220383 </v>
    <v>       0.05567665       0.16640974       0.25182783 </v>
    <v>       0.22236058       0.00009053       0.24848509 </v>
    <v>       0.49972890       0.16782539       0.24300007 </v>
    <v>       0.33365305       0.00007373       0.24547872 </v>
    <v>       0.38886598       0.16637492       0.24418801 </v>
    <v>       0.55563162       0.00008850       0.24367127 </v>
    <v>       0.83281464       0.16702100       0.24993080 </v>
    <v>       0.66618317       0.00007733       0.24561723 </v>
    <v>       0.72138034       0.16692877       0.24687133 </v>
    <v>       0.88855664       0.00003162       0.25152171 </v>
    <v>       0.16702702       0.50005864       0.24813089 </v>
    <v>       0.00003373       0.33340786       0.25128132 </v>
    <v>       0.05587923       0.50003790       0.25034197 </v>
    <v>       0.22295163       0.33418344       0.24750345 </v>
    <v>       0.33431714       0.33395354       0.24478430 </v>
    <v>       0.39001045       0.50011768       0.24328178 </v>
    <v>       0.55516530       0.33439552       0.24257630 </v>
    <v>       0.83317249       0.50006166       0.24776100 </v>
    <v>       0.66592714       0.33451676       0.24468453 </v>
    <v>       0.72241636       0.50010352       0.24562083 </v>
    <v>       0.88877114       0.33345641       0.24987707 </v>
    <v>       0.16709225       0.83325487       0.24988179 </v>
    <v>       0.00007379       0.66676131       0.25132030 </v>
    <v>       0.05567988       0.83368311       0.25187334 </v>
    <v>       0.22293480       0.66595669       0.24753659 </v>
    <v>       0.49972454       0.83232131       0.24304243 </v>
    <v>       0.33432103       0.66623219       0.24486070 </v>
    <v>       0.38887582       0.83380446       0.24427372 </v>
    <v>       0.55517751       0.66577056       0.24264018 </v>
    <v>       0.83280626       0.83310931       0.24994655 </v>
    <v>       0.66595898       0.66572100       0.24478620 </v>
    <v>       0.72137004       0.83329281       0.24695619 </v>
    <v>       0.88879485       0.66671637       0.24989456 </v>
    <v>       0.49982057       0.50006272       0.24152925 </v>
    <v>       0.50140719       0.49063475       0.46053331 </v>
   </varray>
  </structure>
  <varray name="forces" >
   <v>       0.01214811      -0.00652615      -0.03647572 </v>
   <v>       0.00831025       0.02009038       0.01079061 </v>
   <v>       0.03180613       0.15692830      -0.04392735 </v>
   <v>      -0.11653907      -0.01181845       0.01560390 </v>
   <v>      -0.00238260      -0.00384666       0.02177961 </v>
   <v>      -0.02121438       0.00899487      -0.00373274 </v>
   <v>       0.06100049       0.04597465      -0.04372527 </v>
   <v>      -0.05924425      -0.00309552      -0.02015979 </v>
   <v>       0.01193697      -0.02662783      -0.04052231 </v>
   <v>       0.05761962       0.01766313      -0.00326318 </v>
   <v>       0.07276933       0.09454269       0.00267394 </v>
   <v>      -0.14379441       0.01298408      -0.04172232 </v>
   <v>       0.00042947       0.00313501       0.08929128 </v>
   <v>      -0.00009753      -0.00509377      -0.04409505 </v>
   <v>      -0.09657478       0.00993800       0.02843527 </v>
   <v>      -0.03457161      -0.05746717       0.01393283 </v>
   <v>       0.00231984      -0.03636349       0.00532916 </v>
   <v>      -0.04115228      -0.02282056       0.00643828 </v>
   <v>       0.00747090      -0.00885178       0.03242834 </v>
   <v>      -0.07293716       0.01478638       0.10637389 </v>
   <v>      -0.04642461      -0.06555020      -0.00322944 </v>
   <v>       0.09654723      -0.00232142      -0.02759543 </v>
   <v>       0.06002340      -0.10545324       0.00540200 </v>
   <v>       0.04710517       0.00404867      -0.04093162 </v>
   <v>      -0.02145289      -0.01971953      -0.04500789 </v>
   <v>       0.03909879      -0.14794500      -0.04359219 </v>
   <v>      -0.03128984       0.05793689       0.01475294 </v>
   <v>       0.00148281       0.00248745       0.01860305 </v>
   <v>      -0.00598053       0.04089073       0.00443646 </v>
   <v>       0.05000626      -0.04792867      -0.04713555 </v>
   <v>       0.01318737       0.00261802       0.02769514 </v>
   <v>       0.01988525       0.02602940      -0.04292625 </v>
   <v>      -0.07488184       0.05853401      -0.00390700 </v>
   <v>       0.08923800      -0.10310362      -0.00473348 </v>
   <v>       0.05448250       0.09256143       0.00710280 </v>
   <v>       0.03415317       0.01541595      -0.04111770 </v>
   <v>      -0.00248328      -0.01102698       0.16673079 </v>
  </varray>
  <varray name="stress" >
   <v>       1.40353385      -0.05933331      -0.03959291 </v>
   <v>      -0.05933331       1.13581589      -0.00153563 </v>
   <v>      -0.03959289      -0.00153563       0.43237330 </v>
  </varray>
  <energy>
   <i name="e_fr_energy">   -330.27268857 </i>
   <i name="e_wo_entrp">   -330.26634218 </i>
   <i name="e_0_energy">     -0.01269278 </i>
  </energy>
  <time name="totalsc">    9.64    9.81</time>
 </calculation>
 <calculation>
  <scstep>
   <time name="dav">    0.84    0.84</time>
   <time name="total">    0.91    0.92</time>
   <energy>
    <i name="alphaZ">     96.77598676 </i>
    <i name="ewald">  15017.61004474 </i>
    <i name="hartreedc"> -21214.87688559 </i>
    <i name="XCdc">    558.43037980 </i>
    <i name="pawpsdc">  16695.78280433 </i>
    <i name="pawaedc"> -16898.84947391 </i>
    <i name="eentropy">     -0.01271517 </i>
    <i name="bandstr">  -1748.69420409 </i>
    <i name="atom">   7163.56118773 </i>
    <i name="e_fr_energy">   -330.27287539 </i>
    <i name="e_wo_entrp">   -330.26016022 </i>
    <i name="e_0_energy">   -330.26651781 </i>
   </energy>
  </scstep>
  <scstep>
   <time name="diag">    0.20    0.20</time>
   <time name="diis">    0.36    0.36</time>
   <time name="orth">    0.05    0.05</time>
   <time name="total">    0.68    0.69</time>
   <energy>
    <i name="e_fr_energy">   -330.27292118 </i>
    <i name="e_wo_entrp">   -330.26021648 </i>
    <i name="e_0_energy">   -330.26656883 </i>
   </energy>
  </scstep>
  <scstep>
   <time name="diag">    0.20    0.20</time>
   <time name="diis">    0.37    0.37</time>
   <time name="orth">    0.05    0.05</time>
   <time name="total">    0.69    0.70</time>
   <energy>
    <i name="e_fr_energy">   -330.27290335 </i>
    <i name="e_wo_entrp">   -330.26020125 </i>
    <i name="e_0_energy">   -330.26655230 </i>
   </energy>
  </scstep>
  <scstep>
   <time name="diag">    0.20    0.20</time>
   <time name="diis">    0.37    0.37</time>
   <time name="orth">    0.05    0.05</time>
   <time name="total">    0.69    0.70</time>
   <energy>
    <i name="e_fr_energy">   -330.27290140 </i>
    <i name="e_wo_entrp">   -330.26019853 </i>
    <i name="e_0_energy">   -330.26654997 </i>
   </energy>
  </scstep>
  <scstep>
   <time name="diag">    0.20    0.20</time>
   <time name="diis">    0.25    0.25</time>
   <time name="orth">    0.05    0.05</time>
   <time name="total">    0.54    0.54</time>
   <energy>
    <i name="alphaZ">     96.77598676 </i>
    <i name="ewald">  15017.61004474 </i>
    <i name="hartreedc"> -21215.50388775 </i>
    <i name="XCdc">    558.44920701 </i>
    <i name="pawpsdc">  16700.17194032 </i>
    <i name="pawaedc"> -16903.23985964 </i>
    <i name="eentropy">     -0.01270316 </i>
    <i name="bandstr">  -1748.08481709 </i>
    <i name="atom">   7163.56118773 </i>
    <i name="e_fr_energy">   -330.27290107 </i>
    <i name="e_wo_entrp">   -330.26019790 </i>
    <i name="e_0_energy">   -330.26654948 </i>
   </energy>
  </scstep>
  <structure>
   <crystal>
    <varray name="basis" >
     <v>      12.79219519       0.00030163       0.00046305 </v>
     <v>       0.00017423       7.38762895      -0.00303316 </v>
     <v>       0.00054239      -0.00618592      14.97315639 </v>
    </varray>
    <i name="volume">   1415.02280149 </i>
    <varray name="rec_basis" >
     <v>       0.07817267      -0.00000184      -0.00000283 </v>
     <v>      -0.00000319       0.13536145       0.00005592 </v>
     <v>      -0.00000242       0.00002742       0.06678620 </v>
    </varray>
   </crystal>
   <varray name="positions" >
    <v>       0.16712162       0.16694428       0.24982625 </v>
    <v>      -0.00001728       0.00001887       0.25221153 </v>
    <v>       0.05567604       0.16646270       0.25184785 </v>
    <v>       0.22239796       0.00008822       0.24840048 </v>
    <v>       0.49974411       0.16786249       0.24298172 </v>
    <v>       0.33364933       0.00007418       0.24543770 </v>
    <v>       0.38884503       0.16637615       0.24415885 </v>
    <v>       0.55567168       0.00009876       0.24362861 </v>
    <v>       0.83282409       0.16705950       0.24990434 </v>
    <v>       0.66619001       0.00007575       0.24557529 </v>
    <v>       0.72134020       0.16692007       0.24681257 </v>
    <v>       0.88855291       0.00002945       0.25151823 </v>
    <v>       0.16702211       0.50005027       0.24816281 </v>
    <v>       0.00003378       0.33342902       0.25126277 </v>
    <v>       0.05588438       0.50002946       0.25033082 </v>
    <v>       0.22295580       0.33425096       0.24750276 </v>
    <v>       0.33432047       0.33400327       0.24477204 </v>
    <v>       0.39000548       0.50011835       0.24334565 </v>
    <v>       0.55514565       0.33442194       0.24260819 </v>
    <v>       0.83317983       0.50005065       0.24780768 </v>
    <v>       0.66594974       0.33457016       0.24466993 </v>
    <v>       0.72239837       0.50010131       0.24567401 </v>
    <v>       0.88877048       0.33355233       0.24986688 </v>
    <v>       0.16708266       0.83321967       0.24986181 </v>
    <v>       0.00008291       0.66673903       0.25129648 </v>
    <v>       0.05567891       0.83363326       0.25189511 </v>
    <v>       0.22294243       0.66589174       0.24753018 </v>
    <v>       0.49973606       0.83229321       0.24302223 </v>
    <v>       0.33433233       0.66617677       0.24484950 </v>
    <v>       0.38885550       0.83381199       0.24424316 </v>
    <v>       0.55515013       0.66572756       0.24266938 </v>
    <v>       0.83280975       0.83307928       0.24992133 </v>
    <v>       0.66599262       0.66567503       0.24476866 </v>
    <v>       0.72133234       0.83330546       0.24689293 </v>
    <v>       0.88879394       0.66663096       0.24988368 </v>
    <v>       0.49981523       0.50006358       0.24157008 </v>
    <v>       0.50140346       0.49061430       0.46084851 </v>
   </varray>
  </structure>
  <varray name="forces" >
   <v>       0.02892770      -0.01573515      -0.03930067 </v>
   <v>       0.01405413       0.01736322       0.01141912 </v>
   <v>       0.02999922       0.13732136      -0.04886386 </v>
   <v>      -0.16424934      -0.00699821       0.02512977 </v>
   <v>      -0.02075350      -0.02277960       0.02038296 </v>
   <v>      -0.00527030       0.00968649      -0.00603372 </v>
   <v>       0.08020162       0.05618454      -0.04461100 </v>
   <v>      -0.08851697      -0.00939713      -0.01648123 </v>
   <v>      -0.00596333      -0.02963173      -0.04237276 </v>
   <v>       0.04846297       0.01992605      -0.01021906 </v>
   <v>       0.11391550       0.11150308       0.00676479 </v>
   <v>      -0.14149265       0.01540606      -0.04512679 </v>
   <v>      -0.00216764       0.00423318       0.07888749 </v>
   <v>      -0.00005067       0.00233435      -0.03760554 </v>
   <v>      -0.09937965       0.01162705       0.02981253 </v>
   <v>      -0.03752778      -0.08004130       0.01470937 </v>
   <v>      -0.00209501      -0.05534479       0.01075741 </v>
   <v>      -0.02973416      -0.02511265      -0.00199411 </v>
   <v>       0.03196069      -0.00026045       0.02146339 </v>
   <v>      -0.09089462       0.02127889       0.10050627 </v>
   <v>      -0.08395701      -0.08865471       0.00107541 </v>
   <v>       0.12485967      -0.00176993      -0.03215107 </v>
   <v>       0.05944073      -0.15828900       0.00702197 </v>
   <v>       0.07226014       0.01190019      -0.04620979 </v>
   <v>      -0.02769625      -0.02774399      -0.03764580 </v>
   <v>       0.03724552      -0.12753699      -0.04935770 </v>
   <v>      -0.03691166       0.08679951       0.01962064 </v>
   <v>      -0.00816345       0.01846533       0.02547647 </v>
   <v>      -0.01572942       0.06936778       0.00960728 </v>
   <v>       0.07338999      -0.06088943      -0.04660753 </v>
   <v>       0.04531772       0.00684644       0.02125461 </v>
   <v>       0.00705672       0.02760500      -0.03861371 </v>
   <v>      -0.11698756       0.07704212       0.00038264 </v>
   <v>       0.12530765      -0.12109235       0.00263746 </v>
   <v>       0.05726861       0.12502544       0.00954328 </v>
   <v>       0.02888910       0.01290575      -0.03640052 </v>
   <v>      -0.00101672      -0.01154443       0.16314200 </v>
  </varray>
  <varray name="stress" >
   <v>       1.53480966      -0.06627066      -0.03196552 </v>
   <v>      -0.06627065       1.33035576       0.00193397 </v>
   <v>      -0.03196553       0.00193396       0.43295657 </v>
  </varray>
  <energy>
   <i name="e_fr_energy">   -330.27290107 </i>
   <i name="e_wo_entrp">   -330.26654948 </i>
   <i name="e_0_energy">     -0.01270316 </i>
  </energy>
  <time name="totalsc">    4.29    4.35</time>
 </calculation>
 <calculation>
  <scstep>
   <time name="dav">    0.88    0.88</time>
   <time name="total">    0.95    0.96</time>
   <energy>
    <i name="alphaZ">     96.77598676 </i>
    <i name="ewald">  15001.53822971 </i>
    <i name="hartreedc"> -21198.90143003 </i>
    <i name="XCdc">    558.44506831 </i>
    <i name="pawpsdc">  16700.27754892 </i>
    <i name="pawaedc"> -16903.34522623 </i>
    <i name="eentropy">     -0.01275901 </i>
    <i name="bandstr">  -1748.61580257 </i>
    <i name="atom">   7163.56118773 </i>
    <i name="e_fr_energy">   -330.27719641 </i>
    <i name="e_wo_entrp">   -330.26443740 </i>
    <i name="e_0_energy">   -330.27081690 </i>
   </energy>
  </scstep>
  <scstep>
   <time name="diag">    0.20    0.20</time>
   <time name="diis">    0.37    0.37</time>
   <time name="orth">    0.05    0.05</time>
   <time name="total">    0.69    0.70</time>
   <energy>
    <i name="e_fr_energy">   -330.27841074 </i>
    <i name="e_wo_entrp">   -330.26565568 </i>
    <i name="e_0_energy">   -330.27203321 </i>
   </energy>
  </scstep>
  <scstep>
   <time name="diag">    0.20    0.20</time>
   <time name="diis">    0.38    0.38</time>
   <time name="orth">    0.05    0.05</time>
   <time name="total">    0.71    0.71</time>
   <energy>
    <i name="e_fr_energy">   -330.27828553 </i>
    <i name="e_wo_entrp">   -330.26553146 </i>
    <i name="e_0_energy">   -330.27190850 </i>
   </energy>
  </scstep>
  <scstep>
   <time name="diag">    0.29    0.30</time>
   <time name="diis">    0.28    0.40</time>
   <time name="orth">    0.05    0.05</time>
   <time name="total">    0.70    0.82</time>
   <energy>
    <i name="e_fr_energy">   -330.27827388 </i>
    <i name="e_wo_entrp">   -330.26552245 </i>
    <i name="e_0_energy">   -330.27189816 </i>
   </energy>
  </scstep>
  <scstep>
   <time name="diag">    0.20    0.20</time>
   <time name="diis">    0.38    0.38</time>
   <time name="orth">    0.05    0.05</time>
   <time name="total">    0.70    0.71</time>
   <energy>
    <i name="e_fr_energy">   -330.27826796 </i>
    <i name="e_wo_entrp">   -330.26551686 </i>
    <i name="e_0_energy">   -330.27189241 </i>
   </energy>
  </scstep>
  <scstep>
   <time name="diag">    0.20    0.20</time>
   <time name="diis">    0.28    0.28</time>
   <time name="orth">    0.05    0.05</time>
   <time name="total">    0.57    0.57</time>
   <energy>
    <i name="alphaZ">     96.77598676 </i>
    <i name="ewald">  15001.53822971 </i>
    <i name="hartreedc"> -21199.58569284 </i>
    <i name="XCdc">    558.46232241 </i>
    <i name="pawpsdc">  16703.87905181 </i>
    <i name="pawaedc"> -16906.94578777 </i>
    <i name="eentropy">     -0.01275073 </i>
    <i name="bandstr">  -1747.95081555 </i>
    <i name="atom">   7163.56118773 </i>
    <i name="e_fr_energy">   -330.27826846 </i>
    <i name="e_wo_entrp">   -330.26551773 </i>
    <i name="e_0_energy">   -330.27189310 </i>
   </energy>
  </scstep>
  <structure>
   <crystal>
    <varray name="basis" >
     <v>      12.79246264       0.00004151      -0.00003217 </v>
     <v>       0.00002415       7.38677966      -0.00303639 </v>
     <v>      -0.00003718      -0.00619116      14.97456481 </v>
    </varray>
    <i name="volume">   1415.02280149 </i>
    <varray name="rec_basis" >
     <v>       0.07817103      -0.00000026       0.00000019 </v>
     <v>      -0.00000044       0.13537701       0.00005597 </v>
     <v>       0.00000017       0.00002745       0.06677992 </v>
    </varray>
   </crystal>
   <varray name="positions" >
    <v>       0.16715368       0.16705590       0.24969396 </v>
    <v>       0.00000843       0.00009614       0.25225776 </v>
    <v>       0.05572721       0.16708465       0.25184856 </v>
    <v>       0.22224539       0.00005801       0.24812182 </v>
    <v>       0.49976412       0.16793122       0.24294401 </v>
    <v>       0.33362602       0.00010576       0.24527492 </v>
    <v>       0.38890944       0.16655406       0.24398178 </v>
    <v>       0.55566403       0.00010819       0.24344374 </v>
    <v>       0.83284887       0.16711225       0.24974071 </v>
    <v>       0.66630197       0.00013129       0.24540266 </v>
    <v>       0.72139279       0.16723146       0.24660287 </v>
    <v>       0.88828685       0.00006879       0.25143653 </v>
    <v>       0.16699985       0.50003209       0.24840242 </v>
    <v>       0.00003388       0.33351544       0.25113606 </v>
    <v>       0.05572660       0.50003377       0.25033444 </v>
    <v>       0.22290455       0.33425699       0.24752251 </v>
    <v>       0.33432920       0.33401882       0.24474248 </v>
    <v>       0.38993388       0.50004337       0.24358183 </v>
    <v>       0.55512895       0.33452013       0.24276028 </v>
    <v>       0.83304535       0.50007518       0.24813551 </v>
    <v>       0.66588486       0.33449668       0.24461684 </v>
    <v>       0.72255346       0.50008754       0.24582427 </v>
    <v>       0.88887391       0.33342333       0.24983932 </v>
    <v>       0.16717550       0.83312447       0.24971666 </v>
    <v>       0.00006774       0.66656993       0.25114997 </v>
    <v>       0.05574163       0.83305300       0.25190143 </v>
    <v>       0.22290522       0.66591626       0.24753607 </v>
    <v>       0.49976467       0.83224494       0.24298537 </v>
    <v>       0.33434666       0.66618317       0.24482220 </v>
    <v>       0.38891016       0.83365227       0.24405773 </v>
    <v>       0.55512828       0.66558760       0.24281110 </v>
    <v>       0.83283541       0.83305189       0.24976814 </v>
    <v>       0.66591018       0.66574051       0.24470362 </v>
    <v>       0.72141437       0.83297927       0.24665991 </v>
    <v>       0.88889253       0.66669670       0.24985752 </v>
    <v>       0.49984673       0.50010659       0.24166762 </v>
    <v>       0.50138769       0.49050232       0.46227739 </v>
   </varray>
  </structure>
  <varray name="forces" >
   <v>      -0.01670856      -0.01551755      -0.03067390 </v>
   <v>      -0.00310364      -0.02636419      -0.00105286 </v>
   <v>       0.00424000      -0.13847428      -0.05675177 </v>
   <v>      -0.02262845       0.01952487       0.04860744 </v>
   <v>      -0.01467975      -0.02589250       0.00925783 </v>
   <v>      -0.00273816       0.00143543      -0.03103452 </v>
   <v>       0.02724388      -0.03135724      -0.01985026 </v>
   <v>      -0.03060382      -0.01077837       0.01563544 </v>
   <v>      -0.03014493       0.01196283      -0.03577501 </v>
   <v>       0.02353017      -0.01101441      -0.02537776 </v>
   <v>       0.07509144      -0.02571477       0.02139251 </v>
   <v>       0.08411354       0.00054973      -0.05397235 </v>
   <v>      -0.06035217       0.02264357       0.04972343 </v>
   <v>      -0.02693964       0.03958052      -0.01447550 </v>
   <v>       0.03380825       0.00213105       0.02097258 </v>
   <v>       0.02061259      -0.06264782       0.01821325 </v>
   <v>      -0.03427099      -0.04813131       0.02388238 </v>
   <v>       0.02951681       0.02956562      -0.03644357 </v>
   <v>       0.03961725      -0.03443966      -0.01484984 </v>
   <v>       0.10077847       0.00060767       0.04819448 </v>
   <v>      -0.01943545       0.00379507       0.01934291 </v>
   <v>      -0.07576722       0.01212321      -0.04513069 </v>
   <v>      -0.03839664      -0.08266547       0.01965008 </v>
   <v>      -0.02913927       0.00293928      -0.02851582 </v>
   <v>      -0.04070671      -0.02155701      -0.01280022 </v>
   <v>      -0.00170226       0.14435268      -0.06447096 </v>
   <v>       0.02589674       0.04022500       0.02063846 </v>
   <v>      -0.00439972       0.01948782       0.01356450 </v>
   <v>      -0.04389986       0.03429820       0.02019921 </v>
   <v>       0.03176461       0.02718544      -0.02557428 </v>
   <v>       0.04245972       0.06983302      -0.00993902 </v>
   <v>      -0.00255307      -0.01515114      -0.03670413 </v>
   <v>      -0.03377857      -0.01775903       0.01745069 </v>
   <v>       0.05671384       0.02183140       0.01713989 </v>
   <v>      -0.03731343       0.09082500       0.02067751 </v>
   <v>      -0.02551360      -0.01716617      -0.00643651 </v>
   <v>      -0.00061140      -0.01026649       0.14528637 </v>
  </varray>
  <varray name="stress" >
   <v>       1.49975499       0.02147974      -0.01531731 </v>
   <v>       0.02147972       1.57425312       0.00280265 </v>
   <v>      -0.01531727       0.00280263       0.36612317 </v>
  </varray>
  <energy>
   <i name="e_fr_energy">   -330.27826846 </i>
   <i name="e_wo_entrp">   -330.27189310 </i>
   <i name="e_0_energy">     -0.01275073 </i>
  </energy>
  <time name="totalsc">    5.08    5.24</time>
 </calculation>
 <calculation>
  <scstep>
   <time name="dav">    0.93    0.93</time>
   <time name="total">    1.00    1.00</time>
   <energy>
    <i name="alphaZ">     96.77598676 </i>
    <i name="ewald">  14998.93923504 </i>
    <i name="hartreedc"> -21196.93018578 </i>
    <i name="XCdc">    558.46175540 </i>
    <i name="pawpsdc">  16703.82869065 </i>
    <i name="pawaedc"> -16906.89551282 </i>
    <i name="eentropy">     -0.01275938 </i>
    <i name="bandstr">  -1748.00674396 </i>
    <i name="atom">   7163.56118773 </i>
    <i name="e_fr_energy">   -330.27834636 </i>
    <i name="e_wo_entrp">   -330.26558698 </i>
    <i name="e_0_energy">   -330.27196667 </i>
   </energy>
  </scstep>
  <scstep>
   <time name="diag">    0.20    0.20</time>
   <time name="diis">    0.38    0.38</time>
   <time name="orth">    0.05    0.05</time>
   <time name="total">    0.71    0.71</time>
   <energy>
    <i name="e_fr_energy">   -330.27837716 </i>
    <i name="e_wo_entrp">   -330.26561862 </i>
    <i name="e_0_energy">   -330.27199789 </i>
   </energy>
  </scstep>
  <scstep>
   <time name="diag">    0.20    0.20</time>
   <time name="diis">    0.38    0.38</time>
   <time name="orth">    0.05    0.05</time>
   <time name="total">    0.70    0.70</time>
   <energy>
    <i name="e_fr_energy">   -330.27837457 </i>
    <i name="e_wo_entrp">   -330.26561620 </i>
    <i name="e_0_energy">   -330.27199539 </i>
   </energy>
  </scstep>
  <scstep>
   <time name="diag">    0.20    0.20</time>
   <time name="diis">    0.26    0.25</time>
   <time name="orth">    0.05    0.05</time>
   <time name="total">    0.55    0.55</time>
   <energy>
    <i name="alphaZ">     96.77598676 </i>
    <i name="ewald">  14998.93923504 </i>
    <i name="hartreedc"> -21197.07376454 </i>
    <i name="XCdc">    558.46464897 </i>
    <i name="pawpsdc">  16704.32965072 </i>
    <i name="pawaedc"> -16907.39625445 </i>
    <i name="eentropy">     -0.01275801 </i>
    <i name="bandstr">  -1747.86630701 </i>
    <i name="atom">   7163.56118773 </i>
    <i name="e_fr_energy">   -330.27837477 </i>
    <i name="e_wo_entrp">   -330.26561677 </i>
    <i name="e_0_energy">   -330.27199577 </i>
   </energy>
  </scstep>
  <structure>
   <crystal>
    <varray name="basis" >
     <v>      12.79250599      -0.00000065      -0.00011242 </v>
     <v>      -0.00000017       7.38664203      -0.00303691 </v>
     <v>      -0.00013110      -0.00619201      14.97479307 </v>
    </varray>
    <i name="volume">   1415.02280149 </i>
    <varray name="rec_basis" >
     <v>       0.07817077       0.00000000       0.00000068 </v>
[truncated: 1,375,861 more chars]
