# Supplementary material for: 3D hierarchical graphene matrices enable stable Zn anodes for aqueous Zn batteries
Source: Nat Commun. 2023 Jul 14;14:4205. doi: 10.1038/s41467-023-39947-8 (PMC10349079; doi:10.1038/s41467-023-39947-8)
Supplement: Supplementary file 11 — Source Data [file 41467_2023_39947_MOESM11_ESM.zip › RAW DATA/Supplementary information/Supplementary Fig.13 and 14/CN-Zn/nN/b/CONTCAR]

graphite                                
   1.00000000000000     
    12.8481519535411515   -0.0001334655782536    0.0222954522890273
    -0.0000487174646345    7.3955823134324410    0.0162345869390551
     0.0259613625692525    0.0328199408681766   14.8920269519414443
   C    Zn
    36     1
Direct
  0.1668656019516455  0.1666356245155180  0.2460851492555458
  0.0001657386111188 -0.0001733020848173  0.2455415032819596
  0.0555031463641917  0.1665596210906010  0.2457531800771267
  0.2221727253166738 -0.0001230139000748  0.2459745680366976
  0.5001600438525852  0.1664612144116964  0.2451142251875759
  0.3334396183064495 -0.0001682534673383  0.2456084765664088
  0.3887701836467335  0.1665755046869562  0.2454571168315019
  0.5554951814101183 -0.0002418446979687  0.2451214055587043
  0.8335019378704720  0.1665818725725398  0.2457561542420275
  0.6668538811744671 -0.0001778361241351  0.2454635333171661
  0.7222144053576506  0.1665698059119296  0.2457531038923193
  0.8888535663047384 -0.0001412730332727  0.2455716955946255
  0.1668321627877997  0.4998536721745351  0.2459558379821815
  0.0001522410183223  0.3331013783026948  0.2454833698030826
  0.0554717200529267  0.4998214221858256  0.2455208244081109
  0.2221958960848743  0.3331586112227408  0.2461660806809667
  0.5001930378357692  0.4997667174642143  0.2451805529330539
  0.3334965397272916  0.3331517426851806  0.2458732045166136
  0.3888575192671616  0.4998394290275448  0.2455576346447701
  0.5555305290059315  0.3329929519921146  0.2451864338520454
  0.8334504378826990  0.4998499754916836  0.2454864118621727
  0.6669019149216622  0.3330771325998049  0.2455987625831923
  0.7221918416002175  0.4998586261843235  0.2456396646743060
  0.8887718149679091  0.3331342006977305  0.2455099743904910
  0.1668690287162597  0.8331283664432783  0.2460427577615049
  0.0001515666967403  0.6665324659078151  0.2454539113262821
  0.0554993650522386  0.8330897564310867  0.2456607134430609
  0.2221928692539531  0.6665762440250207  0.2461689406825039
  0.5001521605974323  0.8330774034904483  0.2451729624948320
  0.3334922784450292  0.6665643313333990  0.2459156222492483
  0.3887638950174462  0.8331052923079502  0.2454790711923366
  0.5555240198870327  0.6665405673511642  0.2452565884677989
  0.8335037957521440  0.8331726775327597  0.2456980284219302
  0.6669021344491083  0.6666143707374762  0.2456080878593585
  0.7222193732127627  0.8331346884268169  0.2456998560031055
  0.8887711603737849  0.6665912075024772  0.2454589513582381
  0.5282867772266742  0.4251886416002817  0.5089956445671503
 
  0.00000000E+00  0.00000000E+00  0.00000000E+00
  0.00000000E+00  0.00000000E+00  0.00000000E+00
  0.00000000E+00  0.00000000E+00  0.00000000E+00
  0.00000000E+00  0.00000000E+00  0.00000000E+00
  0.00000000E+00  0.00000000E+00  0.00000000E+00
  0.00000000E+00  0.00000000E+00  0.00000000E+00
  0.00000000E+00  0.00000000E+00  0.00000000E+00
  0.00000000E+00  0.00000000E+00  0.00000000E+00
  0.00000000E+00  0.00000000E+00  0.00000000E+00
  0.00000000E+00  0.00000000E+00  0.00000000E+00
  0.00000000E+00  0.00000000E+00  0.00000000E+00
  0.00000000E+00  0.00000000E+00  0.00000000E+00
  0.00000000E+00  0.00000000E+00  0.00000000E+00
  0.00000000E+00  0.00000000E+00  0.00000000E+00
  0.00000000E+00  0.00000000E+00  0.00000000E+00
  0.00000000E+00  0.00000000E+00  0.00000000E+00
  0.00000000E+00  0.00000000E+00  0.00000000E+00
  0.00000000E+00  0.00000000E+00  0.00000000E+00
  0.00000000E+00  0.00000000E+00  0.00000000E+00
  0.00000000E+00  0.00000000E+00  0.00000000E+00
  0.00000000E+00  0.00000000E+00  0.00000000E+00
  0.00000000E+00  0.00000000E+00  0.00000000E+00
  0.00000000E+00  0.00000000E+00  0.00000000E+00
  0.00000000E+00  0.00000000E+00  0.00000000E+00
  0.00000000E+00  0.00000000E+00  0.00000000E+00
  0.00000000E+00  0.00000000E+00  0.00000000E+00
  0.00000000E+00  0.00000000E+00  0.00000000E+00
  0.00000000E+00  0.00000000E+00  0.00000000E+00
  0.00000000E+00  0.00000000E+00  0.00000000E+00
  0.00000000E+00  0.00000000E+00  0.00000000E+00
  0.00000000E+00  0.00000000E+00  0.00000000E+00
  0.00000000E+00  0.00000000E+00  0.00000000E+00
  0.00000000E+00  0.00000000E+00  0.00000000E+00
  0.00000000E+00  0.00000000E+00  0.00000000E+00
  0.00000000E+00  0.00000000E+00  0.00000000E+00
  0.00000000E+00  0.00000000E+00  0.00000000E+00
  0.00000000E+00  0.00000000E+00  0.00000000E+00
