# Supplementary material for: 3D hierarchical graphene matrices enable stable Zn anodes for aqueous Zn batteries
Source: Nat Commun. 2023 Jul 14;14:4205. doi: 10.1038/s41467-023-39947-8 (PMC10349079; doi:10.1038/s41467-023-39947-8)
Supplement: Supplementary file 11 — Source Data [file 41467_2023_39947_MOESM11_ESM.zip › RAW DATA/Supplementary information/Supplementary Fig.13 and 14/CN-Zn/nN/b/DOSCAR]

  37  37   0   0
  0.3824386E+02  0.1278250E-08  0.7380000E-09  0.1500000E-08  0.5000000E-15
  1.000000000000000E-004
  CAR 
 grapheneN                               
      4.40048003    -22.89881682  301     -2.17424818      1.00000000
    -22.899  0.0000E+00  0.0000E+00
    -22.808  0.0000E+00  0.0000E+00
    -22.717  0.0000E+00  0.0000E+00
    -22.626  0.0000E+00  0.0000E+00
    -22.535  0.0000E+00  0.0000E+00
    -22.444  0.0000E+00  0.0000E+00
    -22.353  0.0000E+00  0.0000E+00
    -22.262  0.0000E+00  0.0000E+00
    -22.171  0.0000E+00  0.0000E+00
    -22.080  0.0000E+00  0.0000E+00
    -21.989  0.0000E+00  0.0000E+00
    -21.898  0.4238E-13  0.3857E-14
    -21.807  0.9285E-07  0.8449E-08
    -21.716  0.3715E-03  0.3382E-04
    -21.625  0.5677E-02  0.5504E-03
    -21.534  0.3285E-02  0.8493E-03
    -21.443  0.1829E-01  0.2513E-02
    -21.352  0.9379E-02  0.3367E-02
    -21.261  0.1916E-01  0.5111E-02
    -21.170  0.9736E-02  0.5996E-02
    -21.079  0.3380E-03  0.6027E-02
    -20.988  0.9948E-02  0.6932E-02
    -20.897  0.4437E-02  0.7336E-02
    -20.806  0.1346E-01  0.8561E-02
    -20.715  0.2975E-01  0.1127E-01
    -20.624  0.1536E-01  0.1267E-01
    -20.533  0.1451E-01  0.1399E-01
    -20.442  0.1475E-03  0.1400E-01
    -20.351  0.1351E-06  0.1400E-01
    -20.260  0.6432E-03  0.1406E-01
    -20.169  0.1747E-01  0.1565E-01
    -20.078  0.2487E-01  0.1791E-01
    -19.987  0.1489E-01  0.1927E-01
    -19.896  0.1522E-01  0.2065E-01
    -19.805  0.2275E-03  0.2067E-01
    -19.714  0.6466E-02  0.2126E-01
    -19.623  0.8591E-02  0.2204E-01
    -19.532  0.1976E-01  0.2384E-01
    -19.441  0.9156E-02  0.2467E-01
    -19.350  0.1287E-01  0.2584E-01
    -19.259  0.1615E-01  0.2731E-01
    -19.168  0.4998E-03  0.2736E-01
    -19.077  0.2230E-01  0.2939E-01
    -18.986  0.2119E-01  0.3132E-01
    -18.895  0.8852E-02  0.3212E-01
    -18.804  0.2003E-01  0.3394E-01
    -18.713  0.6184E-03  0.3400E-01
    -18.622  0.6161E-07  0.3400E-01
    -18.531  0.4416E-12  0.3400E-01
    -18.440  0.6438E-06  0.3400E-01
    -18.349  0.1963E-02  0.3418E-01
    -18.258  0.3932E-01  0.3776E-01
    -18.167  0.3157E-01  0.4063E-01
    -18.076  0.1685E-01  0.4216E-01
    -17.985  0.1277E-01  0.4332E-01
    -17.894  0.9359E-04  0.4333E-01
    -17.803  0.2488E-04  0.4334E-01
    -17.712  0.5488E-02  0.4384E-01
    -17.621  0.2526E-01  0.4613E-01
    -17.530  0.1850E-01  0.4782E-01
    -17.439  0.2262E-01  0.4988E-01
    -17.348  0.1398E-02  0.5000E-01
    -17.257  0.8317E-02  0.5076E-01
    -17.166  0.2028E-01  0.5260E-01
    -17.075  0.6851E-03  0.5267E-01
    -16.984  0.8255E-03  0.5274E-01
    -16.893  0.3679E-01  0.5609E-01
    -16.802  0.2089E-01  0.5799E-01
    -16.711  0.1020E-03  0.5800E-01
    -16.620  0.7626E-07  0.5800E-01
    -16.529  0.4104E-03  0.5804E-01
    -16.438  0.1301E-01  0.5922E-01
    -16.347  0.1610E-01  0.6069E-01
    -16.256  0.3782E-01  0.6413E-01
    -16.165  0.2662E-01  0.6655E-01
    -16.074  0.1329E-02  0.6667E-01
    -15.983  0.1003E-01  0.6758E-01
    -15.892  0.1878E-01  0.6929E-01
    -15.801  0.6038E-03  0.6935E-01
    -15.710  0.8716E-02  0.7014E-01
    -15.619  0.5749E-02  0.7066E-01
    -15.528  0.3295E-04  0.7067E-01
    -15.437  0.7015E-04  0.7067E-01
    -15.346  0.4264E-02  0.7106E-01
    -15.255  0.5719E-02  0.7158E-01
    -15.164  0.3179E-01  0.7447E-01
    -15.073  0.9397E-02  0.7533E-01
    -14.982  0.4386E-04  0.7533E-01
    -14.891  0.2889E-03  0.7536E-01
    -14.800  0.2219E-01  0.7738E-01
    -14.709  0.3362E-01  0.8044E-01
    -14.618  0.1677E-01  0.8196E-01
    -14.527  0.3946E-03  0.8200E-01
    -14.436  0.1288E-03  0.8201E-01
    -14.345  0.1398E-01  0.8328E-01
    -14.254  0.1503E-01  0.8465E-01
    -14.163  0.8465E-03  0.8473E-01
    -14.072  0.2039E-01  0.8658E-01
    -13.981  0.8250E-02  0.8733E-01
    -13.890  0.8991E-02  0.8815E-01
    -13.799  0.3270E-01  0.9113E-01
    -13.708  0.2260E-01  0.9318E-01
    -13.617  0.9517E-02  0.9405E-01
    -13.526  0.2261E-01  0.9611E-01
    -13.435  0.2132E-01  0.9805E-01
    -13.344  0.2284E-01  0.1001E+00
    -13.253  0.5937E-02  0.1007E+00
    -13.162  0.9695E-05  0.1007E+00
    -13.071  0.3295E-10  0.1007E+00
    -12.980  0.1186E-09  0.1007E+00
    -12.889  0.2030E-04  0.1007E+00
    -12.798  0.7772E-02  0.1014E+00
    -12.707  0.3268E-01  0.1043E+00
    -12.616  0.3166E-01  0.1072E+00
    -12.525  0.1132E-02  0.1073E+00
    -12.434  0.1450E-06  0.1073E+00
    -12.343  0.3431E-13  0.1073E+00
    -12.252  0.0000E+00  0.1073E+00
    -12.161  0.8134E-18  0.1073E+00
    -12.070  0.7077E-10  0.1073E+00
    -11.979  0.1156E-04  0.1073E+00
    -11.888  0.5407E-02  0.1078E+00
    -11.797  0.7439E-01  0.1146E+00
    -11.706  0.6344E-01  0.1204E+00
    -11.615  0.1765E-01  0.1220E+00
    -11.524  0.2828E-03  0.1220E+00
    -11.433  0.1627E-02  0.1221E+00
    -11.342  0.1173E-01  0.1232E+00
    -11.251  0.1372E-02  0.1233E+00
    -11.160  0.1231E-01  0.1245E+00
    -11.069  0.1665E-01  0.1260E+00
    -10.978  0.2548E-03  0.1260E+00
    -10.887  0.2020E-02  0.1262E+00
    -10.796  0.2326E-01  0.1283E+00
    -10.705  0.1271E-01  0.1295E+00
    -10.614  0.4547E-01  0.1336E+00
    -10.523  0.4456E-02  0.1340E+00
    -10.432  0.8516E-05  0.1340E+00
    -10.341  0.5151E-02  0.1345E+00
    -10.250  0.3590E-01  0.1377E+00
    -10.159  0.2976E-01  0.1404E+00
    -10.068  0.2457E-02  0.1407E+00
     -9.977  0.4320E-02  0.1411E+00
     -9.886  0.1001E-01  0.1420E+00
     -9.795  0.1864E-02  0.1421E+00
     -9.704  0.6527E-02  0.1427E+00
     -9.613  0.3340E-01  0.1458E+00
     -9.522  0.6629E-01  0.1518E+00
     -9.431  0.6666E-01  0.1579E+00
     -9.340  0.1689E-01  0.1594E+00
     -9.249  0.4496E-01  0.1635E+00
     -9.158  0.5472E-02  0.1640E+00
     -9.067  0.3043E-03  0.1640E+00
     -8.976  0.9981E-02  0.1649E+00
     -8.885  0.5409E-02  0.1654E+00
     -8.794  0.3941E-01  0.1690E+00
     -8.703  0.8059E-01  0.1763E+00
     -8.612  0.4763E-01  0.1807E+00
     -8.521  0.7357E-01  0.1874E+00
     -8.430  0.3091E-01  0.1902E+00
     -8.339  0.1169E-01  0.1913E+00
     -8.248  0.8817E-03  0.1913E+00
     -8.157  0.6058E-03  0.1914E+00
     -8.066  0.5912E-01  0.1968E+00
     -7.975  0.2314E+00  0.2178E+00
     -7.884  0.8888E-01  0.2259E+00
     -7.793  0.4621E-01  0.2301E+00
     -7.702  0.1331E-01  0.2313E+00
     -7.611  0.8332E-04  0.2313E+00
     -7.520  0.3717E-02  0.2317E+00
     -7.429  0.3982E-01  0.2353E+00
     -7.338  0.1883E-01  0.2370E+00
     -7.247  0.2514E-01  0.2393E+00
     -7.156  0.1404E-01  0.2406E+00
     -7.065  0.1584E-01  0.2420E+00
     -6.974  0.1749E-01  0.2436E+00
     -6.883  0.3097E-01  0.2464E+00
     -6.792  0.4993E-01  0.2510E+00
     -6.701  0.3285E-01  0.2540E+00
     -6.610  0.1727E-01  0.2555E+00
     -6.519  0.3664E-01  0.2589E+00
     -6.428  0.5259E-02  0.2593E+00
     -6.337  0.7980E-02  0.2601E+00
     -6.246  0.6522E-02  0.2607E+00
     -6.155  0.1194E-03  0.2607E+00
     -6.064  0.7139E-02  0.2613E+00
     -5.973  0.1727E-01  0.2629E+00
     -5.882  0.5056E-01  0.2675E+00
     -5.791  0.4913E-01  0.2720E+00
     -5.700  0.1568E-01  0.2734E+00
     -5.609  0.3355E-01  0.2764E+00
     -5.518  0.1580E-01  0.2779E+00
     -5.427  0.4170E-02  0.2783E+00
     -5.336  0.1358E-01  0.2795E+00
     -5.245  0.2717E-01  0.2820E+00
     -5.154  0.2543E-01  0.2843E+00
     -5.063  0.1861E-01  0.2860E+00
     -4.972  0.2351E-03  0.2860E+00
     -4.881  0.1033E-02  0.2861E+00
     -4.790  0.2431E-01  0.2883E+00
     -4.699  0.3008E-01  0.2910E+00
     -4.608  0.4365E-02  0.2914E+00
     -4.517  0.6104E-02  0.2920E+00
     -4.426  0.1852E-01  0.2937E+00
     -4.335  0.1404E-01  0.2950E+00
     -4.244  0.2410E-01  0.2972E+00
     -4.153  0.1644E-01  0.2986E+00
     -4.062  0.4668E-03  0.2987E+00
     -3.971  0.1781E-01  0.3003E+00
     -3.880  0.3600E-01  0.3036E+00
     -3.789  0.3256E-01  0.3065E+00
     -3.698  0.1296E-02  0.3067E+00
     -3.607  0.3104E-03  0.3067E+00
     -3.516  0.2330E-01  0.3088E+00
     -3.425  0.2016E-01  0.3107E+00
     -3.334  0.1830E-03  0.3107E+00
     -3.243  0.4769E-08  0.3107E+00
     -3.152  0.2294E-15  0.3107E+00
     -3.061  0.0000E+00  0.3107E+00
     -2.970  0.0000E+00  0.3107E+00
     -2.879  0.0000E+00  0.3107E+00
     -2.788  0.0000E+00  0.3107E+00
     -2.697  0.0000E+00  0.3107E+00
     -2.606  0.0000E+00  0.3107E+00
     -2.515  0.0000E+00  0.3107E+00
     -2.424  0.1804E-10  0.3107E+00
     -2.333  0.4783E-05  0.3107E+00
     -2.242  0.2889E-02  0.3109E+00
     -2.151  0.1609E-01  0.3124E+00
     -2.060  0.1008E-01  0.3133E+00
     -1.969  0.2332E-03  0.3133E+00
     -1.878  0.1861E-07  0.3133E+00
     -1.787  0.2734E-14  0.3133E+00
     -1.696  0.0000E+00  0.3133E+00
     -1.605  0.0000E+00  0.3133E+00
     -1.514  0.0000E+00  0.3133E+00
     -1.423  0.0000E+00  0.3133E+00
     -1.332  0.0000E+00  0.3133E+00
     -1.241  0.3522E-15  0.3133E+00
     -1.150  0.5080E-08  0.3133E+00
     -1.059  0.1236E-03  0.3133E+00
     -0.968  0.8457E-02  0.3141E+00
     -0.877  0.2153E-01  0.3161E+00
     -0.786  0.1372E-01  0.3173E+00
     -0.695  0.1983E-03  0.3173E+00
     -0.604  0.1501E-01  0.3187E+00
     -0.513  0.5222E-01  0.3235E+00
     -0.422  0.2242E-01  0.3255E+00
     -0.331  0.5507E-02  0.3260E+00
     -0.240  0.4048E-02  0.3264E+00
     -0.149  0.2325E-01  0.3285E+00
     -0.058  0.2038E-02  0.3287E+00
      0.033  0.7016E-02  0.3293E+00
      0.124  0.2137E-01  0.3313E+00
      0.215  0.9163E-03  0.3313E+00
      0.306  0.5222E-02  0.3318E+00
      0.397  0.2261E-01  0.3339E+00
      0.488  0.7772E-02  0.3346E+00
      0.579  0.4631E-01  0.3388E+00
      0.670  0.2004E-01  0.3406E+00
      0.761  0.1078E-01  0.3416E+00
      0.852  0.2926E-01  0.3443E+00
      0.943  0.3015E-01  0.3470E+00
      1.034  0.3205E-01  0.3499E+00
      1.125  0.1541E-01  0.3513E+00
      1.216  0.4382E-02  0.3517E+00
      1.307  0.1830E-01  0.3534E+00
      1.398  0.2386E-01  0.3556E+00
      1.489  0.9488E-02  0.3564E+00
      1.580  0.4115E-01  0.3602E+00
      1.671  0.1367E-01  0.3614E+00
      1.762  0.3264E-01  0.3644E+00
      1.853  0.2548E-01  0.3667E+00
      1.944  0.1399E-01  0.3680E+00
      2.035  0.7597E-02  0.3687E+00
      2.126  0.4417E-03  0.3687E+00
      2.217  0.9413E-02  0.3696E+00
      2.308  0.2139E-01  0.3715E+00
      2.399  0.1942E-01  0.3733E+00
      2.490  0.3571E-01  0.3765E+00
      2.581  0.2812E-01  0.3791E+00
      2.672  0.3727E-01  0.3825E+00
      2.763  0.5633E-01  0.3876E+00
      2.854  0.1553E-01  0.3890E+00
      2.945  0.1692E-01  0.3905E+00
      3.036  0.8591E-02  0.3913E+00
      3.127  0.1331E-02  0.3914E+00
      3.218  0.5675E-02  0.3920E+00
      3.309  0.3715E-03  0.3920E+00
      3.400  0.9285E-07  0.3920E+00
      3.491  0.4238E-13  0.3920E+00
      3.582  0.0000E+00  0.3920E+00
      3.672  0.0000E+00  0.3920E+00
      3.763  0.0000E+00  0.3920E+00
      3.854  0.0000E+00  0.3920E+00
      3.945  0.0000E+00  0.3920E+00
      4.036  0.0000E+00  0.3920E+00
      4.127  0.0000E+00  0.3920E+00
      4.218  0.0000E+00  0.3920E+00
      4.309  0.0000E+00  0.3920E+00
      4.400  0.0000E+00  0.3920E+00
