# Supplementary material for: 3D hierarchical graphene matrices enable stable Zn anodes for aqueous Zn batteries
Source: Nat Commun. 2023 Jul 14;14:4205. doi: 10.1038/s41467-023-39947-8 (PMC10349079; doi:10.1038/s41467-023-39947-8)
Supplement: Supplementary file 11 — Source Data [file 41467_2023_39947_MOESM11_ESM.zip › RAW DATA/Supplementary information/Supplementary Fig.13 and 14/CN-Zn/nN/b/OSZICAR]

       N       E                     dE             d eps       ncg     rms          rms(c)
DAV:   1     0.147609745501E+04    0.14761E+04   -0.59745E+04   784   0.120E+03
DAV:   2    -0.887533403743E+02   -0.15649E+04   -0.15126E+04  1162   0.301E+02
DAV:   3    -0.346258210743E+03   -0.25750E+03   -0.25656E+03  1008   0.131E+02
DAV:   4    -0.354200383163E+03   -0.79422E+01   -0.79141E+01   896   0.285E+01
DAV:   5    -0.354463024109E+03   -0.26264E+00   -0.26227E+00  1162   0.473E+00    0.301E+01
RMM:   6    -0.332862539352E+03    0.21600E+02   -0.31724E+01   786   0.169E+01    0.199E+01
RMM:   7    -0.327047316594E+03    0.58152E+01   -0.17401E+01   786   0.146E+01    0.732E+00
RMM:   8    -0.326506970349E+03    0.54035E+00   -0.35389E+00   784   0.541E+00    0.333E+00
RMM:   9    -0.326442638533E+03    0.64332E-01   -0.56925E-01   808   0.299E+00    0.128E+00
RMM:  10    -0.326414180608E+03    0.28458E-01   -0.12951E-01   807   0.147E+00    0.336E-01
RMM:  11    -0.326411457440E+03    0.27232E-02   -0.12533E-02   790   0.413E-01    0.217E-01
RMM:  12    -0.326410288070E+03    0.11694E-02   -0.21714E-02   786   0.316E-01    0.133E-01
RMM:  13    -0.326409733904E+03    0.55417E-03   -0.40579E-03   784   0.177E-01    0.734E-02
RMM:  14    -0.326411874819E+03   -0.21409E-02   -0.20319E-03   787   0.103E-01    0.344E-02
RMM:  15    -0.326416984095E+03   -0.51093E-02   -0.80209E-04   787   0.450E-02    0.263E-02
RMM:  16    -0.326420432082E+03   -0.34480E-02   -0.62007E-04   784   0.446E-02    0.162E-02
RMM:  17    -0.326421800394E+03   -0.13683E-02   -0.20839E-04   784   0.192E-02    0.710E-03
RMM:  18    -0.326422446040E+03   -0.64565E-03   -0.91639E-05   673   0.117E-02    0.302E-03
RMM:  19    -0.326422555770E+03   -0.10973E-03   -0.12560E-05   552   0.448E-03    0.177E-03
RMM:  20    -0.326422630845E+03   -0.75075E-04   -0.72106E-06   529   0.333E-03    0.929E-04
RMM:  21    -0.326422640858E+03   -0.10014E-04   -0.10242E-06   453   0.156E-03    0.443E-04
RMM:  22    -0.326422645097E+03   -0.42380E-05   -0.42783E-07   320   0.104E-03    0.235E-04
RMM:  23    -0.326422647483E+03   -0.23864E-05   -0.15658E-07   287   0.855E-04    0.207E-04
RMM:  24    -0.326422649225E+03   -0.17426E-05   -0.17384E-07   248   0.774E-04    0.107E-04
RMM:  25    -0.326422649475E+03   -0.24977E-06   -0.31282E-08   183   0.612E-04
   1 F= -.32642265E+03 E0= -.32641058E+03  d E =-.326423E+03
       N       E                     dE             d eps       ncg     rms          rms(c)
DAV:   1    -0.310393359060E+03    0.16029E+02   -0.37309E+03   994   0.190E+02    0.165E+01
RMM:   2    -0.328692658833E+03   -0.18299E+02   -0.19286E+02   807   0.411E+01    0.118E+01
RMM:   3    -0.328946237689E+03   -0.25358E+00   -0.12538E+01   833   0.133E+01    0.105E+01
RMM:   4    -0.328889766561E+03    0.56471E-01   -0.28635E+00   844   0.397E+00    0.696E+00
RMM:   5    -0.328988355398E+03   -0.98589E-01   -0.12496E+00   786   0.323E+00    0.241E+00
RMM:   6    -0.328757178036E+03    0.23118E+00   -0.43025E-01   804   0.175E+00    0.544E-01
RMM:   7    -0.328758250770E+03   -0.10727E-02   -0.69487E-02   955   0.806E-01    0.247E-01
RMM:   8    -0.328759263515E+03   -0.10127E-02   -0.55819E-03   816   0.205E-01    0.161E-01
RMM:   9    -0.328759024583E+03    0.23893E-03   -0.42231E-03   818   0.145E-01    0.694E-02
RMM:  10    -0.328759398914E+03   -0.37433E-03   -0.54096E-04   791   0.758E-02    0.351E-02
RMM:  11    -0.328760062803E+03   -0.66389E-03   -0.21204E-04   787   0.353E-02    0.326E-02
RMM:  12    -0.328760344843E+03   -0.28204E-03   -0.51516E-05   789   0.166E-02    0.185E-02
RMM:  13    -0.328760554874E+03   -0.21003E-03   -0.57658E-05   784   0.142E-02    0.112E-02
RMM:  14    -0.328760678376E+03   -0.12350E-03   -0.32887E-05   774   0.129E-02    0.927E-03
RMM:  15    -0.328760805454E+03   -0.12708E-03   -0.90810E-06   660   0.727E-03    0.428E-03
RMM:  16    -0.328760875827E+03   -0.70373E-04   -0.41167E-06   556   0.472E-03    0.219E-03
RMM:  17    -0.328760901071E+03   -0.25244E-04   -0.11847E-06   469   0.294E-03    0.667E-04
RMM:  18    -0.328760914309E+03   -0.13238E-04   -0.64342E-07   441   0.173E-03    0.692E-04
RMM:  19    -0.328760916788E+03   -0.24787E-05   -0.16169E-07   310   0.108E-03    0.355E-04
RMM:  20    -0.328760918397E+03   -0.16094E-05   -0.11091E-07   301   0.932E-04    0.271E-04
RMM:  21    -0.328760918569E+03   -0.17165E-06   -0.27487E-08   224   0.741E-04
   2 F= -.32876092E+03 E0= -.32875664E+03  d E =-.233827E+01
       N       E                     dE             d eps       ncg     rms          rms(c)
DAV:   1    -0.323040652912E+03    0.57203E+01   -0.29325E+03   784   0.143E+02    0.144E+01
RMM:   2    -0.330400598384E+03   -0.73599E+01   -0.80544E+01   791   0.230E+01    0.493E+00
RMM:   3    -0.329892885598E+03    0.50771E+00   -0.26720E+00   813   0.524E+00    0.401E+00
RMM:   4    -0.329817663051E+03    0.75223E-01   -0.20108E-01   827   0.126E+00    0.318E+00
RMM:   5    -0.329769592993E+03    0.48070E-01   -0.36106E-01   789   0.195E+00    0.103E+00
RMM:   6    -0.329786670927E+03   -0.17078E-01   -0.11016E-01   793   0.106E+00    0.114E+00
RMM:   7    -0.329767853283E+03    0.18818E-01   -0.78800E-02   790   0.890E-01    0.225E-01
RMM:   8    -0.329767296349E+03    0.55693E-03   -0.27459E-03   820   0.164E-01    0.150E-01
RMM:   9    -0.329767488177E+03   -0.19183E-03   -0.10790E-03   793   0.920E-02    0.635E-02
RMM:  10    -0.329767620265E+03   -0.13209E-03   -0.11121E-04   790   0.310E-02    0.129E-02
RMM:  11    -0.329768155169E+03   -0.53490E-03   -0.19435E-04   794   0.289E-02    0.203E-02
RMM:  12    -0.329768247789E+03   -0.92620E-04   -0.62785E-05   775   0.202E-02    0.126E-02
RMM:  13    -0.329768418924E+03   -0.17113E-03   -0.72951E-05   801   0.158E-02    0.151E-02
RMM:  14    -0.329768432625E+03   -0.13702E-04   -0.15729E-05   741   0.104E-02    0.819E-03
RMM:  15    -0.329768454192E+03   -0.21566E-04   -0.81766E-06   598   0.790E-03    0.666E-03
RMM:  16    -0.329768470329E+03   -0.16137E-04   -0.43721E-06   517   0.671E-03    0.440E-03
RMM:  17    -0.329768479800E+03   -0.94717E-05   -0.14764E-06   494   0.427E-03    0.140E-03
RMM:  18    -0.329768483132E+03   -0.33312E-05   -0.42505E-07   429   0.175E-03    0.553E-04
RMM:  19    -0.329768485022E+03   -0.18902E-05   -0.13562E-07   338   0.105E-03    0.542E-04
RMM:  20    -0.329768485707E+03   -0.68538E-06   -0.42060E-08   231   0.734E-04
   3 F= -.32976849E+03 E0= -.32975965E+03  d E =-.334584E+01
       N       E                     dE             d eps       ncg     rms          rms(c)
DAV:   1    -0.329391764688E+03    0.37672E+00   -0.51040E+02   812   0.734E+01    0.706E+00
RMM:   2    -0.329742513054E+03   -0.35075E+00   -0.89141E+00   789   0.106E+01    0.261E+00
RMM:   3    -0.329635046201E+03    0.10747E+00   -0.56181E-01   838   0.259E+00    0.188E+00
RMM:   4    -0.329595173647E+03    0.39873E-01   -0.15670E-01   800   0.118E+00    0.580E-01
RMM:   5    -0.329592639370E+03    0.25343E-02   -0.20013E-02   810   0.529E-01    0.160E-01
RMM:   6    -0.329593191109E+03   -0.55174E-03   -0.26954E-03   979   0.167E-01    0.905E-02
RMM:   7    -0.329593879762E+03   -0.68865E-03   -0.44988E-04   802   0.521E-02    0.351E-02
RMM:   8    -0.329594715781E+03   -0.83602E-03   -0.28354E-04   792   0.357E-02    0.208E-02
RMM:   9    -0.329595586993E+03   -0.87121E-03   -0.35172E-04   784   0.269E-02    0.110E-02
RMM:  10    -0.329595846324E+03   -0.25933E-03   -0.91621E-05   718   0.118E-02    0.856E-03
RMM:  11    -0.329596014910E+03   -0.16859E-03   -0.58625E-05   700   0.927E-03    0.520E-03
RMM:  12    -0.329596061087E+03   -0.46177E-04   -0.14630E-05   540   0.496E-03    0.345E-03
RMM:  13    -0.329596101755E+03   -0.40668E-04   -0.80782E-06   476   0.421E-03    0.173E-03
RMM:  14    -0.329596125281E+03   -0.23526E-04   -0.33531E-06   474   0.292E-03    0.134E-03
RMM:  15    -0.329596137647E+03   -0.12366E-04   -0.16799E-06   473   0.210E-03    0.699E-04
RMM:  16    -0.329596140466E+03   -0.28191E-05   -0.51812E-07   351   0.129E-03    0.359E-04
RMM:  17    -0.329596141885E+03   -0.14193E-05   -0.26122E-07   317   0.106E-03    0.217E-04
RMM:  18    -0.329596142202E+03   -0.31731E-06   -0.77425E-08   265   0.839E-04
   4 F= -.32959614E+03 E0= -.32959213E+03  d E =0.172344E+00
       N       E                     dE             d eps       ncg     rms          rms(c)
DAV:   1    -0.330613861600E+03   -0.10177E+01   -0.11053E+02   784   0.332E+01    0.238E+00
RMM:   2    -0.330583248261E+03    0.30613E-01   -0.18882E+00   796   0.433E+00    0.159E+00
RMM:   3    -0.330511689429E+03    0.71559E-01   -0.15816E-01   825   0.134E+00    0.101E+00
RMM:   4    -0.330507109465E+03    0.45800E-02   -0.63064E-02   801   0.623E-01    0.902E-01
RMM:   5    -0.330493414788E+03    0.13695E-01   -0.25378E-02   788   0.383E-01    0.397E-01
RMM:   6    -0.330486442462E+03    0.69723E-02   -0.56590E-03   800   0.184E-01    0.106E-01
RMM:   7    -0.330486310760E+03    0.13170E-03   -0.49361E-04   788   0.774E-02    0.379E-02
RMM:   8    -0.330486391720E+03   -0.80960E-04   -0.11515E-04   807   0.298E-02    0.279E-02
RMM:   9    -0.330486487970E+03   -0.96250E-04   -0.56960E-05   785   0.187E-02    0.234E-02
RMM:  10    -0.330486565217E+03   -0.77247E-04   -0.19192E-05   760   0.957E-03    0.788E-03
RMM:  11    -0.330486670814E+03   -0.10560E-03   -0.12911E-05   608   0.691E-03    0.179E-02
RMM:  12    -0.330486740111E+03   -0.69296E-04   -0.22934E-05   651   0.737E-03    0.186E-02
RMM:  13    -0.330486760030E+03   -0.19920E-04   -0.38652E-06   553   0.411E-03    0.162E-03
RMM:  14    -0.330486796773E+03   -0.36743E-04   -0.20049E-06   477   0.281E-03    0.439E-03
RMM:  15    -0.330486810179E+03   -0.13405E-04   -0.34616E-07   437   0.158E-03    0.253E-03
RMM:  16    -0.330486825347E+03   -0.15168E-04   -0.76528E-07   472   0.156E-03    0.739E-04
RMM:  17    -0.330486827740E+03   -0.23932E-05   -0.76407E-08   250   0.756E-04    0.261E-04
RMM:  18    -0.330486829304E+03   -0.15642E-05   -0.92607E-08   297   0.821E-04    0.170E-04
RMM:  19    -0.330486829530E+03   -0.22575E-06   -0.14751E-08   193   0.632E-04
   5 F= -.33048683E+03 E0= -.33047868E+03  d E =-.718344E+00
       N       E                     dE             d eps       ncg     rms          rms(c)
DAV:   1    -0.330581129271E+03   -0.94300E-01   -0.33478E+02   784   0.548E+01    0.240E+00
RMM:   2    -0.330864619787E+03   -0.28349E+00   -0.46052E+00   784   0.687E+00    0.157E+00
RMM:   3    -0.330832468119E+03    0.32152E-01   -0.21321E-01   818   0.163E+00    0.987E-01
RMM:   4    -0.330818246618E+03    0.14222E-01   -0.66472E-02   785   0.784E-01    0.237E-01
RMM:   5    -0.330817832799E+03    0.41382E-03   -0.78544E-03   810   0.348E-01    0.100E-01
RMM:   6    -0.330818212480E+03   -0.37968E-03   -0.11437E-03   889   0.997E-02    0.471E-02
RMM:   7    -0.330818741359E+03   -0.52888E-03   -0.33278E-04   803   0.576E-02    0.237E-02
RMM:   8    -0.330819099045E+03   -0.35769E-03   -0.11070E-04   787   0.278E-02    0.119E-02
RMM:   9    -0.330819557204E+03   -0.45816E-03   -0.17130E-04   784   0.220E-02    0.798E-03
RMM:  10    -0.330819652094E+03   -0.94890E-04   -0.31636E-05   590   0.109E-02    0.483E-03
RMM:  11    -0.330819724046E+03   -0.71952E-04   -0.19642E-05   580   0.649E-03    0.260E-03
RMM:  12    -0.330819749233E+03   -0.25187E-04   -0.45435E-06   477   0.347E-03    0.151E-03
RMM:  13    -0.330819777132E+03   -0.27899E-04   -0.38329E-06   476   0.337E-03    0.148E-03
RMM:  14    -0.330819789580E+03   -0.12448E-04   -0.14130E-06   476   0.217E-03    0.491E-04
RMM:  15    -0.330819795656E+03   -0.60764E-05   -0.69595E-07   422   0.159E-03    0.485E-04
RMM:  16    -0.330819797080E+03   -0.14237E-05   -0.22900E-07   334   0.130E-03    0.506E-04
RMM:  17    -0.330819797826E+03   -0.74612E-06   -0.12089E-07   266   0.951E-04
   6 F= -.33081980E+03 E0= -.33081478E+03  d E =-.332968E+00
       N       E                     dE             d eps       ncg     rms          rms(c)
DAV:   1    -0.330861056684E+03   -0.41260E-01   -0.17889E+01   784   0.115E+01    0.572E-01
RMM:   2    -0.330865200694E+03   -0.41440E-02   -0.14084E-01   786   0.129E+00    0.358E-01
RMM:   3    -0.330862359930E+03    0.28408E-02   -0.11351E-02   805   0.332E-01    0.165E-01
RMM:   4    -0.330861720251E+03    0.63968E-03   -0.23391E-03   793   0.151E-01    0.500E-02
RMM:   5    -0.330861690232E+03    0.30019E-04   -0.27020E-04   830   0.585E-02    0.200E-02
RMM:   6    -0.330861726597E+03   -0.36365E-04   -0.44964E-05   891   0.193E-02    0.796E-03
RMM:   7    -0.330861771324E+03   -0.44727E-04   -0.77572E-06   640   0.838E-03    0.300E-03
RMM:   8    -0.330861802828E+03   -0.31504E-04   -0.25762E-06   523   0.394E-03    0.225E-03
RMM:   9    -0.330861852125E+03   -0.49297E-04   -0.48576E-06   558   0.412E-03    0.124E-03
RMM:  10    -0.330861870453E+03   -0.18328E-04   -0.17143E-06   489   0.266E-03    0.103E-03
RMM:  11    -0.330861884944E+03   -0.14491E-04   -0.73343E-07   448   0.187E-03    0.523E-04
RMM:  12    -0.330861890062E+03   -0.51184E-05   -0.23626E-07   332   0.125E-03    0.351E-04
RMM:  13    -0.330861896390E+03   -0.63278E-05   -0.17766E-07   301   0.118E-03    0.469E-04
RMM:  14    -0.330861898186E+03   -0.17958E-05   -0.62254E-08   243   0.930E-04    0.102E-04
RMM:  15    -0.330861899260E+03   -0.10742E-05   -0.35256E-08   175   0.680E-04    0.528E-05
RMM:  16    -0.330861899441E+03   -0.18134E-06   -0.96786E-09   152   0.647E-04
   7 F= -.33086190E+03 E0= -.33085523E+03  d E =-.375070E+00
       N       E                     dE             d eps       ncg     rms          rms(c)
DAV:   1    -0.330977235674E+03   -0.11534E+00   -0.21921E+02   784   0.403E+01    0.155E+00
RMM:   2    -0.331185553129E+03   -0.20832E+00   -0.26287E+00   787   0.480E+00    0.986E-01
RMM:   3    -0.331174391280E+03    0.11162E-01   -0.98860E-02   828   0.115E+00    0.604E-01
RMM:   4    -0.331169769851E+03    0.46214E-02   -0.32226E-02   788   0.537E-01    0.113E-01
RMM:   5    -0.331169805959E+03   -0.36108E-04   -0.25346E-03   819   0.219E-01    0.641E-02
RMM:   6    -0.331170018169E+03   -0.21221E-03   -0.49067E-04   856   0.589E-02    0.300E-02
RMM:   7    -0.331170204084E+03   -0.18592E-03   -0.16194E-04   811   0.394E-02    0.147E-02
RMM:   8    -0.331170385178E+03   -0.18109E-03   -0.57602E-05   783   0.215E-02    0.740E-03
RMM:   9    -0.331170600172E+03   -0.21499E-03   -0.47808E-05   723   0.145E-02    0.581E-03
RMM:  10    -0.331170693432E+03   -0.93261E-04   -0.23164E-05   654   0.111E-02    0.403E-03
RMM:  11    -0.331170743459E+03   -0.50026E-04   -0.66059E-06   562   0.499E-03    0.157E-03
RMM:  12    -0.331170768747E+03   -0.25289E-04   -0.29163E-06   491   0.374E-03    0.956E-04
RMM:  13    -0.331170778647E+03   -0.98995E-05   -0.99041E-07   461   0.201E-03    0.520E-04
RMM:  14    -0.331170783474E+03   -0.48270E-05   -0.55775E-07   403   0.139E-03    0.433E-04
RMM:  15    -0.331170784709E+03   -0.12350E-05   -0.18518E-07   330   0.125E-03    0.363E-04
RMM:  16    -0.331170785492E+03   -0.78267E-06   -0.57057E-08   261   0.883E-04
   8 F= -.33117079E+03 E0= -.33116352E+03  d E =-.308886E+00
       N       E                     dE             d eps       ncg     rms          rms(c)
DAV:   1    -0.331174951124E+03   -0.41664E-02   -0.23357E+00   840   0.385E+00    0.154E-01
RMM:   2    -0.331175719609E+03   -0.76848E-03   -0.13132E-02   787   0.383E-01    0.100E-01
RMM:   3    -0.331175488417E+03    0.23119E-03   -0.12836E-03   817   0.108E-01    0.357E-02
RMM:   4    -0.331175468719E+03    0.19698E-04   -0.16512E-04   822   0.418E-02    0.130E-02
RMM:   5    -0.331175467144E+03    0.15748E-05   -0.28661E-05   891   0.154E-02    0.526E-03
RMM:   6    -0.331175469210E+03   -0.20657E-05   -0.30468E-06   495   0.519E-03    0.229E-03
RMM:   7    -0.331175473180E+03   -0.39698E-05   -0.14352E-06   477   0.335E-03    0.988E-04
RMM:   8    -0.331175477128E+03   -0.39482E-05   -0.52838E-07   465   0.216E-03    0.668E-04
RMM:   9    -0.331175483339E+03   -0.62106E-05   -0.76649E-07   466   0.200E-03    0.489E-04
RMM:  10    -0.331175485760E+03   -0.24217E-05   -0.26120E-07   368   0.147E-03    0.394E-04
RMM:  11    -0.331175488055E+03   -0.22947E-05   -0.17959E-07   315   0.111E-03    0.191E-04
RMM:  12    -0.331175488713E+03   -0.65815E-06   -0.46045E-08   247   0.806E-04
   9 F= -.33117549E+03 E0= -.33116823E+03  d E =-.313589E+00
       N       E                     dE             d eps       ncg     rms          rms(c)
DAV:   1    -0.331284846374E+03   -0.10936E+00   -0.14061E+02   784   0.307E+01    0.111E+00
RMM:   2    -0.331401712398E+03   -0.11687E+00   -0.14613E+00   790   0.367E+00    0.694E-01
RMM:   3    -0.331397775568E+03    0.39368E-02   -0.52354E-02   845   0.815E-01    0.436E-01
RMM:   4    -0.331395677676E+03    0.20979E-02   -0.13279E-02   788   0.334E-01    0.108E-01
RMM:   5    -0.331395494471E+03    0.18321E-03   -0.11639E-03   822   0.143E-01    0.433E-02
RMM:   6    -0.331395449721E+03    0.44749E-04   -0.23278E-04   824   0.416E-02    0.214E-02
RMM:   7    -0.331395437309E+03    0.12412E-04   -0.65168E-05   801   0.239E-02    0.116E-02
RMM:   8    -0.331395446870E+03   -0.95610E-05   -0.20306E-05   779   0.126E-02    0.501E-03
RMM:   9    -0.331395480578E+03   -0.33708E-04   -0.15084E-05   659   0.712E-03    0.364E-03
RMM:  10    -0.331395509640E+03   -0.29062E-04   -0.67588E-06   553   0.463E-03    0.216E-03
RMM:  11    -0.331395536961E+03   -0.27321E-04   -0.29068E-06   477   0.324E-03    0.118E-03
RMM:  12    -0.331395558625E+03   -0.21664E-04   -0.16515E-06   476   0.244E-03    0.682E-04
RMM:  13    -0.331395571173E+03   -0.12548E-04   -0.94362E-07   350   0.135E-03    0.533E-04
RMM:  14    -0.331395576000E+03   -0.48274E-05   -0.33054E-07   311   0.113E-03    0.243E-04
RMM:  15    -0.331395578097E+03   -0.20963E-05   -0.11927E-07   257   0.880E-04    0.204E-04
RMM:  16    -0.331395578872E+03   -0.77518E-06   -0.42511E-08   213   0.771E-04
  10 F= -.33139558E+03 E0= -.33138917E+03  d E =-.220090E+00
       N       E                     dE             d eps       ncg     rms          rms(c)
DAV:   1    -0.331396271769E+03   -0.69367E-03   -0.38852E-01   882   0.151E+00    0.570E-02
RMM:   2    -0.331396383869E+03   -0.11210E-03   -0.19801E-03   791   0.150E-01    0.358E-02
RMM:   3    -0.331396366183E+03    0.17686E-04   -0.14840E-04   837   0.379E-02    0.188E-02
RMM:   4    -0.331396362293E+03    0.38906E-05   -0.21953E-05   802   0.145E-02    0.643E-03
RMM:   5    -0.331396361642E+03    0.65085E-06   -0.24977E-06   488   0.596E-03
  11 F= -.33139636E+03 E0= -.33138988E+03  d E =-.220873E+00
       N       E                     dE             d eps       ncg     rms          rms(c)
DAV:   1    -0.331464335320E+03   -0.67973E-01   -0.94034E+01   784   0.243E+01    0.918E-01
RMM:   2    -0.331542023100E+03   -0.77688E-01   -0.96242E-01   784   0.301E+00    0.610E-01
RMM:   3    -0.331536347767E+03    0.56753E-02   -0.36885E-02   827   0.676E-01    0.360E-01
RMM:   4    -0.331533444196E+03    0.29036E-02   -0.14503E-02   786   0.336E-01    0.760E-02
RMM:   5    -0.331533257522E+03    0.18667E-03   -0.91558E-04   811   0.126E-01    0.410E-02
RMM:   6    -0.331533216407E+03    0.41115E-04   -0.25907E-04   816   0.404E-02    0.169E-02
RMM:   7    -0.331533234362E+03   -0.17954E-04   -0.64714E-05   815   0.222E-02    0.105E-02
RMM:   8    -0.331533269758E+03   -0.35396E-04   -0.26646E-05   779   0.145E-02    0.618E-03
RMM:   9    -0.331533322823E+03   -0.53065E-04   -0.14929E-05   692   0.859E-03    0.281E-03
RMM:  10    -0.331533351168E+03   -0.28345E-04   -0.56757E-06   571   0.442E-03    0.202E-03
RMM:  11    -0.331533383707E+03   -0.32539E-04   -0.23840E-06   477   0.284E-03    0.117E-03
RMM:  12    -0.331533409339E+03   -0.25632E-04   -0.14082E-06   475   0.191E-03    0.749E-04
RMM:  13    -0.331533428036E+03   -0.18697E-04   -0.83437E-07   351   0.135E-03    0.481E-04
RMM:  14    -0.331533435078E+03   -0.70416E-05   -0.37431E-07   361   0.130E-03    0.423E-04
RMM:  15    -0.331533436656E+03   -0.15782E-05   -0.82709E-08   242   0.885E-04    0.119E-04
RMM:  16    -0.331533437384E+03   -0.72822E-06   -0.35053E-08   175   0.647E-04
  12 F= -.33153344E+03 E0= -.33152721E+03  d E =-.137076E+00
       N       E                     dE             d eps       ncg     rms          rms(c)
DAV:   1    -0.331534191781E+03   -0.75512E-03   -0.44880E-01   882   0.159E+00    0.611E-02
RMM:   2    -0.331534320586E+03   -0.12881E-03   -0.22431E-03   784   0.160E-01    0.410E-02
RMM:   3    -0.331534277200E+03    0.43386E-04   -0.22783E-04   813   0.472E-02    0.145E-02
RMM:   4    -0.331534272809E+03    0.43904E-05   -0.22043E-05   808   0.167E-02    0.632E-03
RMM:   5    -0.331534271891E+03    0.91860E-06   -0.50045E-06   651   0.646E-03
  13 F= -.33153427E+03 E0= -.33152803E+03  d E =-.137910E+00
       N       E                     dE             d eps       ncg     rms          rms(c)
DAV:   1    -0.331599819898E+03   -0.65547E-01   -0.57755E+01   784   0.184E+01    0.779E-01
RMM:   2    -0.331637502093E+03   -0.37682E-01   -0.52478E-01   784   0.227E+00    0.477E-01
RMM:   3    -0.331634214383E+03    0.32877E-02   -0.20073E-02   826   0.483E-01    0.281E-01
RMM:   4    -0.331632240187E+03    0.19742E-02   -0.82922E-03   784   0.251E-01    0.605E-02
RMM:   5    -0.331632113360E+03    0.12683E-03   -0.47476E-04   818   0.877E-02    0.339E-02
RMM:   6    -0.331632087328E+03    0.26032E-04   -0.18017E-04   793   0.333E-02    0.152E-02
RMM:   7    -0.331632098740E+03   -0.11411E-04   -0.46163E-05   791   0.188E-02    0.922E-03
RMM:   8    -0.331632132723E+03   -0.33984E-04   -0.17343E-05   775   0.119E-02    0.518E-03
RMM:   9    -0.331632174023E+03   -0.41299E-04   -0.11493E-05   654   0.685E-03    0.360E-03
RMM:  10    -0.331632200937E+03   -0.26914E-04   -0.53413E-06   553   0.445E-03    0.182E-03
RMM:  11    -0.331632226335E+03   -0.25398E-04   -0.18072E-06   476   0.289E-03    0.111E-03
RMM:  12    -0.331632248105E+03   -0.21770E-04   -0.10988E-06   475   0.208E-03    0.654E-04
RMM:  13    -0.331632264344E+03   -0.16239E-04   -0.65767E-07   312   0.126E-03    0.474E-04
RMM:  14    -0.331632271972E+03   -0.76279E-05   -0.36659E-07   322   0.123E-03    0.367E-04
RMM:  15    -0.331632273062E+03   -0.10906E-05   -0.54508E-08   228   0.848E-04    0.140E-04
RMM:  16    -0.331632273794E+03   -0.73155E-06   -0.25841E-08   181   0.673E-04
  14 F= -.33163227E+03 E0= -.33162527E+03  d E =-.980019E-01
       N       E                     dE             d eps       ncg     rms          rms(c)
DAV:   1    -0.331632715041E+03   -0.44198E-03   -0.30500E-01   896   0.130E+00    0.542E-02
RMM:   2    -0.331632780905E+03   -0.65863E-04   -0.14727E-03   784   0.132E-01    0.339E-02
RMM:   3    -0.331632758110E+03    0.22795E-04   -0.11203E-04   813   0.348E-02    0.172E-02
RMM:   4    -0.331632750705E+03    0.74053E-05   -0.28504E-05   785   0.155E-02    0.487E-03
RMM:   5    -0.331632750020E+03    0.68486E-06   -0.20628E-06   483   0.613E-03
  15 F= -.33163275E+03 E0= -.33162571E+03  d E =-.984781E-01
       N       E                     dE             d eps       ncg     rms          rms(c)
DAV:   1    -0.331661005057E+03   -0.28254E-01   -0.38484E+01   784   0.152E+01    0.603E-01
RMM:   2    -0.331684837533E+03   -0.23832E-01   -0.31508E-01   784   0.181E+00    0.388E-01
RMM:   3    -0.331683195217E+03    0.16423E-02   -0.15087E-02   846   0.402E-01    0.225E-01
RMM:   4    -0.331682457986E+03    0.73723E-03   -0.44240E-03   787   0.186E-01    0.576E-02
RMM:   5    -0.331682378855E+03    0.79132E-04   -0.33199E-04   817   0.765E-02    0.268E-02
RMM:   6    -0.331682366154E+03    0.12700E-04   -0.92797E-05   811   0.250E-02    0.115E-02
RMM:   7    -0.331682368315E+03   -0.21608E-05   -0.25134E-05   820   0.145E-02    0.654E-03
RMM:   8    -0.331682372719E+03   -0.44037E-05   -0.96499E-06   719   0.865E-03    0.320E-03
RMM:   9    -0.331682384642E+03   -0.11923E-04   -0.32864E-06   540   0.440E-03    0.164E-03
RMM:  10    -0.331682394938E+03   -0.10297E-04   -0.26299E-06   506   0.348E-03    0.130E-03
RMM:  11    -0.331682404566E+03   -0.96277E-05   -0.82727E-07   476   0.216E-03    0.718E-04
RMM:  12    -0.331682413246E+03   -0.86805E-05   -0.51526E-07   425   0.144E-03    0.563E-04
RMM:  13    -0.331682419554E+03   -0.63071E-05   -0.34972E-07   383   0.131E-03    0.517E-04
RMM:  14    -0.331682421854E+03   -0.23003E-05   -0.99461E-08   271   0.906E-04    0.189E-04
RMM:  15    -0.331682423143E+03   -0.12893E-05   -0.59932E-08   224   0.741E-04    0.109E-04
RMM:  16    -0.331682423493E+03   -0.35010E-06   -0.16879E-08   178   0.667E-04
  16 F= -.33168242E+03 E0= -.33167530E+03  d E =-.496735E-01
       N       E                     dE             d eps       ncg     rms          rms(c)
DAV:   1    -0.331683580995E+03   -0.11579E-02   -0.71106E-01   798   0.202E+00    0.758E-02
RMM:   2    -0.331683799017E+03   -0.21802E-03   -0.35517E-03   784   0.202E-01    0.492E-02
RMM:   3    -0.331683759300E+03    0.39717E-04   -0.35029E-04   830   0.561E-02    0.200E-02
RMM:   4    -0.331683754517E+03    0.47835E-05   -0.24542E-05   818   0.181E-02    0.885E-03
RMM:   5    -0.331683753149E+03    0.13680E-05   -0.82338E-06   764   0.783E-03    0.248E-03
RMM:   6    -0.331683753052E+03    0.96068E-07   -0.88269E-07   473   0.369E-03
  17 F= -.33168375E+03 E0= -.33167660E+03  d E =-.510030E-01
       N       E                     dE             d eps       ncg     rms          rms(c)
DAV:   1    -0.331718906851E+03   -0.35154E-01   -0.26922E+01   784   0.125E+01    0.531E-01
RMM:   2    -0.331731937963E+03   -0.13031E-01   -0.19650E-01   784   0.145E+00    0.319E-01
RMM:   3    -0.331731153614E+03    0.78435E-03   -0.88682E-03   848   0.308E-01    0.192E-01
RMM:   4    -0.331730755204E+03    0.39841E-03   -0.28042E-03   785   0.149E-01    0.405E-02
RMM:   5    -0.331730734246E+03    0.20958E-04   -0.17611E-04   821   0.559E-02    0.212E-02
RMM:   6    -0.331730743561E+03   -0.93148E-05   -0.62718E-05   804   0.204E-02    0.910E-03
RMM:   7    -0.331730749532E+03   -0.59710E-05   -0.11920E-05   762   0.112E-02    0.442E-03
RMM:   8    -0.331730759122E+03   -0.95897E-05   -0.28739E-06   505   0.528E-03    0.169E-03
RMM:   9    -0.331730765630E+03   -0.65085E-05   -0.92579E-07   475   0.285E-03    0.102E-03
RMM:  10    -0.331730775761E+03   -0.10131E-04   -0.13210E-06   477   0.235E-03    0.717E-04
RMM:  11    -0.331730779713E+03   -0.39515E-05   -0.44696E-07   421   0.158E-03    0.535E-04
RMM:  12    -0.331730782561E+03   -0.28485E-05   -0.34290E-07   399   0.132E-03    0.262E-04
RMM:  13    -0.331730783199E+03   -0.63745E-06   -0.80272E-08   287   0.883E-04
  18 F= -.33173078E+03 E0= -.33172376E+03  d E =-.470301E-01
       N       E                     dE             d eps       ncg     rms          rms(c)
DAV:   1    -0.331731959564E+03   -0.11770E-02   -0.11605E+00   784   0.255E+00    0.103E-01
RMM:   2    -0.331732256489E+03   -0.29693E-03   -0.57114E-03   784   0.258E-01    0.628E-02
RMM:   3    -0.331732217115E+03    0.39374E-04   -0.38137E-04   838   0.631E-02    0.351E-02
RMM:   4    -0.331732203621E+03    0.13494E-04   -0.95751E-05   789   0.280E-02    0.819E-03
RMM:   5    -0.331732202604E+03    0.10167E-05   -0.67939E-06   729   0.111E-02    0.392E-03
RMM:   6    -0.331732202962E+03   -0.35745E-06   -0.20856E-06   477   0.433E-03
  19 F= -.33173220E+03 E0= -.33172526E+03  d E =-.484499E-01
       N       E                     dE             d eps       ncg     rms          rms(c)
DAV:   1    -0.331758532833E+03   -0.26330E-01   -0.27737E+01   784   0.125E+01    0.508E-01
RMM:   2    -0.331772839669E+03   -0.14307E-01   -0.20053E-01   784   0.143E+00    0.336E-01
RMM:   3    -0.331771407153E+03    0.14325E-02   -0.93396E-03   840   0.308E-01    0.196E-01
RMM:   4    -0.331770743949E+03    0.66320E-03   -0.36715E-03   784   0.168E-01    0.411E-02
RMM:   5    -0.331770753689E+03   -0.97403E-05   -0.24109E-04   816   0.625E-02    0.238E-02
RMM:   6    -0.331770803123E+03   -0.49434E-04   -0.59867E-05   831   0.206E-02    0.886E-03
RMM:   7    -0.331770829491E+03   -0.26368E-04   -0.15403E-05   784   0.125E-02    0.424E-03
RMM:   8    -0.331770867083E+03   -0.37592E-04   -0.45353E-06   561   0.612E-03    0.195E-03
RMM:   9    -0.331770892370E+03   -0.25287E-04   -0.22890E-06   533   0.366E-03    0.131E-03
RMM:  10    -0.331770918551E+03   -0.26181E-04   -0.38476E-06   554   0.367E-03    0.104E-03
RMM:  11    -0.331770923545E+03   -0.49943E-05   -0.59978E-07   476   0.192E-03    0.540E-04
RMM:  12    -0.331770927286E+03   -0.37407E-05   -0.44506E-07   383   0.145E-03    0.279E-04
RMM:  13    -0.331770928524E+03   -0.12376E-05   -0.11577E-07   340   0.112E-03    0.361E-04
RMM:  14    -0.331770929129E+03   -0.60539E-06   -0.55164E-08   287   0.907E-04
  20 F= -.33177093E+03 E0= -.33176389E+03  d E =-.387262E-01
       N       E                     dE             d eps       ncg     rms          rms(c)
DAV:   1    -0.331771480496E+03   -0.55197E-03   -0.61162E-01   784   0.183E+00    0.687E-02
RMM:   2    -0.331771649625E+03   -0.16913E-03   -0.28498E-03   784   0.177E-01    0.466E-02
RMM:   3    -0.331771605880E+03    0.43745E-04   -0.24788E-04   812   0.496E-02    0.188E-02
RMM:   4    -0.331771599701E+03    0.61788E-05   -0.40261E-05   797   0.196E-02    0.639E-03
RMM:   5    -0.331771599644E+03    0.57851E-07   -0.60573E-06   668   0.864E-03
  21 F= -.33177160E+03 E0= -.33176461E+03  d E =-.393967E-01
       N       E                     dE             d eps       ncg     rms          rms(c)
DAV:   1    -0.331800233301E+03   -0.28634E-01   -0.17723E+01   784   0.998E+00    0.417E-01
RMM:   2    -0.331807412916E+03   -0.71796E-02   -0.11314E-01   784   0.111E+00    0.269E-01
RMM:   3    -0.331806518508E+03    0.89441E-03   -0.59642E-03   835   0.246E-01    0.154E-01
RMM:   4    -0.331806129817E+03    0.38869E-03   -0.21506E-03   784   0.128E-01    0.329E-02
RMM:   5    -0.331806136423E+03   -0.66066E-05   -0.13539E-04   828   0.466E-02    0.179E-02
RMM:   6    -0.331806171371E+03   -0.34948E-04   -0.38513E-05   806   0.160E-02    0.668E-03
RMM:   7    -0.331806190981E+03   -0.19610E-04   -0.84784E-06   729   0.942E-03    0.341E-03
RMM:   8    -0.331806213369E+03   -0.22388E-04   -0.23945E-06   538   0.465E-03    0.146E-03
RMM:   9    -0.331806229739E+03   -0.16369E-04   -0.11044E-06   482   0.268E-03    0.109E-03
RMM:  10    -0.331806249936E+03   -0.20198E-04   -0.26214E-06   546   0.287E-03    0.798E-04
RMM:  11    -0.331806254578E+03   -0.46420E-05   -0.47978E-07   409   0.161E-03    0.458E-04
RMM:  12    -0.331806257454E+03   -0.28754E-05   -0.34367E-07   402   0.131E-03    0.262E-04
RMM:  13    -0.331806258379E+03   -0.92489E-06   -0.88721E-08   313   0.973E-04
  22 F= -.33180626E+03 E0= -.33179998E+03  d E =-.346587E-01
       N       E                     dE             d eps       ncg     rms          rms(c)
DAV:   1    -0.331810157080E+03   -0.38996E-02   -0.95058E+00   784   0.728E+00    0.298E-01
RMM:   2    -0.331813414308E+03   -0.32572E-02   -0.53907E-02   784   0.780E-01    0.195E-01
RMM:   3    -0.331812905528E+03    0.50878E-03   -0.32691E-03   830   0.182E-01    0.108E-01
RMM:   4    -0.331812708897E+03    0.19663E-03   -0.10803E-03   784   0.908E-02    0.245E-02
RMM:   5    -0.331812708248E+03    0.64977E-06   -0.72142E-05   831   0.339E-02    0.128E-02
RMM:   6    -0.331812723501E+03   -0.15253E-04   -0.19265E-05   776   0.115E-02    0.472E-03
RMM:   7    -0.331812734517E+03   -0.11017E-04   -0.38683E-06   570   0.677E-03    0.232E-03
RMM:   8    -0.331812747543E+03   -0.13026E-04   -0.13556E-06   475   0.395E-03    0.104E-03
RMM:   9    -0.331812756418E+03   -0.88747E-05   -0.63485E-07   472   0.228E-03    0.787E-04
RMM:  10    -0.331812766489E+03   -0.10072E-04   -0.11389E-06   482   0.209E-03    0.528E-04
RMM:  11    -0.331812769108E+03   -0.26188E-05   -0.26349E-07   364   0.127E-03    0.311E-04
RMM:  12    -0.331812770853E+03   -0.17449E-05   -0.17691E-07   323   0.110E-03    0.221E-04
RMM:  13    -0.331812771377E+03   -0.52378E-06   -0.55288E-08   266   0.895E-04
  23 F= -.33181277E+03 E0= -.33180731E+03  d E =-.411717E-01
       N       E                     dE             d eps       ncg     rms          rms(c)
DAV:   1    -0.331828033691E+03   -0.15263E-01   -0.13137E+01   784   0.871E+00    0.332E-01
RMM:   2    -0.331833957068E+03   -0.59234E-02   -0.81436E-02   784   0.955E-01    0.225E-01
RMM:   3    -0.331833483529E+03    0.47354E-03   -0.46405E-03   852   0.218E-01    0.130E-01
RMM:   4    -0.331833322928E+03    0.16060E-03   -0.16048E-03   786   0.113E-01    0.278E-02
RMM:   5    -0.331833299299E+03    0.23629E-04   -0.12688E-04   806   0.446E-02    0.159E-02
RMM:   6    -0.331833304348E+03   -0.50483E-05   -0.26639E-05   830   0.136E-02    0.588E-03
RMM:   7    -0.331833305262E+03   -0.91475E-06   -0.62211E-06   677   0.843E-03
  24 F= -.33183331E+03 E0= -.33182846E+03  d E =-.205339E-01
       N       E                     dE             d eps       ncg     rms          rms(c)
DAV:   1    -0.331833735622E+03   -0.43127E-03   -0.49751E-01   784   0.168E+00    0.596E-02
RMM:   2    -0.331833900856E+03   -0.16523E-03   -0.24208E-03   784   0.162E-01    0.407E-02
RMM:   3    -0.331833879546E+03    0.21310E-04   -0.19561E-04   824   0.445E-02    0.164E-02
RMM:   4    -0.331833879806E+03   -0.25925E-06   -0.28122E-05   801   0.165E-02    0.503E-03
RMM:   5    -0.331833880526E+03   -0.72022E-06   -0.34921E-06   537   0.695E-03
  25 F= -.33183388E+03 E0= -.33182915E+03  d E =-.211091E-01
       N       E                     dE             d eps       ncg     rms          rms(c)
DAV:   1    -0.331848234373E+03   -0.14355E-01   -0.72539E+00   784   0.673E+00    0.276E-01
RMM:   2    -0.331850917557E+03   -0.26832E-02   -0.44652E-02   784   0.731E-01    0.175E-01
RMM:   3    -0.331850607576E+03    0.30998E-03   -0.29783E-03   845   0.172E-01    0.972E-02
RMM:   4    -0.331850485822E+03    0.12175E-03   -0.70135E-04   786   0.744E-02    0.228E-02
RMM:   5    -0.331850476558E+03    0.92645E-05   -0.50832E-05   838   0.279E-02    0.107E-02
RMM:   6    -0.331850475152E+03    0.14058E-05   -0.16191E-05   762   0.105E-02    0.434E-03
RMM:   7    -0.331850476601E+03   -0.14493E-05   -0.25993E-06   486   0.553E-03    0.221E-03
RMM:   8    -0.331850478905E+03   -0.23041E-05   -0.12541E-06   475   0.393E-03    0.122E-03
RMM:   9    -0.331850481224E+03   -0.23186E-05   -0.48476E-07   473   0.220E-03    0.864E-04
RMM:  10    -0.331850484355E+03   -0.31311E-05   -0.66938E-07   476   0.186E-03    0.606E-04
RMM:  11    -0.331850485738E+03   -0.13825E-05   -0.15497E-07   347   0.120E-03    0.376E-04
RMM:  12    -0.331850488187E+03   -0.24498E-05   -0.14565E-07   349   0.105E-03    0.262E-04
RMM:  13    -0.331850489357E+03   -0.11700E-05   -0.43226E-08   229   0.794E-04    0.174E-04
RMM:  14    -0.331850490347E+03   -0.98957E-06   -0.41110E-08   203   0.676E-04
  26 F= -.33185049E+03 E0= -.33184549E+03  d E =-.166098E-01
       N       E                     dE             d eps       ncg     rms          rms(c)
DAV:   1    -0.331851145361E+03   -0.65600E-03   -0.55645E-01   784   0.187E+00    0.739E-02
RMM:   2    -0.331851309900E+03   -0.16454E-03   -0.29750E-03   784   0.184E-01    0.464E-02
RMM:   3    -0.331851285186E+03    0.24714E-04   -0.22605E-04   833   0.464E-02    0.226E-02
RMM:   4    -0.331851279661E+03    0.55256E-05   -0.37405E-05   789   0.181E-02    0.584E-03
RMM:   5    -0.331851279172E+03    0.48893E-06   -0.30387E-06   518   0.693E-03
  27 F= -.33185128E+03 E0= -.33184621E+03  d E =-.173986E-01
       N       E                     dE             d eps       ncg     rms          rms(c)
DAV:   1    -0.331860492424E+03   -0.92128E-02   -0.49734E+00   784   0.569E+00    0.244E-01
RMM:   2    -0.331862100388E+03   -0.16080E-02   -0.30998E-02   784   0.607E-01    0.164E-01
RMM:   3    -0.331861486497E+03    0.61389E-03   -0.28578E-03   812   0.166E-01    0.664E-02
RMM:   4    -0.331861397548E+03    0.88949E-04   -0.54902E-04   790   0.688E-02    0.233E-02
RMM:   5    -0.331861383755E+03    0.13793E-04   -0.87372E-05   822   0.303E-02    0.101E-02
RMM:   6    -0.331861386268E+03   -0.25126E-05   -0.11639E-05   774   0.110E-02    0.419E-03
RMM:   7    -0.331861396051E+03   -0.97837E-05   -0.30935E-06   542   0.479E-03    0.198E-03
RMM:   8    -0.331861403689E+03   -0.76372E-05   -0.11932E-06   475   0.295E-03    0.148E-03
RMM:   9    -0.331861415272E+03   -0.11583E-04   -0.16655E-06   514   0.289E-03    0.103E-03
RMM:  10    -0.331861419664E+03   -0.43922E-05   -0.54773E-07   474   0.195E-03    0.548E-04
RMM:  11    -0.331861426007E+03   -0.63436E-05   -0.28152E-07   382   0.125E-03    0.339E-04
RMM:  12    -0.331861428570E+03   -0.25623E-05   -0.86294E-08   262   0.900E-04    0.240E-04
RMM:  13    -0.331861430643E+03   -0.20729E-05   -0.66645E-08   215   0.741E-04    0.116E-04
RMM:  14    -0.331861431157E+03   -0.51429E-06   -0.28648E-08   199   0.665E-04
  28 F= -.33186143E+03 E0= -.33185588E+03  d E =-.101520E-01
       N       E                     dE             d eps       ncg     rms          rms(c)
DAV:   1    -0.331861614951E+03   -0.18431E-03   -0.14348E-01   840   0.967E-01    0.408E-02
RMM:   2    -0.331861655337E+03   -0.40386E-04   -0.82619E-04   784   0.967E-02    0.273E-02
RMM:   3    -0.331861637222E+03    0.18116E-04   -0.99895E-05   805   0.290E-02    0.810E-03
RMM:   4    -0.331861635914E+03    0.13080E-05   -0.70045E-06   689   0.890E-03    0.391E-03
RMM:   5    -0.331861635583E+03    0.33125E-06   -0.25256E-06   485   0.453E-03
  29 F= -.33186164E+03 E0= -.33185600E+03  d E =-.103564E-01
       N       E                     dE             d eps       ncg     rms          rms(c)
DAV:   1    -0.331866959625E+03   -0.53237E-02   -0.23335E+00   784   0.395E+00    0.175E-01
RMM:   2    -0.331867582351E+03   -0.62273E-03   -0.14572E-02   784   0.414E-01    0.110E-01
RMM:   3    -0.331867376316E+03    0.20603E-03   -0.11044E-03   820   0.104E-01    0.529E-02
RMM:   4    -0.331867321430E+03    0.54886E-04   -0.24622E-04   785   0.458E-02    0.123E-02
RMM:   5    -0.331867320691E+03    0.73880E-06   -0.20200E-05   838   0.163E-02    0.634E-03
RMM:   6    -0.331867323352E+03   -0.26606E-05   -0.53875E-06   675   0.633E-03    0.232E-03
RMM:   7    -0.331867326570E+03   -0.32176E-05   -0.10341E-06   474   0.334E-03    0.132E-03
RMM:   8    -0.331867330820E+03   -0.42502E-05   -0.60703E-07   472   0.249E-03    0.843E-04
RMM:   9    -0.331867334657E+03   -0.38366E-05   -0.45931E-07   473   0.182E-03    0.705E-04
RMM:  10    -0.331867337224E+03   -0.25679E-05   -0.24812E-07   347   0.129E-03    0.381E-04
RMM:  11    -0.331867338931E+03   -0.17062E-05   -0.10293E-07   362   0.101E-03    0.278E-04
RMM:  12    -0.331867340815E+03   -0.18842E-05   -0.44198E-08   225   0.792E-04    0.153E-04
RMM:  13    -0.331867341831E+03   -0.10159E-05   -0.37574E-08   218   0.733E-04    0.106E-04
RMM:  14    -0.331867342381E+03   -0.54999E-06   -0.13874E-08   154   0.617E-04
  30 F= -.33186734E+03 E0= -.33186158E+03  d E =-.570680E-02
       N       E                     dE             d eps       ncg     rms          rms(c)
DAV:   1    -0.331867422858E+03   -0.81028E-04   -0.40516E-02   896   0.522E-01    0.228E-02
RMM:   2    -0.331867433104E+03   -0.10245E-04   -0.24277E-04   784   0.524E-02    0.143E-02
RMM:   3    -0.331867429682E+03    0.34218E-05   -0.19325E-05   816   0.134E-02    0.647E-03
RMM:   4    -0.331867428941E+03    0.74075E-06   -0.32707E-06   532   0.555E-03
  31 F= -.33186743E+03 E0= -.33186165E+03  d E =-.579336E-02
       N       E                     dE             d eps       ncg     rms          rms(c)
DAV:   1    -0.331871330159E+03   -0.39005E-02   -0.18993E+00   784   0.352E+00    0.135E-01
RMM:   2    -0.331872032367E+03   -0.70221E-03   -0.10840E-02   784   0.356E-01    0.894E-02
RMM:   3    -0.331871933066E+03    0.99301E-04   -0.89761E-04   836   0.907E-02    0.404E-02
RMM:   4    -0.331871924936E+03    0.81301E-05   -0.12488E-04   799   0.334E-02    0.128E-02
RMM:   5    -0.331871921851E+03    0.30851E-05   -0.17897E-05   808   0.140E-02    0.469E-03
RMM:   6    -0.331871922025E+03   -0.17367E-06   -0.20494E-06   485   0.503E-03
  32 F= -.33187192E+03 E0= -.33186591E+03  d E =-.449308E-02
       N       E                     dE             d eps       ncg     rms          rms(c)
DAV:   1    -0.331872062539E+03   -0.14069E-03   -0.99540E-02   812   0.803E-01    0.304E-02
RMM:   2    -0.331872098509E+03   -0.35970E-04   -0.54885E-04   784   0.784E-02    0.201E-02
RMM:   3    -0.331872093657E+03    0.48517E-05   -0.49936E-05   832   0.207E-02    0.805E-03
RMM:   4    -0.331872093546E+03    0.11094E-06   -0.40947E-06   558   0.655E-03
  33 F= -.33187209E+03 E0= -.33186603E+03  d E =-.466461E-02
       N       E                     dE             d eps       ncg     rms          rms(c)
DAV:   1    -0.331875635578E+03   -0.35419E-02   -0.20922E+00   784   0.354E+00    0.137E-01
RMM:   2    -0.331876280804E+03   -0.64523E-03   -0.10712E-02   784   0.348E-01    0.874E-02
RMM:   3    -0.331876193819E+03    0.86985E-04   -0.71560E-04   832   0.827E-02    0.452E-02
RMM:   4    -0.331876172050E+03    0.21769E-04   -0.15900E-04   791   0.364E-02    0.970E-03
RMM:   5    -0.331876171728E+03    0.32252E-06   -0.11213E-05   807   0.132E-02    0.493E-03
RMM:   6    -0.331876173266E+03   -0.15383E-05   -0.28810E-06   508   0.489E-03    0.173E-03
RMM:   7    -0.331876174709E+03   -0.14436E-05   -0.57393E-07   470   0.280E-03    0.863E-04
RMM:   8    -0.331876176198E+03   -0.14883E-05   -0.24702E-07   469   0.180E-03    0.381E-04
RMM:   9    -0.331876177196E+03   -0.99821E-06   -0.93477E-08   357   0.112E-03
  34 F= -.33187618E+03 E0= -.33187004E+03  d E =-.408365E-02
       N       E                     dE             d eps       ncg     rms          rms(c)
DAV:   1    -0.331876369477E+03   -0.19328E-03   -0.19208E-01   812   0.107E+00    0.408E-02
RMM:   2    -0.331876424832E+03   -0.55355E-04   -0.94177E-04   784   0.101E-01    0.258E-02
RMM:   3    -0.331876416008E+03    0.88240E-05   -0.65157E-05   824   0.246E-02    0.121E-02
RMM:   4    -0.331876414577E+03    0.14312E-05   -0.11793E-05   772   0.100E-02    0.270E-03
RMM:   5    -0.331876414765E+03   -0.18838E-06   -0.77998E-07   470   0.368E-03
  35 F= -.33187641E+03 E0= -.33187028E+03  d E =-.432122E-02
       N       E                     dE             d eps       ncg     rms          rms(c)
DAV:   1    -0.331879356011E+03   -0.29414E-02   -0.23913E+00   784   0.368E+00    0.149E-01
RMM:   2    -0.331880025321E+03   -0.66931E-03   -0.12324E-02   784   0.372E-01    0.987E-02
RMM:   3    -0.331879835964E+03    0.18936E-03   -0.94978E-04   818   0.947E-02    0.455E-02
RMM:   4    -0.331879796634E+03    0.39330E-04   -0.20582E-04   790   0.409E-02    0.128E-02
RMM:   5    -0.331879798381E+03   -0.17464E-05   -0.21769E-05   802   0.166E-02    0.600E-03
RMM:   6    -0.331879803901E+03   -0.55205E-05   -0.35033E-06   547   0.604E-03    0.204E-03
RMM:   7    -0.331879809072E+03   -0.51706E-05   -0.81779E-07   471   0.335E-03    0.980E-04
RMM:   8    -0.331879813935E+03   -0.48634E-05   -0.47218E-07   470   0.209E-03    0.603E-04
RMM:   9    -0.331879817265E+03   -0.33301E-05   -0.26141E-07   446   0.153E-03    0.509E-04
RMM:  10    -0.331879821114E+03   -0.38494E-05   -0.37581E-07   356   0.139E-03    0.298E-04
RMM:  11    -0.331879821903E+03   -0.78852E-06   -0.83273E-08   302   0.911E-04
  36 F= -.33187982E+03 E0= -.33187423E+03  d E =-.340714E-02
       N       E                     dE             d eps       ncg     rms          rms(c)
DAV:   1    -0.331879856863E+03   -0.35749E-04   -0.37410E-02   868   0.459E-01    0.181E-02
RMM:   2    -0.331879866359E+03   -0.94955E-05   -0.18020E-04   784   0.437E-02    0.119E-02
RMM:   3    -0.331879863006E+03    0.33524E-05   -0.16773E-05   801   0.122E-02    0.392E-03
RMM:   4    -0.331879862683E+03    0.32353E-06   -0.13321E-06   477   0.405E-03
  37 F= -.33187986E+03 E0= -.33187434E+03  d E =-.344792E-02
       N       E                     dE             d eps       ncg     rms          rms(c)
DAV:   1    -0.331883042132E+03   -0.31791E-02   -0.20783E+00   784   0.327E+00    0.127E-01
RMM:   2    -0.331883591557E+03   -0.54943E-03   -0.94684E-03   784   0.321E-01    0.830E-02
RMM:   3    -0.331883470387E+03    0.12117E-03   -0.65760E-04   814   0.789E-02    0.404E-02
RMM:   4    -0.331883440716E+03    0.29671E-04   -0.16282E-04   790   0.354E-02    0.107E-02
RMM:   5    -0.331883440814E+03   -0.98084E-07   -0.14679E-05   801   0.137E-02    0.518E-03
RMM:   6    -0.331883444321E+03   -0.35072E-05   -0.25762E-06   496   0.484E-03    0.177E-03
RMM:   7    -0.331883447852E+03   -0.35309E-05   -0.57786E-07   470   0.281E-03    0.870E-04
RMM:   8    -0.331883451169E+03   -0.33164E-05   -0.31134E-07   467   0.170E-03    0.476E-04
RMM:   9    -0.331883453986E+03   -0.28174E-05   -0.18548E-07   354   0.121E-03    0.304E-04
RMM:  10    -0.331883456873E+03   -0.28874E-05   -0.28021E-07   348   0.118E-03    0.220E-04
RMM:  11    -0.331883457627E+03   -0.75381E-06   -0.62279E-08   278   0.881E-04
  38 F= -.33188346E+03 E0= -.33187841E+03  d E =-.359494E-02
       N       E                     dE             d eps       ncg     rms          rms(c)
DAV:   1    -0.331884039607E+03   -0.58273E-03   -0.10772E+00   784   0.235E+00    0.899E-02
RMM:   2    -0.331884312772E+03   -0.27316E-03   -0.47518E-03   784   0.225E-01    0.588E-02
RMM:   3    -0.331884248089E+03    0.64683E-04   -0.34926E-04   812   0.570E-02    0.263E-02
RMM:   4    -0.331884235522E+03    0.12567E-04   -0.67391E-05   792   0.235E-02    0.745E-03
RMM:   5    -0.331884235152E+03    0.36946E-06   -0.65386E-06   683   0.916E-03
  39 F= -.33188424E+03 E0= -.33187952E+03  d E =-.437247E-02
       N       E                     dE             d eps       ncg     rms          rms(c)
DAV:   1    -0.331886927742E+03   -0.26922E-02   -0.21791E+00   784   0.325E+00    0.109E-01
RMM:   2    -0.331887588444E+03   -0.66070E-03   -0.91839E-03   784   0.310E-01    0.741E-02
RMM:   3    -0.331887532599E+03    0.55845E-04   -0.57813E-04   835   0.750E-02    0.389E-02
RMM:   4    -0.331887522543E+03    0.10056E-04   -0.13644E-04   792   0.330E-02    0.873E-03
RMM:   5    -0.331887521867E+03    0.67642E-06   -0.11516E-05   767   0.132E-02    0.467E-03
RMM:   6    -0.331887523829E+03   -0.19622E-05   -0.22016E-06   481   0.448E-03    0.146E-03
RMM:   7    -0.331887525057E+03   -0.12275E-05   -0.47978E-07   470   0.267E-03    0.712E-04
RMM:   8    -0.331887526726E+03   -0.16696E-05   -0.27324E-07   468   0.175E-03    0.385E-04
RMM:   9    -0.331887527384E+03   -0.65759E-06   -0.77407E-08   322   0.110E-03
  40 F= -.33188753E+03 E0= -.33188275E+03  d E =-.329223E-02
       N       E                     dE             d eps       ncg     rms          rms(c)
DAV:   1    -0.331887814137E+03   -0.28741E-03   -0.46820E-01   784   0.150E+00    0.491E-02
RMM:   2    -0.331887943397E+03   -0.12926E-03   -0.18247E-03   784   0.136E-01    0.330E-02
RMM:   3    -0.331887930237E+03    0.13159E-04   -0.12991E-04   822   0.351E-02    0.137E-02
RMM:   4    -0.331887929527E+03    0.71074E-06   -0.16898E-05   797   0.125E-02    0.381E-03
RMM:   5    -0.331887929459E+03    0.67237E-07   -0.15689E-06   477   0.492E-03
  41 F= -.33188793E+03 E0= -.33188312E+03  d E =-.369431E-02
       N       E                     dE             d eps       ncg     rms          rms(c)
DAV:   1    -0.331890955062E+03   -0.30255E-02   -0.25967E+00   784   0.352E+00    0.119E-01
RMM:   2    -0.331891732979E+03   -0.77792E-03   -0.10654E-02   784   0.336E-01    0.797E-02
RMM:   3    -0.331891667936E+03    0.65043E-04   -0.64972E-04   834   0.788E-02    0.425E-02
RMM:   4    -0.331891654703E+03    0.13233E-04   -0.16908E-04   789   0.355E-02    0.105E-02
RMM:   5    -0.331891651009E+03    0.36937E-05   -0.15004E-05   786   0.139E-02    0.546E-03
RMM:   6    -0.331891650875E+03    0.13383E-06   -0.28561E-06   514   0.484E-03
  42 F= -.33189165E+03 E0= -.33188647E+03  d E =-.372142E-02
       N       E                     dE             d eps       ncg     rms          rms(c)
DAV:   1    -0.331892184142E+03   -0.53313E-03   -0.89482E-01   784   0.206E+00    0.676E-02
RMM:   2    -0.331892429639E+03   -0.24550E-03   -0.34055E-03   784   0.186E-01    0.451E-02
RMM:   3    -0.331892405816E+03    0.23823E-04   -0.22892E-04   823   0.465E-02    0.209E-02
RMM:   4    -0.331892403340E+03    0.24764E-05   -0.39961E-05   796   0.179E-02    0.593E-03
RMM:   5    -0.331892402686E+03    0.65310E-06   -0.43325E-06   583   0.739E-03
  43 F= -.33189240E+03 E0= -.33188701E+03  d E =-.447323E-02
       N       E                     dE             d eps       ncg     rms          rms(c)
DAV:   1    -0.331894262071E+03   -0.18587E-02   -0.17539E+00   784   0.297E+00    0.115E-01
RMM:   2    -0.331894729691E+03   -0.46762E-03   -0.80897E-03   784   0.297E-01    0.764E-02
RMM:   3    -0.331894608670E+03    0.12102E-03   -0.62160E-04   816   0.772E-02    0.338E-02
RMM:   4    -0.331894586034E+03    0.22636E-04   -0.12690E-04   786   0.319E-02    0.101E-02
RMM:   5    -0.331894584312E+03    0.17214E-05   -0.14626E-05   804   0.128E-02    0.470E-03
RMM:   6    -0.331894585479E+03   -0.11663E-05   -0.25130E-06   505   0.501E-03    0.175E-03
RMM:   7    -0.331894587923E+03   -0.24442E-05   -0.64062E-07   470   0.284E-03    0.894E-04
RMM:   8    -0.331894590684E+03   -0.27614E-05   -0.49570E-07   471   0.191E-03    0.752E-04
RMM:   9    -0.331894593649E+03   -0.29649E-05   -0.36315E-07   463   0.164E-03    0.562E-04
RMM:  10    -0.331894595455E+03   -0.18053E-05   -0.18527E-07   352   0.123E-03    0.276E-04
RMM:  11    -0.331894596926E+03   -0.14719E-05   -0.61121E-08   272   0.897E-04    0.224E-04
RMM:  12    -0.331894597877E+03   -0.95091E-06   -0.28104E-08   200   0.754E-04
  44 F= -.33189460E+03 E0= -.33188915E+03  d E =-.219519E-02
       N       E                     dE             d eps       ncg     rms          rms(c)
DAV:   1    -0.331894609470E+03   -0.12544E-04   -0.13209E-02   868   0.259E-01    0.976E-03
RMM:   2    -0.331894613007E+03   -0.35368E-05   -0.57354E-05   784   0.243E-02    0.647E-03
RMM:   3    -0.331894612292E+03    0.71554E-06   -0.49465E-06   622   0.681E-03
  45 F= -.33189461E+03 E0= -.33188916E+03  d E =-.220961E-02
       N       E                     dE             d eps       ncg     rms          rms(c)
DAV:   1    -0.331896295813E+03   -0.16828E-02   -0.17329E+00   784   0.279E+00    0.999E-02
RMM:   2    -0.331896709723E+03   -0.41391E-03   -0.66791E-03   784   0.260E-01    0.669E-02
RMM:   3    -0.331896612632E+03    0.97090E-04   -0.47490E-04   809   0.674E-02    0.293E-02
RMM:   4    -0.331896593325E+03    0.19307E-04   -0.10709E-04   786   0.288E-02    0.931E-03
RMM:   5    -0.331896591930E+03    0.13948E-05   -0.13499E-05   782   0.123E-02    0.453E-03
RMM:   6    -0.331896592741E+03   -0.81077E-06   -0.20487E-06   489   0.459E-03
  46 F= -.33189659E+03 E0= -.33189115E+03  d E =-.198045E-02
       N       E                     dE             d eps       ncg     rms          rms(c)
DAV:   1    -0.331896827509E+03   -0.23558E-03   -0.53985E-01   784   0.155E+00    0.546E-02
RMM:   2    -0.331896945498E+03   -0.11799E-03   -0.19789E-03   784   0.139E-01    0.364E-02
RMM:   3    -0.331896912470E+03    0.33027E-04   -0.16392E-04   801   0.386E-02    0.128E-02
RMM:   4    -0.331896909743E+03    0.27271E-05   -0.21066E-05   798   0.135E-02    0.502E-03
RMM:   5    -0.331896910635E+03   -0.89119E-06   -0.35170E-06   555   0.584E-03
  47 F= -.33189691E+03 E0= -.33189149E+03  d E =-.229834E-02
       N       E                     dE             d eps       ncg     rms          rms(c)
DAV:   1    -0.331898485659E+03   -0.15759E-02   -0.13754E+00   784   0.250E+00    0.817E-02
RMM:   2    -0.331898866123E+03   -0.38046E-03   -0.52756E-03   784   0.230E-01    0.549E-02
RMM:   3    -0.331898826427E+03    0.39695E-04   -0.33843E-04   822   0.574E-02    0.258E-02
RMM:   4    -0.331898821198E+03    0.52297E-05   -0.68834E-05   792   0.234E-02    0.679E-03
RMM:   5    -0.331898821009E+03    0.18873E-06   -0.74483E-06   703   0.985E-03
  48 F= -.33189882E+03 E0= -.33189326E+03  d E =-.191037E-02
       N       E                     dE             d eps       ncg     rms          rms(c)
DAV:   1    -0.331899021831E+03   -0.20063E-03   -0.43155E-01   812   0.139E+00    0.450E-02
RMM:   2    -0.331899134829E+03   -0.11300E-03   -0.15755E-03   784   0.124E-01    0.300E-02
RMM:   3    -0.331899122333E+03    0.12496E-04   -0.11470E-04   820   0.329E-02    0.118E-02
RMM:   4    -0.331899122181E+03    0.15157E-06   -0.13920E-05   791   0.115E-02    0.378E-03
RMM:   5    -0.331899122731E+03   -0.54933E-06   -0.16815E-06   473   0.468E-03
  49 F= -.33189912E+03 E0= -.33189349E+03  d E =-.221210E-02
       N       E                     dE             d eps       ncg     rms          rms(c)
DAV:   1    -0.331900394235E+03   -0.12721E-02   -0.92051E-01   784   0.205E+00    0.704E-02
RMM:   2    -0.331900654452E+03   -0.26022E-03   -0.36779E-03   784   0.192E-01    0.473E-02
RMM:   3    -0.331900620698E+03    0.33755E-04   -0.24019E-04   813   0.474E-02    0.219E-02
RMM:   4    -0.331900615578E+03    0.51200E-05   -0.45967E-05   790   0.194E-02    0.632E-03
RMM:   5    -0.331900615284E+03    0.29425E-06   -0.53877E-06   645   0.788E-03
  50 F= -.33190062E+03 E0= -.33189495E+03  d E =-.149255E-02
       N       E                     dE             d eps       ncg     rms          rms(c)
DAV:   1    -0.331900810665E+03   -0.19509E-03   -0.33479E-01   784   0.123E+00    0.420E-02
RMM:   2    -0.331900901357E+03   -0.90692E-04   -0.13074E-03   784   0.113E-01    0.280E-02
RMM:   3    -0.331900887455E+03    0.13903E-04   -0.94936E-05   810   0.294E-02    0.112E-02
RMM:   4    -0.331900886307E+03    0.11479E-05   -0.11652E-05   799   0.103E-02    0.381E-03
RMM:   5    -0.331900886978E+03   -0.67080E-06   -0.15777E-06   474   0.421E-03
  51 F= -.33190089E+03 E0= -.33189521E+03  d E =-.176425E-02
       N       E                     dE             d eps       ncg     rms          rms(c)
DAV:   1    -0.331902216229E+03   -0.13299E-02   -0.89257E-01   784   0.199E+00    0.786E-02
RMM:   2    -0.331902397492E+03   -0.18126E-03   -0.36290E-03   784   0.188E-01    0.517E-02
RMM:   3    -0.331902322893E+03    0.74599E-04   -0.28234E-04   799   0.509E-02    0.203E-02
RMM:   4    -0.331902311146E+03    0.11747E-04   -0.50637E-05   788   0.203E-02    0.646E-03
RMM:   5    -0.331902313530E+03   -0.23840E-05   -0.52220E-06   612   0.765E-03    0.304E-03
RMM:   6    -0.331902316887E+03   -0.33574E-05   -0.11873E-06   471   0.377E-03    0.990E-04
RMM:   7    -0.331902320031E+03   -0.31443E-05   -0.37153E-07   469   0.216E-03    0.593E-04
RMM:   8    -0.331902323257E+03   -0.32255E-05   -0.30802E-07   427   0.162E-03    0.528E-04
RMM:   9    -0.331902326052E+03   -0.27947E-05   -0.27224E-07   361   0.132E-03    0.270E-04
RMM:  10    -0.331902327205E+03   -0.11536E-05   -0.11810E-07   300   0.970E-04    0.204E-04
RMM:  11    -0.331902327737E+03   -0.53224E-06   -0.26686E-08   205   0.777E-04
  52 F= -.33190233E+03 E0= -.33189692E+03  d E =-.144076E-02
       N       E                     dE             d eps       ncg     rms          rms(c)
DAV:   1    -0.331902750015E+03   -0.42281E-03   -0.77837E-01   812   0.185E+00    0.732E-02
RMM:   2    -0.331902911719E+03   -0.16170E-03   -0.31648E-03   784   0.175E-01    0.482E-02
RMM:   3    -0.331902847492E+03    0.64227E-04   -0.24925E-04   799   0.478E-02    0.185E-02
RMM:   4    -0.331902837012E+03    0.10480E-04   -0.41922E-05   788   0.186E-02    0.599E-03
RMM:   5    -0.331902837464E+03   -0.45220E-06   -0.43517E-06   581   0.711E-03
  53 F= -.33190284E+03 E0= -.33189768E+03  d E =-.195049E-02
       N       E                     dE             d eps       ncg     rms          rms(c)
DAV:   1    -0.331904174168E+03   -0.13372E-02   -0.11417E+00   784   0.222E+00    0.819E-02
RMM:   2    -0.331904443720E+03   -0.26955E-03   -0.45803E-03   784   0.210E-01    0.548E-02
RMM:   3    -0.331904371616E+03    0.72105E-04   -0.32723E-04   798   0.550E-02    0.238E-02
RMM:   4    -0.331904358326E+03    0.13290E-04   -0.67707E-05   788   0.228E-02    0.739E-03
RMM:   5    -0.331904361151E+03   -0.28256E-05   -0.84904E-06   720   0.927E-03    0.361E-03
RMM:   6    -0.331904364869E+03   -0.37181E-05   -0.12929E-06   475   0.399E-03    0.119E-03
RMM:   7    -0.331904368945E+03   -0.40751E-05   -0.44551E-07   468   0.210E-03    0.618E-04
RMM:   8    -0.331904372961E+03   -0.40164E-05   -0.34265E-07   462   0.162E-03    0.549E-04
RMM:   9    -0.331904376371E+03   -0.34098E-05   -0.29331E-07   325   0.133E-03    0.306E-04
RMM:  10    -0.331904377814E+03   -0.14430E-05   -0.14518E-07   301   0.107E-03    0.217E-04
RMM:  11    -0.331904378572E+03   -0.75833E-06   -0.44929E-08   239   0.867E-04
  54 F= -.33190438E+03 E0= -.33189950E+03  d E =-.154111E-02
       N       E                     dE             d eps       ncg     rms          rms(c)
DAV:   1    -0.331904647623E+03   -0.26981E-03   -0.70479E-01   812   0.174E+00    0.639E-02
RMM:   2    -0.331904814525E+03   -0.16690E-03   -0.27822E-03   784   0.162E-01    0.427E-02
RMM:   3    -0.331904770047E+03    0.44478E-04   -0.21129E-04   798   0.439E-02    0.169E-02
RMM:   4    -0.331904762525E+03    0.75224E-05   -0.33294E-05   787   0.165E-02    0.568E-03
RMM:   5    -0.331904762413E+03    0.11133E-06   -0.46005E-06   608   0.689E-03
  55 F= -.33190476E+03 E0= -.33190010E+03  d E =-.192495E-02
       N       E                     dE             d eps       ncg     rms          rms(c)
DAV:   1    -0.331905922204E+03   -0.11597E-02   -0.12126E+00   784   0.230E+00    0.748E-02
RMM:   2    -0.331906283401E+03   -0.36120E-03   -0.48791E-03   784   0.216E-01    0.513E-02
RMM:   3    -0.331906250333E+03    0.33068E-04   -0.29156E-04   810   0.533E-02    0.252E-02
RMM:   4    -0.331906245505E+03    0.48275E-05   -0.67287E-05   794   0.225E-02    0.594E-03
RMM:   5    -0.331906245443E+03    0.61700E-07   -0.65963E-06   692   0.881E-03
  56 F= -.33190625E+03 E0= -.33190147E+03  d E =-.148303E-02
       N       E                     dE             d eps       ncg     rms          rms(c)
DAV:   1    -0.331906485238E+03   -0.23973E-03   -0.51371E-01   784   0.149E+00    0.478E-02
RMM:   2    -0.331906634034E+03   -0.14880E-03   -0.20102E-03   784   0.137E-01    0.327E-02
RMM:   3    -0.331906619547E+03    0.14487E-04   -0.13121E-04   805   0.356E-02    0.137E-02
RMM:   4    -0.331906619082E+03    0.46488E-06   -0.19848E-05   797   0.129E-02    0.374E-03
RMM:   5    -0.331906619651E+03   -0.56823E-06   -0.20950E-06   494   0.525E-03
  57 F= -.33190662E+03 E0= -.33190176E+03  d E =-.185724E-02
       N       E                     dE             d eps       ncg     rms          rms(c)
DAV:   1    -0.331907963429E+03   -0.13443E-02   -0.90394E-01   784   0.209E+00    0.733E-02
RMM:   2    -0.331908244533E+03   -0.28110E-03   -0.40399E-03   784   0.201E-01    0.498E-02
RMM:   3    -0.331908207473E+03    0.37059E-04   -0.29296E-04   804   0.535E-02    0.204E-02
RMM:   4    -0.331908205367E+03    0.21064E-05   -0.45953E-05   793   0.193E-02    0.631E-03
RMM:   5    -0.331908204339E+03    0.10279E-05   -0.67610E-06   706   0.823E-03    0.316E-03
RMM:   6    -0.331908204270E+03    0.68489E-07   -0.88523E-07   472   0.347E-03
  58 F= -.33190820E+03 E0= -.33190301E+03  d E =-.158462E-02
       N       E                     dE             d eps       ncg     rms          rms(c)
DAV:   1    -0.331908599720E+03   -0.39538E-03   -0.82773E-01   784   0.200E+00    0.701E-02
RMM:   2    -0.331908852625E+03   -0.25290E-03   -0.36992E-03   784   0.192E-01    0.476E-02
RMM:   3    -0.331908815890E+03    0.36735E-04   -0.27227E-04   804   0.514E-02    0.190E-02
RMM:   4    -0.331908813227E+03    0.26629E-05   -0.39903E-05   795   0.182E-02    0.605E-03
RMM:   5    -0.331908812618E+03    0.60880E-06   -0.60727E-06   690   0.781E-03
  59 F= -.33190881E+03 E0= -.33190330E+03  d E =-.219297E-02
       N       E                     dE             d eps       ncg     rms          rms(c)
DAV:   1    -0.331910055850E+03   -0.12426E-02   -0.73724E-01   784   0.190E+00    0.709E-02
RMM:   2    -0.331910250449E+03   -0.19460E-03   -0.33352E-03   784   0.181E-01    0.478E-02
RMM:   3    -0.331910197246E+03    0.53203E-04   -0.28296E-04   795   0.516E-02    0.164E-02
RMM:   4    -0.331910192642E+03    0.46044E-05   -0.34561E-05   794   0.175E-02    0.606E-03
RMM:   5    -0.331910192936E+03   -0.29421E-06   -0.58336E-06   677   0.738E-03
  60 F= -.33191019E+03 E0= -.33190458E+03  d E =-.138032E-02
       N       E                     dE             d eps       ncg     rms          rms(c)
DAV:   1    -0.331909009699E+03    0.11829E-02   -0.61472E+00   784   0.549E+00    0.218E-01
RMM:   2    -0.331911161883E+03   -0.21522E-02   -0.33476E-02   784   0.589E-01    0.147E-01
RMM:   3    -0.331910794129E+03    0.36775E-03   -0.19439E-03   810   0.137E-01    0.785E-02
RMM:   4    -0.331910659636E+03    0.13449E-03   -0.78478E-04   784   0.733E-02    0.195E-02
RMM:   5    -0.331910651773E+03    0.78636E-05   -0.60396E-05   813   0.259E-02    0.106E-02
RMM:   6    -0.331910657316E+03   -0.55428E-05   -0.14201E-05   768   0.958E-03    0.381E-03
RMM:   7    -0.331910664930E+03   -0.76145E-05   -0.27133E-06   524   0.522E-03    0.202E-03
RMM:   8    -0.331910676290E+03   -0.11360E-04   -0.17248E-06   506   0.376E-03    0.139E-03
RMM:   9    -0.331910687119E+03   -0.10829E-04   -0.11205E-06   474   0.254E-03    0.912E-04
RMM:  10    -0.331910692379E+03   -0.52590E-05   -0.51963E-07   410   0.172E-03    0.599E-04
RMM:  11    -0.331910696724E+03   -0.43460E-05   -0.22777E-07   421   0.131E-03    0.386E-04
RMM:  12    -0.331910700062E+03   -0.33380E-05   -0.10863E-07   264   0.808E-04    0.204E-04
RMM:  13    -0.331910701891E+03   -0.18285E-05   -0.42859E-08   189   0.737E-04    0.214E-04
RMM:  14    -0.331910702573E+03   -0.68246E-06   -0.50263E-08   223   0.729E-04
  61 F= -.33191070E+03 E0= -.33190480E+03  d E =-.188996E-02
       N       E                     dE             d eps       ncg     rms          rms(c)
DAV:   1    -0.331910955541E+03   -0.25365E-03   -0.10794E+00   784   0.232E+00    0.868E-02
RMM:   2    -0.331911236894E+03   -0.28135E-03   -0.49131E-03   784   0.223E-01    0.585E-02
RMM:   3    -0.331911159236E+03    0.77658E-04   -0.38278E-04   798   0.603E-02    0.227E-02
RMM:   4    -0.331911148704E+03    0.10532E-04   -0.60976E-05   786   0.219E-02    0.753E-03
RMM:   5    -0.331911149652E+03   -0.94757E-06   -0.92351E-06   730   0.941E-03
  62 F= -.33191115E+03 E0= -.33190536E+03  d E =-.233703E-02
       N       E                     dE             d eps       ncg     rms          rms(c)
DAV:   1    -0.331912130863E+03   -0.98216E-03   -0.92404E-01   784   0.214E+00    0.733E-02
RMM:   2    -0.331912403304E+03   -0.27244E-03   -0.40061E-03   784   0.198E-01    0.498E-02
RMM:   3    -0.331912366214E+03    0.37090E-04   -0.30949E-04   787   0.549E-02    0.158E-02
RMM:   4    -0.331912366674E+03   -0.45963E-06   -0.34939E-05   798   0.173E-02    0.553E-03
RMM:   5    -0.331912366514E+03    0.16005E-06   -0.51617E-06   635   0.712E-03
  63 F= -.33191237E+03 E0= -.33190664E+03  d E =-.121686E-02
       N       E                     dE             d eps       ncg     rms          rms(c)
DAV:   1    -0.331912811081E+03   -0.44441E-03   -0.11070E+00   784   0.232E+00    0.805E-02
RMM:   2    -0.331913136533E+03   -0.32545E-03   -0.48877E-03   784   0.219E-01    0.548E-02
RMM:   3    -0.331913085556E+03    0.50977E-04   -0.35732E-04   790   0.593E-02    0.202E-02
RMM:   4    -0.331913082369E+03    0.31872E-05   -0.53847E-05   792   0.209E-02    0.622E-03
RMM:   5    -0.331913082550E+03   -0.18122E-06   -0.77261E-06   714   0.884E-03
  64 F= -.33191308E+03 E0= -.33190742E+03  d E =-.193290E-02
       N       E                     dE             d eps       ncg     rms          rms(c)
DAV:   1    -0.331911646573E+03    0.14358E-02   -0.44413E+00   784   0.465E+00    0.169E-01
RMM:   2    -0.331913180692E+03   -0.15341E-02   -0.22129E-02   784   0.472E-01    0.115E-01
RMM:   3    -0.331912998043E+03    0.18265E-03   -0.12769E-03   805   0.112E-01    0.597E-02
RMM:   4    -0.331912949538E+03    0.48505E-04   -0.43445E-04   786   0.548E-02    0.141E-02
RMM:   5    -0.331912945166E+03    0.43725E-05   -0.37928E-05   800   0.204E-02    0.826E-03
RMM:   6    -0.331912948661E+03   -0.34958E-05   -0.65623E-06   613   0.708E-03    0.221E-03
RMM:   7    -0.331912952765E+03   -0.41041E-05   -0.98899E-07   478   0.360E-03    0.126E-03
RMM:   8    -0.331912959729E+03   -0.69640E-05   -0.11691E-06   474   0.287E-03    0.997E-04
RMM:   9    -0.331912964269E+03   -0.45397E-05   -0.47485E-07   469   0.186E-03    0.499E-04
RMM:  10    -0.331912966632E+03   -0.23631E-05   -0.22317E-07   325   0.126E-03    0.405E-04
RMM:  11    -0.331912969084E+03   -0.24518E-05   -0.10088E-07   294   0.103E-03    0.226E-04
RMM:  12    -0.331912970617E+03   -0.15330E-05   -0.40664E-08   206   0.768E-04    0.135E-04
RMM:  13    -0.331912971408E+03   -0.79140E-06   -0.32612E-08   205   0.722E-04
  65 F= -.33191297E+03 E0= -.33190743E+03  d E =-.182176E-02
       N       E                     dE             d eps       ncg     rms          rms(c)
DAV:   1    -0.331912978613E+03   -0.79961E-05   -0.11989E+00   784   0.243E+00    0.844E-02
RMM:   2    -0.331913317383E+03   -0.33877E-03   -0.52250E-03   784   0.228E-01    0.574E-02
RMM:   3    -0.331913260506E+03    0.56877E-04   -0.36743E-04   788   0.602E-02    0.225E-02
RMM:   4    -0.331913255104E+03    0.54019E-05   -0.62091E-05   787   0.220E-02    0.662E-03
RMM:   5    -0.331913255675E+03   -0.57074E-06   -0.85949E-06   723   0.942E-03
  66 F= -.33191326E+03 E0= -.33190765E+03  d E =-.210602E-02
       N       E                     dE             d eps       ncg     rms          rms(c)
DAV:   1    -0.331914417809E+03   -0.11627E-02   -0.10571E+00   784   0.232E+00    0.758E-02
RMM:   2    -0.331914758158E+03   -0.34035E-03   -0.46419E-03   784   0.215E-01    0.516E-02
RMM:   3    -0.331914734931E+03    0.23227E-04   -0.31995E-04   790   0.565E-02    0.196E-02
RMM:   4    -0.331914739059E+03   -0.41280E-05   -0.44629E-05   802   0.187E-02    0.582E-03
RMM:   5    -0.331914738733E+03    0.32624E-06   -0.67789E-06   712   0.802E-03
  67 F= -.33191474E+03 E0= -.33190915E+03  d E =-.148306E-02
       N       E                     dE             d eps       ncg     rms          rms(c)
DAV:   1    -0.331912607863E+03    0.21312E-02   -0.94328E+00   784   0.696E+00    0.246E-01
RMM:   2    -0.331916565353E+03   -0.39575E-02   -0.51699E-02   784   0.730E-01    0.168E-01
RMM:   3    -0.331916346102E+03    0.21925E-03   -0.25967E-03   813   0.161E-01    0.963E-02
RMM:   4    -0.331916319761E+03    0.26341E-04   -0.96934E-04   787   0.842E-02    0.207E-02
RMM:   5    -0.331916299355E+03    0.20406E-04   -0.85123E-05   810   0.309E-02    0.124E-02
RMM:   6    -0.331916301082E+03   -0.17271E-05   -0.12414E-05   742   0.982E-03    0.323E-03
RMM:   7    -0.331916300999E+03    0.83663E-07   -0.16758E-06   501   0.473E-03
  68 F= -.33191630E+03 E0= -.33191079E+03  d E =-.304532E-02
       N       E                     dE             d eps       ncg     rms          rms(c)
DAV:   1    -0.331916258722E+03    0.42361E-04   -0.35738E-01   812   0.135E+00    0.438E-02
RMM:   2    -0.331916373480E+03   -0.11476E-03   -0.15742E-03   784   0.123E-01    0.298E-02
RMM:   3    -0.331916365728E+03    0.77519E-05   -0.11708E-04   787   0.335E-02    0.948E-03
RMM:   4    -0.331916366995E+03   -0.12674E-05   -0.11264E-05   732   0.971E-03    0.345E-03
RMM:   5    -0.331916367252E+03   -0.25612E-06   -0.16618E-06   475   0.425E-03
  69 F= -.33191637E+03 E0= -.33191084E+03  d E =-.311158E-02
       N       E                     dE             d eps       ncg     rms          rms(c)
DAV:   1    -0.331917553700E+03   -0.11867E-02   -0.20464E+00   784   0.324E+00    0.111E-01
RMM:   2    -0.331918232389E+03   -0.67869E-03   -0.96814E-03   784   0.311E-01    0.761E-02
RMM:   3    -0.331918167957E+03    0.64432E-04   -0.60085E-04   795   0.775E-02    0.357E-02
RMM:   4    -0.331918164112E+03    0.38450E-05   -0.13891E-04   788   0.317E-02    0.849E-03
RMM:   5    -0.331918162031E+03    0.20808E-05   -0.16594E-05   743   0.132E-02    0.537E-03
RMM:   6    -0.331918162601E+03   -0.56983E-06   -0.19273E-06   508   0.481E-03
  70 F= -.33191816E+03 E0= -.33191267E+03  d E =-.179535E-02
       N       E                     dE             d eps       ncg     rms          rms(c)
DAV:   1    -0.331918385512E+03   -0.22348E-03   -0.21463E+00   784   0.329E+00    0.114E-01
RMM:   2    -0.331919108697E+03   -0.72318E-03   -0.10255E-02   784   0.320E-01    0.781E-02
RMM:   3    -0.331919042623E+03    0.66073E-04   -0.63213E-04   796   0.792E-02    0.376E-02
RMM:   4    -0.331919037947E+03    0.46763E-05   -0.15201E-04   788   0.331E-02    0.867E-03
RMM:   5    -0.331919036288E+03    0.16592E-05   -0.16705E-05   747   0.131E-02    0.550E-03
RMM:   6    -0.331919037859E+03   -0.15712E-05   -0.20919E-06   509   0.479E-03    0.101E-03
RMM:   7    -0.331919039420E+03   -0.15611E-05   -0.39624E-07   470   0.231E-03    0.589E-04
RMM:   8    -0.331919041836E+03   -0.24156E-05   -0.31722E-07   443   0.163E-03    0.362E-04
RMM:   9    -0.331919043094E+03   -0.12584E-05   -0.11630E-07   326   0.112E-03    0.264E-04
RMM:  10    -0.331919044410E+03   -0.13163E-05   -0.13196E-07   314   0.104E-03    0.212E-04
RMM:  11    -0.331919044931E+03   -0.52046E-06   -0.26297E-08   215   0.775E-04
  71 F= -.33191904E+03 E0= -.33191359E+03  d E =-.267768E-02
       N       E                     dE             d eps       ncg     rms          rms(c)
DAV:   1    -0.331919002774E+03    0.41636E-04   -0.44971E-01   784   0.150E+00    0.507E-02
RMM:   2    -0.331919144557E+03   -0.14178E-03   -0.20223E-03   784   0.139E-01    0.345E-02
RMM:   3    -0.331919129915E+03    0.14642E-04   -0.14791E-04   788   0.379E-02    0.113E-02
RMM:   4    -0.331919130306E+03   -0.39154E-06   -0.16669E-05   807   0.117E-02    0.361E-03
RMM:   5    -0.331919130031E+03    0.27550E-06   -0.20604E-06   486   0.475E-03
  72 F= -.33191913E+03 E0= -.33191369E+03  d E =-.276278E-02
       N       E                     dE             d eps       ncg     rms          rms(c)
DAV:   1    -0.331920459840E+03   -0.13295E-02   -0.24858E+00   784   0.363E+00    0.141E-01
RMM:   2    -0.331921277663E+03   -0.81782E-03   -0.13365E-02   784   0.371E-01    0.959E-02
RMM:   3    -0.331921125449E+03    0.15221E-03   -0.92067E-04   800   0.943E-02    0.452E-02
RMM:   4    -0.331921095594E+03    0.29854E-04   -0.23200E-04   787   0.405E-02    0.119E-02
RMM:   5    -0.331921095648E+03   -0.54033E-07   -0.27481E-05   800   0.161E-02    0.693E-03
RMM:   6    -0.331921098979E+03   -0.33302E-05   -0.33953E-06   573   0.595E-03    0.171E-03
RMM:   7    -0.331921103512E+03   -0.45333E-05   -0.68408E-07   470   0.274E-03    0.912E-04
RMM:   8    -0.331921108457E+03   -0.49446E-05   -0.54563E-07   469   0.204E-03    0.603E-04
RMM:   9    -0.331921112583E+03   -0.41265E-05   -0.35659E-07   365   0.152E-03    0.427E-04
RMM:  10    -0.331921114631E+03   -0.20479E-05   -0.22497E-07   327   0.126E-03    0.348E-04
RMM:  11    -0.331921115759E+03   -0.11284E-05   -0.84730E-08   295   0.941E-04    0.118E-04
RMM:  12    -0.331921116437E+03   -0.67792E-06   -0.32626E-08   208   0.720E-04
  73 F= -.33192112E+03 E0= -.33191596E+03  d E =-.198641E-02
       N       E                     dE             d eps       ncg     rms          rms(c)
DAV:   1    -0.331921084868E+03    0.30891E-04   -0.19018E+00   784   0.317E+00    0.122E-01
RMM:   2    -0.331921697127E+03   -0.61226E-03   -0.10048E-02   784   0.320E-01    0.832E-02
RMM:   3    -0.331921579183E+03    0.11794E-03   -0.71752E-04   796   0.832E-02    0.373E-02
RMM:   4    -0.331921559096E+03    0.20087E-04   -0.15868E-04   786   0.340E-02    0.102E-02
RMM:   5    -0.331921558490E+03    0.60652E-06   -0.20204E-05   797   0.138E-02    0.583E-03
RMM:   6    -0.331921560078E+03   -0.15890E-05   -0.23554E-06   521   0.521E-03    0.141E-03
RMM:   7    -0.331921562929E+03   -0.28509E-05   -0.52904E-07   470   0.237E-03    0.746E-04
RMM:   8    -0.331921566250E+03   -0.33209E-05   -0.38413E-07   468   0.177E-03    0.495E-04
RMM:   9    -0.331921569211E+03   -0.29605E-05   -0.25912E-07   338   0.133E-03    0.355E-04
RMM:  10    -0.331921570638E+03   -0.14268E-05   -0.16008E-07   308   0.112E-03    0.293E-04
RMM:  11    -0.331921571553E+03   -0.91579E-06   -0.66280E-08   273   0.885E-04
  74 F= -.33192157E+03 E0= -.33191666E+03  d E =-.244152E-02
       N       E                     dE             d eps       ncg     rms          rms(c)
DAV:   1    -0.331922016254E+03   -0.44562E-03   -0.25820E+00   784   0.370E+00    0.140E-01
RMM:   2    -0.331922914255E+03   -0.89800E-03   -0.13888E-02   784   0.377E-01    0.955E-02
RMM:   3    -0.331922786779E+03    0.12748E-03   -0.91065E-04   799   0.941E-02    0.466E-02
RMM:   4    -0.331922762282E+03    0.24497E-04   -0.23798E-04   786   0.408E-02    0.116E-02
RMM:   5    -0.331922760183E+03    0.20993E-05   -0.25901E-05   800   0.159E-02    0.694E-03
RMM:   6    -0.331922761835E+03   -0.16514E-05   -0.32594E-06   572   0.569E-03    0.166E-03
RMM:   7    -0.331922764642E+03   -0.28074E-05   -0.59064E-07   470   0.274E-03    0.865E-04
RMM:   8    -0.331922768259E+03   -0.36173E-05   -0.46688E-07   468   0.192E-03    0.546E-04
RMM:   9    -0.331922770923E+03   -0.26635E-05   -0.20842E-07   364   0.132E-03    0.378E-04
RMM:  10    -0.331922772943E+03   -0.20205E-05   -0.20730E-07   313   0.118E-03    0.294E-04
RMM:  11    -0.331922773816E+03   -0.87324E-06   -0.59894E-08   262   0.858E-04
  75 F= -.33192277E+03 E0= -.33191803E+03  d E =-.120226E-02
       N       E                     dE             d eps       ncg     rms          rms(c)
DAV:   1    -0.331922771691E+03    0.12525E-05   -0.24997E-01   812   0.115E+00    0.417E-02
RMM:   2    -0.331922850429E+03   -0.78738E-04   -0.12394E-03   784   0.109E-01    0.284E-02
RMM:   3    -0.331922836077E+03    0.14352E-04   -0.10652E-04   788   0.313E-02    0.826E-03
RMM:   4    -0.331922835517E+03    0.55941E-06   -0.89201E-06   677   0.869E-03
  76 F= -.33192284E+03 E0= -.33191814E+03  d E =-.126396E-02
       N       E                     dE             d eps       ncg     rms          rms(c)
DAV:   1    -0.331923484347E+03   -0.64827E-03   -0.13390E+00   784   0.280E+00    0.106E-01
RMM:   2    -0.331924006174E+03   -0.52183E-03   -0.77810E-03   784   0.286E-01    0.725E-02
RMM:   3    -0.331923944553E+03    0.61620E-04   -0.58050E-04   796   0.761E-02    0.296E-02
RMM:   4    -0.331923946300E+03   -0.17465E-05   -0.92821E-05   793   0.271E-02    0.814E-03
RMM:   5    -0.331923944668E+03    0.16316E-05   -0.13011E-05   781   0.110E-02    0.445E-03
RMM:   6    -0.331923945008E+03   -0.33958E-06   -0.11371E-06   474   0.402E-03
  77 F= -.33192395E+03 E0= -.33191890E+03  d E =-.110949E-02
       N       E                     dE             d eps       ncg     rms          rms(c)
DAV:   1    -0.331923951620E+03   -0.69524E-05   -0.87686E-02   812   0.716E-01    0.266E-02
RMM:   2    -0.331923984806E+03   -0.33185E-04   -0.48927E-04   784   0.702E-02    0.181E-02
RMM:   3    -0.331923981128E+03    0.36778E-05   -0.43183E-05   790   0.201E-02    0.498E-03
RMM:   4    -0.331923981366E+03   -0.23810E-06   -0.27908E-06   518   0.512E-03
  78 F= -.33192398E+03 E0= -.33191885E+03  d E =-.114585E-02
       N       E                     dE             d eps       ncg     rms          rms(c)
DAV:   1    -0.331924555981E+03   -0.57485E-03   -0.44803E-01   784   0.172E+00    0.746E-02
RMM:   2    -0.331924714133E+03   -0.15815E-03   -0.30250E-03   784   0.179E-01    0.505E-02
RMM:   3    -0.331924660458E+03    0.53675E-04   -0.33046E-04   801   0.537E-02    0.148E-02
RMM:   4    -0.331924657808E+03    0.26493E-05   -0.23342E-05   814   0.143E-02    0.670E-03
RMM:   5    -0.331924657429E+03    0.37910E-06   -0.64983E-06   716   0.673E-03
  79 F= -.33192466E+03 E0= -.33191921E+03  d E =-.676063E-03
       N       E                     dE             d eps       ncg     rms          rms(c)
DAV:   1    -0.331924681413E+03   -0.23605E-04   -0.28346E-02   854   0.434E-01    0.187E-02
RMM:   2    -0.331924690779E+03   -0.93666E-05   -0.18783E-04   784   0.443E-02    0.127E-02
RMM:   3    -0.331924687706E+03    0.30730E-05   -0.22412E-05   795   0.138E-02    0.339E-03
RMM:   4    -0.331924687992E+03   -0.28562E-06   -0.11342E-06   480   0.377E-03
  80 F= -.33192469E+03 E0= -.33191916E+03  d E =-.706626E-03
       N       E                     dE             d eps       ncg     rms          rms(c)
DAV:   1    -0.331925164132E+03   -0.47643E-03   -0.25208E-01   784   0.137E+00    0.709E-02
RMM:   2    -0.331925197851E+03   -0.33719E-04   -0.19475E-03   784   0.144E-01    0.465E-02
RMM:   3    -0.331925121489E+03    0.76362E-04   -0.31062E-04   793   0.493E-02    0.113E-02
RMM:   4    -0.331925118994E+03    0.24959E-05   -0.15545E-05   815   0.117E-02    0.628E-03
RMM:   5    -0.331925120287E+03   -0.12933E-05   -0.58325E-06   698   0.630E-03    0.229E-03
RMM:   6    -0.331925122311E+03   -0.20239E-05   -0.66112E-07   470   0.279E-03    0.107E-03
RMM:   7    -0.331925125863E+03   -0.35526E-05   -0.50782E-07   469   0.217E-03    0.740E-04
RMM:   8    -0.331925127983E+03   -0.21198E-05   -0.13965E-07   416   0.135E-03    0.459E-04
RMM:   9    -0.331925131468E+03   -0.34852E-05   -0.36946E-07   447   0.132E-03    0.506E-04
RMM:  10    -0.331925132269E+03   -0.80088E-06   -0.50451E-08   247   0.732E-04
  81 F= -.33192513E+03 E0= -.33191955E+03  d E =-.444277E-03
       N       E                     dE             d eps       ncg     rms          rms(c)
DAV:   1    -0.331925136180E+03   -0.47120E-05   -0.13183E-03   868   0.989E-02    0.512E-03
RMM:   2    -0.331925136827E+03   -0.64638E-06   -0.10102E-05   726   0.104E-02    0.335E-03
RMM:   3    -0.331925136966E+03   -0.13962E-06   -0.14222E-06   466   0.365E-03
  82 F= -.33192514E+03 E0= -.33191955E+03  d E =-.448974E-03
       N       E                     dE             d eps       ncg     rms          rms(c)
DAV:   1    -0.331925346494E+03   -0.20967E-03   -0.97013E-02   784   0.906E-01    0.455E-02
RMM:   2    -0.331925378378E+03   -0.31884E-04   -0.89037E-04   784   0.994E-02    0.301E-02
RMM:   3    -0.331925354064E+03    0.24314E-04   -0.11304E-04   799   0.301E-02    0.867E-03
RMM:   4    -0.331925352474E+03    0.15902E-05   -0.81184E-06   731   0.816E-03    0.402E-03
RMM:   5    -0.331925352428E+03    0.46333E-07   -0.21609E-06   475   0.413E-03
  83 F= -.33192535E+03 E0= -.33191993E+03  d E =-.215462E-03
       N       E                     dE             d eps       ncg     rms          rms(c)
DAV:   1    -0.331925353075E+03   -0.60096E-06   -0.24090E-05   896   0.145E-02    0.974E-04
RMM:   2    -0.331925353554E+03   -0.47856E-06   -0.30754E-07   442   0.205E-03
  84 F= -.33192535E+03 E0= -.33191993E+03  d E =-.216587E-03
       N       E                     dE             d eps       ncg     rms          rms(c)
DAV:   1    -0.331925442101E+03   -0.89026E-04   -0.25359E-02   784   0.480E-01    0.213E-02
RMM:   2    -0.331925455620E+03   -0.13519E-04   -0.23310E-04   784   0.513E-02    0.140E-02
RMM:   3    -0.331925453910E+03    0.17105E-05   -0.23898E-05   810   0.142E-02    0.495E-03
RMM:   4    -0.331925454165E+03   -0.25546E-06   -0.16485E-06   484   0.391E-03
  85 F= -.33192545E+03 E0= -.33192008E+03  d E =-.100611E-03
       N       E                     dE             d eps       ncg     rms          rms(c)
DAV:   1    -0.331925457109E+03   -0.31993E-05   -0.97191E-04   882   0.938E-02    0.431E-03
RMM:   2    -0.331925457849E+03   -0.74011E-06   -0.96408E-06   766   0.104E-02
  86 F= -.33192546E+03 E0= -.33192009E+03  d E =-.104295E-03
       N       E                     dE             d eps       ncg     rms          rms(c)
DAV:   1    -0.331925549941E+03   -0.92832E-04   -0.20610E-02   784   0.426E-01    0.211E-02
RMM:   2    -0.331925556269E+03   -0.63276E-05   -0.18510E-04   784   0.450E-02    0.139E-02
RMM:   3    -0.331925551717E+03    0.45521E-05   -0.25248E-05   791   0.143E-02    0.342E-03
RMM:   4    -0.331925551539E+03    0.17743E-06   -0.11888E-06   477   0.356E-03
  87 F= -.33192555E+03 E0= -.33192020E+03  d E =-.936904E-04
       N       E                     dE             d eps       ncg     rms          rms(c)
DAV:   1    -0.331925576027E+03   -0.24310E-04   -0.13299E-02   826   0.342E-01    0.167E-02
RMM:   2    -0.331925579904E+03   -0.38768E-05   -0.12109E-04   784   0.364E-02    0.110E-02
RMM:   3    -0.331925576442E+03    0.34611E-05   -0.16183E-05   784   0.114E-02    0.284E-03
RMM:   4    -0.331925576335E+03    0.10726E-06   -0.85988E-07   477   0.296E-03
  88 F= -.33192558E+03 E0= -.33192024E+03  d E =-.118486E-03
       N       E                     dE             d eps       ncg     rms          rms(c)
DAV:   1    -0.331925653775E+03   -0.77333E-04   -0.20989E-02   812   0.417E-01    0.201E-02
RMM:   2    -0.331925658928E+03   -0.51526E-05   -0.17887E-04   784   0.439E-02    0.134E-02
RMM:   3    -0.331925653226E+03    0.57019E-05   -0.25022E-05   790   0.142E-02    0.314E-03
RMM:   4    -0.331925653151E+03    0.74329E-07   -0.11022E-06   480   0.339E-03
  89 F= -.33192565E+03 E0= -.33192036E+03  d E =-.768163E-04
       N       E                     dE             d eps       ncg     rms          rms(c)
DAV:   1    -0.331925675450E+03   -0.22224E-04   -0.12756E-02   840   0.325E-01    0.158E-02
RMM:   2    -0.331925678486E+03   -0.30362E-05   -0.11053E-04   784   0.345E-02    0.105E-02
RMM:   3    -0.331925674982E+03    0.35042E-05   -0.15631E-05   780   0.112E-02    0.252E-03
RMM:   4    -0.331925675061E+03   -0.78589E-07   -0.73860E-07   469   0.279E-03
  90 F= -.33192568E+03 E0= -.33192042E+03  d E =-.987256E-04
       N       E                     dE             d eps       ncg     rms          rms(c)
DAV:   1    -0.331925759838E+03   -0.84856E-04   -0.24035E-02   812   0.440E-01    0.190E-02
RMM:   2    -0.331925770144E+03   -0.10306E-04   -0.19529E-04   784   0.461E-02    0.128E-02
RMM:   3    -0.331925767440E+03    0.27048E-05   -0.21584E-05   790   0.135E-02    0.365E-03
RMM:   4    -0.331925767519E+03   -0.79022E-07   -0.13879E-06   486   0.352E-03
  91 F= -.33192577E+03 E0= -.33192051E+03  d E =-.924579E-04
       N       E                     dE             d eps       ncg     rms          rms(c)
DAV:   1    -0.331925782408E+03   -0.14969E-04   -0.15643E-02   812   0.355E-01    0.154E-02
RMM:   2    -0.331925789329E+03   -0.69202E-05   -0.12899E-04   784   0.374E-02    0.104E-02
RMM:   3    -0.331925787618E+03    0.17101E-05   -0.14359E-05   782   0.110E-02    0.303E-03
RMM:   4    -0.331925787678E+03   -0.59295E-07   -0.97860E-07   479   0.296E-03
  92 F= -.33192579E+03 E0= -.33192053E+03  d E =-.112617E-03
       N       E                     dE             d eps       ncg     rms          rms(c)
DAV:   1    -0.331925860080E+03   -0.72462E-04   -0.25785E-02   784   0.435E-01    0.175E-02
RMM:   2    -0.331925870931E+03   -0.10851E-04   -0.17369E-04   784   0.428E-02    0.117E-02
RMM:   3    -0.331925870023E+03    0.90851E-06   -0.18181E-05   789   0.127E-02    0.259E-03
RMM:   4    -0.331925870178E+03   -0.15569E-06   -0.10741E-06   485   0.310E-03
  93 F= -.33192587E+03 E0= -.33192053E+03  d E =-.825005E-04
       N       E                     dE             d eps       ncg     rms          rms(c)
DAV:   1    -0.331925902972E+03   -0.32949E-04   -0.82133E-02   784   0.776E-01    0.313E-02
RMM:   2    -0.331925936293E+03   -0.33321E-04   -0.55466E-04   784   0.767E-02    0.209E-02
RMM:   3    -0.331925932435E+03    0.38581E-05   -0.58897E-05   794   0.229E-02    0.479E-03
RMM:   4    -0.331925932595E+03   -0.15959E-06   -0.34431E-06   539   0.545E-03
  94 F= -.33192593E+03 E0= -.33192045E+03  d E =-.144917E-03
       N       E                     dE             d eps       ncg     rms          rms(c)
DAV:   1    -0.331926006126E+03   -0.73691E-04   -0.20806E-02   812   0.378E-01    0.149E-02
RMM:   2    -0.331926014663E+03   -0.85375E-05   -0.13427E-04   784   0.373E-02    0.101E-02
RMM:   3    -0.331926013774E+03    0.88968E-06   -0.13454E-05   783   0.110E-02    0.225E-03
RMM:   4    -0.331926013816E+03   -0.42139E-07   -0.80263E-07   475   0.273E-03
  95 F= -.33192601E+03 E0= -.33192049E+03  d E =-.812213E-04
       N       E                     dE             d eps       ncg     rms          rms(c)
DAV:   1    -0.331926057997E+03   -0.44223E-04   -0.18702E-01   784   0.113E+00    0.445E-02
RMM:   2    -0.331926130344E+03   -0.72348E-04   -0.11915E-03   784   0.112E-01    0.299E-02
RMM:   3    -0.331926120369E+03    0.99753E-05   -0.11813E-04   791   0.327E-02    0.723E-03
RMM:   4    -0.331926120769E+03   -0.39983E-06   -0.85591E-06   663   0.832E-03
  96 F= -.33192612E+03 E0= -.33192048E+03  d E =-.188174E-03
       N       E                     dE             d eps       ncg     rms          rms(c)
DAV:   1    -0.331926196677E+03   -0.76307E-04   -0.33585E-02   812   0.463E-01    0.180E-02
RMM:   2    -0.331926209386E+03   -0.12710E-04   -0.20273E-04   784   0.454E-02    0.123E-02
RMM:   3    -0.331926207748E+03    0.16387E-05   -0.20682E-05   785   0.136E-02    0.258E-03
RMM:   4    -0.331926207871E+03   -0.12305E-06   -0.11504E-06   489   0.329E-03
  97 F= -.33192621E+03 E0= -.33192060E+03  d E =-.871015E-04
       N       E                     dE             d eps       ncg     rms          rms(c)
DAV:   1    -0.331926238041E+03   -0.30294E-04   -0.28539E-01   784   0.135E+00    0.517E-02
RMM:   2    -0.331926341786E+03   -0.10374E-03   -0.16963E-03   784   0.132E-01    0.351E-02
RMM:   3    -0.331926325204E+03    0.16581E-04   -0.16511E-04   787   0.388E-02    0.853E-03
RMM:   4    -0.331926325725E+03   -0.52079E-06   -0.12868E-05   719   0.102E-02    0.398E-03
RMM:   5    -0.331926326021E+03   -0.29632E-06   -0.23304E-06   483   0.470E-03
  98 F= -.33192633E+03 E0= -.33192080E+03  d E =-.205252E-03
       N       E                     dE             d eps       ncg     rms          rms(c)
DAV:   1    -0.331926447022E+03   -0.12130E-03   -0.60086E-02   812   0.613E-01    0.229E-02
RMM:   2    -0.331926470061E+03   -0.23039E-04   -0.34814E-04   784   0.596E-02    0.155E-02
RMM:   3    -0.331926468094E+03    0.19666E-05   -0.31421E-05   792   0.171E-02    0.391E-03
RMM:   4    -0.331926468588E+03   -0.49337E-06   -0.20460E-06   503   0.445E-03
  99 F= -.33192647E+03 E0= -.33192100E+03  d E =-.142566E-03
       N       E                     dE             d eps       ncg     rms          rms(c)
DAV:   1    -0.331926505589E+03   -0.37494E-04   -0.25497E-02   812   0.399E-01    0.151E-02
RMM:   2    -0.331926515781E+03   -0.10192E-04   -0.15068E-04   784   0.392E-02    0.102E-02
RMM:   3    -0.331926515157E+03    0.62385E-06   -0.13842E-05   789   0.113E-02    0.257E-03
RMM:   4    -0.331926515397E+03   -0.23981E-06   -0.91026E-07   482   0.290E-03
 100 F= -.33192652E+03 E0= -.33192109E+03  d E =-.189375E-03
       N       E                     dE             d eps       ncg     rms          rms(c)
DAV:   1    -0.331926459783E+03    0.55374E-04   -0.10191E-01   784   0.798E-01    0.300E-02
RMM:   2    -0.331926498943E+03   -0.39160E-04   -0.59560E-04   784   0.780E-02    0.203E-02
RMM:   3    -0.331926495154E+03    0.37886E-05   -0.54055E-05   796   0.224E-02    0.526E-03
RMM:   4    -0.331926495510E+03   -0.35600E-06   -0.36170E-06   549   0.569E-03
 101 F= -.33192650E+03 E0= -.33192115E+03  d E =-.169489E-03
       N       E                     dE             d eps       ncg     rms          rms(c)
DAV:   1    -0.331926511202E+03   -0.16048E-04   -0.43957E-02   784   0.524E-01    0.194E-02
RMM:   2    -0.331926527118E+03   -0.15916E-04   -0.24965E-04   784   0.504E-02    0.130E-02
RMM:   3    -0.331926525188E+03    0.19296E-05   -0.22407E-05   785   0.145E-02    0.316E-03
RMM:   4    -0.331926525361E+03   -0.17228E-06   -0.14202E-06   489   0.377E-03
 102 F= -.33192653E+03 E0= -.33192113E+03  d E =-.199339E-03
       N       E                     dE             d eps       ncg     rms          rms(c)
DAV:   1    -0.331926630626E+03   -0.10544E-03   -0.74363E-02   784   0.663E-01    0.241E-02
RMM:   2    -0.331926656452E+03   -0.25826E-04   -0.39475E-04   784   0.627E-02    0.161E-02
RMM:   3    -0.331926653413E+03    0.30389E-05   -0.34263E-05   790   0.177E-02    0.448E-03
RMM:   4    -0.331926653456E+03   -0.42677E-07   -0.22989E-06   506   0.472E-03
 103 F= -.33192665E+03 E0= -.33192129E+03  d E =-.128095E-03
       N       E                     dE             d eps       ncg     rms          rms(c)
DAV:   1    -0.331926673197E+03   -0.19783E-04   -0.74164E-02   784   0.662E-01    0.244E-02
RMM:   2    -0.331926699942E+03   -0.26746E-04   -0.40184E-04   784   0.634E-02    0.164E-02
RMM:   3    -0.331926697063E+03    0.28793E-05   -0.35129E-05   790   0.179E-02    0.461E-03
RMM:   4    -0.331926697086E+03   -0.23367E-07   -0.24461E-06   510   0.468E-03
 104 F= -.33192670E+03 E0= -.33192136E+03  d E =-.171726E-03
       N       E                     dE             d eps       ncg     rms          rms(c)
DAV:   1    -0.331926789219E+03   -0.92156E-04   -0.85770E-02   812   0.717E-01    0.283E-02
RMM:   2    -0.331926818171E+03   -0.28952E-04   -0.50226E-04   784   0.710E-02    0.193E-02
RMM:   3    -0.331926810684E+03    0.74868E-05   -0.50061E-05   792   0.212E-02    0.492E-03
RMM:   4    -0.331926810470E+03    0.21413E-06   -0.30822E-06   530   0.538E-03
 105 F= -.33192681E+03 E0= -.33192154E+03  d E =-.113384E-03
       N       E                     dE             d eps       ncg     rms          rms(c)
DAV:   1    -0.331926818385E+03   -0.77002E-05   -0.11408E-02   868   0.262E-01    0.106E-02
RMM:   2    -0.331926822303E+03   -0.39189E-05   -0.68746E-05   784   0.263E-02    0.718E-03
RMM:   3    -0.331926821291E+03    0.10121E-05   -0.71464E-06   741   0.796E-03    0.179E-03
RMM:   4    -0.331926821435E+03   -0.14363E-06   -0.45653E-07   463   0.224E-03
 106 F= -.33192682E+03 E0= -.33192157E+03  d E =-.124349E-03
       N       E                     dE             d eps       ncg     rms          rms(c)
DAV:   1    -0.331926925581E+03   -0.10429E-03   -0.92113E-02   812   0.743E-01    0.281E-02
RMM:   2    -0.331926957232E+03   -0.31651E-04   -0.52439E-04   784   0.725E-02    0.191E-02
RMM:   3    -0.331926951014E+03    0.62184E-05   -0.49233E-05   787   0.210E-02    0.512E-03
RMM:   4    -0.331926950906E+03    0.10799E-06   -0.33080E-06   545   0.550E-03
 107 F= -.33192695E+03 E0= -.33192169E+03  d E =-.129471E-03
       N       E                     dE             d eps       ncg     rms          rms(c)
DAV:   1    -0.331926974044E+03   -0.23030E-04   -0.55395E-02   784   0.577E-01    0.221E-02
RMM:   2    -0.331926993385E+03   -0.19341E-04   -0.31982E-04   784   0.566E-02    0.150E-02
RMM:   3    -0.331926989581E+03    0.38039E-05   -0.30911E-05   789   0.166E-02    0.396E-03
RMM:   4    -0.331926989610E+03   -0.28562E-07   -0.18634E-06   497   0.417E-03
 108 F= -.33192699E+03 E0= -.33192173E+03  d E =-.168175E-03
       N       E                     dE             d eps       ncg     rms          rms(c)
DAV:   1    -0.331927097887E+03   -0.10831E-03   -0.61919E-02   784   0.614E-01    0.227E-02
RMM:   2    -0.331927121286E+03   -0.23399E-04   -0.35221E-04   784   0.593E-02    0.155E-02
RMM:   3    -0.331927118930E+03    0.23560E-05   -0.31878E-05   787   0.173E-02    0.352E-03
RMM:   4    -0.331927119218E+03   -0.28836E-06   -0.19248E-06   507   0.421E-03
 109 F= -.33192712E+03 E0= -.33192179E+03  d E =-.129609E-03
       N       E                     dE             d eps       ncg     rms          rms(c)
DAV:   1    -0.331927160365E+03   -0.41435E-04   -0.20894E-01   784   0.113E+00    0.418E-02
RMM:   2    -0.331927239383E+03   -0.79018E-04   -0.11947E-03   784   0.110E-01    0.285E-02
RMM:   3    -0.331927230537E+03    0.88457E-05   -0.10567E-04   789   0.316E-02    0.734E-03
RMM:   4    -0.331927231133E+03   -0.59602E-06   -0.80215E-06   655   0.817E-03
 110 F= -.33192723E+03 E0= -.33192177E+03  d E =-.241523E-03
       N       E                     dE             d eps       ncg     rms          rms(c)
DAV:   1    -0.331927354211E+03   -0.12367E-03   -0.83998E-02   784   0.736E-01    0.278E-02
RMM:   2    -0.331927390194E+03   -0.35983E-04   -0.52121E-04   784   0.729E-02    0.191E-02
RMM:   3    -0.331927387549E+03    0.26458E-05   -0.45697E-05   788   0.208E-02    0.491E-03
RMM:   4    -0.331927387991E+03   -0.44262E-06   -0.32096E-06   536   0.532E-03
 111 F= -.33192739E+03 E0= -.33192187E+03  d E =-.156858E-03
       N       E                     dE             d eps       ncg     rms          rms(c)
DAV:   1    -0.331927413530E+03   -0.25982E-04   -0.35932E-02   812   0.481E-01    0.181E-02
RMM:   2    -0.331927428861E+03   -0.15331E-04   -0.22370E-04   784   0.477E-02    0.124E-02
RMM:   3    -0.331927427689E+03    0.11726E-05   -0.19746E-05   787   0.136E-02    0.322E-03
RMM:   4    -0.331927427829E+03   -0.14078E-06   -0.13403E-06   487   0.347E-03
 112 F= -.33192743E+03 E0= -.33192187E+03  d E =-.196696E-03
       N       E                     dE             d eps       ncg     rms          rms(c)
DAV:   1    -0.331927524217E+03   -0.96528E-04   -0.55169E-02   784   0.615E-01    0.255E-02
RMM:   2    -0.331927545319E+03   -0.21102E-04   -0.37249E-04   784   0.622E-02    0.173E-02
RMM:   3    -0.331927540364E+03    0.49545E-05   -0.40485E-05   790   0.188E-02    0.416E-03
RMM:   4    -0.331927540281E+03    0.82809E-07   -0.22159E-06   506   0.457E-03
 113 F= -.33192754E+03 E0= -.33192205E+03  d E =-.112452E-03
       N       E                     dE             d eps       ncg     rms          rms(c)
DAV:   1    -0.331927559165E+03   -0.18801E-04   -0.41482E-02   812   0.533E-01    0.222E-02
RMM:   2    -0.331927574871E+03   -0.15706E-04   -0.28351E-04   784   0.543E-02    0.151E-02
RMM:   3    -0.331927571057E+03    0.38134E-05   -0.31512E-05   792   0.165E-02    0.373E-03
RMM:   4    -0.331927571069E+03   -0.11290E-07   -0.16622E-06   488   0.396E-03
 114 F= -.33192757E+03 E0= -.33192213E+03  d E =-.143239E-03
       N       E                     dE             d eps       ncg     rms          rms(c)
DAV:   1    -0.331927626153E+03   -0.55096E-04   -0.43874E-02   812   0.546E-01    0.226E-02
RMM:   2    -0.331927642025E+03   -0.15872E-04   -0.28914E-04   784   0.546E-02    0.153E-02
RMM:   3    -0.331927638390E+03    0.36347E-05   -0.30713E-05   786   0.165E-02    0.338E-03
RMM:   4    -0.331927638543E+03   -0.15348E-06   -0.16730E-06   495   0.399E-03
 115 F= -.33192764E+03 E0= -.33192227E+03  d E =-.674747E-04
       N       E                     dE             d eps       ncg     rms          rms(c)
DAV:   1    -0.331927651240E+03   -0.12850E-04   -0.21314E-02   812   0.381E-01    0.158E-02
RMM:   2    -0.331927659119E+03   -0.78792E-05   -0.14192E-04   784   0.382E-02    0.107E-02
RMM:   3    -0.331927657591E+03    0.15277E-05   -0.15298E-05   783   0.116E-02    0.241E-03
RMM:   4    -0.331927657774E+03   -0.18271E-06   -0.81664E-07   473   0.284E-03
 116 F= -.33192766E+03 E0= -.33192233E+03  d E =-.867051E-04
       N       E                     dE             d eps       ncg     rms          rms(c)
DAV:   1    -0.331927714074E+03   -0.56483E-04   -0.78481E-03   812   0.269E-01    0.126E-02
RMM:   2    -0.331927718846E+03   -0.47720E-05   -0.81904E-05   784   0.304E-02    0.838E-03
RMM:   3    -0.331927718240E+03    0.60633E-06   -0.90632E-06   777   0.875E-03
 117 F= -.33192772E+03 E0= -.33192236E+03  d E =-.604664E-04
       N       E                     dE             d eps       ncg     rms          rms(c)
DAV:   1    -0.331927726565E+03   -0.77185E-05   -0.21815E-03   868   0.142E-01    0.714E-03
RMM:   2    -0.331927728276E+03   -0.17113E-05   -0.24972E-05   784   0.168E-02    0.487E-03
RMM:   3    -0.331927728207E+03    0.69133E-07   -0.23326E-06   497   0.490E-03
 118 F= -.33192773E+03 E0= -.33192236E+03  d E =-.704335E-04
       N       E                     dE             d eps       ncg     rms          rms(c)
DAV:   1    -0.331927770759E+03   -0.42483E-04   -0.60248E-03   784   0.239E-01    0.121E-02
RMM:   2    -0.331927772929E+03   -0.21696E-05   -0.59516E-05   784   0.258E-02    0.791E-03
RMM:   3    -0.331927771576E+03    0.13521E-05   -0.67432E-06   747   0.754E-03    0.241E-03
RMM:   4    -0.331927771500E+03    0.76412E-07   -0.55637E-07   467   0.254E-03
 119 F= -.33192777E+03 E0= -.33192238E+03  d E =-.432928E-04
       N       E                     dE             d eps       ncg     rms          rms(c)
DAV:   1    -0.331927788397E+03   -0.16821E-04   -0.69646E-03   812   0.257E-01    0.129E-02
RMM:   2    -0.331927790716E+03   -0.23192E-05   -0.69416E-05   784   0.279E-02    0.844E-03
RMM:   3    -0.331927788821E+03    0.18956E-05   -0.78831E-06   772   0.809E-03    0.262E-03
RMM:   4    -0.331927788642E+03    0.17869E-06   -0.63572E-07   469   0.259E-03
 120 F= -.33192779E+03 E0= -.33192238E+03  d E =-.604349E-04
       N       E                     dE             d eps       ncg     rms          rms(c)
DAV:   1    -0.331927824740E+03   -0.35919E-04   -0.66384E-03   840   0.251E-01    0.133E-02
RMM:   2    -0.331927826382E+03   -0.16418E-05   -0.69432E-05   784   0.278E-02    0.879E-03
RMM:   3    -0.331927823929E+03    0.24530E-05   -0.97267E-06   771   0.884E-03    0.221E-03
RMM:   4    -0.331927823862E+03    0.66848E-07   -0.53229E-07   467   0.242E-03
 121 F= -.33192782E+03 E0= -.33192244E+03  d E =-.352198E-04
       N       E                     dE             d eps       ncg     rms          rms(c)
DAV:   1    -0.331927830413E+03   -0.64843E-05   -0.21452E-03   840   0.143E-01    0.765E-03
RMM:   2    -0.331927830899E+03   -0.48575E-06   -0.23224E-05   784   0.161E-02    0.504E-03
RMM:   3    -0.331927830070E+03    0.82862E-06   -0.30225E-06   514   0.515E-03
 122 F= -.33192783E+03 E0= -.33192246E+03  d E =-.414280E-04
       N       E                     dE             d eps       ncg     rms          rms(c)
DAV:   1    -0.331927859069E+03   -0.28170E-04   -0.56862E-03   812   0.230E-01    0.113E-02
RMM:   2    -0.331927861761E+03   -0.26918E-05   -0.57506E-05   784   0.254E-02    0.755E-03
RMM:   3    -0.331927860743E+03    0.10182E-05   -0.64800E-06   710   0.741E-03    0.216E-03
RMM:   4    -0.331927860788E+03   -0.44940E-07   -0.52413E-07   461   0.244E-03
 123 F= -.33192786E+03 E0= -.33192253E+03  d E =-.307174E-04
       N       E                     dE             d eps       ncg     rms          rms(c)
DAV:   1    -0.331927866311E+03   -0.55679E-05   -0.34156E-03   812   0.179E-01    0.868E-03
RMM:   2    -0.331927867994E+03   -0.16831E-05   -0.34889E-05   784   0.198E-02    0.576E-03
RMM:   3    -0.331927867408E+03    0.58549E-06   -0.36363E-06   548   0.574E-03
 124 F= -.33192787E+03 E0= -.33192256E+03  d E =-.373380E-04
       N       E                     dE             d eps       ncg     rms          rms(c)
DAV:   1    -0.331927894727E+03   -0.26733E-04   -0.52638E-03   784   0.217E-01    0.103E-02
RMM:   2    -0.331927897656E+03   -0.29293E-05   -0.48496E-05   784   0.232E-02    0.683E-03
RMM:   3    -0.331927897378E+03    0.27798E-06   -0.48984E-06   623   0.676E-03
 125 F= -.33192790E+03 E0= -.33192257E+03  d E =-.299697E-04
       N       E                     dE             d eps       ncg     rms          rms(c)
DAV:   1    -0.331927909620E+03   -0.11964E-04   -0.13238E-02   784   0.344E-01    0.162E-02
RMM:   2    -0.331927917109E+03   -0.74893E-05   -0.12206E-04   784   0.368E-02    0.108E-02
RMM:   3    -0.331927916264E+03    0.84549E-06   -0.12567E-05   783   0.106E-02    0.254E-03
RMM:   4    -0.331927916364E+03   -0.10030E-06   -0.89605E-07   479   0.295E-03
 126 F= -.33192792E+03 E0= -.33192256E+03  d E =-.489561E-04
       N       E                     dE             d eps       ncg     rms          rms(c)
DAV:   1    -0.331927944331E+03   -0.28067E-04   -0.89301E-03   784   0.281E-01    0.139E-02
RMM:   2    -0.331927948960E+03   -0.46295E-05   -0.83559E-05   784   0.306E-02    0.913E-03
RMM:   3    -0.331927948262E+03    0.69861E-06   -0.94419E-06   781   0.900E-03
 127 F= -.33192795E+03 E0= -.33192254E+03  d E =-.318976E-04
       N       E                     dE             d eps       ncg     rms          rms(c)
DAV:   1    -0.331927951441E+03   -0.24803E-05   -0.17777E-03   882   0.125E-01    0.664E-03
RMM:   2    -0.331927952672E+03   -0.12313E-05   -0.18640E-05   784   0.144E-02    0.444E-03
RMM:   3    -0.331927952590E+03    0.81651E-07   -0.16617E-06   478   0.425E-03
 128 F= -.33192795E+03 E0= -.33192253E+03  d E =-.362261E-04
       N       E                     dE             d eps       ncg     rms          rms(c)
DAV:   1    -0.331927976506E+03   -0.23834E-04   -0.56817E-03   812   0.228E-01    0.125E-02
RMM:   2    -0.331927979202E+03   -0.26963E-05   -0.60017E-05   784   0.261E-02    0.814E-03
RMM:   3    -0.331927978139E+03    0.10625E-05   -0.70769E-06   757   0.783E-03    0.210E-03
RMM:   4    -0.331927978129E+03    0.10206E-07   -0.48547E-07   459   0.243E-03
 129 F= -.33192798E+03 E0= -.33192259E+03  d E =-.255388E-04
       N       E                     dE             d eps       ncg     rms          rms(c)
DAV:   1    -0.331927978841E+03   -0.70207E-06   -0.15853E-04   840   0.382E-02    0.212E-03
RMM:   2    -0.331927978953E+03   -0.11173E-06   -0.16486E-06   451   0.471E-03
 130 F= -.33192798E+03 E0= -.33192259E+03  d E =-.263628E-04
       N       E                     dE             d eps       ncg     rms          rms(c)
DAV:   1    -0.331927998803E+03   -0.19962E-04   -0.38364E-03   812   0.188E-01    0.114E-02
RMM:   2    -0.331927999910E+03   -0.11072E-05   -0.40510E-05   784   0.216E-02    0.727E-03
RMM:   3    -0.331927998841E+03    0.10698E-05   -0.57138E-06   723   0.684E-03    0.195E-03
RMM:   4    -0.331927998807E+03    0.33395E-07   -0.38461E-07   450   0.229E-03
 131 F= -.33192800E+03 E0= -.33192266E+03  d E =-.198541E-04
       N       E                     dE             d eps       ncg     rms          rms(c)
DAV:   1    -0.331928000265E+03   -0.14243E-05   -0.62037E-04   812   0.757E-02    0.452E-03
RMM:   2    -0.331928000541E+03   -0.27584E-06   -0.69120E-06   673   0.905E-03
 132 F= -.33192800E+03 E0= -.33192269E+03  d E =-.215876E-04
       N       E                     dE             d eps       ncg     rms          rms(c)
DAV:   1    -0.331928016074E+03   -0.15809E-04   -0.40859E-03   812   0.183E-01    0.113E-02
RMM:   2    -0.331928017019E+03   -0.94552E-06   -0.35652E-05   784   0.200E-02    0.712E-03
RMM:   3    -0.331928016079E+03    0.94001E-06   -0.47460E-06   622   0.644E-03
 133 F= -.33192802E+03 E0= -.33192270E+03  d E =-.155386E-04
       N       E                     dE             d eps       ncg     rms          rms(c)
DAV:   1    -0.331928017382E+03   -0.36231E-06   -0.46152E-04   840   0.616E-02    0.384E-03
RMM:   2    -0.331928017611E+03   -0.22980E-06   -0.43034E-06   582   0.714E-03
 134 F= -.33192802E+03 E0= -.33192270E+03  d E =-.170707E-04
       N       E                     dE             d eps       ncg     rms          rms(c)
DAV:   1    -0.331928030662E+03   -0.13280E-04   -0.38229E-03   812   0.176E-01    0.101E-02
RMM:   2    -0.331928032356E+03   -0.16941E-05   -0.34194E-05   784   0.198E-02    0.640E-03
RMM:   3    -0.331928031921E+03    0.43423E-06   -0.31522E-06   529   0.564E-03
 135 F= -.33192803E+03 E0= -.33192268E+03  d E =-.143100E-04
       N       E                     dE             d eps       ncg     rms          rms(c)
DAV:   1    -0.331928032179E+03    0.17675E-06   -0.75556E-05   896   0.247E-02    0.170E-03
RMM:   2    -0.331928032293E+03   -0.11418E-06   -0.79149E-07   438   0.328E-03
 136 F= -.33192803E+03 E0= -.33192268E+03  d E =-.146816E-04
       N       E                     dE             d eps       ncg     rms          rms(c)
DAV:   1    -0.331928044013E+03   -0.11834E-04   -0.18267E-03   812   0.114E-01    0.659E-03
RMM:   2    -0.331928044682E+03   -0.66880E-06   -0.14112E-05   784   0.126E-02    0.418E-03
RMM:   3    -0.331928044478E+03    0.20418E-06   -0.13021E-06   459   0.376E-03
 137 F= -.33192804E+03 E0= -.33192268E+03  d E =-.121849E-04
       N       E                     dE             d eps       ncg     rms          rms(c)
DAV:   1    -0.331928049853E+03   -0.51712E-05   -0.39293E-03   784   0.167E-01    0.952E-03
RMM:   2    -0.331928051331E+03   -0.14781E-05   -0.30229E-05   784   0.184E-02    0.605E-03
RMM:   3    -0.331928050800E+03    0.53169E-06   -0.27231E-06   507   0.531E-03
 138 F= -.33192805E+03 E0= -.33192267E+03  d E =-.185067E-04
       N       E                     dE             d eps       ncg     rms          rms(c)
DAV:   1    -0.331928068059E+03   -0.16727E-04   -0.25846E-03   812   0.131E-01    0.761E-03
RMM:   2    -0.331928068711E+03   -0.65244E-06   -0.18644E-05   784   0.143E-02    0.484E-03
RMM:   3    -0.331928068175E+03    0.53598E-06   -0.17251E-06   469   0.434E-03
 139 F= -.33192807E+03 E0= -.33192270E+03  d E =-.173752E-04
       N       E                     dE             d eps       ncg     rms          rms(c)
DAV:   1    -0.331928079487E+03   -0.10776E-04   -0.11949E-02   812   0.281E-01    0.161E-02
RMM:   2    -0.331928082757E+03   -0.32703E-05   -0.85444E-05   784   0.306E-02    0.102E-02
RMM:   3    -0.331928080569E+03    0.21880E-05   -0.91088E-06   777   0.896E-03    0.248E-03
RMM:   4    -0.331928080471E+03    0.97563E-07   -0.62412E-07   465   0.285E-03
 140 F= -.33192808E+03 E0= -.33192273E+03  d E =-.296717E-04
       N       E                     dE             d eps       ncg     rms          rms(c)
DAV:   1    -0.331928096173E+03   -0.15604E-04   -0.27583E-03   854   0.132E-01    0.741E-03
RMM:   2    -0.331928096918E+03   -0.74443E-06   -0.18899E-05   784   0.143E-02    0.472E-03
RMM:   3    -0.331928096436E+03    0.48153E-06   -0.17637E-06   472   0.427E-03
 141 F= -.33192810E+03 E0= -.33192274E+03  d E =-.159647E-04
       N       E                     dE             d eps       ncg     rms          rms(c)
DAV:   1    -0.331928107576E+03   -0.10658E-04   -0.85455E-03   812   0.232E-01    0.132E-02
RMM:   2    -0.331928109996E+03   -0.24204E-05   -0.58084E-05   784   0.251E-02    0.839E-03
RMM:   3    -0.331928108595E+03    0.14009E-05   -0.61189E-06   693   0.740E-03    0.193E-03
RMM:   4    -0.331928108608E+03   -0.12149E-07   -0.46413E-07   454   0.259E-03
 142 F= -.33192811E+03 E0= -.33192275E+03  d E =-.281360E-04
       N       E                     dE             d eps       ncg     rms          rms(c)
DAV:   1    -0.331928128533E+03   -0.19937E-04   -0.24810E-03   840   0.128E-01    0.679E-03
RMM:   2    -0.331928129543E+03   -0.10100E-05   -0.17760E-05   784   0.141E-02    0.427E-03
RMM:   3    -0.331928129396E+03    0.14673E-06   -0.13120E-06   460   0.384E-03
 143 F= -.33192813E+03 E0= -.33192277E+03  d E =-.207883E-04
       N       E                     dE             d eps       ncg     rms          rms(c)
DAV:   1    -0.331928141994E+03   -0.12452E-04   -0.75609E-03   812   0.223E-01    0.120E-02
RMM:   2    -0.331928144910E+03   -0.29152E-05   -0.53168E-05   784   0.243E-02    0.754E-03
RMM:   3    -0.331928144285E+03    0.62422E-06   -0.43466E-06   573   0.656E-03
 144 F= -.33192814E+03 E0= -.33192278E+03  d E =-.356778E-04
       N       E                     dE             d eps       ncg     rms          rms(c)
DAV:   1    -0.331928162166E+03   -0.17257E-04   -0.36974E-03   812   0.149E-01    0.825E-03
RMM:   2    -0.331928163497E+03   -0.13309E-05   -0.23855E-05   784   0.160E-02    0.520E-03
RMM:   3    -0.331928163306E+03    0.19100E-06   -0.19997E-06   485   0.465E-03
 145 F= -.33192816E+03 E0= -.33192280E+03  d E =-.190206E-04
       N       E                     dE             d eps       ncg     rms          rms(c)
DAV:   1    -0.331928171796E+03   -0.82988E-05   -0.70758E-03   812   0.206E-01    0.112E-02
RMM:   2    -0.331928174319E+03   -0.25234E-05   -0.45326E-05   784   0.221E-02    0.705E-03
RMM:   3    -0.331928173846E+03    0.47354E-06   -0.38716E-06   561   0.622E-03
 146 F= -.33192817E+03 E0= -.33192281E+03  d E =-.295603E-04
       N       E                     dE             d eps       ncg     rms          rms(c)
DAV:   1    -0.331928195949E+03   -0.21630E-04   -0.45960E-03   826   0.157E-01    0.870E-03
RMM:   2    -0.331928197358E+03   -0.14092E-05   -0.26113E-05   784   0.164E-02    0.553E-03
RMM:   3    -0.331928196989E+03    0.36920E-06   -0.23515E-06   496   0.494E-03
 147 F= -.33192820E+03 E0= -.33192285E+03  d E =-.231433E-04
       N       E                     dE             d eps       ncg     rms          rms(c)
DAV:   1    -0.331928216347E+03   -0.18989E-04   -0.32495E-02   784   0.416E-01    0.227E-02
RMM:   2    -0.331928225751E+03   -0.94037E-05   -0.18296E-04   784   0.435E-02    0.144E-02
RMM:   3    -0.331928222612E+03    0.31388E-05   -0.18365E-05   800   0.126E-02    0.348E-03
RMM:   4    -0.331928222507E+03    0.10544E-06   -0.10347E-06   474   0.357E-03
 148 F= -.33192822E+03 E0= -.33192291E+03  d E =-.486610E-04
       N       E                     dE             d eps       ncg     rms          rms(c)
DAV:   1    -0.331928244008E+03   -0.21396E-04   -0.54383E-03   826   0.161E-01    0.854E-03
RMM:   2    -0.331928245613E+03   -0.16046E-05   -0.27743E-05   784   0.166E-02    0.543E-03
RMM:   3    -0.331928245297E+03    0.31559E-06   -0.23048E-06   492   0.482E-03
 149 F= -.33192825E+03 E0= -.33192295E+03  d E =-.227904E-04
       N       E                     dE             d eps       ncg     rms          rms(c)
DAV:   1    -0.331928272155E+03   -0.26543E-04   -0.48867E-02   784   0.482E-01    0.258E-02
RMM:   2    -0.331928285649E+03   -0.13494E-04   -0.24567E-04   784   0.492E-02    0.163E-02
RMM:   3    -0.331928281790E+03    0.38594E-05   -0.23032E-05   800   0.141E-02    0.386E-03
RMM:   4    -0.331928281727E+03    0.63108E-07   -0.13587E-06   482   0.395E-03
 150 F= -.33192828E+03 E0= -.33192303E+03  d E =-.592199E-04
       N       E                     dE             d eps       ncg     rms          rms(c)
DAV:   1    -0.331928320163E+03   -0.38373E-04   -0.12934E-02   812   0.245E-01    0.125E-02
RMM:   2    -0.331928324303E+03   -0.41396E-05   -0.64074E-05   784   0.251E-02    0.796E-03
RMM:   3    -0.331928323820E+03    0.48287E-06   -0.53052E-06   615   0.702E-03
 151 F= -.33192832E+03 E0= -.33192306E+03  d E =-.420932E-04
       N       E                     dE             d eps       ncg     rms          rms(c)
DAV:   1    -0.331928347672E+03   -0.23369E-04   -0.54888E-02   784   0.505E-01    0.260E-02
RMM:   2    -0.331928365170E+03   -0.17499E-04   -0.27246E-04   784   0.517E-02    0.165E-02
RMM:   3    -0.331928362470E+03    0.27007E-05   -0.23503E-05   808   0.144E-02    0.418E-03
RMM:   4    -0.331928362492E+03   -0.22021E-07   -0.13860E-06   487   0.394E-03
 152 F= -.33192836E+03 E0= -.33192309E+03  d E =-.807652E-04
       N       E                     dE             d eps       ncg     rms          rms(c)
DAV:   1    -0.331928393823E+03   -0.31353E-04   -0.14741E-02   812   0.252E-01    0.129E-02
RMM:   2    -0.331928398185E+03   -0.43627E-05   -0.67186E-05   784   0.252E-02    0.818E-03
RMM:   3    -0.331928397599E+03    0.58611E-06   -0.49019E-06   585   0.688E-03
 153 F= -.33192840E+03 E0= -.33192310E+03  d E =-.351074E-04
       N       E                     dE             d eps       ncg     rms          rms(c)
DAV:   1    -0.331928424185E+03   -0.25999E-04   -0.10509E-01   784   0.673E-01    0.347E-02
RMM:   2    -0.331928454876E+03   -0.30692E-04   -0.47691E-04   784   0.669E-02    0.219E-02
RMM:   3    -0.331928449971E+03    0.49053E-05   -0.36621E-05   803   0.182E-02    0.530E-03
RMM:   4    -0.331928449993E+03   -0.21369E-07   -0.25667E-06   527   0.512E-03
 154 F= -.33192845E+03 E0= -.33192310E+03  d E =-.875008E-04
       N       E                     dE             d eps       ncg     rms          rms(c)
DAV:   1    -0.331928495822E+03   -0.45851E-04   -0.15605E-02   840   0.281E-01    0.148E-02
RMM:   2    -0.331928500347E+03   -0.45251E-05   -0.86226E-05   784   0.296E-02    0.944E-03
RMM:   3    -0.331928498771E+03    0.15768E-05   -0.85464E-06   781   0.862E-03    0.246E-03
RMM:   4    -0.331928498746E+03    0.24704E-07   -0.50530E-07   456   0.253E-03
 155 F= -.33192850E+03 E0= -.33192311E+03  d E =-.487534E-04
       N       E                     dE             d eps       ncg     rms          rms(c)
DAV:   1    -0.331928516496E+03   -0.17725E-04   -0.19018E-02   812   0.310E-01    0.163E-02
RMM:   2    -0.331928521866E+03   -0.53707E-05   -0.10503E-04   784   0.328E-02    0.104E-02
RMM:   3    -0.331928519861E+03    0.20056E-05   -0.10498E-05   788   0.946E-03    0.279E-03
RMM:   4    -0.331928519792E+03    0.68583E-07   -0.60424E-07   463   0.271E-03
 156 F= -.33192852E+03 E0= -.33192309E+03  d E =-.697995E-04
       N       E                     dE             d eps       ncg     rms          rms(c)
DAV:   1    -0.331928561330E+03   -0.41469E-04   -0.22250E-02   826   0.334E-01    0.177E-02
RMM:   2    -0.331928566277E+03   -0.49470E-05   -0.11460E-04   784   0.338E-02    0.111E-02
RMM:   3    -0.331928563500E+03    0.27770E-05   -0.11711E-05   784   0.999E-03    0.259E-03
RMM:   4    -0.331928563429E+03    0.70895E-07   -0.66232E-07   464   0.280E-03
 157 F= -.33192856E+03 E0= -.33192312E+03  d E =-.436366E-04
       N       E                     dE             d eps       ncg     rms          rms(c)
DAV:   1    -0.331928576209E+03   -0.12710E-04   -0.26120E-02   812   0.362E-01    0.192E-02
RMM:   2    -0.331928582006E+03   -0.57972E-05   -0.13550E-04   784   0.368E-02    0.121E-02
RMM:   3    -0.331928578751E+03    0.32554E-05   -0.13989E-05   785   0.109E-02    0.286E-03
RMM:   4    -0.331928578690E+03    0.60947E-07   -0.78836E-07   468   0.306E-03
 158 F= -.33192858E+03 E0= -.33192312E+03  d E =-.588980E-04
       N       E                     dE             d eps       ncg     rms          rms(c)
DAV:   1    -0.331928609644E+03   -0.30893E-04   -0.31529E-02   812   0.405E-01    0.210E-02
RMM:   2    -0.331928618714E+03   -0.90706E-05   -0.17150E-04   784   0.418E-02    0.133E-02
RMM:   3    -0.331928615686E+03    0.30278E-05   -0.16473E-05   793   0.119E-02    0.342E-03
RMM:   4    -0.331928615669E+03    0.17195E-07   -0.96117E-07   469   0.334E-03
 159 F= -.33192862E+03 E0= -.33192321E+03  d E =-.369792E-04
       N       E                     dE             d eps       ncg     rms          rms(c)
DAV:   1    -0.331928616437E+03   -0.75060E-06   -0.46746E-04   840   0.496E-02    0.264E-03
RMM:   2    -0.331928616688E+03   -0.25054E-06   -0.26524E-06   488   0.565E-03
 160 F= -.33192862E+03 E0= -.33192322E+03  d E =-.379975E-04
       N       E                     dE             d eps       ncg     rms          rms(c)
DAV:   1    -0.331928644514E+03   -0.28077E-04   -0.12386E-02   812   0.271E-01    0.140E-02
RMM:   2    -0.331928648933E+03   -0.44188E-05   -0.76455E-05   784   0.287E-02    0.887E-03
RMM:   3    -0.331928648242E+03    0.69061E-06   -0.76608E-06   760   0.822E-03
 161 F= -.33192865E+03 E0= -.33192330E+03  d E =-.315548E-04
       N       E                     dE             d eps       ncg     rms          rms(c)
DAV:   1    -0.331928651374E+03   -0.24407E-05   -0.22196E-03   868   0.115E-01    0.629E-03
RMM:   2    -0.331928652468E+03   -0.10944E-05   -0.15238E-05   784   0.129E-02    0.405E-03
RMM:   3    -0.331928652417E+03    0.51492E-07   -0.11564E-06   462   0.370E-03
 162 F= -.33192865E+03 E0= -.33192333E+03  d E =-.357290E-04
       N       E                     dE             d eps       ncg     rms          rms(c)
DAV:   1    -0.331928678821E+03   -0.26352E-04   -0.12367E-02   812   0.272E-01    0.144E-02
RMM:   2    -0.331928682485E+03   -0.36643E-05   -0.74930E-05   784   0.282E-02    0.907E-03
RMM:   3    -0.331928681288E+03    0.11970E-05   -0.80668E-06   778   0.833E-03    0.232E-03
RMM:   4    -0.331928681260E+03    0.27765E-07   -0.49806E-07   460   0.254E-03
 163 F= -.33192868E+03 E0= -.33192338E+03  d E =-.288434E-04
       N       E                     dE             d eps       ncg     rms          rms(c)
DAV:   1    -0.331928684716E+03   -0.34282E-05   -0.27200E-03   854   0.128E-01    0.673E-03
RMM:   2    -0.331928685594E+03   -0.87794E-06   -0.17142E-05   783   0.135E-02    0.426E-03
RMM:   3    -0.331928685351E+03    0.24302E-06   -0.16153E-06   469   0.405E-03
 164 F= -.33192869E+03 E0= -.33192340E+03  d E =-.329343E-04
       N       E                     dE             d eps       ncg     rms          rms(c)
DAV:   1    -0.331928709214E+03   -0.23620E-04   -0.93057E-03   812   0.245E-01    0.137E-02
RMM:   2    -0.331928711475E+03   -0.22611E-05   -0.63414E-05   784   0.264E-02    0.871E-03
RMM:   3    -0.331928709788E+03    0.16870E-05   -0.82113E-06   778   0.813E-03    0.228E-03
RMM:   4    -0.331928709712E+03    0.75855E-07   -0.47613E-07   455   0.246E-03
 165 F= -.33192871E+03 E0= -.33192341E+03  d E =-.243609E-04
       N       E                     dE             d eps       ncg     rms          rms(c)
DAV:   1    -0.331928710815E+03   -0.10272E-05   -0.50127E-04   854   0.570E-02    0.320E-03
RMM:   2    -0.331928711025E+03   -0.21053E-06   -0.36095E-06   553   0.658E-03
 166 F= -.33192871E+03 E0= -.33192341E+03  d E =-.256745E-04
       N       E                     dE             d eps       ncg     rms          rms(c)
DAV:   1    -0.331928728877E+03   -0.18062E-04   -0.84416E-03   812   0.241E-01    0.133E-02
RMM:   2    -0.331928731553E+03   -0.26761E-05   -0.63088E-05   784   0.264E-02    0.844E-03
RMM:   3    -0.331928730284E+03    0.12696E-05   -0.75524E-06   771   0.797E-03    0.229E-03
RMM:   4    -0.331928730278E+03    0.61300E-08   -0.47432E-07   451   0.247E-03
 167 F= -.33192873E+03 E0= -.33192343E+03  d E =-.192522E-04
       N       E                     dE             d eps       ncg     rms          rms(c)
DAV:   1    -0.331928730388E+03   -0.10463E-06   -0.28731E-07   560   0.214E-03    0.377E-04
RMM:   2    -0.331928730476E+03   -0.87219E-07   -0.71591E-08   337   0.114E-03
 168 F= -.33192873E+03 E0= -.33192343E+03  d E =-.194501E-04
       N       E                     dE             d eps       ncg     rms          rms(c)
DAV:   1    -0.331928743126E+03   -0.12737E-04   -0.55662E-03   812   0.202E-01    0.104E-02
RMM:   2    -0.331928745449E+03   -0.23232E-05   -0.42412E-05   784   0.219E-02    0.659E-03
RMM:   3    -0.331928744939E+03    0.51012E-06   -0.38967E-06   560   0.604E-03
 169 F= -.33192874E+03 E0= -.33192343E+03  d E =-.144633E-04
       N       E                     dE             d eps       ncg     rms          rms(c)
DAV:   1    -0.331928745017E+03    0.43246E-06   -0.54917E-07   630   0.283E-03    0.796E-04
RMM:   2    -0.331928745055E+03   -0.38433E-07   -0.14250E-07   399   0.152E-03
 170 F= -.33192875E+03 E0= -.33192343E+03  d E =-.145794E-04
       N       E                     dE             d eps       ncg     rms          rms(c)
DAV:   1    -0.331928756511E+03   -0.11494E-04   -0.38585E-03   784   0.168E-01    0.896E-03
RMM:   2    -0.331928757810E+03   -0.12994E-05   -0.30235E-05   784   0.185E-02    0.567E-03
RMM:   3    -0.331928757163E+03    0.64711E-06   -0.28072E-06   498   0.524E-03
 171 F= -.33192876E+03 E0= -.33192344E+03  d E =-.121080E-04
       N       E                     dE             d eps       ncg     rms          rms(c)
DAV:   1    -0.331928757185E+03    0.62505E-06   -0.52756E-07   616   0.266E-03    0.689E-04
RMM:   2    -0.331928757199E+03   -0.14366E-07   -0.12276E-07   389   0.141E-03
 172 F= -.33192876E+03 E0= -.33192344E+03  d E =-.121444E-04
       N       E                     dE             d eps       ncg     rms          rms(c)
DAV:   1    -0.331928765892E+03   -0.87069E-05   -0.17547E-03   812   0.117E-01    0.658E-03
RMM:   2    -0.331928766172E+03   -0.27965E-06   -0.15454E-05   784   0.133E-02    0.420E-03
RMM:   3    -0.331928765516E+03    0.65503E-06   -0.16632E-06   461   0.399E-03
 173 F= -.33192877E+03 E0= -.33192343E+03  d E =-.831712E-05
       N       E                     dE             d eps       ncg     rms          rms(c)
DAV:   1    -0.331928765629E+03    0.54238E-06   -0.27862E-05   798   0.148E-02    0.108E-03
RMM:   2    -0.331928765616E+03    0.13175E-07   -0.35467E-07   427   0.219E-03
 174 F= -.33192877E+03 E0= -.33192343E+03  d E =-.841659E-05
       N       E                     dE             d eps       ncg     rms          rms(c)
DAV:   1    -0.331928772032E+03   -0.64029E-05   -0.10410E-03   812   0.882E-02    0.510E-03
RMM:   2    -0.331928772029E+03    0.28704E-08   -0.85069E-06   727   0.989E-03
 175 F= -.33192877E+03 E0= -.33192342E+03  d E =-.641319E-05
       N       E                     dE             d eps       ncg     rms          rms(c)
DAV:   1    -0.331928772482E+03   -0.45016E-06   -0.27382E-04   840   0.449E-02    0.335E-03
RMM:   2    -0.331928772301E+03    0.18120E-06   -0.20403E-06   480   0.495E-03
 176 F= -.33192877E+03 E0= -.33192341E+03  d E =-.668502E-05
       N       E                     dE             d eps       ncg     rms          rms(c)
DAV:   1    -0.331928776680E+03   -0.41982E-05   -0.74517E-04   826   0.722E-02    0.436E-03
RMM:   2    -0.331928776489E+03    0.19116E-06   -0.52716E-06   598   0.770E-03
 177 F= -.33192878E+03 E0= -.33192342E+03  d E =-.418820E-05
