# Supplementary material for: 3D hierarchical graphene matrices enable stable Zn anodes for aqueous Zn batteries
Source: Nat Commun. 2023 Jul 14;14:4205. doi: 10.1038/s41467-023-39947-8 (PMC10349079; doi:10.1038/s41467-023-39947-8)
Supplement: Supplementary file 11 — Source Data [file 41467_2023_39947_MOESM11_ESM.zip › RAW DATA/Supplementary information/Supplementary Fig.13 and 14/CN-Zn/nN/b/OUTCAR]

 vasp.5.4.4.18Apr17-6-g9f103f2a35 (build Jul 31 2017 11:42:07) complex          
  
 executed on             LinuxIFC date 2023.01.29  22:05:25
 running on   56 total cores
 distrk:  each k-point on   56 cores,    1 groups
 distr:  one band on NCORES_PER_BAND=   4 cores,   14 groups


--------------------------------------------------------------------------------------------------------


 INCAR:
 POTCAR:    PAW_PBE C 08Apr2002                   
 POTCAR:    PAW_PBE Zn 06Sep2000                  
 POTCAR:    PAW_PBE C 08Apr2002                   
   VRHFIN =C: s2p2                                                              
   LEXCH  = PE                                                                  
   EATOM  =   147.1560 eV,   10.8157 Ry                                         
                                                                                
   TITEL  = PAW_PBE C 08Apr2002                                                 
   LULTRA =        F    use ultrasoft PP ?                                      
   IUNSCR =        1    unscreen: 0-lin 1-nonlin 2-no                           
   RPACOR =    1.200    partial core radius                                     
   POMASS =   12.011; ZVAL   =    4.000    mass and valenz                      
   RCORE  =    1.500    outmost cutoff radius                                   
   RWIGS  =    1.630; RWIGS  =    0.863    wigner-seitz radius (au A)           
   ENMAX  =  400.000; ENMIN  =  300.000 eV                                      
   ICORE  =        2    local potential                                         
   LCOR   =        T    correct aug charges                                     
   LPAW   =        T    paw PP                                                  
   EAUG   =  644.873                                                            
   DEXC   =    0.000                                                            
   RMAX   =    1.529    core radius for proj-oper                               
   RAUG   =    1.300    factor for augmentation sphere                          
   RDEP   =    1.501    radius for radial grids                                 
   RDEPT  =    1.300    core radius for aug-charge                              
                                                                                
   Atomic configuration                                                         
    4 entries                                                                   
     n  l   j            E        occ.                                          
     1  0  0.50      -273.3789   2.0000                                         
     2  0  0.50       -13.7508   2.0000                                         
     2  1  0.50        -5.2854   2.0000                                         
     3  2  1.50        -5.4423   0.0000                                         
   Description                                                                  
     l       E           TYP  RCUT    TYP  RCUT                                 
     0    -13.7508458     23  1.200                                             
     0     -8.2022199     23  1.200                                             
     1     -5.2854383     23  1.500                                             
     1     34.0145650     23  1.500                                             
     2     -5.4423304      7  1.500                                             
  local pseudopotential read in
  partial core-charges read in
  partial kinetic energy density read in
  atomic valenz-charges read in
  non local Contribution for L=           0  read in
    real space projection operators read in
  non local Contribution for L=           0  read in
    real space projection operators read in
  non local Contribution for L=           1  read in
    real space projection operators read in
  non local Contribution for L=           1  read in
    real space projection operators read in
    PAW grid and wavefunctions read in
 
   number of l-projection  operators is LMAX  =           4
   number of lm-projection operators is LMMAX =           8
 
 POTCAR:    PAW_PBE Zn 06Sep2000                  
   VRHFIN =Zn: d10 p2                                                           
   LEXCH  = PE                                                                  
   EATOM  =  1748.8345 eV,  128.5357 Ry                                         
                                                                                
   TITEL  = PAW_PBE Zn 06Sep2000                                                
   LULTRA =        F    use ultrasoft PP ?                                      
   IUNSCR =        1    unscreen: 0-lin 1-nonlin 2-no                           
   RPACOR =    2.000    partial core radius                                     
   POMASS =   65.390; ZVAL   =   12.000    mass and valenz                      
   RCORE  =    2.300    outmost cutoff radius                                   
   RWIGS  =    2.400; RWIGS  =    1.270    wigner-seitz radius (au A)           
   ENMAX  =  276.723; ENMIN  =  207.542 eV                                      
   RCLOC  =    1.828    cutoff for local pot                                    
   LCOR   =        T    correct aug charges                                     
   LPAW   =        T    paw PP                                                  
   EAUG   =  575.892                                                            
   DEXC   =    0.000                                                            
   RMAX   =    2.347    core radius for proj-oper                               
   RAUG   =    1.300    factor for augmentation sphere                          
   RDEP   =    2.324    radius for radial grids                                 
   RDEPT  =    1.788    core radius for aug-charge                              
                                                                                
   Atomic configuration                                                         
    9 entries                                                                   
     n  l   j            E        occ.                                          
     1  0  0.50     -9524.6913   2.0000                                         
     2  0  0.50     -1158.1882   2.0000                                         
     2  1  1.50     -1003.8506   6.0000                                         
     3  0  0.50      -129.2194   2.0000                                         
     3  1  1.50       -83.3890   6.0000                                         
     3  2  2.50       -10.1410  10.0000                                         
     4  0  0.50        -5.9785   2.0000                                         
     4  1  0.50        -4.0817   0.0000                                         
     4  3  2.50        -1.3606   0.0000                                         
   Description                                                                  
     l       E           TYP  RCUT    TYP  RCUT                                 
     2    -10.1410010     23  2.300                                             
     2    -11.5015836     23  2.300                                             
     0     -5.9785163     23  2.300                                             
     0      1.1858015     23  2.300                                             
     1     -2.7211652     23  2.300                                             
     1     13.2444212     23  2.300                                             
  local pseudopotential read in
  partial core-charges read in
  partial kinetic energy density read in
  atomic valenz-charges read in
  non local Contribution for L=           2  read in
    real space projection operators read in
  non local Contribution for L=           2  read in
    real space projection operators read in
  non local Contribution for L=           0  read in
    real space projection operators read in
  non local Contribution for L=           0  read in
    real space projection operators read in
  non local Contribution for L=           1  read in
    real space projection operators read in
  non local Contribution for L=           1  read in
    real space projection operators read in
    PAW grid and wavefunctions read in
 
   number of l-projection  operators is LMAX  =           6
   number of lm-projection operators is LMMAX =          18
 
 Optimization of the real space projectors (new method)

 maximal supplied QI-value         = 25.13
 optimisation between [QCUT,QGAM] = [ 11.31, 22.87] = [ 35.82,146.48] Ry 
 Optimized for a Real-space Cutoff    1.00 Angstroem

   l    n(q)    QCUT    max X(q) W(low)/X(q) W(high)/X(q)  e(spline) 
   0      7    11.310   115.676    0.43E-03    0.13E-02    0.19E-06
   0      7    11.310    87.132    0.43E-03    0.13E-02    0.18E-06
   1      6    11.310     4.429    0.42E-03    0.74E-03    0.11E-06
   1      6    11.310     2.733    0.34E-03    0.55E-03    0.92E-07
 Optimization of the real space projectors (new method)

 maximal supplied QI-value         = 16.25
 optimisation between [QCUT,QGAM] = [ 11.38, 22.75] = [ 36.24,144.96] Ry 
 Optimized for a Real-space Cutoff    1.39 Angstroem

   l    n(q)    QCUT    max X(q) W(low)/X(q) W(high)/X(q)  e(spline) 
   2      8    11.376    46.356    0.27E-03    0.53E-04    0.10E-06
   2      8    11.376    41.843    0.28E-03    0.56E-04    0.10E-06
   0      9    11.376    48.958    0.76E-04    0.12E-03    0.19E-06
   0      9    11.376    32.776    0.72E-04    0.11E-03    0.18E-06
   1      9    11.376    17.787    0.48E-03    0.13E-03    0.16E-06
   1      9    11.376    14.435    0.43E-03    0.12E-03    0.15E-06
  PAW_PBE C 08Apr2002                   :
 energy of atom  1       EATOM= -147.1560
 kinetic energy error for atom=    0.0076 (will be added to EATOM!!)
  PAW_PBE Zn 06Sep2000                  :
 energy of atom  2       EATOM=-1748.8345
 kinetic energy error for atom=    0.0029 (will be added to EATOM!!)
 
 
 POSCAR: graphite                                
  positions in direct lattice
  No initial velocities read in
 exchange correlation table for  LEXCH =        8
   RHO(1)=    0.500       N(1)  =     2000
   RHO(2)=  100.500       N(2)  =     4000
 


--------------------------------------------------------------------------------------------------------


 ion  position               nearest neighbor table
   1  0.167  0.167  0.250-  16 1.42   3 1.42   4 1.42
   2  0.000  0.000  0.250-  12 1.42   3 1.42  27 1.42
   3  0.056  0.167  0.250-   1 1.42  14 1.42   2 1.42
   4  0.222  0.000  0.250-   6 1.42   1 1.42  25 1.42
   5  0.500  0.167  0.250-   7 1.42  20 1.42   8 1.42  37 2.43
   6  0.333  0.000  0.250-   4 1.42   7 1.42  31 1.42
   7  0.389  0.167  0.250-   5 1.42  18 1.42   6 1.42
   8  0.556  0.000  0.250-  10 1.42   5 1.42  29 1.42
   9  0.833  0.167  0.250-  11 1.42  24 1.42  12 1.42
  10  0.667  0.000  0.250-   8 1.42  11 1.42  35 1.42
  11  0.722  0.167  0.250-  22 1.42   9 1.42  10 1.42
  12  0.889  0.000  0.250-   2 1.42   9 1.42  33 1.42
  13  0.167  0.500  0.250-  15 1.42  16 1.42  28 1.42
  14  0.000  0.333  0.250-  24 1.42   3 1.42  15 1.42
  15  0.056  0.500  0.250-  13 1.42  14 1.42  26 1.42
  16  0.222  0.333  0.250-   1 1.42  18 1.42  13 1.42
  17  0.500  0.500  0.250-  19 1.42  20 1.42  32 1.42  37 1.67
  18  0.333  0.333  0.250-  16 1.42   7 1.42  19 1.42
  19  0.389  0.500  0.250-  17 1.42  18 1.42  30 1.42  37 2.43
  20  0.556  0.333  0.250-  22 1.42   5 1.42  17 1.42  37 1.67
  21  0.833  0.500  0.250-  23 1.42  24 1.42  36 1.42
  22  0.667  0.333  0.250-  11 1.42  20 1.42  23 1.42  37 2.39
  23  0.722  0.500  0.250-  21 1.42  22 1.42  34 1.42
  24  0.889  0.333  0.250-  14 1.42   9 1.42  21 1.42
  25  0.167  0.833  0.250-  28 1.42  27 1.42   4 1.42
  26  0.000  0.667  0.250-  36 1.42  27 1.42  15 1.42
  27  0.056  0.833  0.250-  25 1.42  26 1.42   2 1.42
  28  0.222  0.667  0.250-  25 1.42  30 1.42  13 1.42
  29  0.500  0.833  0.250-  31 1.42  32 1.42   8 1.42
  30  0.333  0.667  0.250-  28 1.42  31 1.42  19 1.42
  31  0.389  0.833  0.250-  29 1.42  30 1.42   6 1.42
  32  0.556  0.667  0.250-  34 1.42  29 1.42  17 1.42  37 2.39
  33  0.833  0.833  0.250-  35 1.42  36 1.42  12 1.42
  34  0.667  0.667  0.250-  35 1.42  32 1.42  23 1.42
  35  0.722  0.833  0.250-  34 1.42  33 1.42  10 1.42
  36  0.889  0.667  0.250-  26 1.42  33 1.42  21 1.42
  37  0.530  0.419  0.351-  17 1.67  20 1.67  32 2.39  22 2.39  19 2.43   5 2.43
 

IMPORTANT INFORMATION: All symmetrisations will be switched off!
NOSYMM: (Re-)initialisation of all symmetry stuff for point group C_1.

 
 
 KPOINTS: K-Spacing Value to Generate K-Mesh: 0.05

Automatic generation of k-mesh.
Space group operators:
 irot       det(A)        alpha          n_x          n_y          n_z        tau_x        tau_y        tau_z
    1     1.000000     0.000001     1.000000     0.000000     0.000000     0.000000     0.000000     0.000000
 
 Subroutine IBZKPT returns following result:
 ===========================================
 
 Found      4 irreducible k-points:
 
 Following reciprocal coordinates:
            Coordinates               Weight
  0.000000  0.000000  0.000000      1.000000
  0.500000  0.000000  0.000000      1.000000
  0.000000  0.333333  0.000000      2.000000
  0.500000  0.333333  0.000000      2.000000
 
 Following cartesian coordinates:
            Coordinates               Weight
  0.000000  0.000000  0.000000      1.000000
  0.039116  0.000000  0.000000      1.000000
  0.000000  0.045167  0.000000      2.000000
  0.039116  0.045167  0.000000      2.000000
 


--------------------------------------------------------------------------------------------------------


 Dimension of arrays:
   k-points           NKPTS =      4   k-points in BZ     NKDIM =      4   number of bands    NBANDS=     98
   number of dos      NEDOS =    301   number of ions     NIONS =     37
   non local maximal  LDIM  =      6   non local SUM 2l+1 LMDIM =     18
   total plane-waves  NPLWV = 235200
   max r-space proj   IRMAX =   1918   max aug-charges    IRDMAX=   5153
   dimension x,y,z NGX =    70 NGY =   40 NGZ =   84
   dimension x,y,z NGXF=   140 NGYF=   80 NGZF=  168
   support grid    NGXF=   140 NGYF=   80 NGZF=  168
   ions per type =              36   1
   NGX,Y,Z   is equivalent  to a cutoff of   9.10,  9.01,  9.31 a.u.
   NGXF,Y,Z  is equivalent  to a cutoff of  18.21, 18.02, 18.62 a.u.

 SYSTEM =  grapheneN                               
 POSCAR =  graphite                                

 Startparameter for this run:
   NWRITE =      2    write-flag & timer
   PREC   = normal    normal or accurate (medium, high low for compatibility)
   ISTART =      0    job   : 0-new  1-cont  2-samecut
   ICHARG =      1    charge: 1-file 2-atom 10-const
   ISPIN  =      1    spin polarized calculation?
   LNONCOLLINEAR =      F non collinear calculations
   LSORBIT =      F    spin-orbit coupling
   INIWAV =      1    electr: 0-lowe 1-rand  2-diag
   LASPH  =      F    aspherical Exc in radial PAW
   METAGGA=      F    non-selfconsistent MetaGGA calc.

 Electronic Relaxation 1
   ENCUT  =  500.0 eV  36.75 Ry    6.06 a.u.  23.31 13.46 27.35*2*pi/ulx,y,z
   ENINI  =  500.0     initial cutoff
   ENAUG  =  644.9 eV  augmentation charge cutoff
   NELM   =     60;   NELMIN=  2; NELMDL= -5     # of ELM steps 
   EDIFF  = 0.1E-05   stopping-criterion for ELM
   LREAL  =      T    real-space projection
   NLSPLINE    = F    spline interpolate recip. space projectors
   LCOMPAT=      F    compatible to vasp.4.4
   GGA_COMPAT  = T    GGA compatible to vasp.4.4-vasp.4.6
   LMAXPAW     = -100 max onsite density
   LMAXMIX     =    2 max onsite mixed and CHGCAR
   VOSKOWN=      0    Vosko Wilk Nusair interpolation
   ROPT   =   -0.00050  -0.00050
 Ionic relaxation
   EDIFFG = -.1E-01   stopping-criterion for IOM
   NSW    =    500    number of steps for IOM
   NBLOCK =      1;   KBLOCK =    500    inner block; outer block 
   IBRION =      2    ionic relax: 0-MD 1-quasi-New 2-CG
   NFREE  =      1    steps in history (QN), initial steepest desc. (CG)
   ISIF   =      4    stress and relaxation
   IWAVPR =     11    prediction:  0-non 1-charg 2-wave 3-comb
   ISYM   =      0    0-nonsym 1-usesym 2-fastsym
   LCORR  =      T    Harris-Foulkes like correction to forces

   POTIM  = 0.5000    time-step for ionic-motion
   TEIN   =    0.0    initial temperature
   TEBEG  =    0.0;   TEEND  =   0.0 temperature during run
   SMASS  =  -3.00    Nose mass-parameter (am)
   estimated Nose-frequenzy (Omega)   =  0.10E-29 period in steps =****** mass=  -0.373E-26a.u.
   SCALEE = 1.0000    scale energy and forces
   NPACO  =    256;   APACO  = 16.0  distance and # of slots for P.C.
   PSTRESS=    0.0 pullay stress

  Mass of Ions in am
   POMASS =  12.01 65.39
  Ionic Valenz
   ZVAL   =   4.00 12.00
  Atomic Wigner-Seitz radii
   RWIGS  =  -1.00 -1.00
  virtual crystal weights 
   VCA    =   1.00  1.00
   NELECT =     156.0000    total number of electrons
   NUPDOWN=      -1.0000    fix difference up-down

 DOS related values:
   EMIN   =  10.00;   EMAX   =-10.00  energy-range for DOS
   EFERMI =   0.00
   ISMEAR =     0;   SIGMA  =   0.05  broadening in eV -4-tet -1-fermi 0-gaus

 Electronic relaxation 2 (details)
   IALGO  =     68    algorithm
   LDIAG  =      T    sub-space diagonalisation (order eigenvalues)
   LSUBROT=      F    optimize rotation matrix (better conditioning)
   TURBO    =      0    0=normal 1=particle mesh
   IRESTART =      0    0=no restart 2=restart with 2 vectors
   NREBOOT  =      0    no. of reboots
   NMIN     =      0    reboot dimension
   EREF     =   0.00    reference energy to select bands
   IMIX   =      4    mixing-type and parameters
     AMIX     =   0.40;   BMIX     =  1.00
     AMIX_MAG =   1.60;   BMIX_MAG =  1.00
     AMIN     =   0.10
     WC   =   100.;   INIMIX=   1;  MIXPRE=   1;  MAXMIX= -45

 Intra band minimization:
   WEIMIN = 0.0010     energy-eigenvalue tresh-hold
   EBREAK =  0.26E-08  absolut break condition
   DEPER  =   0.30     relativ break condition  

   TIME   =   0.40     timestep for ELM

  volume/ion in A,a.u.               =      38.24       258.08
  Fermi-wavevector in a.u.,A,eV,Ry     =   0.784986  1.483408  8.383950  0.616203
  Thomas-Fermi vector in A             =   1.889230
 
 Write flags
   LWAVE        =      F    write WAVECAR
   LDOWNSAMPLE  =      F    k-point downsampling of WAVECAR
   LCHARG       =      F    write CHGCAR
   LVTOT        =      F    write LOCPOT, total local potential
   LVHAR        =      F    write LOCPOT, Hartree potential only
   LELF         =      F    write electronic localiz. function (ELF)
   LORBIT       =      0    0 simple, 1 ext, 2 COOP (PROOUT), +10 PAW based schemes


 Dipole corrections
   LMONO  =      F    monopole corrections only (constant potential shift)
   LDIPOL =      F    correct potential (dipole corrections)
   IDIPOL =      0    1-x, 2-y, 3-z, 4-all directions 
   EPSILON=  1.0000000 bulk dielectric constant

 Exchange correlation treatment:
   GGA     =    --    GGA type
   LEXCH   =     8    internal setting for exchange type
   VOSKOWN=      0    Vosko Wilk Nusair interpolation
   LHFCALC =     F    Hartree Fock is set to
   LHFONE  =     F    Hartree Fock one center treatment
   AEXX    =    0.0000 exact exchange contribution

 Linear response parameters
   LEPSILON=     F    determine dielectric tensor
   LRPA    =     F    only Hartree local field effects (RPA)
   LNABLA  =     F    use nabla operator in PAW spheres
   LVEL    =     F    velocity operator in full k-point grid
   LINTERFAST=   F  fast interpolation
   KINTER  =     0    interpolate to denser k-point grid
   CSHIFT  =0.1000    complex shift for real part using Kramers Kronig
   OMEGAMAX=  -1.0    maximum frequency
   DEG_THRESHOLD= 0.2000000E-02 threshold for treating states as degnerate
   RTIME   =   -0.100 relaxation time in fs
  (WPLASMAI=    0.000 imaginary part of plasma frequency in eV, 0.658/RTIME)
   DFIELD  = 0.0000000 0.0000000 0.0000000 field for delta impulse in time
 
 Orbital magnetization related:
   ORBITALMAG=     F  switch on orbital magnetization
   LCHIMAG   =     F  perturbation theory with respect to B field
   DQ        =  0.001000  dq finite difference perturbation B field
   LLRAUG    =     F  two centre corrections for induced B field


--------------------------------------------------------------------------------------------------------


 conjugate gradient relaxation of ions
 charge density and potential will be updated during run
 non-spin polarized calculation
 RMM-DIIS sequential band-by-band and
  variant of blocked Davidson during initial phase
 perform sub-space diagonalisation
    before iterative eigenvector-optimisation
 modified Broyden-mixing scheme, WC =      100.0
 initial mixing is a Kerker type mixing with AMIX =  0.4000 and BMIX =      1.0000
 Hartree-type preconditioning will be used
 using additional bands           20
 real space projection scheme for non local part
 use partial core corrections
 calculate Harris-corrections to forces 
   (improved forces if not selfconsistent)
 use gradient corrections 
 use of overlap-Matrix (Vanderbilt PP)
 Gauss-broadening in eV      SIGMA  =   0.05


--------------------------------------------------------------------------------------------------------


  energy-cutoff  :      500.00
  volume of cell :     1415.02
      direct lattice vectors                 reciprocal lattice vectors
    12.782500267  0.000000000  0.000000000     0.078231956  0.000000000  0.000000000
     0.000000000  7.380000114  0.000000000     0.000000000  0.135501353  0.000000000
     0.000000000  0.000000000 15.000000000     0.000000000  0.000000000  0.066666667

  length of vectors
    12.782500267  7.380000114 15.000000000     0.078231956  0.135501353  0.066666667


 
 k-points in units of 2pi/SCALE and weight: K-Spacing Value to Generate K-Mesh: 0.05
   0.00000000  0.00000000  0.00000000       0.167
   0.03911598  0.00000000  0.00000000       0.167
   0.00000000  0.04516712  0.00000000       0.333
   0.03911598  0.04516712  0.00000000       0.333
 
 k-points in reciprocal lattice and weights: K-Spacing Value to Generate K-Mesh: 0.05
   0.00000000  0.00000000  0.00000000       0.167
   0.50000000  0.00000000  0.00000000       0.167
   0.00000000  0.33333333  0.00000000       0.333
   0.50000000  0.33333333  0.00000000       0.333
 
 position of ions in fractional coordinates (direct lattice) 
   0.16666999  0.16666999  0.25000000
   0.00000000  0.00000000  0.25000000
   0.05556000  0.16666999  0.25000000
   0.22222000  0.00000000  0.25000000
   0.50000000  0.16666999  0.25000000
   0.33333001  0.00000000  0.25000000
   0.38889000  0.16666999  0.25000000
   0.55555999  0.00000000  0.25000000
   0.83332998  0.16666999  0.25000000
   0.66667002  0.00000000  0.25000000
   0.72222000  0.16666999  0.25000000
   0.88889003  0.00000000  0.25000000
   0.16666999  0.50000000  0.25000000
   0.00000000  0.33333001  0.25000000
   0.05556000  0.50000000  0.25000000
   0.22222000  0.33333001  0.25000000
   0.50000000  0.50000000  0.25000000
   0.33333001  0.33333001  0.25000000
   0.38889000  0.50000000  0.25000000
   0.55555999  0.33333001  0.25000000
   0.83332998  0.50000000  0.25000000
   0.66667002  0.33333001  0.25000000
   0.72222000  0.50000000  0.25000000
   0.88889003  0.33333001  0.25000000
   0.16666999  0.83332998  0.25000000
   0.00000000  0.66667002  0.25000000
   0.05556000  0.83332998  0.25000000
   0.22222000  0.66667002  0.25000000
   0.50000000  0.83332998  0.25000000
   0.33333001  0.66667002  0.25000000
   0.38889000  0.83332998  0.25000000
   0.55555999  0.66667002  0.25000000
   0.83332998  0.83332998  0.25000000
   0.66667002  0.66667002  0.25000000
   0.72222000  0.83332998  0.25000000
   0.88889003  0.66667002  0.25000000
   0.53035003  0.41927999  0.35097000
 
 position of ions in cartesian coordinates  (Angst):
   2.13045926  1.23002458  3.75000000
   0.00000000  0.00000000  3.75000000
   0.71019571  1.23002458  3.75000000
   2.84052726  0.00000000  3.75000000
   6.39125013  1.23002458  3.75000000
   4.26079088  0.00000000  3.75000000
   4.97098650  1.23002458  3.75000000
   7.10144576  0.00000000  3.75000000
  10.65204064  1.23002458  3.75000000
   8.52170976  0.00000000  3.75000000
   9.23177739  1.23002458  3.75000000
  11.36223702  0.00000000  3.75000000
   2.13045926  3.69000006  3.75000000
   0.00000000  2.45997548  3.75000000
   0.71019571  3.69000006  3.75000000
   2.84052726  2.45997548  3.75000000
   6.39125013  3.69000006  3.75000000
   4.26079088  2.45997548  3.75000000
   4.97098650  3.69000006  3.75000000
   7.10144576  2.45997548  3.75000000
  10.65204064  3.69000006  3.75000000
   8.52170976  2.45997548  3.75000000
   9.23177739  3.69000006  3.75000000
  11.36223702  2.45997548  3.75000000
   2.13045926  6.14997532  3.75000000
   0.00000000  4.92002485  3.75000000
   0.71019571  6.14997532  3.75000000
   2.84052726  4.92002485  3.75000000
   6.39125013  6.14997532  3.75000000
   4.26079088  4.92002485  3.75000000
   4.97098650  6.14997532  3.75000000
   7.10144576  4.92002485  3.75000000
  10.65204064  6.14997532  3.75000000
   8.52170976  4.92002485  3.75000000
   9.23177739  6.14997532  3.75000000
  11.36223702  4.92002485  3.75000000
   6.77919939  3.09428640  5.26455000
 


--------------------------------------------------------------------------------------------------------


 k-point  1 :   0.0000 0.0000 0.0000  plane waves:   35983
 k-point  2 :   0.5000 0.0000 0.0000  plane waves:   35990
 k-point  3 :   0.0000 0.3333 0.0000  plane waves:   35849
 k-point  4 :   0.5000 0.3333 0.0000  plane waves:   35916

 maximum and minimum number of plane-waves per node :      9030     8942

 maximum number of plane-waves:     35990
 maximum index in each direction: 
   IXMAX=   23   IYMAX=   13   IZMAX=   27
   IXMIN=  -23   IYMIN=  -13   IZMIN=  -27


 real space projection operators:
  total allocation   :       1799.00 KBytes
  max/ min on nodes  :        460.20        440.56


 parallel 3D FFT for wavefunctions:
    minimum data exchange during FFTs selected (reduces bandwidth)
 parallel 3D FFT for charge:
    minimum data exchange during FFTs selected (reduces bandwidth)


 total amount of memory used by VASP MPI-rank0    43895. kBytes
=======================================================================

   base      :      30000. kBytes
   nonlr-proj:       1747. kBytes
   fftplans  :       3197. kBytes
   grid      :       4707. kBytes
   one-center:        155. kBytes
   wavefun   :       4089. kBytes
 
     INWAV:  cpu time    0.0000: real time    0.0000
 Broyden mixing: mesh for mixing (old mesh)
   NGX = 47   NGY = 27   NGZ = 55
  (NGX  =140   NGY  = 80   NGZ  =168)
  gives a total of  69795 points

 initial charge density was supplied:
 charge density of overlapping atoms calculated
 number of electron     156.0000000 magnetization 
 keeping initial charge density in first step


--------------------------------------------------------------------------------------------------------


 Maximum index for non-local projection operator          465
 Maximum index for augmentation-charges          185 (set IRDMAX)


--------------------------------------------------------------------------------------------------------


 First call to EWALD:  gamma=   0.158
 Maximum number of real-space cells 2x 4x 2
 Maximum number of reciprocal cells 3x 2x 4

    FEWALD:  cpu time    0.0016: real time    0.0016


--------------------------------------- Iteration      1(   1)  ---------------------------------------


    POTLOK:  cpu time    0.0409: real time    0.0457
    SETDIJ:  cpu time    0.0025: real time    0.0024
     EDDAV:  cpu time    0.8746: real time    0.9015
       DOS:  cpu time    0.0006: real time    0.0008
    --------------------------------------------
      LOOP:  cpu time    0.9186: real time    0.9504

 eigenvalue-minimisations  :   784
 total energy-change (2. order) : 0.1476097E+04  (-0.5974494E+04)
 number of electron     156.0000000 magnetization 
 augmentation part      156.0000000 magnetization 

 Free energy of the ion-electron system (eV)
  ---------------------------------------------------
  alpha Z        PSCENC =        96.04795369
  Ewald energy   TEWEN  =     16827.84281525
  -Hartree energ DENC   =    -22300.46633046
  -exchange      EXHF   =         0.00000000
  -V(xc)+E(xc)   XCENC  =       534.12134239
  PAW double counting   =      5362.02282155    -5560.08656145
  entropy T*S    EENTRO =        -0.00537547
  eigenvalues    EBANDS =      -529.55397043
  atomic energy  EATOM  =      7046.17475994
  Solvation  Ediel_sol  =         0.00000000
  ---------------------------------------------------
  free energy    TOTEN  =      1476.09745501 eV

  energy without entropy =     1476.10283048  energy(sigma->0) =     1476.10014274


--------------------------------------------------------------------------------------------------------


--------------------------------------- Iteration      1(   2)  ---------------------------------------


     EDDAV:  cpu time    1.1605: real time    1.1650
       DOS:  cpu time    0.0006: real time    0.0006
    --------------------------------------------
      LOOP:  cpu time    1.1612: real time    1.1656

 eigenvalue-minimisations  :  1162
 total energy-change (2. order) :-0.1564851E+04  (-0.1512638E+04)
 number of electron     156.0000000 magnetization 
 augmentation part      156.0000000 magnetization 

 Free energy of the ion-electron system (eV)
  ---------------------------------------------------
  alpha Z        PSCENC =        96.04795369
  Ewald energy   TEWEN  =     16827.84281525
  -Hartree energ DENC   =    -22300.46633046
  -exchange      EXHF   =         0.00000000
  -V(xc)+E(xc)   XCENC  =       534.12134239
  PAW double counting   =      5362.02282155    -5560.08656145
  entropy T*S    EENTRO =        -0.00980078
  eigenvalues    EBANDS =     -2094.40034051
  atomic energy  EATOM  =      7046.17475994
  Solvation  Ediel_sol  =         0.00000000
  ---------------------------------------------------
  free energy    TOTEN  =       -88.75334037 eV

  energy without entropy =      -88.74353960  energy(sigma->0) =      -88.74843999


--------------------------------------------------------------------------------------------------------


--------------------------------------- Iteration      1(   3)  ---------------------------------------


     EDDAV:  cpu time    1.1686: real time    1.1684
       DOS:  cpu time    0.0008: real time    0.0007
    --------------------------------------------
      LOOP:  cpu time    1.1693: real time    1.1692

 eigenvalue-minimisations  :  1008
 total energy-change (2. order) :-0.2575049E+03  (-0.2565583E+03)
 number of electron     156.0000000 magnetization 
 augmentation part      156.0000000 magnetization 

 Free energy of the ion-electron system (eV)
  ---------------------------------------------------
  alpha Z        PSCENC =        96.04795369
  Ewald energy   TEWEN  =     16827.84281525
  -Hartree energ DENC   =    -22300.46633046
  -exchange      EXHF   =         0.00000000
  -V(xc)+E(xc)   XCENC  =       534.12134239
  PAW double counting   =      5362.02282155    -5560.08656145
  entropy T*S    EENTRO =        -0.00878269
  eigenvalues    EBANDS =     -2351.90622897
  atomic energy  EATOM  =      7046.17475994
  Solvation  Ediel_sol  =         0.00000000
  ---------------------------------------------------
  free energy    TOTEN  =      -346.25821074 eV

  energy without entropy =     -346.24942806  energy(sigma->0) =     -346.25381940


--------------------------------------------------------------------------------------------------------


--------------------------------------- Iteration      1(   4)  ---------------------------------------


     EDDAV:  cpu time    0.9219: real time    0.9253
       DOS:  cpu time    0.0006: real time    0.0005
    --------------------------------------------
      LOOP:  cpu time    0.9225: real time    0.9259

 eigenvalue-minimisations  :   896
 total energy-change (2. order) :-0.7942172E+01  (-0.7914094E+01)
 number of electron     156.0000000 magnetization 
 augmentation part      156.0000000 magnetization 

 Free energy of the ion-electron system (eV)
  ---------------------------------------------------
  alpha Z        PSCENC =        96.04795369
  Ewald energy   TEWEN  =     16827.84281525
  -Hartree energ DENC   =    -22300.46633046
  -exchange      EXHF   =         0.00000000
  -V(xc)+E(xc)   XCENC  =       534.12134239
  PAW double counting   =      5362.02282155    -5560.08656145
  entropy T*S    EENTRO =        -0.01151673
  eigenvalues    EBANDS =     -2359.84566735
  atomic energy  EATOM  =      7046.17475994
  Solvation  Ediel_sol  =         0.00000000
  ---------------------------------------------------
  free energy    TOTEN  =      -354.20038316 eV

  energy without entropy =     -354.18886644  energy(sigma->0) =     -354.19462480


--------------------------------------------------------------------------------------------------------


--------------------------------------- Iteration      1(   5)  ---------------------------------------


     EDDAV:  cpu time    1.2193: real time    1.2233
       DOS:  cpu time    0.0006: real time    0.0005
    CHARGE:  cpu time    0.0331: real time    0.0331
    MIXING:  cpu time    0.0012: real time    0.0013
    --------------------------------------------
      LOOP:  cpu time    1.2541: real time    1.2582

 eigenvalue-minimisations  :  1162
 total energy-change (2. order) :-0.2626409E+00  (-0.2622703E+00)
 number of electron     155.9999860 magnetization 
 augmentation part       11.7271251 magnetization 

 Broyden mixing:
  rms(total) = 0.30111E+01    rms(broyden)= 0.30108E+01
  rms(prec ) = 0.34215E+01
  weight for this iteration     100.00

 Free energy of the ion-electron system (eV)
  ---------------------------------------------------
  alpha Z        PSCENC =        96.04795369
  Ewald energy   TEWEN  =     16827.84281525
  -Hartree energ DENC   =    -22300.46633046
  -exchange      EXHF   =         0.00000000
  -V(xc)+E(xc)   XCENC  =       534.12134239
  PAW double counting   =      5362.02282155    -5560.08656145
  entropy T*S    EENTRO =        -0.01166802
  eigenvalues    EBANDS =     -2360.10815700
  atomic energy  EATOM  =      7046.17475994
  Solvation  Ediel_sol  =         0.00000000
  ---------------------------------------------------
  free energy    TOTEN  =      -354.46302411 eV

  energy without entropy =     -354.45135609  energy(sigma->0) =     -354.45719010


--------------------------------------------------------------------------------------------------------


--------------------------------------- Iteration      1(   6)  ---------------------------------------


    POTLOK:  cpu time    0.0377: real time    0.0409
    SETDIJ:  cpu time    0.0023: real time    0.0023
    EDDIAG:  cpu time    0.2007: real time    0.2009
  RMM-DIIS:  cpu time    0.3693: real time    0.3691
    ORTHCH:  cpu time    0.0484: real time    0.0484
       DOS:  cpu time    0.0010: real time    0.0005
    CHARGE:  cpu time    0.0341: real time    0.0345
    MIXING:  cpu time    0.0019: real time    0.0048
    --------------------------------------------
      LOOP:  cpu time    0.6952: real time    0.7014

 eigenvalue-minimisations  :   786
 total energy-change (2. order) : 0.2160048E+02  (-0.3172412E+01)
 number of electron     155.9999877 magnetization 
 augmentation part       11.7822349 magnetization 

 Broyden mixing:
  rms(total) = 0.19855E+01    rms(broyden)= 0.19855E+01
  rms(prec ) = 0.21181E+01
  weight for this iteration     100.00

 eigenvalues of (default mixing * dielectric matrix)
  average eigenvalue GAMMA=   1.6433
  1.6433

 Free energy of the ion-electron system (eV)
  ---------------------------------------------------
  alpha Z        PSCENC =        96.04795369
  Ewald energy   TEWEN  =     16827.84281525
  -Hartree energ DENC   =    -22491.84589549
  -exchange      EXHF   =         0.00000000
  -V(xc)+E(xc)   XCENC  =       542.54447691
  PAW double counting   =      8804.64313659    -8997.36061805
  entropy T*S    EENTRO =        -0.02447703
  eigenvalues    EBANDS =     -2160.88469117
  atomic energy  EATOM  =      7046.17475994
  Solvation  Ediel_sol  =         0.00000000
  ---------------------------------------------------
  free energy    TOTEN  =      -332.86253935 eV

  energy without entropy =     -332.83806233  energy(sigma->0) =     -332.85030084


--------------------------------------------------------------------------------------------------------


--------------------------------------- Iteration      1(   7)  ---------------------------------------


    POTLOK:  cpu time    0.0455: real time    0.0460
    SETDIJ:  cpu time    0.0026: real time    0.0026
    EDDIAG:  cpu time    0.2029: real time    0.2030
  RMM-DIIS:  cpu time    0.3681: real time    0.3682
    ORTHCH:  cpu time    0.0485: real time    0.0484
       DOS:  cpu time    0.0006: real time    0.0005
    CHARGE:  cpu time    0.0324: real time    0.0324
    MIXING:  cpu time    0.0011: real time    0.0023
    --------------------------------------------
      LOOP:  cpu time    0.7017: real time    0.7034

 eigenvalue-minimisations  :   786
 total energy-change (2. order) : 0.5815223E+01  (-0.1740146E+01)
 number of electron     155.9999884 magnetization 
 augmentation part       11.3822659 magnetization 

 Broyden mixing:
  rms(total) = 0.73204E+00    rms(broyden)= 0.73199E+00
  rms(prec ) = 0.78366E+00
  weight for this iteration     100.00

 eigenvalues of (default mixing * dielectric matrix)
  average eigenvalue GAMMA=   1.4477
  0.7356  2.1599

 Free energy of the ion-electron system (eV)
  ---------------------------------------------------
  alpha Z        PSCENC =        96.04795369
  Ewald energy   TEWEN  =     16827.84281525
  -Hartree energ DENC   =    -22688.06620060
  -exchange      EXHF   =         0.00000000
  -V(xc)+E(xc)   XCENC  =       550.76640925
  PAW double counting   =     13210.95588974   -13421.08627978
  entropy T*S    EENTRO =        -0.02287259
  eigenvalues    EBANDS =     -1949.65979150
  atomic energy  EATOM  =      7046.17475994
  Solvation  Ediel_sol  =         0.00000000
  ---------------------------------------------------
  free energy    TOTEN  =      -327.04731659 eV

  energy without entropy =     -327.02444401  energy(sigma->0) =     -327.03588030


--------------------------------------------------------------------------------------------------------


--------------------------------------- Iteration      1(   8)  ---------------------------------------


    POTLOK:  cpu time    0.0395: real time    0.0423
    SETDIJ:  cpu time    0.0022: real time    0.0022
    EDDIAG:  cpu time    0.1998: real time    0.1997
  RMM-DIIS:  cpu time    0.3787: real time    0.3789
    ORTHCH:  cpu time    0.0480: real time    0.0480
       DOS:  cpu time    0.0008: real time    0.0008
    CHARGE:  cpu time    0.0323: real time    0.0323
    MIXING:  cpu time    0.0012: real time    0.0018
    --------------------------------------------
      LOOP:  cpu time    0.7025: real time    0.7059

 eigenvalue-minimisations  :   784
 total energy-change (2. order) : 0.5403462E+00  (-0.3538894E+00)
 number of electron     155.9999888 magnetization 
 augmentation part       11.3521735 magnetization 

 Broyden mixing:
  rms(total) = 0.33319E+00    rms(broyden)= 0.33314E+00
  rms(prec ) = 0.35561E+00
  weight for this iteration     100.00

 eigenvalues of (default mixing * dielectric matrix)
  average eigenvalue GAMMA=   1.6867
  0.7922  2.3676  1.9001

 Free energy of the ion-electron system (eV)
  ---------------------------------------------------
  alpha Z        PSCENC =        96.04795369
  Ewald energy   TEWEN  =     16827.84281525
  -Hartree energ DENC   =    -22765.63695345
  -exchange      EXHF   =         0.00000000
  -V(xc)+E(xc)   XCENC  =       553.80337016
  PAW double counting   =     15802.32486092   -16011.34938861
  entropy T*S    EENTRO =        -0.02324443
  eigenvalues    EBANDS =     -1875.69114382
  atomic energy  EATOM  =      7046.17475994
  Solvation  Ediel_sol  =         0.00000000
  ---------------------------------------------------
  free energy    TOTEN  =      -326.50697035 eV

  energy without entropy =     -326.48372592  energy(sigma->0) =     -326.49534813


--------------------------------------------------------------------------------------------------------


--------------------------------------- Iteration      1(   9)  ---------------------------------------


    POTLOK:  cpu time    0.0376: real time    0.0409
    SETDIJ:  cpu time    0.0023: real time    0.0023
    EDDIAG:  cpu time    0.1996: real time    0.1996
  RMM-DIIS:  cpu time    0.3795: real time    0.3794
    ORTHCH:  cpu time    0.0473: real time    0.0472
       DOS:  cpu time    0.0007: real time    0.0006
    CHARGE:  cpu time    0.0321: real time    0.0322
    MIXING:  cpu time    0.0010: real time    0.0010
    --------------------------------------------
      LOOP:  cpu time    0.7002: real time    0.7032

 eigenvalue-minimisations  :   808
 total energy-change (2. order) : 0.6433182E-01  (-0.5692451E-01)
 number of electron     155.9999888 magnetization 
 augmentation part       11.4186809 magnetization 

 Broyden mixing:
  rms(total) = 0.12778E+00    rms(broyden)= 0.12777E+00
  rms(prec ) = 0.14927E+00
  weight for this iteration     100.00

 eigenvalues of (default mixing * dielectric matrix)
  average eigenvalue GAMMA=   1.5703
  2.3968  1.9691  0.9576  0.9576

 Free energy of the ion-electron system (eV)
  ---------------------------------------------------
  alpha Z        PSCENC =        96.04795369
  Ewald energy   TEWEN  =     16827.84281525
  -Hartree energ DENC   =    -22789.66922334
  -exchange      EXHF   =         0.00000000
  -V(xc)+E(xc)   XCENC  =       553.96612792
  PAW double counting   =     17099.73311533   -17305.42569976
  entropy T*S    EENTRO =        -0.02393697
  eigenvalues    EBANDS =     -1855.08855058
  atomic energy  EATOM  =      7046.17475994
  Solvation  Ediel_sol  =         0.00000000
  ---------------------------------------------------
  free energy    TOTEN  =      -326.44263853 eV

  energy without entropy =     -326.41870156  energy(sigma->0) =     -326.43067005


--------------------------------------------------------------------------------------------------------


--------------------------------------- Iteration      1(  10)  ---------------------------------------


    POTLOK:  cpu time    0.0376: real time    0.0411
    SETDIJ:  cpu time    0.0023: real time    0.0023
    EDDIAG:  cpu time    0.2236: real time    0.2236
  RMM-DIIS:  cpu time    0.3629: real time    0.3736
    ORTHCH:  cpu time    0.0475: real time    0.0475
       DOS:  cpu time    0.0009: real time    0.0008
    CHARGE:  cpu time    0.0323: real time    0.0323
    MIXING:  cpu time    0.0011: real time    0.0011
    --------------------------------------------
      LOOP:  cpu time    0.7081: real time    0.7223

 eigenvalue-minimisations  :   807
 total energy-change (2. order) : 0.2845792E-01  (-0.1295096E-01)
 number of electron     155.9999888 magnetization 
 augmentation part       11.3775092 magnetization 

 Broyden mixing:
  rms(total) = 0.33628E-01    rms(broyden)= 0.33626E-01
  rms(prec ) = 0.60889E-01
  weight for this iteration     100.00

 eigenvalues of (default mixing * dielectric matrix)
  average eigenvalue GAMMA=   1.5360
  2.3009  2.3009  0.9130  0.9130  1.2521

 Free energy of the ion-electron system (eV)
  ---------------------------------------------------
  alpha Z        PSCENC =        96.04795369
  Ewald energy   TEWEN  =     16827.84281525
  -Hartree energ DENC   =    -22805.13455448
  -exchange      EXHF   =         0.00000000
  -V(xc)+E(xc)   XCENC  =       554.15722126
  PAW double counting   =     17254.72464123   -17461.88402772
  entropy T*S    EENTRO =        -0.02403608
  eigenvalues    EBANDS =     -1838.31895370
  atomic energy  EATOM  =      7046.17475994
  Solvation  Ediel_sol  =         0.00000000
  ---------------------------------------------------
  free energy    TOTEN  =      -326.41418061 eV

  energy without entropy =     -326.39014453  energy(sigma->0) =     -326.40216257


--------------------------------------------------------------------------------------------------------


--------------------------------------- Iteration      1(  11)  ---------------------------------------


    POTLOK:  cpu time    0.0378: real time    0.0417
    SETDIJ:  cpu time    0.0023: real time    0.0023
    EDDIAG:  cpu time    0.2002: real time    0.2005
  RMM-DIIS:  cpu time    0.3693: real time    0.3706
    ORTHCH:  cpu time    0.0480: real time    0.0480
       DOS:  cpu time    0.0006: real time    0.0006
    CHARGE:  cpu time    0.0324: real time    0.0325
    MIXING:  cpu time    0.0011: real time    0.0011
    --------------------------------------------
      LOOP:  cpu time    0.6916: real time    0.6972

 eigenvalue-minimisations  :   790
 total energy-change (2. order) : 0.2723169E-02  (-0.1253336E-02)
 number of electron     155.9999888 magnetization 
 augmentation part       11.3859265 magnetization 

 Broyden mixing:
  rms(total) = 0.21739E-01    rms(broyden)= 0.21738E-01
  rms(prec ) = 0.43762E-01
  weight for this iteration     100.00

 eigenvalues of (default mixing * dielectric matrix)
  average eigenvalue GAMMA=   1.6750
  2.4433  2.4433  2.2645  0.9526  0.9731  0.9731

 Free energy of the ion-electron system (eV)
  ---------------------------------------------------
  alpha Z        PSCENC =        96.04795369
  Ewald energy   TEWEN  =     16827.84281525
  -Hartree energ DENC   =    -22815.32897467
  -exchange      EXHF   =         0.00000000
  -V(xc)+E(xc)   XCENC  =       554.14904695
  PAW double counting   =     17202.14437336   -17408.78004519
  entropy T*S    EENTRO =        -0.02408758
  eigenvalues    EBANDS =     -1828.63729920
  atomic energy  EATOM  =      7046.17475994
  Solvation  Ediel_sol  =         0.00000000
  ---------------------------------------------------
  free energy    TOTEN  =      -326.41145744 eV

  energy without entropy =     -326.38736986  energy(sigma->0) =     -326.39941365


--------------------------------------------------------------------------------------------------------


--------------------------------------- Iteration      1(  12)  ---------------------------------------


    POTLOK:  cpu time    0.0378: real time    0.0414
    SETDIJ:  cpu time    0.0022: real time    0.0022
    EDDIAG:  cpu time    0.2014: real time    0.2018
  RMM-DIIS:  cpu time    0.4232: real time    0.4246
    ORTHCH:  cpu time    0.0475: real time    0.0475
       DOS:  cpu time    0.0009: real time    0.0009
    CHARGE:  cpu time    0.0325: real time    0.0326
    MIXING:  cpu time    0.0012: real time    0.0012
    --------------------------------------------
      LOOP:  cpu time    0.7466: real time    0.7521

 eigenvalue-minimisations  :   786
 total energy-change (2. order) : 0.1169370E-02  (-0.2171355E-02)
 number of electron     155.9999889 magnetization 
 augmentation part       11.3788348 magnetization 

 Broyden mixing:
  rms(total) = 0.13270E-01    rms(broyden)= 0.13267E-01
  rms(prec ) = 0.22367E-01
  weight for this iteration     100.00

 eigenvalues of (default mixing * dielectric matrix)
  average eigenvalue GAMMA=   1.7650
  3.7175  2.4191  2.0255  1.4237  0.9157  0.9268  0.9268

 Free energy of the ion-electron system (eV)
  ---------------------------------------------------
  alpha Z        PSCENC =        96.04795369
  Ewald energy   TEWEN  =     16827.84281525
  -Hartree energ DENC   =    -22841.03680621
  -exchange      EXHF   =         0.00000000
  -V(xc)+E(xc)   XCENC  =       554.49060305
  PAW double counting   =     17180.59469106   -17387.38590400
  entropy T*S    EENTRO =        -0.02406603
  eigenvalues    EBANDS =     -1803.11433482
  atomic energy  EATOM  =      7046.17475994
  Solvation  Ediel_sol  =         0.00000000
  ---------------------------------------------------
  free energy    TOTEN  =      -326.41028807 eV

  energy without entropy =     -326.38622204  energy(sigma->0) =     -326.39825505


--------------------------------------------------------------------------------------------------------


--------------------------------------- Iteration      1(  13)  ---------------------------------------


    POTLOK:  cpu time    0.1229: real time    0.1270
    SETDIJ:  cpu time    0.0023: real time    0.0022
    EDDIAG:  cpu time    0.1993: real time    0.1998
  RMM-DIIS:  cpu time    0.3752: real time    0.3764
    ORTHCH:  cpu time    0.0481: real time    0.0482
       DOS:  cpu time    0.0005: real time    0.0005
    CHARGE:  cpu time    0.0339: real time    0.0340
    MIXING:  cpu time    0.0014: real time    0.0014
    --------------------------------------------
      LOOP:  cpu time    0.7835: real time    0.7894

 eigenvalue-minimisations  :   784
 total energy-change (2. order) : 0.5541655E-03  (-0.4057852E-03)
 number of electron     155.9999889 magnetization 
 augmentation part       11.3824395 magnetization 

 Broyden mixing:
  rms(total) = 0.73355E-02    rms(broyden)= 0.73340E-02
  rms(prec ) = 0.13465E-01
  weight for this iteration     100.00

 eigenvalues of (default mixing * dielectric matrix)
  average eigenvalue GAMMA=   1.8691
  4.6605  2.2626  2.2626  1.8839  0.9279  0.9279  1.0140  1.0140

 Free energy of the ion-electron system (eV)
  ---------------------------------------------------
  alpha Z        PSCENC =        96.04795369
  Ewald energy   TEWEN  =     16827.84281525
  -Hartree energ DENC   =    -22848.97271789
  -exchange      EXHF   =         0.00000000
  -V(xc)+E(xc)   XCENC  =       554.50463908
  PAW double counting   =     17166.03664222   -17372.62050252
  entropy T*S    EENTRO =        -0.02407928
  eigenvalues    EBANDS =     -1795.39924439
  atomic energy  EATOM  =      7046.17475994
  Solvation  Ediel_sol  =         0.00000000
  ---------------------------------------------------
  free energy    TOTEN  =      -326.40973390 eV

  energy without entropy =     -326.38565462  energy(sigma->0) =     -326.39769426


--------------------------------------------------------------------------------------------------------


--------------------------------------- Iteration      1(  14)  ---------------------------------------


    POTLOK:  cpu time    0.0418: real time    0.0458
    SETDIJ:  cpu time    0.0023: real time    0.0023
    EDDIAG:  cpu time    0.2056: real time    0.2060
  RMM-DIIS:  cpu time    0.3627: real time    0.3652
    ORTHCH:  cpu time    0.0482: real time    0.0483
       DOS:  cpu time    0.0006: real time    0.0005
    CHARGE:  cpu time    0.0325: real time    0.0326
    MIXING:  cpu time    0.0014: real time    0.0013
    --------------------------------------------
      LOOP:  cpu time    0.6950: real time    0.7020

 eigenvalue-minimisations  :   787
 total energy-change (2. order) :-0.2140915E-02  (-0.2031879E-03)
 number of electron     155.9999889 magnetization 
 augmentation part       11.3800512 magnetization 

 Broyden mixing:
  rms(total) = 0.34411E-02    rms(broyden)= 0.34402E-02
  rms(prec ) = 0.76509E-02
  weight for this iteration     100.00

 eigenvalues of (default mixing * dielectric matrix)
  average eigenvalue GAMMA=   2.0300
  5.9086  2.6575  2.3986  1.9400  1.5904  0.9670  0.9670  0.9203  0.9203

 Free energy of the ion-electron system (eV)
  ---------------------------------------------------
  alpha Z        PSCENC =        96.04795369
  Ewald energy   TEWEN  =     16827.84281525
  -Hartree energ DENC   =    -22854.64404190
  -exchange      EXHF   =         0.00000000
  -V(xc)+E(xc)   XCENC  =       554.53356186
  PAW double counting   =     17164.06367848   -17370.76190380
  entropy T*S    EENTRO =        -0.02410738
  eigenvalues    EBANDS =     -1789.64459097
  atomic energy  EATOM  =      7046.17475994
  Solvation  Ediel_sol  =         0.00000000
  ---------------------------------------------------
  free energy    TOTEN  =      -326.41187482 eV

  energy without entropy =     -326.38776744  energy(sigma->0) =     -326.39982113


--------------------------------------------------------------------------------------------------------


--------------------------------------- Iteration      1(  15)  ---------------------------------------


    POTLOK:  cpu time    0.0407: real time    0.0410
    SETDIJ:  cpu time    0.0022: real time    0.0022
    EDDIAG:  cpu time    0.1997: real time    0.2001
  RMM-DIIS:  cpu time    0.3660: real time    0.3670
    ORTHCH:  cpu time    0.0480: real time    0.0481
       DOS:  cpu time    0.0006: real time    0.0005
    CHARGE:  cpu time    0.0322: real time    0.0323
    MIXING:  cpu time    0.0014: real time    0.0014
    --------------------------------------------
      LOOP:  cpu time    0.6909: real time    0.6927

 eigenvalue-minimisations  :   787
 total energy-change (2. order) :-0.5109276E-02  (-0.8020894E-04)
 number of electron     155.9999889 magnetization 
 augmentation part       11.3799593 magnetization 

 Broyden mixing:
  rms(total) = 0.26332E-02    rms(broyden)= 0.26329E-02
  rms(prec ) = 0.45106E-02
  weight for this iteration     100.00

 eigenvalues of (default mixing * dielectric matrix)
  average eigenvalue GAMMA=   2.0730
  6.2960  3.1343  2.3031  2.3031  1.5955  1.1617  1.1617  0.9203  0.9203  0.9341

 Free energy of the ion-electron system (eV)
  ---------------------------------------------------
  alpha Z        PSCENC =        96.04795369
  Ewald energy   TEWEN  =     16827.84281525
  -Hartree energ DENC   =    -22857.08413551
  -exchange      EXHF   =         0.00000000
  -V(xc)+E(xc)   XCENC  =       554.51483200
  PAW double counting   =     17160.41503110   -17367.12887352
  entropy T*S    EENTRO =        -0.02412625
  eigenvalues    EBANDS =     -1787.17524079
  atomic energy  EATOM  =      7046.17475994
  Solvation  Ediel_sol  =         0.00000000
  ---------------------------------------------------
  free energy    TOTEN  =      -326.41698409 eV

  energy without entropy =     -326.39285784  energy(sigma->0) =     -326.40492097


--------------------------------------------------------------------------------------------------------


--------------------------------------- Iteration      1(  16)  ---------------------------------------


    POTLOK:  cpu time    0.0370: real time    0.0409
    SETDIJ:  cpu time    0.0022: real time    0.0022
    EDDIAG:  cpu time    0.2015: real time    0.2016
  RMM-DIIS:  cpu time    0.3687: real time    0.3685
    ORTHCH:  cpu time    0.0474: real time    0.0474
       DOS:  cpu time    0.0008: real time    0.0007
    CHARGE:  cpu time    0.0325: real time    0.0325
    MIXING:  cpu time    0.0016: real time    0.0032
    --------------------------------------------
      LOOP:  cpu time    0.6926: real time    0.6971

 eigenvalue-minimisations  :   784
 total energy-change (2. order) :-0.3447988E-02  (-0.6200666E-04)
 number of electron     155.9999889 magnetization 
 augmentation part       11.3808282 magnetization 

 Broyden mixing:
  rms(total) = 0.16227E-02    rms(broyden)= 0.16225E-02
  rms(prec ) = 0.23199E-02
  weight for this iteration     100.00

 eigenvalues of (default mixing * dielectric matrix)
  average eigenvalue GAMMA=   2.2007
  7.1193  4.0265  2.3167  2.2601  2.2601  1.3670  1.0459  1.0459  0.9245  0.9245
  0.9169

 Free energy of the ion-electron system (eV)
  ---------------------------------------------------
  alpha Z        PSCENC =        96.04795369
  Ewald energy   TEWEN  =     16827.84281525
  -Hartree energ DENC   =    -22857.40062776
  -exchange      EXHF   =         0.00000000
  -V(xc)+E(xc)   XCENC  =       554.49322019
  PAW double counting   =     17167.04537754   -17373.71903844
  entropy T*S    EENTRO =        -0.02413329
  eigenvalues    EBANDS =     -1786.88075920
  atomic energy  EATOM  =      7046.17475994
  Solvation  Ediel_sol  =         0.00000000
  ---------------------------------------------------
  free energy    TOTEN  =      -326.42043208 eV

  energy without entropy =     -326.39629879  energy(sigma->0) =     -326.40836544


--------------------------------------------------------------------------------------------------------


--------------------------------------- Iteration      1(  17)  ---------------------------------------


    POTLOK:  cpu time    0.0413: real time    0.0415
    SETDIJ:  cpu time    0.0022: real time    0.0022
    EDDIAG:  cpu time    0.2012: real time    0.2011
  RMM-DIIS:  cpu time    0.3616: real time    0.3627
    ORTHCH:  cpu time    0.0478: real time    0.0478
       DOS:  cpu time    0.0006: real time    0.0006
    CHARGE:  cpu time    0.0325: real time    0.0325
    MIXING:  cpu time    0.0015: real time    0.0015
    --------------------------------------------
      LOOP:  cpu time    0.6888: real time    0.6900

 eigenvalue-minimisations  :   784
 total energy-change (2. order) :-0.1368312E-02  (-0.2083882E-04)
 number of electron     155.9999889 magnetization 
 augmentation part       11.3807680 magnetization 

 Broyden mixing:
  rms(total) = 0.70960E-03    rms(broyden)= 0.70954E-03
  rms(prec ) = 0.11158E-02
  weight for this iteration     100.00

 eigenvalues of (default mixing * dielectric matrix)
  average eigenvalue GAMMA=   2.3447
  8.0148  4.9341  2.6098  2.6098  2.0345  1.7444  1.2468  1.1906  0.9306  0.9306
  0.9453  0.9453

 Free energy of the ion-electron system (eV)
  ---------------------------------------------------
  alpha Z        PSCENC =        96.04795369
  Ewald energy   TEWEN  =     16827.84281525
  -Hartree energ DENC   =    -22857.91192878
  -exchange      EXHF   =         0.00000000
  -V(xc)+E(xc)   XCENC  =       554.50005682
  PAW double counting   =     17165.31775351   -17371.99299231
  entropy T*S    EENTRO =        -0.02413313
  eigenvalues    EBANDS =     -1786.37608538
  atomic energy  EATOM  =      7046.17475994
  Solvation  Ediel_sol  =         0.00000000
  ---------------------------------------------------
  free energy    TOTEN  =      -326.42180039 eV

  energy without entropy =     -326.39766727  energy(sigma->0) =     -326.40973383


--------------------------------------------------------------------------------------------------------


--------------------------------------- Iteration      1(  18)  ---------------------------------------


    POTLOK:  cpu time    0.0363: real time    0.0409
    SETDIJ:  cpu time    0.0022: real time    0.0023
    EDDIAG:  cpu time    0.1990: real time    0.2001
  RMM-DIIS:  cpu time    0.3125: real time    0.3124
    ORTHCH:  cpu time    0.0471: real time    0.0539
       DOS:  cpu time    0.0004: real time    0.0005
    CHARGE:  cpu time    0.0445: real time    0.0448
    MIXING:  cpu time    0.0017: real time    0.0017
    --------------------------------------------
      LOOP:  cpu time    0.6429: real time    0.6564

 eigenvalue-minimisations  :   673
 total energy-change (2. order) :-0.6456459E-03  (-0.9163924E-05)
 number of electron     155.9999889 magnetization 
 augmentation part       11.3807660 magnetization 

 Broyden mixing:
  rms(total) = 0.30188E-03    rms(broyden)= 0.30182E-03
  rms(prec ) = 0.43692E-03
  weight for this iteration     100.00

 eigenvalues of (default mixing * dielectric matrix)
  average eigenvalue GAMMA=   2.3518
  8.5713  5.3289  2.8430  2.2572  2.2572  1.9757  1.2429  1.2429  0.9298  0.9298
  1.1049  0.9451  0.9451

 Free energy of the ion-electron system (eV)
  ---------------------------------------------------
  alpha Z        PSCENC =        96.04795369
  Ewald energy   TEWEN  =     16827.84281525
  -Hartree energ DENC   =    -22857.95314726
  -exchange      EXHF   =         0.00000000
  -V(xc)+E(xc)   XCENC  =       554.49792223
  PAW double counting   =     17163.81548933   -17370.48992895
  entropy T*S    EENTRO =        -0.02414226
  eigenvalues    EBANDS =     -1786.33416801
  atomic energy  EATOM  =      7046.17475994
  Solvation  Ediel_sol  =         0.00000000
  ---------------------------------------------------
  free energy    TOTEN  =      -326.42244604 eV

  energy without entropy =     -326.39830378  energy(sigma->0) =     -326.41037491


--------------------------------------------------------------------------------------------------------


--------------------------------------- Iteration      1(  19)  ---------------------------------------


    POTLOK:  cpu time    0.0371: real time    0.0407
    SETDIJ:  cpu time    0.0022: real time    0.0022
    EDDIAG:  cpu time    0.1998: real time    0.1998
  RMM-DIIS:  cpu time    0.2641: real time    0.2640
    ORTHCH:  cpu time    0.0468: real time    0.0468
       DOS:  cpu time    0.0013: real time    0.0013
    CHARGE:  cpu time    0.0341: real time    0.0341
    MIXING:  cpu time    0.0018: real time    0.0018
    --------------------------------------------
      LOOP:  cpu time    0.5873: real time    0.5906

 eigenvalue-minimisations  :   552
 total energy-change (2. order) :-0.1097297E-03  (-0.1255999E-05)
 number of electron     155.9999889 magnetization 
 augmentation part       11.3807414 magnetization 

 Broyden mixing:
  rms(total) = 0.17749E-03    rms(broyden)= 0.17747E-03
  rms(prec ) = 0.25979E-03
  weight for this iteration     100.00

 eigenvalues of (default mixing * dielectric matrix)
  average eigenvalue GAMMA=   2.4168
  9.0499  5.6828  3.3097  2.4820  2.2946  1.9098  1.9098  1.2024  1.2024  0.9304
  0.9304  0.9365  0.9976  0.9976

 Free energy of the ion-electron system (eV)
  ---------------------------------------------------
  alpha Z        PSCENC =        96.04795369
  Ewald energy   TEWEN  =     16827.84281525
  -Hartree energ DENC   =    -22857.98795474
  -exchange      EXHF   =         0.00000000
  -V(xc)+E(xc)   XCENC  =       554.49880261
  PAW double counting   =     17164.68756922   -17371.36393547
  entropy T*S    EENTRO =        -0.02414393
  eigenvalues    EBANDS =     -1786.29842234
  atomic energy  EATOM  =      7046.17475994
  Solvation  Ediel_sol  =         0.00000000
  ---------------------------------------------------
  free energy    TOTEN  =      -326.42255577 eV

  energy without entropy =     -326.39841184  energy(sigma->0) =     -326.41048381


--------------------------------------------------------------------------------------------------------


--------------------------------------- Iteration      1(  20)  ---------------------------------------


    POTLOK:  cpu time    0.0373: real time    0.0408
    SETDIJ:  cpu time    0.0023: real time    0.0023
    EDDIAG:  cpu time    0.1995: real time    0.1995
  RMM-DIIS:  cpu time    0.2620: real time    0.2621
    ORTHCH:  cpu time    0.0476: real time    0.0475
       DOS:  cpu time    0.0007: real time    0.0007
    CHARGE:  cpu time    0.0326: real time    0.0326
    MIXING:  cpu time    0.0018: real time    0.0018
    --------------------------------------------
      LOOP:  cpu time    0.5837: real time    0.5873

 eigenvalue-minimisations  :   529
 total energy-change (2. order) :-0.7507473E-04  (-0.7210605E-06)
 number of electron     155.9999889 magnetization 
 augmentation part       11.3807363 magnetization 

 Broyden mixing:
  rms(total) = 0.92896E-04    rms(broyden)= 0.92867E-04
  rms(prec ) = 0.12976E-03
  weight for this iteration     100.00

 eigenvalues of (default mixing * dielectric matrix)
  average eigenvalue GAMMA=   2.3901
  9.0987  5.8587  3.5178  2.5398  2.2687  2.2687  1.6325  1.3847  1.3847  0.9302
  0.9302  0.9695  0.9695  1.0487  1.0487

 Free energy of the ion-electron system (eV)
  ---------------------------------------------------
  alpha Z        PSCENC =        96.04795369
  Ewald energy   TEWEN  =     16827.84281525
  -Hartree energ DENC   =    -22857.98892225
  -exchange      EXHF   =         0.00000000
  -V(xc)+E(xc)   XCENC  =       554.49903569
  PAW double counting   =     17163.75038629   -17370.42769044
  entropy T*S    EENTRO =        -0.02414375
  eigenvalues    EBANDS =     -1786.29682526
  atomic energy  EATOM  =      7046.17475994
  Solvation  Ediel_sol  =         0.00000000
  ---------------------------------------------------
  free energy    TOTEN  =      -326.42263084 eV

  energy without entropy =     -326.39848709  energy(sigma->0) =     -326.41055897


--------------------------------------------------------------------------------------------------------


--------------------------------------- Iteration      1(  21)  ---------------------------------------


    POTLOK:  cpu time    0.0426: real time    0.0428
    SETDIJ:  cpu time    0.0022: real time    0.0022
    EDDIAG:  cpu time    0.2012: real time    0.2011
  RMM-DIIS:  cpu time    0.2432: real time    0.2431
    ORTHCH:  cpu time    0.0469: real time    0.0468
       DOS:  cpu time    0.0012: real time    0.0012
    CHARGE:  cpu time    0.0327: real time    0.0327
    MIXING:  cpu time    0.0019: real time    0.0019
    --------------------------------------------
      LOOP:  cpu time    0.5718: real time    0.5718

 eigenvalue-minimisations  :   453
 total energy-change (2. order) :-0.1001394E-04  (-0.1024203E-06)
 number of electron     155.9999889 magnetization 
 augmentation part       11.3807506 magnetization 

 Broyden mixing:
  rms(total) = 0.44330E-04    rms(broyden)= 0.44314E-04
  rms(prec ) = 0.75776E-04
  weight for this iteration     100.00

 eigenvalues of (default mixing * dielectric matrix)
  average eigenvalue GAMMA=   2.3848
  9.1086  6.0380  3.7996  2.7304  2.4318  2.0533  2.0533  1.6871  1.2171  1.2171
  0.9305  0.9305  0.9420  0.9937  0.9937  1.0295

 Free energy of the ion-electron system (eV)
  ---------------------------------------------------
  alpha Z        PSCENC =        96.04795369
  Ewald energy   TEWEN  =     16827.84281525
  -Hartree energ DENC   =    -22857.98998828
  -exchange      EXHF   =         0.00000000
  -V(xc)+E(xc)   XCENC  =       554.49857770
  PAW double counting   =     17164.00826945   -17370.68503928
  entropy T*S    EENTRO =        -0.02414399
  eigenvalues    EBANDS =     -1786.29584534
  atomic energy  EATOM  =      7046.17475994
  Solvation  Ediel_sol  =         0.00000000
  ---------------------------------------------------
  free energy    TOTEN  =      -326.42264086 eV

  energy without entropy =     -326.39849687  energy(sigma->0) =     -326.41056887


--------------------------------------------------------------------------------------------------------


--------------------------------------- Iteration      1(  22)  ---------------------------------------


    POTLOK:  cpu time    0.0372: real time    0.0411
    SETDIJ:  cpu time    0.0023: real time    0.0023
    EDDIAG:  cpu time    0.1992: real time    0.1993
  RMM-DIIS:  cpu time    0.2083: real time    0.2082
    ORTHCH:  cpu time    0.0478: real time    0.0478
       DOS:  cpu time    0.0005: real time    0.0005
    CHARGE:  cpu time    0.0324: real time    0.0324
    MIXING:  cpu time    0.0020: real time    0.0025
    --------------------------------------------
      LOOP:  cpu time    0.5298: real time    0.5340

 eigenvalue-minimisations  :   320
 total energy-change (2. order) :-0.4238025E-05  (-0.4278254E-07)
 number of electron     155.9999889 magnetization 
 augmentation part       11.3807526 magnetization 

 Broyden mixing:
  rms(total) = 0.23498E-04    rms(broyden)= 0.23486E-04
  rms(prec ) = 0.46365E-04
  weight for this iteration     100.00

 eigenvalues of (default mixing * dielectric matrix)
  average eigenvalue GAMMA=   2.3620
  9.1028  6.0586  3.9818  2.8602  2.3627  2.2230  2.2230  1.5388  1.5388  1.1670
  1.1670  1.1752  0.9304  0.9304  0.9385  0.9779  0.9779

 Free energy of the ion-electron system (eV)
  ---------------------------------------------------
  alpha Z        PSCENC =        96.04795369
  Ewald energy   TEWEN  =     16827.84281525
  -Hartree energ DENC   =    -22857.98540918
  -exchange      EXHF   =         0.00000000
  -V(xc)+E(xc)   XCENC  =       554.49861599
  PAW double counting   =     17164.06051795   -17370.73733092
  entropy T*S    EENTRO =        -0.02414375
  eigenvalues    EBANDS =     -1786.30042406
  atomic energy  EATOM  =      7046.17475994
  Solvation  Ediel_sol  =         0.00000000
  ---------------------------------------------------
  free energy    TOTEN  =      -326.42264510 eV

  energy without entropy =     -326.39850135  energy(sigma->0) =     -326.41057322


--------------------------------------------------------------------------------------------------------


--------------------------------------- Iteration      1(  23)  ---------------------------------------


    POTLOK:  cpu time    0.0411: real time    0.0414
    SETDIJ:  cpu time    0.0022: real time    0.0022
    EDDIAG:  cpu time    0.1998: real time    0.1998
  RMM-DIIS:  cpu time    0.2001: real time    0.2005
    ORTHCH:  cpu time    0.0478: real time    0.0478
       DOS:  cpu time    0.0007: real time    0.0006
    CHARGE:  cpu time    0.0326: real time    0.0326
    MIXING:  cpu time    0.0020: real time    0.0020
    --------------------------------------------
      LOOP:  cpu time    0.5264: real time    0.5269

 eigenvalue-minimisations  :   287
 total energy-change (2. order) :-0.2386363E-05  (-0.1565752E-07)
 number of electron     155.9999889 magnetization 
 augmentation part       11.3807499 magnetization 

 Broyden mixing:
  rms(total) = 0.20700E-04    rms(broyden)= 0.20697E-04
  rms(prec ) = 0.32011E-04
  weight for this iteration     100.00

 eigenvalues of (default mixing * dielectric matrix)
  average eigenvalue GAMMA=   2.3882
  9.1006  6.1265  4.3541  3.3703  2.6736  2.2963  2.0908  2.0908  1.4930  1.2205
  1.2205  0.9300  0.9300  1.0938  1.0938  0.9377  0.9830  0.9830

 Free energy of the ion-electron system (eV)
  ---------------------------------------------------
  alpha Z        PSCENC =        96.04795369
  Ewald energy   TEWEN  =     16827.84281525
  -Hartree energ DENC   =    -22857.98848946
  -exchange      EXHF   =         0.00000000
  -V(xc)+E(xc)   XCENC  =       554.49868660
  PAW double counting   =     17163.95847377   -17370.63547112
  entropy T*S    EENTRO =        -0.02414363
  eigenvalues    EBANDS =     -1786.29723253
  atomic energy  EATOM  =      7046.17475994
  Solvation  Ediel_sol  =         0.00000000
  ---------------------------------------------------
  free energy    TOTEN  =      -326.42264748 eV

  energy without entropy =     -326.39850386  energy(sigma->0) =     -326.41057567


--------------------------------------------------------------------------------------------------------


--------------------------------------- Iteration      1(  24)  ---------------------------------------


    POTLOK:  cpu time    0.0371: real time    0.0412
    SETDIJ:  cpu time    0.0022: real time    0.0022
    EDDIAG:  cpu time    0.2901: real time    0.2903
  RMM-DIIS:  cpu time    0.1963: real time    0.1962
    ORTHCH:  cpu time    0.0487: real time    0.0487
       DOS:  cpu time    0.0005: real time    0.0005
    CHARGE:  cpu time    0.0325: real time    0.0325
    MIXING:  cpu time    0.0021: real time    0.0021
    --------------------------------------------
      LOOP:  cpu time    0.6095: real time    0.6136

 eigenvalue-minimisations  :   248
 total energy-change (2. order) :-0.1742581E-05  (-0.1738352E-07)
 number of electron     155.9999889 magnetization 
 augmentation part       11.3807487 magnetization 

 Broyden mixing:
  rms(total) = 0.10676E-04    rms(broyden)= 0.10671E-04
  rms(prec ) = 0.15488E-04
  weight for this iteration     100.00

 eigenvalues of (default mixing * dielectric matrix)
  average eigenvalue GAMMA=   2.4186
  9.1512  6.2178  5.2257  3.4940  2.5639  2.4182  2.1651  2.1651  1.6784  1.5525
  1.2052  1.2052  1.1666  0.9299  0.9299  0.9889  0.9889  0.9377  0.9683

 Free energy of the ion-electron system (eV)
  ---------------------------------------------------
  alpha Z        PSCENC =        96.04795369
  Ewald energy   TEWEN  =     16827.84281525
  -Hartree energ DENC   =    -22857.98529335
  -exchange      EXHF   =         0.00000000
  -V(xc)+E(xc)   XCENC  =       554.49856071
  PAW double counting   =     17164.00800736   -17370.68495726
  entropy T*S    EENTRO =        -0.02414372
  eigenvalues    EBANDS =     -1786.30035185
  atomic energy  EATOM  =      7046.17475994
  Solvation  Ediel_sol  =         0.00000000
  ---------------------------------------------------
  free energy    TOTEN  =      -326.42264923 eV

  energy without entropy =     -326.39850551  energy(sigma->0) =     -326.41057737


--------------------------------------------------------------------------------------------------------


--------------------------------------- Iteration      1(  25)  ---------------------------------------


    POTLOK:  cpu time    0.0373: real time    0.0409
    SETDIJ:  cpu time    0.0023: real time    0.0023
    EDDIAG:  cpu time    0.2233: real time    0.2234
  RMM-DIIS:  cpu time    0.1851: real time    0.1850
    ORTHCH:  cpu time    0.0477: real time    0.0477
       DOS:  cpu time    0.0010: real time    0.0007
    --------------------------------------------
      LOOP:  cpu time    0.4966: real time    0.5000

 eigenvalue-minimisations  :   183
 total energy-change (2. order) :-0.2497745E-06  (-0.3128235E-08)
 number of electron     155.9999889 magnetization 
 augmentation part       11.3807487 magnetization 

 Free energy of the ion-electron system (eV)
  ---------------------------------------------------
  alpha Z        PSCENC =        96.04795369
  Ewald energy   TEWEN  =     16827.84281525
  -Hartree energ DENC   =    -22857.98553413
  -exchange      EXHF   =         0.00000000
  -V(xc)+E(xc)   XCENC  =       554.49858699
  PAW double counting   =     17163.98882861   -17370.66568722
  entropy T*S    EENTRO =        -0.02414375
  eigenvalues    EBANDS =     -1786.30022886
  atomic energy  EATOM  =      7046.17475994
  Solvation  Ediel_sol  =         0.00000000
  ---------------------------------------------------
  free energy    TOTEN  =      -326.42264948 eV

  energy without entropy =     -326.39850573  energy(sigma->0) =     -326.41057760


--------------------------------------------------------------------------------------------------------


 average (electrostatic) potential at core
  the test charge radii are     0.6991  0.9521
  (the norm of the test charge is              1.0000)
       1 -57.6281       2 -57.5907       3 -57.5909       4 -57.6584       5 -58.1484
       6 -57.7397       7 -57.9234       8 -57.8957       9 -57.6831      10 -57.8404
      11 -57.8220      12 -57.6190      13 -57.6526      14 -57.6025      15 -57.6018
      16 -57.6987      17 -58.8100      18 -57.8917      19 -58.1249      20 -58.8107
      21 -57.7067      22 -58.1554      23 -57.9157      24 -57.6585      25 -57.6166
      26 -57.5921      27 -57.5904      28 -57.6763      29 -57.8964      30 -57.8139
      31 -57.8340      32 -58.1775      33 -57.6653      34 -57.9463      35 -57.7478
      36 -57.6334      37 -42.9277
 
 
 
 E-fermi :  -1.9163     XC(G=0):  -3.1160     alpha+bet : -2.6298


 k-point     1 :       0.0000    0.0000    0.0000
  band No.  band energies     occupation 
      1     -22.5573      2.00000
      2     -21.4869      2.00000
      3     -21.3067      2.00000
      4     -20.4581      2.00000
      5     -20.1980      2.00000
      6     -19.6276      2.00000
      7     -19.5100      2.00000
      8     -19.4149      2.00000
      9     -19.3424      2.00000
     10     -19.3189      2.00000
     11     -19.2983      2.00000
     12     -17.7736      2.00000
     13     -17.6364      2.00000
     14     -17.5668      2.00000
     15     -17.5142      2.00000
     16     -16.7731      2.00000
     17     -15.8226      2.00000
     18     -15.3727      2.00000
     19     -15.2369      2.00000
     20     -15.0673      2.00000
     21     -15.0245      2.00000
     22     -14.1716      2.00000
     23     -14.0768      2.00000
     24     -13.8214      2.00000
     25     -13.8172      2.00000
     26     -13.2022      2.00000
     27     -13.0972      2.00000
     28     -12.4798      2.00000
     29     -12.3624      2.00000
     30     -12.2131      2.00000
     31     -12.1493      2.00000
     32     -12.0410      2.00000
     33     -12.0341      2.00000
     34     -11.1406      2.00000
     35     -10.9681      2.00000
     36     -10.9516      2.00000
     37     -10.8530      2.00000
     38     -10.5337      2.00000
     39     -10.4274      2.00000
     40     -10.4025      2.00000
     41     -10.1434      2.00000
     42     -10.1184      2.00000
     43     -10.0967      2.00000
     44      -9.8628      2.00000
     45      -9.8031      2.00000
     46      -9.4378      2.00000
     47      -9.2359      2.00000
     48      -8.8536      2.00000
     49      -8.8134      2.00000
     50      -8.7755      2.00000
     51      -8.1868      2.00000
     52      -8.1845      2.00000
     53      -8.1794      2.00000
     54      -8.1485      2.00000
     55      -8.1323      2.00000
     56      -8.1268      2.00000
     57      -8.0915      2.00000
     58      -7.8293      2.00000
     59      -7.7416      2.00000
     60      -7.6744      2.00000
     61      -7.2965      2.00000
     62      -7.1353      2.00000
     63      -7.0675      2.00000
     64      -7.0018      2.00000
     65      -6.9787      2.00000
     66      -6.9598      2.00000
     67      -6.6171      2.00000
     68      -6.5221      2.00000
     69      -5.4262      2.00000
     70      -5.4000      2.00000
     71      -5.2455      2.00000
     72      -5.1627      2.00000
     73      -5.0761      2.00000
     74      -5.0388      2.00000
     75      -4.7590      2.00000
     76      -2.5646      2.00000
     77      -2.5376      2.00000
     78      -2.4088      2.00000
     79      -2.3997      2.00000
     80      -1.9072      0.79755
     81      -0.9024      0.00000
     82      -0.1684      0.00000
     83       0.0015      0.00000
     84       0.1461      0.00000
     85       0.1553      0.00000
     86       1.1999      0.00000
     87       1.4570      0.00000
     88       1.8309      0.00000
     89       1.9730      0.00000
     90       2.2485      0.00000
     91       2.3966      0.00000
     92       2.4081      0.00000
     93       2.5180      0.00000
     94       2.5817      0.00000
     95       2.6195      0.00000
     96       2.8672      0.00000
     97       3.6943      0.00000
     98       4.5764      0.00000

 k-point     2 :       0.5000    0.0000    0.0000
  band No.  band energies     occupation 
      1     -22.5485      2.00000
      2     -21.6780      2.00000
      3     -20.8845      2.00000
      4     -20.5351      2.00000
      5     -20.1990      2.00000
      6     -20.1607      2.00000
      7     -19.7277      2.00000
      8     -19.7158      2.00000
      9     -18.8349      2.00000
     10     -18.6875      2.00000
     11     -18.6262      2.00000
     12     -18.5735      2.00000
     13     -18.0949      2.00000
     14     -17.9768      2.00000
     15     -16.5100      2.00000
     16     -16.3882      2.00000
     17     -16.2892      2.00000
     18     -16.2295      2.00000
     19     -14.8727      2.00000
     20     -14.7446      2.00000
     21     -14.3915      2.00000
     22     -14.3806      2.00000
     23     -14.2693      2.00000
     24     -14.1373      2.00000
     25     -13.3422      2.00000
     26     -13.2588      2.00000
     27     -13.0866      2.00000
     28     -13.0649      2.00000
     29     -12.4722      2.00000
     30     -12.3641      2.00000
     31     -12.1194      2.00000
     32     -12.0508      2.00000
     33     -11.4468      2.00000
     34     -11.4306      2.00000
     35     -10.9769      2.00000
     36     -10.9611      2.00000
     37     -10.8636      2.00000
     38     -10.6488      2.00000
     39     -10.4592      2.00000
     40     -10.2660      2.00000
     41     -10.2193      2.00000
     42     -10.1415      2.00000
     43      -9.7429      2.00000
     44      -9.6724      2.00000
     45      -9.6694      2.00000
     46      -8.9890      2.00000
     47      -8.9599      2.00000
     48      -8.9332      2.00000
     49      -8.9132      2.00000
     50      -8.7380      2.00000
     51      -8.6169      2.00000
     52      -8.5252      2.00000
     53      -8.3721      2.00000
     54      -8.3646      2.00000
     55      -8.3207      2.00000
     56      -8.2451      2.00000
     57      -8.2312      2.00000
     58      -7.9097      2.00000
     59      -7.7618      2.00000
     60      -7.4485      2.00000
     61      -7.4450      2.00000
     62      -7.4308      2.00000
     63      -7.4266      2.00000
     64      -6.3916      2.00000
     65      -6.2678      2.00000
     66      -6.2217      2.00000
     67      -6.1973      2.00000
     68      -6.1549      2.00000
     69      -5.9481      2.00000
     70      -5.8949      2.00000
     71      -5.7488      2.00000
     72      -5.6254      2.00000
     73      -5.5378      2.00000
     74      -3.8900      2.00000
     75      -3.8751      2.00000
     76      -3.7759      2.00000
     77      -3.7364      2.00000
     78      -1.9487      1.64035
     79      -1.3403      0.00000
     80      -1.1976      0.00000
     81      -1.0961      0.00000
     82      -1.0839      0.00000
     83      -0.0187      0.00000
     84       0.4770      0.00000
     85       0.9381      0.00000
     86       1.1858      0.00000
     87       1.2093      0.00000
     88       1.3635      0.00000
     89       1.3656      0.00000
     90       1.5137      0.00000
     91       2.0277      0.00000
     92       2.2495      0.00000
     93       2.5299      0.00000
     94       2.8622      0.00000
     95       3.3989      0.00000
     96       3.6112      0.00000
     97       3.8866      0.00000
     98       4.6727      0.00000

 k-point     3 :       0.0000    0.3333    0.0000
  band No.  band energies     occupation 
      1     -22.4469      2.00000
      2     -21.4181      2.00000
      3     -21.0966      2.00000
      4     -21.0836      2.00000
      5     -20.5253      2.00000
      6     -20.4297      2.00000
      7     -19.4397      2.00000
      8     -19.2249      2.00000
      9     -18.7874      2.00000
     10     -18.6576      2.00000
     11     -18.5548      2.00000
     12     -17.9984      2.00000
     13     -17.9087      2.00000
     14     -17.1213      2.00000
     15     -16.6996      2.00000
     16     -16.4896      2.00000
     17     -16.4550      2.00000
     18     -16.0334      2.00000
     19     -15.6885      2.00000
     20     -15.6112      2.00000
     21     -15.5572      2.00000
     22     -15.0776      2.00000
     23     -14.3224      2.00000
     24     -14.1415      2.00000
     25     -13.8615      2.00000
     26     -12.6989      2.00000
     27     -12.4457      2.00000
     28     -12.3887      2.00000
     29     -12.1226      2.00000
     30     -12.0457      2.00000
     31     -11.9762      2.00000
     32     -11.8061      2.00000
     33     -11.1381      2.00000
     34     -11.0365      2.00000
     35     -10.9672      2.00000
     36     -10.7265      2.00000
     37     -10.6225      2.00000
     38     -10.5050      2.00000
     39     -10.2977      2.00000
     40     -10.1275      2.00000
     41     -10.0281      2.00000
     42      -9.7832      2.00000
     43      -9.7253      2.00000
     44      -9.6552      2.00000
     45      -9.5652      2.00000
     46      -9.4520      2.00000
     47      -9.3265      2.00000
     48      -9.0188      2.00000
     49      -8.9921      2.00000
     50      -8.9693      2.00000
     51      -8.9395      2.00000
     52      -8.8510      2.00000
     53      -8.8213      2.00000
     54      -8.3310      2.00000
     55      -8.2195      2.00000
     56      -8.1475      2.00000
     57      -8.0729      2.00000
     58      -8.0411      2.00000
     59      -7.6989      2.00000
     60      -7.6238      2.00000
     61      -7.1883      2.00000
     62      -7.1470      2.00000
     63      -7.0967      2.00000
     64      -7.0117      2.00000
     65      -6.8218      2.00000
     66      -6.2988      2.00000
     67      -6.2216      2.00000
     68      -6.1809      2.00000
     69      -6.0817      2.00000
     70      -5.8928      2.00000
     71      -5.5826      2.00000
     72      -5.5409      2.00000
     73      -4.6972      2.00000
     74      -4.5695      2.00000
     75      -4.4491      2.00000
     76      -4.1269      2.00000
     77      -3.7324      2.00000
     78      -1.9349      1.40184
     79      -1.4306      0.00000
     80      -1.1176      0.00000
     81      -0.9261      0.00000
     82      -0.8805      0.00000
     83      -0.5210      0.00000
     84       0.1763      0.00000
     85       0.3725      0.00000
     86       1.2866      0.00000
     87       1.4015      0.00000
     88       1.5100      0.00000
     89       1.6100      0.00000
     90       1.7251      0.00000
     91       1.8925      0.00000
     92       2.1318      0.00000
     93       2.2433      0.00000
     94       2.3547      0.00000
     95       2.5191      0.00000
     96       2.7110      0.00000
     97       3.0593      0.00000
     98       4.7804      0.00000

 k-point     4 :       0.5000    0.3333    0.0000
  band No.  band energies     occupation 
      1     -22.4412      2.00000
      2     -21.4599      2.00000
      3     -21.2783      2.00000
      4     -20.8053      2.00000
      5     -20.4495      2.00000
      6     -20.3177      2.00000
      7     -19.7548      2.00000
      8     -19.6544      2.00000
      9     -18.8547      2.00000
     10     -18.2552      2.00000
     11     -18.0055      2.00000
     12     -17.8176      2.00000
     13     -17.4164      2.00000
     14     -17.2988      2.00000
     15     -17.2109      2.00000
     16     -17.1572      2.00000
     17     -16.9066      2.00000
     18     -16.4757      2.00000
     19     -15.3255      2.00000
     20     -15.1945      2.00000
     21     -14.8311      2.00000
     22     -14.5977      2.00000
     23     -14.2571      2.00000
     24     -14.0708      2.00000
     25     -13.7763      2.00000
     26     -13.6829      2.00000
     27     -13.1949      2.00000
     28     -12.9102      2.00000
     29     -12.2976      2.00000
     30     -11.6134      2.00000
     31     -11.3603      2.00000
     32     -11.2687      2.00000
     33     -11.2295      2.00000
     34     -11.0443      2.00000
     35     -10.9384      2.00000
     36     -10.7877      2.00000
     37     -10.6157      2.00000
     38     -10.3635      2.00000
     39     -10.2912      2.00000
     40     -10.0803      2.00000
     41      -9.8073      2.00000
     42      -9.7721      2.00000
     43      -9.6708      2.00000
     44      -9.6104      2.00000
     45      -9.4532      2.00000
     46      -9.4464      2.00000
     47      -9.4132      2.00000
     48      -9.1065      2.00000
     49      -9.0263      2.00000
     50      -8.9580      2.00000
     51      -8.8019      2.00000
     52      -8.7899      2.00000
     53      -8.7055      2.00000
     54      -8.6846      2.00000
     55      -8.6651      2.00000
     56      -8.2169      2.00000
     57      -8.2081      2.00000
     58      -8.1829      2.00000
     59      -8.0734      2.00000
     60      -7.4233      2.00000
     61      -7.3234      2.00000
     62      -7.1421      2.00000
     63      -6.9942      2.00000
     64      -6.8604      2.00000
     65      -6.8306      2.00000
     66      -6.3152      2.00000
     67      -6.1719      2.00000
     68      -6.1307      2.00000
     69      -5.8246      2.00000
     70      -5.5768      2.00000
     71      -5.3207      2.00000
     72      -5.0763      2.00000
     73      -5.0306      2.00000
     74      -4.7932      2.00000
     75      -4.5934      2.00000
     76      -4.4014      2.00000
     77      -4.1038      2.00000
     78      -1.9338      1.37921
     79      -1.1076      0.00000
     80      -0.8152      0.00000
     81      -0.5619      0.00000
     82      -0.4396      0.00000
     83      -0.3824      0.00000
     84      -0.0941      0.00000
     85       0.0713      0.00000
     86       0.3907      0.00000
     87       0.9507      0.00000
     88       1.2937      0.00000
     89       1.4578      0.00000
     90       1.5371      0.00000
     91       2.0424      0.00000
     92       2.1807      0.00000
     93       2.4592      0.00000
     94       3.0590      0.00000
     95       3.2575      0.00000
     96       3.5219      0.00000
     97       4.2342      0.00000
     98       4.9796      0.00000


--------------------------------------------------------------------------------------------------------


 soft charge-density along one line, spin component           1
         0         1         2         3         4         5         6         7         8         9
 total charge-density along one line
 
 pseudopotential strength for first ion, spin component:           1
 10.186  13.545   0.000  -0.000   0.000  -0.000   0.000  -0.000
 13.545  18.010   0.000  -0.000   0.000  -0.000   0.000  -0.000
  0.000   0.000  -4.318  -0.000  -0.000   8.444   0.000   0.000
 -0.000  -0.000  -0.000  -4.310   0.000   0.000   8.434  -0.000
  0.000   0.000  -0.000   0.000  -4.317   0.000  -0.000   8.444
 -0.000  -0.000   8.444   0.000   0.000 -18.651   0.000  -0.000
  0.000   0.000   0.000   8.434  -0.000   0.000 -18.640   0.000
 -0.000  -0.000   0.000  -0.000   8.444  -0.000   0.000 -18.650
 total augmentation occupancy for first ion, spin component:           1
  8.182  -3.638  -0.002  -0.000  -0.001  -0.000  -0.000   0.000
 -3.638   1.674   0.001   0.001  -0.001   0.000   0.000  -0.000
 -0.002   0.001   1.821   0.000  -0.001   0.168  -0.000   0.000
 -0.000   0.001   0.000   1.200   0.000  -0.000   0.071  -0.000
 -0.001  -0.001  -0.001   0.000   1.823   0.000  -0.000   0.167
 -0.000   0.000   0.168  -0.000   0.000   0.017  -0.000   0.000
 -0.000   0.000  -0.000   0.071  -0.000  -0.000   0.005  -0.000
  0.000  -0.000   0.000  -0.000   0.167   0.000  -0.000   0.017


------------------------ aborting loop because EDIFF is reached ----------------------------------------


    CHARGE:  cpu time    0.0321: real time    0.0321
    FORLOC:  cpu time    0.0053: real time    0.0053
    FORNL :  cpu time    0.1291: real time    0.1291
    STRESS:  cpu time    0.3801: real time    0.3800
    FORCOR:  cpu time    0.0391: real time    0.0393
    FORHAR:  cpu time    0.0144: real time    0.0144
    MIXING:  cpu time    0.0022: real time    0.0022
    OFIELD:  cpu time    0.0001: real time    0.0001

  FORCE on cell =-STRESS in cart. coord.  units (eV):
  Direction    XX          YY          ZZ          XY          YZ          ZX
  --------------------------------------------------------------------------------------
  Alpha Z    96.04795    96.04795    96.04795
  Ewald   21755.69847 21963.29680-26891.16612   -32.59976     2.46837     4.28646
  Hartree 21752.44639 21930.83607-20825.29595   -12.91718     0.84310     1.47529
  E(xc)    -609.22932  -609.17899  -628.31910    -0.03871     0.00321     0.00562
  Local  -45097.32882-45480.55603 45835.35251    42.88883    -3.03109    -5.27341
  n-local  -160.01285  -159.61266  -148.03914    -0.38944     0.02889     0.05530
  augment    29.04742    28.37121    24.60040     0.57889    -0.07226    -0.12219
  Kinetic  2247.03686  2246.16673  2562.61502     0.24912    -0.00069     0.00170
  Fock        0.00000     0.00000     0.00000     0.00000     0.00000     0.00000
  -------------------------------------------------------------------------------------
  Total      13.70610    15.37108    25.79557    -2.22824     0.23954     0.42875
  in kB      15.51890    17.40410    29.20736    -2.52296     0.27122     0.48546
  external pressure =       20.71 kB  Pullay stress =        0.00 kB


 VOLUME and BASIS-vectors are now :
 -----------------------------------------------------------------------------
  energy-cutoff  :      500.00
  volume of cell :     1415.02
      direct lattice vectors                 reciprocal lattice vectors
    12.782500267  0.000000000  0.000000000     0.078231956  0.000000000  0.000000000
     0.000000000  7.380000114  0.000000000     0.000000000  0.135501353  0.000000000
     0.000000000  0.000000000 15.000000000     0.000000000  0.000000000  0.066666667

  length of vectors
    12.782500267  7.380000114 15.000000000     0.078231956  0.135501353  0.066666667


 FORCES acting on ions
    electron-ion (+dipol)            ewald-force                    non-local-force                 convergence-correction
 -----------------------------------------------------------------------------------------------
   0.178E+02 0.300E+01 0.100E+02   -.179E+02 -.311E+01 -.100E+02   0.167E+00 0.664E-01 -.221E-01   -.186E-04 -.750E-05 0.221E-04
   -.336E+01 0.621E+00 0.703E+01   0.347E+01 -.630E+00 -.702E+01   -.407E-01 0.459E-02 -.117E-01   0.103E-04 -.863E-05 0.216E-04
   0.312E+01 0.127E+01 0.728E+01   -.321E+01 -.130E+01 -.727E+01   0.360E-01 0.244E-02 -.101E-01   -.614E-05 -.235E-04 0.205E-04
   0.209E+02 0.258E+01 0.116E+02   -.212E+02 -.259E+01 -.116E+02   0.185E+00 0.257E-01 -.274E-01   -.164E-04 -.624E-05 0.227E-04
   0.185E+02 0.724E+02 0.757E+02   -.193E+02 -.744E+02 -.769E+02   0.449E+00 0.113E+01 0.592E+00   -.226E-05 0.209E-05 0.575E-04
   0.286E+02 0.773E+01 0.198E+02   -.288E+02 -.787E+01 -.197E+02   0.421E+00 0.125E+00 -.280E-01   -.381E-06 -.602E-05 0.315E-04
   0.473E+02 0.342E+02 0.420E+02   -.479E+02 -.346E+02 -.422E+02   0.533E+00 0.306E+00 0.202E+00   0.242E-04 -.233E-05 0.450E-04
   -.672E+01 0.216E+02 0.348E+02   0.701E+01 -.220E+02 -.347E+02   -.213E+00 0.341E+00 -.479E-02   -.354E-05 0.163E-04 0.461E-04
   -.264E+02 0.599E+01 0.138E+02   0.267E+02 -.603E+01 -.138E+02   -.313E+00 0.831E-01 -.304E-01   0.797E-05 -.923E-05 0.263E-04
   -.272E+02 0.129E+02 0.258E+02   0.274E+02 -.130E+02 -.259E+02   -.228E+00 0.101E+00 0.604E-01   -.569E-06 0.885E-05 0.372E-04
   -.430E+02 0.202E+02 0.292E+02   0.435E+02 -.207E+02 -.292E+02   -.533E+00 0.411E+00 0.723E-02   -.642E-05 0.647E-05 0.390E-04
   -.159E+02 0.148E+01 0.934E+01   0.160E+02 -.153E+01 -.933E+01   -.168E+00 0.259E-01 -.136E-01   0.250E-04 -.575E-06 0.220E-04
   0.205E+02 -.152E+01 0.110E+02   -.207E+02 0.156E+01 -.110E+02   0.107E+00 -.246E-01 -.126E-01   -.212E-05 0.717E-05 0.230E-04
   -.416E+01 0.645E+00 0.761E+01   0.427E+01 -.670E+00 -.760E+01   -.683E-01 0.312E-01 -.959E-02   0.671E-05 -.136E-04 0.198E-04
   0.347E+01 -.607E+00 0.757E+01   -.357E+01 0.632E+00 -.756E+01   0.866E-01 -.992E-02 -.991E-02   -.275E-05 0.127E-04 0.199E-04
   0.310E+02 0.311E+01 0.156E+02   -.314E+02 -.312E+01 -.155E+02   0.416E+00 0.240E-01 -.280E-01   -.135E-04 -.108E-05 0.276E-04
   0.542E+02 -.786E+02 0.216E+03   -.574E+02 0.835E+02 -.226E+03   0.947E+00 -.140E+01 0.272E+01   -.157E-04 0.121E-04 0.734E-04
   0.628E+02 0.122E+02 0.404E+02   -.636E+02 -.125E+02 -.406E+02   0.610E+00 0.215E+00 0.212E+00   0.134E-04 0.173E-04 0.437E-04
   0.848E+02 -.243E+02 0.737E+02   -.870E+02 0.247E+02 -.749E+02   0.132E+01 -.270E+00 0.598E+00   0.505E-05 0.867E-05 0.560E-04
   -.450E+02 0.837E+02 0.216E+03   0.477E+02 -.888E+02 -.226E+03   -.799E+00 0.150E+01 0.273E+01   0.549E-05 -.151E-04 0.743E-04
   -.322E+02 -.314E+01 0.162E+02   0.326E+02 0.315E+01 -.162E+02   -.381E+00 -.465E-01 -.316E-01   0.138E-04 0.241E-05 0.290E-04
   -.857E+02 0.272E+02 0.772E+02   0.880E+02 -.278E+02 -.785E+02   -.134E+01 0.300E+00 0.705E+00   -.558E-05 -.852E-05 0.574E-04
   -.652E+02 -.124E+02 0.429E+02   0.661E+02 0.127E+02 -.431E+02   -.649E+00 -.233E+00 0.238E+00   -.117E-04 -.138E-04 0.458E-04
   -.214E+02 0.169E+01 0.113E+02   0.215E+02 -.174E+01 -.113E+02   -.162E+00 0.252E-01 -.122E-01   0.433E-05 -.742E-05 0.235E-04
   0.154E+02 -.150E+01 0.918E+01   -.155E+02 0.155E+01 -.917E+01   0.162E+00 -.453E-01 -.133E-01   -.218E-04 0.108E-05 0.215E-04
   -.377E+01 -.128E+01 0.733E+01   0.387E+01 0.130E+01 -.732E+01   -.396E-01 -.392E-01 -.101E-01   0.833E-05 0.230E-04 0.208E-04
   0.279E+01 -.655E+00 0.700E+01   -.289E+01 0.667E+00 -.699E+01   0.231E-01 0.108E-01 -.116E-01   -.955E-05 0.100E-04 0.216E-04
   0.258E+02 -.565E+01 0.135E+02   -.261E+02 0.568E+01 -.135E+02   0.314E+00 -.440E-01 -.281E-01   -.602E-05 0.684E-05 0.257E-04
   0.822E+01 -.229E+02 0.351E+02   -.855E+01 0.232E+02 -.351E+02   0.268E+00 -.353E+00 -.910E-02   -.447E-05 -.116E-04 0.473E-04
   0.430E+02 -.193E+02 0.285E+02   -.434E+02 0.197E+02 -.285E+02   0.529E+00 -.353E+00 0.141E-01   0.748E-05 -.956E-05 0.389E-04
   0.278E+02 -.132E+02 0.255E+02   -.281E+02 0.134E+02 -.256E+02   0.198E+00 -.105E+00 0.603E-01   -.435E-06 -.763E-05 0.374E-04
   -.161E+02 -.751E+02 0.791E+02   0.167E+02 0.772E+02 -.804E+02   -.408E+00 -.122E+01 0.700E+00   -.311E-05 -.377E-05 0.599E-04
   -.215E+02 -.290E+01 0.119E+02   0.218E+02 0.290E+01 -.119E+02   -.197E+00 -.428E-01 -.281E-01   0.186E-04 0.739E-05 0.236E-04
   -.484E+02 -.364E+02 0.444E+02   0.491E+02 0.368E+02 -.447E+02   -.547E+00 -.313E+00 0.229E+00   -.201E-04 0.108E-05 0.477E-04
   -.289E+02 -.860E+01 0.204E+02   0.292E+02 0.878E+01 -.204E+02   -.369E+00 -.166E+00 -.312E-01   0.891E-06 0.555E-05 0.329E-04
   -.186E+02 -.316E+01 0.103E+02   0.187E+02 0.326E+01 -.103E+02   -.173E+00 -.477E-01 -.228E-01   0.197E-04 0.706E-05 0.229E-04
   -.236E+01 -.137E+01 -.129E+04   0.283E+01 0.163E+01 0.134E+04   -.197E+00 -.102E+00 -.284E+02   -.449E-05 0.190E-05 0.207E-03
 -----------------------------------------------------------------------------------------------
   0.163E+00 0.845E-01 0.197E+02   -.355E-13 -.411E-13 0.000E+00   -.592E-01 -.840E-01 -.197E+02   -.448E-05 0.188E-05 0.149E-02
 
 
 POSITION                                       TOTAL-FORCE (eV/Angst)
 -----------------------------------------------------------------------------------
      2.13046      1.23002      3.75000         0.055683     -0.036978     -0.004688
      0.00000      0.00000      3.75000         0.062079     -0.004657     -0.000106
      0.71020      1.23002      3.75000        -0.059605     -0.022932      0.000131
      2.84053      0.00000      3.75000        -0.097523      0.020212     -0.005537
      6.39125      1.23002      3.75000        -0.271314     -0.869695     -0.582058
      4.26079      0.00000      3.75000         0.144841     -0.022739      0.011984
      4.97099      1.23002      3.75000        -0.119543     -0.101817     -0.009583
      7.10145      0.00000      3.75000         0.076888     -0.000293      0.017942
     10.65204      1.23002      3.75000         0.029728      0.042283      0.005035
      8.52171      0.00000      3.75000        -0.015984     -0.048466      0.016420
      9.23178      1.23002      3.75000        -0.046457     -0.022590      0.008530
     11.36224      0.00000      3.75000        -0.083146     -0.021079     -0.002768
      2.13046      3.69000      3.75000        -0.019108      0.018092     -0.002416
      0.00000      2.45998      3.75000         0.040680      0.006583      0.001317
      0.71020      3.69000      3.75000        -0.016963      0.014575      0.001291
      2.84053      2.45998      3.75000         0.014607      0.011752      0.010183
      6.39125      3.69000      3.75000        -2.259066      3.463437     -7.334156
      4.26079      2.45998      3.75000        -0.138187     -0.070336     -0.004940
      4.97099      3.69000      3.75000        -0.857402      0.192968     -0.576376
      7.10145      2.45998      3.75000         1.868751     -3.659450     -7.319490
     10.65204      3.69000      3.75000         0.043932     -0.032461      0.009567
      8.52171      2.45998      3.75000         0.901450     -0.247263     -0.605082
      9.23178      3.69000      3.75000         0.161578      0.067024     -0.020742
     11.36224      2.45998      3.75000        -0.032244     -0.019300     -0.001762
      2.13046      6.14998      3.75000         0.079271      0.003654     -0.002697
      0.00000      4.92002      3.75000         0.059890     -0.016197      0.000176
      0.71020      6.14998      3.75000        -0.078317      0.022389     -0.000028
      2.84053      4.92002      3.75000        -0.026433     -0.009450      0.004829
      6.39125      6.14998      3.75000        -0.057595      0.029759      0.013249
      4.26079      4.92002      3.75000         0.058918      0.045802      0.013241
      4.97099      6.14998      3.75000        -0.038897      0.045923      0.016130
      7.10145      4.92002      3.75000         0.267583      0.893024     -0.612248
     10.65204      6.14998      3.75000         0.086813     -0.033559     -0.005055
      8.52171      4.92002      3.75000         0.136612      0.141067     -0.024986
      9.23178      6.14998      3.75000        -0.082758      0.006338      0.011550
     11.36224      4.92002      3.75000        -0.060191      0.055723     -0.004403
      6.77920      3.09429      5.26455         0.271430      0.158657     16.977544
 -----------------------------------------------------------------------------------
    total drift:                                0.103999      0.000497      0.001741


--------------------------------------------------------------------------------------------------------


  FREE ENERGIE OF THE ION-ELECTRON SYSTEM (eV)
  ---------------------------------------------------
  free  energy   TOTEN  =      -326.42264948 eV

  energy  without entropy=     -326.39850573  energy(sigma->0) =     -326.41057760
 


--------------------------------------------------------------------------------------------------------


    POTLOK:  cpu time    0.0426: real time    0.0431


--------------------------------------------------------------------------------------------------------


--------------------------------------------------------------------------------------------------------


    WAVPRE:  cpu time    0.0121: real time    0.0203
    FEWALD:  cpu time    0.0006: real time    0.0007
    GENKIN:  cpu time    0.0049: real time    0.0049

 real space projection operators:
  total allocation   :       1799.83 KBytes
  max/ min on nodes  :        460.73        440.14

    ORTHCH:  cpu time    0.0898: real time    0.0901
     LOOP+:  cpu time   19.2347: real time   19.3813


--------------------------------------- Iteration      2(   1)  ---------------------------------------


    POTLOK:  cpu time    0.0390: real time    0.0414
    SETDIJ:  cpu time    0.0028: real time    0.0027
     EDDAV:  cpu time    1.1103: real time    1.1106
       DOS:  cpu time    0.0005: real time    0.0005
    CHARGE:  cpu time    0.0328: real time    0.0328
    MIXING:  cpu time    0.0009: real time    0.0009
    --------------------------------------------
      LOOP:  cpu time    1.1864: real time    1.1890

 eigenvalue-minimisations  :   994
 total energy-change (2. order) : 0.1602929E+02  (-0.3730930E+03)
 number of electron     155.9999922 magnetization 
 augmentation part       11.4052177 magnetization 

 Broyden mixing:
  rms(total) = 0.16547E+01    rms(broyden)= 0.16546E+01
  rms(prec ) = 0.16919E+01
  weight for this iteration     100.00

 Free energy of the ion-electron system (eV)
  ---------------------------------------------------
  alpha Z        PSCENC =        96.04795369
  Ewald energy   TEWEN  =     16147.80455147
  -Hartree energ DENC   =    -22163.33747759
  -exchange      EXHF   =         0.00000000
  -V(xc)+E(xc)   XCENC  =       552.36304947
  PAW double counting   =     17163.98702674   -17370.66388400
  entropy T*S    EENTRO =        -0.00850123
  eigenvalues    EBANDS =     -1782.76083756
  atomic energy  EATOM  =      7046.17475994
  Solvation  Ediel_sol  =         0.00000000
  ---------------------------------------------------
  free energy    TOTEN  =      -310.39335906 eV

  energy without entropy =     -310.38485783  energy(sigma->0) =     -310.38910845


--------------------------------------------------------------------------------------------------------


--------------------------------------- Iteration      2(   2)  ---------------------------------------


    POTLOK:  cpu time    0.0408: real time    0.0408
    SETDIJ:  cpu time    0.0023: real time    0.0023
    EDDIAG:  cpu time    0.2009: real time    0.2008
  RMM-DIIS:  cpu time    0.3839: real time    0.3840
    ORTHCH:  cpu time    0.0479: real time    0.0479
       DOS:  cpu time    0.0004: real time    0.0004
    CHARGE:  cpu time    0.0325: real time    0.0325
    MIXING:  cpu time    0.0010: real time    0.0009
    --------------------------------------------
      LOOP:  cpu time    0.7095: real time    0.7095

 eigenvalue-minimisations  :   807
 total energy-change (2. order) :-0.1829930E+02  (-0.1928591E+02)
 number of electron     155.9999918 magnetization 
 augmentation part       11.2680266 magnetization 

 Broyden mixing:
  rms(total) = 0.11840E+01    rms(broyden)= 0.11840E+01
  rms(prec ) = 0.12129E+01
  weight for this iteration     100.00

 eigenvalues of (default mixing * dielectric matrix)
  average eigenvalue GAMMA=   0.6365
  0.6365

 Free energy of the ion-electron system (eV)
  ---------------------------------------------------
  alpha Z        PSCENC =        96.04795369
  Ewald energy   TEWEN  =     16147.80455147
  -Hartree energ DENC   =    -22164.99560976
  -exchange      EXHF   =         0.00000000
  -V(xc)+E(xc)   XCENC  =       552.01842335
  PAW double counting   =     18040.02753904   -18251.54353611
  entropy T*S    EENTRO =        -0.00005233
  eigenvalues    EBANDS =     -1794.22668811
  atomic energy  EATOM  =      7046.17475994
  Solvation  Ediel_sol  =         0.00000000
  ---------------------------------------------------
  free energy    TOTEN  =      -328.69265883 eV

  energy without entropy =     -328.69260650  energy(sigma->0) =     -328.69263267


--------------------------------------------------------------------------------------------------------


--------------------------------------- Iteration      2(   3)  ---------------------------------------


    POTLOK:  cpu time    0.0368: real time    0.0405
    SETDIJ:  cpu time    0.0023: real time    0.0023
    EDDIAG:  cpu time    0.2002: real time    0.2002
  RMM-DIIS:  cpu time    0.3884: real time    0.3885
    ORTHCH:  cpu time    0.0473: real time    0.0472
       DOS:  cpu time    0.0008: real time    0.0008
    CHARGE:  cpu time    0.0325: real time    0.0325
    MIXING:  cpu time    0.0009: real time    0.0009
    --------------------------------------------
      LOOP:  cpu time    0.7092: real time    0.7128

 eigenvalue-minimisations  :   833
 total energy-change (2. order) :-0.2535789E+00  (-0.1253758E+01)
 number of electron     155.9999915 magnetization 
 augmentation part       11.4023706 magnetization 

 Broyden mixing:
  rms(total) = 0.10523E+01    rms(broyden)= 0.10523E+01
  rms(prec ) = 0.10783E+01
  weight for this iteration     100.00

 eigenvalues of (default mixing * dielectric matrix)
  average eigenvalue GAMMA=   1.1121
  1.1121  1.1121

 Free energy of the ion-electron system (eV)
  ---------------------------------------------------
  alpha Z        PSCENC =        96.04795369
  Ewald energy   TEWEN  =     16147.80455147
  -Hartree energ DENC   =    -22170.20718316
  -exchange      EXHF   =         0.00000000
  -V(xc)+E(xc)   XCENC  =       552.15208836
  PAW double counting   =     17791.48745064   -17999.46400714
  entropy T*S    EENTRO =        -0.00841157
  eigenvalues    EBANDS =     -1792.93343994
  atomic energy  EATOM  =      7046.17475994
  Solvation  Ediel_sol  =         0.00000000
  ---------------------------------------------------
  free energy    TOTEN  =      -328.94623769 eV

  energy without entropy =     -328.93782612  energy(sigma->0) =     -328.94203191


--------------------------------------------------------------------------------------------------------


--------------------------------------- Iteration      2(   4)  ---------------------------------------


    POTLOK:  cpu time    0.0370: real time    0.0406
    SETDIJ:  cpu time    0.0022: real time    0.0022
    EDDIAG:  cpu time    0.2008: real time    0.2008
  RMM-DIIS:  cpu time    0.3886: real time    0.3884
    ORTHCH:  cpu time    0.0483: real time    0.0483
       DOS:  cpu time    0.0010: real time    0.0006
    CHARGE:  cpu time    0.0322: real time    0.0326
    MIXING:  cpu time    0.0010: real time    0.0010
    --------------------------------------------
      LOOP:  cpu time    0.7111: real time    0.7144

 eigenvalue-minimisations  :   844
 total energy-change (2. order) : 0.5647113E-01  (-0.2863507E+00)
 number of electron     155.9999915 magnetization 
 augmentation part       11.3955356 magnetization 

 Broyden mixing:
  rms(total) = 0.69648E+00    rms(broyden)= 0.69647E+00
  rms(prec ) = 0.70666E+00
  weight for this iteration     100.00

 eigenvalues of (default mixing * dielectric matrix)
  average eigenvalue GAMMA=   1.4162
  2.3607  1.1900  0.6980

 Free energy of the ion-electron system (eV)
  ---------------------------------------------------
  alpha Z        PSCENC =        96.04795369
  Ewald energy   TEWEN  =     16147.80455147
  -Hartree energ DENC   =    -22190.47742355
  -exchange      EXHF   =         0.00000000
  -V(xc)+E(xc)   XCENC  =       552.87992859
  PAW double counting   =     17462.91662174   -17669.68667834
  entropy T*S    EENTRO =        -0.00858212
  eigenvalues    EBANDS =     -1774.54089799
  atomic energy  EATOM  =      7046.17475994
  Solvation  Ediel_sol  =         0.00000000
  ---------------------------------------------------
  free energy    TOTEN  =      -328.88976656 eV

  energy without entropy =     -328.88118444  energy(sigma->0) =     -328.88547550


--------------------------------------------------------------------------------------------------------


--------------------------------------- Iteration      2(   5)  ---------------------------------------


    POTLOK:  cpu time    0.0373: real time    0.0412
    SETDIJ:  cpu time    0.0023: real time    0.0023
    EDDIAG:  cpu time    0.2016: real time    0.2022
  RMM-DIIS:  cpu time    0.3695: real time    0.3706
    ORTHCH:  cpu time    0.0479: real time    0.0479
       DOS:  cpu time    0.0005: real time    0.0005
    CHARGE:  cpu time    0.0326: real time    0.0327
    MIXING:  cpu time    0.0010: real time    0.0010
    --------------------------------------------
      LOOP:  cpu time    0.6926: real time    0.6984

 eigenvalue-minimisations  :   786
 total energy-change (2. order) :-0.9858884E-01  (-0.1249595E+00)
 number of electron     155.9999915 magnetization 
 augmentation part       11.4246402 magnetization 

 Broyden mixing:
  rms(total) = 0.24080E+00    rms(broyden)= 0.24077E+00
  rms(prec ) = 0.30090E+00
  weight for this iteration     100.00

 eigenvalues of (default mixing * dielectric matrix)
  average eigenvalue GAMMA=   1.3099
  2.1901  1.0693  1.0693  0.9108

 Free energy of the ion-electron system (eV)
  ---------------------------------------------------
  alpha Z        PSCENC =        96.04795369
  Ewald energy   TEWEN  =     16147.80455147
  -Hartree energ DENC   =    -22221.87854483
  -exchange      EXHF   =         0.00000000
  -V(xc)+E(xc)   XCENC  =       553.96625688
  PAW double counting   =     16955.93417519   -17157.88731790
  entropy T*S    EENTRO =        -0.00890686
  eigenvalues    EBANDS =     -1749.14128298
  atomic energy  EATOM  =      7046.17475994
  Solvation  Ediel_sol  =         0.00000000
  ---------------------------------------------------
  free energy    TOTEN  =      -328.98835540 eV

  energy without entropy =     -328.97944854  energy(sigma->0) =     -328.98390197


--------------------------------------------------------------------------------------------------------


--------------------------------------- Iteration      2(   6)  ---------------------------------------


    POTLOK:  cpu time    0.0544: real time    0.0583
    SETDIJ:  cpu time    0.0023: real time    0.0023
    EDDIAG:  cpu time    0.2164: real time    0.2184
  RMM-DIIS:  cpu time    0.3753: real time    0.3752
    ORTHCH:  cpu time    0.0479: real time    0.0479
       DOS:  cpu time    0.0005: real time    0.0005
    CHARGE:  cpu time    0.0325: real time    0.0325
    MIXING:  cpu time    0.0011: real time    0.0011
    --------------------------------------------
      LOOP:  cpu time    0.7304: real time    0.7362

 eigenvalue-minimisations  :   804
 total energy-change (2. order) : 0.2311774E+00  (-0.4302467E-01)
 number of electron     155.9999915 magnetization 
 augmentation part       11.4338309 magnetization 

 Broyden mixing:
  rms(total) = 0.54407E-01    rms(broyden)= 0.54335E-01
  rms(prec ) = 0.63968E-01
  weight for this iteration     100.00

 eigenvalues of (default mixing * dielectric matrix)
  average eigenvalue GAMMA=   1.3160
  2.1687  1.2070  1.2070  1.1746  0.8230

 Free energy of the ion-electron system (eV)
  ---------------------------------------------------
  alpha Z        PSCENC =        96.04795369
  Ewald energy   TEWEN  =     16147.80455147
  -Hartree energ DENC   =    -22219.37506471
  -exchange      EXHF   =         0.00000000
  -V(xc)+E(xc)   XCENC  =       553.77996753
  PAW double counting   =     17015.98589504   -17218.04656266
  entropy T*S    EENTRO =        -0.00859899
  eigenvalues    EBANDS =     -1751.12007934
  atomic energy  EATOM  =      7046.17475994
  Solvation  Ediel_sol  =         0.00000000
  ---------------------------------------------------
  free energy    TOTEN  =      -328.75717804 eV

  energy without entropy =     -328.74857904  energy(sigma->0) =     -328.75287854


--------------------------------------------------------------------------------------------------------


--------------------------------------- Iteration      2(   7)  ---------------------------------------


    POTLOK:  cpu time    0.0373: real time    0.0413
    SETDIJ:  cpu time    0.0022: real time    0.0023
    EDDIAG:  cpu time    0.1999: real time    0.2024
  RMM-DIIS:  cpu time    0.4390: real time    0.4458
    ORTHCH:  cpu time    0.0471: real time    0.0476
       DOS:  cpu time    0.0005: real time    0.0005
    CHARGE:  cpu time    0.0345: real time    0.0349
    MIXING:  cpu time    0.0011: real time    0.0012
    --------------------------------------------
      LOOP:  cpu time    0.7616: real time    0.7759

 eigenvalue-minimisations  :   955
 total energy-change (2. order) :-0.1072733E-02  (-0.6948659E-02)
 number of electron     155.9999915 magnetization 
 augmentation part       11.4364651 magnetization 

 Broyden mixing:
  rms(total) = 0.24744E-01    rms(broyden)= 0.24713E-01
  rms(prec ) = 0.27784E-01
  weight for this iteration     100.00

 eigenvalues of (default mixing * dielectric matrix)
  average eigenvalue GAMMA=   1.3810
  1.9518  1.9518  1.3198  1.3198  0.8715  0.8715

 Free energy of the ion-electron system (eV)
  ---------------------------------------------------
  alpha Z        PSCENC =        96.04795369
  Ewald energy   TEWEN  =     16147.80455147
  -Hartree energ DENC   =    -22219.61282087
  -exchange      EXHF   =         0.00000000
  -V(xc)+E(xc)   XCENC  =       553.71940812
  PAW double counting   =     17038.34019566   -17240.60729984
  entropy T*S    EENTRO =        -0.00855935
  eigenvalues    EBANDS =     -1750.61643959
  atomic energy  EATOM  =      7046.17475994
  Solvation  Ediel_sol  =         0.00000000
  ---------------------------------------------------
  free energy    TOTEN  =      -328.75825077 eV

  energy without entropy =     -328.74969142  energy(sigma->0) =     -328.75397110


--------------------------------------------------------------------------------------------------------


--------------------------------------- Iteration      2(   8)  ---------------------------------------


    POTLOK:  cpu time    0.0376: real time    0.0413
    SETDIJ:  cpu time    0.0023: real time    0.0022
    EDDIAG:  cpu time    0.2863: real time    0.2865
  RMM-DIIS:  cpu time    0.4071: real time    0.4072
    ORTHCH:  cpu time    0.0478: real time    0.0477
       DOS:  cpu time    0.0005: real time    0.0005
    CHARGE:  cpu time    0.0323: real time    0.0324
    MIXING:  cpu time    0.0012: real time    0.0012
    --------------------------------------------
      LOOP:  cpu time    0.8150: real time    0.8190

 eigenvalue-minimisations  :   816
 total energy-change (2. order) :-0.1012745E-02  (-0.5581915E-03)
 number of electron     155.9999915 magnetization 
 augmentation part       11.4365031 magnetization 

 Broyden mixing:
  rms(total) = 0.16108E-01    rms(broyden)= 0.16107E-01
  rms(prec ) = 0.20678E-01
  weight for this iteration     100.00

 eigenvalues of (default mixing * dielectric matrix)
  average eigenvalue GAMMA=   1.4362
  2.3995  2.3995  1.1907  1.1907  0.8229  1.0249  1.0249

 Free energy of the ion-electron system (eV)
  ---------------------------------------------------
  alpha Z        PSCENC =        96.04795369
  Ewald energy   TEWEN  =     16147.80455147
  -Hartree energ DENC   =    -22220.96993072
  -exchange      EXHF   =         0.00000000
  -V(xc)+E(xc)   XCENC  =       553.69957501
  PAW double counting   =     17048.62448791   -17251.12280054
  entropy T*S    EENTRO =        -0.00856946
  eigenvalues    EBANDS =     -1749.00929082
  atomic energy  EATOM  =      7046.17475994
  Solvation  Ediel_sol  =         0.00000000
  ---------------------------------------------------
  free energy    TOTEN  =      -328.75926351 eV

  energy without entropy =     -328.75069405  energy(sigma->0) =     -328.75497878


--------------------------------------------------------------------------------------------------------


--------------------------------------- Iteration      2(   9)  ---------------------------------------


    POTLOK:  cpu time    0.0375: real time    0.0417
    SETDIJ:  cpu time    0.0022: real time    0.0022
    EDDIAG:  cpu time    0.2009: real time    0.2009
  RMM-DIIS:  cpu time    0.3840: real time    0.3839
    ORTHCH:  cpu time    0.0479: real time    0.0480
       DOS:  cpu time    0.0006: real time    0.0006
    CHARGE:  cpu time    0.0325: real time    0.0325
    MIXING:  cpu time    0.0012: real time    0.0012
    --------------------------------------------
      LOOP:  cpu time    0.7068: real time    0.7109

 eigenvalue-minimisations  :   818
 total energy-change (2. order) : 0.2389318E-03  (-0.4223051E-03)
 number of electron     155.9999915 magnetization 
 augmentation part       11.4367194 magnetization 

 Broyden mixing:
  rms(total) = 0.69447E-02    rms(broyden)= 0.69384E-02
  rms(prec ) = 0.91512E-02
  weight for this iteration     100.00

 eigenvalues of (default mixing * dielectric matrix)
  average eigenvalue GAMMA=   1.4498
  2.4242  1.9938  1.9938  1.1853  1.1853  0.8541  0.8877  1.0741

 Free energy of the ion-electron system (eV)
  ---------------------------------------------------
  alpha Z        PSCENC =        96.04795369
  Ewald energy   TEWEN  =     16147.80455147
  -Hartree energ DENC   =    -22222.25770876
  -exchange      EXHF   =         0.00000000
  -V(xc)+E(xc)   XCENC  =       553.68782341
  PAW double counting   =     17055.46691161   -17258.12097821
  entropy T*S    EENTRO =        -0.00855368
  eigenvalues    EBANDS =     -1747.55378406
  atomic energy  EATOM  =      7046.17475994
  Solvation  Ediel_sol  =         0.00000000
  ---------------------------------------------------
  free energy    TOTEN  =      -328.75902458 eV

  energy without entropy =     -328.75047091  energy(sigma->0) =     -328.75474774


--------------------------------------------------------------------------------------------------------


--------------------------------------- Iteration      2(  10)  ---------------------------------------


    POTLOK:  cpu time    0.0409: real time    0.0412
    SETDIJ:  cpu time    0.0023: real time    0.0023
    EDDIAG:  cpu time    0.2001: real time    0.2000
  RMM-DIIS:  cpu time    0.3859: real time    0.3857
    ORTHCH:  cpu time    0.0476: real time    0.0475
       DOS:  cpu time    0.0008: real time    0.0008
    CHARGE:  cpu time    0.0326: real time    0.0326
    MIXING:  cpu time    0.0013: real time    0.0013
    --------------------------------------------
      LOOP:  cpu time    0.7114: real time    0.7114

 eigenvalue-minimisations  :   791
 total energy-change (2. order) :-0.3743308E-03  (-0.5409604E-04)
 number of electron     155.9999915 magnetization 
 augmentation part       11.4368109 magnetization 

 Broyden mixing:
  rms(total) = 0.35086E-02    rms(broyden)= 0.35083E-02
  rms(prec ) = 0.53324E-02
  weight for this iteration     100.00

 eigenvalues of (default mixing * dielectric matrix)
  average eigenvalue GAMMA=   1.4746
  2.6751  2.6751  1.1772  1.1772  1.2888  1.2888  0.8370  1.0762  1.0762

 Free energy of the ion-electron system (eV)
  ---------------------------------------------------
  alpha Z        PSCENC =        96.04795369
  Ewald energy   TEWEN  =     16147.80455147
  -Hartree energ DENC   =    -22224.11595952
  -exchange      EXHF   =         0.00000000
  -V(xc)+E(xc)   XCENC  =       553.71887542
  PAW double counting   =     17044.30047090   -17246.91278833
  entropy T*S    EENTRO =        -0.00856294
  eigenvalues    EBANDS =     -1745.76869955
  atomic energy  EATOM  =      7046.17475994
  Solvation  Ediel_sol  =         0.00000000
  ---------------------------------------------------
  free energy    TOTEN  =      -328.75939891 eV

  energy without entropy =     -328.75083598  energy(sigma->0) =     -328.75511745


--------------------------------------------------------------------------------------------------------


--------------------------------------- Iteration      2(  11)  ---------------------------------------


    POTLOK:  cpu time    0.0482: real time    0.0516
    SETDIJ:  cpu time    0.0022: real time    0.0023
    EDDIAG:  cpu time    0.2027: real time    0.2029
  RMM-DIIS:  cpu time    0.3723: real time    0.3721
    ORTHCH:  cpu time    0.0477: real time    0.0477
       DOS:  cpu time    0.0005: real time    0.0005
    CHARGE:  cpu time    0.0325: real time    0.0325
    MIXING:  cpu time    0.0014: real time    0.0014
    --------------------------------------------
      LOOP:  cpu time    0.7075: real time    0.7109

 eigenvalue-minimisations  :   787
 total energy-change (2. order) :-0.6638888E-03  (-0.2120385E-04)
 number of electron     155.9999915 magnetization 
 augmentation part       11.4365036 magnetization 

 Broyden mixing:
  rms(total) = 0.32586E-02    rms(broyden)= 0.32585E-02
  rms(prec ) = 0.39664E-02
  weight for this iteration     100.00

 eigenvalues of (default mixing * dielectric matrix)
  average eigenvalue GAMMA=   1.4943
  3.0730  2.3888  1.6754  1.6754  1.1790  1.1790  1.1488  0.8362  0.8934  0.8934

 Free energy of the ion-electron system (eV)
  ---------------------------------------------------
  alpha Z        PSCENC =        96.04795369
  Ewald energy   TEWEN  =     16147.80455147
  -Hartree energ DENC   =    -22226.06064619
  -exchange      EXHF   =         0.00000000
  -V(xc)+E(xc)   XCENC  =       553.72464993
  PAW double counting   =     17045.33869238   -17248.04026927
  entropy T*S    EENTRO =        -0.00856197
  eigenvalues    EBANDS =     -1743.74119279
  atomic energy  EATOM  =      7046.17475994
  Solvation  Ediel_sol  =         0.00000000
  ---------------------------------------------------
  free energy    TOTEN  =      -328.76006280 eV

  energy without entropy =     -328.75150084  energy(sigma->0) =     -328.75578182


--------------------------------------------------------------------------------------------------------


--------------------------------------- Iteration      2(  12)  ---------------------------------------


    POTLOK:  cpu time    0.0381: real time    0.0414
    SETDIJ:  cpu time    0.0023: real time    0.0023
    EDDIAG:  cpu time    0.2017: real time    0.2021
  RMM-DIIS:  cpu time    0.3695: real time    0.3708
    ORTHCH:  cpu time    0.0478: real time    0.0479
       DOS:  cpu time    0.0005: real time    0.0005
    CHARGE:  cpu time    0.0323: real time    0.0324
    MIXING:  cpu time    0.0014: real time    0.0014
    --------------------------------------------
      LOOP:  cpu time    0.6937: real time    0.6989

 eigenvalue-minimisations  :   789
 total energy-change (2. order) :-0.2820400E-03  (-0.5151556E-05)
 number of electron     155.9999915 magnetization 
 augmentation part       11.4365275 magnetization 

 Broyden mixing:
  rms(total) = 0.18466E-02    rms(broyden)= 0.18465E-02
  rms(prec ) = 0.24479E-02
  weight for this iteration     100.00

 eigenvalues of (default mixing * dielectric matrix)
  average eigenvalue GAMMA=   1.6650
  4.5203  2.4505  2.4505  1.3828  1.3828  1.1477  1.1477  0.8615  0.8615  1.0547
  1.0547

 Free energy of the ion-electron system (eV)
  ---------------------------------------------------
  alpha Z        PSCENC =        96.04795369
  Ewald energy   TEWEN  =     16147.80455147
  -Hartree energ DENC   =    -22227.05162269
  -exchange      EXHF   =         0.00000000
  -V(xc)+E(xc)   XCENC  =       553.73386498
  PAW double counting   =     17043.72247627   -17246.40036489
  entropy T*S    EENTRO =        -0.00856048
  eigenvalues    EBANDS =     -1742.78340314
  atomic energy  EATOM  =      7046.17475994
  Solvation  Ediel_sol  =         0.00000000
  ---------------------------------------------------
  free energy    TOTEN  =      -328.76034484 eV

  energy without entropy =     -328.75178436  energy(sigma->0) =     -328.75606460


--------------------------------------------------------------------------------------------------------


--------------------------------------- Iteration      2(  13)  ---------------------------------------


    POTLOK:  cpu time    0.0377: real time    0.0414
    SETDIJ:  cpu time    0.0022: real time    0.0022
    EDDIAG:  cpu time    0.1998: real time    0.2001
  RMM-DIIS:  cpu time    0.3653: real time    0.3666
    ORTHCH:  cpu time    0.0482: real time    0.0483
       DOS:  cpu time    0.0005: real time    0.0005
    CHARGE:  cpu time    0.0325: real time    0.0325
    MIXING:  cpu time    0.0015: real time    0.0015
    --------------------------------------------
      LOOP:  cpu time    0.6877: real time    0.6931

 eigenvalue-minimisations  :   784
 total energy-change (2. order) :-0.2100312E-03  (-0.5765776E-05)
 number of electron     155.9999915 magnetization 
 augmentation part       11.4364485 magnetization 

 Broyden mixing:
  rms(total) = 0.11186E-02    rms(broyden)= 0.11185E-02
  rms(prec ) = 0.14617E-02
  weight for this iteration     100.00

 eigenvalues of (default mixing * dielectric matrix)
  average eigenvalue GAMMA=   1.7269
  5.4470  2.5234  2.1592  2.1592  1.1938  1.1938  1.1933  1.1933  1.0145  0.8379
  0.9035  0.9035

 Free energy of the ion-electron system (eV)
  ---------------------------------------------------
  alpha Z        PSCENC =        96.04795369
  Ewald energy   TEWEN  =     16147.80455147
  -Hartree energ DENC   =    -22228.15910433
  -exchange      EXHF   =         0.00000000
  -V(xc)+E(xc)   XCENC  =       553.74431308
  PAW double counting   =     17041.77023260   -17244.42000574
  entropy T*S    EENTRO =        -0.00856105
  eigenvalues    EBANDS =     -1741.71469453
  atomic energy  EATOM  =      7046.17475994
  Solvation  Ediel_sol  =         0.00000000
  ---------------------------------------------------
  free energy    TOTEN  =      -328.76055487 eV

  energy without entropy =     -328.75199382  energy(sigma->0) =     -328.75627435


--------------------------------------------------------------------------------------------------------


--------------------------------------- Iteration      2(  14)  ---------------------------------------


    POTLOK:  cpu time    0.0375: real time    0.0415
    SETDIJ:  cpu time    0.0023: real time    0.0023
    EDDIAG:  cpu time    0.2008: real time    0.2014
  RMM-DIIS:  cpu time    0.3583: real time    0.3616
    ORTHCH:  cpu time    0.0475: real time    0.0475
       DOS:  cpu time    0.0007: real time    0.0007
    CHARGE:  cpu time    0.0339: real time    0.0340
    MIXING:  cpu time    0.0017: real time    0.0016
    --------------------------------------------
      LOOP:  cpu time    0.6826: real time    0.6907

 eigenvalue-minimisations  :   774
 total energy-change (2. order) :-0.1235025E-03  (-0.3288715E-05)
 number of electron     155.9999915 magnetization 
 augmentation part       11.4364503 magnetization 

 Broyden mixing:
  rms(total) = 0.92745E-03    rms(broyden)= 0.92722E-03
  rms(prec ) = 0.11604E-02
  weight for this iteration     100.00

 eigenvalues of (default mixing * dielectric matrix)
  average eigenvalue GAMMA=   1.7987
  6.1265  2.7925  2.6180  1.6811  1.6811  1.1785  1.1785  1.2279  1.2279  0.9682
  0.9682  0.8437  0.8910

 Free energy of the ion-electron system (eV)
  ---------------------------------------------------
  alpha Z        PSCENC =        96.04795369
  Ewald energy   TEWEN  =     16147.80455147
  -Hartree energ DENC   =    -22228.33704627
  -exchange      EXHF   =         0.00000000
  -V(xc)+E(xc)   XCENC  =       553.74080125
  PAW double counting   =     17043.94936947   -17246.60183055
  entropy T*S    EENTRO =        -0.00855933
  eigenvalues    EBANDS =     -1741.53067806
  atomic energy  EATOM  =      7046.17475994
  Solvation  Ediel_sol  =         0.00000000
  ---------------------------------------------------
  free energy    TOTEN  =      -328.76067838 eV

  energy without entropy =     -328.75211905  energy(sigma->0) =     -328.75639871


--------------------------------------------------------------------------------------------------------


--------------------------------------- Iteration      2(  15)  ---------------------------------------


    POTLOK:  cpu time    0.0377: real time    0.0413
    SETDIJ:  cpu time    0.0023: real time    0.0023
    EDDIAG:  cpu time    0.2002: real time    0.2007
  RMM-DIIS:  cpu time    0.3133: real time    0.3142
    ORTHCH:  cpu time    0.0479: real time    0.0480
       DOS:  cpu time    0.0005: real time    0.0005
    CHARGE:  cpu time    0.0323: real time    0.0324
    MIXING:  cpu time    0.0017: real time    0.0017
    --------------------------------------------
      LOOP:  cpu time    0.6361: real time    0.6410

 eigenvalue-minimisations  :   660
 total energy-change (2. order) :-0.1270776E-03  (-0.9081009E-06)
 number of electron     155.9999915 magnetization 
 augmentation part       11.4364813 magnetization 

 Broyden mixing:
  rms(total) = 0.42837E-03    rms(broyden)= 0.42833E-03
  rms(prec ) = 0.51303E-03
  weight for this iteration     100.00

 eigenvalues of (default mixing * dielectric matrix)
  average eigenvalue GAMMA=   1.8529
  6.5454  2.7356  2.7356  2.6980  1.6335  1.1775  1.1775  1.2190  1.2190  1.1552
  0.8448  0.8742  0.9628  0.9628

 Free energy of the ion-electron system (eV)
  ---------------------------------------------------
  alpha Z        PSCENC =        96.04795369
  Ewald energy   TEWEN  =     16147.80455147
  -Hartree energ DENC   =    -22228.51602188
  -exchange      EXHF   =         0.00000000
  -V(xc)+E(xc)   XCENC  =       553.74184398
  PAW double counting   =     17043.66782563   -17246.30978381
  entropy T*S    EENTRO =        -0.00856054
  eigenvalues    EBANDS =     -1741.36337394
  atomic energy  EATOM  =      7046.17475994
  Solvation  Ediel_sol  =         0.00000000
  ---------------------------------------------------
  free energy    TOTEN  =      -328.76080545 eV

  energy without entropy =     -328.75224492  energy(sigma->0) =     -328.75652518


--------------------------------------------------------------------------------------------------------


--------------------------------------- Iteration      2(  16)  ---------------------------------------


    POTLOK:  cpu time    0.0376: real time    0.0413
    SETDIJ:  cpu time    0.0023: real time    0.0023
    EDDIAG:  cpu time    0.2000: real time    0.2003
  RMM-DIIS:  cpu time    0.2708: real time    0.2733
    ORTHCH:  cpu time    0.0477: real time    0.0478
       DOS:  cpu time    0.0007: real time    0.0007
    CHARGE:  cpu time    0.0324: real time    0.0324
    MIXING:  cpu time    0.0018: real time    0.0017
    --------------------------------------------
      LOOP:  cpu time    0.5932: real time    0.5998

 eigenvalue-minimisations  :   556
 total energy-change (2. order) :-0.7037312E-04  (-0.4116704E-06)
 number of electron     155.9999915 magnetization 
 augmentation part       11.4364704 magnetization 

 Broyden mixing:
  rms(total) = 0.21946E-03    rms(broyden)= 0.21941E-03
  rms(prec ) = 0.27762E-03
  weight for this iteration     100.00

 eigenvalues of (default mixing * dielectric matrix)
  average eigenvalue GAMMA=   1.9448
  7.4090  4.0665  2.4450  2.4450  1.6869  1.6869  1.1779  1.1779  1.2330  1.2330
  0.9734  0.9734  0.9474  0.8365  0.8805

 Free energy of the ion-electron system (eV)
  ---------------------------------------------------
  alpha Z        PSCENC =        96.04795369
  Ewald energy   TEWEN  =     16147.80455147
  -Hartree energ DENC   =    -22228.56621850
  -exchange      EXHF   =         0.00000000
  -V(xc)+E(xc)   XCENC  =       553.74134929
  PAW double counting   =     17043.60305222   -17246.25049156
  entropy T*S    EENTRO =        -0.00856114
  eigenvalues    EBANDS =     -1741.30727122
  atomic energy  EATOM  =      7046.17475994
  Solvation  Ediel_sol  =         0.00000000
  ---------------------------------------------------
  free energy    TOTEN  =      -328.76087583 eV

  energy without entropy =     -328.75231468  energy(sigma->0) =     -328.75659526


--------------------------------------------------------------------------------------------------------


--------------------------------------- Iteration      2(  17)  ---------------------------------------


    POTLOK:  cpu time    0.0372: real time    0.0409
    SETDIJ:  cpu time    0.0023: real time    0.0023
    EDDIAG:  cpu time    0.2008: real time    0.2012
  RMM-DIIS:  cpu time    0.2396: real time    0.2402
    ORTHCH:  cpu time    0.0481: real time    0.0482
       DOS:  cpu time    0.0005: real time    0.0005
    CHARGE:  cpu time    0.0325: real time    0.0325
    MIXING:  cpu time    0.0018: real time    0.0018
    --------------------------------------------
      LOOP:  cpu time    0.5638: real time    0.5677

 eigenvalue-minimisations  :   469
 total energy-change (2. order) :-0.2524362E-04  (-0.1184674E-06)
 number of electron     155.9999915 magnetization 
 augmentation part       11.4364964 magnetization 

 Broyden mixing:
  rms(total) = 0.66733E-04    rms(broyden)= 0.66695E-04
  rms(prec ) = 0.96422E-04
  weight for this iteration     100.00

 eigenvalues of (default mixing * dielectric matrix)
  average eigenvalue GAMMA=   2.0239
  8.1162  4.5735  2.6020  2.6020  2.2363  1.1757  1.1757  1.3235  1.3235  1.3186
  1.3186  0.9794  0.9794  0.8370  0.9101  0.9101

 Free energy of the ion-electron system (eV)
  ---------------------------------------------------
  alpha Z        PSCENC =        96.04795369
  Ewald energy   TEWEN  =     16147.80455147
  -Hartree energ DENC   =    -22228.59152708
  -exchange      EXHF   =         0.00000000
  -V(xc)+E(xc)   XCENC  =       553.74118341
  PAW double counting   =     17043.57996464   -17246.22663487
  entropy T*S    EENTRO =        -0.00856064
  eigenvalues    EBANDS =     -1741.28259163
  atomic energy  EATOM  =      7046.17475994
  Solvation  Ediel_sol  =         0.00000000
  ---------------------------------------------------
  free energy    TOTEN  =      -328.76090107 eV

  energy without entropy =     -328.75234043  energy(sigma->0) =     -328.75662075


--------------------------------------------------------------------------------------------------------


--------------------------------------- Iteration      2(  18)  ---------------------------------------


    POTLOK:  cpu time    0.0368: real time    0.0410
    SETDIJ:  cpu time    0.0022: real time    0.0022
    EDDIAG:  cpu time    0.1995: real time    0.1999
  RMM-DIIS:  cpu time    0.2347: real time    0.2357
    ORTHCH:  cpu time    0.0487: real time    0.0488
       DOS:  cpu time    0.0005: real time    0.0005
    CHARGE:  cpu time    0.0322: real time    0.0323
    MIXING:  cpu time    0.0027: real time    0.0027
    --------------------------------------------
      LOOP:  cpu time    0.5565: real time    0.5631

 eigenvalue-minimisations  :   441
 total energy-change (2. order) :-0.1323825E-04  (-0.6434211E-07)
 number of electron     155.9999915 magnetization 
 augmentation part       11.4364755 magnetization 

 Broyden mixing:
  rms(total) = 0.69175E-04    rms(broyden)= 0.69171E-04
  rms(prec ) = 0.84918E-04
  weight for this iteration     100.00

 eigenvalues of (default mixing * dielectric matrix)
  average eigenvalue GAMMA=   2.0445
  8.7951  4.9805  2.6435  2.4719  2.4719  1.5864  1.5864  1.1771  1.1771  1.2419
  1.2419  0.9755  0.9755  0.9511  0.8450  0.8450  0.7916

 Free energy of the ion-electron system (eV)
  ---------------------------------------------------
  alpha Z        PSCENC =        96.04795369
  Ewald energy   TEWEN  =     16147.80455147
  -Hartree energ DENC   =    -22228.59929436
  -exchange      EXHF   =         0.00000000
  -V(xc)+E(xc)   XCENC  =       553.74130569
  PAW double counting   =     17043.42141368   -17246.06970264
  entropy T*S    EENTRO =        -0.00856057
  eigenvalues    EBANDS =     -1741.27334122
  atomic energy  EATOM  =      7046.17475994
  Solvation  Ediel_sol  =         0.00000000
  ---------------------------------------------------
  free energy    TOTEN  =      -328.76091431 eV

  energy without entropy =     -328.75235374  energy(sigma->0) =     -328.75663403


--------------------------------------------------------------------------------------------------------


--------------------------------------- Iteration      2(  19)  ---------------------------------------


    POTLOK:  cpu time    0.0396: real time    0.0432
    SETDIJ:  cpu time    0.0022: real time    0.0022
    EDDIAG:  cpu time    0.2112: real time    0.2116
  RMM-DIIS:  cpu time    0.2498: real time    0.2508
    ORTHCH:  cpu time    0.0479: real time    0.0479
       DOS:  cpu time    0.0006: real time    0.0005
    CHARGE:  cpu time    0.0325: real time    0.0326
    MIXING:  cpu time    0.0022: real time    0.0022
    --------------------------------------------
      LOOP:  cpu time    0.5860: real time    0.5910

 eigenvalue-minimisations  :   310
 total energy-change (2. order) :-0.2478748E-05  (-0.1616937E-07)
 number of electron     155.9999915 magnetization 
 augmentation part       11.4364901 magnetization 

 Broyden mixing:
  rms(total) = 0.35488E-04    rms(broyden)= 0.35484E-04
  rms(prec ) = 0.43860E-04
  weight for this iteration     100.00

 eigenvalues of (default mixing * dielectric matrix)
  average eigenvalue GAMMA=   2.1035
  9.1542  5.5100  3.1130  2.5557  2.2436  2.2436  1.5249  1.1745  1.1745  1.2646
  1.2646  1.2288  0.9549  0.9549  0.9918  0.8446  0.8446  0.8203

 Free energy of the ion-electron system (eV)
  ---------------------------------------------------
  alpha Z        PSCENC =        96.04795369
  Ewald energy   TEWEN  =     16147.80455147
  -Hartree energ DENC   =    -22228.59802221
  -exchange      EXHF   =         0.00000000
  -V(xc)+E(xc)   XCENC  =       553.74118480
  PAW double counting   =     17043.44581126   -17246.09389900
  entropy T*S    EENTRO =        -0.00856056
  eigenvalues    EBANDS =     -1741.27469618
  atomic energy  EATOM  =      7046.17475994
  Solvation  Ediel_sol  =         0.00000000
  ---------------------------------------------------
  free energy    TOTEN  =      -328.76091679 eV

  energy without entropy =     -328.75235623  energy(sigma->0) =     -328.75663651


--------------------------------------------------------------------------------------------------------


--------------------------------------- Iteration      2(  20)  ---------------------------------------


    POTLOK:  cpu time    0.0419: real time    0.0422
    SETDIJ:  cpu time    0.0023: real time    0.0023
    EDDIAG:  cpu time    0.1988: real time    0.1991
  RMM-DIIS:  cpu time    0.2152: real time    0.2157
    ORTHCH:  cpu time    0.0479: real time    0.0479
       DOS:  cpu time    0.0005: real time    0.0005
    CHARGE:  cpu time    0.0322: real time    0.0323
    MIXING:  cpu time    0.0023: real time    0.0022
    --------------------------------------------
      LOOP:  cpu time    0.5409: real time    0.5421

 eigenvalue-minimisations  :   301
 total energy-change (2. order) :-0.1609351E-05  (-0.1109099E-07)
 number of electron     155.9999915 magnetization 
 augmentation part       11.4364789 magnetization 

 Broyden mixing:
  rms(total) = 0.27108E-04    rms(broyden)= 0.27102E-04
  rms(prec ) = 0.28758E-04
  weight for this iteration     100.00

 eigenvalues of (default mixing * dielectric matrix)
  average eigenvalue GAMMA=   2.0930
  9.3488  5.7005  3.3659  2.5527  2.5527  1.9735  1.6937  1.1746  1.1746  1.3091
  1.3091  1.3349  0.9712  0.9712  1.0261  0.9122  0.8406  0.8823  0.6728

 Free energy of the ion-electron system (eV)
  ---------------------------------------------------
  alpha Z        PSCENC =        96.04795369
  Ewald energy   TEWEN  =     16147.80455147
  -Hartree energ DENC   =    -22228.59614841
  -exchange      EXHF   =         0.00000000
  -V(xc)+E(xc)   XCENC  =       553.74108876
  PAW double counting   =     17043.47929767   -17246.12778370
  entropy T*S    EENTRO =        -0.00856058
  eigenvalues    EBANDS =     -1741.27607725
  atomic energy  EATOM  =      7046.17475994
  Solvation  Ediel_sol  =         0.00000000
  ---------------------------------------------------
  free energy    TOTEN  =      -328.76091840 eV

  energy without entropy =     -328.75235782  energy(sigma->0) =     -328.75663811


--------------------------------------------------------------------------------------------------------


--------------------------------------- Iteration      2(  21)  ---------------------------------------


    POTLOK:  cpu time    0.0410: real time    0.0412
    SETDIJ:  cpu time    0.0023: real time    0.0023
    EDDIAG:  cpu time    0.2002: real time    0.2004
  RMM-DIIS:  cpu time    0.1934: real time    0.1933
    ORTHCH:  cpu time    0.0480: real time    0.0480
       DOS:  cpu time    0.0005: real time    0.0005
    --------------------------------------------
      LOOP:  cpu time    0.4853: real time    0.4856

 eigenvalue-minimisations  :   224
 total energy-change (2. order) :-0.1716471E-06  (-0.2748689E-08)
 number of electron     155.9999915 magnetization 
 augmentation part       11.4364789 magnetization 

 Free energy of the ion-electron system (eV)
  ---------------------------------------------------
  alpha Z        PSCENC =        96.04795369
  Ewald energy   TEWEN  =     16147.80455147
  -Hartree energ DENC   =    -22228.59629620
  -exchange      EXHF   =         0.00000000
  -V(xc)+E(xc)   XCENC  =       553.74108911
  PAW double counting   =     17043.47556733   -17246.12364782
  entropy T*S    EENTRO =        -0.00856058
  eigenvalues    EBANDS =     -1741.27633551
  atomic energy  EATOM  =      7046.17475994
  Solvation  Ediel_sol  =         0.00000000
  ---------------------------------------------------
  free energy    TOTEN  =      -328.76091857 eV

  energy without entropy =     -328.75235799  energy(sigma->0) =     -328.75663828


--------------------------------------------------------------------------------------------------------


 average (electrostatic) potential at core
  the test charge radii are     0.6991  0.9521
  (the norm of the test charge is              1.0000)
       1 -57.7247       2 -57.7106       3 -57.7130       4 -57.7154       5 -57.7588
       6 -57.7435       7 -57.7801       8 -57.6602       9 -57.6860      10 -57.7061
      11 -57.6914      12 -57.6990      13 -57.7185      14 -57.7182      15 -57.7173
      16 -57.7325      17 -57.8199      18 -57.7889      19 -57.7730      20 -57.8171
      21 -57.7313      22 -57.7852      23 -57.7894      24 -57.7174      25 -57.6960
      26 -57.7123      27 -57.7098      28 -57.6853      29 -57.6574      30 -57.6963
      31 -57.7054      32 -57.7761      33 -57.7195      34 -57.7835      35 -57.7463
      36 -57.7259      37 -40.1384
 
 
 
 E-fermi :  -2.3418     XC(G=0):  -3.1502     alpha+bet : -2.6298


 k-point     1 :       0.0000    0.0000    0.0000
  band No.  band energies     occupation 
      1     -22.0262      2.00000
      2     -21.4044      2.00000
      3     -21.3328      2.00000
      4     -20.1709      2.00000
      5     -20.0077      2.00000
      6     -19.5309      2.00000
      7     -19.4786      2.00000
      8     -19.4659      2.00000
      9     -19.4471      2.00000
     10     -19.3768      2.00000
     11     -18.9905      2.00000
     12     -17.6102      2.00000
     13     -17.6057      2.00000
     14     -17.5085      2.00000
     15     -17.3015      2.00000
     16     -16.6166      2.00000
     17     -15.6985      2.00000
     18     -15.0905      2.00000
     19     -15.0614      2.00000
     20     -15.0036      2.00000
     21     -14.7385      2.00000
     22     -13.8976      2.00000
     23     -13.8882      2.00000
     24     -13.7829      2.00000
     25     -13.5802      2.00000
     26     -13.0351      2.00000
     27     -12.9470      2.00000
     28     -12.2360      2.00000
     29     -12.1308      2.00000
     30     -12.0745      2.00000
     31     -12.0168      2.00000
     32     -11.8402      2.00000
     33     -11.6262      2.00000
     34     -10.6008      2.00000
     35     -10.4580      2.00000
     36     -10.4299      2.00000
     37     -10.3252      2.00000
     38     -10.1528      2.00000
     39     -10.1135      2.00000
     40      -9.8539      2.00000
     41      -9.3455      2.00000
     42      -9.2908      2.00000
     43      -8.8988      2.00000
     44      -8.8123      2.00000
     45      -8.7555      2.00000
     46      -8.3234      2.00000
     47      -8.2704      2.00000
     48      -8.2373      2.00000
     49      -8.1437      2.00000
     50      -8.1330      2.00000
     51      -7.9387      2.00000
     52      -7.9166      2.00000
     53      -7.7469      2.00000
     54      -7.6494      2.00000
     55      -7.6214      2.00000
     56      -7.6115      2.00000
     57      -7.5787      2.00000
     58      -7.5739      2.00000
     59      -7.5543      2.00000
     60      -7.5284      2.00000
     61      -7.1088      2.00000
     62      -7.0623      2.00000
     63      -7.0520      2.00000
     64      -6.9946      2.00000
     65      -6.9018      2.00000
     66      -6.7979      2.00000
     67      -6.6165      2.00000
     68      -6.0629      2.00000
     69      -5.4567      2.00000
     70      -5.1478      2.00000
     71      -5.0630      2.00000
     72      -5.0045      2.00000
     73      -4.9909      2.00000
     74      -4.7632      2.00000
     75      -4.5101      2.00000
     76      -3.0492      2.00000
     77      -2.5422      2.00000
     78      -2.3572      1.33521
     79      -2.3265      0.66479
     80      -2.1402      0.00000
     81      -0.7993      0.00000
     82      -0.0722      0.00000
     83       0.2012      0.00000
     84       0.2220      0.00000
     85       0.3594      0.00000
     86       1.1555      0.00000
     87       1.1912      0.00000
     88       1.5728      0.00000
     89       1.5858      0.00000
     90       2.0992      0.00000
     91       2.1590      0.00000
     92       2.2966      0.00000
     93       2.3308      0.00000
     94       2.5498      0.00000
     95       2.6239      0.00000
     96       2.6755      0.00000
     97       2.6881      0.00000
     98       2.8598      0.00000

 k-point     2 :       0.5000    0.0000    0.0000
  band No.  band energies     occupation 
      1     -21.8639      2.00000
      2     -21.8591      2.00000
      3     -20.5977      2.00000
      4     -20.5313      2.00000
      5     -20.0694      2.00000
      6     -19.9053      2.00000
      7     -19.8863      2.00000
      8     -19.6781      2.00000
      9     -18.7088      2.00000
     10     -18.6991      2.00000
     11     -18.6031      2.00000
     12     -18.3918      2.00000
     13     -17.9872      2.00000
     14     -17.8358      2.00000
     15     -16.3266      2.00000
     16     -16.2967      2.00000
     17     -16.2151      2.00000
     18     -16.0023      2.00000
     19     -14.4377      2.00000
     20     -14.4096      2.00000
     21     -14.3867      2.00000
     22     -14.2481      2.00000
     23     -14.1132      2.00000
     24     -14.0324      2.00000
     25     -13.1477      2.00000
     26     -13.1116      2.00000
     27     -12.9782      2.00000
     28     -12.7878      2.00000
     29     -12.1703      2.00000
     30     -12.1460      2.00000
     31     -11.9598      2.00000
     32     -11.9393      2.00000
     33     -10.9906      2.00000
     34     -10.9690      2.00000
     35     -10.8023      2.00000
     36     -10.6499      2.00000
     37      -9.9850      2.00000
     38      -9.9139      2.00000
     39      -9.7347      2.00000
     40      -9.6795      2.00000
     41      -9.1665      2.00000
     42      -8.9625      2.00000
     43      -8.9254      2.00000
     44      -8.8880      2.00000
     45      -8.7031      2.00000
     46      -8.5710      2.00000
     47      -8.4503      2.00000
     48      -8.3786      2.00000
     49      -8.3721      2.00000
     50      -8.3126      2.00000
     51      -8.1762      2.00000
     52      -8.0130      2.00000
     53      -7.8849      2.00000
     54      -7.6924      2.00000
     55      -7.6381      2.00000
     56      -7.6254      2.00000
     57      -7.5995      2.00000
     58      -7.5711      2.00000
     59      -7.5445      2.00000
     60      -7.5185      2.00000
     61      -7.4290      2.00000
     62      -7.4244      2.00000
     63      -6.9726      2.00000
     64      -6.3699      2.00000
     65      -6.2998      2.00000
     66      -6.1316      2.00000
     67      -6.1036      2.00000
     68      -5.9864      2.00000
     69      -5.8880      2.00000
     70      -5.7749      2.00000
     71      -5.5738      2.00000
     72      -5.4220      2.00000
     73      -4.8943      2.00000
     74      -3.8439      2.00000
     75      -3.7272      2.00000
     76      -3.7233      2.00000
     77      -3.5134      2.00000
     78      -3.0307      2.00000
     79      -1.3299      0.00000
     80      -1.0205      0.00000
     81      -0.9975      0.00000
     82      -0.8558      0.00000
     83       0.1574      0.00000
     84       0.5375      0.00000
     85       0.8695      0.00000
     86       1.1982      0.00000
     87       1.3355      0.00000
     88       1.3746      0.00000
     89       1.4232      0.00000
     90       1.7225      0.00000
     91       1.7367      0.00000
     92       1.7646      0.00000
     93       1.8081      0.00000
     94       2.2978      0.00000
     95       2.9558      0.00000
     96       3.2624      0.00000
     97       3.5865      0.00000
     98       3.6787      0.00000

 k-point     3 :       0.0000    0.3333    0.0000
  band No.  band energies     occupation 
      1     -21.8119      2.00000
      2     -21.2385      2.00000
      3     -21.1703      2.00000
      4     -21.0428      2.00000
      5     -20.5280      2.00000
      6     -20.4269      2.00000
      7     -19.2224      2.00000
      8     -19.1729      2.00000
      9     -18.6877      2.00000
     10     -18.5641      2.00000
     11     -18.4088      2.00000
     12     -17.9877      2.00000
     13     -17.7927      2.00000
     14     -16.7485      2.00000
     15     -16.5646      2.00000
     16     -16.5384      2.00000
     17     -16.3704      2.00000
     18     -15.8907      2.00000
     19     -15.6193      2.00000
     20     -15.4345      2.00000
     21     -15.2671      2.00000
     22     -14.9878      2.00000
     23     -14.1482      2.00000
     24     -13.9909      2.00000
     25     -13.6195      2.00000
     26     -12.2170      2.00000
     27     -12.1583      2.00000
     28     -12.0412      2.00000
     29     -12.0037      2.00000
     30     -11.8880      2.00000
     31     -11.7785      2.00000
     32     -11.5678      2.00000
     33     -10.6935      2.00000
     34     -10.6235      2.00000
     35     -10.3551      2.00000
     36      -9.9361      2.00000
     37      -9.8524      2.00000
     38      -9.8158      2.00000
     39      -9.7600      2.00000
     40      -9.6590      2.00000
     41      -9.4904      2.00000
     42      -9.1734      2.00000
     43      -9.1265      2.00000
     44      -9.0928      2.00000
     45      -8.9927      2.00000
     46      -8.9462      2.00000
     47      -8.8569      2.00000
     48      -8.7304      2.00000
     49      -8.3454      2.00000
     50      -8.3003      2.00000
     51      -8.2605      2.00000
     52      -7.9622      2.00000
     53      -7.8650      2.00000
     54      -7.6988      2.00000
     55      -7.6216      2.00000
     56      -7.6157      2.00000
     57      -7.6119      2.00000
     58      -7.6025      2.00000
     59      -7.5767      2.00000
     60      -7.3801      2.00000
     61      -7.2615      2.00000
     62      -7.1526      2.00000
     63      -6.8108      2.00000
     64      -6.7013      2.00000
     65      -6.6346      2.00000
     66      -6.1854      2.00000
     67      -6.0773      2.00000
     68      -6.0149      2.00000
     69      -5.8669      2.00000
     70      -5.6045      2.00000
     71      -5.4839      2.00000
     72      -5.3435      2.00000
     73      -4.5407      2.00000
     74      -4.4383      2.00000
     75      -4.3374      2.00000
     76      -4.1086      2.00000
     77      -3.5954      2.00000
     78      -3.0310      2.00000
     79      -1.3522      0.00000
     80      -0.9047      0.00000
     81      -0.7206      0.00000
     82      -0.6347      0.00000
     83      -0.5223      0.00000
     84       0.3175      0.00000
     85       0.4900      0.00000
     86       0.9973      0.00000
     87       1.3528      0.00000
     88       1.4642      0.00000
     89       1.5198      0.00000
     90       1.6575      0.00000
     91       1.6729      0.00000
     92       1.9662      0.00000
     93       2.2862      0.00000
     94       2.3630      0.00000
     95       2.4406      0.00000
     96       2.5206      0.00000
     97       2.5359      0.00000
     98       2.7687      0.00000

 k-point     4 :       0.5000    0.3333    0.0000
  band No.  band energies     occupation 
      1     -21.6611      2.00000
      2     -21.6378      2.00000
      3     -20.9923      2.00000
      4     -20.9790      2.00000
      5     -20.3679      2.00000
      6     -20.2608      2.00000
      7     -19.7297      2.00000
      8     -19.6067      2.00000
      9     -18.4145      2.00000
     10     -18.3880      2.00000
     11     -17.8014      2.00000
     12     -17.7392      2.00000
     13     -17.3110      2.00000
     14     -17.2518      2.00000
     15     -17.1768      2.00000
     16     -16.9764      2.00000
     17     -16.6280      2.00000
     18     -16.4451      2.00000
     19     -15.1647      2.00000
     20     -14.9751      2.00000
     21     -14.6163      2.00000
     22     -14.5116      2.00000
     23     -13.9741      2.00000
     24     -13.9460      2.00000
     25     -13.6457      2.00000
     26     -13.5546      2.00000
     27     -12.9289      2.00000
     28     -12.7550      2.00000
     29     -11.4959      2.00000
     30     -11.3731      2.00000
     31     -11.1245      2.00000
     32     -11.0837      2.00000
     33     -10.9760      2.00000
     34     -10.6947      2.00000
     35     -10.0042      2.00000
     36      -9.8656      2.00000
     37      -9.7776      2.00000
     38      -9.7135      2.00000
     39      -9.6555      2.00000
     40      -9.6079      2.00000
     41      -9.5806      2.00000
     42      -9.4539      2.00000
     43      -9.1788      2.00000
     44      -8.9501      2.00000
     45      -8.8950      2.00000
     46      -8.8855      2.00000
     47      -8.8476      2.00000
     48      -8.7863      2.00000
     49      -8.7438      2.00000
     50      -8.4112      2.00000
     51      -8.3310      2.00000
     52      -8.1100      2.00000
     53      -8.0348      2.00000
     54      -7.8288      2.00000
     55      -7.6566      2.00000
     56      -7.6351      2.00000
     57      -7.6049      2.00000
     58      -7.5932      2.00000
     59      -7.5836      2.00000
     60      -7.3349      2.00000
     61      -7.2664      2.00000
     62      -7.1316      2.00000
     63      -6.9921      2.00000
     64      -6.7473      2.00000
     65      -6.4668      2.00000
     66      -6.1715      2.00000
     67      -5.9605      2.00000
     68      -5.8875      2.00000
     69      -5.5452      2.00000
     70      -5.3304      2.00000
     71      -5.2087      2.00000
     72      -5.0485      2.00000
     73      -4.9018      2.00000
     74      -4.6207      2.00000
     75      -4.5046      2.00000
     76      -4.2250      2.00000
     77      -4.0877      2.00000
     78      -3.0312      2.00000
     79      -0.9375      0.00000
     80      -0.6240      0.00000
     81      -0.5000      0.00000
     82      -0.2536      0.00000
     83      -0.1761      0.00000
     84      -0.0174      0.00000
     85       0.2237      0.00000
     86       0.4460      0.00000
     87       1.0458      0.00000
     88       1.1626      0.00000
     89       1.2629      0.00000
     90       1.3097      0.00000
     91       1.8308      0.00000
     92       1.8743      0.00000
     93       2.1748      0.00000
     94       2.3919      0.00000
     95       2.5942      0.00000
     96       2.9590      0.00000
     97       3.0795      0.00000
     98       3.3082      0.00000


--------------------------------------------------------------------------------------------------------


 soft charge-density along one line, spin component           1
         0         1         2         3         4         5         6         7         8         9
 total charge-density along one line
 
 pseudopotential strength for first ion, spin component:           1
 10.193  13.554  -0.000  -0.000   0.000   0.000   0.000  -0.000
 13.554  18.023  -0.000  -0.000   0.000   0.000   0.000  -0.000
 -0.000  -0.000  -4.322   0.000   0.000   8.453  -0.000  -0.000
 -0.000  -0.000   0.000  -4.314   0.000  -0.000   8.443  -0.000
  0.000   0.000   0.000   0.000  -4.322  -0.000  -0.000   8.452
  0.000   0.000   8.453  -0.000  -0.000 -18.666   0.000   0.000
  0.000   0.000  -0.000   8.443  -0.000   0.000 -18.655   0.000
 -0.000  -0.000  -0.000  -0.000   8.452   0.000   0.000 -18.665
 total augmentation occupancy for first ion, spin component:           1
  8.314  -3.713  -0.002   0.000   0.006   0.000  -0.000   0.001
 -3.713   1.716   0.002   0.000  -0.002  -0.000   0.000  -0.000
 -0.002   0.002   1.848   0.001   0.001   0.171   0.000  -0.000
  0.000   0.000   0.001   1.197   0.001   0.000   0.072   0.000
  0.006  -0.002   0.001   0.001   1.839  -0.000   0.000   0.169
  0.000  -0.000   0.171   0.000  -0.000   0.017   0.000  -0.000
 -0.000   0.000   0.000   0.072   0.000   0.000   0.005   0.000
  0.001  -0.000  -0.000   0.000   0.169  -0.000   0.000   0.017


------------------------ aborting loop because EDIFF is reached ----------------------------------------


    CHARGE:  cpu time    0.0332: real time    0.0332
    FORLOC:  cpu time    0.0053: real time    0.0053
    FORNL :  cpu time    0.1309: real time    0.1309
    STRESS:  cpu time    0.3783: real time    0.3783
    FORCOR:  cpu time    0.0387: real time    0.0387
    FORHAR:  cpu time    0.0136: real time    0.0135
    MIXING:  cpu time    0.0022: real time    0.0022
    OFIELD:  cpu time    0.0001: real time    0.0001

  FORCE on cell =-STRESS in cart. coord.  units (eV):
  Direction    XX          YY          ZZ          XY          YZ          ZX
  --------------------------------------------------------------------------------------
  Alpha Z    96.04795    96.04795    96.04795
  Ewald   21201.88068 21340.46803-26394.55862    36.36721    13.11577    23.70206
  Hartree 21188.81092 21339.75356-20299.96861     5.18506    12.45647    22.44365
  E(xc)    -608.65387  -608.69933  -628.17485     0.09513     0.00180     0.00387
  Local  -43967.37283-44258.31773 44802.85410   -36.53789   -25.70801   -46.38897
  n-local  -163.01243  -162.81655  -149.82295    -0.41361     0.02650     0.02515
  augment    25.39826    25.40252    26.69684    -0.03258     0.00331     0.00499
  Kinetic  2250.99904  2251.59619  2547.97377    -2.46420    -0.06685    -0.15041
  Fock        0.00000     0.00000     0.00000     0.00000     0.00000     0.00000
  -------------------------------------------------------------------------------------
  Total      24.09773    23.43465     1.04764     2.19913    -0.17102    -0.35966
  in kB      27.28495    26.53418     1.18620     2.48999    -0.19364    -0.40723
  external pressure =       18.34 kB  Pullay stress =        0.00 kB


 VOLUME and BASIS-vectors are now :
 -----------------------------------------------------------------------------
  energy-cutoff  :      500.00
  volume of cell :     1415.02
      direct lattice vectors                 reciprocal lattice vectors
    12.706433301 -0.037138104  0.007146010     0.078700987  0.000229538 -0.000043641
    -0.021441752  7.352104340  0.002305007     0.000397570  0.136016653 -0.000042290
     0.008385695  0.004684974 15.147187273    -0.000037189 -0.000020806  0.066018885

  length of vectors
    12.706489584  7.352135967 15.147190319     0.078701333  0.136017240  0.066018898


 FORCES acting on ions
    electron-ion (+dipol)            ewald-force                    non-local-force                 convergence-correction
 -----------------------------------------------------------------------------------------------
   0.150E+02 0.245E+01 0.114E+02   -.150E+02 -.239E+01 -.113E+02   -.598E-01 0.279E-01 -.234E-02   0.325E-04 0.149E-04 0.533E-06
   -.239E+01 0.162E+01 0.835E+01   0.206E+01 -.154E+01 -.834E+01   -.123E+00 0.375E-02 -.327E-01   -.121E-05 -.427E-05 -.114E-05
   0.206E+01 -.781E+00 0.858E+01   -.204E+01 0.871E+00 -.856E+01   0.765E-01 0.269E-01 -.189E-01   0.914E-06 0.106E-06 0.450E-06
   0.162E+02 0.470E+00 0.128E+02   -.158E+02 -.409E+00 -.128E+02   0.223E+00 0.931E-02 -.506E-02   0.221E-04 0.956E-05 -.253E-05
   0.205E+02 0.129E+02 0.397E+02   -.204E+02 -.122E+02 -.387E+02   0.138E+01 0.217E+00 -.247E+01   -.258E-05 -.348E-05 0.270E-04
   0.253E+02 0.545E+01 0.191E+02   -.259E+02 -.533E+01 -.191E+02   -.194E+00 0.619E-01 0.131E+00   0.408E-04 0.108E-04 0.223E-05
   0.270E+02 0.642E+01 0.299E+02   -.278E+02 -.604E+01 -.301E+02   0.285E+00 -.344E-01 0.438E-01   0.365E-04 0.146E-04 0.175E-04
   -.668E+01 0.132E+02 0.253E+02   0.658E+01 -.141E+02 -.250E+02   -.160E+00 -.498E+00 0.271E+00   -.171E-04 0.501E-05 0.965E-05
   -.223E+02 0.610E+01 0.142E+02   0.222E+02 -.636E+01 -.140E+02   0.239E+00 -.140E+00 0.544E-01   -.487E-04 0.677E-05 -.122E-05
   -.233E+02 0.980E+01 0.220E+02   0.233E+02 -.961E+01 -.223E+02   -.563E-01 0.129E+00 0.921E-01   -.296E-04 0.233E-04 0.212E-05
   -.323E+02 0.151E+02 0.209E+02   0.330E+02 -.157E+02 -.208E+02   0.728E+00 -.239E+00 0.193E+00   -.323E-04 0.153E-04 0.701E-05
   -.140E+02 -.367E+00 0.108E+02   0.142E+02 0.651E+00 -.107E+02   0.193E+00 -.969E-02 -.593E-01   -.154E-04 0.698E-05 -.495E-05
   0.163E+02 0.110E+01 0.118E+02   -.164E+02 -.955E+00 -.119E+02   0.253E-01 -.200E-01 0.185E-01   0.277E-04 -.103E-04 0.325E-05
   -.396E+01 0.155E+01 0.888E+01   0.380E+01 -.173E+01 -.889E+01   -.881E-01 -.498E-01 -.112E-01   -.305E-05 0.515E-05 0.881E-06
   0.350E+01 -.124E+01 0.881E+01   -.337E+01 0.133E+01 -.882E+01   0.889E-01 -.391E-02 -.796E-02   0.162E-06 -.148E-05 0.150E-05
   0.253E+02 0.118E+01 0.152E+02   -.254E+02 -.133E+01 -.152E+02   0.234E-01 -.135E+00 0.112E+00   0.390E-04 -.398E-05 0.657E-05
   -.112E+02 0.206E+02 0.212E+03   0.136E+02 -.238E+02 -.213E+03   0.175E+01 -.260E+01 0.340E+01   -.148E-04 0.150E-04 0.211E-04
   0.284E+02 0.936E+01 0.282E+02   -.285E+02 -.102E+02 -.284E+02   0.173E+00 0.216E+00 0.548E-01   0.281E-04 0.431E-05 0.208E-04
   0.333E+02 0.738E+01 0.373E+02   -.327E+02 -.782E+01 -.364E+02   0.741E+00 0.111E+01 -.242E+01   0.102E-04 0.108E-04 0.308E-04
   0.780E+01 -.231E+02 0.212E+03   -.946E+01 0.267E+02 -.213E+03   -.136E+01 0.275E+01 0.338E+01   0.318E-05 -.218E-04 0.244E-04
   -.258E+02 -.168E+01 0.161E+02   0.258E+02 0.189E+01 -.161E+02   -.106E+00 0.137E+00 0.118E+00   -.390E-04 -.664E-06 0.366E-05
   -.296E+02 -.725E+01 0.415E+02   0.286E+02 0.774E+01 -.408E+02   -.973E+00 -.105E+01 -.235E+01   -.104E-04 -.114E-04 0.278E-04
   -.284E+02 -.933E+01 0.311E+02   0.285E+02 0.101E+02 -.313E+02   -.201E+00 -.297E+00 0.410E-01   -.235E-04 0.275E-06 0.174E-04
   -.181E+02 -.701E+00 0.123E+02   0.184E+02 0.532E+00 -.123E+02   0.593E-01 0.467E-01 0.208E-01   -.319E-04 0.101E-04 0.535E-06
   0.137E+02 0.856E-01 0.105E+02   -.140E+02 -.333E+00 -.104E+02   -.206E+00 0.312E-01 -.577E-01   0.164E-04 -.652E-05 -.195E-05
   -.275E+01 0.409E+00 0.867E+01   0.271E+01 -.346E+00 -.865E+01   -.645E-01 0.461E-01 -.216E-01   0.170E-05 -.100E-05 -.380E-06
   0.182E+01 -.158E+01 0.830E+01   -.154E+01 0.143E+01 -.829E+01   0.118E+00 -.458E-01 -.360E-01   -.135E-05 0.148E-05 -.530E-06
   0.216E+02 -.506E+01 0.137E+02   -.215E+02 0.524E+01 -.135E+02   -.222E+00 0.169E+00 0.477E-01   0.520E-04 -.267E-05 0.243E-05
   0.833E+01 -.136E+02 0.256E+02   -.823E+01 0.144E+02 -.254E+02   0.158E+00 0.450E+00 0.255E+00   0.929E-05 0.200E-06 0.108E-04
   0.325E+02 -.137E+02 0.199E+02   -.332E+02 0.143E+02 -.198E+02   -.746E+00 0.293E+00 0.209E+00   0.368E-04 -.139E-04 0.111E-04
   0.229E+02 -.988E+01 0.216E+02   -.228E+02 0.963E+01 -.218E+02   0.116E+00 -.110E+00 0.868E-01   0.287E-04 -.251E-04 0.563E-05
   -.179E+02 -.108E+02 0.436E+02   0.176E+02 0.986E+01 -.428E+02   -.148E+01 -.318E+00 -.239E+01   0.290E-05 0.618E-05 0.261E-04
   -.170E+02 -.103E+01 0.133E+02   0.168E+02 0.992E+00 -.133E+02   -.189E+00 -.208E-01 -.795E-02   -.226E-04 -.936E-05 -.602E-05
   -.264E+02 -.655E+01 0.327E+02   0.271E+02 0.614E+01 -.329E+02   -.350E+00 -.516E-01 0.466E-01   -.279E-04 -.131E-04 0.147E-04
   -.249E+02 -.673E+01 0.200E+02   0.254E+02 0.671E+01 -.200E+02   0.129E+00 -.760E-01 0.130E+00   -.392E-04 -.166E-04 -.114E-05
   -.158E+02 -.258E+01 0.118E+02   0.159E+02 0.251E+01 -.118E+02   0.812E-01 -.580E-01 -.544E-02   -.308E-04 -.149E-04 -.230E-05
   0.137E+01 0.771E+00 -.108E+04   -.137E+01 -.772E+00 0.109E+04   0.903E-04 0.422E-02 -.503E+01   -.185E-04 -.789E-05 -.670E-04
 -----------------------------------------------------------------------------------------------
   0.639E-01 0.397E-01 0.624E+01   -.639E-13 -.135E-12 0.455E-12   0.915E-02 -.419E-01 -.622E+01   -.210E-04 -.755E-05 0.207E-03
 
 
 POSITION                                       TOTAL-FORCE (eV/Angst)
 -----------------------------------------------------------------------------------
      2.11898      1.21857      3.78814        -0.114793      0.088373      0.032960
      0.00507      0.00094      3.78679        -0.458070      0.078449     -0.019217
      0.70164      1.22339      3.78758         0.092910      0.117332     -0.001279
      2.82104     -0.00610      3.78811         0.538213      0.070296      0.038150
      6.33883      1.16621      3.76238         1.427523      0.936125     -1.480362
      4.24448     -0.01232      3.78977        -0.753932      0.188815      0.140244
      4.93421      1.20723      3.78949        -0.520355      0.341256     -0.165334
      7.06497     -0.01949      3.79164        -0.263050     -1.419844      0.571870
     10.58859      1.19763      3.79338         0.157674     -0.404407      0.203088
      8.47234     -0.02591      3.79236        -0.071432      0.326502     -0.122199
      9.17314      1.19865      3.79276         1.418698     -0.891336      0.302384
     11.29273     -0.03284      3.79301         0.411739      0.274698     -0.002175
      2.10824      3.67191      3.78902        -0.093674      0.121177     -0.023898
     -0.00310      2.45216      3.78763        -0.253694     -0.224320     -0.021132
      0.69653      3.67586      3.78841         0.225465      0.091165     -0.016774
      2.81927      2.44416      3.78965        -0.090757     -0.285785      0.148680
      6.23557      3.82531      3.43422         4.118553     -5.738035      1.693298
      4.22377      2.43611      3.78970         0.033166     -0.651061     -0.152990
      4.89162      3.67217      3.76263         1.320373      0.664866     -1.449118
      7.14407      2.25497      3.43495        -3.031985      6.276723      1.695048
     10.58214      3.64471      3.79437        -0.108602      0.342684      0.153819
      8.50920      2.41507      3.76287        -1.937876     -0.558561     -1.564323
      9.17595      3.65360      3.79211        -0.056066      0.513076     -0.194263
     11.28803      2.41791      3.79383         0.318990     -0.121947     -0.023831
      2.10581      6.12187      3.78978        -0.436121     -0.215712     -0.005774
     -0.00932      4.90181      3.78834        -0.105947      0.108857     -0.002761
      0.68644      6.12692      3.78911         0.398593     -0.193437     -0.021832
      2.81016      4.89390      3.79016        -0.132709      0.352277      0.196937
      6.33468      6.11077      3.79294         0.256363      1.281228      0.534694
      4.22606      4.89241      3.79136        -1.475094      0.890243      0.340237
      4.92376      6.11567      3.79228         0.226516     -0.358160     -0.123718
      7.05968      4.92484      3.76250        -1.731807     -1.252569     -1.553049
     10.57705      6.09533      3.79443        -0.405646     -0.057028      0.033236
      8.46533      4.88460      3.79189         0.391269     -0.466589     -0.191870
      9.15710      6.10139      3.79444         0.533184     -0.100926      0.139375
     11.27953      4.87227      3.79447         0.177398     -0.128325      0.028938
      6.74626      3.07238      6.14805        -0.005021      0.003897      0.882941
 -----------------------------------------------------------------------------------
    total drift:                                0.073014     -0.002233      0.016792


--------------------------------------------------------------------------------------------------------


  FREE ENERGIE OF THE ION-ELECTRON SYSTEM (eV)
  ---------------------------------------------------
  free  energy   TOTEN  =      -328.76091857 eV

  energy  without entropy=     -328.75235799  energy(sigma->0) =     -328.75663828
 
 d Force = 0.8892532E+01[-0.337E+01, 0.212E+02]  d Energy = 0.2338269E+01 0.655E+01
 d Force = 0.1192131E+04[ 0.105E+04, 0.133E+04]  d Ewald  = 0.6800383E+03 0.512E+03


--------------------------------------------------------------------------------------------------------


    POTLOK:  cpu time    0.0415: real time    0.0415


--------------------------------------------------------------------------------------------------------


 Steepest descent step on ions:
 trial-energy change:   -2.338269  1 .order   -8.742908  -21.096000    3.610183
  (g-gl).g = 0.211E+02      g.g   = 0.211E+02  gl.gl    = 0.000E+00
 g(Force)  = 0.210E+02   g(Stress)= 0.126E+00 ortho     = 0.000E+00
 gamma     =   0.00000
 trial     =   1.00000
 opt step  =   0.46675  (harmonic =   0.85388) maximal distance =0.38228518
 next E    =  -330.694659   (d E  =  -4.27201)


--------------------------------------------------------------------------------------------------------


    WAVPRE:  cpu time    0.0121: real time    0.0141
    FEWALD:  cpu time    0.0007: real time    0.0007
    GENKIN:  cpu time    0.0049: real time    0.0049

 real space projection operators:
  total allocation   :       1798.33 KBytes
  max/ min on nodes  :        459.86        439.92

    ORTHCH:  cpu time    0.0903: real time    0.0903
     LOOP+:  cpu time   15.2303: real time   15.3280


--------------------------------------- Iteration      3(   1)  ---------------------------------------


    POTLOK:  cpu time    0.0382: real time    0.0406
    SETDIJ:  cpu time    0.0023: real time    0.0023
     EDDAV:  cpu time    0.9316: real time    0.9315
       DOS:  cpu time    0.0009: real time    0.0008
    CHARGE:  cpu time    0.0325: real time    0.0325
    MIXING:  cpu time    0.0008: real time    0.0008
    --------------------------------------------
      LOOP:  cpu time    1.0063: real time    1.0085

 eigenvalue-minimisations  :   784
 total energy-change (2. order) : 0.5720265E+01  (-0.2932502E+03)
 number of electron     155.9999913 magnetization 
 augmentation part       11.6683252 magnetization 

 Broyden mixing:
  rms(total) = 0.14356E+01    rms(broyden)= 0.14355E+01
  rms(prec ) = 0.14521E+01
  weight for this iteration     100.00

 Free energy of the ion-electron system (eV)
  ---------------------------------------------------
  alpha Z        PSCENC =        96.04795369
  Ewald energy   TEWEN  =     16474.04382967
  -Hartree energ DENC   =    -22576.60635053
  -exchange      EXHF   =         0.00000000
  -V(xc)+E(xc)   XCENC  =       554.66895675
  PAW double counting   =     17043.48085686   -17246.12894273
  entropy T*S    EENTRO =        -0.00947861
  eigenvalues    EBANDS =     -1714.71223794
  atomic energy  EATOM  =      7046.17475994
  Solvation  Ediel_sol  =         0.00000000
  ---------------------------------------------------
  free energy    TOTEN  =      -323.04065291 eV

  energy without entropy =     -323.03117430  energy(sigma->0) =     -323.03591360


--------------------------------------------------------------------------------------------------------


--------------------------------------- Iteration      3(   2)  ---------------------------------------


    POTLOK:  cpu time    0.0365: real time    0.0403
    SETDIJ:  cpu time    0.0023: real time    0.0023
    EDDIAG:  cpu time    0.2039: real time    0.2038
  RMM-DIIS:  cpu time    0.3839: real time    0.3841
    ORTHCH:  cpu time    0.0490: real time    0.0490
       DOS:  cpu time    0.0005: real time    0.0005
    CHARGE:  cpu time    0.0326: real time    0.0326
    MIXING:  cpu time    0.0009: real time    0.0008
    --------------------------------------------
      LOOP:  cpu time    0.7097: real time    0.7135

 eigenvalue-minimisations  :   791
 total energy-change (2. order) :-0.7359945E+01  (-0.8054383E+01)
 number of electron     155.9999909 magnetization 
 augmentation part       11.3962228 magnetization 

 Broyden mixing:
  rms(total) = 0.49323E+00    rms(broyden)= 0.49319E+00
  rms(prec ) = 0.53363E+00
  weight for this iteration     100.00

 eigenvalues of (default mixing * dielectric matrix)
  average eigenvalue GAMMA=   0.7654
  0.7654

 Free energy of the ion-electron system (eV)
  ---------------------------------------------------
  alpha Z        PSCENC =        96.04795369
  Ewald energy   TEWEN  =     16474.04382967
  -Hartree energ DENC   =    -22568.20614675
  -exchange      EXHF   =         0.00000000
  -V(xc)+E(xc)   XCENC  =       554.64400860
  PAW double counting   =     17444.18899359   -17656.18979112
  entropy T*S    EENTRO =        -0.02158740
  eigenvalues    EBANDS =     -1721.08261860
  atomic energy  EATOM  =      7046.17475994
  Solvation  Ediel_sol  =         0.00000000
  ---------------------------------------------------
  free energy    TOTEN  =      -330.40059838 eV

  energy without entropy =     -330.37901098  energy(sigma->0) =     -330.38980468


--------------------------------------------------------------------------------------------------------


--------------------------------------- Iteration      3(   3)  ---------------------------------------


    POTLOK:  cpu time    0.0397: real time    0.0398
    SETDIJ:  cpu time    0.0023: real time    0.0023
    EDDIAG:  cpu time    0.1998: real time    0.1998
  RMM-DIIS:  cpu time    0.3813: real time    0.3812
    ORTHCH:  cpu time    0.0478: real time    0.0478
       DOS:  cpu time    0.0010: real time    0.0005
    CHARGE:  cpu time    0.0319: real time    0.0324
    MIXING:  cpu time    0.0010: real time    0.0010
    --------------------------------------------
      LOOP:  cpu time    0.7048: real time    0.7047

 eigenvalue-minimisations  :   813
 total energy-change (2. order) : 0.5077128E+00  (-0.2671974E+00)
 number of electron     155.9999913 magnetization 
 augmentation part       11.3343311 magnetization 

 Broyden mixing:
  rms(total) = 0.40129E+00    rms(broyden)= 0.40128E+00
  rms(prec ) = 0.42224E+00
  weight for this iteration     100.00

 eigenvalues of (default mixing * dielectric matrix)
  average eigenvalue GAMMA=   0.7994
  0.7994  0.7994

 Free energy of the ion-electron system (eV)
  ---------------------------------------------------
  alpha Z        PSCENC =        96.04795369
  Ewald energy   TEWEN  =     16474.04382967
  -Hartree energ DENC   =    -22558.82821259
  -exchange      EXHF   =         0.00000000
  -V(xc)+E(xc)   XCENC  =       554.28531950
  PAW double counting   =     17317.23263919   -17524.15123893
  entropy T*S    EENTRO =        -0.00936391
  eigenvalues    EBANDS =     -1734.68857215
  atomic energy  EATOM  =      7046.17475994
  Solvation  Ediel_sol  =         0.00000000
  ---------------------------------------------------
  free energy    TOTEN  =      -329.89288560 eV

  energy without entropy =     -329.88352169  energy(sigma->0) =     -329.88820364


--------------------------------------------------------------------------------------------------------


--------------------------------------- Iteration      3(   4)  ---------------------------------------


    POTLOK:  cpu time    0.0360: real time    0.0399
    SETDIJ:  cpu time    0.0022: real time    0.0022
    EDDIAG:  cpu time    0.2000: real time    0.2000
  RMM-DIIS:  cpu time    0.3855: real time    0.3854
    ORTHCH:  cpu time    0.0484: real time    0.0484
       DOS:  cpu time    0.0005: real time    0.0005
    CHARGE:  cpu time    0.0323: real time    0.0324
    MIXING:  cpu time    0.0010: real time    0.0010
    --------------------------------------------
      LOOP:  cpu time    0.7061: real time    0.7098

 eigenvalue-minimisations  :   827
 total energy-change (2. order) : 0.7522255E-01  (-0.2010834E-01)
 number of electron     155.9999910 magnetization 
 augmentation part       11.3992869 magnetization 

 Broyden mixing:
  rms(total) = 0.31805E+00    rms(broyden)= 0.31804E+00
  rms(prec ) = 0.32577E+00
  weight for this iteration     100.00

 eigenvalues of (default mixing * dielectric matrix)
  average eigenvalue GAMMA=   0.9642
  1.1856  1.1856  0.5215

 Free energy of the ion-electron system (eV)
  ---------------------------------------------------
  alpha Z        PSCENC =        96.04795369
  Ewald energy   TEWEN  =     16474.04382967
  -Hartree energ DENC   =    -22553.74380400
  -exchange      EXHF   =         0.00000000
  -V(xc)+E(xc)   XCENC  =       554.10153898
  PAW double counting   =     17246.60717769   -17452.46198095
  entropy T*S    EENTRO =        -0.01848902
  eigenvalues    EBANDS =     -1740.56864905
  atomic energy  EATOM  =      7046.17475994
  Solvation  Ediel_sol  =         0.00000000
  ---------------------------------------------------
  free energy    TOTEN  =      -329.81766305 eV

  energy without entropy =     -329.79917403  energy(sigma->0) =     -329.80841854


--------------------------------------------------------------------------------------------------------


--------------------------------------- Iteration      3(   5)  ---------------------------------------


    POTLOK:  cpu time    0.0396: real time    0.0399
    SETDIJ:  cpu time    0.0023: real time    0.0023
    EDDIAG:  cpu time    0.2009: real time    0.2010
  RMM-DIIS:  cpu time    0.3923: real time    0.3922
    ORTHCH:  cpu time    0.0476: real time    0.0476
       DOS:  cpu time    0.0005: real time    0.0005
    CHARGE:  cpu time    0.0324: real time    0.0324
    MIXING:  cpu time    0.0010: real time    0.0010
    --------------------------------------------
      LOOP:  cpu time    0.7168: real time    0.7169

 eigenvalue-minimisations  :   789
 total energy-change (2. order) : 0.4807006E-01  (-0.3610611E-01)
 number of electron     155.9999911 magnetization 
 augmentation part       11.4375315 magnetization 

 Broyden mixing:
  rms(total) = 0.10283E+00    rms(broyden)= 0.10283E+00
  rms(prec ) = 0.10920E+00
  weight for this iteration     100.00

 eigenvalues of (default mixing * dielectric matrix)
  average eigenvalue GAMMA=   1.1572
  1.5463  1.5463  1.0288  0.5074

 Free energy of the ion-electron system (eV)
  ---------------------------------------------------
  alpha Z        PSCENC =        96.04795369
  Ewald energy   TEWEN  =     16474.04382967
  -Hartree energ DENC   =    -22548.11847103
  -exchange      EXHF   =         0.00000000
  -V(xc)+E(xc)   XCENC  =       553.89599739
  PAW double counting   =     17057.13745075   -17259.83265956
  entropy T*S    EENTRO =        -0.01529280
  eigenvalues    EBANDS =     -1749.10316104
  atomic energy  EATOM  =      7046.17475994
  Solvation  Ediel_sol  =         0.00000000
  ---------------------------------------------------
  free energy    TOTEN  =      -329.76959299 eV

  energy without entropy =     -329.75430019  energy(sigma->0) =     -329.76194659


--------------------------------------------------------------------------------------------------------


--------------------------------------- Iteration      3(   6)  ---------------------------------------


    POTLOK:  cpu time    0.0361: real time    0.0399
    SETDIJ:  cpu time    0.0023: real time    0.0023
    EDDIAG:  cpu time    0.2100: real time    0.2203
  RMM-DIIS:  cpu time    0.3704: real time    0.3825
    ORTHCH:  cpu time    0.0470: real time    0.0480
       DOS:  cpu time    0.0005: real time    0.0006
    CHARGE:  cpu time    0.0313: real time    0.0322
    MIXING:  cpu time    0.0011: real time    0.0011
    --------------------------------------------
      LOOP:  cpu time    0.6988: real time    0.7269

 eigenvalue-minimisations  :   793
 total energy-change (2. order) :-0.1707793E-01  (-0.1101565E-01)
 number of electron     155.9999909 magnetization 
 augmentation part       11.4484758 magnetization 

 Broyden mixing:
  rms(total) = 0.11405E+00    rms(broyden)= 0.11404E+00
  rms(prec ) = 0.14047E+00
  weight for this iteration     100.00

 eigenvalues of (default mixing * dielectric matrix)
  average eigenvalue GAMMA=   1.1574
  2.1347  1.0688  1.0688  1.0591  0.4559

 Free energy of the ion-electron system (eV)
  ---------------------------------------------------
  alpha Z        PSCENC =        96.04795369
  Ewald energy   TEWEN  =     16474.04382967
  -Hartree energ DENC   =    -22547.91251074
  -exchange      EXHF   =         0.00000000
  -V(xc)+E(xc)   XCENC  =       553.96594071
  PAW double counting   =     17005.41908158   -17209.71230424
  entropy T*S    EENTRO =        -0.01684369
  eigenvalues    EBANDS =     -1747.79657785
  atomic energy  EATOM  =      7046.17475994
  Solvation  Ediel_sol  =         0.00000000
  ---------------------------------------------------
  free energy    TOTEN  =      -329.78667093 eV

  energy without entropy =     -329.76982724  energy(sigma->0) =     -329.77824908


--------------------------------------------------------------------------------------------------------


--------------------------------------- Iteration      3(   7)  ---------------------------------------


    POTLOK:  cpu time    0.0355: real time    0.0401
    SETDIJ:  cpu time    0.0022: real time    0.0023
    EDDIAG:  cpu time    0.1992: real time    0.2023
  RMM-DIIS:  cpu time    0.3685: real time    0.3688
    ORTHCH:  cpu time    0.0474: real time    0.0474
       DOS:  cpu time    0.0007: real time    0.0007
    CHARGE:  cpu time    0.0326: real time    0.0325
    MIXING:  cpu time    0.0012: real time    0.0012
    --------------------------------------------
      LOOP:  cpu time    0.6873: real time    0.6952

 eigenvalue-minimisations  :   790
 total energy-change (2. order) : 0.1881764E-01  (-0.7879980E-02)
 number of electron     155.9999911 magnetization 
 augmentation part       11.4318616 magnetization 

 Broyden mixing:
  rms(total) = 0.22487E-01    rms(broyden)= 0.22454E-01
  rms(prec ) = 0.38415E-01
  weight for this iteration     100.00

 eigenvalues of (default mixing * dielectric matrix)
  average eigenvalue GAMMA=   1.1569
  2.1994  1.1004  1.1004  1.2191  0.8801  0.4421

 Free energy of the ion-electron system (eV)
  ---------------------------------------------------
  alpha Z        PSCENC =        96.04795369
  Ewald energy   TEWEN  =     16474.04382967
  -Hartree energ DENC   =    -22545.09138173
  -exchange      EXHF   =         0.00000000
  -V(xc)+E(xc)   XCENC  =       553.88414592
  PAW double counting   =     16933.90825953   -17136.63101285
  entropy T*S    EENTRO =        -0.01514852
  eigenvalues    EBANDS =     -1752.08925894
  atomic energy  EATOM  =      7046.17475994
  Solvation  Ediel_sol  =         0.00000000
  ---------------------------------------------------
  free energy    TOTEN  =      -329.76785328 eV

  energy without entropy =     -329.75270476  energy(sigma->0) =     -329.76027902


--------------------------------------------------------------------------------------------------------


--------------------------------------- Iteration      3(   8)  ---------------------------------------


    POTLOK:  cpu time    0.0398: real time    0.0400
    SETDIJ:  cpu time    0.0023: real time    0.0023
    EDDIAG:  cpu time    0.2852: real time    0.2851
  RMM-DIIS:  cpu time    0.3987: real time    0.3985
    ORTHCH:  cpu time    0.0481: real time    0.0481
       DOS:  cpu time    0.0006: real time    0.0006
    CHARGE:  cpu time    0.0320: real time    0.0322
    MIXING:  cpu time    0.0012: real time    0.0012
    --------------------------------------------
      LOOP:  cpu time    0.8078: real time    0.8080

 eigenvalue-minimisations  :   820
 total energy-change (2. order) : 0.5569341E-03  (-0.2745865E-03)
 number of electron     155.9999910 magnetization 
 augmentation part       11.4511858 magnetization 

 Broyden mixing:
  rms(total) = 0.14967E-01    rms(broyden)= 0.14959E-01
  rms(prec ) = 0.25183E-01
  weight for this iteration     100.00

 eigenvalues of (default mixing * dielectric matrix)
  average eigenvalue GAMMA=   1.2460
  2.2500  2.2500  1.0655  1.0655  1.0328  0.6269  0.4314

 Free energy of the ion-electron system (eV)
  ---------------------------------------------------
  alpha Z        PSCENC =        96.04795369
  Ewald energy   TEWEN  =     16474.04382967
  -Hartree energ DENC   =    -22543.70258779
  -exchange      EXHF   =         0.00000000
  -V(xc)+E(xc)   XCENC  =       553.86504729
  PAW double counting   =     16931.71147464   -17134.62390331
  entropy T*S    EENTRO =        -0.01839160
  eigenvalues    EBANDS =     -1753.26547889
  atomic energy  EATOM  =      7046.17475994
  Solvation  Ediel_sol  =         0.00000000
  ---------------------------------------------------
  free energy    TOTEN  =      -329.76729635 eV

  energy without entropy =     -329.74890475  energy(sigma->0) =     -329.75810055


--------------------------------------------------------------------------------------------------------


--------------------------------------- Iteration      3(   9)  ---------------------------------------


    POTLOK:  cpu time    0.0364: real time    0.0398
    SETDIJ:  cpu time    0.0022: real time    0.0022
    EDDIAG:  cpu time    0.1999: real time    0.1998
  RMM-DIIS:  cpu time    0.3693: real time    0.3692
    ORTHCH:  cpu time    0.0469: real time    0.0469
       DOS:  cpu time    0.0008: real time    0.0008
    CHARGE:  cpu time    0.0326: real time    0.0326
    MIXING:  cpu time    0.0013: real time    0.0012
    --------------------------------------------
      LOOP:  cpu time    0.6894: real time    0.6925

 eigenvalue-minimisations  :   793
 total energy-change (2. order) :-0.1918282E-03  (-0.1079040E-03)
 number of electron     155.9999910 magnetization 
 augmentation part       11.4377302 magnetization 

 Broyden mixing:
  rms(total) = 0.63466E-02    rms(broyden)= 0.63387E-02
  rms(prec ) = 0.10626E-01
  weight for this iteration     100.00

 eigenvalues of (default mixing * dielectric matrix)
  average eigenvalue GAMMA=   1.1907
  2.2256  2.2256  1.1037  1.1037  0.9684  0.8728  0.5963  0.4293

 Free energy of the ion-electron system (eV)
  ---------------------------------------------------
  alpha Z        PSCENC =        96.04795369
  Ewald energy   TEWEN  =     16474.04382967
  -Hartree energ DENC   =    -22542.57660407
  -exchange      EXHF   =         0.00000000
  -V(xc)+E(xc)   XCENC  =       553.85990489
  PAW double counting   =     16937.57959133   -17140.58156187
  entropy T*S    EENTRO =        -0.01717072
  eigenvalues    EBANDS =     -1754.29819103
  atomic energy  EATOM  =      7046.17475994
  Solvation  Ediel_sol  =         0.00000000
  ---------------------------------------------------
  free energy    TOTEN  =      -329.76748818 eV

  energy without entropy =     -329.75031745  energy(sigma->0) =     -329.75890282


--------------------------------------------------------------------------------------------------------


--------------------------------------- Iteration      3(  10)  ---------------------------------------


    POTLOK:  cpu time    0.0396: real time    0.0398
    SETDIJ:  cpu time    0.0023: real time    0.0022
    EDDIAG:  cpu time    0.2021: real time    0.2023
  RMM-DIIS:  cpu time    0.3728: real time    0.3727
    ORTHCH:  cpu time    0.0476: real time    0.0476
       DOS:  cpu time    0.0006: real time    0.0006
    CHARGE:  cpu time    0.0326: real time    0.0326
    MIXING:  cpu time    0.0013: real time    0.0013
    --------------------------------------------
      LOOP:  cpu time    0.6990: real time    0.6991

 eigenvalue-minimisations  :   790
 total energy-change (2. order) :-0.1320876E-03  (-0.1112053E-04)
 number of electron     155.9999910 magnetization 
 augmentation part       11.4417000 magnetization 

 Broyden mixing:
  rms(total) = 0.12872E-02    rms(broyden)= 0.12857E-02
  rms(prec ) = 0.29107E-02
  weight for this iteration     100.00

 eigenvalues of (default mixing * dielectric matrix)
  average eigenvalue GAMMA=   1.3364
  2.6246  2.1518  2.1518  1.0861  1.0861  0.9620  0.9620  0.5747  0.4283

 Free energy of the ion-electron system (eV)
  ---------------------------------------------------
  alpha Z        PSCENC =        96.04795369
  Ewald energy   TEWEN  =     16474.04382967
  -Hartree energ DENC   =    -22542.05243925
  -exchange      EXHF   =         0.00000000
  -V(xc)+E(xc)   XCENC  =       553.85168790
  PAW double counting   =     16937.13721752   -17140.10808322
  entropy T*S    EENTRO =        -0.01764258
  eigenvalues    EBANDS =     -1754.84490393
  atomic energy  EATOM  =      7046.17475994
  Solvation  Ediel_sol  =         0.00000000
  ---------------------------------------------------
  free energy    TOTEN  =      -329.76762026 eV

  energy without entropy =     -329.74997769  energy(sigma->0) =     -329.75879898


--------------------------------------------------------------------------------------------------------


--------------------------------------- Iteration      3(  11)  ---------------------------------------


    POTLOK:  cpu time    0.0389: real time    0.0392
    SETDIJ:  cpu time    0.0022: real time    0.0022
    EDDIAG:  cpu time    0.2008: real time    0.2008
  RMM-DIIS:  cpu time    0.3767: real time    0.3769
    ORTHCH:  cpu time    0.0483: real time    0.0483
       DOS:  cpu time    0.0006: real time    0.0005
    CHARGE:  cpu time    0.0323: real time    0.0324
    MIXING:  cpu time    0.0014: real time    0.0014
    --------------------------------------------
      LOOP:  cpu time    0.7013: real time    0.7017

 eigenvalue-minimisations  :   794
 total energy-change (2. order) :-0.5349044E-03  (-0.1943521E-04)
 number of electron     155.9999910 magnetization 
 augmentation part       11.4426747 magnetization 

 Broyden mixing:
  rms(total) = 0.20259E-02    rms(broyden)= 0.20252E-02
  rms(prec ) = 0.29759E-02
  weight for this iteration     100.00

 eigenvalues of (default mixing * dielectric matrix)
  average eigenvalue GAMMA=   1.2746
  2.8332  2.3679  1.3034  1.3034  1.0020  1.0020  1.0911  0.8292  0.4287  0.5850

 Free energy of the ion-electron system (eV)
  ---------------------------------------------------
  alpha Z        PSCENC =        96.04795369
  Ewald energy   TEWEN  =     16474.04382967
  -Hartree energ DENC   =    -22540.82940207
  -exchange      EXHF   =         0.00000000
  -V(xc)+E(xc)   XCENC  =       553.84121879
  PAW double counting   =     16938.49234007   -17141.45596920
  entropy T*S    EENTRO =        -0.01774174
  eigenvalues    EBANDS =     -1756.06514433
  atomic energy  EATOM  =      7046.17475994
  Solvation  Ediel_sol  =         0.00000000
  ---------------------------------------------------
  free energy    TOTEN  =      -329.76815517 eV

  energy without entropy =     -329.75041343  energy(sigma->0) =     -329.75928430


--------------------------------------------------------------------------------------------------------


--------------------------------------- Iteration      3(  12)  ---------------------------------------


    POTLOK:  cpu time    0.0359: real time    0.0396
    SETDIJ:  cpu time    0.0023: real time    0.0022
    EDDIAG:  cpu time    0.2009: real time    0.2009
  RMM-DIIS:  cpu time    0.3632: real time    0.3633
    ORTHCH:  cpu time    0.0473: real time    0.0473
       DOS:  cpu time    0.0010: real time    0.0010
    CHARGE:  cpu time    0.0324: real time    0.0324
    MIXING:  cpu time    0.0015: real time    0.0014
    --------------------------------------------
      LOOP:  cpu time    0.6846: real time    0.6882

 eigenvalue-minimisations  :   775
 total energy-change (2. order) :-0.9261993E-04  (-0.6278527E-05)
 number of electron     155.9999910 magnetization 
 augmentation part       11.4412055 magnetization 

 Broyden mixing:
  rms(total) = 0.12562E-02    rms(broyden)= 0.12557E-02
  rms(prec ) = 0.21813E-02
  weight for this iteration     100.00

 eigenvalues of (default mixing * dielectric matrix)
  average eigenvalue GAMMA=   1.4330
  3.6280  2.5114  1.8520  1.8520  1.0861  1.0861  0.9634  0.8860  0.8860  0.4286
  0.5839

 Free energy of the ion-electron system (eV)
  ---------------------------------------------------
  alpha Z        PSCENC =        96.04795369
  Ewald energy   TEWEN  =     16474.04382967
  -Hartree energ DENC   =    -22540.44697060
  -exchange      EXHF   =         0.00000000
  -V(xc)+E(xc)   XCENC  =       553.83914456
  PAW double counting   =     16940.37707630   -17143.36417945
  entropy T*S    EENTRO =        -0.01759855
  eigenvalues    EBANDS =     -1756.42226336
  atomic energy  EATOM  =      7046.17475994
  Solvation  Ediel_sol  =         0.00000000
  ---------------------------------------------------
  free energy    TOTEN  =      -329.76824779 eV

  energy without entropy =     -329.75064924  energy(sigma->0) =     -329.75944851


--------------------------------------------------------------------------------------------------------


--------------------------------------- Iteration      3(  13)  ---------------------------------------


    POTLOK:  cpu time    0.0362: real time    0.0403
    SETDIJ:  cpu time    0.0022: real time    0.0022
    EDDIAG:  cpu time    0.2010: real time    0.2009
  RMM-DIIS:  cpu time    0.3676: real time    0.3675
    ORTHCH:  cpu time    0.0481: real time    0.0480
       DOS:  cpu time    0.0010: real time    0.0005
    CHARGE:  cpu time    0.0318: real time    0.0322
    MIXING:  cpu time    0.0016: real time    0.0015
    --------------------------------------------
      LOOP:  cpu time    0.6893: real time    0.6932

 eigenvalue-minimisations  :   801
 total energy-change (2. order) :-0.1711344E-03  (-0.7295136E-05)
 number of electron     155.9999910 magnetization 
 augmentation part       11.4412506 magnetization 

 Broyden mixing:
  rms(total) = 0.15114E-02    rms(broyden)= 0.15112E-02
  rms(prec ) = 0.23630E-02
  weight for this iteration     100.00

 eigenvalues of (default mixing * dielectric matrix)
  average eigenvalue GAMMA=   1.4494
  4.2891  2.6014  1.7563  1.7563  1.0771  1.0771  0.9667  0.9667  0.9461  0.9461
  0.4286  0.5814

 Free energy of the ion-electron system (eV)
  ---------------------------------------------------
  alpha Z        PSCENC =        96.04795369
  Ewald energy   TEWEN  =     16474.04382967
  -Hartree energ DENC   =    -22539.59069736
  -exchange      EXHF   =         0.00000000
  -V(xc)+E(xc)   XCENC  =       553.83371137
  PAW double counting   =     16940.58402296   -17143.56297944
  entropy T*S    EENTRO =        -0.01758019
  eigenvalues    EBANDS =     -1757.28143956
  atomic energy  EATOM  =      7046.17475994
  Solvation  Ediel_sol  =         0.00000000
  ---------------------------------------------------
  free energy    TOTEN  =      -329.76841892 eV

  energy without entropy =     -329.75083874  energy(sigma->0) =     -329.75962883


--------------------------------------------------------------------------------------------------------


--------------------------------------- Iteration      3(  14)  ---------------------------------------


    POTLOK:  cpu time    0.0363: real time    0.0402
    SETDIJ:  cpu time    0.0023: real time    0.0022
    EDDIAG:  cpu time    0.1995: real time    0.2001
  RMM-DIIS:  cpu time    0.3450: real time    0.3466
    ORTHCH:  cpu time    0.0473: real time    0.0474
       DOS:  cpu time    0.0006: real time    0.0005
    CHARGE:  cpu time    0.0322: real time    0.0323
    MIXING:  cpu time    0.0017: real time    0.0017
    --------------------------------------------
      LOOP:  cpu time    0.6648: real time    0.6710

 eigenvalue-minimisations  :   741
 total energy-change (2. order) :-0.1370165E-04  (-0.1572918E-05)
 number of electron     155.9999910 magnetization 
 augmentation part       11.4416305 magnetization 

 Broyden mixing:
  rms(total) = 0.81890E-03    rms(broyden)= 0.81880E-03
  rms(prec ) = 0.14497E-02
  weight for this iteration     100.00

 eigenvalues of (default mixing * dielectric matrix)
  average eigenvalue GAMMA=   1.6298
  6.0851  2.6662  2.0390  2.0390  1.1893  1.1893  1.0533  1.0533  0.9902  0.9902
  0.8820  0.4286  0.5822

 Free energy of the ion-electron system (eV)
  ---------------------------------------------------
  alpha Z        PSCENC =        96.04795369
  Ewald energy   TEWEN  =     16474.04382967
  -Hartree energ DENC   =    -22539.43111326
  -exchange      EXHF   =         0.00000000
  -V(xc)+E(xc)   XCENC  =       553.83286294
  PAW double counting   =     16940.30095453   -17143.27120512
  entropy T*S    EENTRO =        -0.01761341
  eigenvalues    EBANDS =     -1757.44886160
  atomic energy  EATOM  =      7046.17475994
  Solvation  Ediel_sol  =         0.00000000
  ---------------------------------------------------
  free energy    TOTEN  =      -329.76843263 eV

  energy without entropy =     -329.75081921  energy(sigma->0) =     -329.75962592


--------------------------------------------------------------------------------------------------------


--------------------------------------- Iteration      3(  15)  ---------------------------------------


    POTLOK:  cpu time    0.0364: real time    0.0405
    SETDIJ:  cpu time    0.0022: real time    0.0022
    EDDIAG:  cpu time    0.1996: real time    0.2000
  RMM-DIIS:  cpu time    0.2835: real time    0.2846
    ORTHCH:  cpu time    0.0473: real time    0.0474
       DOS:  cpu time    0.0010: real time    0.0006
    CHARGE:  cpu time    0.0322: real time    0.0326
    MIXING:  cpu time    0.0017: real time    0.0017
    --------------------------------------------
      LOOP:  cpu time    0.6039: real time    0.6097

 eigenvalue-minimisations  :   598
 total energy-change (2. order) :-0.2156643E-04  (-0.8176565E-06)
 number of electron     155.9999910 magnetization 
 augmentation part       11.4423643 magnetization 

 Broyden mixing:
  rms(total) = 0.66594E-03    rms(broyden)= 0.66502E-03
  rms(prec ) = 0.11515E-02
  weight for this iteration     100.00

 eigenvalues of (default mixing * dielectric matrix)
  average eigenvalue GAMMA=   1.6799
  6.4228  2.8373  2.6508  1.6758  1.6758  1.1643  1.1643  0.4286  1.0496  1.0496
  0.9436  0.9436  0.9298  0.5823

 Free energy of the ion-electron system (eV)
  ---------------------------------------------------
  alpha Z        PSCENC =        96.04795369
  Ewald energy   TEWEN  =     16474.04382967
  -Hartree energ DENC   =    -22539.24681296
  -exchange      EXHF   =         0.00000000
  -V(xc)+E(xc)   XCENC  =       553.83259171
  PAW double counting   =     16939.96214364   -17142.94051449
  entropy T*S    EENTRO =        -0.01772401
  eigenvalues    EBANDS =     -1757.62468138
  atomic energy  EATOM  =      7046.17475994
  Solvation  Ediel_sol  =         0.00000000
  ---------------------------------------------------
  free energy    TOTEN  =      -329.76845419 eV

  energy without entropy =     -329.75073018  energy(sigma->0) =     -329.75959219


--------------------------------------------------------------------------------------------------------


--------------------------------------- Iteration      3(  16)  ---------------------------------------


    POTLOK:  cpu time    0.0367: real time    0.0406
    SETDIJ:  cpu time    0.0023: real time    0.0023
    EDDIAG:  cpu time    0.2002: real time    0.2006
  RMM-DIIS:  cpu time    0.2567: real time    0.2573
    ORTHCH:  cpu time    0.0477: real time    0.0478
       DOS:  cpu time    0.0007: real time    0.0007
    CHARGE:  cpu time    0.0324: real time    0.0324
    MIXING:  cpu time    0.0018: real time    0.0018
    --------------------------------------------
      LOOP:  cpu time    0.5783: real time    0.5835

 eigenvalue-minimisations  :   517
 total energy-change (2. order) :-0.1613704E-04  (-0.4372098E-06)
 number of electron     155.9999910 magnetization 
 augmentation part       11.4419872 magnetization 

 Broyden mixing:
  rms(total) = 0.44023E-03    rms(broyden)= 0.44007E-03
  rms(prec ) = 0.56802E-03
  weight for this iteration     100.00

 eigenvalues of (default mixing * dielectric matrix)
  average eigenvalue GAMMA=   1.7594
  7.2173  3.2656  2.5140  2.0386  2.0386  1.1749  1.1749  1.0823  1.0823  0.4286
  1.0109  1.0109  0.8850  0.8850  0.5823

 Free energy of the ion-electron system (eV)
  ---------------------------------------------------
  alpha Z        PSCENC =        96.04795369
  Ewald energy   TEWEN  =     16474.04382967
  -Hartree energ DENC   =    -22539.17169389
  -exchange      EXHF   =         0.00000000
  -V(xc)+E(xc)   XCENC  =       553.83257476
  PAW double counting   =     16939.57096248   -17142.54117214
  entropy T*S    EENTRO =        -0.01765625
  eigenvalues    EBANDS =     -1757.70802859
  atomic energy  EATOM  =      7046.17475994
  Solvation  Ediel_sol  =         0.00000000
  ---------------------------------------------------
  free energy    TOTEN  =      -329.76847033 eV

  energy without entropy =     -329.75081408  energy(sigma->0) =     -329.75964221


--------------------------------------------------------------------------------------------------------


--------------------------------------- Iteration      3(  17)  ---------------------------------------


    POTLOK:  cpu time    0.0371: real time    0.0407
    SETDIJ:  cpu time    0.0022: real time    0.0022
    EDDIAG:  cpu time    0.1986: real time    0.1993
  RMM-DIIS:  cpu time    0.2545: real time    0.2551
    ORTHCH:  cpu time    0.0471: real time    0.0472
       DOS:  cpu time    0.0015: real time    0.0015
    CHARGE:  cpu time    0.0325: real time    0.0325
    MIXING:  cpu time    0.0019: real time    0.0019
    --------------------------------------------
      LOOP:  cpu time    0.5754: real time    0.5805

 eigenvalue-minimisations  :   494
 total energy-change (2. order) :-0.9471682E-05  (-0.1476444E-06)
 number of electron     155.9999910 magnetization 
 augmentation part       11.4419535 magnetization 

 Broyden mixing:
  rms(total) = 0.14041E-03    rms(broyden)= 0.14040E-03
  rms(prec ) = 0.23024E-03
  weight for this iteration     100.00

 eigenvalues of (default mixing * dielectric matrix)
  average eigenvalue GAMMA=   1.8194
  7.5705  4.2948  2.5301  2.1773  1.8231  0.4286  1.1641  1.1641  1.1071  1.1071
  1.2259  1.0353  1.0353  0.9683  0.8958  0.5823

 Free energy of the ion-electron system (eV)
  ---------------------------------------------------
  alpha Z        PSCENC =        96.04795369
  Ewald energy   TEWEN  =     16474.04382967
  -Hartree energ DENC   =    -22539.14805349
  -exchange      EXHF   =         0.00000000
  -V(xc)+E(xc)   XCENC  =       553.83293411
  PAW double counting   =     16939.89657324   -17142.87216236
  entropy T*S    EENTRO =        -0.01766466
  eigenvalues    EBANDS =     -1757.72664992
  atomic energy  EATOM  =      7046.17475994
  Solvation  Ediel_sol  =         0.00000000
  ---------------------------------------------------
  free energy    TOTEN  =      -329.76847980 eV

  energy without entropy =     -329.75081514  energy(sigma->0) =     -329.75964747


--------------------------------------------------------------------------------------------------------


--------------------------------------- Iteration      3(  18)  ---------------------------------------


    POTLOK:  cpu time    0.0404: real time    0.0406
    SETDIJ:  cpu time    0.0022: real time    0.0023
    EDDIAG:  cpu time    0.2010: real time    0.2014
  RMM-DIIS:  cpu time    0.2279: real time    0.2289
    ORTHCH:  cpu time    0.0477: real time    0.0477
       DOS:  cpu time    0.0006: real time    0.0005
    CHARGE:  cpu time    0.0324: real time    0.0325
    MIXING:  cpu time    0.0019: real time    0.0019
    --------------------------------------------
      LOOP:  cpu time    0.5541: real time    0.5559

 eigenvalue-minimisations  :   429
 total energy-change (2. order) :-0.3331244E-05  (-0.4250489E-07)
 number of electron     155.9999910 magnetization 
 augmentation part       11.4420348 magnetization 

 Broyden mixing:
  rms(total) = 0.55281E-04    rms(broyden)= 0.55103E-04
  rms(prec ) = 0.87720E-04
  weight for this iteration     100.00

 eigenvalues of (default mixing * dielectric matrix)
  average eigenvalue GAMMA=   1.9121
  8.4528  5.1639  2.7027  2.3244  1.7435  1.7435  1.1794  1.1794  0.4286  1.0876
  1.0876  0.5823  1.0967  0.9589  0.9589  0.9548  0.8612

 Free energy of the ion-electron system (eV)
  ---------------------------------------------------
  alpha Z        PSCENC =        96.04795369
  Ewald energy   TEWEN  =     16474.04382967
  -Hartree energ DENC   =    -22539.13778186
  -exchange      EXHF   =         0.00000000
  -V(xc)+E(xc)   XCENC  =       553.83300396
  PAW double counting   =     16939.92772014   -17142.90437333
  entropy T*S    EENTRO =        -0.01767784
  eigenvalues    EBANDS =     -1757.73591750
  atomic energy  EATOM  =      7046.17475994
  Solvation  Ediel_sol  =         0.00000000
  ---------------------------------------------------
  free energy    TOTEN  =      -329.76848313 eV

  energy without entropy =     -329.75080529  energy(sigma->0) =     -329.75964421


--------------------------------------------------------------------------------------------------------


--------------------------------------- Iteration      3(  19)  ---------------------------------------


    POTLOK:  cpu time    0.0369: real time    0.0408
    SETDIJ:  cpu time    0.0022: real time    0.0022
    EDDIAG:  cpu time    0.1994: real time    0.1998
  RMM-DIIS:  cpu time    0.2554: real time    0.2561
    ORTHCH:  cpu time    0.0484: real time    0.0484
       DOS:  cpu time    0.0006: real time    0.0006
    CHARGE:  cpu time    0.0326: real time    0.0326
    MIXING:  cpu time    0.0020: real time    0.0020
    --------------------------------------------
      LOOP:  cpu time    0.5774: real time    0.5826

 eigenvalue-minimisations  :   338
 total energy-change (2. order) :-0.1890194E-05  (-0.1356249E-07)
 number of electron     155.9999910 magnetization 
 augmentation part       11.4420433 magnetization 

 Broyden mixing:
  rms(total) = 0.54185E-04    rms(broyden)= 0.54168E-04
  rms(prec ) = 0.89450E-04
  weight for this iteration     100.00

 eigenvalues of (default mixing * dielectric matrix)
  average eigenvalue GAMMA=   1.9443
  8.8864  5.5522  2.6717  2.6717  2.1252  1.7009  0.4286  1.1804  1.1804  0.5823
  1.0809  1.0809  1.1217  1.1217  0.9843  0.9843  0.8222  0.8222

 Free energy of the ion-electron system (eV)
  ---------------------------------------------------
  alpha Z        PSCENC =        96.04795369
  Ewald energy   TEWEN  =     16474.04382967
  -Hartree energ DENC   =    -22539.13628715
  -exchange      EXHF   =         0.00000000
  -V(xc)+E(xc)   XCENC  =       553.83302964
  PAW double counting   =     16939.93659210   -17142.91303216
  entropy T*S    EENTRO =        -0.01767842
  eigenvalues    EBANDS =     -1757.73765234
  atomic energy  EATOM  =      7046.17475994
  Solvation  Ediel_sol  =         0.00000000
  ---------------------------------------------------
  free energy    TOTEN  =      -329.76848502 eV

  energy without entropy =     -329.75080661  energy(sigma->0) =     -329.75964581


--------------------------------------------------------------------------------------------------------


--------------------------------------- Iteration      3(  20)  ---------------------------------------


    POTLOK:  cpu time    0.0408: real time    0.0411
    SETDIJ:  cpu time    0.0022: real time    0.0022
    EDDIAG:  cpu time    0.2010: real time    0.2017
  RMM-DIIS:  cpu time    0.2056: real time    0.2063
    ORTHCH:  cpu time    0.0475: real time    0.0475
       DOS:  cpu time    0.0006: real time    0.0006
    --------------------------------------------
      LOOP:  cpu time    0.4977: real time    0.4994

 eigenvalue-minimisations  :   231
 total energy-change (2. order) :-0.6853843E-06  (-0.4205959E-08)
 number of electron     155.9999910 magnetization 
 augmentation part       11.4420433 magnetization 

 Free energy of the ion-electron system (eV)
  ---------------------------------------------------
  alpha Z        PSCENC =        96.04795369
  Ewald energy   TEWEN  =     16474.04382967
  -Hartree energ DENC   =    -22539.13552508
  -exchange      EXHF   =         0.00000000
  -V(xc)+E(xc)   XCENC  =       553.83301239
  PAW double counting   =     16939.93648284   -17142.91250272
  entropy T*S    EENTRO =        -0.01767601
  eigenvalues    EBANDS =     -1757.73882043
  atomic energy  EATOM  =      7046.17475994
  Solvation  Ediel_sol  =         0.00000000
  ---------------------------------------------------
  free energy    TOTEN  =      -329.76848571 eV

  energy without entropy =     -329.75080970  energy(sigma->0) =     -329.75964770


--------------------------------------------------------------------------------------------------------


 average (electrostatic) potential at core
  the test charge radii are     0.6991  0.9521
  (the norm of the test charge is              1.0000)
       1 -57.7096       2 -57.6879       3 -57.6833       4 -57.7178       5 -57.9392
       6 -57.7705       7 -57.8662       8 -57.7894       9 -57.7121      10 -57.8093
      11 -57.7730      12 -57.6889      13 -57.7173      14 -57.6866      15 -57.6883
      16 -57.7471      17 -58.2259      18 -57.8515      19 -57.9331      20 -58.2258
      21 -57.7504      22 -57.9515      23 -57.8637      24 -57.7186      25 -57.6840
      26 -57.6863      27 -57.6876      28 -57.7069      29 -57.7861      30 -57.7744
      31 -57.8068      32 -57.9590      33 -57.7203      34 -57.8798      35 -57.7766
      36 -57.7105      37 -40.8048
 
 
 
 E-fermi :  -2.3746     XC(G=0):  -3.1292     alpha+bet : -2.6298


 k-point     1 :       0.0000    0.0000    0.0000
  band No.  band energies     occupation 
      1     -22.0624      2.00000
      2     -21.3748      2.00000
      3     -21.3646      2.00000
      4     -20.1670      2.00000
      5     -20.0482      2.00000
      6     -19.5033      2.00000
      7     -19.4296      2.00000
      8     -19.4237      2.00000
      9     -19.4202      2.00000
     10     -19.3940      2.00000
     11     -19.3472      2.00000
     12     -17.6126      2.00000
     13     -17.5807      2.00000
     14     -17.5508      2.00000
     15     -17.4853      2.00000
     16     -16.7173      2.00000
     17     -15.7440      2.00000
     18     -15.0866      2.00000
     19     -15.0740      2.00000
     20     -15.0598      2.00000
     21     -14.9247      2.00000
     22     -13.8842      2.00000
     23     -13.8750      2.00000
     24     -13.8604      2.00000
     25     -13.7820      2.00000
     26     -13.0667      2.00000
     27     -13.0259      2.00000
     28     -12.1994      2.00000
     29     -12.1081      2.00000
     30     -12.0980      2.00000
     31     -12.0691      2.00000
     32     -12.0043      2.00000
     33     -11.9153      2.00000
     34     -10.5704      2.00000
     35     -10.4921      2.00000
     36     -10.4672      2.00000
     37     -10.4539      2.00000
     38     -10.3044      2.00000
     39     -10.1955      2.00000
     40     -10.1129      2.00000
     41      -9.4689      2.00000
     42      -9.3531      2.00000
     43      -8.9580      2.00000
     44      -8.8903      2.00000
     45      -8.8151      2.00000
     46      -8.5968      2.00000
     47      -8.4264      2.00000
     48      -8.3288      2.00000
     49      -8.3140      2.00000
     50      -8.2777      2.00000
     51      -8.2624      2.00000
     52      -8.2301      2.00000
     53      -8.2138      2.00000
     54      -8.1604      2.00000
     55      -8.1544      2.00000
     56      -8.0106      2.00000
     57      -7.7913      2.00000
     58      -7.7328      2.00000
     59      -7.7143      2.00000
     60      -7.6432      2.00000
     61      -7.1613      2.00000
     62      -7.1116      2.00000
     63      -7.0500      2.00000
     64      -7.0421      2.00000
     65      -7.0385      2.00000
     66      -7.0284      2.00000
     67      -6.5974      2.00000
     68      -6.4099      2.00000
     69      -5.4626      2.00000
     70      -5.3205      2.00000
     71      -5.1849      2.00000
     72      -5.0801      2.00000
     73      -5.0766      2.00000
     74      -5.0634      2.00000
     75      -4.7700      2.00000
     76      -2.5554      2.00000
     77      -2.5324      1.99999
     78      -2.4039      1.59264
     79      -2.3930      1.39661
     80      -2.2468      0.00030
     81      -0.8276      0.00000
     82      -0.0692      0.00000
     83       0.1577      0.00000
     84       0.1603      0.00000
     85       0.1794      0.00000
     86       1.1659      0.00000
     87       1.3397      0.00000
     88       1.7639      0.00000
     89       1.9476      0.00000
     90       2.2093      0.00000
     91       2.2451      0.00000
     92       2.3640      0.00000
     93       2.4071      0.00000
     94       2.5591      0.00000
     95       2.5762      0.00000
     96       2.6009      0.00000
     97       2.6542      0.00000
     98       2.6644      0.00000

 k-point     2 :       0.5000    0.0000    0.0000
  band No.  band energies     occupation 
      1     -21.9695      2.00000
      2     -21.7878      2.00000
      3     -20.5713      2.00000
      4     -20.5455      2.00000
      5     -20.0946      2.00000
      6     -19.9307      2.00000
      7     -19.8286      2.00000
      8     -19.8214      2.00000
      9     -18.6966      2.00000
     10     -18.6588      2.00000
     11     -18.6187      2.00000
     12     -18.5512      2.00000
     13     -18.0229      2.00000
     14     -18.0001      2.00000
     15     -16.3295      2.00000
     16     -16.2827      2.00000
     17     -16.2692      2.00000
     18     -16.1951      2.00000
     19     -14.5130      2.00000
     20     -14.4519      2.00000
     21     -14.3677      2.00000
     22     -14.3087      2.00000
     23     -14.1975      2.00000
     24     -14.1477      2.00000
     25     -13.1198      2.00000
     26     -13.1034      2.00000
     27     -13.0735      2.00000
     28     -12.9890      2.00000
     29     -12.1935      2.00000
     30     -12.1542      2.00000
     31     -12.1049      2.00000
     32     -12.0488      2.00000
     33     -11.0021      2.00000
     34     -10.9677      2.00000
     35     -10.8946      2.00000
     36     -10.8598      2.00000
     37     -10.2428      2.00000
     38      -9.9024      2.00000
     39      -9.8494      2.00000
     40      -9.7944      2.00000
     41      -9.1175      2.00000
     42      -9.0425      2.00000
     43      -8.9834      2.00000
     44      -8.9596      2.00000
     45      -8.7507      2.00000
     46      -8.6950      2.00000
     47      -8.6336      2.00000
     48      -8.6012      2.00000
     49      -8.4743      2.00000
     50      -8.4392      2.00000
     51      -8.4140      2.00000
     52      -8.3305      2.00000
     53      -8.3067      2.00000
     54      -8.2934      2.00000
     55      -8.2207      2.00000
     56      -8.0801      2.00000
     57      -8.0734      2.00000
     58      -7.7172      2.00000
     59      -7.6147      2.00000
     60      -7.5271      2.00000
     61      -7.5201      2.00000
     62      -7.4982      2.00000
     63      -7.2810      2.00000
     64      -6.3036      2.00000
     65      -6.2898      2.00000
     66      -6.2529      2.00000
     67      -6.1940      2.00000
     68      -6.1433      2.00000
     69      -5.9519      2.00000
     70      -5.7278      2.00000
     71      -5.6749      2.00000
     72      -5.6232      2.00000
     73      -5.5948      2.00000
     74      -3.8858      2.00000
     75      -3.7798      2.00000
     76      -3.7742      2.00000
     77      -3.7378      2.00000
     78      -2.4267      1.85931
     79      -1.2945      0.00000
     80      -1.0817      0.00000
     81      -1.0717      0.00000
     82      -1.0299      0.00000
     83       0.1253      0.00000
     84       0.4885      0.00000
     85       0.9890      0.00000
     86       1.1901      0.00000
     87       1.3298      0.00000
     88       1.3643      0.00000
     89       1.3900      0.00000
     90       1.5421      0.00000
     91       1.8839      0.00000
     92       2.0364      0.00000
     93       2.0816      0.00000
     94       2.3318      0.00000
     95       2.7076      0.00000
     96       3.2732      0.00000
     97       3.4212      0.00000
     98       3.5879      0.00000

 k-point     3 :       0.0000    0.3333    0.0000
  band No.  band energies     occupation 
      1     -21.8426      2.00000
      2     -21.1955      2.00000
      3     -21.1571      2.00000
      4     -21.1352      2.00000
      5     -20.5046      2.00000
      6     -20.4894      2.00000
      7     -19.2253      2.00000
      8     -19.2074      2.00000
      9     -18.6817      2.00000
     10     -18.5795      2.00000
     11     -18.5187      2.00000
     12     -17.9647      2.00000
     13     -17.9488      2.00000
     14     -16.8311      2.00000
     15     -16.5445      2.00000
     16     -16.5397      2.00000
     17     -16.4813      2.00000
     18     -15.9586      2.00000
     19     -15.5912      2.00000
     20     -15.5188      2.00000
     21     -15.4791      2.00000
     22     -15.0475      2.00000
     23     -14.1607      2.00000
     24     -14.1268      2.00000
     25     -13.7154      2.00000
     26     -12.1999      2.00000
     27     -12.1615      2.00000
     28     -12.1219      2.00000
     29     -12.0545      2.00000
     30     -11.9783      2.00000
     31     -11.9330      2.00000
     32     -11.6850      2.00000
     33     -10.6504      2.00000
     34     -10.6294      2.00000
     35     -10.5311      2.00000
     36     -10.0812      2.00000
     37      -9.9032      2.00000
     38      -9.8426      2.00000
     39      -9.7860      2.00000
     40      -9.7643      2.00000
     41      -9.6754      2.00000
     42      -9.3429      2.00000
     43      -9.1662      2.00000
     44      -9.1052      2.00000
     45      -9.0877      2.00000
     46      -9.0423      2.00000
     47      -8.9173      2.00000
     48      -8.8869      2.00000
     49      -8.5485      2.00000
     50      -8.4428      2.00000
     51      -8.3282      2.00000
     52      -8.3109      2.00000
     53      -8.2580      2.00000
     54      -8.2396      2.00000
     55      -8.1723      2.00000
     56      -8.1148      2.00000
     57      -7.9963      2.00000
     58      -7.9175      2.00000
     59      -7.7202      2.00000
     60      -7.5808      2.00000
     61      -7.2368      2.00000
     62      -7.1540      2.00000
     63      -6.9807      2.00000
     64      -6.8489      2.00000
     65      -6.8029      2.00000
     66      -6.2416      2.00000
     67      -6.1981      2.00000
     68      -6.1131      2.00000
     69      -6.0885      2.00000
     70      -5.8606      2.00000
     71      -5.6166      2.00000
     72      -5.5498      2.00000
     73      -4.6229      2.00000
     74      -4.5132      2.00000
     75      -4.4859      2.00000
     76      -4.1823      2.00000
     77      -3.7198      2.00000
     78      -2.4188      1.78881
     79      -1.3482      0.00000
     80      -0.9657      0.00000
     81      -0.8426      0.00000
     82      -0.7636      0.00000
     83      -0.5698      0.00000
     84       0.2842      0.00000
     85       0.3889      0.00000
     86       1.2261      0.00000
     87       1.4585      0.00000
     88       1.5244      0.00000
     89       1.6161      0.00000
     90       1.6357      0.00000
     91       1.6643      0.00000
     92       2.0613      0.00000
     93       2.2751      0.00000
     94       2.4189      0.00000
     95       2.4699      0.00000
     96       2.5852      0.00000
     97       2.5952      0.00000
     98       2.7941      0.00000

 k-point     4 :       0.5000    0.3333    0.0000
  band No.  band energies     occupation 
      1     -21.7502      2.00000
      2     -21.5686      2.00000
      3     -21.0936      2.00000
      4     -20.9115      2.00000
      5     -20.3495      2.00000
      6     -20.3283      2.00000
      7     -19.7065      2.00000
      8     -19.6838      2.00000
      9     -18.5232      2.00000
     10     -18.3522      2.00000
     11     -17.8278      2.00000
     12     -17.7981      2.00000
     13     -17.2873      2.00000
     14     -17.2610      2.00000
     15     -17.1990      2.00000
     16     -17.1441      2.00000
     17     -16.7135      2.00000
     18     -16.5743      2.00000
     19     -15.1577      2.00000
     20     -15.0971      2.00000
     21     -14.6449      2.00000
     22     -14.5955      2.00000
     23     -14.0705      2.00000
     24     -14.0067      2.00000
     25     -13.7126      2.00000
     26     -13.6288      2.00000
     27     -12.9611      2.00000
     28     -12.9300      2.00000
     29     -11.5120      2.00000
     30     -11.4170      2.00000
     31     -11.1979      2.00000
     32     -11.0985      2.00000
     33     -10.9917      2.00000
     34     -10.8877      2.00000
     35     -10.0270      2.00000
     36     -10.0163      2.00000
     37      -9.8765      2.00000
     38      -9.8398      2.00000
     39      -9.7485      2.00000
     40      -9.6073      2.00000
     41      -9.5762      2.00000
     42      -9.5321      2.00000
     43      -9.2127      2.00000
     44      -9.1497      2.00000
     45      -9.0219      2.00000
     46      -8.8771      2.00000
     47      -8.8536      2.00000
     48      -8.8141      2.00000
     49      -8.7759      2.00000
     50      -8.7556      2.00000
     51      -8.4531      2.00000
     52      -8.3990      2.00000
     53      -8.3390      2.00000
     54      -8.3073      2.00000
     55      -8.2917      2.00000
     56      -8.2395      2.00000
     57      -8.0470      2.00000
     58      -7.9737      2.00000
     59      -7.9515      2.00000
     60      -7.3790      2.00000
     61      -7.3422      2.00000
     62      -7.1670      2.00000
     63      -7.0013      2.00000
     64      -6.8501      2.00000
     65      -6.6994      2.00000
     66      -6.2214      2.00000
     67      -6.1411      2.00000
     68      -6.0367      2.00000
     69      -5.8917      2.00000
     70      -5.4441      2.00000
     71      -5.3577      2.00000
     72      -5.0829      2.00000
     73      -5.0066      2.00000
     74      -4.7345      2.00000
     75      -4.6406      2.00000
     76      -4.3652      2.00000
     77      -4.1705      2.00000
     78      -2.4186      1.78677
     79      -0.9332      0.00000
     80      -0.6855      0.00000
     81      -0.4772      0.00000
     82      -0.3863      0.00000
     83      -0.3389      0.00000
     84      -0.0859      0.00000
     85       0.1497      0.00000
     86       0.3953      0.00000
     87       1.0862      0.00000
     88       1.2502      0.00000
     89       1.3038      0.00000
     90       1.3818      0.00000
     91       1.9350      0.00000
     92       1.9925      0.00000
     93       2.4172      0.00000
     94       2.4909      0.00000
     95       2.6369      0.00000
     96       2.9268      0.00000
     97       3.1127      0.00000
     98       3.3079      0.00000


--------------------------------------------------------------------------------------------------------


 soft charge-density along one line, spin component           1
         0         1         2         3         4         5         6         7         8         9
 total charge-density along one line
 
 pseudopotential strength for first ion, spin component:           1
 10.191  13.552   0.000  -0.000   0.000  -0.000   0.000  -0.000
 13.552  18.020   0.000  -0.000   0.000  -0.000   0.000  -0.000
  0.000   0.000  -4.322   0.000   0.000   8.452  -0.000  -0.000
 -0.000  -0.000   0.000  -4.314   0.000  -0.000   8.442  -0.000
  0.000   0.000   0.000   0.000  -4.321  -0.000  -0.000   8.452
 -0.000  -0.000   8.452  -0.000  -0.000 -18.665   0.000   0.000
  0.000   0.000  -0.000   8.442  -0.000   0.000 -18.655   0.000
 -0.000  -0.000  -0.000  -0.000   8.452   0.000   0.000 -18.665
 total augmentation occupancy for first ion, spin component:           1
  8.242  -3.672  -0.002  -0.000   0.002   0.000  -0.000   0.001
 -3.672   1.693   0.002   0.000  -0.001   0.000   0.000  -0.000
 -0.002   0.002   1.834   0.000   0.000   0.169   0.000  -0.000
 -0.000   0.000   0.000   1.197   0.001   0.000   0.071   0.000
  0.002  -0.001   0.000   0.001   1.831  -0.000   0.000   0.168
  0.000   0.000   0.169   0.000  -0.000   0.017   0.000  -0.000
 -0.000   0.000   0.000   0.071   0.000   0.000   0.005   0.000
  0.001  -0.000  -0.000   0.000   0.168  -0.000   0.000   0.017


------------------------ aborting loop because EDIFF is reached ----------------------------------------


    CHARGE:  cpu time    0.0333: real time    0.0334
    FORLOC:  cpu time    0.0053: real time    0.0054
    FORNL :  cpu time    0.1302: real time    0.1304
    STRESS:  cpu time    0.3784: real time    0.3794
    FORCOR:  cpu time    0.0398: real time    0.0398
    FORHAR:  cpu time    0.0136: real time    0.0136
    MIXING:  cpu time    0.0020: real time    0.0020
    OFIELD:  cpu time    0.0001: real time    0.0001

  FORCE on cell =-STRESS in cart. coord.  units (eV):
  Direction    XX          YY          ZZ          XY          YZ          ZX
  --------------------------------------------------------------------------------------
  Alpha Z    96.04795    96.04795    96.04795
  Ewald   21501.17227 21660.96956-26688.11209    13.53377     7.32333    13.14894
  Hartree 21478.72780 21642.16627-20581.75384    -1.69550     6.41171    11.53602
  E(xc)    -608.60760  -608.62478  -627.92139     0.04366     0.00250     0.00448
  Local  -44558.17729-44883.70116 45377.65140    -8.30535   -13.72544   -24.67323
  n-local  -162.64232  -162.54229  -150.68340    -0.21998    -0.00235     0.01757
  augment    25.87837    25.87862    26.68094    -0.01586    -0.00291    -0.00283
  Kinetic  2245.40186  2245.96574  2553.39491    -1.71809    -0.03097    -0.05940
  Fock        0.00000     0.00000     0.00000     0.00000     0.00000     0.00000
  -------------------------------------------------------------------------------------
  Total      17.80105    16.15991     5.30450     1.62266    -0.02413    -0.02844
  in kB      20.15546    18.29726     6.00608     1.83728    -0.02733    -0.03220
  external pressure =       14.82 kB  Pullay stress =        0.00 kB


 VOLUME and BASIS-vectors are now :
 -----------------------------------------------------------------------------
  energy-cutoff  :      500.00
  volume of cell :     1415.02
      direct lattice vectors                 reciprocal lattice vectors
    12.746910431 -0.017333724  0.003335307     0.078450533  0.000106575 -0.000020392
    -0.010007658  7.366930142  0.001075832     0.000184592  0.135742005 -0.000019746
     0.003913914  0.002186650 15.068596141    -0.000017378 -0.000009715  0.066363189

  length of vectors
    12.746922652  7.366937018 15.068596808     0.078450608  0.135742132  0.066363192


 FORCES acting on ions
    electron-ion (+dipol)            ewald-force                    non-local-force                 convergence-correction
 -----------------------------------------------------------------------------------------------
   0.166E+02 0.280E+01 0.109E+02   -.166E+02 -.279E+01 -.109E+02   0.631E-01 0.534E-01 -.195E-01   0.123E-03 0.431E-04 0.738E-04
   -.296E+01 0.112E+01 0.781E+01   0.284E+01 -.105E+01 -.779E+01   -.685E-01 0.901E-02 -.190E-01   -.144E-05 -.389E-04 0.480E-04
   0.264E+01 0.328E+00 0.805E+01   -.268E+01 -.306E+00 -.804E+01   0.637E-01 0.911E-02 -.138E-01   -.162E-05 -.448E-04 0.472E-04
   0.189E+02 0.161E+01 0.125E+02   -.188E+02 -.160E+01 -.125E+02   0.184E+00 0.200E-01 -.274E-01   0.152E-03 0.218E-04 0.962E-04
   0.199E+02 0.429E+02 0.598E+02   -.203E+02 -.437E+02 -.598E+02   0.875E+00 0.610E+00 -.103E+01   0.871E-04 0.187E-03 0.315E-03
   0.271E+02 0.676E+01 0.201E+02   -.275E+02 -.672E+01 -.201E+02   0.942E-01 0.785E-01 0.486E-01   0.176E-03 -.586E-05 0.156E-03
   0.375E+02 0.208E+02 0.375E+02   -.382E+02 -.208E+02 -.377E+02   0.376E+00 0.124E+00 0.119E+00   0.183E-03 0.573E-04 0.229E-03
   -.677E+01 0.176E+02 0.318E+02   0.681E+01 -.181E+02 -.317E+02   -.135E+00 -.102E+00 0.112E+00   0.140E-04 0.953E-04 0.236E-03
   -.246E+02 0.608E+01 0.144E+02   0.247E+02 -.620E+01 -.144E+02   -.369E-01 -.215E-01 0.220E-01   -.122E-03 0.639E-04 0.105E-03
   -.255E+02 0.114E+02 0.251E+02   0.255E+02 -.113E+02 -.252E+02   -.143E+00 0.129E+00 0.616E-01   -.119E-03 0.248E-04 0.192E-03
   -.380E+02 0.179E+02 0.265E+02   0.386E+02 -.183E+02 -.265E+02   0.134E+00 0.473E-01 0.602E-01   -.225E-03 0.389E-04 0.185E-03
   -.151E+02 0.622E+00 0.103E+02   0.152E+02 -.521E+00 -.102E+02   0.229E-01 0.151E-03 -.352E-01   -.392E-04 0.128E-04 0.763E-04
   0.186E+02 -.289E+00 0.117E+02   -.187E+02 0.409E+00 -.117E+02   0.692E-01 -.153E-01 0.153E-02   0.133E-03 -.398E-04 0.744E-04
   -.410E+01 0.109E+01 0.839E+01   0.408E+01 -.116E+01 -.838E+01   -.775E-01 -.912E-02 -.152E-01   -.714E-04 -.191E-05 0.475E-04
   0.350E+01 -.928E+00 0.833E+01   -.348E+01 0.961E+00 -.833E+01   0.898E-01 0.276E-02 -.128E-01   0.623E-04 0.124E-04 0.465E-04
   0.285E+02 0.218E+01 0.159E+02   -.287E+02 -.229E+01 -.159E+02   0.192E+00 -.582E-01 0.458E-01   0.138E-03 0.450E-04 0.104E-03
   0.119E+02 -.130E+02 0.191E+03   -.109E+02 0.116E+02 -.194E+03   0.154E+01 -.233E+01 0.302E+01   0.910E-04 -.110E-03 0.393E-03
   0.463E+02 0.108E+02 0.359E+02   -.467E+02 -.113E+02 -.361E+02   0.363E+00 0.198E+00 0.132E+00   0.193E-03 0.477E-04 0.206E-03
   0.596E+02 -.830E+01 0.576E+02   -.606E+02 0.831E+01 -.575E+02   0.917E+00 0.438E+00 -.988E+00   0.278E-03 -.277E-04 0.287E-03
   -.968E+01 0.139E+02 0.191E+03   0.889E+01 -.123E+02 -.194E+03   -.130E+01 0.246E+01 0.303E+01   -.827E-04 0.108E-03 0.394E-03
   -.294E+02 -.243E+01 0.167E+02   0.296E+02 0.256E+01 -.166E+02   -.224E+00 0.377E-01 0.434E-01   -.149E-03 -.513E-04 0.111E-03
   -.581E+02 0.973E+01 0.612E+02   0.589E+02 -.973E+01 -.612E+02   -.106E+01 -.407E+00 -.897E+00   -.275E-03 0.389E-04 0.296E-03
   -.475E+02 -.109E+02 0.386E+02   0.480E+02 0.114E+02 -.389E+02   -.403E+00 -.258E+00 0.132E+00   -.195E-03 -.393E-04 0.218E-03
   -.199E+02 0.575E+00 0.121E+02   0.201E+02 -.707E+00 -.121E+02   -.603E-01 0.255E-01 0.281E-02   -.146E-03 0.359E-04 0.792E-04
   0.147E+02 -.766E+00 0.100E+02   -.148E+02 0.677E+00 -.100E+02   -.364E-01 -.355E-02 -.295E-01   0.341E-04 -.368E-05 0.716E-04
   -.332E+01 -.497E+00 0.812E+01   0.336E+01 0.547E+00 -.811E+01   -.465E-01 0.208E-01 -.164E-01   0.345E-05 0.397E-04 0.484E-04
   0.238E+01 -.112E+01 0.777E+01   -.227E+01 0.103E+01 -.776E+01   0.594E-01 -.240E-01 -.207E-01   -.115E-04 0.333E-04 0.469E-04
   0.240E+02 -.540E+01 0.140E+02   -.241E+02 0.549E+01 -.139E+02   0.342E-01 0.629E-01 0.237E-01   0.126E-03 -.653E-04 0.995E-04
   0.838E+01 -.185E+02 0.321E+02   -.843E+01 0.190E+02 -.320E+02   0.172E+00 0.808E-01 0.104E+00   -.751E-05 -.892E-04 0.236E-03
   0.381E+02 -.167E+02 0.257E+02   -.387E+02 0.171E+02 -.257E+02   -.136E+00 0.208E-01 0.705E-01   0.234E-03 -.392E-04 0.179E-03
   0.256E+02 -.116E+02 0.247E+02   -.257E+02 0.115E+02 -.248E+02   0.149E+00 -.122E+00 0.602E-01   0.119E-03 -.311E-04 0.187E-03
   -.174E+02 -.431E+02 0.633E+02   0.177E+02 0.438E+02 -.633E+02   -.911E+00 -.698E+00 -.928E+00   -.682E-04 -.191E-03 0.322E-03
   -.196E+02 -.205E+01 0.129E+02   0.196E+02 0.205E+01 -.129E+02   -.183E+00 -.284E-01 -.269E-01   -.158E-03 -.140E-04 0.102E-03
   -.378E+02 -.220E+02 0.403E+02   0.385E+02 0.220E+02 -.405E+02   -.412E+00 -.149E+00 0.121E+00   -.172E-03 -.624E-04 0.241E-03
   -.272E+02 -.785E+01 0.209E+02   0.275E+02 0.786E+01 -.209E+02   -.112E+00 -.121E+00 0.504E-01   -.184E-03 -.202E-05 0.164E-03
   -.174E+02 -.295E+01 0.113E+02   0.175E+02 0.294E+01 -.113E+02   -.498E-01 -.605E-01 -.222E-01   -.119E-03 -.485E-04 0.790E-04
   0.287E+00 0.148E+00 -.117E+04   -.204E+00 -.110E+00 0.119E+04   -.737E-01 -.247E-01 -.136E+02   0.173E-04 0.275E-05 0.251E-02
 -----------------------------------------------------------------------------------------------
   0.835E-01 0.379E-01 0.105E+02   -.135E-12 -.284E-12 0.000E+00   -.662E-01 -.494E-02 -.105E+02   0.159E-04 0.250E-05 0.830E-02
 
 
 POSITION                                       TOTAL-FORCE (eV/Angst)
 -----------------------------------------------------------------------------------
      2.12508      1.22467      3.76778        -0.008566      0.056410      0.012326
      0.00236      0.00044      3.76715        -0.196373      0.077512     -0.004171
      0.70620      1.22692      3.76752         0.018413      0.030323     -0.001189
      2.83142     -0.00284      3.76776         0.219082      0.024207      0.008355
      6.36680      1.20028      3.75567         0.468382     -0.190401     -0.983720
      4.25314     -0.00576      3.76854        -0.316213      0.124158      0.084620
      4.95380      1.21939      3.76840        -0.332258      0.110426     -0.084974
      7.08437     -0.00910      3.76941        -0.100306     -0.670587      0.189301
     10.62235      1.21489      3.77022         0.071147     -0.142025      0.089565
      8.49861     -0.01209      3.76975        -0.081497      0.201876     -0.031040
      9.20435      1.21537      3.76993         0.665260     -0.398879      0.069327
     11.32973     -0.01532      3.77005         0.169867      0.100922     -0.004416
      2.12007      3.68153      3.76819        -0.056322      0.104478     -0.006781
     -0.00145      2.45631      3.76754        -0.106674     -0.085887     -0.011039
      0.70381      3.68338      3.76790         0.111483      0.034856     -0.008343
      2.83059      2.45258      3.76848        -0.023956     -0.163761      0.090109
      6.31854      3.75301      3.60161         2.546590     -3.773963      0.249168
      4.24350      2.44883      3.76850        -0.050973     -0.357687     -0.074511
      4.93397      3.68167      3.75579        -0.062035      0.450202     -0.953905
      7.12123      2.36436      3.60195        -2.088993      4.016128      0.258843
     10.61934      3.66884      3.77069        -0.042143      0.169230      0.089796
      8.51574      2.43897      3.75591        -0.255610     -0.412275     -0.969903
      9.20564      3.67298      3.76963         0.041666      0.276011     -0.104431
     11.32753      2.44033      3.77043         0.138642     -0.107418     -0.005693
      2.11893      6.13681      3.76854        -0.183470     -0.093340      0.000198
     -0.00436      4.91149      3.76787        -0.010867      0.070415     -0.003394
      0.69911      6.13918      3.76823         0.169065     -0.123925     -0.005571
      2.82634      4.90780      3.76872        -0.072157      0.146298      0.090068
      6.36481      6.13164      3.77002         0.123792      0.626018      0.178404
      4.24454      4.90710      3.76928        -0.671068      0.427053      0.081161
      4.94891      6.13392      3.76971         0.125407     -0.216890     -0.031809
      7.08184      4.92218      3.75573        -0.611728      0.018556     -0.986401
     10.61696      6.12443      3.77071        -0.165989     -0.026987      0.009194
      8.49532      4.90344      3.76952         0.284544     -0.137001     -0.113923
      9.19687      6.12726      3.77072         0.237479     -0.108898      0.088509
     11.32356      4.89770      3.77073         0.038082     -0.067076      0.009961
      6.76388      3.08410      5.67915         0.008297      0.011923      2.786309
 -----------------------------------------------------------------------------------
    total drift:                                0.017372      0.032974      0.013088


--------------------------------------------------------------------------------------------------------


  FREE ENERGIE OF THE ION-ELECTRON SYSTEM (eV)
  ---------------------------------------------------
  free  energy   TOTEN  =      -329.76848571 eV

  energy  without entropy=     -329.75080970  energy(sigma->0) =     -329.75964770
 
 d Force = 0.7976207E+00[-0.205E+00, 0.180E+01]  d Energy = 0.1007567E+01-0.210E+00
 d Force =-0.5770732E+03[-0.603E+03,-0.551E+03]  d Ewald  =-0.3262393E+03-0.251E+03


--------------------------------------------------------------------------------------------------------


    POTLOK:  cpu time    0.0413: real time    0.0414


--------------------------------------------------------------------------------------------------------


--------------------------------------------------------------------------------------------------------


    WAVPRE:  cpu time    0.0120: real time    0.0143
    FEWALD:  cpu time    0.0006: real time    0.0006
    GENKIN:  cpu time    0.0049: real time    0.0049

 real space projection operators:
  total allocation   :       1799.44 KBytes
  max/ min on nodes  :        459.97        440.02

    ORTHCH:  cpu time    0.0892: real time    0.0894
     LOOP+:  cpu time   14.3147: real time   14.4089


--------------------------------------- Iteration      4(   1)  ---------------------------------------


    POTLOK:  cpu time    0.0372: real time    0.0400
    SETDIJ:  cpu time    0.0022: real time    0.0022
     EDDAV:  cpu time    0.9406: real time    0.9407
       DOS:  cpu time    0.0008: real time    0.0008
    CHARGE:  cpu time    0.0324: real time    0.0324
    MIXING:  cpu time    0.0008: real time    0.0008
    --------------------------------------------
      LOOP:  cpu time    1.0142: real time    1.0170

 eigenvalue-minimisations  :   812
 total energy-change (2. order) : 0.3767203E+00  (-0.5104027E+02)
 number of electron     155.9999948 magnetization 
 augmentation part       11.3813388 magnetization 

 Broyden mixing:
  rms(total) = 0.70624E+00    rms(broyden)= 0.70610E+00
  rms(prec ) = 0.74141E+00
  weight for this iteration     100.00

 Free energy of the ion-electron system (eV)
  ---------------------------------------------------
  alpha Z        PSCENC =        96.04795369
  Ewald energy   TEWEN  =     15834.25984114
  -Hartree energ DENC   =    -21950.03551940
  -exchange      EXHF   =         0.00000000
  -V(xc)+E(xc)   XCENC  =       553.38520749
  PAW double counting   =     16939.93869298   -17142.91466111
  entropy T*S    EENTRO =        -0.00870768
  eigenvalues    EBANDS =     -1706.23933173
  atomic energy  EATOM  =      7046.17475994
  Solvation  Ediel_sol  =         0.00000000
  ---------------------------------------------------
  free energy    TOTEN  =      -329.39176469 eV

  energy without entropy =     -329.38305701  energy(sigma->0) =     -329.38741085


--------------------------------------------------------------------------------------------------------


--------------------------------------- Iteration      4(   2)  ---------------------------------------


    POTLOK:  cpu time    0.0397: real time    0.0399
    SETDIJ:  cpu time    0.0022: real time    0.0023
    EDDIAG:  cpu time    0.2004: real time    0.2005
  RMM-DIIS:  cpu time    0.3744: real time    0.3746
    ORTHCH:  cpu time    0.0469: real time    0.0468
       DOS:  cpu time    0.0009: real time    0.0009
    CHARGE:  cpu time    0.0325: real time    0.0325
    MIXING:  cpu time    0.0008: real time    0.0008
    --------------------------------------------
      LOOP:  cpu time    0.6979: real time    0.6983

 eigenvalue-minimisations  :   789
 total energy-change (2. order) :-0.3507484E+00  (-0.8914066E+00)
 number of electron     155.9999947 magnetization 
 augmentation part       11.3505380 magnetization 

 Broyden mixing:
  rms(total) = 0.26100E+00    rms(broyden)= 0.26096E+00
  rms(prec ) = 0.29025E+00
  weight for this iteration     100.00

 eigenvalues of (default mixing * dielectric matrix)
  average eigenvalue GAMMA=   0.9425
  0.9425

 Free energy of the ion-electron system (eV)
  ---------------------------------------------------
  alpha Z        PSCENC =        96.04795369
  Ewald energy   TEWEN  =     15834.25984114
  -Hartree energ DENC   =    -21934.67084962
  -exchange      EXHF   =         0.00000000
  -V(xc)+E(xc)   XCENC  =       552.80878699
  PAW double counting   =     17099.73659481   -17304.03570365
  entropy T*S    EENTRO =        -0.00526966
  eigenvalues    EBANDS =     -1720.05862669
  atomic energy  EATOM  =      7046.17475994
  Solvation  Ediel_sol  =         0.00000000
  ---------------------------------------------------
  free energy    TOTEN  =      -329.74251305 eV

  energy without entropy =     -329.73724339  energy(sigma->0) =     -329.73987822


--------------------------------------------------------------------------------------------------------


--------------------------------------- Iteration      4(   3)  ---------------------------------------


    POTLOK:  cpu time    0.0361: real time    0.0395
    SETDIJ:  cpu time    0.0023: real time    0.0023
    EDDIAG:  cpu time    0.2008: real time    0.2008
  RMM-DIIS:  cpu time    0.3943: real time    0.3943
    ORTHCH:  cpu time    0.0476: real time    0.0475
       DOS:  cpu time    0.0005: real time    0.0005
    CHARGE:  cpu time    0.0324: real time    0.0324
    MIXING:  cpu time    0.0009: real time    0.0009
    --------------------------------------------
      LOOP:  cpu time    0.7149: real time    0.7182

 eigenvalue-minimisations  :   838
 total energy-change (2. order) : 0.1074669E+00  (-0.5618136E-01)
 number of electron     155.9999947 magnetization 
 augmentation part       11.3673531 magnetization 

 Broyden mixing:
  rms(total) = 0.18837E+00    rms(broyden)= 0.18836E+00
  rms(prec ) = 0.20029E+00
  weight for this iteration     100.00

 eigenvalues of (default mixing * dielectric matrix)
  average eigenvalue GAMMA=   1.4380
  1.4380  1.4380

 Free energy of the ion-electron system (eV)
  ---------------------------------------------------
  alpha Z        PSCENC =        96.04795369
  Ewald energy   TEWEN  =     15834.25984114
  -Hartree energ DENC   =    -21924.36599523
  -exchange      EXHF   =         0.00000000
  -V(xc)+E(xc)   XCENC  =       552.49118473
  PAW double counting   =     16975.24869471   -17178.59286805
  entropy T*S    EENTRO =        -0.00477179
  eigenvalues    EBANDS =     -1730.89384534
  atomic energy  EATOM  =      7046.17475994
  Solvation  Ediel_sol  =         0.00000000
  ---------------------------------------------------
  free energy    TOTEN  =      -329.63504620 eV

  energy without entropy =     -329.63027441  energy(sigma->0) =     -329.63266031


--------------------------------------------------------------------------------------------------------


--------------------------------------- Iteration      4(   4)  ---------------------------------------


    POTLOK:  cpu time    0.0358: real time    0.0397
    SETDIJ:  cpu time    0.0023: real time    0.0023
    EDDIAG:  cpu time    0.1989: real time    0.1989
  RMM-DIIS:  cpu time    0.3823: real time    0.3822
    ORTHCH:  cpu time    0.0481: real time    0.0481
       DOS:  cpu time    0.0005: real time    0.0005
    CHARGE:  cpu time    0.0324: real time    0.0324
    MIXING:  cpu time    0.0010: real time    0.0010
    --------------------------------------------
      LOOP:  cpu time    0.7013: real time    0.7050

 eigenvalue-minimisations  :   800
 total energy-change (2. order) : 0.3987255E-01  (-0.1567029E-01)
 number of electron     155.9999947 magnetization 
 augmentation part       11.3804581 magnetization 

 Broyden mixing:
  rms(total) = 0.58003E-01    rms(broyden)= 0.57997E-01
  rms(prec ) = 0.63253E-01
  weight for this iteration     100.00

 eigenvalues of (default mixing * dielectric matrix)
  average eigenvalue GAMMA=   1.5132
  1.0473  1.9519  1.5404

 Free energy of the ion-electron system (eV)
  ---------------------------------------------------
  alpha Z        PSCENC =        96.04795369
  Ewald energy   TEWEN  =     15834.25984114
  -Hartree energ DENC   =    -21914.35469962
  -exchange      EXHF   =         0.00000000
  -V(xc)+E(xc)   XCENC  =       552.26378442
  PAW double counting   =     16747.48680986   -16950.33075504
  entropy T*S    EENTRO =        -0.00537281
  eigenvalues    EBANDS =     -1741.13749523
  atomic energy  EATOM  =      7046.17475994
  Solvation  Ediel_sol  =         0.00000000
  ---------------------------------------------------
  free energy    TOTEN  =      -329.59517365 eV

  energy without entropy =     -329.58980084  energy(sigma->0) =     -329.59248724


--------------------------------------------------------------------------------------------------------


--------------------------------------- Iteration      4(   5)  ---------------------------------------


    POTLOK:  cpu time    0.0393: real time    0.0395
    SETDIJ:  cpu time    0.0022: real time    0.0022
    EDDIAG:  cpu time    0.1997: real time    0.2000
  RMM-DIIS:  cpu time    0.3771: real time    0.3770
    ORTHCH:  cpu time    0.0477: real time    0.0476
       DOS:  cpu time    0.0008: real time    0.0008
    CHARGE:  cpu time    0.0325: real time    0.0325
    MIXING:  cpu time    0.0010: real time    0.0010
    --------------------------------------------
      LOOP:  cpu time    0.7004: real time    0.7007

 eigenvalue-minimisations  :   810
 total energy-change (2. order) : 0.2534277E-02  (-0.2001251E-02)
 number of electron     155.9999946 magnetization 
 augmentation part       11.3890023 magnetization 

 Broyden mixing:
  rms(total) = 0.16026E-01    rms(broyden)= 0.16020E-01
  rms(prec ) = 0.20377E-01
  weight for this iteration     100.00

 eigenvalues of (default mixing * dielectric matrix)
  average eigenvalue GAMMA=   1.3911
  2.1530  1.4999  1.0270  0.8846

 Free energy of the ion-electron system (eV)
  ---------------------------------------------------
  alpha Z        PSCENC =        96.04795369
  Ewald energy   TEWEN  =     15834.25984114
  -Hartree energ DENC   =    -21909.31529235
  -exchange      EXHF   =         0.00000000
  -V(xc)+E(xc)   XCENC  =       552.18540598
  PAW double counting   =     16657.81786938   -16860.70241923
  entropy T*S    EENTRO =        -0.00959557
  eigenvalues    EBANDS =     -1746.05116235
  atomic energy  EATOM  =      7046.17475994
  Solvation  Ediel_sol  =         0.00000000
  ---------------------------------------------------
  free energy    TOTEN  =      -329.59263937 eV

  energy without entropy =     -329.58304380  energy(sigma->0) =     -329.58784159


--------------------------------------------------------------------------------------------------------


--------------------------------------- Iteration      4(   6)  ---------------------------------------


    POTLOK:  cpu time    0.0370: real time    0.0409
    SETDIJ:  cpu time    0.0022: real time    0.0022
    EDDIAG:  cpu time    0.1990: real time    0.1989
  RMM-DIIS:  cpu time    0.4774: real time    0.4782
    ORTHCH:  cpu time    0.0481: real time    0.0482
       DOS:  cpu time    0.0005: real time    0.0005
    CHARGE:  cpu time    0.0328: real time    0.0328
    MIXING:  cpu time    0.0011: real time    0.0012
    --------------------------------------------
      LOOP:  cpu time    0.7982: real time    0.8030

 eigenvalue-minimisations  :   979
 total energy-change (2. order) :-0.5517389E-03  (-0.2695361E-03)
 number of electron     155.9999946 magnetization 
 augmentation part       11.3866269 magnetization 

 Broyden mixing:
  rms(total) = 0.90476E-02    rms(broyden)= 0.90465E-02
  rms(prec ) = 0.12997E-01
  weight for this iteration     100.00

 eigenvalues of (default mixing * dielectric matrix)
  average eigenvalue GAMMA=   1.3823
  2.2144  1.8100  1.1586  1.0851  0.6432

 Free energy of the ion-electron system (eV)
  ---------------------------------------------------
  alpha Z        PSCENC =        96.04795369
  Ewald energy   TEWEN  =     15834.25984114
  -Hartree energ DENC   =    -21908.29678832
  -exchange      EXHF   =         0.00000000
  -V(xc)+E(xc)   XCENC  =       552.17767262
  PAW double counting   =     16651.01847249   -16853.78139682
  entropy T*S    EENTRO =        -0.00704551
  eigenvalues    EBANDS =     -1747.18666034
  atomic energy  EATOM  =      7046.17475994
  Solvation  Ediel_sol  =         0.00000000
  ---------------------------------------------------
  free energy    TOTEN  =      -329.59319111 eV

  energy without entropy =     -329.58614560  energy(sigma->0) =     -329.58966836


--------------------------------------------------------------------------------------------------------


--------------------------------------- Iteration      4(   7)  ---------------------------------------


    POTLOK:  cpu time    0.0366: real time    0.0400
    SETDIJ:  cpu time    0.0023: real time    0.0023
    EDDIAG:  cpu time    0.2016: real time    0.2019
  RMM-DIIS:  cpu time    0.3852: real time    0.3866
    ORTHCH:  cpu time    0.0480: real time    0.0480
       DOS:  cpu time    0.0005: real time    0.0005
    CHARGE:  cpu time    0.0322: real time    0.0323
    MIXING:  cpu time    0.0012: real time    0.0012
    --------------------------------------------
      LOOP:  cpu time    0.7075: real time    0.7128

 eigenvalue-minimisations  :   802
 total energy-change (2. order) :-0.6886522E-03  (-0.4498760E-04)
 number of electron     155.9999946 magnetization 
 augmentation part       11.3877277 magnetization 

 Broyden mixing:
  rms(total) = 0.35131E-02    rms(broyden)= 0.35128E-02
  rms(prec ) = 0.70025E-02
  weight for this iteration     100.00

 eigenvalues of (default mixing * dielectric matrix)
  average eigenvalue GAMMA=   1.4546
  2.4908  2.0237  1.4987  1.0689  1.0689  0.5769

 Free energy of the ion-electron system (eV)
  ---------------------------------------------------
  alpha Z        PSCENC =        96.04795369
  Ewald energy   TEWEN  =     15834.25984114
  -Hartree energ DENC   =    -21906.44009341
  -exchange      EXHF   =         0.00000000
  -V(xc)+E(xc)   XCENC  =       552.16202016
  PAW double counting   =     16644.41465484   -16847.17974186
  entropy T*S    EENTRO =        -0.00755982
  eigenvalues    EBANDS =     -1749.02571445
  atomic energy  EATOM  =      7046.17475994
  Solvation  Ediel_sol  =         0.00000000
  ---------------------------------------------------
  free energy    TOTEN  =      -329.59387976 eV

  energy without entropy =     -329.58631994  energy(sigma->0) =     -329.59009985


--------------------------------------------------------------------------------------------------------


--------------------------------------- Iteration      4(   8)  ---------------------------------------


    POTLOK:  cpu time    0.0359: real time    0.0395
    SETDIJ:  cpu time    0.0022: real time    0.0022
    EDDIAG:  cpu time    0.2003: real time    0.2007
  RMM-DIIS:  cpu time    0.3703: real time    0.3714
    ORTHCH:  cpu time    0.1287: real time    0.1314
       DOS:  cpu time    0.0005: real time    0.0005
    CHARGE:  cpu time    0.0323: real time    0.0324
    MIXING:  cpu time    0.0012: real time    0.0012
    --------------------------------------------
      LOOP:  cpu time    0.7714: real time    0.7794

 eigenvalue-minimisations  :   792
 total energy-change (2. order) :-0.8360190E-03  (-0.2835410E-04)
 number of electron     155.9999946 magnetization 
 augmentation part       11.3883086 magnetization 

 Broyden mixing:
  rms(total) = 0.20791E-02    rms(broyden)= 0.20788E-02
  rms(prec ) = 0.44915E-02
  weight for this iteration     100.00

 eigenvalues of (default mixing * dielectric matrix)
  average eigenvalue GAMMA=   1.5364
  2.5404  2.5404  1.5317  1.4142  1.1755  0.9512  0.6016

 Free energy of the ion-electron system (eV)
  ---------------------------------------------------
  alpha Z        PSCENC =        96.04795369
  Ewald energy   TEWEN  =     15834.25984114
  -Hartree energ DENC   =    -21904.65265892
  -exchange      EXHF   =         0.00000000
  -V(xc)+E(xc)   XCENC  =       552.14795978
  PAW double counting   =     16647.48677227   -16850.25450892
  entropy T*S    EENTRO =        -0.00781123
  eigenvalues    EBANDS =     -1750.79702354
  atomic energy  EATOM  =      7046.17475994
  Solvation  Ediel_sol  =         0.00000000
  ---------------------------------------------------
  free energy    TOTEN  =      -329.59471578 eV

  energy without entropy =     -329.58690455  energy(sigma->0) =     -329.59081016


--------------------------------------------------------------------------------------------------------


--------------------------------------- Iteration      4(   9)  ---------------------------------------


    POTLOK:  cpu time    0.0358: real time    0.0396
    SETDIJ:  cpu time    0.0023: real time    0.0023
    EDDIAG:  cpu time    0.2997: real time    0.3001
  RMM-DIIS:  cpu time    0.3703: real time    0.3714
    ORTHCH:  cpu time    0.0497: real time    0.0497
       DOS:  cpu time    0.0008: real time    0.0008
    CHARGE:  cpu time    0.0323: real time    0.0324
    MIXING:  cpu time    0.0012: real time    0.0012
    --------------------------------------------
      LOOP:  cpu time    0.7920: real time    0.7975

 eigenvalue-minimisations  :   784
 total energy-change (2. order) :-0.8712123E-03  (-0.3517248E-04)
 number of electron     155.9999946 magnetization 
 augmentation part       11.3886128 magnetization 

 Broyden mixing:
  rms(total) = 0.11036E-02    rms(broyden)= 0.11033E-02
  rms(prec ) = 0.23392E-02
  weight for this iteration     100.00

 eigenvalues of (default mixing * dielectric matrix)
  average eigenvalue GAMMA=   1.5951
  3.3169  2.5114  1.7847  1.5002  1.0380  1.0380  0.9793  0.5925

 Free energy of the ion-electron system (eV)
  ---------------------------------------------------
  alpha Z        PSCENC =        96.04795369
  Ewald energy   TEWEN  =     15834.25984114
  -Hartree energ DENC   =    -21902.49370970
  -exchange      EXHF   =         0.00000000
  -V(xc)+E(xc)   XCENC  =       552.13122937
  PAW double counting   =     16654.87776889   -16857.65633432
  entropy T*S    EENTRO =        -0.00796217
  eigenvalues    EBANDS =     -1752.92913384
  atomic energy  EATOM  =      7046.17475994
  Solvation  Ediel_sol  =         0.00000000
  ---------------------------------------------------
  free energy    TOTEN  =      -329.59558699 eV

  energy without entropy =     -329.58762482  energy(sigma->0) =     -329.59160591


--------------------------------------------------------------------------------------------------------


--------------------------------------- Iteration      4(  10)  ---------------------------------------


    POTLOK:  cpu time    0.0359: real time    0.0405
    SETDIJ:  cpu time    0.0024: real time    0.0023
    EDDIAG:  cpu time    0.1995: real time    0.1999
  RMM-DIIS:  cpu time    0.3278: real time    0.3307
    ORTHCH:  cpu time    0.0478: real time    0.0479
       DOS:  cpu time    0.0008: real time    0.0008
    CHARGE:  cpu time    0.0324: real time    0.0326
    MIXING:  cpu time    0.0014: real time    0.0013
    --------------------------------------------
      LOOP:  cpu time    0.6480: real time    0.6559

 eigenvalue-minimisations  :   718
 total energy-change (2. order) :-0.2593312E-03  (-0.9162106E-05)
 number of electron     155.9999946 magnetization 
 augmentation part       11.3889229 magnetization 

 Broyden mixing:
  rms(total) = 0.85585E-03    rms(broyden)= 0.85565E-03
  rms(prec ) = 0.16329E-02
  weight for this iteration     100.00

 eigenvalues of (default mixing * dielectric matrix)
  average eigenvalue GAMMA=   1.7842
  4.5538  2.5846  1.8962  1.8962  1.2399  1.2399  1.0768  0.9745  0.5955

 Free energy of the ion-electron system (eV)
  ---------------------------------------------------
  alpha Z        PSCENC =        96.04795369
  Ewald energy   TEWEN  =     15834.25984114
  -Hartree energ DENC   =    -21901.53710903
  -exchange      EXHF   =         0.00000000
  -V(xc)+E(xc)   XCENC  =       552.12399948
  PAW double counting   =     16655.30426738   -16858.08360659
  entropy T*S    EENTRO =        -0.00807607
  eigenvalues    EBANDS =     -1753.87787626
  atomic energy  EATOM  =      7046.17475994
  Solvation  Ediel_sol  =         0.00000000
  ---------------------------------------------------
  free energy    TOTEN  =      -329.59584632 eV

  energy without entropy =     -329.58777025  energy(sigma->0) =     -329.59180829


--------------------------------------------------------------------------------------------------------


--------------------------------------- Iteration      4(  11)  ---------------------------------------


    POTLOK:  cpu time    0.0364: real time    0.0404
    SETDIJ:  cpu time    0.0023: real time    0.0023
    EDDIAG:  cpu time    0.1999: real time    0.2003
  RMM-DIIS:  cpu time    0.3343: real time    0.3356
    ORTHCH:  cpu time    0.0476: real time    0.0477
       DOS:  cpu time    0.0009: real time    0.0009
    CHARGE:  cpu time    0.0323: real time    0.0324
    MIXING:  cpu time    0.0014: real time    0.0014
    --------------------------------------------
      LOOP:  cpu time    0.6551: real time    0.6609

 eigenvalue-minimisations  :   700
 total energy-change (2. order) :-0.1685862E-03  (-0.5862536E-05)
 number of electron     155.9999946 magnetization 
 augmentation part       11.3886523 magnetization 

 Broyden mixing:
  rms(total) = 0.51972E-03    rms(broyden)= 0.51968E-03
  rms(prec ) = 0.10130E-02
  weight for this iteration     100.00

 eigenvalues of (default mixing * dielectric matrix)
  average eigenvalue GAMMA=   1.7996
  4.9082  2.7890  2.3841  1.7415  0.5957  1.3686  1.0679  1.0679  1.1155  0.9572

 Free energy of the ion-electron system (eV)
  ---------------------------------------------------
  alpha Z        PSCENC =        96.04795369
  Ewald energy   TEWEN  =     15834.25984114
  -Hartree energ DENC   =    -21900.85161259
  -exchange      EXHF   =         0.00000000
  -V(xc)+E(xc)   XCENC  =       552.12145361
  PAW double counting   =     16654.11451801   -16856.89441373
  entropy T*S    EENTRO =        -0.00792949
  eigenvalues    EBANDS =     -1754.56058550
  atomic energy  EATOM  =      7046.17475994
  Solvation  Ediel_sol  =         0.00000000
  ---------------------------------------------------
  free energy    TOTEN  =      -329.59601491 eV

  energy without entropy =     -329.58808542  energy(sigma->0) =     -329.59205016


--------------------------------------------------------------------------------------------------------


--------------------------------------- Iteration      4(  12)  ---------------------------------------


    POTLOK:  cpu time    0.0373: real time    0.0413
    SETDIJ:  cpu time    0.0022: real time    0.0023
    EDDIAG:  cpu time    0.1993: real time    0.1997
  RMM-DIIS:  cpu time    0.2723: real time    0.2748
    ORTHCH:  cpu time    0.0469: real time    0.0469
       DOS:  cpu time    0.0014: real time    0.0014
    CHARGE:  cpu time    0.0323: real time    0.0324
    MIXING:  cpu time    0.0015: real time    0.0014
    --------------------------------------------
      LOOP:  cpu time    0.5932: real time    0.6002

 eigenvalue-minimisations  :   540
 total energy-change (2. order) :-0.4617720E-04  (-0.1463043E-05)
 number of electron     155.9999946 magnetization 
 augmentation part       11.3888978 magnetization 

 Broyden mixing:
  rms(total) = 0.34486E-03    rms(broyden)= 0.34473E-03
  rms(prec ) = 0.61932E-03
  weight for this iteration     100.00

 eigenvalues of (default mixing * dielectric matrix)
  average eigenvalue GAMMA=   1.9125
  6.1706  2.9287  2.1527  2.1527  1.5834  0.5960  1.2441  1.2441  1.0465  1.0465
  0.8728

 Free energy of the ion-electron system (eV)
  ---------------------------------------------------
  alpha Z        PSCENC =        96.04795369
  Ewald energy   TEWEN  =     15834.25984114
  -Hartree energ DENC   =    -21900.54342837
  -exchange      EXHF   =         0.00000000
  -V(xc)+E(xc)   XCENC  =       552.11959053
  PAW double counting   =     16653.32633521   -16856.10703924
  entropy T*S    EENTRO =        -0.00805458
  eigenvalues    EBANDS =     -1754.86601942
  atomic energy  EATOM  =      7046.17475994
  Solvation  Ediel_sol  =         0.00000000
  ---------------------------------------------------
  free energy    TOTEN  =      -329.59606109 eV

  energy without entropy =     -329.58800651  energy(sigma->0) =     -329.59203380


--------------------------------------------------------------------------------------------------------


--------------------------------------- Iteration      4(  13)  ---------------------------------------


    POTLOK:  cpu time    0.0366: real time    0.0403
    SETDIJ:  cpu time    0.0022: real time    0.0022
    EDDIAG:  cpu time    0.1993: real time    0.1996
  RMM-DIIS:  cpu time    0.2394: real time    0.2415
    ORTHCH:  cpu time    0.0466: real time    0.0466
       DOS:  cpu time    0.0013: real time    0.0013
    CHARGE:  cpu time    0.0325: real time    0.0325
    MIXING:  cpu time    0.0015: real time    0.0015
    --------------------------------------------
      LOOP:  cpu time    0.5594: real time    0.5657

 eigenvalue-minimisations  :   476
 total energy-change (2. order) :-0.4066754E-04  (-0.8078167E-06)
 number of electron     155.9999946 magnetization 
 augmentation part       11.3888452 magnetization 

 Broyden mixing:
  rms(total) = 0.17289E-03    rms(broyden)= 0.17284E-03
  rms(prec ) = 0.31674E-03
  weight for this iteration     100.00

 eigenvalues of (default mixing * dielectric matrix)
  average eigenvalue GAMMA=   2.0036
  6.8329  3.5477  2.6201  1.8949  1.8949  0.5960  1.2769  1.2769  1.1194  0.9182
  1.0327  1.0327

 Free energy of the ion-electron system (eV)
  ---------------------------------------------------
  alpha Z        PSCENC =        96.04795369
  Ewald energy   TEWEN  =     15834.25984114
  -Hartree energ DENC   =    -21900.37878360
  -exchange      EXHF   =         0.00000000
  -V(xc)+E(xc)   XCENC  =       552.11976132
  PAW double counting   =     16653.69393765   -16856.47459000
  entropy T*S    EENTRO =        -0.00802890
  eigenvalues    EBANDS =     -1755.03095299
  atomic energy  EATOM  =      7046.17475994
  Solvation  Ediel_sol  =         0.00000000
  ---------------------------------------------------
  free energy    TOTEN  =      -329.59610175 eV

  energy without entropy =     -329.58807285  energy(sigma->0) =     -329.59208730


--------------------------------------------------------------------------------------------------------


--------------------------------------- Iteration      4(  14)  ---------------------------------------


    POTLOK:  cpu time    0.0365: real time    0.0401
    SETDIJ:  cpu time    0.0022: real time    0.0022
    EDDIAG:  cpu time    0.1987: real time    0.1993
  RMM-DIIS:  cpu time    0.2388: real time    0.2395
    ORTHCH:  cpu time    0.0470: real time    0.0470
       DOS:  cpu time    0.0010: real time    0.0010
    CHARGE:  cpu time    0.0324: real time    0.0325
    MIXING:  cpu time    0.0016: real time    0.0016
    --------------------------------------------
      LOOP:  cpu time    0.5581: real time    0.5632

 eigenvalue-minimisations  :   474
 total energy-change (2. order) :-0.2352576E-04  (-0.3353063E-06)
 number of electron     155.9999946 magnetization 
 augmentation part       11.3888710 magnetization 

 Broyden mixing:
  rms(total) = 0.13444E-03    rms(broyden)= 0.13439E-03
  rms(prec ) = 0.21191E-03
  weight for this iteration     100.00

 eigenvalues of (default mixing * dielectric matrix)
  average eigenvalue GAMMA=   2.1502
  7.7229  4.5876  2.5500  2.5500  1.8782  1.5892  0.5960  1.2308  1.2308  1.0835
  1.0835  0.9926  0.8570

 Free energy of the ion-electron system (eV)
  ---------------------------------------------------
  alpha Z        PSCENC =        96.04795369
  Ewald energy   TEWEN  =     15834.25984114
  -Hartree energ DENC   =    -21900.30950687
  -exchange      EXHF   =         0.00000000
  -V(xc)+E(xc)   XCENC  =       552.11990699
  PAW double counting   =     16653.52172290   -16856.30245305
  entropy T*S    EENTRO =        -0.00804615
  eigenvalues    EBANDS =     -1755.10030388
  atomic energy  EATOM  =      7046.17475994
  Solvation  Ediel_sol  =         0.00000000
  ---------------------------------------------------
  free energy    TOTEN  =      -329.59612528 eV

  energy without entropy =     -329.58807913  energy(sigma->0) =     -329.59210221


--------------------------------------------------------------------------------------------------------


--------------------------------------- Iteration      4(  15)  ---------------------------------------


    POTLOK:  cpu time    0.0406: real time    0.0409
    SETDIJ:  cpu time    0.0023: real time    0.0023
    EDDIAG:  cpu time    0.2000: real time    0.2004
  RMM-DIIS:  cpu time    0.2421: real time    0.2428
    ORTHCH:  cpu time    0.0473: real time    0.0474
       DOS:  cpu time    0.0082: real time    0.0082
    CHARGE:  cpu time    0.0524: real time    0.0526
    MIXING:  cpu time    0.0017: real time    0.0017
    --------------------------------------------
      LOOP:  cpu time    0.5945: real time    0.5962

 eigenvalue-minimisations  :   473
 total energy-change (2. order) :-0.1236603E-04  (-0.1679886E-06)
 number of electron     155.9999946 magnetization 
 augmentation part       11.3888174 magnetization 

 Broyden mixing:
  rms(total) = 0.69895E-04    rms(broyden)= 0.69871E-04
  rms(prec ) = 0.10817E-03
  weight for this iteration     100.00

 eigenvalues of (default mixing * dielectric matrix)
  average eigenvalue GAMMA=   2.1614
  8.4039  4.8553  2.7515  2.4675  1.9826  1.7221  1.2664  1.2664  0.5960  1.1482
  0.9868  0.9868  0.9715  0.8543

 Free energy of the ion-electron system (eV)
  ---------------------------------------------------
  alpha Z        PSCENC =        96.04795369
  Ewald energy   TEWEN  =     15834.25984114
  -Hartree energ DENC   =    -21900.28977273
  -exchange      EXHF   =         0.00000000
  -V(xc)+E(xc)   XCENC  =       552.12014959
  PAW double counting   =     16653.92199608   -16856.70226336
  entropy T*S    EENTRO =        -0.00801182
  eigenvalues    EBANDS =     -1755.12079018
  atomic energy  EATOM  =      7046.17475994
  Solvation  Ediel_sol  =         0.00000000
  ---------------------------------------------------
  free energy    TOTEN  =      -329.59613765 eV

  energy without entropy =     -329.58812583  energy(sigma->0) =     -329.59213174


--------------------------------------------------------------------------------------------------------


--------------------------------------- Iteration      4(  16)  ---------------------------------------


    POTLOK:  cpu time    0.0408: real time    0.0411
    SETDIJ:  cpu time    0.0022: real time    0.0022
    EDDIAG:  cpu time    0.1998: real time    0.2003
  RMM-DIIS:  cpu time    0.2135: real time    0.2141
    ORTHCH:  cpu time    0.0480: real time    0.0481
       DOS:  cpu time    0.0007: real time    0.0007
    CHARGE:  cpu time    0.0323: real time    0.0324
    MIXING:  cpu time    0.0018: real time    0.0018
    --------------------------------------------
      LOOP:  cpu time    0.5392: real time    0.5407

 eigenvalue-minimisations  :   351
 total energy-change (2. order) :-0.2819084E-05  (-0.5181161E-07)
 number of electron     155.9999946 magnetization 
 augmentation part       11.3888291 magnetization 

 Broyden mixing:
  rms(total) = 0.35917E-04    rms(broyden)= 0.35898E-04
  rms(prec ) = 0.51371E-04
  weight for this iteration     100.00

 eigenvalues of (default mixing * dielectric matrix)
  average eigenvalue GAMMA=   2.2219
  9.1027  5.1857  3.0831  2.5295  1.9981  1.9981  1.4769  1.2125  1.2125  0.5960
  1.2185  0.9928  0.8865  0.9179  0.9179

 Free energy of the ion-electron system (eV)
  ---------------------------------------------------
  alpha Z        PSCENC =        96.04795369
  Ewald energy   TEWEN  =     15834.25984114
  -Hartree energ DENC   =    -21900.28402530
  -exchange      EXHF   =         0.00000000
  -V(xc)+E(xc)   XCENC  =       552.12010645
  PAW double counting   =     16653.86614698   -16856.64703529
  entropy T*S    EENTRO =        -0.00802656
  eigenvalues    EBANDS =     -1755.12586153
  atomic energy  EATOM  =      7046.17475994
  Solvation  Ediel_sol  =         0.00000000
  ---------------------------------------------------
  free energy    TOTEN  =      -329.59614047 eV

  energy without entropy =     -329.58811391  energy(sigma->0) =     -329.59212719


--------------------------------------------------------------------------------------------------------


--------------------------------------- Iteration      4(  17)  ---------------------------------------


    POTLOK:  cpu time    0.0368: real time    0.0407
    SETDIJ:  cpu time    0.0024: real time    0.0023
    EDDIAG:  cpu time    0.1984: real time    0.1988
  RMM-DIIS:  cpu time    0.2109: real time    0.2116
    ORTHCH:  cpu time    0.0484: real time    0.0484
       DOS:  cpu time    0.0005: real time    0.0005
    CHARGE:  cpu time    0.0322: real time    0.0323
    MIXING:  cpu time    0.0018: real time    0.0019
    --------------------------------------------
      LOOP:  cpu time    0.5313: real time    0.5364

 eigenvalue-minimisations  :   317
 total energy-change (2. order) :-0.1419285E-05  (-0.2612239E-07)
 number of electron     155.9999946 magnetization 
 augmentation part       11.3888375 magnetization 

 Broyden mixing:
  rms(total) = 0.21718E-04    rms(broyden)= 0.21713E-04
  rms(prec ) = 0.30261E-04
  weight for this iteration     100.00

 eigenvalues of (default mixing * dielectric matrix)
  average eigenvalue GAMMA=   2.1952
  9.1431  5.5109  3.2235  2.5061  2.3318  1.9475  1.5622  1.2434  1.2434  0.5960
  1.1383  1.1383  0.9909  0.9282  0.8100  0.8100

 Free energy of the ion-electron system (eV)
  ---------------------------------------------------
  alpha Z        PSCENC =        96.04795369
  Ewald energy   TEWEN  =     15834.25984114
  -Hartree energ DENC   =    -21900.28392887
  -exchange      EXHF   =         0.00000000
  -V(xc)+E(xc)   XCENC  =       552.12010972
  PAW double counting   =     16653.84446296   -16856.62489984
  entropy T*S    EENTRO =        -0.00802312
  eigenvalues    EBANDS =     -1755.12641750
  atomic energy  EATOM  =      7046.17475994
  Solvation  Ediel_sol  =         0.00000000
  ---------------------------------------------------
  free energy    TOTEN  =      -329.59614189 eV

  energy without entropy =     -329.58811877  energy(sigma->0) =     -329.59213033


--------------------------------------------------------------------------------------------------------


--------------------------------------- Iteration      4(  18)  ---------------------------------------


    POTLOK:  cpu time    0.0371: real time    0.0410
    SETDIJ:  cpu time    0.0022: real time    0.0022
    EDDIAG:  cpu time    0.2022: real time    0.2026
  RMM-DIIS:  cpu time    0.1963: real time    0.1968
    ORTHCH:  cpu time    0.0477: real time    0.0478
       DOS:  cpu time    0.0010: real time    0.0005
    --------------------------------------------
      LOOP:  cpu time    0.4865: real time    0.4909

 eigenvalue-minimisations  :   265
 total energy-change (2. order) :-0.3173118E-06  (-0.7742492E-08)
 number of electron     155.9999946 magnetization 
 augmentation part       11.3888375 magnetization 

 Free energy of the ion-electron system (eV)
  ---------------------------------------------------
  alpha Z        PSCENC =        96.04795369
  Ewald energy   TEWEN  =     15834.25984114
  -Hartree energ DENC   =    -21900.28240644
  -exchange      EXHF   =         0.00000000
  -V(xc)+E(xc)   XCENC  =       552.12011380
  PAW double counting   =     16653.83256337   -16856.61332410
  entropy T*S    EENTRO =        -0.00802610
  eigenvalues    EBANDS =     -1755.12761751
  atomic energy  EATOM  =      7046.17475994
  Solvation  Ediel_sol  =         0.00000000
  ---------------------------------------------------
  free energy    TOTEN  =      -329.59614220 eV

  energy without entropy =     -329.58811610  energy(sigma->0) =     -329.59212915


--------------------------------------------------------------------------------------------------------


 average (electrostatic) potential at core
  the test charge radii are     0.6991  0.9521
  (the norm of the test charge is              1.0000)
       1 -57.8518       2 -57.8457       3 -57.8547       4 -57.8561       5 -58.0236
       6 -57.8459       7 -57.9124       8 -57.9807       9 -57.8958      10 -57.9222
      11 -57.9459      12 -57.8612      13 -57.8754      14 -57.8604      15 -57.8644
      16 -57.8473      17 -58.1166      18 -57.9024      19 -58.0107      20 -58.1179
      21 -57.8512      22 -58.0125      23 -57.9079      24 -57.8771      25 -57.8585
      26 -57.8557      27 -57.8453      28 -57.8910      29 -57.9771      30 -57.9444
      31 -57.9225      32 -58.0225      33 -57.8510      34 -57.9134      35 -57.8435
      36 -57.8508      37 -40.1387
 
 
 
 E-fermi :  -2.4655     XC(G=0):  -3.1609     alpha+bet : -2.6298


 k-point     1 :       0.0000    0.0000    0.0000
  band No.  band energies     occupation 
      1     -22.0224      2.00000
      2     -21.3805      2.00000
      3     -21.3517      2.00000
      4     -20.1777      2.00000
      5     -20.0507      2.00000
      6     -19.5840      2.00000
      7     -19.4978      2.00000
      8     -19.4926      2.00000
      9     -19.3664      2.00000
     10     -19.3127      2.00000
     11     -19.2866      2.00000
     12     -17.7370      2.00000
     13     -17.5790      2.00000
     14     -17.5133      2.00000
     15     -17.4382      2.00000
     16     -16.8070      2.00000
     17     -15.6958      2.00000
     18     -15.1773      2.00000
     19     -15.0868      2.00000
     20     -15.0169      2.00000
     21     -14.9896      2.00000
     22     -13.9887      2.00000
     23     -13.8844      2.00000
     24     -13.8577      2.00000
     25     -13.7948      2.00000
     26     -13.0373      2.00000
     27     -13.0364      2.00000
     28     -12.3464      2.00000
     29     -12.1912      2.00000
     30     -12.1700      2.00000
     31     -12.0677      2.00000
     32     -11.9751      2.00000
     33     -11.8420      2.00000
     34     -10.6279      2.00000
     35     -10.5430      2.00000
     36     -10.5078      2.00000
     37     -10.4741      2.00000
     38     -10.2478      2.00000
     39     -10.2315      2.00000
     40     -10.2274      2.00000
     41      -9.5044      2.00000
     42      -9.3192      2.00000
     43      -8.9563      2.00000
     44      -8.8753      2.00000
     45      -8.8639      2.00000
     46      -8.4370      2.00000
     47      -8.3944      2.00000
     48      -8.3661      2.00000
     49      -8.2421      2.00000
     50      -8.1373      2.00000
     51      -8.1347      2.00000
     52      -8.0529      2.00000
     53      -7.9366      2.00000
     54      -7.8412      2.00000
     55      -7.6858      2.00000
     56      -7.6666      2.00000
     57      -7.6223      2.00000
     58      -7.5974      2.00000
     59      -7.5939      2.00000
     60      -7.5374      2.00000
     61      -7.1725      2.00000
     62      -7.1526      2.00000
     63      -7.1243      2.00000
     64      -7.0332      2.00000
     65      -6.9701      2.00000
     66      -6.8979      2.00000
     67      -6.6839      2.00000
     68      -6.5086      2.00000
     69      -5.5481      2.00000
     70      -5.3163      2.00000
     71      -5.3036      2.00000
     72      -5.1284      2.00000
     73      -5.0749      2.00000
     74      -4.9934      2.00000
     75      -4.8260      2.00000
     76      -2.5820      1.99902
     77      -2.5567      1.99005
     78      -2.5107      1.79899
     79      -2.4281      0.28975
     80      -2.4013      0.06937
     81      -0.8108      0.00000
     82      -0.1919      0.00000
     83       0.0434      0.00000
     84       0.0827      0.00000
     85       0.1508      0.00000
     86       1.1224      0.00000
     87       1.3457      0.00000
     88       1.7351      0.00000
     89       1.9961      0.00000
     90       2.1256      0.00000
     91       2.2125      0.00000
     92       2.2848      0.00000
     93       2.3794      0.00000
     94       2.4154      0.00000
     95       2.4318      0.00000
     96       2.4880      0.00000
     97       2.5618      0.00000
     98       2.6652      0.00000

 k-point     2 :       0.5000    0.0000    0.0000
  band No.  band energies     occupation 
      1     -21.8910      2.00000
      2     -21.8214      2.00000
      3     -20.6256      2.00000
      4     -20.4973      2.00000
      5     -20.1085      2.00000
      6     -19.9251      2.00000
      7     -19.8589      2.00000
      8     -19.8023      2.00000
      9     -18.7976      2.00000
     10     -18.6448      2.00000
     11     -18.5772      2.00000
     12     -18.5125      2.00000
     13     -18.1356      2.00000
     14     -17.9332      2.00000
     15     -16.4607      2.00000
     16     -16.3105      2.00000
     17     -16.2263      2.00000
     18     -16.1550      2.00000
     19     -14.6068      2.00000
     20     -14.4395      2.00000
     21     -14.4209      2.00000
     22     -14.3706      2.00000
     23     -14.1896      2.00000
     24     -14.1139      2.00000
     25     -13.2158      2.00000
     26     -13.1247      2.00000
     27     -13.0766      2.00000
     28     -12.9964      2.00000
     29     -12.1744      2.00000
     30     -12.1618      2.00000
     31     -12.1165      2.00000
     32     -12.0796      2.00000
     33     -11.1711      2.00000
     34     -11.0665      2.00000
     35     -10.8964      2.00000
     36     -10.8662      2.00000
     37     -10.1466      2.00000
     38      -9.9091      2.00000
     39      -9.8701      2.00000
     40      -9.8223      2.00000
     41      -9.2178      2.00000
     42      -9.1353      2.00000
     43      -9.0640      2.00000
     44      -8.9421      2.00000
     45      -8.7242      2.00000
     46      -8.6830      2.00000
     47      -8.6772      2.00000
     48      -8.4647      2.00000
     49      -8.4513      2.00000
     50      -8.3640      2.00000
     51      -8.3478      2.00000
     52      -8.2541      2.00000
     53      -8.0588      2.00000
     54      -7.8907      2.00000
     55      -7.6789      2.00000
     56      -7.6578      2.00000
     57      -7.6152      2.00000
     58      -7.5773      2.00000
     59      -7.5384      2.00000
     60      -7.5099      2.00000
     61      -7.4321      2.00000
     62      -7.4242      2.00000
     63      -7.3503      2.00000
     64      -6.4201      2.00000
     65      -6.2807      2.00000
     66      -6.2158      2.00000
     67      -6.1899      2.00000
     68      -6.1294      2.00000
     69      -6.0920      2.00000
     70      -5.8340      2.00000
     71      -5.7105      2.00000
     72      -5.6049      2.00000
     73      -5.5881      2.00000
     74      -4.0052      2.00000
     75      -3.8356      2.00000
     76      -3.7708      2.00000
     77      -3.6972      2.00000
     78      -2.5571      1.99038
     79      -1.3774      0.00000
     80      -1.1904      0.00000
     81      -1.1601      0.00000
     82      -1.0538      0.00000
     83       0.2510      0.00000
     84       0.2892      0.00000
     85       0.9925      0.00000
     86       1.0437      0.00000
     87       1.2272      0.00000
     88       1.2799      0.00000
     89       1.3645      0.00000
     90       1.4769      0.00000
     91       1.8500      0.00000
     92       2.0448      0.00000
     93       2.0927      0.00000
     94       2.3113      0.00000
     95       2.6496      0.00000
     96       2.7215      0.00000
     97       3.2865      0.00000
     98       3.3843      0.00000

 k-point     3 :       0.0000    0.3333    0.0000
  band No.  band energies     occupation 
      1     -21.8049      2.00000
      2     -21.1842      2.00000
      3     -21.1405      2.00000
      4     -21.1339      2.00000
      5     -20.5263      2.00000
      6     -20.4846      2.00000
      7     -19.3366      2.00000
      8     -19.1277      2.00000
      9     -18.8312      2.00000
     10     -18.5096      2.00000
     11     -18.4691      2.00000
     12     -17.9679      2.00000
     13     -17.9504      2.00000
     14     -16.8631      2.00000
     15     -16.6492      2.00000
     16     -16.5942      2.00000
     17     -16.4177      2.00000
     18     -16.0140      2.00000
     19     -15.6080      2.00000
     20     -15.4952      2.00000
     21     -15.4631      2.00000
     22     -15.0009      2.00000
     23     -14.2790      2.00000
     24     -14.0836      2.00000
     25     -13.7894      2.00000
     26     -12.3252      2.00000
     27     -12.2117      2.00000
     28     -12.1547      2.00000
     29     -12.0538      2.00000
     30     -11.9804      2.00000
     31     -11.9276      2.00000
     32     -11.6869      2.00000
     33     -10.7152      2.00000
     34     -10.6579      2.00000
     35     -10.5179      2.00000
     36     -10.0549      2.00000
     37      -9.9967      2.00000
     38      -9.8908      2.00000
     39      -9.8192      2.00000
     40      -9.7325      2.00000
     41      -9.6963      2.00000
     42      -9.3510      2.00000
     43      -9.1923      2.00000
     44      -9.1143      2.00000
     45      -9.0760      2.00000
     46      -9.0565      2.00000
     47      -8.9875      2.00000
     48      -8.8950      2.00000
     49      -8.4747      2.00000
     50      -8.3845      2.00000
     51      -8.3205      2.00000
     52      -8.2021      2.00000
     53      -7.9664      2.00000
     54      -7.7726      2.00000
     55      -7.7183      2.00000
     56      -7.6713      2.00000
     57      -7.6384      2.00000
     58      -7.5980      2.00000
     59      -7.5921      2.00000
     60      -7.5752      2.00000
     61      -7.4527      2.00000
     62      -7.1607      2.00000
     63      -6.9583      2.00000
     64      -6.9020      2.00000
     65      -6.7538      2.00000
     66      -6.3718      2.00000
     67      -6.2994      2.00000
     68      -6.0736      2.00000
     69      -6.0386      2.00000
     70      -5.8026      2.00000
     71      -5.6116      2.00000
     72      -5.5596      2.00000
     73      -4.7020      2.00000
     74      -4.5589      2.00000
     75      -4.4618      2.00000
     76      -4.2005      2.00000
     77      -3.7867      2.00000
     78      -2.5403      1.96557
     79      -1.3171      0.00000
     80      -1.1435      0.00000
     81      -0.8965      0.00000
     82      -0.7878      0.00000
     83      -0.6536      0.00000
     84       0.1577      0.00000
     85       0.3293      0.00000
     86       1.2304      0.00000
     87       1.3643      0.00000
     88       1.4572      0.00000
     89       1.5262      0.00000
     90       1.5905      0.00000
     91       1.6755      0.00000
     92       2.0162      0.00000
     93       2.1900      0.00000
     94       2.2847      0.00000
     95       2.4169      0.00000
     96       2.5458      0.00000
     97       2.5731      0.00000
     98       2.7471      0.00000

 k-point     4 :       0.5000    0.3333    0.0000
  band No.  band energies     occupation 
      1     -21.6753      2.00000
      2     -21.6028      2.00000
      3     -21.0348      2.00000
      4     -20.9510      2.00000
      5     -20.4040      2.00000
      6     -20.2810      2.00000
      7     -19.7888      2.00000
      8     -19.6398      2.00000
      9     -18.4793      2.00000
     10     -18.4019      2.00000
     11     -17.9576      2.00000
     12     -17.7385      2.00000
     13     -17.4402      2.00000
     14     -17.2040      2.00000
     15     -17.1835      2.00000
     16     -17.1069      2.00000
     17     -16.6557      2.00000
     18     -16.6154      2.00000
     19     -15.2460      2.00000
     20     -15.0877      2.00000
     21     -14.7239      2.00000
     22     -14.5815      2.00000
     23     -14.0979      2.00000
     24     -13.9897      2.00000
     25     -13.7603      2.00000
     26     -13.5960      2.00000
     27     -13.1047      2.00000
     28     -12.8910      2.00000
     29     -11.5748      2.00000
     30     -11.4320      2.00000
     31     -11.2178      2.00000
     32     -11.1372      2.00000
     33     -11.0411      2.00000
     34     -10.8913      2.00000
     35     -10.0647      2.00000
     36      -9.9912      2.00000
     37      -9.9041      2.00000
     38      -9.8737      2.00000
     39      -9.7538      2.00000
     40      -9.6400      2.00000
     41      -9.6154      2.00000
     42      -9.5558      2.00000
     43      -9.2561      2.00000
     44      -9.1023      2.00000
     45      -9.0595      2.00000
     46      -8.9506      2.00000
     47      -8.8681      2.00000
     48      -8.8596      2.00000
     49      -8.8331      2.00000
     50      -8.7123      2.00000
     51      -8.3698      2.00000
     52      -8.3398      2.00000
     53      -8.1983      2.00000
     54      -8.1266      2.00000
     55      -7.7615      2.00000
     56      -7.6751      2.00000
     57      -7.6273      2.00000
     58      -7.5951      2.00000
     59      -7.5854      2.00000
     60      -7.3379      2.00000
     61      -7.2918      2.00000
     62      -7.2435      2.00000
     63      -7.1190      2.00000
     64      -6.9092      2.00000
     65      -6.6837      2.00000
     66      -6.3128      2.00000
     67      -6.0651      2.00000
     68      -5.9782      2.00000
     69      -5.9582      2.00000
     70      -5.5622      2.00000
     71      -5.3443      2.00000
     72      -5.1367      2.00000
     73      -5.0101      2.00000
     74      -4.7745      2.00000
     75      -4.6316      2.00000
     76      -4.3122      2.00000
     77      -4.2326      2.00000
     78      -2.5403      1.96565
     79      -1.1144      0.00000
     80      -0.7640      0.00000
     81      -0.5637      0.00000
     82      -0.4572      0.00000
     83      -0.2843      0.00000
     84      -0.1719      0.00000
     85       0.1736      0.00000
     86       0.2521      0.00000
     87       0.9828      0.00000
     88       1.1621      0.00000
     89       1.3118      0.00000
     90       1.3461      0.00000
     91       1.8986      0.00000
     92       1.9565      0.00000
     93       2.3810      0.00000
     94       2.4358      0.00000
     95       2.6086      0.00000
     96       2.8193      0.00000
     97       3.0343      0.00000
     98       3.1406      0.00000


--------------------------------------------------------------------------------------------------------


 soft charge-density along one line, spin component           1
         0         1         2         3         4         5         6         7         8         9
 total charge-density along one line
 
 pseudopotential strength for first ion, spin component:           1
 10.199  13.563   0.000  -0.000  -0.000  -0.001   0.000   0.000
 13.563  18.035   0.000  -0.000  -0.000  -0.001   0.000   0.000
  0.000   0.000  -4.329  -0.000  -0.000   8.468   0.000   0.000
 -0.000  -0.000  -0.000  -4.322  -0.000   0.000   8.458   0.000
 -0.000  -0.000  -0.000  -0.000  -4.329   0.000   0.000   8.468
 -0.001  -0.001   8.468   0.000   0.000 -18.697  -0.000  -0.000
  0.000   0.000   0.000   8.458   0.000  -0.000 -18.689   0.000
  0.000   0.000   0.000   0.000   8.468  -0.000   0.000 -18.698
 total augmentation occupancy for first ion, spin component:           1
  8.145  -3.617   0.018   0.001   0.012   0.003   0.000   0.002
 -3.617   1.663  -0.009  -0.001  -0.005  -0.001  -0.000  -0.001
  0.018  -0.009   1.824   0.001   0.007   0.167   0.000   0.001
  0.001  -0.001   0.001   1.190   0.001   0.000   0.070   0.000
  0.012  -0.005   0.007   0.001   1.816   0.001   0.000   0.167
  0.003  -0.001   0.167   0.000   0.001   0.017   0.000   0.000
  0.000  -0.000   0.000   0.070   0.000   0.000   0.005   0.000
  0.002  -0.001   0.001   0.000   0.167   0.000   0.000   0.017


------------------------ aborting loop because EDIFF is reached ----------------------------------------


    CHARGE:  cpu time    0.0332: real time    0.0332
    FORLOC:  cpu time    0.0053: real time    0.0053
    FORNL :  cpu time    0.1294: real time    0.1294
    STRESS:  cpu time    0.3786: real time    0.3786
    FORCOR:  cpu time    0.0388: real time    0.0387
    FORHAR:  cpu time    0.0135: real time    0.0135
    MIXING:  cpu time    0.0018: real time    0.0018
    OFIELD:  cpu time    0.0001: real time    0.0001

  FORCE on cell =-STRESS in cart. coord.  units (eV):
  Direction    XX          YY          ZZ          XY          YZ          ZX
  --------------------------------------------------------------------------------------
  Alpha Z    96.04795    96.04795    96.04795
  Ewald   20810.52213 20997.52222-25973.79817   -32.27279     6.94778    13.31664
  Hartree 20827.13907 20985.23295-19912.09278    -2.83584     5.80555    11.20385
  E(xc)    -607.01184  -606.90301  -626.33190    -0.12478     0.00308     0.00563
  Local  -43222.05117-43561.81204 43996.87716    28.78168   -12.65096   -24.32283
  n-local  -160.13669  -160.45854  -148.68316    -0.08717     0.00469    -0.00504
  augment    26.02636    25.97356    26.89210     0.06020    -0.00143    -0.00342
  Kinetic  2236.46604  2231.26379  2546.08454     6.30773    -0.05241    -0.10071
  Fock        0.00000     0.00000     0.00000     0.00000     0.00000     0.00000
  -------------------------------------------------------------------------------------
  Total       7.00186     6.86688     4.99573    -0.17097     0.05628     0.09412
  in kB       7.92794     7.77512     5.65648    -0.19358     0.06373     0.10657
  external pressure =        7.12 kB  Pullay stress =        0.00 kB


 VOLUME and BASIS-vectors are now :
 -----------------------------------------------------------------------------
  energy-cutoff  :      500.00
  volume of cell :     1415.02
      direct lattice vectors                 reciprocal lattice vectors
    12.808601350  0.002587869  0.003678423     0.078072547 -0.000015728 -0.000022839
     0.001489133  7.390278579  0.001115635    -0.000027333  0.135312905 -0.000020805
     0.004373431  0.002299249 14.948615925    -0.000019209 -0.000010095  0.066895833

  length of vectors
    12.808602140  7.390278813 14.948616742     0.078072551  0.135312909  0.066895836


 FORCES acting on ions
    electron-ion (+dipol)            ewald-force                    non-local-force                 convergence-correction
 -----------------------------------------------------------------------------------------------
   0.177E+02 0.356E+01 0.108E+02   -.177E+02 -.384E+01 -.108E+02   -.429E-01 -.102E+00 0.147E-01   0.710E-05 0.278E-05 0.300E-04
   -.588E+01 0.235E+01 0.792E+01   0.641E+01 -.267E+01 -.789E+01   0.246E+00 -.109E+00 -.460E-01   0.104E-04 -.107E-04 0.234E-04
   0.100E+01 0.183E+01 0.809E+01   -.107E+01 -.181E+01 -.807E+01   -.817E-01 0.268E-02 -.296E-01   0.304E-05 -.357E-05 0.198E-04
   0.219E+02 0.363E+01 0.125E+02   -.224E+02 -.365E+01 -.125E+02   -.384E+00 -.884E-02 0.146E-01   0.287E-05 0.153E-04 0.396E-04
   0.680E+01 0.298E+02 0.729E+02   -.730E+01 -.290E+02 -.731E+02   -.923E+00 0.118E+01 -.112E+00   0.487E-04 0.957E-04 0.141E-03
   0.199E+02 0.855E+01 0.172E+02   -.192E+02 -.931E+01 -.171E+02   0.791E-01 -.132E+00 -.184E-01   -.144E-04 0.333E-04 0.670E-04
   0.252E+02 0.210E+02 0.334E+02   -.239E+02 -.215E+02 -.334E+02   0.365E+00 -.235E+00 -.195E+00   -.985E-05 0.649E-04 0.111E-03
   -.108E+02 0.652E+01 0.233E+02   0.118E+02 -.501E+01 -.231E+02   0.290E-01 0.134E+01 -.378E+00   0.148E-04 0.428E-04 0.106E-03
   -.236E+02 0.191E+01 0.121E+02   0.245E+02 -.189E+01 -.121E+02   -.491E-01 -.187E-01 0.182E-01   0.278E-05 0.205E-05 0.428E-04
   -.203E+02 0.753E+01 0.251E+02   0.208E+02 -.832E+01 -.253E+02   0.311E+00 -.713E+00 0.217E+00   -.346E-04 0.451E-04 0.825E-04
   -.280E+02 0.118E+02 0.208E+02   0.273E+02 -.116E+02 -.207E+02   -.121E+01 0.636E+00 -.403E+00   -.457E-04 0.175E-04 0.792E-04
   -.132E+02 0.446E+01 0.106E+02   0.129E+02 -.471E+01 -.105E+02   -.160E+00 -.782E-01 0.148E-02   0.696E-05 0.558E-05 0.314E-04
   0.153E+02 0.805E+00 0.119E+02   -.149E+02 -.120E+01 -.120E+02   0.128E+00 -.143E+00 0.672E-01   0.292E-05 -.433E-05 0.273E-04
   -.517E+01 -.189E+01 0.860E+01   0.552E+01 0.192E+01 -.858E+01   0.151E+00 0.682E-01 -.220E-01   -.773E-06 0.111E-05 0.159E-04
   0.481E+01 0.133E+01 0.847E+01   -.518E+01 -.126E+01 -.846E+01   -.104E+00 0.170E-01 -.294E-01   0.233E-06 -.386E-05 0.158E-04
   0.263E+02 -.149E+01 0.131E+02   -.265E+02 0.191E+01 -.130E+02   -.132E+00 0.881E-01 -.276E-01   0.158E-04 -.983E-05 0.441E-04
   0.374E+02 -.510E+02 0.176E+03   -.418E+02 0.578E+02 -.178E+03   -.185E+01 0.287E+01 0.145E+01   0.619E-04 -.111E-03 0.245E-03
   0.399E+02 0.100E+01 0.315E+02   -.397E+02 0.335E+00 -.316E+02   -.958E-01 0.510E+00 -.178E+00   0.429E-04 -.307E-04 0.101E-03
   0.409E+02 -.139E+02 0.698E+02   -.405E+02 0.133E+02 -.700E+02   0.639E+00 -.125E+01 -.179E+00   0.104E-03 -.125E-04 0.129E-03
   -.292E+02 0.553E+02 0.176E+03   0.331E+02 -.623E+02 -.177E+03   0.169E+01 -.293E+01 0.144E+01   -.594E-04 0.115E-03 0.245E-03
   -.276E+02 0.133E+01 0.137E+02   0.280E+02 -.176E+01 -.136E+02   0.234E+00 -.159E+00 -.430E-01   -.210E-04 0.711E-05 0.461E-04
   -.439E+02 0.170E+02 0.730E+02   0.438E+02 -.165E+02 -.732E+02   -.330E+00 0.126E+01 -.129E+00   -.109E-03 0.143E-04 0.135E-03
   -.420E+02 -.111E+01 0.346E+02   0.417E+02 -.131E+00 -.347E+02   0.133E-01 -.351E+00 -.159E+00   -.436E-04 0.282E-04 0.106E-03
   -.158E+02 -.982E+00 0.123E+02   0.154E+02 0.143E+01 -.123E+02   -.190E+00 0.102E+00 0.650E-01   0.609E-06 0.218E-05 0.281E-04
   0.131E+02 -.495E+01 0.103E+02   -.128E+02 0.520E+01 -.102E+02   0.176E+00 0.377E-01 -.475E-02   -.502E-05 -.406E-05 0.307E-04
   -.178E+01 -.482E+00 0.820E+01   0.187E+01 0.255E+00 -.818E+01   0.781E-01 -.165E+00 -.284E-01   -.201E-05 0.465E-05 0.198E-04
   0.454E+01 -.315E+01 0.792E+01   -.498E+01 0.358E+01 -.789E+01   -.230E+00 0.176E+00 -.435E-01   -.806E-05 0.124E-04 0.232E-04
   0.233E+02 -.156E+01 0.118E+02   -.242E+02 0.157E+01 -.117E+02   0.169E-01 0.420E-01 0.239E-01   0.456E-06 -.682E-06 0.417E-04
   0.119E+02 -.785E+01 0.239E+02   -.129E+02 0.635E+01 -.237E+02   -.136E+00 -.140E+01 -.357E+00   -.713E-05 -.528E-04 0.107E-03
   0.279E+02 -.115E+02 0.198E+02   -.272E+02 0.113E+02 -.197E+02   0.116E+01 -.758E+00 -.401E+00   0.426E-04 -.133E-04 0.780E-04
   0.207E+02 -.832E+01 0.248E+02   -.210E+02 0.923E+01 -.250E+02   -.367E+00 0.694E+00 0.220E+00   0.287E-04 -.513E-04 0.819E-04
   -.544E+01 -.334E+02 0.756E+02   0.610E+01 0.329E+02 -.758E+02   0.113E+01 -.103E+01 -.106E+00   -.517E-04 -.943E-04 0.148E-03
   -.215E+02 -.381E+01 0.128E+02   0.220E+02 0.382E+01 -.128E+02   0.286E+00 0.252E-01 0.124E-01   0.192E-06 -.143E-04 0.406E-04
   -.261E+02 -.228E+02 0.364E+02   0.248E+02 0.232E+02 -.365E+02   -.316E+00 0.171E+00 -.156E+00   0.541E-05 -.610E-04 0.117E-03
   -.208E+02 -.903E+01 0.178E+02   0.203E+02 0.974E+01 -.177E+02   -.340E-01 0.601E-01 -.466E-01   0.345E-05 -.360E-04 0.692E-04
   -.181E+02 -.297E+01 0.112E+02   0.181E+02 0.322E+01 -.111E+02   0.224E-02 0.151E+00 0.176E-01   -.521E-05 -.204E-05 0.306E-04
   0.112E+01 0.635E+00 -.113E+04   -.106E+01 -.596E+00 0.115E+04   -.662E-01 -.243E-01 -.117E+02   -.648E-05 0.402E-05 -.543E-03
 -----------------------------------------------------------------------------------------------
   0.778E-01 0.431E-01 0.112E+02   -.746E-13 -.442E-13 -.227E-12   0.346E-01 -.169E+00 -.112E+02   -.180E-04 -.283E-05 0.216E-02
 
 
 POSITION                                       TOTAL-FORCE (eV/Angst)
 -----------------------------------------------------------------------------------
      2.13733      1.23415      3.73835        -0.039446     -0.375757      0.039951
     -0.00568      0.00378      3.73697         0.771358     -0.423614     -0.014671
      0.71213      1.23313      3.73750        -0.153784      0.020779     -0.004812
      2.85420      0.00278      3.73817        -0.964328     -0.033001      0.044711
      6.41841      1.20121      3.68080        -1.433608      1.954788     -0.323502
      4.26093      0.00614      3.74234         0.698776     -0.887961      0.089600
      4.96478      1.23524      3.73486         1.702263     -0.710768     -0.270153
      7.11479     -0.02700      3.74779         0.988041      2.851096     -0.202065
     10.67903      1.22951      3.74438         0.876760      0.001955      0.078806
      8.53625      0.00967      3.73874         0.806607     -1.501330      0.051790
      9.27946      1.21636      3.74320        -1.942602      0.849814     -0.303716
     11.39158      0.00667      3.74016        -0.444102     -0.321495      0.040316
      2.13368      3.70116      3.73797         0.459035     -0.536831      0.032517
     -0.00191      2.46044      3.73709         0.505759      0.102400     -0.010103
      0.71784      3.69778      3.73760        -0.479681      0.084714     -0.017602
      2.84727      2.45780      3.74248        -0.385549      0.505770      0.058402
      6.45300      3.63046      3.54478        -6.215421      9.683842      0.165669
      4.26501      2.44742      3.73542         0.068579      1.849269     -0.259847
      4.95646      3.72160      3.68220         1.099070     -1.835381     -0.407670
      7.07936      2.53686      3.54562         5.557880     -9.963933      0.161435
     10.67504      3.70428      3.74488         0.576592     -0.587591      0.047211
      8.55466      2.44091      3.68158        -0.399560      1.753375     -0.365525
      9.25878      3.71137      3.73533        -0.288365     -1.592555     -0.264575
     11.39213      2.46111      3.74050        -0.585685      0.548250      0.032410
      2.13140      6.15560      3.73863         0.439329      0.293003      0.036905
      0.00329      4.93004      3.73776         0.162176     -0.388619     -0.003477
      0.71912      6.15454      3.73805        -0.673847      0.614276     -0.013490
      2.84456      4.93409      3.74270        -0.925645      0.052353      0.084567
      6.41044      6.18832      3.74792        -1.145880     -2.897888     -0.187374
      4.24418      4.94800      3.74297         1.810895     -0.958428     -0.295766
      4.98780      6.15203      3.73861        -0.740937      1.608966      0.053542
      7.09891      4.95448      3.68064         1.792831     -1.546025     -0.322960
     10.67135      6.15915      3.74140         0.747956      0.036046      0.043001
      8.55730      4.92719      3.73478        -1.642288      0.550670     -0.254720
      9.26094      6.15647      3.74485        -0.547464      0.782885      0.066802
     11.38749      4.92841      3.74147        -0.050813      0.398827      0.042221
      6.80346      3.10589      5.84359        -0.004899      0.018103      2.352172
 -----------------------------------------------------------------------------------
    total drift:                                0.112389     -0.126230     -0.038188


--------------------------------------------------------------------------------------------------------


  FREE ENERGIE OF THE ION-ELECTRON SYSTEM (eV)
  ---------------------------------------------------
  free  energy   TOTEN  =      -329.59614220 eV

  energy  without entropy=     -329.58811610  energy(sigma->0) =     -329.59212915
 
 d Force =-0.8156048E+00[-0.415E+01, 0.252E+01]  d Energy =-0.1723435E+00-0.643E+00
 d Force = 0.2568089E+03[ 0.242E+03, 0.272E+03]  d Ewald  = 0.6397840E+03-0.383E+03


--------------------------------------------------------------------------------------------------------


    POTLOK:  cpu time    0.0415: real time    0.0415


--------------------------------------------------------------------------------------------------------


 Conjugate gradient step on ions:
 trial-energy change:    0.172344  1 .order    0.749525   -2.618420    4.117470
  (g-gl).g = 0.262E+01      g.g   = 0.290E+01  gl.gl    = 0.211E+02
 g(Force)  = 0.277E+01   g(Stress)= 0.127E+00 ortho     = 0.272E+00
 gamma     =   0.12442
 trial     =   0.89335
 opt step  =   0.46196  (harmonic =   0.34727) maximal distance =0.10917296
 next E    =  -330.525298   (d E  =  -0.75681)


--------------------------------------------------------------------------------------------------------


    WAVPRE:  cpu time    0.0122: real time    0.0153
    FEWALD:  cpu time    0.0006: real time    0.0007
    GENKIN:  cpu time    0.0049: real time    0.0049

 real space projection operators:
  total allocation   :       1800.97 KBytes
  max/ min on nodes  :        459.67        441.11

    ORTHCH:  cpu time    0.0896: real time    0.0897
     LOOP+:  cpu time   12.8240: real time   12.9079


--------------------------------------- Iteration      5(   1)  ---------------------------------------


    POTLOK:  cpu time    0.0384: real time    0.0407
    SETDIJ:  cpu time    0.0023: real time    0.0023
     EDDAV:  cpu time    0.9213: real time    0.9220
       DOS:  cpu time    0.0009: real time    0.0009
    CHARGE:  cpu time    0.0324: real time    0.0324
    MIXING:  cpu time    0.0008: real time    0.0008
    --------------------------------------------
      LOOP:  cpu time    0.9961: real time    0.9991

 eigenvalue-minimisations  :   784
 total energy-change (2. order) :-0.1017720E+01  (-0.1105276E+02)
 number of electron     155.9999930 magnetization 
 augmentation part       11.4938800 magnetization 

 Broyden mixing:
  rms(total) = 0.23833E+00    rms(broyden)= 0.23815E+00
  rms(prec ) = 0.32739E+00
  weight for this iteration     100.00

 Free energy of the ion-electron system (eV)
  ---------------------------------------------------
  alpha Z        PSCENC =        96.04795369
  Ewald energy   TEWEN  =     16139.08720566
  -Hartree energ DENC   =    -22181.55098192
  -exchange      EXHF   =         0.00000000
  -V(xc)+E(xc)   XCENC  =       552.23902321
  PAW double counting   =     16653.84567398   -16856.62637863
  entropy T*S    EENTRO =        -0.02337615
  eigenvalues    EBANDS =     -1779.80774137
  atomic energy  EATOM  =      7046.17475994
  Solvation  Ediel_sol  =         0.00000000
  ---------------------------------------------------
  free energy    TOTEN  =      -330.61386160 eV

  energy without entropy =     -330.59048545  energy(sigma->0) =     -330.60217353


--------------------------------------------------------------------------------------------------------


--------------------------------------- Iteration      5(   2)  ---------------------------------------


    POTLOK:  cpu time    0.0401: real time    0.0403
    SETDIJ:  cpu time    0.0023: real time    0.0022
    EDDIAG:  cpu time    0.2219: real time    0.2221
  RMM-DIIS:  cpu time    0.3746: real time    0.3744
    ORTHCH:  cpu time    0.0477: real time    0.0477
       DOS:  cpu time    0.0006: real time    0.0006
    CHARGE:  cpu time    0.0326: real time    0.0325
    MIXING:  cpu time    0.0008: real time    0.0008
    --------------------------------------------
      LOOP:  cpu time    0.7206: real time    0.7207

 eigenvalue-minimisations  :   796
 total energy-change (2. order) : 0.3061334E-01  (-0.1888243E+00)
 number of electron     155.9999933 magnetization 
 augmentation part       11.4133329 magnetization 

 Broyden mixing:
  rms(total) = 0.15903E+00    rms(broyden)= 0.15899E+00
  rms(prec ) = 0.19220E+00
  weight for this iteration     100.00

 eigenvalues of (default mixing * dielectric matrix)
  average eigenvalue GAMMA=   0.8388
  0.8388

 Free energy of the ion-electron system (eV)
  ---------------------------------------------------
  alpha Z        PSCENC =        96.04795369
  Ewald energy   TEWEN  =     16139.08720566
  -Hartree energ DENC   =    -22191.66457280
  -exchange      EXHF   =         0.00000000
  -V(xc)+E(xc)   XCENC  =       552.55968111
  PAW double counting   =     16733.27520258   -16934.87073094
  entropy T*S    EENTRO =        -0.01234392
  eigenvalues    EBANDS =     -1771.18040359
  atomic energy  EATOM  =      7046.17475994
  Solvation  Ediel_sol  =         0.00000000
  ---------------------------------------------------
  free energy    TOTEN  =      -330.58324826 eV

  energy without entropy =     -330.57090434  energy(sigma->0) =     -330.57707630


--------------------------------------------------------------------------------------------------------


--------------------------------------- Iteration      5(   3)  ---------------------------------------


    POTLOK:  cpu time    0.0401: real time    0.0403
    SETDIJ:  cpu time    0.0023: real time    0.0023
    EDDIAG:  cpu time    0.2011: real time    0.2010
  RMM-DIIS:  cpu time    0.3852: real time    0.3855
    ORTHCH:  cpu time    0.0475: real time    0.0475
       DOS:  cpu time    0.0009: real time    0.0009
    CHARGE:  cpu time    0.0325: real time    0.0325
    MIXING:  cpu time    0.0009: real time    0.0009
    --------------------------------------------
      LOOP:  cpu time    0.7105: real time    0.7108

 eigenvalue-minimisations  :   825
 total energy-change (2. order) : 0.7155883E-01  (-0.1581617E-01)
 number of electron     155.9999933 magnetization 
 augmentation part       11.3969435 magnetization 

 Broyden mixing:
  rms(total) = 0.10074E+00    rms(broyden)= 0.10074E+00
  rms(prec ) = 0.11822E+00
  weight for this iteration     100.00

 eigenvalues of (default mixing * dielectric matrix)
  average eigenvalue GAMMA=   1.1368
  1.0364  1.2372

 Free energy of the ion-electron system (eV)
  ---------------------------------------------------
  alpha Z        PSCENC =        96.04795369
  Ewald energy   TEWEN  =     16139.08720566
  -Hartree energ DENC   =    -22194.71295643
  -exchange      EXHF   =         0.00000000
  -V(xc)+E(xc)   XCENC  =       552.64793981
  PAW double counting   =     16743.94758197   -16946.80073603
  entropy T*S    EENTRO =        -0.01205928
  eigenvalues    EBANDS =     -1766.89137876
  atomic energy  EATOM  =      7046.17475994
  Solvation  Ediel_sol  =         0.00000000
  ---------------------------------------------------
  free energy    TOTEN  =      -330.51168943 eV

  energy without entropy =     -330.49963015  energy(sigma->0) =     -330.50565979


--------------------------------------------------------------------------------------------------------


--------------------------------------- Iteration      5(   4)  ---------------------------------------


    POTLOK:  cpu time    0.0372: real time    0.0408
    SETDIJ:  cpu time    0.0023: real time    0.0023
    EDDIAG:  cpu time    0.2003: real time    0.2003
  RMM-DIIS:  cpu time    0.4134: real time    0.4134
    ORTHCH:  cpu time    0.0471: real time    0.0471
       DOS:  cpu time    0.0010: real time    0.0010
    CHARGE:  cpu time    0.0324: real time    0.0324
    MIXING:  cpu time    0.0010: real time    0.0010
    --------------------------------------------
      LOOP:  cpu time    0.7348: real time    0.7383

 eigenvalue-minimisations  :   801
 total energy-change (2. order) : 0.4579964E-02  (-0.6306450E-02)
 number of electron     155.9999930 magnetization 
 augmentation part       11.4742268 magnetization 

 Broyden mixing:
  rms(total) = 0.90173E-01    rms(broyden)= 0.90148E-01
  rms(prec ) = 0.15942E+00
  weight for this iteration     100.00

 eigenvalues of (default mixing * dielectric matrix)
  average eigenvalue GAMMA=   1.1753
  2.1254  0.7002  0.7002

 Free energy of the ion-electron system (eV)
  ---------------------------------------------------
  alpha Z        PSCENC =        96.04795369
  Ewald energy   TEWEN  =     16139.08720566
  -Hartree energ DENC   =    -22197.18527275
  -exchange      EXHF   =         0.00000000
  -V(xc)+E(xc)   XCENC  =       552.69978102
  PAW double counting   =     16746.34449542   -16949.36209079
  entropy T*S    EENTRO =        -0.02507406
  eigenvalues    EBANDS =     -1764.28886760
  atomic energy  EATOM  =      7046.17475994
  Solvation  Ediel_sol  =         0.00000000
  ---------------------------------------------------
  free energy    TOTEN  =      -330.50710947 eV

  energy without entropy =     -330.48203541  energy(sigma->0) =     -330.49457244


--------------------------------------------------------------------------------------------------------


--------------------------------------- Iteration      5(   5)  ---------------------------------------


    POTLOK:  cpu time    0.0374: real time    0.0411
    SETDIJ:  cpu time    0.0023: real time    0.0023
    EDDIAG:  cpu time    0.2002: real time    0.2002
  RMM-DIIS:  cpu time    0.3706: real time    0.3706
    ORTHCH:  cpu time    0.0470: real time    0.0470
       DOS:  cpu time    0.0010: real time    0.0010
    CHARGE:  cpu time    0.0325: real time    0.0324
    MIXING:  cpu time    0.0010: real time    0.0010
    --------------------------------------------
      LOOP:  cpu time    0.6928: real time    0.6956

 eigenvalue-minimisations  :   788
 total energy-change (2. order) : 0.1369468E-01  (-0.2537784E-02)
 number of electron     155.9999933 magnetization 
 augmentation part       11.3951253 magnetization 

 Broyden mixing:
  rms(total) = 0.39682E-01    rms(broyden)= 0.39632E-01
  rms(prec ) = 0.61850E-01
  weight for this iteration     100.00

 eigenvalues of (default mixing * dielectric matrix)
  average eigenvalue GAMMA=   1.1096
  1.9671  1.3267  0.5723  0.5723

 Free energy of the ion-electron system (eV)
  ---------------------------------------------------
  alpha Z        PSCENC =        96.04795369
  Ewald energy   TEWEN  =     16139.08720566
  -Hartree energ DENC   =    -22202.02833149
  -exchange      EXHF   =         0.00000000
  -V(xc)+E(xc)   XCENC  =       552.83706738
  PAW double counting   =     16751.01856938   -16953.81641583
  entropy T*S    EENTRO =        -0.01274440
  eigenvalues    EBANDS =     -1759.80147911
  atomic energy  EATOM  =      7046.17475994
  Solvation  Ediel_sol  =         0.00000000
  ---------------------------------------------------
  free energy    TOTEN  =      -330.49341479 eV

  energy without entropy =     -330.48067039  energy(sigma->0) =     -330.48704259


--------------------------------------------------------------------------------------------------------


--------------------------------------- Iteration      5(   6)  ---------------------------------------


    POTLOK:  cpu time    0.0411: real time    0.0413
    SETDIJ:  cpu time    0.0023: real time    0.0023
    EDDIAG:  cpu time    0.2011: real time    0.2012
  RMM-DIIS:  cpu time    0.3780: real time    0.3782
    ORTHCH:  cpu time    0.0475: real time    0.0475
       DOS:  cpu time    0.0008: real time    0.0008
    CHARGE:  cpu time    0.0324: real time    0.0324
    MIXING:  cpu time    0.0011: real time    0.0011
    --------------------------------------------
      LOOP:  cpu time    0.7034: real time    0.7048

 eigenvalue-minimisations  :   800
 total energy-change (2. order) : 0.6972327E-02  (-0.5658967E-03)
 number of electron     155.9999932 magnetization 
 augmentation part       11.4094579 magnetization 

 Broyden mixing:
  rms(total) = 0.10637E-01    rms(broyden)= 0.10631E-01
  rms(prec ) = 0.13315E-01
  weight for this iteration     100.00

 eigenvalues of (default mixing * dielectric matrix)
  average eigenvalue GAMMA=   1.1461
  2.3176  1.1335  1.1335  0.5729  0.5729

 Free energy of the ion-electron system (eV)
  ---------------------------------------------------
  alpha Z        PSCENC =        96.04795369
  Ewald energy   TEWEN  =     16139.08720566
  -Hartree energ DENC   =    -22201.78056350
  -exchange      EXHF   =         0.00000000
  -V(xc)+E(xc)   XCENC  =       552.81002059
  PAW double counting   =     16748.67741843   -16951.52302951
  entropy T*S    EENTRO =        -0.01546713
  eigenvalues    EBANDS =     -1759.96474064
  atomic energy  EATOM  =      7046.17475994
  Solvation  Ediel_sol  =         0.00000000
  ---------------------------------------------------
  free energy    TOTEN  =      -330.48644246 eV

  energy without entropy =     -330.47097533  energy(sigma->0) =     -330.47870890


--------------------------------------------------------------------------------------------------------


--------------------------------------- Iteration      5(   7)  ---------------------------------------


    POTLOK:  cpu time    0.0373: real time    0.0411
    SETDIJ:  cpu time    0.0023: real time    0.0022
    EDDIAG:  cpu time    0.1991: real time    0.1991
  RMM-DIIS:  cpu time    0.3665: real time    0.3667
    ORTHCH:  cpu time    0.0474: real time    0.0473
       DOS:  cpu time    0.0007: real time    0.0007
    CHARGE:  cpu time    0.0325: real time    0.0325
    MIXING:  cpu time    0.0012: real time    0.0012
    --------------------------------------------
      LOOP:  cpu time    0.6870: real time    0.6908

 eigenvalue-minimisations  :   788
 total energy-change (2. order) : 0.1317020E-03  (-0.4936121E-04)
 number of electron     155.9999932 magnetization 
 augmentation part       11.4125448 magnetization 

 Broyden mixing:
  rms(total) = 0.37920E-02    rms(broyden)= 0.37904E-02
  rms(prec ) = 0.51237E-02
  weight for this iteration     100.00

 eigenvalues of (default mixing * dielectric matrix)
  average eigenvalue GAMMA=   1.2303
  2.3878  1.4389  1.4389  0.9689  0.5737  0.5737

 Free energy of the ion-electron system (eV)
  ---------------------------------------------------
  alpha Z        PSCENC =        96.04795369
  Ewald energy   TEWEN  =     16139.08720566
  -Hartree energ DENC   =    -22202.75467464
  -exchange      EXHF   =         0.00000000
  -V(xc)+E(xc)   XCENC  =       552.82545689
  PAW double counting   =     16748.72266073   -16951.58089354
  entropy T*S    EENTRO =        -0.01643603
  eigenvalues    EBANDS =     -1758.99234344
  atomic energy  EATOM  =      7046.17475994
  Solvation  Ediel_sol  =         0.00000000
  ---------------------------------------------------
  free energy    TOTEN  =      -330.48631076 eV

  energy without entropy =     -330.46987473  energy(sigma->0) =     -330.47809274


--------------------------------------------------------------------------------------------------------


--------------------------------------- Iteration      5(   8)  ---------------------------------------


    POTLOK:  cpu time    0.0376: real time    0.0411
    SETDIJ:  cpu time    0.0022: real time    0.0022
    EDDIAG:  cpu time    0.2005: real time    0.2006
  RMM-DIIS:  cpu time    0.3823: real time    0.3824
    ORTHCH:  cpu time    0.0476: real time    0.0475
       DOS:  cpu time    0.0009: real time    0.0009
    CHARGE:  cpu time    0.0324: real time    0.0324
    MIXING:  cpu time    0.0013: real time    0.0013
    --------------------------------------------
      LOOP:  cpu time    0.7049: real time    0.7085

 eigenvalue-minimisations  :   807
 total energy-change (2. order) :-0.8096021E-04  (-0.1151500E-04)
 number of electron     155.9999932 magnetization 
 augmentation part       11.4106052 magnetization 

 Broyden mixing:
  rms(total) = 0.27925E-02    rms(broyden)= 0.27919E-02
  rms(prec ) = 0.47503E-02
  weight for this iteration     100.00

 eigenvalues of (default mixing * dielectric matrix)
  average eigenvalue GAMMA=   1.2719
  2.4868  2.1126  0.5704  0.5704  1.0903  1.0903  0.9825

 Free energy of the ion-electron system (eV)
  ---------------------------------------------------
  alpha Z        PSCENC =        96.04795369
  Ewald energy   TEWEN  =     16139.08720566
  -Hartree energ DENC   =    -22203.49201709
  -exchange      EXHF   =         0.00000000
  -V(xc)+E(xc)   XCENC  =       552.83288510
  PAW double counting   =     16748.20852943   -16951.05190414
  entropy T*S    EENTRO =        -0.01599304
  eigenvalues    EBANDS =     -1758.27781126
  atomic energy  EATOM  =      7046.17475994
  Solvation  Ediel_sol  =         0.00000000
  ---------------------------------------------------
  free energy    TOTEN  =      -330.48639172 eV

  energy without entropy =     -330.47039868  energy(sigma->0) =     -330.47839520


--------------------------------------------------------------------------------------------------------


--------------------------------------- Iteration      5(   9)  ---------------------------------------


    POTLOK:  cpu time    0.0429: real time    0.0432
    SETDIJ:  cpu time    0.0023: real time    0.0023
    EDDIAG:  cpu time    0.2003: real time    0.2003
  RMM-DIIS:  cpu time    0.3779: real time    0.3779
    ORTHCH:  cpu time    0.0663: real time    0.0664
       DOS:  cpu time    0.0010: real time    0.0010
    CHARGE:  cpu time    0.0325: real time    0.0325
    MIXING:  cpu time    0.0013: real time    0.0013
    --------------------------------------------
      LOOP:  cpu time    0.7244: real time    0.7249

 eigenvalue-minimisations  :   785
 total energy-change (2. order) :-0.9624993E-04  (-0.5695950E-05)
 number of electron     155.9999932 magnetization 
 augmentation part       11.4136609 magnetization 

 Broyden mixing:
  rms(total) = 0.23421E-02    rms(broyden)= 0.23408E-02
  rms(prec ) = 0.44875E-02
  weight for this iteration     100.00

 eigenvalues of (default mixing * dielectric matrix)
  average eigenvalue GAMMA=   1.2929
  2.6031  2.0395  0.5692  0.5692  1.1828  1.1828  1.2079  0.9884

 Free energy of the ion-electron system (eV)
  ---------------------------------------------------
  alpha Z        PSCENC =        96.04795369
  Ewald energy   TEWEN  =     16139.08720566
  -Hartree energ DENC   =    -22203.98099621
  -exchange      EXHF   =         0.00000000
  -V(xc)+E(xc)   XCENC  =       552.83442195
  PAW double counting   =     16747.14457414   -16949.98543185
  entropy T*S    EENTRO =        -0.01670990
  eigenvalues    EBANDS =     -1757.79226539
  atomic energy  EATOM  =      7046.17475994
  Solvation  Ediel_sol  =         0.00000000
  ---------------------------------------------------
  free energy    TOTEN  =      -330.48648797 eV

  energy without entropy =     -330.46977807  energy(sigma->0) =     -330.47813302


--------------------------------------------------------------------------------------------------------


--------------------------------------- Iteration      5(  10)  ---------------------------------------


    POTLOK:  cpu time    0.0410: real time    0.0412
    SETDIJ:  cpu time    0.0022: real time    0.0022
    EDDIAG:  cpu time    0.2006: real time    0.2006
  RMM-DIIS:  cpu time    0.3480: real time    0.3479
    ORTHCH:  cpu time    0.0478: real time    0.0478
       DOS:  cpu time    0.0005: real time    0.0005
    CHARGE:  cpu time    0.0322: real time    0.0323
    MIXING:  cpu time    0.0014: real time    0.0014
    --------------------------------------------
      LOOP:  cpu time    0.6739: real time    0.6739

 eigenvalue-minimisations  :   760
 total energy-change (2. order) :-0.7724680E-04  (-0.1919213E-05)
 number of electron     155.9999932 magnetization 
 augmentation part       11.4116564 magnetization 

 Broyden mixing:
  rms(total) = 0.78823E-03    rms(broyden)= 0.78727E-03
  rms(prec ) = 0.15936E-02
  weight for this iteration     100.00

 eigenvalues of (default mixing * dielectric matrix)
  average eigenvalue GAMMA=   1.3426
  2.5780  2.2095  2.2095  0.5695  0.5695  1.1120  1.1120  0.9905  0.7328

 Free energy of the ion-electron system (eV)
  ---------------------------------------------------
  alpha Z        PSCENC =        96.04795369
  Ewald energy   TEWEN  =     16139.08720566
  -Hartree energ DENC   =    -22204.52749266
  -exchange      EXHF   =         0.00000000
  -V(xc)+E(xc)   XCENC  =       552.84077147
  PAW double counting   =     16746.42088166   -16949.25760827
  entropy T*S    EENTRO =        -0.01621556
  eigenvalues    EBANDS =     -1757.25682114
  atomic energy  EATOM  =      7046.17475994
  Solvation  Ediel_sol  =         0.00000000
  ---------------------------------------------------
  free energy    TOTEN  =      -330.48656522 eV

  energy without entropy =     -330.47034965  energy(sigma->0) =     -330.47845744


--------------------------------------------------------------------------------------------------------


--------------------------------------- Iteration      5(  11)  ---------------------------------------


    POTLOK:  cpu time    0.0394: real time    0.0430
    SETDIJ:  cpu time    0.0023: real time    0.0023
    EDDIAG:  cpu time    0.1991: real time    0.1993
  RMM-DIIS:  cpu time    0.2879: real time    0.2878
    ORTHCH:  cpu time    0.0476: real time    0.0476
       DOS:  cpu time    0.0005: real time    0.0005
    CHARGE:  cpu time    0.0322: real time    0.0322
    MIXING:  cpu time    0.0014: real time    0.0014
    --------------------------------------------
      LOOP:  cpu time    0.6114: real time    0.6142

 eigenvalue-minimisations  :   608
 total energy-change (2. order) :-0.1055976E-03  (-0.1291079E-05)
 number of electron     155.9999932 magnetization 
 augmentation part       11.4108234 magnetization 

 Broyden mixing:
  rms(total) = 0.17867E-02    rms(broyden)= 0.17864E-02
  rms(prec ) = 0.32028E-02
  weight for this iteration     100.00

 eigenvalues of (default mixing * dielectric matrix)
  average eigenvalue GAMMA=   1.4790
  3.6276  2.4988  1.7390  1.7390  0.5693  0.5693  1.1200  1.1200  1.0140  0.7930

 Free energy of the ion-electron system (eV)
  ---------------------------------------------------
  alpha Z        PSCENC =        96.04795369
  Ewald energy   TEWEN  =     16139.08720566
  -Hartree energ DENC   =    -22205.08104353
  -exchange      EXHF   =         0.00000000
  -V(xc)+E(xc)   XCENC  =       552.84594229
  PAW double counting   =     16745.66413774   -16948.49921188
  entropy T*S    EENTRO =        -0.01601330
  eigenvalues    EBANDS =     -1756.71040142
  atomic energy  EATOM  =      7046.17475994
  Solvation  Ediel_sol  =         0.00000000
  ---------------------------------------------------
  free energy    TOTEN  =      -330.48667081 eV

  energy without entropy =     -330.47065751  energy(sigma->0) =     -330.47866416


--------------------------------------------------------------------------------------------------------


--------------------------------------- Iteration      5(  12)  ---------------------------------------


    POTLOK:  cpu time    0.0388: real time    0.0424
    SETDIJ:  cpu time    0.0023: real time    0.0023
    EDDIAG:  cpu time    0.2742: real time    0.2744
  RMM-DIIS:  cpu time    0.3584: real time    0.3585
    ORTHCH:  cpu time    0.0483: real time    0.0483
       DOS:  cpu time    0.0006: real time    0.0006
    CHARGE:  cpu time    0.0324: real time    0.0325
    MIXING:  cpu time    0.0015: real time    0.0014
    --------------------------------------------
      LOOP:  cpu time    0.7556: real time    0.7603

 eigenvalue-minimisations  :   651
 total energy-change (2. order) :-0.6929641E-04  (-0.2293383E-05)
 number of electron     155.9999932 magnetization 
 augmentation part       11.4132546 magnetization 

 Broyden mixing:
  rms(total) = 0.18628E-02    rms(broyden)= 0.18619E-02
  rms(prec ) = 0.34072E-02
  weight for this iteration     100.00

 eigenvalues of (default mixing * dielectric matrix)
  average eigenvalue GAMMA=   1.5320
  4.3537  2.5663  1.8858  1.8858  0.5691  0.5691  1.0913  1.0913  0.9753  0.9320
  0.9320

 Free energy of the ion-electron system (eV)
  ---------------------------------------------------
  alpha Z        PSCENC =        96.04795369
  Ewald energy   TEWEN  =     16139.08720566
  -Hartree energ DENC   =    -22205.45091275
  -exchange      EXHF   =         0.00000000
  -V(xc)+E(xc)   XCENC  =       552.84628954
  PAW double counting   =     16745.29342482   -16948.13161954
  entropy T*S    EENTRO =        -0.01661653
  eigenvalues    EBANDS =     -1756.33722492
  atomic energy  EATOM  =      7046.17475994
  Solvation  Ediel_sol  =         0.00000000
  ---------------------------------------------------
  free energy    TOTEN  =      -330.48674011 eV

  energy without entropy =     -330.47012358  energy(sigma->0) =     -330.47843184


--------------------------------------------------------------------------------------------------------


--------------------------------------- Iteration      5(  13)  ---------------------------------------


    POTLOK:  cpu time    0.0376: real time    0.0417
    SETDIJ:  cpu time    0.0022: real time    0.0022
    EDDIAG:  cpu time    0.2012: real time    0.2015
  RMM-DIIS:  cpu time    0.2698: real time    0.2706
    ORTHCH:  cpu time    0.0477: real time    0.0477
       DOS:  cpu time    0.0015: real time    0.0015
    CHARGE:  cpu time    0.0325: real time    0.0326
    MIXING:  cpu time    0.0015: real time    0.0015
    --------------------------------------------
      LOOP:  cpu time    0.5939: real time    0.5993

 eigenvalue-minimisations  :   553
 total energy-change (2. order) :-0.1991951E-04  (-0.3865199E-06)
 number of electron     155.9999932 magnetization 
 augmentation part       11.4120327 magnetization 

 Broyden mixing:
  rms(total) = 0.16175E-03    rms(broyden)= 0.16020E-03
  rms(prec ) = 0.31957E-03
  weight for this iteration     100.00

 eigenvalues of (default mixing * dielectric matrix)
  average eigenvalue GAMMA=   1.7136
  5.9243  2.7019  2.5050  1.5911  1.5911  0.5691  0.5691  1.1221  1.1221  1.0427
  0.9121  0.9121

 Free energy of the ion-electron system (eV)
  ---------------------------------------------------
  alpha Z        PSCENC =        96.04795369
  Ewald energy   TEWEN  =     16139.08720566
  -Hartree energ DENC   =    -22205.66368739
  -exchange      EXHF   =         0.00000000
  -V(xc)+E(xc)   XCENC  =       552.84826683
  PAW double counting   =     16745.38599345   -16948.22173877
  entropy T*S    EENTRO =        -0.01631512
  eigenvalues    EBANDS =     -1756.12919832
  atomic energy  EATOM  =      7046.17475994
  Solvation  Ediel_sol  =         0.00000000
  ---------------------------------------------------
  free energy    TOTEN  =      -330.48676003 eV

  energy without entropy =     -330.47044491  energy(sigma->0) =     -330.47860247


--------------------------------------------------------------------------------------------------------


--------------------------------------- Iteration      5(  14)  ---------------------------------------


    POTLOK:  cpu time    0.0375: real time    0.0413
    SETDIJ:  cpu time    0.0023: real time    0.0023
    EDDIAG:  cpu time    0.2012: real time    0.2016
  RMM-DIIS:  cpu time    0.2447: real time    0.2454
    ORTHCH:  cpu time    0.0475: real time    0.0476
       DOS:  cpu time    0.0007: real time    0.0007
    CHARGE:  cpu time    0.0325: real time    0.0325
    MIXING:  cpu time    0.0016: real time    0.0016
    --------------------------------------------
      LOOP:  cpu time    0.5680: real time    0.5730

 eigenvalue-minimisations  :   477
 total energy-change (2. order) :-0.3674346E-04  (-0.2004939E-06)
 number of electron     155.9999932 magnetization 
 augmentation part       11.4116671 magnetization 

 Broyden mixing:
  rms(total) = 0.43904E-03    rms(broyden)= 0.43880E-03
  rms(prec ) = 0.80189E-03
  weight for this iteration     100.00

 eigenvalues of (default mixing * dielectric matrix)
  average eigenvalue GAMMA=   1.7043
  6.3953  2.7356  2.3951  1.8809  1.5770  0.5691  0.5691  1.0747  1.0747  0.9908
  0.9908  1.0121  0.8910

 Free energy of the ion-electron system (eV)
  ---------------------------------------------------
  alpha Z        PSCENC =        96.04795369
  Ewald energy   TEWEN  =     16139.08720566
  -Hartree energ DENC   =    -22205.79715420
  -exchange      EXHF   =         0.00000000
  -V(xc)+E(xc)   XCENC  =       552.84885460
  PAW double counting   =     16745.55975832   -16948.39556102
  entropy T*S    EENTRO =        -0.01622830
  eigenvalues    EBANDS =     -1755.99638547
  atomic energy  EATOM  =      7046.17475994
  Solvation  Ediel_sol  =         0.00000000
  ---------------------------------------------------
  free energy    TOTEN  =      -330.48679677 eV

  energy without entropy =     -330.47056847  energy(sigma->0) =     -330.47868262


--------------------------------------------------------------------------------------------------------


--------------------------------------- Iteration      5(  15)  ---------------------------------------


    POTLOK:  cpu time    0.0381: real time    0.0418
    SETDIJ:  cpu time    0.0022: real time    0.0022
    EDDIAG:  cpu time    0.1995: real time    0.1999
  RMM-DIIS:  cpu time    0.2350: real time    0.2359
    ORTHCH:  cpu time    0.0471: real time    0.0471
       DOS:  cpu time    0.0008: real time    0.0007
    CHARGE:  cpu time    0.0323: real time    0.0324
    MIXING:  cpu time    0.0017: real time    0.0017
    --------------------------------------------
      LOOP:  cpu time    0.5568: real time    0.5618

 eigenvalue-minimisations  :   437
 total energy-change (2. order) :-0.1340539E-04  (-0.3461557E-07)
 number of electron     155.9999932 magnetization 
 augmentation part       11.4117957 magnetization 

 Broyden mixing:
  rms(total) = 0.25327E-03    rms(broyden)= 0.25327E-03
  rms(prec ) = 0.46758E-03
  weight for this iteration     100.00

 eigenvalues of (default mixing * dielectric matrix)
  average eigenvalue GAMMA=   1.8531
  7.5159  3.2748  2.4948  1.9893  1.9893  0.5691  0.5691  1.2368  1.2368  1.1054
  1.1054  1.0370  0.9098  0.9098

 Free energy of the ion-electron system (eV)
  ---------------------------------------------------
  alpha Z        PSCENC =        96.04795369
  Ewald energy   TEWEN  =     16139.08720566
  -Hartree energ DENC   =    -22205.80881117
  -exchange      EXHF   =         0.00000000
  -V(xc)+E(xc)   XCENC  =       552.84848932
  PAW double counting   =     16745.58139771   -16948.41711463
  entropy T*S    EENTRO =        -0.01625954
  eigenvalues    EBANDS =     -1755.98443116
  atomic energy  EATOM  =      7046.17475994
  Solvation  Ediel_sol  =         0.00000000
  ---------------------------------------------------
  free energy    TOTEN  =      -330.48681018 eV

  energy without entropy =     -330.47055064  energy(sigma->0) =     -330.47868041


--------------------------------------------------------------------------------------------------------


--------------------------------------- Iteration      5(  16)  ---------------------------------------


    POTLOK:  cpu time    0.0373: real time    0.0416
    SETDIJ:  cpu time    0.0022: real time    0.0022
    EDDIAG:  cpu time    0.1990: real time    0.1995
  RMM-DIIS:  cpu time    0.2369: real time    0.2376
    ORTHCH:  cpu time    0.0479: real time    0.0480
       DOS:  cpu time    0.0005: real time    0.0005
    CHARGE:  cpu time    0.0324: real time    0.0324
    MIXING:  cpu time    0.0017: real time    0.0017
    --------------------------------------------
      LOOP:  cpu time    0.5580: real time    0.5635

 eigenvalue-minimisations  :   472
 total energy-change (2. order) :-0.1516808E-04  (-0.7652779E-07)
 number of electron     155.9999932 magnetization 
 augmentation part       11.4119967 magnetization 

 Broyden mixing:
  rms(total) = 0.73920E-04    rms(broyden)= 0.73743E-04
  rms(prec ) = 0.11293E-03
  weight for this iteration     100.00

 eigenvalues of (default mixing * dielectric matrix)
  average eigenvalue GAMMA=   1.8840
  7.7416  3.9137  2.4876  2.1745  2.1745  0.5691  0.5691  1.3445  1.1726  1.1726
  1.0511  1.0511  1.0334  0.9022  0.9022

 Free energy of the ion-electron system (eV)
  ---------------------------------------------------
  alpha Z        PSCENC =        96.04795369
  Ewald energy   TEWEN  =     16139.08720566
  -Hartree energ DENC   =    -22205.80712624
  -exchange      EXHF   =         0.00000000
  -V(xc)+E(xc)   XCENC  =       552.84791631
  PAW double counting   =     16745.57742485   -16948.41348370
  entropy T*S    EENTRO =        -0.01631137
  eigenvalues    EBANDS =     -1755.98516449
  atomic energy  EATOM  =      7046.17475994
  Solvation  Ediel_sol  =         0.00000000
  ---------------------------------------------------
  free energy    TOTEN  =      -330.48682535 eV

  energy without entropy =     -330.47051398  energy(sigma->0) =     -330.47866966


--------------------------------------------------------------------------------------------------------


--------------------------------------- Iteration      5(  17)  ---------------------------------------


    POTLOK:  cpu time    0.0374: real time    0.0415
    SETDIJ:  cpu time    0.0023: real time    0.0023
    EDDIAG:  cpu time    0.2003: real time    0.2009
  RMM-DIIS:  cpu time    0.2004: real time    0.2008
    ORTHCH:  cpu time    0.0475: real time    0.0475
       DOS:  cpu time    0.0010: real time    0.0005
    CHARGE:  cpu time    0.0321: real time    0.0326
    MIXING:  cpu time    0.0018: real time    0.0018
    --------------------------------------------
      LOOP:  cpu time    0.5226: real time    0.5279

 eigenvalue-minimisations  :   250
 total energy-change (2. order) :-0.2393197E-05  (-0.7640695E-08)
 number of electron     155.9999932 magnetization 
 augmentation part       11.4119627 magnetization 

 Broyden mixing:
  rms(total) = 0.26089E-04    rms(broyden)= 0.26085E-04
  rms(prec ) = 0.37470E-04
  weight for this iteration     100.00

 eigenvalues of (default mixing * dielectric matrix)
  average eigenvalue GAMMA=   2.0106
  8.7360  4.8602  2.7365  2.4433  1.8865  1.5066  1.5066  0.5691  0.5691  1.2499
  1.2499  1.0398  1.0398  0.9952  0.8905  0.8905

 Free energy of the ion-electron system (eV)
  ---------------------------------------------------
  alpha Z        PSCENC =        96.04795369
  Ewald energy   TEWEN  =     16139.08720566
  -Hartree energ DENC   =    -22205.81333926
  -exchange      EXHF   =         0.00000000
  -V(xc)+E(xc)   XCENC  =       552.84795831
  PAW double counting   =     16745.54607495   -16948.38190223
  entropy T*S    EENTRO =        -0.01630017
  eigenvalues    EBANDS =     -1755.97923863
  atomic energy  EATOM  =      7046.17475994
  Solvation  Ediel_sol  =         0.00000000
  ---------------------------------------------------
  free energy    TOTEN  =      -330.48682774 eV

  energy without entropy =     -330.47052757  energy(sigma->0) =     -330.47867765


--------------------------------------------------------------------------------------------------------


--------------------------------------- Iteration      5(  18)  ---------------------------------------


    POTLOK:  cpu time    0.0372: real time    0.0412
    SETDIJ:  cpu time    0.0022: real time    0.0022
    EDDIAG:  cpu time    0.2003: real time    0.2007
  RMM-DIIS:  cpu time    0.1979: real time    0.1990
    ORTHCH:  cpu time    0.0475: real time    0.0477
       DOS:  cpu time    0.0007: real time    0.0007
    CHARGE:  cpu time    0.0325: real time    0.0325
    MIXING:  cpu time    0.0019: real time    0.0019
    --------------------------------------------
      LOOP:  cpu time    0.5202: real time    0.5259

 eigenvalue-minimisations  :   297
 total energy-change (2. order) :-0.1564222E-05  (-0.9260696E-08)
 number of electron     155.9999932 magnetization 
 augmentation part       11.4119626 magnetization 

 Broyden mixing:
  rms(total) = 0.17016E-04    rms(broyden)= 0.17006E-04
  rms(prec ) = 0.20691E-04
  weight for this iteration     100.00

 eigenvalues of (default mixing * dielectric matrix)
  average eigenvalue GAMMA=   2.0012
  9.0676  5.2105  2.8370  2.4428  1.8618  1.8618  0.5691  0.5691  1.2816  1.2816
  1.1527  1.1527  1.1018  0.9564  0.9564  0.8589  0.8589

 Free energy of the ion-electron system (eV)
  ---------------------------------------------------
  alpha Z        PSCENC =        96.04795369
  Ewald energy   TEWEN  =     16139.08720566
  -Hartree energ DENC   =    -22205.81417999
  -exchange      EXHF   =         0.00000000
  -V(xc)+E(xc)   XCENC  =       552.84798125
  PAW double counting   =     16745.52342116   -16948.35951974
  entropy T*S    EENTRO =        -0.01630182
  eigenvalues    EBANDS =     -1755.97814945
  atomic energy  EATOM  =      7046.17475994
  Solvation  Ediel_sol  =         0.00000000
  ---------------------------------------------------
  free energy    TOTEN  =      -330.48682930 eV

  energy without entropy =     -330.47052748  energy(sigma->0) =     -330.47867839


--------------------------------------------------------------------------------------------------------


--------------------------------------- Iteration      5(  19)  ---------------------------------------


    POTLOK:  cpu time    0.0373: real time    0.0408
    SETDIJ:  cpu time    0.0022: real time    0.0022
    EDDIAG:  cpu time    0.2000: real time    0.2004
  RMM-DIIS:  cpu time    0.1835: real time    0.1839
    ORTHCH:  cpu time    0.0477: real time    0.0478
       DOS:  cpu time    0.0010: real time    0.0010
    --------------------------------------------
      LOOP:  cpu time    0.4717: real time    0.4761

 eigenvalue-minimisations  :   193
 total energy-change (2. order) :-0.2257511E-06  (-0.1475057E-08)
 number of electron     155.9999932 magnetization 
 augmentation part       11.4119626 magnetization 

 Free energy of the ion-electron system (eV)
  ---------------------------------------------------
  alpha Z        PSCENC =        96.04795369
  Ewald energy   TEWEN  =     16139.08720566
  -Hartree energ DENC   =    -22205.81385448
  -exchange      EXHF   =         0.00000000
  -V(xc)+E(xc)   XCENC  =       552.84795823
  PAW double counting   =     16745.52232714   -16948.35817325
  entropy T*S    EENTRO =        -0.01629953
  eigenvalues    EBANDS =     -1755.97870693
  atomic energy  EATOM  =      7046.17475994
  Solvation  Ediel_sol  =         0.00000000
  ---------------------------------------------------
  free energy    TOTEN  =      -330.48682953 eV

  energy without entropy =     -330.47053000  energy(sigma->0) =     -330.47867976


--------------------------------------------------------------------------------------------------------


 average (electrostatic) potential at core
  the test charge radii are     0.6991  0.9521
  (the norm of the test charge is              1.0000)
       1 -57.7855       2 -57.7518       3 -57.7716       4 -57.7941       5 -57.9782
       6 -57.7923       7 -57.8919       8 -57.8885       9 -57.8072      10 -57.8532
      11 -57.8597      12 -57.7809      13 -57.7812      14 -57.7777      15 -57.7819
      16 -57.7816      17 -58.1675      18 -57.8805      19 -57.9693      20 -58.1683
      21 -57.7854      22 -57.9772      23 -57.8916      24 -57.7814      25 -57.7761
      26 -57.7749      27 -57.7517      28 -57.8018      29 -57.8835      30 -57.8617
      31 -57.8531      32 -57.9860      33 -57.7920      34 -57.9007      35 -57.7937
      36 -57.7852      37 -40.4734
 
 
 
 E-fermi :  -2.4294     XC(G=0):  -3.1493     alpha+bet : -2.6298


 k-point     1 :       0.0000    0.0000    0.0000
  band No.  band energies     occupation 
      1     -22.0270      2.00000
      2     -21.3636      2.00000
      3     -21.3492      2.00000
      4     -20.0756      2.00000
      5     -20.0673      2.00000
      6     -19.4596      2.00000
      7     -19.4514      2.00000
      8     -19.4423      2.00000
      9     -19.4042      2.00000
     10     -19.3682      2.00000
     11     -19.3668      2.00000
     12     -17.6030      2.00000
     13     -17.5927      2.00000
     14     -17.5373      2.00000
     15     -17.4974      2.00000
     16     -16.7396      2.00000
     17     -15.7018      2.00000
     18     -15.0675      2.00000
     19     -15.0484      2.00000
     20     -15.0389      2.00000
     21     -15.0380      2.00000
     22     -13.8847      2.00000
     23     -13.8678      2.00000
     24     -13.8645      2.00000
     25     -13.8386      2.00000
     26     -13.0342      2.00000
     27     -13.0275      2.00000
     28     -12.1527      2.00000
     29     -12.1447      2.00000
     30     -12.0945      2.00000
     31     -12.0624      2.00000
     32     -12.0561      2.00000
     33     -11.9698      2.00000
     34     -10.5322      2.00000
     35     -10.5126      2.00000
     36     -10.4849      2.00000
     37     -10.4674      2.00000
     38     -10.2552      2.00000
     39     -10.2231      2.00000
     40     -10.1907      2.00000
     41      -9.4801      2.00000
     42      -9.3243      2.00000
     43      -8.8846      2.00000
     44      -8.8526      2.00000
     45      -8.8503      2.00000
     46      -8.2940      2.00000
     47      -8.2892      2.00000
     48      -8.2661      2.00000
     49      -8.2444      2.00000
     50      -8.2418      2.00000
     51      -8.2124      2.00000
     52      -8.1585      2.00000
     53      -8.1537      2.00000
     54      -7.9821      2.00000
     55      -7.9642      2.00000
     56      -7.9334      2.00000
     57      -7.7591      2.00000
     58      -7.7278      2.00000
     59      -7.6928      2.00000
     60      -7.6688      2.00000
     61      -7.1699      2.00000
     62      -7.0968      2.00000
     63      -7.0875      2.00000
     64      -7.0220      2.00000
     65      -7.0150      2.00000
     66      -7.0034      2.00000
     67      -6.6352      2.00000
     68      -6.5550      2.00000
     69      -5.4816      2.00000
     70      -5.4330      2.00000
     71      -5.1865      2.00000
     72      -5.1356      2.00000
     73      -5.0686      2.00000
     74      -5.0618      2.00000
     75      -4.7978      2.00000
     76      -2.5620      1.99982
     77      -2.4853      1.88650
     78      -2.4592      1.60049
     79      -2.4049      0.48779
     80      -2.3992      0.39256
     81      -0.8146      0.00000
     82      -0.0056      0.00000
     83       0.0149      0.00000
     84       0.1090      0.00000
     85       0.1254      0.00000
     86       1.1453      0.00000
     87       1.3355      0.00000
     88       1.7471      0.00000
     89       1.9704      0.00000
     90       2.2082      0.00000
     91       2.2866      0.00000
     92       2.3551      0.00000
     93       2.3703      0.00000
     94       2.3953      0.00000
     95       2.4907      0.00000
     96       2.5219      0.00000
     97       2.6040      0.00000
     98       2.6245      0.00000

 k-point     2 :       0.5000    0.0000    0.0000
  band No.  band energies     occupation 
      1     -21.9110      2.00000
      2     -21.7990      2.00000
      3     -20.5656      2.00000
      4     -20.5203      2.00000
      5     -19.9803      2.00000
      6     -19.9351      2.00000
      7     -19.8732      2.00000
      8     -19.8197      2.00000
      9     -18.6660      2.00000
     10     -18.6392      2.00000
     11     -18.6311      2.00000
     12     -18.5750      2.00000
     13     -18.0614      2.00000
     14     -17.9609      2.00000
     15     -16.3197      2.00000
     16     -16.3145      2.00000
     17     -16.2471      2.00000
     18     -16.2112      2.00000
     19     -14.4472      2.00000
     20     -14.4338      2.00000
     21     -14.3934      2.00000
     22     -14.3721      2.00000
     23     -14.1927      2.00000
     24     -14.1736      2.00000
     25     -13.1155      2.00000
     26     -13.1052      2.00000
     27     -13.0853      2.00000
     28     -13.0435      2.00000
     29     -12.1441      2.00000
     30     -12.1367      2.00000
     31     -12.1130      2.00000
     32     -12.0994      2.00000
     33     -11.0310      2.00000
     34     -11.0131      2.00000
     35     -10.9079      2.00000
     36     -10.8736      2.00000
     37     -10.1810      2.00000
     38      -9.8743      2.00000
     39      -9.8540      2.00000
     40      -9.8374      2.00000
     41      -9.0563      2.00000
     42      -9.0421      2.00000
     43      -9.0205      2.00000
     44      -8.9691      2.00000
     45      -8.7551      2.00000
     46      -8.6512      2.00000
     47      -8.6494      2.00000
     48      -8.4535      2.00000
     49      -8.3906      2.00000
     50      -8.3815      2.00000
     51      -8.3688      2.00000
     52      -8.3398      2.00000
     53      -8.2068      2.00000
     54      -8.1191      2.00000
     55      -7.9352      2.00000
     56      -7.9075      2.00000
     57      -7.8879      2.00000
     58      -7.6431      2.00000
     59      -7.5787      2.00000
     60      -7.5371      2.00000
     61      -7.4990      2.00000
     62      -7.4541      2.00000
     63      -7.4358      2.00000
     64      -6.3311      2.00000
     65      -6.2466      2.00000
     66      -6.2232      2.00000
     67      -6.1855      2.00000
     68      -6.1382      2.00000
     69      -6.0715      2.00000
     70      -5.8593      2.00000
     71      -5.7174      2.00000
     72      -5.6950      2.00000
     73      -5.5887      2.00000
     74      -3.8736      2.00000
     75      -3.8372      2.00000
     76      -3.7698      2.00000
     77      -3.7623      2.00000
     78      -2.5039      1.96483
     79      -1.2010      0.00000
     80      -1.1723      0.00000
     81      -1.1294      0.00000
     82      -1.1188      0.00000
     83       0.2001      0.00000
     84       0.3758      0.00000
     85       1.0255      0.00000
     86       1.1806      0.00000
     87       1.1925      0.00000
     88       1.3113      0.00000
     89       1.3652      0.00000
     90       1.4907      0.00000
     91       1.8625      0.00000
     92       2.0527      0.00000
     93       2.0617      0.00000
     94       2.3186      0.00000
     95       2.6565      0.00000
     96       2.6960      0.00000
     97       3.3308      0.00000
     98       3.4077      0.00000

 k-point     3 :       0.0000    0.3333    0.0000
  band No.  band energies     occupation 
      1     -21.8072      2.00000
      2     -21.1566      2.00000
      3     -21.1425      2.00000
      4     -21.1284      2.00000
      5     -20.4944      2.00000
      6     -20.4806      2.00000
      7     -19.2488      2.00000
      8     -19.1643      2.00000
      9     -18.6620      2.00000
     10     -18.5514      2.00000
     11     -18.5331      2.00000
     12     -17.9629      2.00000
     13     -17.9537      2.00000
     14     -16.7915      2.00000
     15     -16.5671      2.00000
     16     -16.5575      2.00000
     17     -16.5043      2.00000
     18     -15.9842      2.00000
     19     -15.5560      2.00000
     20     -15.5201      2.00000
     21     -15.5003      2.00000
     22     -15.0290      2.00000
     23     -14.1955      2.00000
     24     -14.1131      2.00000
     25     -13.7537      2.00000
     26     -12.1628      2.00000
     27     -12.1385      2.00000
     28     -12.1217      2.00000
     29     -12.0928      2.00000
     30     -11.9980      2.00000
     31     -11.9594      2.00000
     32     -11.7100      2.00000
     33     -10.6333      2.00000
     34     -10.6206      2.00000
     35     -10.5566      2.00000
     36     -10.0224      2.00000
     37      -9.9214      2.00000
     38      -9.8349      2.00000
     39      -9.7960      2.00000
     40      -9.7696      2.00000
     41      -9.7228      2.00000
     42      -9.3285      2.00000
     43      -9.1122      2.00000
     44      -9.1002      2.00000
     45      -9.0846      2.00000
     46      -9.0637      2.00000
     47      -8.9461      2.00000
     48      -8.9062      2.00000
     49      -8.4785      2.00000
     50      -8.3443      2.00000
     51      -8.2414      2.00000
     52      -8.1616      2.00000
     53      -8.0790      2.00000
     54      -7.9825      2.00000
     55      -7.9493      2.00000
     56      -7.9418      2.00000
     57      -7.9065      2.00000
     58      -7.8544      2.00000
     59      -7.7028      2.00000
     60      -7.6617      2.00000
     61      -7.2668      2.00000
     62      -7.1695      2.00000
     63      -7.1181      2.00000
     64      -6.8860      2.00000
     65      -6.7752      2.00000
     66      -6.3050      2.00000
     67      -6.2325      2.00000
     68      -6.0992      2.00000
     69      -6.0788      2.00000
     70      -5.9019      2.00000
     71      -5.6087      2.00000
     72      -5.5757      2.00000
     73      -4.6023      2.00000
     74      -4.5467      2.00000
     75      -4.5020      2.00000
     76      -4.2190      2.00000
     77      -3.7543      2.00000
     78      -2.4910      1.91865
     79      -1.3015      0.00000
     80      -0.9837      0.00000
     81      -0.8761      0.00000
     82      -0.8519      0.00000
     83      -0.6140      0.00000
     84       0.2241      0.00000
     85       0.3479      0.00000
     86       1.2325      0.00000
     87       1.4617      0.00000
     88       1.5017      0.00000
     89       1.5359      0.00000
     90       1.5577      0.00000
     91       1.6516      0.00000
     92       2.0346      0.00000
     93       2.2615      0.00000
     94       2.3057      0.00000
     95       2.4401      0.00000
     96       2.5663      0.00000
     97       2.5759      0.00000
     98       2.7663      0.00000

 k-point     4 :       0.5000    0.3333    0.0000
  band No.  band energies     occupation 
      1     -21.6916      2.00000
      2     -21.5797      2.00000
      3     -21.0359      2.00000
      4     -20.9252      2.00000
      5     -20.3498      2.00000
      6     -20.3048      2.00000
      7     -19.7086      2.00000
      8     -19.6622      2.00000
      9     -18.4783      2.00000
     10     -18.3727      2.00000
     11     -17.8620      2.00000
     12     -17.7593      2.00000
     13     -17.2869      2.00000
     14     -17.2293      2.00000
     15     -17.2130      2.00000
     16     -17.1587      2.00000
     17     -16.6972      2.00000
     18     -16.6089      2.00000
     19     -15.1557      2.00000
     20     -15.1105      2.00000
     21     -14.6879      2.00000
     22     -14.5828      2.00000
     23     -14.0413      2.00000
     24     -14.0183      2.00000
     25     -13.6862      2.00000
     26     -13.6656      2.00000
     27     -13.0299      2.00000
     28     -12.9073      2.00000
     29     -11.5317      2.00000
     30     -11.4213      2.00000
     31     -11.1564      2.00000
     32     -11.1292      2.00000
     33     -10.9764      2.00000
     34     -10.9316      2.00000
     35      -9.9630      2.00000
     36      -9.9316      2.00000
     37      -9.9113      2.00000
     38      -9.8201      2.00000
     39      -9.7830      2.00000
     40      -9.6563      2.00000
     41      -9.5904      2.00000
     42      -9.5407      2.00000
     43      -9.1336      2.00000
     44      -9.1276      2.00000
     45      -9.0758      2.00000
     46      -8.8901      2.00000
     47      -8.8661      2.00000
     48      -8.8508      2.00000
     49      -8.8146      2.00000
     50      -8.7252      2.00000
     51      -8.3595      2.00000
     52      -8.3140      2.00000
     53      -8.2573      2.00000
     54      -8.2281      2.00000
     55      -7.9983      2.00000
     56      -7.9497      2.00000
     57      -7.9228      2.00000
     58      -7.8446      2.00000
     59      -7.8350      2.00000
     60      -7.3786      2.00000
     61      -7.3147      2.00000
     62      -7.1144      2.00000
     63      -7.0711      2.00000
     64      -6.9056      2.00000
     65      -6.8114      2.00000
     66      -6.2282      2.00000
     67      -6.1836      2.00000
     68      -6.0544      2.00000
     69      -5.9340      2.00000
     70      -5.4940      2.00000
     71      -5.3435      2.00000
     72      -5.0694      2.00000
     73      -5.0300      2.00000
     74      -4.7715      2.00000
     75      -4.6388      2.00000
     76      -4.3308      2.00000
     77      -4.2352      2.00000
     78      -2.4904      1.91536
     79      -0.9469      0.00000
     80      -0.7517      0.00000
     81      -0.4997      0.00000
     82      -0.4308      0.00000
     83      -0.2853      0.00000
     84      -0.1865      0.00000
     85       0.1684      0.00000
     86       0.2844      0.00000
     87       1.0274      0.00000
     88       1.2024      0.00000
     89       1.3132      0.00000
     90       1.3485      0.00000
     91       1.9100      0.00000
     92       1.9663      0.00000
     93       2.4003      0.00000
     94       2.4634      0.00000
     95       2.6208      0.00000
     96       2.8193      0.00000
     97       3.0228      0.00000
     98       3.1985      0.00000


--------------------------------------------------------------------------------------------------------


 soft charge-density along one line, spin component           1
         0         1         2         3         4         5         6         7         8         9
 total charge-density along one line
 
 pseudopotential strength for first ion, spin component:           1
 10.195  13.558   0.000  -0.000  -0.000  -0.000   0.000   0.000
 13.558  18.028   0.000  -0.000  -0.000  -0.000   0.000   0.000
  0.000   0.000  -4.326   0.000  -0.000   8.460  -0.000   0.000
 -0.000  -0.000   0.000  -4.318   0.000  -0.000   8.451  -0.000
 -0.000  -0.000  -0.000   0.000  -4.326   0.000  -0.000   8.460
 -0.000  -0.000   8.460  -0.000   0.000 -18.682   0.000  -0.000
  0.000   0.000  -0.000   8.451  -0.000   0.000 -18.673   0.000
  0.000   0.000   0.000  -0.000   8.460  -0.000   0.000 -18.682
 total augmentation occupancy for first ion, spin component:           1
  8.190  -3.642   0.008   0.000   0.007   0.001   0.000   0.001
 -3.642   1.677  -0.003  -0.000  -0.003  -0.001  -0.000  -0.001
  0.008  -0.003   1.829   0.001   0.004   0.168   0.000   0.000
  0.000  -0.000   0.001   1.192   0.001   0.000   0.071   0.000
  0.007  -0.003   0.004   0.001   1.823   0.000   0.000   0.167
  0.001  -0.001   0.168   0.000   0.000   0.017   0.000   0.000
  0.000  -0.000   0.000   0.071   0.000   0.000   0.005   0.000
  0.001  -0.001   0.000   0.000   0.167   0.000   0.000   0.017


------------------------ aborting loop because EDIFF is reached ----------------------------------------


    CHARGE:  cpu time    0.0578: real time    0.0589
    FORLOC:  cpu time    0.0053: real time    0.0053
    FORNL :  cpu time    0.1276: real time    0.1279
    STRESS:  cpu time    0.3760: real time    0.3770
    FORCOR:  cpu time    0.0387: real time    0.0388
    FORHAR:  cpu time    0.0135: real time    0.0135
    MIXING:  cpu time    0.0020: real time    0.0019
    OFIELD:  cpu time    0.0001: real time    0.0001

  FORCE on cell =-STRESS in cart. coord.  units (eV):
  Direction    XX          YY          ZZ          XY          YZ          ZX
  --------------------------------------------------------------------------------------
  Alpha Z    96.04795    96.04795    96.04795
  Ewald   21140.38918 21313.30970-26314.62550    -9.37822     7.15384    13.26857
  Hartree 21139.37098 21299.77374-20233.33580    -2.09080     6.08502    11.33899
  E(xc)    -607.67055  -607.62749  -626.97706    -0.03749     0.00290     0.00519
  Local  -43862.05545-44194.33355 44658.15572    10.34028   -13.16402   -24.47125
  n-local  -161.44908  -161.43488  -149.54197    -0.20200    -0.00953     0.01754
  augment    25.98223    25.97207    26.78656     0.00893    -0.00239    -0.00380
  Kinetic  2239.55929  2237.37579  2548.59640     2.05816    -0.04257    -0.07934
  Fock        0.00000     0.00000     0.00000     0.00000     0.00000     0.00000
  -------------------------------------------------------------------------------------
  Total      10.17456     9.08334     5.10630     0.69885     0.02325     0.07590
  in kB      11.52027    10.28473     5.78168     0.79128     0.02632     0.08594
  external pressure =        9.20 kB  Pullay stress =        0.00 kB


 VOLUME and BASIS-vectors are now :
 -----------------------------------------------------------------------------
  energy-cutoff  :      500.00
  volume of cell :     1415.02
      direct lattice vectors                 reciprocal lattice vectors
    12.778756691 -0.007032175  0.003512719     0.078254904  0.000043088 -0.000021655
    -0.004062613  7.378972332  0.001096409     0.000074583  0.135520270 -0.000020294
     0.004151514  0.002244866 15.006490210    -0.000018323 -0.000009912  0.066637840

  length of vectors
    12.778759108  7.378973532 15.006490952     0.078254919  0.135520292  0.066637844


 FORCES acting on ions
    electron-ion (+dipol)            ewald-force                    non-local-force                 convergence-correction
 -----------------------------------------------------------------------------------------------
   0.172E+02 0.328E+01 0.109E+02   -.172E+02 -.335E+01 -.108E+02   0.152E-01 -.276E-01 -.315E-02   -.556E-04 -.127E-04 -.698E-04
   -.451E+01 0.185E+01 0.787E+01   0.469E+01 -.190E+01 -.785E+01   0.589E-01 -.151E-01 -.308E-01   0.110E-04 -.235E-05 -.547E-04
   0.172E+01 0.105E+01 0.809E+01   -.185E+01 -.109E+01 -.807E+01   -.181E-01 0.399E-02 -.218E-01   -.102E-04 0.225E-05 -.547E-04
   0.205E+02 0.269E+01 0.125E+02   -.207E+02 -.269E+01 -.125E+02   -.108E+00 -.269E-02 -.556E-02   -.686E-04 -.152E-05 -.790E-04
   0.128E+02 0.364E+02 0.668E+02   -.130E+02 -.362E+02 -.669E+02   -.688E-01 0.995E+00 -.596E+00   -.567E-04 -.141E-03 -.254E-03
   0.233E+02 0.782E+01 0.186E+02   -.232E+02 -.811E+01 -.186E+02   0.728E-01 0.194E-01 0.237E-01   -.127E-03 -.573E-05 -.117E-03
   0.310E+02 0.209E+02 0.354E+02   -.307E+02 -.212E+02 -.355E+02   0.377E+00 -.462E-01 -.371E-01   -.220E-03 -.815E-04 -.188E-03
   -.876E+01 0.118E+02 0.274E+02   0.933E+01 -.113E+02 -.273E+02   -.570E-01 0.650E+00 -.123E+00   0.338E-04 -.107E-03 -.170E-03
   -.240E+02 0.400E+01 0.133E+02   0.246E+02 -.398E+01 -.132E+02   -.511E-01 -.246E-01 0.146E-01   0.109E-03 -.467E-04 -.847E-04
   -.228E+02 0.945E+01 0.252E+02   0.231E+02 -.974E+01 -.253E+02   0.734E-01 -.277E+00 0.144E+00   0.109E-03 -.679E-04 -.138E-03
   -.328E+02 0.146E+02 0.235E+02   0.326E+02 -.148E+02 -.235E+02   -.547E+00 0.373E+00 -.172E+00   0.187E-03 -.102E-03 -.143E-03
   -.140E+02 0.265E+01 0.104E+02   0.140E+02 -.271E+01 -.104E+02   -.685E-01 -.403E-01 -.172E-01   0.497E-04 0.123E-05 -.662E-04
   0.168E+02 0.346E+00 0.119E+02   -.168E+02 -.422E+00 -.119E+02   0.685E-01 -.417E-01 0.346E-01   -.819E-04 0.893E-05 -.701E-04
   -.473E+01 -.483E+00 0.851E+01   0.483E+01 0.446E+00 -.850E+01   0.441E-01 0.342E-01 -.205E-01   0.265E-04 -.269E-05 -.542E-04
   0.426E+01 0.261E+00 0.842E+01   -.437E+01 -.198E+00 -.841E+01   -.156E-01 0.120E-01 -.228E-01   -.256E-04 0.144E-05 -.539E-04
   0.274E+02 0.191E+00 0.145E+02   -.276E+02 -.102E+00 -.144E+02   0.454E-01 -.322E-01 0.120E-01   -.102E-03 -.386E-04 -.935E-04
   0.230E+02 -.283E+02 0.184E+03   -.239E+02 0.295E+02 -.186E+03   0.107E+00 -.259E+00 0.231E+01   -.863E-05 -.380E-05 -.345E-03
   0.429E+02 0.569E+01 0.336E+02   -.430E+02 -.527E+01 -.337E+02   0.128E+00 0.358E+00 -.274E-01   -.213E-03 -.105E-03 -.180E-03
   0.499E+02 -.117E+02 0.641E+02   -.499E+02 0.115E+02 -.642E+02   0.860E+00 -.497E+00 -.616E+00   -.197E-03 0.250E-04 -.243E-03
   -.173E+02 0.311E+02 0.184E+03   0.180E+02 -.325E+02 -.186E+03   -.117E+00 0.281E+00 0.229E+01   0.119E-04 0.242E-05 -.345E-03
   -.285E+02 -.397E+00 0.152E+02   0.288E+02 0.310E+00 -.151E+02   -.123E-01 -.192E-01 0.548E-02   0.109E-03 0.361E-04 -.971E-04
   -.508E+02 0.138E+02 0.674E+02   0.510E+02 -.136E+02 -.676E+02   -.732E+00 0.531E+00 -.551E+00   0.186E-03 -.282E-04 -.252E-03
   -.446E+02 -.577E+01 0.365E+02   0.447E+02 0.539E+01 -.367E+02   -.189E+00 -.292E+00 -.194E-01   0.211E-03 0.969E-04 -.189E-03
   -.177E+02 -.307E+00 0.122E+02   0.177E+02 0.400E+00 -.122E+02   -.110E+00 0.291E-01 0.348E-01   0.898E-04 -.115E-04 -.718E-04
   0.138E+02 -.297E+01 0.102E+02   -.138E+02 0.303E+01 -.101E+02   0.763E-01 0.248E-01 -.199E-01   -.468E-04 -.309E-06 -.654E-04
   -.246E+01 -.426E+00 0.817E+01   0.259E+01 0.394E+00 -.815E+01   0.228E-01 -.811E-01 -.236E-01   0.122E-04 0.854E-06 -.549E-04
   0.354E+01 -.226E+01 0.785E+01   -.367E+01 0.237E+01 -.783E+01   -.635E-01 0.496E-01 -.294E-01   -.113E-04 0.529E-06 -.546E-04
   0.235E+02 -.349E+01 0.129E+02   -.241E+02 0.347E+01 -.128E+02   0.349E-01 0.505E-01 0.182E-01   -.102E-03 0.439E-04 -.827E-04
   0.101E+02 -.129E+02 0.279E+02   -.107E+02 0.124E+02 -.278E+02   0.371E-01 -.679E+00 -.123E+00   -.305E-04 0.106E-03 -.171E-03
   0.327E+02 -.139E+02 0.226E+02   -.326E+02 0.140E+02 -.226E+02   0.545E+00 -.385E+00 -.166E+00   -.192E-03 0.102E-03 -.140E-03
   0.231E+02 -.996E+01 0.248E+02   -.232E+02 0.103E+02 -.250E+02   -.959E-01 0.263E+00 0.146E+00   -.116E-03 0.667E-04 -.137E-03
   -.111E+02 -.384E+02 0.698E+02   0.114E+02 0.384E+02 -.700E+02   0.162E+00 -.951E+00 -.565E+00   0.512E-04 0.145E-03 -.262E-03
   -.207E+02 -.300E+01 0.129E+02   0.208E+02 0.299E+01 -.129E+02   0.522E-01 -.733E-02 -.616E-02   0.746E-04 0.682E-05 -.807E-04
   -.316E+02 -.224E+02 0.383E+02   0.313E+02 0.226E+02 -.384E+02   -.364E+00 0.165E-01 -.977E-02   0.210E-03 0.867E-04 -.198E-03
   -.238E+02 -.858E+01 0.193E+02   0.238E+02 0.888E+01 -.193E+02   -.465E-01 -.597E-01 0.860E-02   0.122E-03 0.144E-04 -.120E-03
   -.179E+02 -.304E+01 0.112E+02   0.178E+02 0.309E+01 -.112E+02   -.252E-01 0.435E-01 -.152E-02   0.647E-04 0.144E-04 -.713E-04
   0.754E+00 0.418E+00 -.115E+04   -.691E+00 -.384E+00 0.117E+04   -.629E-01 -.198E-01 -.128E+02   -.111E-04 -.932E-05 -.171E-02
 -----------------------------------------------------------------------------------------------
   0.616E-01 0.295E-01 0.109E+02   0.284E-13 -.487E-13 0.000E+00   0.269E-01 -.240E-01 -.109E+02   -.781E-05 -.740E-05 -.656E-02
 
 
 POSITION                                       TOTAL-FORCE (eV/Angst)
 -----------------------------------------------------------------------------------
      2.13141      1.22957      3.75254         0.038333     -0.096824      0.027240
     -0.00180      0.00216      3.75153         0.230336     -0.068951     -0.010405
      0.70927      1.23013      3.75198        -0.141701     -0.040726     -0.000899
      2.84320      0.00007      3.75244        -0.303891     -0.004074      0.028280
      6.39348      1.20076      3.71702        -0.348797      1.169620     -0.716177
      4.25714      0.00040      3.75497         0.141503     -0.279488      0.094254
      4.95944      1.22758      3.75105         0.685837     -0.342844     -0.166123
      7.10005     -0.01838      3.75820         0.511718      1.164069     -0.008031
     10.65162      1.22244      3.75684         0.534414     -0.009045      0.081762
      8.51804     -0.00083      3.75370         0.323317     -0.562917      0.021852
      9.24318      1.21587      3.75609        -0.751909      0.215212     -0.126062
     11.36168     -0.00395      3.75458        -0.065879     -0.098754      0.022196
      2.12710      3.69167      3.75254         0.146090     -0.117886      0.013230
     -0.00169      2.45843      3.75178         0.138093     -0.002923     -0.011407
      0.71107      3.69081      3.75222        -0.128498      0.075308     -0.013621
      2.83920      2.45526      3.75501        -0.171529      0.056888      0.074206
      6.38810      3.68955      3.57226        -0.872886      0.990075      0.346178
      4.25460      2.44808      3.75139        -0.028950      0.772866     -0.160024
      4.94558      3.70232      3.71780         0.869429     -0.714342     -0.756661
      7.09951      2.45364      3.57286         0.577124     -1.106967      0.335374
     10.64810      3.68715      3.75732         0.234408     -0.105848      0.071154
      8.53582      2.43995      3.71754        -0.559738      0.707218     -0.738533
      9.23309      3.69283      3.75188        -0.081880     -0.664806     -0.177019
     11.36089      2.45106      3.75494        -0.183660      0.121408      0.014319
      2.12536      6.14649      3.75306         0.063224      0.092432      0.020100
     -0.00040      4.92106      3.75228         0.147375     -0.112924     -0.002424
      0.70946      6.14709      3.75261        -0.200411      0.152989     -0.009662
      2.83575      4.92137      3.75524        -0.558794      0.034118      0.084169
      6.38839      6.16094      3.75856        -0.569044     -1.196287     -0.010963
      4.24431      4.92823      3.75565         0.704101     -0.246643     -0.120050
      4.96900      6.14326      3.75361        -0.261324      0.610950      0.023363
      7.09061      4.93886      3.71697         0.504183     -0.991693     -0.728570
     10.64503      6.14235      3.75554         0.211922     -0.017147      0.028190
      8.52735      4.91570      3.75155        -0.667192      0.263807     -0.164485
      9.22997      6.14234      3.75732        -0.091100      0.242996      0.083120
     11.35657      4.91356      3.75558        -0.071780      0.096694      0.028749
      6.78432      3.09535      5.76376        -0.002445      0.014436      2.523378
 -----------------------------------------------------------------------------------
    total drift:                                0.088480      0.005517     -0.051778


--------------------------------------------------------------------------------------------------------


  FREE ENERGIE OF THE ION-ELECTRON SYSTEM (eV)
  ---------------------------------------------------
  free  energy   TOTEN  =      -330.48682953 eV

  energy  without entropy=     -330.47053000  energy(sigma->0) =     -330.47867976
 
 d Force = 0.1009198E+01[ 0.265E-01, 0.199E+01]  d Energy = 0.8906873E+00 0.119E+00
 d Force =-0.1225370E+03[-0.127E+03,-0.118E+03]  d Ewald  =-0.3048274E+03 0.182E+03


--------------------------------------------------------------------------------------------------------


    POTLOK:  cpu time    0.0413: real time    0.0413


--------------------------------------------------------------------------------------------------------


--------------------------------------------------------------------------------------------------------


    WAVPRE:  cpu time    0.0121: real time    0.0145
    FEWALD:  cpu time    0.0006: real time    0.0006
    GENKIN:  cpu time    0.0049: real time    0.0049

 real space projection operators:
  total allocation   :       1798.52 KBytes
  max/ min on nodes  :        459.22        439.30

    ORTHCH:  cpu time    0.0893: real time    0.0895
     LOOP+:  cpu time   13.2881: real time   13.3571


--------------------------------------- Iteration      6(   1)  ---------------------------------------


    POTLOK:  cpu time    0.0386: real time    0.0415
    SETDIJ:  cpu time    0.0023: real time    0.0023
     EDDAV:  cpu time    0.8368: real time    0.8391
       DOS:  cpu time    0.0009: real time    0.0009
    CHARGE:  cpu time    0.0325: real time    0.0325
    MIXING:  cpu time    0.0008: real time    0.0008
    --------------------------------------------
      LOOP:  cpu time    0.9118: real time    0.9171

 eigenvalue-minimisations  :   784
 total energy-change (2. order) :-0.9429997E-01  (-0.3347775E+02)
 number of electron     155.9999907 magnetization 
 augmentation part       11.3576903 magnetization 

 Broyden mixing:
  rms(total) = 0.24027E+00    rms(broyden)= 0.24009E+00
  rms(prec ) = 0.27665E+00
  weight for this iteration     100.00

 Free energy of the ion-electron system (eV)
  ---------------------------------------------------
  alpha Z        PSCENC =        96.04795369
  Ewald energy   TEWEN  =     15569.25713281
  -Hartree energ DENC   =    -21682.08574199
  -exchange      EXHF   =         0.00000000
  -V(xc)+E(xc)   XCENC  =       552.51222331
  PAW double counting   =     16745.52135987   -16948.35730579
  entropy T*S    EENTRO =        -0.00821686
  eigenvalues    EBANDS =     -1709.64329426
  atomic energy  EATOM  =      7046.17475994
  Solvation  Ediel_sol  =         0.00000000
  ---------------------------------------------------
  free energy    TOTEN  =      -330.58112927 eV

  energy without entropy =     -330.57291241  energy(sigma->0) =     -330.57702084


--------------------------------------------------------------------------------------------------------


--------------------------------------- Iteration      6(   2)  ---------------------------------------


    POTLOK:  cpu time    0.0365: real time    0.0405
    SETDIJ:  cpu time    0.0022: real time    0.0023
    EDDIAG:  cpu time    0.1992: real time    0.1997
  RMM-DIIS:  cpu time    0.3759: real time    0.3783
    ORTHCH:  cpu time    0.0466: real time    0.0466
       DOS:  cpu time    0.0012: real time    0.0013
    CHARGE:  cpu time    0.0325: real time    0.0326
    MIXING:  cpu time    0.0008: real time    0.0009
    --------------------------------------------
      LOOP:  cpu time    0.6950: real time    0.7020

 eigenvalue-minimisations  :   784
 total energy-change (2. order) :-0.2834905E+00  (-0.4605164E+00)
 number of electron     155.9999906 magnetization 
 augmentation part       11.3489063 magnetization 

 Broyden mixing:
  rms(total) = 0.15658E+00    rms(broyden)= 0.15655E+00
  rms(prec ) = 0.17385E+00
  weight for this iteration     100.00

 eigenvalues of (default mixing * dielectric matrix)
  average eigenvalue GAMMA=   0.9104
  0.9104

 Free energy of the ion-electron system (eV)
  ---------------------------------------------------
  alpha Z        PSCENC =        96.04795369
  Ewald energy   TEWEN  =     15569.25713281
  -Hartree energ DENC   =    -21668.99217602
  -exchange      EXHF   =         0.00000000
  -V(xc)+E(xc)   XCENC  =       552.00592205
  PAW double counting   =     16732.37938003   -16936.19105335
  entropy T*S    EENTRO =        -0.00908652
  eigenvalues    EBANDS =     -1721.53745242
  atomic energy  EATOM  =      7046.17475994
  Solvation  Ediel_sol  =         0.00000000
  ---------------------------------------------------
  free energy    TOTEN  =      -330.86461979 eV

  energy without entropy =     -330.85553326  energy(sigma->0) =     -330.86007652


--------------------------------------------------------------------------------------------------------


--------------------------------------- Iteration      6(   3)  ---------------------------------------


    POTLOK:  cpu time    0.0367: real time    0.0406
    SETDIJ:  cpu time    0.0022: real time    0.0022
    EDDIAG:  cpu time    0.2007: real time    0.2011
  RMM-DIIS:  cpu time    0.4545: real time    0.4569
    ORTHCH:  cpu time    0.0475: real time    0.0476
       DOS:  cpu time    0.0005: real time    0.0005
    CHARGE:  cpu time    0.0325: real time    0.0325
    MIXING:  cpu time    0.0010: real time    0.0010
    --------------------------------------------
      LOOP:  cpu time    0.7756: real time    0.7824

 eigenvalue-minimisations  :   818
 total energy-change (2. order) : 0.3215167E-01  (-0.2132087E-01)
 number of electron     155.9999906 magnetization 
 augmentation part       11.3575641 magnetization 

 Broyden mixing:
  rms(total) = 0.98692E-01    rms(broyden)= 0.98684E-01
  rms(prec ) = 0.10683E+00
  weight for this iteration     100.00

 eigenvalues of (default mixing * dielectric matrix)
  average eigenvalue GAMMA=   1.5410
  1.2061  1.8758

 Free energy of the ion-electron system (eV)
  ---------------------------------------------------
  alpha Z        PSCENC =        96.04795369
  Ewald energy   TEWEN  =     15569.25713281
  -Hartree energ DENC   =    -21660.52777279
  -exchange      EXHF   =         0.00000000
  -V(xc)+E(xc)   XCENC  =       551.72870213
  PAW double counting   =     16649.41470482   -16852.57216967
  entropy T*S    EENTRO =        -0.00916328
  eigenvalues    EBANDS =     -1730.34661577
  atomic energy  EATOM  =      7046.17475994
  Solvation  Ediel_sol  =         0.00000000
  ---------------------------------------------------
  free energy    TOTEN  =      -330.83246812 eV

  energy without entropy =     -330.82330484  energy(sigma->0) =     -330.82788648


--------------------------------------------------------------------------------------------------------


--------------------------------------- Iteration      6(   4)  ---------------------------------------


    POTLOK:  cpu time    0.0360: real time    0.0399
    SETDIJ:  cpu time    0.0022: real time    0.0022
    EDDIAG:  cpu time    0.1989: real time    0.1992
  RMM-DIIS:  cpu time    0.3731: real time    0.3743
    ORTHCH:  cpu time    0.0478: real time    0.0478
       DOS:  cpu time    0.0010: real time    0.0007
    CHARGE:  cpu time    0.0322: real time    0.0326
    MIXING:  cpu time    0.0010: real time    0.0010
    --------------------------------------------
      LOOP:  cpu time    0.6922: real time    0.6978

 eigenvalue-minimisations  :   785
 total energy-change (2. order) : 0.1422150E-01  (-0.6647208E-02)
 number of electron     155.9999905 magnetization 
 augmentation part       11.3705309 magnetization 

 Broyden mixing:
  rms(total) = 0.23699E-01    rms(broyden)= 0.23692E-01
  rms(prec ) = 0.27458E-01
  weight for this iteration     100.00

 eigenvalues of (default mixing * dielectric matrix)
  average eigenvalue GAMMA=   1.5386
  2.1256  1.2451  1.2451

 Free energy of the ion-electron system (eV)
  ---------------------------------------------------
  alpha Z        PSCENC =        96.04795369
  Ewald energy   TEWEN  =     15569.25713281
  -Hartree energ DENC   =    -21651.36352183
  -exchange      EXHF   =         0.00000000
  -V(xc)+E(xc)   XCENC  =       551.48821256
  PAW double counting   =     16522.27882445   -16724.81105055
  entropy T*S    EENTRO =        -0.00983482
  eigenvalues    EBANDS =     -1739.88072287
  atomic energy  EATOM  =      7046.17475994
  Solvation  Ediel_sol  =         0.00000000
  ---------------------------------------------------
  free energy    TOTEN  =      -330.81824662 eV

  energy without entropy =     -330.80841180  energy(sigma->0) =     -330.81332921


--------------------------------------------------------------------------------------------------------


--------------------------------------- Iteration      6(   5)  ---------------------------------------


    POTLOK:  cpu time    0.0360: real time    0.0400
    SETDIJ:  cpu time    0.0022: real time    0.0023
    EDDIAG:  cpu time    0.1989: real time    0.1994
  RMM-DIIS:  cpu time    0.3767: real time    0.3779
    ORTHCH:  cpu time    0.0479: real time    0.0480
       DOS:  cpu time    0.0006: real time    0.0006
    CHARGE:  cpu time    0.0326: real time    0.0326
    MIXING:  cpu time    0.0010: real time    0.0010
    --------------------------------------------
      LOOP:  cpu time    0.6968: real time    0.7018

 eigenvalue-minimisations  :   810
 total energy-change (2. order) : 0.4138190E-03  (-0.7854369E-03)
 number of electron     155.9999905 magnetization 
 augmentation part       11.3680183 magnetization 

 Broyden mixing:
  rms(total) = 0.10024E-01    rms(broyden)= 0.10022E-01
  rms(prec ) = 0.12228E-01
  weight for this iteration     100.00

 eigenvalues of (default mixing * dielectric matrix)
  average eigenvalue GAMMA=   1.4574
  2.2683  1.6383  0.9615  0.9615

 Free energy of the ion-electron system (eV)
  ---------------------------------------------------
  alpha Z        PSCENC =        96.04795369
  Ewald energy   TEWEN  =     15569.25713281
  -Hartree energ DENC   =    -21648.88374676
  -exchange      EXHF   =         0.00000000
  -V(xc)+E(xc)   XCENC  =       551.45925707
  PAW double counting   =     16490.49972120   -16693.21120147
  entropy T*S    EENTRO =        -0.00995719
  eigenvalues    EBANDS =     -1742.15175209
  atomic energy  EATOM  =      7046.17475994
  Solvation  Ediel_sol  =         0.00000000
  ---------------------------------------------------
  free energy    TOTEN  =      -330.81783280 eV

  energy without entropy =     -330.80787561  energy(sigma->0) =     -330.81285420


--------------------------------------------------------------------------------------------------------


--------------------------------------- Iteration      6(   6)  ---------------------------------------


    POTLOK:  cpu time    0.0356: real time    0.0398
    SETDIJ:  cpu time    0.0023: real time    0.0023
    EDDIAG:  cpu time    0.1985: real time    0.1989
  RMM-DIIS:  cpu time    0.4101: real time    0.4114
    ORTHCH:  cpu time    0.1243: real time    0.1244
       DOS:  cpu time    0.0006: real time    0.0005
    CHARGE:  cpu time    0.0330: real time    0.0331
    MIXING:  cpu time    0.0011: real time    0.0011
    --------------------------------------------
      LOOP:  cpu time    0.8047: real time    0.8116

 eigenvalue-minimisations  :   889
 total energy-change (2. order) :-0.3796816E-03  (-0.1143666E-03)
 number of electron     155.9999905 magnetization 
 augmentation part       11.3695936 magnetization 

 Broyden mixing:
  rms(total) = 0.47135E-02    rms(broyden)= 0.47128E-02
  rms(prec ) = 0.69638E-02
  weight for this iteration     100.00

 eigenvalues of (default mixing * dielectric matrix)
  average eigenvalue GAMMA=   1.5250
  2.5019  1.7911  1.2121  1.2121  0.9079

 Free energy of the ion-electron system (eV)
  ---------------------------------------------------
  alpha Z        PSCENC =        96.04795369
  Ewald energy   TEWEN  =     15569.25713281
  -Hartree energ DENC   =    -21647.54076938
  -exchange      EXHF   =         0.00000000
  -V(xc)+E(xc)   XCENC  =       551.44523007
  PAW double counting   =     16482.33263185   -16684.99159504
  entropy T*S    EENTRO =        -0.00996110
  eigenvalues    EBANDS =     -1743.53359533
  atomic energy  EATOM  =      7046.17475994
  Solvation  Ediel_sol  =         0.00000000
  ---------------------------------------------------
  free energy    TOTEN  =      -330.81821248 eV

  energy without entropy =     -330.80825138  energy(sigma->0) =     -330.81323193


--------------------------------------------------------------------------------------------------------


--------------------------------------- Iteration      6(   7)  ---------------------------------------


    POTLOK:  cpu time    0.0353: real time    0.0396
    SETDIJ:  cpu time    0.0022: real time    0.0022
    EDDIAG:  cpu time    0.1984: real time    0.2007
  RMM-DIIS:  cpu time    0.3730: real time    0.3744
    ORTHCH:  cpu time    0.0471: real time    0.0472
       DOS:  cpu time    0.0009: real time    0.0009
    CHARGE:  cpu time    0.0326: real time    0.0327
    MIXING:  cpu time    0.0011: real time    0.0011
    --------------------------------------------
      LOOP:  cpu time    0.6908: real time    0.6988

 eigenvalue-minimisations  :   803
 total energy-change (2. order) :-0.5288783E-03  (-0.3327784E-04)
 number of electron     155.9999905 magnetization 
 augmentation part       11.3707388 magnetization 

 Broyden mixing:
  rms(total) = 0.23713E-02    rms(broyden)= 0.23711E-02
  rms(prec ) = 0.42394E-02
  weight for this iteration     100.00

 eigenvalues of (default mixing * dielectric matrix)
  average eigenvalue GAMMA=   1.5330
  2.6212  2.1163  1.4552  0.9143  1.0455  1.0455

 Free energy of the ion-electron system (eV)
  ---------------------------------------------------
  alpha Z        PSCENC =        96.04795369
  Ewald energy   TEWEN  =     15569.25713281
  -Hartree energ DENC   =    -21646.14390366
  -exchange      EXHF   =         0.00000000
  -V(xc)+E(xc)   XCENC  =       551.43181922
  PAW double counting   =     16481.54634698   -16684.16112777
  entropy T*S    EENTRO =        -0.00998770
  eigenvalues    EBANDS =     -1744.96173487
  atomic energy  EATOM  =      7046.17475994
  Solvation  Ediel_sol  =         0.00000000
  ---------------------------------------------------
  free energy    TOTEN  =      -330.81874136 eV

  energy without entropy =     -330.80875366  energy(sigma->0) =     -330.81374751


--------------------------------------------------------------------------------------------------------


--------------------------------------- Iteration      6(   8)  ---------------------------------------


    POTLOK:  cpu time    0.0359: real time    0.0400
    SETDIJ:  cpu time    0.0023: real time    0.0023
    EDDIAG:  cpu time    0.2004: real time    0.2007
  RMM-DIIS:  cpu time    0.3645: real time    0.3660
    ORTHCH:  cpu time    0.0477: real time    0.0478
       DOS:  cpu time    0.0006: real time    0.0006
    CHARGE:  cpu time    0.0324: real time    0.0325
    MIXING:  cpu time    0.0012: real time    0.0012
    --------------------------------------------
      LOOP:  cpu time    0.6850: real time    0.6911

 eigenvalue-minimisations  :   787
 total energy-change (2. order) :-0.3576864E-03  (-0.1107001E-04)
 number of electron     155.9999905 magnetization 
 augmentation part       11.3702903 magnetization 

 Broyden mixing:
  rms(total) = 0.11867E-02    rms(broyden)= 0.11866E-02
  rms(prec ) = 0.28417E-02
  weight for this iteration     100.00

 eigenvalues of (default mixing * dielectric matrix)
  average eigenvalue GAMMA=   1.6636
  2.7189  2.7189  1.8726  1.2892  0.9933  1.0260  1.0260

 Free energy of the ion-electron system (eV)
  ---------------------------------------------------
  alpha Z        PSCENC =        96.04795369
  Ewald energy   TEWEN  =     15569.25713281
  -Hartree energ DENC   =    -21645.22909018
  -exchange      EXHF   =         0.00000000
  -V(xc)+E(xc)   XCENC  =       551.42627750
  PAW double counting   =     16484.03892121   -16686.68125488
  entropy T*S    EENTRO =        -0.01000081
  eigenvalues    EBANDS =     -1745.84379834
  atomic energy  EATOM  =      7046.17475994
  Solvation  Ediel_sol  =         0.00000000
  ---------------------------------------------------
  free energy    TOTEN  =      -330.81909905 eV

  energy without entropy =     -330.80909824  energy(sigma->0) =     -330.81409864


--------------------------------------------------------------------------------------------------------


--------------------------------------- Iteration      6(   9)  ---------------------------------------


    POTLOK:  cpu time    0.0362: real time    0.0402
    SETDIJ:  cpu time    0.0024: real time    0.0023
    EDDIAG:  cpu time    0.1998: real time    0.1998
  RMM-DIIS:  cpu time    0.3703: real time    0.3703
    ORTHCH:  cpu time    0.0468: real time    0.0468
       DOS:  cpu time    0.0010: real time    0.0010
    CHARGE:  cpu time    0.0326: real time    0.0326
    MIXING:  cpu time    0.0012: real time    0.0012
    --------------------------------------------
      LOOP:  cpu time    0.6903: real time    0.6941

 eigenvalue-minimisations  :   784
 total energy-change (2. order) :-0.4581593E-03  (-0.1713021E-04)
 number of electron     155.9999905 magnetization 
 augmentation part       11.3706524 magnetization 

 Broyden mixing:
  rms(total) = 0.79793E-03    rms(broyden)= 0.79777E-03
  rms(prec ) = 0.15011E-02
  weight for this iteration     100.00

 eigenvalues of (default mixing * dielectric matrix)
  average eigenvalue GAMMA=   1.6576
  3.4276  2.4367  1.9459  1.3953  1.0454  1.0454  0.9823  0.9823

 Free energy of the ion-electron system (eV)
  ---------------------------------------------------
  alpha Z        PSCENC =        96.04795369
  Ewald energy   TEWEN  =     15569.25713281
  -Hartree energ DENC   =    -21643.54944062
  -exchange      EXHF   =         0.00000000
  -V(xc)+E(xc)   XCENC  =       551.41066140
  PAW double counting   =     16489.05635263   -16691.68926383
  entropy T*S    EENTRO =        -0.01002722
  eigenvalues    EBANDS =     -1747.51768601
  atomic energy  EATOM  =      7046.17475994
  Solvation  Ediel_sol  =         0.00000000
  ---------------------------------------------------
  free energy    TOTEN  =      -330.81955720 eV

  energy without entropy =     -330.80952998  energy(sigma->0) =     -330.81454359


--------------------------------------------------------------------------------------------------------


--------------------------------------- Iteration      6(  10)  ---------------------------------------


    POTLOK:  cpu time    0.0361: real time    0.0401
    SETDIJ:  cpu time    0.0023: real time    0.0023
    EDDIAG:  cpu time    0.1989: real time    0.1997
  RMM-DIIS:  cpu time    0.2867: real time    0.2876
    ORTHCH:  cpu time    0.0474: real time    0.0474
       DOS:  cpu time    0.0011: real time    0.0011
    CHARGE:  cpu time    0.0326: real time    0.0326
    MIXING:  cpu time    0.0013: real time    0.0013
    --------------------------------------------
      LOOP:  cpu time    0.6064: real time    0.6122

 eigenvalue-minimisations  :   590
 total energy-change (2. order) :-0.9488962E-04  (-0.3163606E-05)
 number of electron     155.9999905 magnetization 
 augmentation part       11.3705060 magnetization 

 Broyden mixing:
  rms(total) = 0.48288E-03    rms(broyden)= 0.48276E-03
  rms(prec ) = 0.10038E-02
  weight for this iteration     100.00

 eigenvalues of (default mixing * dielectric matrix)
  average eigenvalue GAMMA=   1.8195
  4.4717  2.7158  1.9325  1.9325  1.1963  1.1963  0.9697  0.9804  0.9804

 Free energy of the ion-electron system (eV)
  ---------------------------------------------------
  alpha Z        PSCENC =        96.04795369
  Ewald energy   TEWEN  =     15569.25713281
  -Hartree energ DENC   =    -21643.01762806
  -exchange      EXHF   =         0.00000000
  -V(xc)+E(xc)   XCENC  =       551.40696954
  PAW double counting   =     16488.75104073   -16691.39467195
  entropy T*S    EENTRO =        -0.01003726
  eigenvalues    EBANDS =     -1748.03517154
  atomic energy  EATOM  =      7046.17475994
  Solvation  Ediel_sol  =         0.00000000
  ---------------------------------------------------
  free energy    TOTEN  =      -330.81965209 eV

  energy without entropy =     -330.80961483  energy(sigma->0) =     -330.81463346


--------------------------------------------------------------------------------------------------------


--------------------------------------- Iteration      6(  11)  ---------------------------------------


    POTLOK:  cpu time    0.0364: real time    0.0400
    SETDIJ:  cpu time    0.0024: real time    0.0024
    EDDIAG:  cpu time    0.1993: real time    0.1998
  RMM-DIIS:  cpu time    0.2784: real time    0.2794
    ORTHCH:  cpu time    0.0482: real time    0.0482
       DOS:  cpu time    0.0006: real time    0.0005
    CHARGE:  cpu time    0.0326: real time    0.0326
    MIXING:  cpu time    0.0014: real time    0.0014
    --------------------------------------------
      LOOP:  cpu time    0.5992: real time    0.6043

 eigenvalue-minimisations  :   580
 total energy-change (2. order) :-0.7195187E-04  (-0.1964167E-05)
 number of electron     155.9999905 magnetization 
 augmentation part       11.3705484 magnetization 

 Broyden mixing:
  rms(total) = 0.26042E-03    rms(broyden)= 0.26030E-03
  rms(prec ) = 0.56164E-03
  weight for this iteration     100.00

 eigenvalues of (default mixing * dielectric matrix)
  average eigenvalue GAMMA=   1.9027
  5.4920  2.6597  2.1215  2.1215  1.3248  1.3248  0.9868  0.9868  0.9888  1.0204

 Free energy of the ion-electron system (eV)
  ---------------------------------------------------
  alpha Z        PSCENC =        96.04795369
  Ewald energy   TEWEN  =     15569.25713281
  -Hartree energ DENC   =    -21642.51855723
  -exchange      EXHF   =         0.00000000
  -V(xc)+E(xc)   XCENC  =       551.40437156
  PAW double counting   =     16488.36122857   -16691.00600537
  entropy T*S    EENTRO =        -0.01004153
  eigenvalues    EBANDS =     -1748.53056649
  atomic energy  EATOM  =      7046.17475994
  Solvation  Ediel_sol  =         0.00000000
  ---------------------------------------------------
  free energy    TOTEN  =      -330.81972405 eV

  energy without entropy =     -330.80968251  energy(sigma->0) =     -330.81470328


--------------------------------------------------------------------------------------------------------


--------------------------------------- Iteration      6(  12)  ---------------------------------------


    POTLOK:  cpu time    0.0364: real time    0.0401
    SETDIJ:  cpu time    0.0023: real time    0.0023
    EDDIAG:  cpu time    0.2278: real time    0.2284
  RMM-DIIS:  cpu time    0.2160: real time    0.2462
    ORTHCH:  cpu time    0.0479: real time    0.0488
       DOS:  cpu time    0.0006: real time    0.0006
    CHARGE:  cpu time    0.0317: real time    0.0325
    MIXING:  cpu time    0.0015: real time    0.0015
    --------------------------------------------
      LOOP:  cpu time    0.5642: real time    0.6003

 eigenvalue-minimisations  :   477
 total energy-change (2. order) :-0.2518714E-04  (-0.4543526E-06)
 number of electron     155.9999905 magnetization 
 augmentation part       11.3705589 magnetization 

 Broyden mixing:
  rms(total) = 0.15131E-03    rms(broyden)= 0.15126E-03
  rms(prec ) = 0.35536E-03
  weight for this iteration     100.00

 eigenvalues of (default mixing * dielectric matrix)
  average eigenvalue GAMMA=   2.0344
  6.6352  3.0197  2.6668  1.7982  1.7982  1.2633  1.2633  0.9873  0.9873  0.9797
  0.9797

 Free energy of the ion-electron system (eV)
  ---------------------------------------------------
  alpha Z        PSCENC =        96.04795369
  Ewald energy   TEWEN  =     15569.25713281
  -Hartree energ DENC   =    -21642.34039345
  -exchange      EXHF   =         0.00000000
  -V(xc)+E(xc)   XCENC  =       551.40413512
  PAW double counting   =     16487.95098459   -16690.59551834
  entropy T*S    EENTRO =        -0.01003908
  eigenvalues    EBANDS =     -1748.70876451
  atomic energy  EATOM  =      7046.17475994
  Solvation  Ediel_sol  =         0.00000000
  ---------------------------------------------------
  free energy    TOTEN  =      -330.81974923 eV

  energy without entropy =     -330.80971015  energy(sigma->0) =     -330.81472969


--------------------------------------------------------------------------------------------------------


--------------------------------------- Iteration      6(  13)  ---------------------------------------


    POTLOK:  cpu time    0.0362: real time    0.0411
    SETDIJ:  cpu time    0.0022: real time    0.0022
    EDDIAG:  cpu time    0.1947: real time    0.2003
  RMM-DIIS:  cpu time    0.2385: real time    0.2432
    ORTHCH:  cpu time    0.0472: real time    0.0473
       DOS:  cpu time    0.0011: real time    0.0011
    CHARGE:  cpu time    0.0325: real time    0.0326
    MIXING:  cpu time    0.0015: real time    0.0015
    --------------------------------------------
      LOOP:  cpu time    0.5539: real time    0.5693

 eigenvalue-minimisations  :   476
 total energy-change (2. order) :-0.2789874E-04  (-0.3832870E-06)
 number of electron     155.9999905 magnetization 
 augmentation part       11.3705393 magnetization 

 Broyden mixing:
  rms(total) = 0.14822E-03    rms(broyden)= 0.14817E-03
  rms(prec ) = 0.20494E-03
  weight for this iteration     100.00

 eigenvalues of (default mixing * dielectric matrix)
  average eigenvalue GAMMA=   2.0801
  6.9596  3.5769  2.3874  2.3874  2.0636  0.9777  0.9777  1.2121  1.2121  0.9419
  1.1324  1.1324

 Free energy of the ion-electron system (eV)
  ---------------------------------------------------
  alpha Z        PSCENC =        96.04795369
  Ewald energy   TEWEN  =     15569.25713281
  -Hartree energ DENC   =    -21642.22532642
  -exchange      EXHF   =         0.00000000
  -V(xc)+E(xc)   XCENC  =       551.40431367
  PAW double counting   =     16487.61033952   -16690.25531640
  entropy T*S    EENTRO =        -0.01003790
  eigenvalues    EBANDS =     -1748.82359605
  atomic energy  EATOM  =      7046.17475994
  Solvation  Ediel_sol  =         0.00000000
  ---------------------------------------------------
  free energy    TOTEN  =      -330.81977713 eV

  energy without entropy =     -330.80973923  energy(sigma->0) =     -330.81475818


--------------------------------------------------------------------------------------------------------


--------------------------------------- Iteration      6(  14)  ---------------------------------------


    POTLOK:  cpu time    0.0413: real time    0.0417
    SETDIJ:  cpu time    0.0023: real time    0.0023
    EDDIAG:  cpu time    0.1993: real time    0.1997
  RMM-DIIS:  cpu time    0.2442: real time    0.2451
    ORTHCH:  cpu time    0.0475: real time    0.0476
       DOS:  cpu time    0.0007: real time    0.0007
    CHARGE:  cpu time    0.0325: real time    0.0326
    MIXING:  cpu time    0.0016: real time    0.0016
    --------------------------------------------
      LOOP:  cpu time    0.5694: real time    0.5712

 eigenvalue-minimisations  :   476
 total energy-change (2. order) :-0.1244815E-04  (-0.1413025E-06)
 number of electron     155.9999905 magnetization 
 augmentation part       11.3705601 magnetization 

 Broyden mixing:
  rms(total) = 0.49102E-04    rms(broyden)= 0.49051E-04
  rms(prec ) = 0.80919E-04
  weight for this iteration     100.00

 eigenvalues of (default mixing * dielectric matrix)
  average eigenvalue GAMMA=   2.2357
  8.3019  4.6349  2.7738  2.5158  1.7717  1.7717  1.2283  1.2283  0.9809  0.9809
  0.9981  0.9981  0.8794

 Free energy of the ion-electron system (eV)
  ---------------------------------------------------
  alpha Z        PSCENC =        96.04795369
  Ewald energy   TEWEN  =     15569.25713281
  -Hartree energ DENC   =    -21642.19577255
  -exchange      EXHF   =         0.00000000
  -V(xc)+E(xc)   XCENC  =       551.40441639
  PAW double counting   =     16488.02796407   -16690.67234321
  entropy T*S    EENTRO =        -0.01003686
  eigenvalues    EBANDS =     -1748.85386386
  atomic energy  EATOM  =      7046.17475994
  Solvation  Ediel_sol  =         0.00000000
  ---------------------------------------------------
  free energy    TOTEN  =      -330.81978958 eV

  energy without entropy =     -330.80975272  energy(sigma->0) =     -330.81477115


--------------------------------------------------------------------------------------------------------


--------------------------------------- Iteration      6(  15)  ---------------------------------------


    POTLOK:  cpu time    0.0405: real time    0.0409
    SETDIJ:  cpu time    0.0023: real time    0.0023
    EDDIAG:  cpu time    0.2561: real time    0.2731
  RMM-DIIS:  cpu time    0.2835: real time    0.2842
    ORTHCH:  cpu time    0.0471: real time    0.0472
       DOS:  cpu time    0.0009: real time    0.0009
    CHARGE:  cpu time    0.0325: real time    0.0325
    MIXING:  cpu time    0.0017: real time    0.0017
    --------------------------------------------
      LOOP:  cpu time    0.6646: real time    0.6827

 eigenvalue-minimisations  :   422
 total energy-change (2. order) :-0.6076396E-05  (-0.6959455E-07)
 number of electron     155.9999905 magnetization 
 augmentation part       11.3705377 magnetization 

 Broyden mixing:
  rms(total) = 0.48488E-04    rms(broyden)= 0.48467E-04
  rms(prec ) = 0.61610E-04
  weight for this iteration     100.00

 eigenvalues of (default mixing * dielectric matrix)
  average eigenvalue GAMMA=   2.2053
  8.4798  4.9222  2.8279  2.2033  2.2033  1.4300  1.4300  1.3951  1.0697  1.0697
[truncated: 6,645,746 more chars]
