# Supplementary material for: 3D hierarchical graphene matrices enable stable Zn anodes for aqueous Zn batteries
Source: Nat Commun. 2023 Jul 14;14:4205. doi: 10.1038/s41467-023-39947-8 (PMC10349079; doi:10.1038/s41467-023-39947-8)
Supplement: Supplementary file 11 — Source Data [file 41467_2023_39947_MOESM11_ESM.zip › RAW DATA/Supplementary information/Supplementary Fig.13 and 14/CN-Zn/nN/b/POSCAR]

graphite
1.0
       12.7825002670         0.0000000000         0.0000000000
        0.0000000000         7.3800001144         0.0000000000
        0.0000000000         0.0000000000        15.0000000000
    C   Zn
   36    1
Direct
     0.166669995         0.166669995         0.250000000
     0.000000000         0.000000000         0.250000000
     0.055560000         0.166669995         0.250000000
     0.222220004         0.000000000         0.250000000
     0.500000000         0.166669995         0.250000000
     0.333330005         0.000000000         0.250000000
     0.388889998         0.166669995         0.250000000
     0.555559993         0.000000000         0.250000000
     0.833329976         0.166669995         0.250000000
     0.666670024         0.000000000         0.250000000
     0.722220004         0.166669995         0.250000000
     0.888890028         0.000000000         0.250000000
     0.166669995         0.500000000         0.250000000
     0.000000000         0.333330005         0.250000000
     0.055560000         0.500000000         0.250000000
     0.222220004         0.333330005         0.250000000
     0.500000000         0.500000000         0.250000000
     0.333330005         0.333330005         0.250000000
     0.388889998         0.500000000         0.250000000
     0.555559993         0.333330005         0.250000000
     0.833329976         0.500000000         0.250000000
     0.666670024         0.333330005         0.250000000
     0.722220004         0.500000000         0.250000000
     0.888890028         0.333330005         0.250000000
     0.166669995         0.833329976         0.250000000
     0.000000000         0.666670024         0.250000000
     0.055560000         0.833329976         0.250000000
     0.222220004         0.666670024         0.250000000
     0.500000000         0.833329976         0.250000000
     0.333330005         0.666670024         0.250000000
     0.388889998         0.833329976         0.250000000
     0.555559993         0.666670024         0.250000000
     0.833329976         0.833329976         0.250000000
     0.666670024         0.666670024         0.250000000
     0.722220004         0.833329976         0.250000000
     0.888890028         0.666670024         0.250000000
     0.530350029         0.419279993         0.350970000
