# Supplementary material for: 3D hierarchical graphene matrices enable stable Zn anodes for aqueous Zn batteries
Source: Nat Commun. 2023 Jul 14;14:4205. doi: 10.1038/s41467-023-39947-8 (PMC10349079; doi:10.1038/s41467-023-39947-8)
Supplement: Supplementary file 11 — Source Data [file 41467_2023_39947_MOESM11_ESM.zip › RAW DATA/Supplementary information/Supplementary Fig.13 and 14/CN-Zn/nN/b/POTCAR]

  PAW_PBE C 08Apr2002                    
   4.00000000000000     
 parameters from PSCTR are:
   VRHFIN =C: s2p2
   LEXCH  = PE
   EATOM  =   147.1560 eV,   10.8157 Ry

   TITEL  = PAW_PBE C 08Apr2002
   LULTRA =        F    use ultrasoft PP ?
   IUNSCR =        1    unscreen: 0-lin 1-nonlin 2-no
   RPACOR =    1.200    partial core radius
   POMASS =   12.011; ZVAL   =    4.000    mass and valenz
   RCORE  =    1.500    outmost cutoff radius
   RWIGS  =    1.630; RWIGS  =    0.863    wigner-seitz radius (au A)
   ENMAX  =  400.000; ENMIN  =  300.000 eV
   ICORE  =        2    local potential
   LCOR   =        T    correct aug charges
   LPAW   =        T    paw PP
   EAUG   =  644.873
   DEXC   =    0.000
   RMAX   =    1.529    core radius for proj-oper
   RAUG   =    1.300    factor for augmentation sphere
   RDEP   =    1.501    radius for radial grids
   RDEPT  =    1.300    core radius for aug-charge
 
   Atomic configuration
    4 entries
     n  l   j            E        occ.
     1  0  0.50      -273.3789   2.0000
     2  0  0.50       -13.7508   2.0000
     2  1  0.50        -5.2854   2.0000
     3  2  1.50        -5.4423   0.0000
   Description
     l       E           TYP  RCUT    TYP  RCUT
     0    -13.7508458     23  1.200
     0     -8.2022199     23  1.200
     1     -5.2854383     23  1.500
     1     34.0145650     23  1.500
     2     -5.4423304      7  1.500
   Error from kinetic energy argument (eV)
   NDATA  =      100
   STEP   =   20.000   1.050
  51.3      49.5      48.6      46.8      45.9      44.1      42.4      41.6
  39.9      38.2      37.4      35.8      34.3      32.8      31.4      30.0
  28.6      27.3      26.1      24.3      23.2      22.1      20.5      19.6
  18.6      17.3      16.0      15.2      14.1      13.1      12.1      11.1
  10.3      9.47      8.72      8.02      7.15      6.55      5.82      5.31
  4.69      4.13      3.63      3.17      2.76      2.40      2.07      1.72
  1.47      1.20     0.971     0.815     0.650     0.512     0.380     0.292
 0.222     0.158     0.110     0.748E-01 0.504E-01 0.337E-01 0.227E-01 0.149E-01
 0.111E-01 0.869E-02 0.756E-02 0.700E-02 0.657E-02 0.614E-02 0.551E-02 0.474E-02
 0.392E-02 0.314E-02 0.237E-02 0.184E-02 0.143E-02 0.118E-02 0.104E-02 0.993E-03
 0.959E-03 0.910E-03 0.829E-03 0.707E-03 0.570E-03 0.442E-03 0.343E-03 0.275E-03
 0.245E-03 0.238E-03 0.236E-03 0.227E-03 0.202E-03 0.169E-03 0.131E-03 0.102E-03
 0.851E-04 0.796E-04 0.787E-04 0.761E-04
END of PSCTR-controll parameters
 local part
   124.721915246209     
  0.20536679E+02  0.20533657E+02  0.20529589E+02  0.20522813E+02  0.20513330E+02
  0.20501145E+02  0.20486261E+02  0.20468683E+02  0.20448412E+02  0.20425452E+02
  0.20399802E+02  0.20371460E+02  0.20340424E+02  0.20306688E+02  0.20270245E+02
  0.20231085E+02  0.20189197E+02  0.20144567E+02  0.20097181E+02  0.20047020E+02
  0.19994064E+02  0.19938291E+02  0.19879675E+02  0.19818187E+02  0.19753797E+02
  0.19686468E+02  0.19616163E+02  0.19542839E+02  0.19466452E+02  0.19386953E+02
  0.19304291E+02  0.19218411E+02  0.19129256E+02  0.19036766E+02  0.18940879E+02
  0.18841532E+02  0.18738659E+02  0.18632194E+02  0.18522069E+02  0.18408216E+02
  0.18290567E+02  0.18169055E+02  0.18043614E+02  0.17914181E+02  0.17780693E+02
  0.17643093E+02  0.17501325E+02  0.17355339E+02  0.17205092E+02  0.17050542E+02
  0.16891658E+02  0.16728413E+02  0.16560791E+02  0.16388780E+02  0.16212381E+02
  0.16031603E+02  0.15846465E+02  0.15656997E+02  0.15463240E+02  0.15265248E+02
  0.15063085E+02  0.14856829E+02  0.14646569E+02  0.14432410E+02  0.14214467E+02
  0.13992870E+02  0.13767760E+02  0.13539295E+02  0.13307641E+02  0.13072982E+02
  0.12835510E+02  0.12595433E+02  0.12352969E+02  0.12108348E+02  0.11861810E+02
  0.11613607E+02  0.11363998E+02  0.11113253E+02  0.10861649E+02  0.10609471E+02
  0.10357008E+02  0.10104557E+02  0.98524172E+01  0.96008926E+01  0.93502881E+01
  0.91009101E+01  0.88530648E+01  0.86070573E+01  0.83631900E+01  0.81217619E+01
  0.78830672E+01  0.76473942E+01  0.74150243E+01  0.71862308E+01  0.69612776E+01
  0.67404187E+01  0.65238968E+01  0.63119422E+01  0.61047727E+01  0.59025917E+01
  0.57055883E+01  0.55139361E+01  0.53277925E+01  0.51472988E+01  0.49725787E+01
  0.48037390E+01  0.46408683E+01  0.44840374E+01  0.43332989E+01  0.41886874E+01
  0.40502189E+01  0.39178918E+01  0.37916864E+01  0.36715655E+01  0.35574745E+01
  0.34493423E+01  0.33470813E+01  0.32505886E+01  0.31597459E+01  0.30744209E+01
  0.29944678E+01  0.29197283E+01  0.28500323E+01  0.27851991E+01  0.27250381E+01
  0.26693502E+01  0.26179285E+01  0.25705596E+01  0.25270244E+01  0.24870999E+01
  0.24505592E+01  0.24171738E+01  0.23867139E+01  0.23589496E+01  0.23336521E+01
  0.23105951E+01  0.22895548E+01  0.22703120E+01  0.22526521E+01  0.22363666E+01
  0.22212536E+01  0.22071186E+01  0.21937754E+01  0.21810463E+01  0.21687632E+01
  0.21567679E+01  0.21449124E+01  0.21330595E+01  0.21210829E+01  0.21088678E+01
  0.20963104E+01  0.20833187E+01  0.20698122E+01  0.20557216E+01  0.20409891E+01
  0.20255681E+01  0.20094230E+01  0.19925285E+01  0.19748698E+01  0.19564420E+01
  0.19372495E+01  0.19173056E+01  0.18966322E+01  0.18752586E+01  0.18532215E+01
  0.18305644E+01  0.18073362E+01  0.17835915E+01  0.17593892E+01  0.17347923E+01
  0.17098666E+01  0.16846809E+01  0.16593056E+01  0.16338121E+01  0.16082728E+01
  0.15827594E+01  0.15573435E+01  0.15320949E+01  0.15070820E+01  0.14823704E+01
  0.14580234E+01  0.14341006E+01  0.14106582E+01  0.13877482E+01  0.13654185E+01
  0.13437123E+01  0.13226680E+01  0.13023191E+01  0.12826937E+01  0.12638151E+01
  0.12457010E+01  0.12283641E+01  0.12118119E+01  0.11960465E+01  0.11810654E+01
  0.11668609E+01  0.11534209E+01  0.11407288E+01  0.11287638E+01  0.11175012E+01
  0.11069129E+01  0.10969673E+01  0.10876300E+01  0.10788640E+01  0.10706301E+01
  0.10628873E+01  0.10555931E+01  0.10487039E+01  0.10421755E+01  0.10359631E+01
  0.10300222E+01  0.10243085E+01  0.10187787E+01  0.10133901E+01  0.10081016E+01
  0.10028739E+01  0.99766914E+00  0.99245199E+00  0.98718929E+00  0.98185044E+00
  0.97640757E+00  0.97083565E+00  0.96511259E+00  0.95921935E+00  0.95313999E+00
  0.94686170E+00  0.94037476E+00  0.93367258E+00  0.92675161E+00  0.91961125E+00
  0.91225380E+00  0.90468429E+00  0.89691039E+00  0.88894221E+00  0.88079215E+00
  0.87247470E+00  0.86400626E+00  0.85540490E+00  0.84669017E+00  0.83788285E+00
  0.82900471E+00  0.82007832E+00  0.81112676E+00  0.80217342E+00  0.79324179E+00
  0.78435519E+00  0.77553658E+00  0.76680836E+00  0.75819218E+00  0.74970874E+00
  0.74137760E+00  0.73321709E+00  0.72524409E+00  0.71747397E+00  0.70992043E+00
  0.70259545E+00  0.69550921E+00  0.68867000E+00  0.68208424E+00  0.67575641E+00
  0.66968909E+00  0.66388297E+00  0.65833684E+00  0.65304770E+00  0.64801081E+00
  0.64321973E+00  0.63866645E+00  0.63434148E+00  0.63023398E+00  0.62633184E+00
  0.62262188E+00  0.61908994E+00  0.61572103E+00  0.61249952E+00  0.60940923E+00
  0.60643364E+00  0.60355603E+00  0.60075958E+00  0.59802761E+00  0.59534364E+00
  0.59269159E+00  0.59005587E+00  0.58742152E+00  0.58477436E+00  0.58210102E+00
  0.57938914E+00  0.57662737E+00  0.57380549E+00  0.57091446E+00  0.56794649E+00
  0.56489504E+00  0.56175490E+00  0.55852216E+00  0.55519422E+00  0.55176980E+00
  0.54824889E+00  0.54463277E+00  0.54092389E+00  0.53712588E+00  0.53324346E+00
  0.52928237E+00  0.52524931E+00  0.52115182E+00  0.51699821E+00  0.51279747E+00
  0.50855913E+00  0.50429321E+00  0.50001005E+00  0.49572026E+00  0.49143459E+00
  0.48716380E+00  0.48291861E+00  0.47870953E+00  0.47454683E+00  0.47044040E+00
  0.46639965E+00  0.46243349E+00  0.45855020E+00  0.45475737E+00  0.45106184E+00
  0.44746968E+00  0.44398609E+00  0.44061541E+00  0.43736105E+00  0.43422553E+00
  0.43121043E+00  0.42831638E+00  0.42554312E+00  0.42288946E+00  0.42035335E+00
  0.41793186E+00  0.41562129E+00  0.41341716E+00  0.41131429E+00  0.40930684E+00
  0.40738840E+00  0.40555205E+00  0.40379040E+00  0.40209574E+00  0.40046001E+00
  0.39887500E+00  0.39733232E+00  0.39582354E+00  0.39434027E+00  0.39287418E+00
  0.39141716E+00  0.38996131E+00  0.38849906E+00  0.38702322E+00  0.38552701E+00
  0.38400417E+00  0.38244898E+00  0.38085627E+00  0.37922153E+00  0.37754088E+00
  0.37581110E+00  0.37402968E+00  0.37219479E+00  0.37030533E+00  0.36836086E+00
  0.36636167E+00  0.36430869E+00  0.36220354E+00  0.36004844E+00  0.35784621E+00
  0.35560022E+00  0.35331437E+00  0.35099299E+00  0.34864087E+00  0.34626312E+00
  0.34386519E+00  0.34145274E+00  0.33903165E+00  0.33660792E+00  0.33418762E+00
  0.33177682E+00  0.32938154E+00  0.32700771E+00  0.32466108E+00  0.32234719E+00
  0.32007131E+00  0.31783840E+00  0.31565306E+00  0.31351949E+00  0.31144146E+00
  0.30942227E+00  0.30746476E+00  0.30557121E+00  0.30374344E+00  0.30198268E+00
  0.30028967E+00  0.29866456E+00  0.29710702E+00  0.29561616E+00  0.29419059E+00
  0.29282844E+00  0.29152735E+00  0.29028456E+00  0.28909688E+00  0.28796075E+00
  0.28687228E+00  0.28582730E+00  0.28482136E+00  0.28384986E+00  0.28290798E+00
  0.28199084E+00  0.28109345E+00  0.28021084E+00  0.27933805E+00  0.27847019E+00
  0.27760249E+00  0.27673035E+00  0.27584937E+00  0.27495537E+00  0.27404447E+00
  0.27311308E+00  0.27215795E+00  0.27117620E+00  0.27016532E+00  0.26912320E+00
  0.26804815E+00  0.26693889E+00  0.26579457E+00  0.26461477E+00  0.26339951E+00
  0.26214922E+00  0.26086472E+00  0.25954725E+00  0.25819841E+00  0.25682018E+00
  0.25541485E+00  0.25398500E+00  0.25253353E+00  0.25106354E+00  0.24957836E+00
  0.24808148E+00  0.24657655E+00  0.24506730E+00  0.24355753E+00  0.24205108E+00
  0.24055176E+00  0.23906335E+00  0.23758952E+00  0.23613386E+00  0.23469978E+00
  0.23329051E+00  0.23190908E+00  0.23055828E+00  0.22924064E+00  0.22795840E+00
  0.22671351E+00  0.22550759E+00  0.22434194E+00  0.22321755E+00  0.22213502E+00
  0.22109464E+00  0.22009637E+00  0.21913978E+00  0.21822417E+00  0.21734849E+00
  0.21651138E+00  0.21571120E+00  0.21494604E+00  0.21421374E+00  0.21351191E+00
  0.21283797E+00  0.21218915E+00  0.21156255E+00  0.21095513E+00  0.21036380E+00
  0.20978537E+00  0.20921666E+00  0.20865446E+00  0.20809562E+00  0.20753703E+00
  0.20697569E+00  0.20640871E+00  0.20583334E+00  0.20524699E+00  0.20464728E+00
  0.20403203E+00  0.20339927E+00  0.20274730E+00  0.20207466E+00  0.20138014E+00
  0.20066282E+00  0.19992206E+00  0.19915750E+00  0.19836904E+00  0.19755686E+00
  0.19672144E+00  0.19586349E+00  0.19498399E+00  0.19408415E+00  0.19316540E+00
  0.19222939E+00  0.19127796E+00  0.19031309E+00  0.18933694E+00  0.18835178E+00
  0.18735999E+00  0.18636399E+00  0.18536631E+00  0.18436946E+00  0.18337598E+00
  0.18238837E+00  0.18140910E+00  0.18044056E+00  0.17948505E+00  0.17854475E+00
  0.17762172E+00  0.17671787E+00  0.17583493E+00  0.17497445E+00  0.17413779E+00
  0.17332610E+00  0.17254032E+00  0.17178116E+00  0.17104912E+00  0.17034445E+00
  0.16966719E+00  0.16901714E+00  0.16839388E+00  0.16779679E+00  0.16722502E+00
  0.16667754E+00  0.16615313E+00  0.16565038E+00  0.16516776E+00  0.16470358E+00
  0.16425602E+00  0.16382318E+00  0.16340305E+00  0.16299357E+00  0.16259264E+00
  0.16219812E+00  0.16180789E+00  0.16141982E+00  0.16103185E+00  0.16064193E+00
  0.16024813E+00  0.15984859E+00  0.15944157E+00  0.15902544E+00  0.15859872E+00
  0.15816007E+00  0.15770834E+00  0.15724250E+00  0.15676175E+00  0.15626543E+00
  0.15575311E+00  0.15522450E+00  0.15467954E+00  0.15411835E+00  0.15354122E+00
  0.15294862E+00  0.15234122E+00  0.15171981E+00  0.15108538E+00  0.15043903E+00
  0.14978200E+00  0.14911565E+00  0.14844143E+00  0.14776089E+00  0.14707565E+00
  0.14638738E+00  0.14569777E+00  0.14500857E+00  0.14432149E+00  0.14363826E+00
  0.14296055E+00  0.14229002E+00  0.14162822E+00  0.14097667E+00  0.14033677E+00
  0.13970982E+00  0.13909702E+00  0.13849942E+00  0.13791795E+00  0.13735341E+00
  0.13680643E+00  0.13627749E+00  0.13576693E+00  0.13527491E+00  0.13480145E+00
  0.13434640E+00  0.13390946E+00  0.13349018E+00  0.13308797E+00  0.13270210E+00
  0.13233171E+00  0.13197582E+00  0.13163335E+00  0.13130312E+00  0.13098386E+00
  0.13067424E+00  0.13037286E+00  0.13007827E+00  0.12978902E+00  0.12950362E+00
  0.12922058E+00  0.12893844E+00  0.12865574E+00  0.12837108E+00  0.12808312E+00
  0.12779058E+00  0.12749225E+00  0.12718701E+00  0.12687386E+00  0.12655188E+00
  0.12622028E+00  0.12587838E+00  0.12552565E+00  0.12516167E+00  0.12478615E+00
  0.12439895E+00  0.12400005E+00  0.12358958E+00  0.12316778E+00  0.12273504E+00
  0.12229185E+00  0.12183882E+00  0.12137669E+00  0.12090626E+00  0.12042847E+00
  0.11994429E+00  0.11945481E+00  0.11896113E+00  0.11846444E+00  0.11796594E+00
  0.11746686E+00  0.11696845E+00  0.11647196E+00  0.11597861E+00  0.11548961E+00
  0.11500612E+00  0.11452927E+00  0.11406013E+00  0.11359967E+00  0.11314883E+00
  0.11270842E+00  0.11227920E+00  0.11186179E+00  0.11145673E+00  0.11106444E+00
  0.11068525E+00  0.11031934E+00  0.10996680E+00  0.10962759E+00  0.10930157E+00
  0.10898848E+00  0.10868795E+00  0.10839950E+00  0.10812256E+00  0.10785648E+00
  0.10760050E+00  0.10735380E+00  0.10711549E+00  0.10688461E+00  0.10666016E+00
  0.10644111E+00  0.10622637E+00  0.10601486E+00  0.10580548E+00  0.10559714E+00
  0.10538875E+00  0.10517926E+00  0.10496764E+00  0.10475291E+00  0.10453414E+00
  0.10431046E+00  0.10408108E+00  0.10384526E+00  0.10360238E+00  0.10335187E+00
  0.10309326E+00  0.10282620E+00  0.10255042E+00  0.10226574E+00  0.10197210E+00
  0.10166952E+00  0.10135814E+00  0.10103820E+00  0.10071001E+00  0.10037398E+00
  0.10003061E+00  0.99680492E-01  0.99324263E-01  0.98962643E-01  0.98596409E-01
  0.98226387E-01  0.97853446E-01  0.97478487E-01  0.97102437E-01  0.96726239E-01
  0.96350840E-01  0.95977184E-01  0.95606203E-01  0.95238808E-01  0.94875876E-01
  0.94518248E-01  0.94166719E-01  0.93822027E-01  0.93484851E-01  0.93155803E-01
  0.92835421E-01  0.92524169E-01  0.92222427E-01  0.91930492E-01  0.91648576E-01
  0.91376800E-01  0.91115200E-01  0.90863721E-01  0.90622220E-01  0.90390473E-01
  0.90168170E-01  0.89954922E-01  0.89750269E-01  0.89553678E-01  0.89364557E-01
  0.89182251E-01  0.89006058E-01  0.88835233E-01  0.88668991E-01  0.88506523E-01
  0.88346995E-01  0.88189565E-01  0.88033383E-01  0.87877605E-01  0.87721401E-01
  0.87563957E-01  0.87404492E-01  0.87242255E-01  0.87076542E-01  0.86906693E-01
  0.86732107E-01  0.86552238E-01  0.86366609E-01  0.86174807E-01  0.85976493E-01
  0.85771402E-01  0.85559347E-01  0.85340216E-01  0.85113977E-01  0.84880676E-01
  0.84640435E-01  0.84393450E-01  0.84139993E-01  0.83880402E-01  0.83615080E-01
  0.83344492E-01  0.83069158E-01  0.82789649E-01  0.82506580E-01  0.82220603E-01
  0.81932403E-01  0.81642689E-01  0.81352188E-01  0.81061636E-01  0.80771774E-01
  0.80483339E-01  0.80197054E-01  0.79913627E-01  0.79633738E-01  0.79358037E-01
  0.79087137E-01  0.78821607E-01  0.78561967E-01  0.78308685E-01  0.78062171E-01
  0.77822775E-01  0.77590783E-01  0.77366416E-01  0.77149827E-01  0.76941098E-01
  0.76740244E-01  0.76547211E-01  0.76361877E-01  0.76184053E-01  0.76013487E-01
  0.75849867E-01  0.75692822E-01  0.75541928E-01  0.75396714E-01  0.75256663E-01
  0.75121221E-01  0.74989799E-01  0.74861783E-01  0.74736536E-01  0.74613407E-01
  0.74491737E-01  0.74370864E-01  0.74250130E-01  0.74128889E-01  0.74006513E-01
  0.73882393E-01  0.73755953E-01  0.73626647E-01  0.73493971E-01  0.73357463E-01
  0.73216707E-01  0.73071340E-01  0.72921051E-01  0.72765588E-01  0.72604755E-01
  0.72438417E-01  0.72266501E-01  0.72088993E-01  0.71905941E-01  0.71717454E-01
  0.71523696E-01  0.71324891E-01  0.71121313E-01  0.70913288E-01  0.70701188E-01
  0.70485429E-01  0.70266464E-01  0.70044779E-01  0.69820891E-01  0.69595339E-01
  0.69368679E-01  0.69141483E-01  0.68914327E-01  0.68687789E-01  0.68462442E-01
  0.68238850E-01  0.68017560E-01  0.67799100E-01  0.67583969E-01  0.67372640E-01
  0.67165547E-01  0.66963087E-01  0.66765615E-01  0.66573439E-01  0.66386821E-01
  0.66205971E-01  0.66031047E-01  0.65862154E-01  0.65699344E-01  0.65542611E-01
  0.65391901E-01  0.65247101E-01  0.65108051E-01  0.64974539E-01  0.64846309E-01
  0.64723057E-01  0.64604441E-01  0.64490081E-01  0.64379564E-01  0.64272448E-01
  0.64168266E-01  0.64066531E-01  0.63966741E-01  0.63868385E-01  0.63770944E-01
  0.63673904E-01  0.63576750E-01  0.63478983E-01  0.63380115E-01  0.63279679E-01
  0.63177232E-01  0.63072359E-01  0.62964677E-01  0.62853837E-01  0.62739529E-01
  0.62621485E-01  0.62499480E-01  0.62373332E-01  0.62242909E-01  0.62108124E-01
  0.61968939E-01  0.61825365E-01  0.61677460E-01  0.61525329E-01  0.61369122E-01
  0.61209034E-01  0.61045298E-01  0.60878190E-01  0.60708018E-01  0.60535124E-01
  0.60359879E-01  0.60182678E-01  0.60003939E-01  0.59824094E-01  0.59643590E-01
  0.59462880E-01  0.59282423E-01  0.59102675E-01  0.58924086E-01  0.58747098E-01
  0.58572136E-01  0.58399609E-01  0.58229903E-01  0.58063376E-01  0.57900360E-01
  0.57741152E-01  0.57586016E-01  0.57435178E-01  0.57288823E-01  0.57147096E-01
  0.57010103E-01  0.56877901E-01  0.56750509E-01  0.56627899E-01  0.56510002E-01
  0.56396706E-01  0.56287861E-01  0.56183276E-01  0.56082724E-01  0.55985943E-01
  0.55892643E-01  0.55802501E-01  0.55715173E-01  0.55630292E-01  0.55547472E-01
  0.55466316E-01  0.55386413E-01  0.55307350E-01  0.55228710E-01  0.55150077E-01
  0.55071045E-01  0.54991215E-01  0.54910204E-01  0.54827645E-01  0.54743195E-01
  0.54656534E-01  0.54567368E-01  0.54475435E-01  0.54380505E-01  0.54282381E-01
  0.54180903E-01  0.54075949E-01  0.53967436E-01  0.53855316E-01  0.53739586E-01
  0.53620279E-01  0.53497466E-01  0.53371257E-01  0.53241797E-01  0.53109269E-01
  0.52973883E-01  0.52835884E-01  0.52695542E-01  0.52553154E-01  0.52409036E-01
  0.52263526E-01  0.52116975E-01  0.51969746E-01  0.51822212E-01  0.51674748E-01
  0.51527733E-01  0.51381539E-01  0.51236536E-01  0.51093078E-01  0.50951511E-01
  0.50812160E-01  0.50675332E-01  0.50541309E-01  0.50410349E-01  0.50282683E-01
  0.50158508E-01  0.50037993E-01  0.49921273E-01  0.49808446E-01  0.49699577E-01
  0.49594694E-01  0.49493790E-01  0.49396820E-01  0.49303707E-01  0.49214336E-01
  0.49128563E-01  0.49046210E-01  0.48967070E-01  0.48890910E-01  0.48817472E-01
  0.48746474E-01  0.48677618E-01  0.48610585E-01  0.48545048E-01  0.48480667E-01
  0.48417094E-01  0.48353982E-01  0.48290980E-01  0.48227743E-01  0.48163933E-01
  0.48099221E-01  0.48033292E-01  0.47965849E-01  0.47896611E-01  0.47825321E-01
  0.47751746E-01  0.47675678E-01  0.47596937E-01  0.47515375E-01  0.47430872E-01
  0.47343340E-01  0.47252727E-01  0.47159009E-01  0.47062200E-01  0.46962343E-01
 gradient corrections used for XC
           5
 core charge-density (partial)
  0.46291985E-01  0.46276698E-01  0.46230865E-01  0.46154570E-01  0.46047953E-01
  0.45911209E-01  0.45744589E-01  0.45548396E-01  0.45322989E-01  0.45068776E-01
  0.44786219E-01  0.44475828E-01  0.44138161E-01  0.43773822E-01  0.43383463E-01
  0.42967775E-01  0.42527492E-01  0.42063388E-01  0.41576271E-01  0.41066985E-01
  0.40536407E-01  0.39985443E-01  0.39415025E-01  0.38826113E-01  0.38219686E-01
  0.37596745E-01  0.36958307E-01  0.36305403E-01  0.35639076E-01  0.34960380E-01
  0.34270373E-01  0.33570118E-01  0.32860680E-01  0.32143122E-01  0.31418503E-01
  0.30687878E-01  0.29952291E-01  0.29212777E-01  0.28470357E-01  0.27726038E-01
  0.26980808E-01  0.26235640E-01  0.25491480E-01  0.24749257E-01  0.24009871E-01
  0.23274199E-01  0.22543089E-01  0.21817361E-01  0.21097805E-01  0.20385180E-01
  0.19680211E-01  0.18983592E-01  0.18295983E-01  0.17618009E-01  0.16950260E-01
  0.16293291E-01  0.15647620E-01  0.15013732E-01  0.14392072E-01  0.13783052E-01
  0.13187046E-01  0.12604395E-01  0.12035401E-01  0.11480334E-01  0.10939428E-01
  0.10412882E-01  0.99008641E-02  0.94035074E-02  0.89209139E-02  0.84531546E-02
  0.80002701E-02  0.75622716E-02  0.71391423E-02  0.67308379E-02  0.63372878E-02
  0.59583968E-02  0.55940452E-02  0.52440911E-02  0.49083705E-02  0.45866994E-02
  0.42788744E-02  0.39846745E-02  0.37038616E-02  0.34361824E-02  0.31813693E-02
  0.29391416E-02  0.27092067E-02  0.24912616E-02  0.22849935E-02  0.20900816E-02
  0.19061977E-02  0.17330074E-02  0.15701717E-02  0.14173471E-02  0.12741874E-02
  0.11403443E-02  0.10154686E-02  0.89921078E-03  0.79122198E-03  0.69115496E-03
  0.59866471E-03  0.51340931E-03  0.43505053E-03  0.36325455E-03  0.29769256E-03
  0.23804132E-03  0.18398367E-03  0.13520908E-03  0.91414029E-04  0.52302440E-04
  0.17586039E-04 -0.13015323E-04 -0.39773390E-04 -0.62951250E-04 -0.82803131E-04
 -0.99574225E-04 -0.11350055E-03 -0.12480886E-03 -0.13371655E-03 -0.14043163E-03
 -0.14515273E-03 -0.14806908E-03 -0.14936058E-03 -0.14919790E-03 -0.14774249E-03
 -0.14514679E-03 -0.14155432E-03 -0.13709983E-03 -0.13190950E-03 -0.12610113E-03
 -0.11978434E-03 -0.11306077E-03 -0.10602436E-03 -0.98761548E-04 -0.91351557E-04
 -0.83866636E-04 -0.76372331E-04 -0.68927767E-04 -0.61585915E-04 -0.54393883E-04
 -0.47393191E-04 -0.40620059E-04 -0.34105691E-04 -0.27876557E-04 -0.21954673E-04
 -0.16357880E-04 -0.11100120E-04 -0.61917050E-05 -0.16395800E-05  0.25524141E-05
  0.63832892E-05  0.98546635E-05  0.12970522E-04  0.15736987E-04  0.18162093E-04
  0.20255572E-04  0.22028649E-04  0.23493847E-04  0.24664794E-04  0.25556049E-04
  0.26182930E-04  0.26561358E-04  0.26707705E-04  0.26638653E-04  0.26371063E-04
  0.25921855E-04  0.25307895E-04  0.24545889E-04  0.23652293E-04  0.22643224E-04
  0.21534385E-04  0.20340994E-04  0.19077725E-04  0.17758654E-04  0.16397214E-04
  0.15006155E-04  0.13597515E-04  0.12182592E-04  0.10771928E-04  0.93752921E-05
  0.80016776E-05  0.66592955E-05  0.53555785E-05  0.40971881E-05  0.28900248E-05
  0.17392431E-05  0.64926975E-06 -0.37617522E-06 -0.13340545E-05 -0.22219869E-05
 -0.30382189E-05 -0.37815942E-05 -0.44515215E-05 -0.50479414E-05 -0.55712921E-05
 -0.60224743E-05 -0.64028158E-05 -0.67140353E-05 -0.69582068E-05 -0.71377240E-05
 -0.72552646E-05 -0.73137554E-05 -0.73163384E-05 -0.72663372E-05 -0.71672248E-05
 -0.70225919E-05 -0.68361175E-05 -0.66115394E-05 -0.63526270E-05 -0.60631559E-05
 -0.57468826E-05 -0.54075224E-05 -0.50487278E-05 -0.46740689E-05 -0.42870157E-05
 -0.38909214E-05 -0.34890082E-05 -0.30843542E-05 -0.26798819E-05 -0.22783484E-05
 -0.18823376E-05 -0.14942529E-05 -0.11163127E-05 -0.75054611E-06 -0.39879060E-06
 -0.62691160E-07  0.25629983E-06  0.55692119E-06  0.83810059E-06  0.10989511E-05
  0.13387669E-05  0.15570180E-05  0.17533441E-05  0.19275481E-05  0.20795886E-05
  0.22095717E-05  0.23177432E-05  0.24044790E-05  0.24702766E-05  0.25157452E-05
  0.25415965E-05  0.25486343E-05  0.25377455E-05  0.25098894E-05  0.24660888E-05
  0.24074195E-05  0.23350016E-05  0.22499893E-05  0.21535628E-05  0.20469189E-05
  0.19312628E-05  0.18078000E-05  0.16777288E-05  0.15422329E-05  0.14024746E-05
  0.12595884E-05  0.11146754E-05  0.96879788E-06  0.82297404E-06  0.67817409E-06
  0.53531618E-06  0.39526307E-06  0.25881922E-06  0.12672850E-06 -0.32778477E-09
 -0.12173224E-06 -0.23693239E-06 -0.34544115E-06 -0.44683694E-06 -0.54076337E-06
 -0.62692850E-06 -0.70510383E-06 -0.77512281E-06 -0.83687918E-06 -0.89032491E-06
 -0.93546791E-06 -0.97236951E-06 -0.10011417E-05 -0.10219443E-05 -0.10349815E-05
 -0.10404992E-05 -0.10387810E-05 -0.10301454E-05 -0.10149418E-05 -0.99354711E-06
 -0.96636230E-06 -0.93380872E-06 -0.89632463E-06 -0.85436165E-06 -0.80838144E-06
 -0.75885227E-06 -0.70624584E-06 -0.65103414E-06 -0.59368647E-06 -0.53466660E-06
 -0.47443003E-06 -0.41342150E-06 -0.35207261E-06 -0.29079964E-06 -0.23000155E-06
 -0.17005815E-06 -0.11132852E-06 -0.54149536E-07  0.11653316E-08  0.54327060E-07
  0.10507192E-06  0.15316214E-06  0.19838637E-06  0.24055994E-06  0.27952504E-06
  0.31515057E-06  0.34733201E-06  0.37599097E-06  0.40107472E-06  0.42255547E-06
  0.44042965E-06  0.45471694E-06  0.46545930E-06  0.47271980E-06  0.47658149E-06
  0.47714605E-06  0.47453247E-06  0.46887566E-06  0.46032499E-06  0.44904280E-06
  0.43520290E-06  0.41898905E-06  0.40059344E-06  0.38021515E-06  0.35805865E-06
  0.33433234E-06  0.30924704E-06  0.28301465E-06  0.25584669E-06  0.22795306E-06
  0.19954073E-06  0.17081259E-06  0.14196625E-06  0.11319306E-06  0.84677100E-07
  0.56594264E-07  0.29111477E-07  0.23859478E-08 -0.23435473E-07 -0.48216851E-07
 -0.71833638E-07 -0.94173057E-07 -0.11513440E-06 -0.13462923E-06 -0.15258154E-06
 -0.16892775E-06 -0.18361673E-06 -0.19660967E-06 -0.20787988E-06 -0.21741258E-06
 -0.22520457E-06 -0.23126383E-06 -0.23560915E-06 -0.23826959E-06 -0.23928398E-06
 -0.23870033E-06 -0.23657523E-06 -0.23297323E-06 -0.22796612E-06 -0.22163227E-06
 -0.21405592E-06 -0.20532645E-06 -0.19553765E-06 -0.18478698E-06 -0.17317486E-06
 -0.16080391E-06 -0.14777825E-06 -0.13420281E-06 -0.12018263E-06 -0.10582220E-06
 -0.91224820E-07 -0.76491991E-07 -0.61722843E-07 -0.47013579E-07 -0.32456970E-07
 -0.18141881E-07 -0.41528373E-08  0.94303688E-08  0.22533029E-07  0.35085825E-07
  0.47025101E-07  0.58293076E-07  0.68838031E-07  0.78614441E-07  0.87583066E-07
  0.95711007E-07  0.10297171E-06  0.10934495E-06  0.11481675E-06  0.11937926E-06
  0.12303068E-06  0.12577502E-06  0.12762192E-06  0.12858643E-06  0.12868876E-06
  0.12795396E-06  0.12641165E-06  0.12409569E-06  0.12104381E-06  0.11729733E-06
  0.11290071E-06  0.10790124E-06  0.10234861E-06  0.96294584E-07  0.89792562E-07
  0.82897228E-07  0.75664158E-07  0.68149447E-07  0.60409345E-07  0.52499898E-07
  0.44476600E-07  0.36394067E-07  0.28305717E-07  0.20263468E-07  0.12317460E-07
  0.45157886E-08 -0.30957348E-08 -0.10473808E-07 -0.17577835E-07 -0.24370106E-07
 -0.30815947E-07 -0.36883858E-07 -0.42545612E-07 -0.47776350E-07 -0.52554631E-07
 -0.56862479E-07 -0.60685393E-07 -0.64012346E-07 -0.66835752E-07 -0.69151420E-07
 -0.70958489E-07 -0.72259336E-07 -0.73059475E-07 -0.73367436E-07 -0.73194627E-07
 -0.72555188E-07 -0.71465820E-07 -0.69945619E-07 -0.68015885E-07 -0.65699932E-07
 -0.63022887E-07 -0.60011483E-07 -0.56693848E-07 -0.53099292E-07 -0.49258092E-07
 -0.45201276E-07 -0.40960409E-07 -0.36567381E-07 -0.32054198E-07 -0.27452780E-07
 -0.22794762E-07 -0.18111304E-07 -0.13432909E-07 -0.87892490E-08 -0.42090006E-08
  0.28030765E-09  0.46524382E-08  0.88825748E-08  0.12947440E-07  0.16825404E-07
  0.20496572E-07  0.23942868E-07  0.27148101E-07  0.30098016E-07  0.32780334E-07
  0.35184778E-07  0.37303087E-07  0.39129016E-07  0.40658323E-07  0.41888746E-07
  0.42819964E-07  0.43453555E-07  0.43792932E-07  0.43843281E-07  0.43611480E-07
  0.43106016E-07  0.42336890E-07  0.41315518E-07  0.40054622E-07  0.38568122E-07
  0.36871014E-07  0.34979253E-07  0.32909630E-07  0.30679643E-07  0.28307373E-07
  0.25811356E-07  0.23210455E-07  0.20523733E-07  0.17770334E-07  0.14969354E-07
  0.12139729E-07  0.93001160E-08  0.64687854E-08  0.36635158E-08  0.90149391E-09
 -0.18007779E-08 -0.44275690E-08 -0.69639999E-08 -0.93961156E-08 -0.11710950E-07
 -0.13896584E-07 -0.15942194E-07 -0.17838098E-07 -0.19575780E-07 -0.21147926E-07
 -0.22548436E-07 -0.23772432E-07 -0.24816265E-07 -0.25677504E-07 -0.26354925E-07
 -0.26848492E-07 -0.27159325E-07 -0.27289671E-07 -0.27242862E-07 -0.27023266E-07
 -0.26636241E-07 -0.26088075E-07 -0.25385925E-07 -0.24537756E-07 -0.23552268E-07
 -0.22438828E-07 -0.21207395E-07 -0.19868444E-07 -0.18432889E-07 -0.16912005E-07
 -0.15317349E-07 -0.13660682E-07 -0.11953889E-07 -0.10208906E-07 -0.84376371E-08
 -0.66518894E-08 -0.48632949E-08 -0.30832442E-08 -0.13228207E-08  0.40726238E-09
  0.20967205E-08  0.37357524E-08  0.53150911E-08  0.68260495E-08  0.82605621E-08
  0.96112220E-08  0.10871312E-07  0.12034832E-07  0.13096521E-07  0.14051873E-07
  0.14897149E-07  0.15629384E-07  0.16246388E-07  0.16746744E-07  0.17129798E-07
  0.17395649E-07  0.17545131E-07  0.17579791E-07  0.17501867E-07  0.17314253E-07
  0.17020475E-07  0.16624649E-07  0.16131445E-07  0.15546048E-07  0.14874109E-07
  0.14121707E-07  0.13295295E-07  0.12401656E-07  0.11447855E-07  0.10441182E-07
  0.93891101E-08  0.82992385E-08  0.71792460E-08  0.60368398E-08  0.48797071E-08
  0.37154677E-08  0.25516274E-08  0.13955336E-08  0.25433284E-09 -0.86506996E-09
 -0.19560494E-08 -0.30122955E-08 -0.40278462E-08 -0.49971179E-08 -0.59149323E-08
 -0.67765406E-08 -0.75776442E-08 -0.83144124E-08 -0.89834969E-08 -0.95820427E-08
 -0.10107696E-07 -0.10558609E-07 -0.10933440E-07 -0.11231353E-07 -0.11452013E-07
 -0.11595576E-07 -0.11662678E-07 -0.11654426E-07 -0.11572375E-07 -0.11418514E-07
 -0.11195242E-07 -0.10905349E-07 -0.10551985E-07 -0.10138638E-07 -0.96691022E-08
 -0.91474505E-08 -0.85780025E-08 -0.79652925E-08 -0.73140373E-08 -0.66291030E-08
 -0.59154716E-08 -0.51782077E-08 -0.44224252E-08 -0.36532543E-08 -0.28758092E-08
 -0.20951565E-08 -0.13162843E-08 -0.54407278E-09  0.21673428E-09  0.96155659E-09
  0.16860027E-08  0.23858937E-08  0.30572855E-08  0.36964886E-08  0.43000866E-08
  0.48649520E-08  0.53882602E-08  0.58675018E-08  0.63004915E-08  0.66853762E-08
  0.70206400E-08  0.73051073E-08  0.75379435E-08  0.77186541E-08  0.78470809E-08
  0.79233971E-08  0.79480996E-08  0.79220000E-08  0.78462133E-08  0.77221459E-08
  0.75514805E-08  0.73361610E-08  0.70783753E-08  0.67805369E-08  0.64452661E-08
  0.60753692E-08  0.56738179E-08  0.52437273E-08  0.47883344E-08  0.43109750E-08
  0.38150613E-08  0.33040592E-08  0.27814656E-08  0.22507861E-08  0.17155125E-08
  0.11791020E-08  0.64495563E-09  0.11639813E-09 -0.40334123E-09 -0.91114721E-09
 -0.14040360E-08 -0.18791714E-08 -0.23338800E-08 -0.27656647E-08 -0.31722174E-08
 -0.35514298E-08 -0.39014030E-08 -0.42204557E-08 -0.45071307E-08 -0.47601999E-08
 -0.49786680E-08 -0.51617748E-08 -0.53089950E-08 -0.54200381E-08 -0.54948457E-08
 -0.55335874E-08 -0.55366564E-08 -0.55046625E-08 -0.54384248E-08 -0.53389624E-08
 -0.52074854E-08 -0.50453828E-08 -0.48542119E-08 -0.46356845E-08 -0.43916542E-08
 -0.41241023E-08 -0.38351229E-08 -0.35269078E-08 -0.32017316E-08 -0.28619355E-08
 -0.25099119E-08 -0.21480883E-08 -0.17789118E-08 -0.14048332E-08 -0.10282917E-08
 -0.65170011E-09 -0.27742985E-09  0.92202860E-10  0.45495065E-09  0.80864782E-09
  0.11512225E-08  0.14807078E-08  0.17952528E-08  0.20931313E-08  0.23727515E-08
  0.26326627E-08  0.28715626E-08  0.30883026E-08  0.32818925E-08  0.34515039E-08
  0.35964729E-08  0.37163011E-08  0.38106562E-08  0.38793711E-08  0.39224422E-08
  0.39400270E-08  0.39324398E-08  0.39001477E-08  0.38437648E-08  0.37640460E-08
  0.36618799E-08  0.35382810E-08  0.33943816E-08  0.32314223E-08  0.30507426E-08
  0.28537710E-08  0.26420148E-08  0.24170487E-08  0.21805047E-08  0.19340605E-08
  0.16794280E-08  0.14183429E-08  0.11525525E-08  0.88380526E-09  0.61383969E-09
  0.34437350E-09  0.77093382E-10 -0.18635510E-09 -0.44437710E-09 -0.69543760E-09
 -0.93807007E-09 -0.11708845E-08 -0.13925749E-08 -0.16019259E-08 -0.17978191E-08
 -0.19792386E-08 -0.21452751E-08 -0.22951307E-08 -0.24281215E-08 -0.25436801E-08
 -0.26413577E-08 -0.27208244E-08 -0.27818698E-08 -0.28244025E-08 -0.28484481E-08
 -0.28541481E-08 -0.28417565E-08 -0.28116366E-08 -0.27642571E-08 -0.27001876E-08
 -0.26200932E-08 -0.25247288E-08 -0.24149334E-08 -0.22916230E-08 -0.21557842E-08
 -0.20084664E-08 -0.18507746E-08 -0.16838617E-08 -0.15089201E-08 -0.13271743E-08
 -0.11398722E-08 -0.94827697E-09 -0.75365940E-09 -0.55728934E-09 -0.36042803E-09
 -0.16432030E-09  0.29812970E-10  0.22078206E-09  0.40743540E-09  0.58866615E-09
  0.76341845E-09  0.93069319E-09  0.10895534E-08  0.12391293E-08  0.13786222E-08
  0.15073092E-08  0.16245458E-08  0.17297692E-08  0.18225002E-08  0.19023455E-08
  0.19689981E-08  0.20222385E-08  0.20619346E-08  0.20880409E-08  0.21005978E-08
  0.20997302E-08  0.20856449E-08  0.20586286E-08  0.20190446E-08  0.19673295E-08
  0.19039893E-08  0.18295954E-08  0.17447798E-08  0.16502304E-08  0.15466857E-08
  0.14349298E-08  0.13157864E-08  0.11901132E-08  0.10587963E-08  0.92274390E-09
  0.78288043E-09  0.64014060E-09  0.49546330E-09  0.34978576E-09  0.20403768E-09
  0.59135536E-10 -0.84022935E-10 -0.22456408E-09 -0.36164342E-09 -0.49445050E-09
 -0.62221348E-09 -0.74420335E-09 -0.85973786E-09 -0.96818516E-09 -0.10689669E-08
 -0.11615612E-08 -0.12455051E-08 -0.13203962E-08 -0.13858950E-08 -0.14417254E-08
 -0.14876762E-08 -0.15236007E-08 -0.15494174E-08 -0.15651091E-08 -0.15707224E-08
 -0.15663663E-08 -0.15522105E-08 -0.15284840E-08 -0.14954720E-08 -0.14535143E-08
 -0.14030013E-08 -0.13443720E-08 -0.12781095E-08 -0.12047381E-08 -0.11248192E-08
 -0.10389471E-08 -0.94774500E-09 -0.85186073E-09 -0.75196226E-09 -0.64873326E-09
 -0.54286865E-09 -0.43507007E-09 -0.32604139E-09 -0.21648433E-09 -0.10709405E-09
  0.14450301E-11  0.10846343E-09  0.21331054E-09  0.31535840E-09  0.41400536E-09
  0.50867943E-09  0.59884144E-09  0.68398797E-09  0.76365400E-09  0.83741526E-09
  0.90489031E-09  0.96574237E-09  0.10196808E-08  0.10664621E-08  0.11058912E-08
  0.11378215E-08  0.11621555E-08  0.11788447E-08  0.11878888E-08  0.11893357E-08
  0.11832800E-08  0.11698622E-08  0.11492667E-08  0.11217204E-08  0.10874909E-08
  0.10468837E-08  0.10002400E-08  0.94793458E-09  0.89037218E-09  0.82798514E-09
  0.76123015E-09  0.69058504E-09  0.61654558E-09  0.53962208E-09  0.46033604E-09
  0.37921673E-09  0.29679780E-09  0.21361385E-09  0.13019711E-09  0.47074146E-10
 -0.35237363E-10 -0.11623174E-09 -0.19541830E-09 -0.27232422E-09 -0.34649726E-09
 -0.41750828E-09 -0.48495367E-09 -0.54845747E-09 -0.60767340E-09 -0.66228660E-09
 -0.71201519E-09 -0.75661159E-09 -0.79586363E-09 -0.82959537E-09 -0.85766776E-09
 -0.87997900E-09 -0.89646470E-09 -0.90709778E-09 -0.91188813E-09 -0.91088211E-09
 -0.90416176E-09 -0.89184379E-09 -0.87407845E-09 -0.85104812E-09 -0.82296576E-09
 -0.79007318E-09 -0.75263916E-09 -0.71095741E-09 -0.66534443E-09 -0.61613722E-09
 -0.56369091E-09 -0.50837633E-09 -0.45057744E-09 -0.39068883E-09 -0.32911307E-09
 -0.26625811E-09 -0.20253465E-09 -0.13835357E-09 -0.74123327E-10 -0.10247448E-10
  0.52877922E-10  0.11486640E-09  0.17534367E-09  0.23394963E-09  0.29034050E-09
  0.34419074E-09  0.39519486E-09  0.44306905E-09  0.48755272E-09  0.52840978E-09
  0.56542984E-09  0.59842920E-09  0.62725163E-09  0.65176903E-09  0.67188186E-09
  0.68751939E-09  0.69863979E-09  0.70523006E-09  0.70730567E-09  0.70491018E-09
  0.69811459E-09  0.68701653E-09  0.67173936E-09  0.65243102E-09  0.62926288E-09
  0.60242828E-09  0.57214113E-09  0.53863428E-09  0.50215782E-09  0.46297734E-09
  0.42137204E-09  0.37763285E-09  0.33206044E-09  0.28496323E-09  0.23665539E-09
  0.18745478E-09  0.13768092E-09  0.87652982E-10  0.37687813E-10 -0.11902041E-10
 -0.60810216E-10 -0.10873837E-09 -0.15539796E-09 -0.20051191E-09 -0.24381620E-09
 -0.28506137E-09 -0.32401389E-09 -0.36045742E-09 -0.39419396E-09 -0.42504486E-09
 -0.45285171E-09 -0.47747705E-09 -0.49880502E-09 -0.51674180E-09 -0.53121590E-09
 -0.54217840E-09 -0.54960293E-09 -0.55348557E-09 -0.55384463E-09 -0.55072023E-09
 -0.54417383E-09 -0.53428755E-09 -0.52116343E-09 -0.50492253E-09 -0.48570400E-09
 kinetic energy density (partial)
  0.16448022E+02  0.16442614E+02  0.16426398E+02  0.16399405E+02  0.16361683E+02
  0.16313302E+02  0.16254349E+02  0.16184932E+02  0.16105175E+02  0.16015225E+02
  0.15915241E+02  0.15805404E+02  0.15685911E+02  0.15556974E+02  0.15418822E+02
  0.15271699E+02  0.15115864E+02  0.14951587E+02  0.14779155E+02  0.14598864E+02
  0.14411024E+02  0.14215952E+02  0.14013979E+02  0.13805442E+02  0.13590686E+02
  0.13370063E+02  0.13143934E+02  0.12912660E+02  0.12676610E+02  0.12436157E+02
  0.12191672E+02  0.11943532E+02  0.11692112E+02  0.11437787E+02  0.11180933E+02
  0.10921921E+02  0.10661120E+02  0.10398897E+02  0.10135613E+02  0.98716225E+01
  0.96072771E+01  0.93429197E+01  0.90788865E+01  0.88155057E+01  0.85530969E+01
  0.82919706E+01  0.80324279E+01  0.77747597E+01  0.75192463E+01  0.72661572E+01
  0.70157505E+01  0.67682729E+01  0.65239590E+01  0.62830316E+01  0.60457008E+01
  0.58121646E+01  0.55826081E+01  0.53572040E+01  0.51361121E+01  0.49194797E+01
  0.47074412E+01  0.45001184E+01  0.42976208E+01  0.41000453E+01  0.39074764E+01
  0.37199870E+01  0.35376379E+01  0.33604781E+01  0.31885457E+01  0.30218674E+01
  0.28604594E+01  0.27043274E+01  0.25534670E+01  0.24078642E+01  0.22674956E+01
  0.21323289E+01  0.20023232E+01  0.18774296E+01  0.17575915E+01  0.16427448E+01
  0.15328189E+01  0.14277364E+01  0.13274141E+01  0.12317633E+01  0.11406900E+01
  0.10540958E+01  0.97187759E+00  0.89392878E+00  0.82013918E+00  0.75039560E+00
  0.68458223E+00  0.62258101E+00  0.56427202E+00  0.50953386E+00  0.45824401E+00
  0.41027915E+00  0.36551551E+00  0.32382922E+00  0.28509657E+00  0.24919433E+00
  0.21600004E+00  0.18539223E+00  0.15725073E+00  0.13145687E+00  0.10789370E+00
  0.86446206E-01  0.67001503E-01  0.49449000E-01  0.33680571E-01  0.19590693E-01
  0.70765857E-02 -0.39616767E-02 -0.13621058E-01 -0.21995472E-01 -0.29175704E-01
 -0.35249347E-01 -0.40300751E-01 -0.44410983E-01 -0.47657797E-01 -0.50115622E-01
 -0.51855551E-01 -0.52945348E-01 -0.53449461E-01 -0.53429046E-01 -0.52941994E-01
 -0.52042978E-01 -0.50783496E-01 -0.49211923E-01 -0.47373578E-01 -0.45310787E-01
 -0.43062955E-01 -0.40666644E-01 -0.38155658E-01 -0.35561122E-01 -0.32911577E-01
 -0.30233071E-01 -0.27549252E-01 -0.24881464E-01 -0.22248851E-01 -0.19668449E-01
 -0.17155293E-01 -0.14722513E-01 -0.12381439E-01 -0.10141698E-01 -0.80113170E-02
 -0.59968215E-02 -0.41033322E-02 -0.23346625E-02 -0.69341288E-03  0.81893600E-03
  0.22019332E-02  0.34560691E-02  0.45826899E-02  0.55839148E-02  0.64625557E-02
  0.72220408E-02  0.78663398E-02  0.83998943E-02  0.88275491E-02  0.91544892E-02
  0.93861780E-02  0.95283005E-02  0.95867089E-02  0.95673723E-02  0.94763290E-02
  0.93196427E-02  0.91033620E-02  0.88334829E-02  0.85159146E-02  0.81564485E-02
  0.77607301E-02  0.73342342E-02  0.68822425E-02  0.64098246E-02  0.59218209E-02
  0.54228287E-02  0.49171907E-02  0.44089857E-02  0.39020211E-02  0.33998286E-02
  0.29056608E-02  0.24224902E-02  0.19530100E-02  0.14996361E-02  0.10645110E-02
  0.64950889E-03  0.25624196E-03 -0.11393202E-03 -0.45990129E-03 -0.78079063E-03
 -0.10759513E-02 -0.13449499E-02 -0.15875574E-02 -0.18037367E-02 -0.19936309E-02
 -0.21575503E-02 -0.22959598E-02 -0.24094662E-02 -0.24988050E-02 -0.25648279E-02
 -0.26084897E-02 -0.26308361E-02 -0.26329911E-02 -0.26161452E-02 -0.25815435E-02
 -0.25304745E-02 -0.24642595E-02 -0.23842416E-02 -0.22917765E-02 -0.21882226E-02
 -0.20749322E-02 -0.19532437E-02 -0.18244733E-02 -0.16899082E-02 -0.15508003E-02
 -0.14083596E-02 -0.12637498E-02 -0.11180827E-02 -0.97241463E-03 -0.82774263E-03
 -0.68500155E-03 -0.54506155E-03 -0.40872617E-03 -0.27673098E-03 -0.14974261E-03
 -0.28358330E-04  0.86893937E-04  0.19555519E-03  0.29723453E-03  0.39160796E-03
  0.47841681E-03  0.55746594E-03  0.62862155E-03  0.69180876E-03  0.74700903E-03
  0.79425724E-03  0.83363873E-03  0.86528608E-03  0.88937585E-03  0.90612518E-03
  0.91578829E-03  0.91865303E-03  0.91503725E-03  0.90528535E-03  0.88976468E-03
  0.86886209E-03  0.84298051E-03  0.81253553E-03  0.77795219E-03  0.73966181E-03
  0.69809892E-03  0.65369836E-03  0.60689250E-03  0.55810863E-03  0.50776648E-03
  0.45627593E-03  0.40403490E-03  0.35142736E-03  0.29882161E-03  0.24656864E-03
  0.19500076E-03  0.14443036E-03  0.95148853E-04  0.47425817E-04  0.15083070E-05
 -0.42379674E-04 -0.84037530E-04 -0.12328827E-03 -0.15997854E-03 -0.19397854E-03
 -0.22518174E-03 -0.25350454E-03 -0.27888575E-03 -0.30128595E-03 -0.32068682E-03
 -0.33709028E-03 -0.35051757E-03 -0.36100830E-03 -0.36861937E-03 -0.37342383E-03
 -0.37550977E-03 -0.37497905E-03 -0.37194610E-03 -0.36653663E-03 -0.35888636E-03
 -0.34913975E-03 -0.33744867E-03 -0.32397116E-03 -0.30887017E-03 -0.29231230E-03
 -0.27446663E-03 -0.25550350E-03 -0.23559342E-03 -0.21490599E-03 -0.19360883E-03
 -0.17186662E-03 -0.14984021E-03 -0.12768572E-03 -0.10555376E-03 -0.83588731E-04
 -0.61928129E-04 -0.40701975E-04 -0.20032296E-04 -0.32669813E-07  0.19192146E-04
  0.37546526E-04  0.54944220E-04  0.71308517E-04  0.86572361E-04  0.10067839E-03
  0.11357891E-03  0.12523583E-03  0.13562053E-03  0.14471365E-03  0.15250487E-03
  0.15899264E-03  0.16418382E-03  0.16809335E-03  0.17074381E-03  0.17216501E-03
  0.17239352E-03  0.17147221E-03  0.16944968E-03  0.16637981E-03  0.16232116E-03
  0.15733648E-03  0.15149213E-03  0.14485753E-03  0.13750459E-03  0.12950722E-03
  0.12094075E-03  0.11188139E-03  0.10240577E-03  0.92590394E-04  0.82511186E-04
  0.72243027E-04  0.61859324E-04  0.51431599E-04  0.41029108E-04  0.30718485E-04
  0.20563416E-04  0.10624345E-04  0.95820813E-06 -0.83818034E-05 -0.17346442E-04
 -0.25890576E-04 -0.33973333E-04 -0.41558201E-04 -0.48613113E-04 -0.55110490E-04
 -0.61027263E-04 -0.66344858E-04 -0.71049160E-04 -0.75130451E-04 -0.78583315E-04
 -0.81406533E-04 -0.83602941E-04 -0.85179277E-04 -0.86146008E-04 -0.86517137E-04
 -0.86309997E-04 -0.85545028E-04 -0.84245550E-04 -0.82437513E-04 -0.80149253E-04
 -0.77411230E-04 -0.74255771E-04 -0.70716802E-04 -0.66829581E-04 -0.62630439E-04
 -0.58156510E-04 -0.53445474E-04 -0.48535304E-04 -0.43464017E-04 -0.38269432E-04
 -0.32988942E-04 -0.27659291E-04 -0.22316363E-04 -0.16994987E-04 -0.11728750E-04
 -0.65498264E-05 -0.14888195E-05  0.34253789E-05  0.81657173E-05  0.12707096E-04
  0.17026464E-04  0.21102898E-04  0.24917668E-04  0.28454288E-04  0.31698549E-04
  0.34638536E-04  0.37264634E-04  0.39569514E-04  0.41548116E-04  0.43197603E-04
  0.44517316E-04  0.45508708E-04  0.46175275E-04  0.46522469E-04  0.46557605E-04
  0.46289759E-04  0.45729659E-04  0.44889567E-04  0.43783155E-04  0.42425381E-04
  0.40832352E-04  0.39021193E-04  0.37009906E-04  0.34817234E-04  0.32462519E-04
  0.29965565E-04  0.27346499E-04  0.24625637E-04  0.21823349E-04  0.18959929E-04
  0.16055475E-04  0.13129762E-04  0.10202132E-04  0.72913833E-05  0.44156696E-05
  0.15924027E-05 -0.11618339E-05 -0.38313657E-05 -0.64014994E-05 -0.88585875E-05
 -0.11190084E-04 -0.13384591E-04 -0.15431899E-04 -0.17323018E-04 -0.19050197E-04
 -0.20606939E-04 -0.21988009E-04 -0.23189428E-04 -0.24208464E-04 -0.25043617E-04
 -0.25694590E-04 -0.26162262E-04 -0.26448646E-04 -0.26556848E-04 -0.26491016E-04
 -0.26256288E-04 -0.25858728E-04 -0.25305267E-04 -0.24603635E-04 -0.23762289E-04
 -0.22790343E-04 -0.21697491E-04 -0.20493932E-04 -0.19190292E-04 -0.17797546E-04
 -0.16326940E-04 -0.14789912E-04 -0.13198018E-04 -0.11562854E-04 -0.98959837E-05
 -0.82088660E-05 -0.65127864E-05 -0.48187911E-05 -0.31376237E-05 -0.14796662E-05
  0.14511689E-06  0.17272298E-05  0.32576930E-05  0.47280856E-05  0.61305841E-05
  0.74579954E-05  0.87037861E-05  0.98621059E-05  0.10927807E-04  0.11896458E-04
  0.12764354E-04  0.13528519E-04  0.14186711E-04  0.14737410E-04  0.15179817E-04
  0.15513833E-04  0.15740049E-04  0.15859720E-04  0.15874743E-04  0.15787628E-04
  0.15601466E-04  0.15319897E-04  0.14947072E-04  0.14487617E-04  0.13946587E-04
  0.13329428E-04  0.12641934E-04  0.11890198E-04  0.11080568E-04  0.10219604E-04
  0.93140287E-05  0.83706808E-05  0.73964718E-05  0.63983395E-05  0.53832045E-05
  0.43579269E-05  0.33292648E-05  0.23038350E-05  0.12880746E-05  0.28820476E-06
 -0.68980225E-06 -0.16402551E-05 -0.25577722E-05 -0.34373075E-05 -0.42741748E-05
 -0.50640680E-05 -0.58030789E-05 -0.64877128E-05 -0.71149000E-05 -0.76820053E-05
 -0.81868340E-05 -0.86276356E-05 -0.90031040E-05 -0.93123753E-05 -0.95550231E-05
 -0.97310506E-05 -0.98408808E-05 -0.98853443E-05 -0.98656639E-05 -0.97834386E-05
 -0.96406248E-05 -0.94395152E-05 -0.91827174E-05 -0.88731302E-05 -0.85139185E-05
 -0.81084875E-05 -0.76604562E-05 -0.71736294E-05 -0.66519702E-05 -0.60995711E-05
 -0.55206258E-05 -0.49194004E-05 -0.43002056E-05 -0.36673678E-05 -0.30252028E-05
 -0.23779882E-05 -0.17299378E-05 -0.10851766E-05 -0.44771711E-06  0.17856329E-06
  0.78994370E-06  0.13828794E-05  0.19540202E-05  0.25002270E-05  0.30185867E-05
  0.35064258E-05  0.39613212E-05  0.43811105E-05  0.47638996E-05  0.51080683E-05
  0.54122751E-05  0.56754590E-05  0.58968403E-05  0.60759190E-05  0.62124726E-05
  0.63065505E-05  0.63584687E-05  0.63688015E-05  0.63383726E-05  0.62682446E-05
  0.61597069E-05  0.60142633E-05  0.58336176E-05  0.56196588E-05  0.53744456E-05
  0.51001893E-05  0.47992374E-05  0.44740556E-05  0.41272099E-05  0.37613489E-05
  0.33791849E-05  0.29834757E-05  0.25770069E-05  0.21625734E-05  0.17429617E-05
  0.13209330E-05  0.89920636E-06  0.48044223E-06  0.67227490E-07 -0.33793944E-06
 -0.73266233E-06 -0.11146601E-05 -0.14817784E-05 -0.18320010E-05 -0.21634592E-05
 -0.24744402E-05 -0.27633955E-05 -0.30289462E-05 -0.32698889E-05 -0.34851992E-05
 -0.36740348E-05 -0.38357369E-05 -0.39698304E-05 -0.40760236E-05 -0.41542058E-05
 -0.42044449E-05 -0.42269828E-05 -0.42222309E-05 -0.41907636E-05 -0.41333121E-05
 -0.40507560E-05 -0.39441152E-05 -0.38145409E-05 -0.36633054E-05 -0.34917918E-05
 -0.33014834E-05 -0.30939523E-05 -0.28708478E-05 -0.26338845E-05 -0.23848304E-05
 -0.21254948E-05 -0.18577161E-05 -0.15833498E-05 -0.13042566E-05 -0.10222905E-05
 -0.73928749E-06 -0.45705438E-06 -0.17735807E-06  0.98084700E-07  0.36761714E-06
  0.62965158E-06  0.88267808E-06  0.11252724E-05  0.13561030E-05  0.15739382E-05
  0.17776511E-05  0.19662255E-05  0.21387592E-05  0.22944684E-05  0.24326897E-05
  0.25528821E-05  0.26546283E-05  0.27376346E-05  0.28017306E-05  0.28468678E-05
  0.28731179E-05  0.28806696E-05  0.28698257E-05  0.28409987E-05  0.27947063E-05
  0.27315663E-05  0.26522907E-05  0.25576796E-05  0.24486142E-05  0.23260505E-05
  0.21910113E-05  0.20445788E-05  0.18878866E-05  0.17221120E-05  0.15484674E-05
  0.13681923E-05  0.11825452E-05  0.99279501E-06  0.80021327E-06  0.60606594E-06
  0.41160570E-06  0.21806430E-06  0.26645311E-07 -0.16148295E-06 -0.34519405E-06
 -0.52340971E-06 -0.69510569E-06 -0.85931720E-06 -0.10151438E-05 -0.11617541E-05
 -0.12983893E-05 -0.14243670E-05 -0.15390838E-05 -0.16420180E-05 -0.17327311E-05
 -0.18108692E-05 -0.18761633E-05 -0.19284304E-05 -0.19675719E-05 -0.19935738E-05
 -0.20065046E-05 -0.20065137E-05 -0.19938287E-05 -0.19687533E-05 -0.19316631E-05
 -0.18830029E-05 -0.18232821E-05 -0.17530705E-05 -0.16729939E-05 -0.15837289E-05
 -0.14859980E-05 -0.13805642E-05 -0.12682257E-05 -0.11498098E-05 -0.10261678E-05
 -0.89816904E-06 -0.76669493E-06 -0.63263361E-06 -0.49687403E-06 -0.36030051E-06
 -0.22378719E-06 -0.88192832E-07  0.45644338E-07  0.17691149E-06  0.30482585E-06
  0.42863905E-06  0.54764124E-06  0.66116487E-06  0.76858812E-06  0.86933801E-06
  0.96289316E-06  0.10487862E-05  0.11266056E-05  0.11959976E-05  0.12566673E-05
  0.13083793E-05  0.13509585E-05  0.13842899E-05  0.14083187E-05  0.14230490E-05
  0.14285435E-05  0.14249216E-05  0.14123579E-05  0.13910801E-05  0.13613670E-05
  0.13235455E-05  0.12779879E-05  0.12251090E-05  0.11653624E-05  0.10992375E-05
  0.10272555E-05  0.94996587E-06  0.86794215E-06  0.78177822E-06  0.69208417E-06
  0.59948222E-06  0.50460263E-06  0.40807963E-06  0.31054740E-06  0.21263612E-06
  0.11496805E-06  0.18153840E-07 -0.77211168E-07 -0.17055036E-06 -0.26130917E-06
 -0.34895818E-06 -0.43299604E-06 -0.51295212E-06 -0.58838898E-06 -0.65890453E-06
 -0.72413404E-06 -0.78375174E-06 -0.83747228E-06 -0.88505188E-06 -0.92628911E-06
 -0.96102556E-06 -0.98914609E-06 -0.10105789E-05 -0.10252952E-05 -0.10333088E-05
 -0.10346753E-05 -0.10294912E-05 -0.10178924E-05 -0.10000529E-05 -0.97618320E-06
 -0.94652808E-06 -0.91136490E-06 -0.87100113E-06 -0.82577206E-06 -0.77603817E-06
 -0.72218259E-06 -0.66460827E-06 -0.60373520E-06 -0.53999748E-06 -0.47384043E-06
 -0.40571761E-06 -0.33608784E-06 -0.26541229E-06 -0.19415154E-06 -0.12276271E-06
 -0.51696669E-07  0.18604710E-07  0.87711141E-07  0.15520646E-06  0.22069098E-06
  0.28378377E-06  0.34412473E-06  0.40137651E-06  0.45522629E-06  0.50538735E-06
  0.55160045E-06  0.59363507E-06  0.63129035E-06  0.66439597E-06  0.69281268E-06
  0.71643273E-06  0.73518009E-06  0.74901039E-06  0.75791076E-06  0.76189942E-06
  0.76102509E-06  0.75536626E-06  0.74503019E-06  0.73015187E-06  0.71089272E-06
  0.68743922E-06  0.66000132E-06  0.62881083E-06  0.59411960E-06  0.55619768E-06
  0.51533136E-06  0.47182111E-06  0.42597951E-06  0.37812914E-06  0.32860037E-06
  0.27772922E-06  0.22585517E-06  0.17331894E-06  0.12046043E-06  0.67616530E-07
  0.15119098E-07 -0.36707047E-07 -0.87546055E-07 -0.13709288E-06 -0.18505504E-06
 -0.23115424E-06 -0.27512793E-06 -0.31673069E-06 -0.35573555E-06 -0.39193508E-06
 -0.42514247E-06 -0.45519235E-06 -0.48194153E-06 -0.50526957E-06 -0.52507921E-06
 -0.54129663E-06 -0.55387160E-06 -0.56277741E-06 -0.56801074E-06 -0.56959132E-06
 -0.56756149E-06 -0.56198559E-06 -0.55294926E-06 -0.54055862E-06 -0.52493927E-06
 -0.50623525E-06 -0.48460787E-06 -0.46023448E-06 -0.43330710E-06 -0.40403103E-06
 -0.37262338E-06 -0.33931154E-06 -0.30433161E-06 -0.26792682E-06 -0.23034587E-06
 -0.19184136E-06 -0.15266811E-06 -0.11308152E-06 -0.73336039E-07 -0.33683517E-07
  0.56282985E-08  0.44357258E-07  0.82268248E-07  0.11913456E-06  0.15473919E-06
  0.18887605E-06  0.22135113E-06  0.25198351E-06  0.28060632E-06  0.30706762E-06
  0.33123107E-06  0.35297665E-06  0.37220111E-06  0.38881843E-06  0.40276012E-06
  0.41397538E-06  0.42243117E-06  0.42811222E-06  0.43102083E-06  0.43117665E-06
  0.42861629E-06  0.42339287E-06  0.41557549E-06  0.40524853E-06  0.39251095E-06
  0.37747547E-06  0.36026766E-06  0.34102500E-06  0.31989584E-06  0.29703835E-06
  0.27261938E-06  0.24681330E-06  0.21980084E-06  0.19176781E-06  0.16290394E-06
  0.13340160E-06  0.10345457E-06  0.73256824E-07  0.43001304E-07  0.12878723E-07
 -0.16923584E-07 -0.46222793E-07 -0.74841672E-07 -0.10260961E-06 -0.12936361E-06
 -0.15494917E-06 -0.17922117E-06 -0.20204467E-06 -0.22329554E-06 -0.24286118E-06
 -0.26064103E-06 -0.27654704E-06 -0.29050404E-06 -0.30245008E-06 -0.31233662E-06
 -0.32012864E-06 -0.32580471E-06 -0.32935694E-06 -0.33079082E-06 -0.33012506E-06
 -0.32739126E-06 -0.32263356E-06 -0.31590821E-06 -0.30728303E-06 -0.29683686E-06
 -0.28465893E-06 -0.27084814E-06 -0.25551235E-06 -0.23876754E-06 -0.22073704E-06
 -0.20155063E-06 -0.18134364E-06 -0.16025604E-06 -0.13843153E-06 -0.11601656E-06
 -0.93159377E-07 -0.70009120E-07 -0.46714828E-07 -0.23424536E-07 -0.28435297E-09
  0.22562421E-07  0.44976157E-07  0.66821721E-07  0.87969264E-07  0.10829496E-06
  0.12768171E-06  0.14601979E-06  0.16320742E-06  0.17915134E-06  0.19376723E-06
  0.20698019E-06  0.21872503E-06  0.22894657E-06  0.23759990E-06  0.24465045E-06
  0.25007417E-06  0.25385746E-06  0.25599718E-06  0.25650052E-06  0.25538483E-06
  0.25267737E-06  0.24841504E-06  0.24264399E-06  0.23541927E-06  0.22680433E-06
  0.21687052E-06  0.20569658E-06  0.19336804E-06  0.17997656E-06  0.16561936E-06
  0.15039847E-06  0.13442007E-06  0.11779379E-06  0.10063193E-06  0.83048777E-07
  0.65159827E-07  0.47081080E-07  0.28928292E-07  0.10816258E-07 -0.71418951E-08
 -0.24835391E-07 -0.42156471E-07 -0.59001028E-07 -0.75269214E-07 -0.90866009E-07
 -0.10570176E-06 -0.11969267E-06 -0.13276126E-06 -0.14483676E-06 -0.15585548E-06
 -0.16576113E-06 -0.17450507E-06 -0.18204652E-06 -0.18835272E-06 -0.19339903E-06
 -0.19716903E-06 -0.19965447E-06 -0.20085522E-06 -0.20077923E-06 -0.19944233E-06
 -0.19686805E-06 -0.19308740E-06 -0.18813856E-06 -0.18206656E-06 -0.17492293E-06
 atomic pseudo charge-density
  0.40000000E+01  0.39894900E+01  0.39582020E+01  0.39068475E+01  0.38365676E+01
  0.37488701E+01  0.36455522E+01  0.35286148E+01  0.34001764E+01  0.32623924E+01
  0.31173852E+01  0.29671861E+01  0.28136923E+01  0.26586361E+01  0.25035670E+01
  0.23498438E+01  0.21986345E+01  0.20509225E+01  0.19075176E+01  0.17690689E+01
  0.16360799E+01  0.15089238E+01  0.13878591E+01  0.12730444E+01  0.11645520E+01
  0.10623816E+01  0.96647127E+00  0.87670876E+00  0.79294050E+00  0.71498025E+00
  0.64261635E+00  0.57561818E+00  0.51374165E+00  0.45673396E+00  0.40433763E+00
  0.35629386E+00  0.31234537E+00  0.27223873E+00  0.23572619E+00  0.20256723E+00
  0.17252965E+00  0.14539051E+00  0.12093668E+00  0.98965284E-01  0.79283927E-01
  0.61710762E-01  0.46074455E-01  0.32214035E-01  0.19978673E-01  0.92273854E-02
 -0.17129956E-03 -0.83397205E-02 -0.15391484E-01 -0.21431884E-01 -0.26558327E-01
 -0.30860766E-01 -0.34422125E-01 -0.37318725E-01 -0.39620690E-01 -0.41392352E-01
 -0.42692633E-01 -0.43575414E-01 -0.44089892E-01 -0.44280910E-01 -0.44189276E-01
 -0.43852065E-01 -0.43302904E-01 -0.42572230E-01 -0.41687546E-01 -0.40673653E-01
 -0.39552863E-01 -0.38345209E-01 -0.37068626E-01 -0.35739132E-01 -0.34370988E-01
 -0.32976850E-01 -0.31567909E-01 -0.30154016E-01 -0.28743808E-01 -0.27344814E-01
 -0.25963555E-01 -0.24605642E-01 -0.23275860E-01 -0.21978245E-01 -0.20716161E-01
 -0.19492364E-01 -0.18309064E-01 -0.17167982E-01 -0.16070401E-01 -0.15017212E-01
 -0.14008961E-01 -0.13045883E-01 -0.12127944E-01 -0.11254869E-01 -0.10426176E-01
 -0.96411988E-02 -0.88991164E-02 -0.81989731E-02 -0.75396994E-02 -0.69201311E-02
 -0.63390254E-02 -0.57950769E-02 -0.52869307E-02 -0.48131950E-02 -0.43724521E-02
 -0.39632686E-02 -0.35842040E-02 -0.32338186E-02 -0.29106808E-02 -0.26133730E-02
 -0.23404976E-02 -0.20906808E-02 -0.18625780E-02 -0.16548763E-02 -0.14662983E-02
 -0.12956043E-02 -0.11415948E-02 -0.10031117E-02 -0.87904040E-03 -0.76831032E-03
 -0.66989595E-03 -0.58281726E-03 -0.50613997E-03 -0.43897557E-03 -0.38048116E-03
 -0.32985908E-03 -0.28635641E-03 -0.24926428E-03 -0.21791713E-03 -0.19169172E-03
 -0.17000618E-03 -0.15231889E-03 -0.13812728E-03 -0.12696662E-03 -0.11840867E-03
 -0.11206037E-03 -0.10756242E-03 -0.10458787E-03 -0.10284067E-03 -0.10205420E-03
 -0.10198982E-03 -0.10243540E-03 -0.10320381E-03 -0.10413150E-03 -0.10507701E-03
 -0.10591958E-03 -0.10655770E-03 -0.10690776E-03 -0.10690264E-03 -0.10649045E-03
 -0.10563321E-03 -0.10430558E-03 -0.10249369E-03 -0.10019394E-03 -0.97411911E-04
 -0.94161248E-04 -0.90462667E-04 -0.86342961E-04 -0.81834072E-04 -0.76972211E-04
 -0.71797037E-04 -0.66350872E-04 -0.60677984E-04 -0.54823910E-04 -0.48834832E-04
 -0.42757009E-04 -0.36636254E-04 -0.30517460E-04 -0.24444174E-04 -0.18458223E-04
 -0.12599380E-04 -0.69050721E-05 -0.14101426E-05  0.38533586E-05  0.88563377E-05
  0.13572784E-04  0.17979862E-04  0.22057967E-04  0.25790753E-04  0.29165127E-04
  0.32171219E-04  0.34802322E-04  0.37054812E-04  0.38928050E-04  0.40424254E-04
  0.41548366E-04  0.42307895E-04  0.42712754E-04  0.42775079E-04  0.42509045E-04
  0.41930673E-04  0.41057630E-04  0.39909026E-04  0.38505213E-04  0.36867577E-04
  0.35018338E-04  0.32980351E-04  0.30776904E-04  0.28431535E-04  0.25967843E-04
  0.23409313E-04  0.20779146E-04  0.18100103E-04  0.15394356E-04  0.12683347E-04
  0.99876640E-05  0.73269233E-05  0.47196682E-05  0.21832762E-05 -0.26611907E-06
 -0.26136953E-05 -0.48459956E-05 -0.69509705E-05 -0.89180088E-05 -0.10737956E-04
 -0.12403122E-04 -0.13907277E-04 -0.15245638E-04 -0.16414845E-04 -0.17412928E-04
 -0.18239265E-04 -0.18894534E-04 -0.19380651E-04 -0.19700711E-04 -0.19858916E-04
 -0.19860500E-04 -0.19711651E-04 -0.19419425E-04 -0.18991663E-04 -0.18436898E-04
 -0.17764271E-04 -0.16983436E-04 -0.16104469E-04 -0.15137778E-04 -0.14094017E-04
 -0.12983993E-04 -0.11818582E-04 -0.10608652E-04 -0.93649739E-05 -0.80981549E-05
 -0.68185622E-05 -0.55362575E-05 -0.42609349E-05 -0.30018635E-05 -0.17678359E-05
 -0.56712184E-06  0.59257268E-06  0.17041405E-05  0.27611027E-05  0.37576322E-05
  0.46885720E-05  0.55494475E-05  0.63364736E-05  0.70465565E-05  0.76772901E-05
  0.82269481E-05  0.86944707E-05  0.90794475E-05  0.93820958E-05  0.96032358E-05
  0.97442615E-05  0.98071090E-05  0.97942222E-05  0.97085152E-05  0.95533338E-05
  0.93324139E-05  0.90498402E-05  0.87100024E-05  0.83175518E-05  0.78773569E-05
  0.73944594E-05  0.68740306E-05  0.63213285E-05  0.57416551E-05  0.51403164E-05
  0.45225824E-05  0.38936495E-05  0.32586051E-05  0.26223937E-05  0.19897858E-05
  0.13653488E-05  0.75342093E-06  0.15808744E-06 -0.41684024E-06 -0.96784258E-06
 -0.14917073E-05 -0.19855417E-05 -0.24467825E-05 -0.28732025E-05 -0.32629145E-05
 -0.36143732E-05 -0.39263737E-05 -0.41980477E-05 -0.44288581E-05 -0.46185900E-05
 -0.47673410E-05 -0.48755085E-05 -0.49437760E-05 -0.49730972E-05 -0.49646791E-05
 -0.49199634E-05 -0.48406076E-05 -0.47284643E-05 -0.45855603E-05 -0.44140752E-05
 -0.42163194E-05 -0.39947125E-05 -0.37517607E-05 -0.34900354E-05 -0.32121516E-05
 -0.29207469E-05 -0.26184610E-05 -0.23079159E-05 -0.19916977E-05 -0.16723379E-05
 -0.13522973E-05 -0.10339502E-05 -0.71956995E-06 -0.41131587E-06 -0.11122164E-06
  0.17881514E-06  0.45704193E-06  0.72185874E-06  0.97182426E-06  0.12056605E-05
  0.14222563E-05  0.16206688E-05  0.18001246E-05  0.19600187E-05  0.20999125E-05
  0.22195310E-05  0.23187585E-05  0.23976331E-05  0.24563411E-05  0.24952091E-05
  0.25146972E-05  0.25153893E-05  0.24979852E-05  0.24632899E-05  0.24122043E-05
  0.23457144E-05  0.22648808E-05  0.21708280E-05  0.20647338E-05  0.19478179E-05
  0.18213320E-05  0.16865486E-05  0.15447514E-05  0.13972251E-05  0.12452456E-05
  0.10900716E-05  0.93293555E-06  0.77503563E-06  0.61752849E-06  0.46152234E-06
  0.30807068E-06  0.15816686E-06  0.12739167E-07 -0.12735334E-06 -0.26132429E-06
 -0.38846284E-06 -0.50813574E-06 -0.61978881E-06 -0.72294774E-06 -0.81721822E-06
 -0.90228552E-06 -0.97791349E-06 -0.10439430E-05 -0.11002897E-05 -0.11469420E-05
 -0.11839572E-05 -0.12114591E-05 -0.12296337E-05 -0.12387253E-05 -0.12390322E-05
 -0.12309023E-05 -0.12147287E-05 -0.11909441E-05 -0.11600169E-05 -0.11224455E-05
 -0.10787540E-05 -0.10294868E-05 -0.97520407E-06 -0.91647693E-06 -0.85388294E-06
 -0.78800162E-06 -0.71941025E-06 -0.64867984E-06 -0.57637137E-06 -0.50303225E-06
 -0.42919310E-06 -0.35536471E-06 -0.28203540E-06 -0.20966861E-06 -0.13870082E-06
 -0.69539753E-07 -0.25628666E-08  0.61883812E-07  0.12348661E-06  0.18196481E-06
  0.23707103E-06  0.28859129E-06  0.33634484E-06  0.38018381E-06  0.41999255E-06
  0.45568682E-06  0.48721284E-06  0.51454607E-06  0.53768993E-06  0.55667434E-06
  0.57155419E-06  0.58240765E-06  0.58933453E-06  0.59245441E-06  0.59190490E-06
  0.58783976E-06  0.58042708E-06  0.56984743E-06  0.55629204E-06  0.53996103E-06
  0.52106168E-06  0.49980673E-06  0.47641281E-06  0.45109886E-06  0.42408468E-06
  0.39558958E-06  0.36583111E-06  0.33502384E-06  0.30337829E-06  0.27109999E-06
  0.23838851E-06  0.20543674E-06  0.17243016E-06  0.13954628E-06  0.10695408E-06
  0.74813643E-07  0.43275801E-07  0.12481876E-07 -0.17436491E-07 -0.46357461E-07
 -0.74169037E-07 -0.10076906E-06 -0.12606516E-06 -0.14997463E-06 -0.17242430E-06
 -0.19335033E-06 -0.21269803E-06 -0.23042162E-06 -0.24648397E-06 -0.26085633E-06
 -0.27351806E-06 -0.28445634E-06 -0.29366587E-06 -0.30114861E-06 -0.30691344E-06
 -0.31097592E-06 -0.31335800E-06 -0.31408770E-06 -0.31319890E-06 -0.31073103E-06
 -0.30672883E-06 -0.30124210E-06 -0.29432543E-06 -0.28603799E-06 -0.27644327E-06
 -0.26560883E-06 -0.25360610E-06 -0.24051008E-06 -0.22639916E-06 -0.21135482E-06
 -0.19546140E-06 -0.17880584E-06 -0.16147739E-06 -0.14356734E-06 -0.12516871E-06
 -0.10637597E-06 -0.87284706E-07 -0.67991261E-07 -0.48592428E-07 -0.29185064E-07
 -0.98657277E-08  0.92697130E-08  0.28126473E-07  0.46611256E-07  0.64632668E-07
  0.82101638E-07  0.98931835E-07  0.11504010E-06  0.13034685E-06  0.14477652E-06
  0.15825794E-06  0.17072478E-06  0.18211587E-06  0.19237561E-06  0.20145433E-06
  0.20930856E-06  0.21590136E-06  0.22120257E-06  0.22518906E-06  0.22784490E-06
  0.22916153E-06  0.22913787E-06  0.22778040E-06  0.22510318E-06  0.22112780E-06
  0.21588339E-06  0.20940643E-06  0.20174063E-06  0.19293667E-06  0.18305201E-06
  0.17215053E-06  0.16030220E-06  0.14758265E-06  0.13407280E-06  0.11985829E-06
  0.10502906E-06  0.89678716E-07  0.73904010E-07  0.57804207E-07  0.41480468E-07
  0.25035199E-07  0.85713988E-08 -0.78080133E-08 -0.24000865E-07 -0.39906403E-07
 -0.55425954E-07 -0.70463581E-07 -0.84926717E-07 -0.98726783E-07 -0.11177978E-06
 -0.12400685E-06 -0.13533479E-06 -0.14569657E-06 -0.15503174E-06 -0.16328689E-06
 -0.17041591E-06 -0.17638040E-06 -0.18114982E-06 -0.18470175E-06 -0.18702198E-06
 -0.18810460E-06 -0.18795202E-06 -0.18657494E-06 -0.18399219E-06 -0.18023066E-06
 -0.17532499E-06 -0.16931734E-06 -0.16225709E-06 -0.15420042E-06 -0.14520987E-06
 -0.13535395E-06 -0.12470653E-06 -0.11334637E-06 -0.10135649E-06 -0.88823604E-07
 -0.75837439E-07 -0.62490119E-07 -0.48875489E-07 -0.35088437E-07 -0.21224221E-07
 -0.73777912E-08  0.63568809E-08  0.19887461E-07  0.33123893E-07  0.45979023E-07
  0.58369191E-07  0.70214800E-07  0.81440843E-07  0.91977404E-07  0.10176010E-06
  0.11073051E-06  0.11883650E-06  0.12603257E-06  0.13228010E-06  0.13754756E-06
  0.14181065E-06  0.14505242E-06  0.14726331E-06  0.14844111E-06  0.14859093E-06
  0.14772507E-06  0.14586285E-06  0.14303037E-06  0.13926029E-06  0.13459145E-06
  0.12906857E-06  0.12274182E-06  0.11566643E-06  0.10790217E-06  0.99512895E-07
  0.90566036E-07  0.81132037E-07  0.71283824E-07  0.61096233E-07  0.50645444E-07
  0.40008409E-07  0.29262279E-07  0.18483846E-07  0.77489827E-08 -0.28678905E-08
 -0.13294329E-07 -0.23460361E-07 -0.33298961E-07 -0.42746490E-07 -0.51743114E-07
 -0.60233174E-07 -0.68165529E-07 -0.75493860E-07 -0.82176926E-07 -0.88178787E-07
 -0.93468977E-07 -0.98022636E-07 -0.10182060E-06 -0.10484943E-06 -0.10710146E-06
 -0.10857468E-06 -0.10927271E-06 -0.10920466E-06 -0.10838495E-06 -0.10683314E-06
 -0.10457366E-06 -0.10163556E-06 -0.98052212E-07 -0.93860993E-07 -0.89102915E-07
 -0.83822274E-07 -0.78066253E-07 -0.71884526E-07 -0.65328843E-07 -0.58452612E-07
 -0.51310471E-07 -0.43957866E-07 -0.36450626E-07 -0.28844547E-07 -0.21194983E-07
 -0.13556449E-07 -0.59822376E-08  0.14759451E-08  0.87683264E-08  0.15847391E-07
  0.22668179E-07  0.29188565E-07  0.35369499E-07  0.41175231E-07  0.46573494E-07
  0.51535668E-07  0.56036902E-07  0.60056215E-07  0.63576554E-07  0.66584835E-07
  0.69071940E-07  0.71032692E-07  0.72465798E-07  0.73373762E-07  0.73762781E-07
  0.73642599E-07  0.73026354E-07  0.71930396E-07  0.70374081E-07  0.68379558E-07
  0.65971530E-07  0.63177010E-07  0.60025060E-07  0.56546522E-07  0.52773748E-07
  0.48740322E-07  0.44480775E-07  0.40030312E-07  0.35424531E-07  0.30699156E-07
  0.25889764E-07  0.21031537E-07  0.16159009E-07  0.11305837E-07  0.65045755E-08
  0.17864747E-08 -0.28187116E-08 -0.72828982E-08 -0.11579823E-07 -0.15685184E-07
 -0.19576754E-07 -0.23234482E-07 -0.26640569E-07 -0.29779525E-07 -0.32638210E-07
 -0.35205853E-07 -0.37474053E-07 -0.39436762E-07 -0.41090248E-07 -0.42433048E-07
 -0.43465898E-07 -0.44191654E-07 -0.44615193E-07 -0.44743313E-07 -0.44584610E-07
 -0.44149350E-07 -0.43449338E-07 -0.42497775E-07 -0.41309105E-07 -0.39898868E-07
 -0.38283548E-07 -0.36480410E-07 -0.34507352E-07 -0.32382746E-07 -0.30125288E-07
 -0.27753852E-07 -0.25287344E-07 -0.22744566E-07 -0.20144087E-07 -0.17504118E-07
 -0.14842395E-07 -0.12176079E-07 -0.95216549E-08 -0.68948449E-08 -0.43105330E-08
 -0.17826977E-08  0.67564447E-09  0.30524844E-08  0.53368566E-08  0.75188641E-08
  0.95896949E-08  0.11541628E-07  0.13368031E-07  0.15063349E-07  0.16623084E-07
  0.18043771E-07  0.19322942E-07  0.20459089E-07  0.21451615E-07  0.22300792E-07
  0.23007700E-07  0.23574176E-07  0.24002749E-07  0.24296588E-07  0.24459433E-07
  0.24495533E-07  0.24409591E-07  0.24206695E-07  0.23892262E-07  0.23471983E-07
  0.22951762E-07  0.22337667E-07  0.21635884E-07  0.20852664E-07  0.19994287E-07
  0.19067022E-07  0.18077093E-07  0.17030650E-07  0.15933740E-07  0.14792291E-07
  0.13612090E-07  0.12398773E-07  0.11157809E-07  0.98945025E-08  0.86139808E-08
  0.73212005E-08  0.60209467E-08  0.47178386E-08  0.34163358E-08  0.21207462E-08
  0.83523555E-09 -0.43616260E-09 -0.16895364E-08 -0.29210851E-08 -0.41271087E-08
 -0.53039984E-08 -0.64482281E-08 -0.75563465E-08 -0.86249715E-08 -0.96507858E-08
 -0.10630535E-07 -0.11561025E-07 -0.12439130E-07 -0.13261788E-07 -0.14026016E-07
 -0.14728912E-07 -0.15367671E-07 -0.15939596E-07 -0.16442113E-07 -0.16872790E-07
 -0.17229354E-07 -0.17509713E-07 -0.17711979E-07 -0.17834487E-07 -0.17875819E-07
 -0.17834832E-07 -0.17710675E-07 -0.17502818E-07 -0.17211070E-07 -0.16835604E-07
 -0.16376972E-07 -0.15836130E-07 -0.15214447E-07 -0.14513725E-07 -0.13736202E-07
 -0.12884569E-07 -0.11961967E-07 -0.10971991E-07 -0.99186893E-08 -0.88065540E-08
 -0.76405118E-08 -0.64259101E-08 -0.51684985E-08 -0.38744064E-08 -0.25501169E-08
 -0.12024370E-08  0.16153688E-09  0.15344557E-08  0.29087587E-08  0.42767170E-08
  0.56304798E-08  0.69621237E-08  0.82637035E-08  0.95273052E-08  0.10745100E-07
  0.11909398E-07  0.13012707E-07  0.14047782E-07  0.15007686E-07  0.15885841E-07
  0.16676079E-07  0.17372696E-07  0.17970499E-07  0.18464847E-07  0.18851702E-07
  0.19127658E-07  0.19289981E-07  0.19336640E-07  0.19266328E-07  0.19078485E-07
  0.18773313E-07  0.18351784E-07  0.17815647E-07  0.17167424E-07  0.16410404E-07
  0.15548628E-07  0.14586872E-07  0.13530621E-07  0.12386036E-07  0.11159926E-07
  0.98596966E-08  0.84933135E-08  0.70692460E-08  0.55964140E-08  0.40841294E-08
  0.25420335E-08  0.98003243E-09 -0.59177109E-09 -0.21631473E-08 -0.37238108E-08
 -0.52634929E-08 -0.67720137E-08 -0.82393551E-08 -0.96557318E-08 -0.11011662E-07
 -0.12298036E-07 -0.13506184E-07 -0.14627935E-07 -0.15655682E-07 -0.16582436E-07
 -0.17401876E-07 -0.18108398E-07 -0.18697157E-07 -0.19164104E-07 -0.19506014E-07
 -0.19720516E-07 -0.19806107E-07 -0.19762166E-07 -0.19588960E-07 -0.19287646E-07
 -0.18860259E-07 -0.18309704E-07 -0.17639732E-07 -0.16854917E-07 -0.15960622E-07
 -0.14962964E-07 -0.13868765E-07 -0.12685513E-07 -0.11421300E-07 -0.10084769E-07
 -0.86850511E-08 -0.72317011E-08 -0.57346286E-08 -0.42040280E-08 -0.26503060E-08
 -0.10840075E-08  0.48425928E-09  0.20438982E-08  0.35844000E-08  0.50954169E-08
  0.65668346E-08  0.79888435E-08  0.93520070E-08  0.10647327E-07  0.11866307E-07
  0.13001010E-07  0.14044112E-07  0.14988951E-07  0.15829574E-07  0.16560771E-07
  0.17178115E-07  0.17677984E-07  0.18057587E-07  0.18314975E-07  0.18449058E-07
  0.18459598E-07  0.18347214E-07  0.18113370E-07  0.17760360E-07  0.17291286E-07
  0.16710033E-07  0.16021236E-07  0.15230242E-07  0.14343068E-07  0.13366354E-07
  0.12307312E-07  0.11173672E-07  0.99736232E-08  0.87157545E-08  0.74089892E-08
  0.60625206E-08  0.46857457E-08  0.32881972E-08  0.18794762E-08  0.46918430E-09
 -0.93314355E-09 -0.23181056E-08 -0.36764979E-08 -0.49993772E-08 -0.62781212E-08
 -0.75044852E-08 -0.86706566E-08 -0.97693052E-08 -0.10793630E-07 -0.11737403E-07
 -0.12595003E-07 -0.13361457E-07 -0.14032458E-07 -0.14604397E-07 -0.15074376E-07
 -0.15440222E-07 -0.15700496E-07 -0.15854493E-07 -0.15902242E-07 -0.15844495E-07
 -0.15682716E-07 -0.15419062E-07 -0.15056359E-07 -0.14598075E-07 -0.14048292E-07
 -0.13411668E-07 -0.12693396E-07 -0.11899166E-07 -0.11035117E-07 -0.10107790E-07
 -0.91240747E-08 -0.80911627E-08 -0.70164909E-08 -0.59076884E-08 -0.47725214E-08
 -0.36188374E-08 -0.24545102E-08 -0.12873853E-08 -0.12522678E-09  0.10243349E-08
  0.21538530E-08  0.32561128E-08  0.43241777E-08  0.53514335E-08  0.63316286E-08
  0.72589114E-08  0.81278647E-08  0.89335351E-08  0.96714604E-08  0.10337692E-07
  0.10928815E-07  0.11441961E-07  0.11874825E-07  0.12225664E-07  0.12493308E-07
  0.12677152E-07  0.12777157E-07  0.12793835E-07  0.12728243E-07  0.12581963E-07
  0.12357085E-07  0.12056185E-07  0.11682297E-07  0.11238888E-07  0.10729825E-07
  0.10159343E-07  0.95320149E-08  0.88527073E-08  0.81265507E-08  0.73588972E-08
  0.65552820E-08  0.57213827E-08  0.48629795E-08  0.39859151E-08  0.30960556E-08
   25.1333556480997      T
 Non local Part
           0           2  0.809018704071853     
   6.64147061569650        8.75060766577616        8.75060766577616     
   11.5256250087982     
 Reciprocal Space Part
  0.35673024E+02  0.35300975E+02  0.34187891E+02  0.32342969E+02  0.29781539E+02
  0.26525068E+02  0.22601151E+02  0.18043493E+02  0.12891857E+02  0.71919796E+01
  0.99544169E+00 -0.56405267E+01 -0.12653309E+02 -0.19975249E+02 -0.27534082E+02
 -0.35253471E+02 -0.43053640E+02 -0.50852104E+02 -0.58564504E+02 -0.66105539E+02
 -0.73389971E+02 -0.80333712E+02 -0.86854960E+02 -0.92875371E+02 -0.98321250E+02
 -0.10312473E+03 -0.10722490E+03 -0.11056890E+03 -0.11311292E+03 -0.11482305E+03
 -0.11567603E+03 -0.11565984E+03 -0.11477409E+03 -0.11303021E+03 -0.11045146E+03
 -0.10707271E+03 -0.10294000E+03 -0.98109876E+02 -0.92648565E+02 -0.86630907E+02
 -0.80139141E+02 -0.73261533E+02 -0.66090881E+02 -0.58722929E+02 -0.51254709E+02
 -0.43782871E+02 -0.36402011E+02 -0.29203050E+02 -0.22271689E+02 -0.15686982E+02
 -0.95200463E+01 -0.38329536E+01  0.13221936E+01  0.59039664E+01  0.98820882E+01
  0.13237678E+02  0.15963259E+02  0.18062524E+02  0.19549889E+02  0.20449822E+02
  0.20795986E+02  0.20630211E+02  0.20001326E+02  0.18963872E+02  0.17576747E+02
  0.15901789E+02  0.14002360E+02  0.11941941E+02  0.97827900E+01  0.75846703E+01
  0.54037004E+01  0.32913316E+01  0.12934806E+01 -0.55016896E+00 -0.22066858E+01
 -0.36502260E+01 -0.48621821E+01 -0.58311508E+01 -0.65527286E+01 -0.70291465E+01
 -0.72687617E+01 -0.72854257E+01 -0.70977500E+01 -0.67282941E+01 -0.62027004E+01
 -0.55488012E+01 -0.47957236E+01 -0.39730149E+01 -0.31098122E+01 -0.22340745E+01
 -0.13718974E+01 -0.54692152E+00  0.22015167E+00  0.91193078E+00  0.15145877E+01
  0.20179927E+01  0.24157349E+01  0.27050337E+01  0.28865508E+01  0.29641137E+01
 Real Space Part
 -0.17810705E+04 -0.17800710E+04 -0.17770736E+04 -0.17720814E+04 -0.17650997E+04
 -0.17561358E+04 -0.17451993E+04 -0.17323017E+04 -0.17174568E+04 -0.17006804E+04
 -0.16819906E+04 -0.16614075E+04 -0.16389537E+04 -0.16146537E+04 -0.15885347E+04
 -0.15606261E+04 -0.15309597E+04 -0.14995701E+04 -0.14664944E+04 -0.14317725E+04
 -0.13954473E+04 -0.13575649E+04 -0.13181745E+04 -0.12773289E+04 -0.12350842E+04
 -0.11915007E+04 -0.11466425E+04 -0.11005781E+04 -0.10533803E+04 -0.10051266E+04
 -0.95589940E+03 -0.90578602E+03 -0.85487908E+03 -0.80327656E+03 -0.75108191E+03
 -0.69840422E+03 -0.64535824E+03 -0.59206446E+03 -0.53864905E+03 -0.48524386E+03
 -0.43198628E+03 -0.37901906E+03 -0.32649010E+03 -0.27455215E+03 -0.22336243E+03
 -0.17308219E+03 -0.12387615E+03 -0.75911935E+02 -0.29359341E+02  0.15610436E+02
  0.58825684E+02  0.10011513E+03  0.13930898E+03  0.17624007E+03  0.21074507E+03
  0.24266574E+03  0.27185034E+03  0.29815495E+03  0.32144502E+03  0.34159674E+03
  0.35849866E+03  0.37205307E+03  0.38217756E+03  0.38880644E+03  0.39189209E+03
  0.39140630E+03  0.38734139E+03  0.37971132E+03  0.36855255E+03  0.35392475E+03
  0.33591128E+03  0.31461949E+03  0.29018073E+03  0.26275008E+03  0.23250596E+03
  0.19964986E+03  0.16439876E+03  0.12690104E+03  0.87156862E+02  0.59182296E+02
  0.44271643E+02  0.29005121E+02  0.13897646E+02 -0.68913937E+00 -0.14500503E+02
 -0.27287699E+02 -0.38803943E+02 -0.48809637E+02 -0.57074430E+02 -0.63379750E+02
 -0.67521095E+02 -0.69309996E+02 -0.68575851E+02 -0.65167610E+02 -0.58957620E+02
 -0.49826941E+02 -0.37681807E+02 -0.22859048E+02 -0.29432209E+01  0.00000000E+00
 Reciprocal Space Part
 -0.22652168E+02 -0.22380564E+02 -0.21567988E+02 -0.20221161E+02 -0.18351283E+02
 -0.15974044E+02 -0.13109624E+02 -0.97826757E+01 -0.60223016E+01 -0.18619951E+01
  0.26604494E+01  0.75030719E+01  0.12619934E+02  0.17961368E+02  0.23474290E+02
  0.29102590E+02  0.34787596E+02  0.40468608E+02  0.46083518E+02  0.51569487E+02
  0.56863703E+02  0.61904172E+02  0.66630568E+02  0.70985103E+02  0.74913408E+02
  0.78365410E+02  0.81296182E+02  0.83666748E+02  0.85444820E+02  0.86605458E+02
  0.87131614E+02  0.87014575E+02  0.86254250E+02  0.84859334E+02  0.82847299E+02
  0.80244236E+02  0.77084531E+02  0.73410386E+02  0.69271179E+02  0.64722691E+02
  0.59826194E+02  0.54647432E+02  0.49255506E+02  0.43721694E+02  0.38118214E+02
  0.32516981E+02  0.26988360E+02  0.21599955E+02  0.16415466E+02  0.11493616E+02
  0.68871940E+01  0.26422303E+01 -0.12026934E+01 -0.46169667E+01 -0.75783065E+01
 -0.10072937E+02 -0.12095591E+02 -0.13649339E+02 -0.14745245E+02 -0.15401872E+02
 -0.15644632E+02 -0.15505023E+02 -0.15019749E+02 -0.14229764E+02 -0.13179249E+02
 -0.11914561E+02 -0.10483170E+02 -0.89326126E+01 -0.73094828E+01 -0.56584886E+01
 -0.40215898E+01 -0.24372354E+01 -0.93971757E+00  0.44134967E+00  0.16814163E+01
  0.27612448E+01  0.36670190E+01  0.43903182E+01  0.49279614E+01  0.52817321E+01
  0.54579957E+01  0.54672251E+01  0.53234490E+01  0.50436429E+01  0.46470809E+01
  0.41546657E+01  0.35882586E+01  0.29700241E+01  0.23218081E+01  0.16645637E+01
  0.10178381E+01  0.39933054E+00 -0.17546938E+00 -0.69355860E+00 -0.11446090E+01
 -0.15210674E+01 -0.18181697E+01 -0.20338733E+01 -0.21687153E+01 -0.22256039E+01
 Real Space Part
  0.13380756E+04  0.13373358E+04  0.13351170E+04  0.13314215E+04  0.13262528E+04
  0.13196160E+04  0.13115176E+04  0.13019656E+04  0.12909693E+04  0.12785397E+04
  0.12646894E+04  0.12494321E+04  0.12327837E+04  0.12147611E+04  0.11953834E+04
  0.11746711E+04  0.11526467E+04  0.11293345E+04  0.11047609E+04  0.10789541E+04
  0.10519448E+04  0.10237661E+04  0.99445313E+03  0.96404408E+03  0.93257968E+03
  0.90010360E+03  0.86666259E+03  0.83230666E+03  0.79708918E+03  0.76106712E+03
  0.72430114E+03  0.68685577E+03  0.64879953E+03  0.61020508E+03  0.57114928E+03
  0.53171333E+03  0.49198276E+03  0.45204751E+03  0.41200190E+03  0.37194462E+03
  0.33197859E+03  0.29221089E+03  0.25275257E+03  0.21371841E+03  0.17522664E+03
  0.13739862E+03  0.10035844E+03  0.64232440E+02  0.29148680E+02 -0.47636269E+01
 -0.37374797E+02 -0.68555391E+02 -0.98177011E+02 -0.12611315E+03 -0.15224012E+03
 -0.17643798E+03 -0.19859161E+03 -0.21859175E+03 -0.23633607E+03 -0.25173032E+03
 -0.26468946E+03 -0.27513878E+03 -0.28301504E+03 -0.28826751E+03 -0.29085910E+03
 -0.29076724E+03 -0.28798485E+03 -0.28252111E+03 -0.27440213E+03 -0.26367152E+03
 -0.25039071E+03 -0.23463925E+03 -0.21651476E+03 -0.19613277E+03 -0.17362643E+03
 -0.14914631E+03 -0.12285473E+03 -0.94862862E+02 -0.65171132E+02 -0.44263828E+02
 -0.33119072E+02 -0.21702925E+02 -0.10400939E+02  0.51584918E+00  0.10856251E+02
  0.20433452E+02  0.29062017E+02  0.36561812E+02  0.42759562E+02  0.47490760E+02
  0.50601400E+02  0.51949458E+02  0.51406278E+02  0.48857853E+02  0.44207716E+02
  0.37365937E+02  0.28261481E+02  0.17146376E+02  0.22078540E+01  0.00000000E+00
 Non local Part
           1           2  0.809018704071853     
  -1.25459431793475        2.49934797684719        2.49934797684719     
  -6.92024382817034     
 Reciprocal Space Part
  0.00000000E+00  0.58012143E+00  0.11501102E+01  0.17000290E+01  0.22203268E+01
  0.27020214E+01  0.31368709E+01  0.35175277E+01  0.38376752E+01  0.40921416E+01
  0.42769903E+01  0.43895839E+01  0.44286217E+01  0.43941491E+01  0.42875405E+01
  0.41114539E+01  0.38697615E+01  0.35674552E+01  0.32105320E+01  0.28058598E+01
  0.23610281E+01  0.18841869E+01  0.13838772E+01  0.86885653E+00  0.34792451E+00
 -0.17024888E+00 -0.67728829E+00 -0.11652677E+01 -0.16268519E+01 -0.20554220E+01
 -0.24451824E+01 -0.27912476E+01 -0.30897079E+01 -0.33376718E+01 -0.35332864E+01
 -0.36757355E+01 -0.37652149E+01 -0.38028888E+01 -0.37908257E+01 -0.37319189E+01
 -0.36297914E+01 -0.34886898E+01 -0.33133689E+01 -0.31089700E+01 -0.28808962E+01
 -0.26346881E+01 -0.23759012E+01 -0.21099893E+01 -0.18421958E+01 -0.15774544E+01
 -0.13203019E+01 -0.10748047E+01 -0.84449921E+00 -0.63234735E+00 -0.44070810E+00
 -0.27132386E+00 -0.12532214E+00 -0.32312103E-02  0.94991000E-01  0.16991640E+00
  0.22259609E+00  0.25450133E+00  0.26745814E+00  0.26357737E+00  0.24518230E+00
  0.21473567E+00  0.17476809E+00  0.12780942E+00  0.76324852E-01  0.22656906E-01
 -0.31025405E-01 -0.82769423E-01 -0.13087304E+00 -0.17390992E+00 -0.21074552E+00
 -0.24054426E+00 -0.26276801E+00 -0.27716654E+00 -0.28376085E+00 -0.28282004E+00
 -0.27483302E+00 -0.26047599E+00 -0.24057705E+00 -0.21607892E+00 -0.18800118E+00
 -0.15740294E+00 -0.12534711E+00 -0.92867149E-01 -0.60937076E-01 -0.30445471E-01
 -0.21739016E-02  0.23219840E-01  0.45213529E-01  0.63427285E-01  0.77625482E-01
  0.87714030E-01  0.93733442E-01  0.95848151E-01  0.94332667E-01  0.89555201E-01
 Real Space Part
  0.00000000E+00 -0.27845427E+01 -0.55507472E+01 -0.82804813E+01 -0.10956021E+02
 -0.13560245E+02 -0.16076823E+02 -0.18490386E+02 -0.20786682E+02 -0.22952719E+02
 -0.24976879E+02 -0.26849017E+02 -0.28560536E+02 -0.30104437E+02 -0.31475347E+02
 -0.32669524E+02 -0.33684836E+02 -0.34520725E+02 -0.35178145E+02 -0.35659482E+02
 -0.35968467E+02 -0.36110057E+02 -0.36090324E+02 -0.35916323E+02 -0.35595954E+02
 -0.35137823E+02 -0.34551101E+02 -0.33845383E+02 -0.33030547E+02 -0.32116621E+02
 -0.31113661E+02 -0.30031624E+02 -0.28880267E+02 -0.27669046E+02 -0.26407031E+02
 -0.25102834E+02 -0.23764547E+02 -0.22399701E+02 -0.21015228E+02 -0.19617447E+02
 -0.18212054E+02 -0.16804128E+02 -0.15398151E+02 -0.13998037E+02 -0.12607166E+02
 -0.11228434E+02 -0.98643076E+01 -0.85168792E+01 -0.71879367E+01 -0.58790277E+01
 -0.45915304E+01 -0.33267220E+01 -0.20858476E+01 -0.87018546E+00  0.31889190E+00
  0.14798612E+01  0.26109992E+01  0.37103415E+01  0.47756496E+01  0.58043885E+01
  0.67937141E+01  0.77404725E+01  0.86412110E+01  0.94922002E+01  0.10289469E+02
  0.11028852E+02  0.11706045E+02  0.12316678E+02  0.12856388E+02  0.13320913E+02
  0.13706185E+02  0.14008430E+02  0.14224277E+02  0.14350866E+02  0.14385958E+02
  0.14328043E+02  0.14176445E+02  0.13931423E+02  0.13594262E+02  0.13167350E+02
  0.12654257E+02  0.12059786E+02  0.11390009E+02  0.10652304E+02  0.98553494E+01
  0.90091221E+01  0.81248560E+01  0.72150055E+01  0.62931637E+01  0.53739861E+01
  0.44730813E+01  0.36068889E+01  0.27925530E+01  0.20477631E+01  0.13905980E+01
  0.83938824E+00  0.41250510E+00  0.12734221E+00  0.68991025E-02  0.00000000E+00
 Reciprocal Space Part
  0.00000000E+00  0.17585757E+00  0.34749514E+00  0.51077994E+00  0.66175174E+00
  0.79670440E+00  0.91226180E+00  0.10054466E+01  0.10737404E+01  0.11151335E+01
  0.11281643E+01  0.11119464E+01  0.10661834E+01  0.99117138E+00  0.88778850E+00
  0.75747289E+00  0.60218852E+00  0.42438063E+00  0.22692143E+00  0.13047569E-01
 -0.21370930E+00 -0.44959706E+00 -0.69072129E+00 -0.93312507E+00 -0.11728688E+01
 -0.14061082E+01 -0.16291688E+01 -0.18386157E+01 -0.20313163E+01 -0.22044959E+01
 -0.23557842E+01 -0.24832521E+01 -0.25854390E+01 -0.26613687E+01 -0.27105553E+01
 -0.27329985E+01 -0.27291684E+01 -0.26999817E+01 -0.26467685E+01 -0.25712319E+01
 -0.24754005E+01 -0.23615764E+01 -0.22322791E+01 -0.20901862E+01 -0.19380738E+01
 -0.17787568E+01 -0.16150309E+01 -0.14496175E+01 -0.12851123E+01 -0.11239395E+01
 -0.96831116E+00 -0.82019361E+00 -0.68128066E+00 -0.55297424E+00 -0.43637243E+00
 -0.33226491E+00 -0.24113561E+00 -0.16317208E+00 -0.98281031E-01 -0.46109462E-01
 -0.60704908E-02  0.22626925E-01  0.40945312E-01  0.49983992E-01  0.50943348E-01
  0.45088963E-01  0.33716537E-01  0.18118398E-01 -0.44763576E-03 -0.20786416E-01
 -0.41790091E-01 -0.62458795E-01 -0.81917111E-01 -0.99426136E-01 -0.11439111E+00
 -0.12636471E+00 -0.13504612E+00 -0.14027634E+00 -0.14202989E+00 -0.14040350E+00
 -0.13560237E+00 -0.12792426E+00 -0.11774235E+00 -0.10548715E+00 -0.91628142E-01
 -0.76655762E-01 -0.61064058E-01 -0.45334607E-01 -0.29922013E-01 -0.15241310E-01
 -0.16575205E-02  0.10522474E-01  0.21055670E-01  0.29766264E-01  0.36546633E-01
  0.41356100E-01  0.44217666E-01  0.45212951E-01  0.44475619E-01  0.42183586E-01
 Real Space Part
  0.00000000E+00 -0.22584117E+01 -0.45030118E+01 -0.67201336E+01 -0.88963977E+01
 -0.11018850E+02 -0.13075093E+02 -0.15053408E+02 -0.16942868E+02 -0.18733439E+02
 -0.20416064E+02 -0.21982736E+02 -0.23426558E+02 -0.24741781E+02 -0.25923832E+02
 -0.26969320E+02 -0.27876037E+02 -0.28642931E+02 -0.29270076E+02 -0.29758622E+02
 -0.30110742E+02 -0.30329555E+02 -0.30419058E+02 -0.30384034E+02 -0.30229968E+02
 -0.29962950E+02 -0.29589578E+02 -0.29116867E+02 -0.28552148E+02 -0.27902974E+02
 -0.27177033E+02 -0.26382059E+02 -0.25525752E+02 -0.24615704E+02 -0.23659331E+02
 -0.22663813E+02 -0.21636042E+02 -0.20582577E+02 -0.19509611E+02 -0.18422940E+02
 -0.17327947E+02 -0.16229588E+02 -0.15132390E+02 -0.14040455E+02 -0.12957466E+02
 -0.11886709E+02 -0.10831087E+02 -0.97931530E+01 -0.87751357E+01 -0.77789730E+01
 -0.68063480E+01 -0.58587253E+01 -0.49373887E+01 -0.40434784E+01 -0.31780271E+01
 -0.23419956E+01 -0.15363043E+01 -0.76186313E+00 -0.19596962E-01  0.68953306E+00
  0.13645128E+01  0.20042638E+01  0.26076373E+01  0.31734138E+01  0.37003094E+01
  0.41869867E+01  0.46320724E+01  0.50341809E+01  0.53919419E+01  0.57040341E+01
  0.59692232E+01  0.61864026E+01  0.63546383E+01  0.64732152E+01  0.65416849E+01
  0.65599141E+01  0.65281312E+01  0.64469719E+01  0.63175229E+01  0.61413588E+01
  0.59205774E+01  0.56578277E+01  0.53563295E+01  0.50198915E+01  0.46529116E+01
  0.42603812E+01  0.38478674E+01  0.34214996E+01  0.29879345E+01  0.25543235E+01
  0.21282640E+01  0.17177450E+01  0.13310897E+01  0.97688277E+00  0.66389818E+00
  0.40103575E+00  0.19722203E+00  0.60924737E-01  0.32993883E-02  0.00000000E+00
 PAW radial sets
         387  0.699084555240741     
(5E20.12)                                
 augmentation charges (non sperical)
 -0.610085078461E-01 -0.825288497502E-01 -0.286321348804E-01  0.837941172581E-01 -0.825288497502E-01
 -0.111642379860E+00 -0.379980343121E-01  0.111528043221E+00 -0.286321348804E-01 -0.379980343121E-01
  0.535065847904E-01 -0.104336069865E+00  0.837941172581E-01  0.111528043221E+00 -0.104336069865E+00
  0.206747784148E+00
 uccopancies in atom
  0.199999999999E+01  0.000000000000E+00  0.000000000000E+00  0.000000000000E+00  0.000000000000E+00
  0.000000000000E+00  0.000000000000E+00  0.000000000000E+00  0.000000000000E+00  0.000000000000E+00
  0.666666666191E+00  0.000000000000E+00  0.000000000000E+00  0.000000000000E+00  0.000000000000E+00
  0.000000000000E+00
 grid
  0.266163843696E-04  0.274818827895E-04  0.283755250589E-04  0.292982263456E-04  0.302509315762E-04
  0.312346164042E-04  0.322502882088E-04  0.332989871268E-04  0.343817871173E-04  0.354997970623E-04
  0.366541619016E-04  0.378460638057E-04  0.390767233863E-04  0.403474009463E-04  0.416593977706E-04
  0.430140574586E-04  0.444127673002E-04  0.458569596965E-04  0.473481136267E-04  0.488877561628E-04
  0.504774640331E-04  0.521188652376E-04  0.538136407145E-04  0.555635260619E-04  0.573703133154E-04
  0.592358527830E-04  0.611620549401E-04  0.631508923861E-04  0.652044018643E-04  0.673246863478E-04
  0.695139171933E-04  0.717743363644E-04  0.741082587279E-04  0.765180744243E-04  0.790062513153E-04
  0.815753375116E-04  0.842279639819E-04  0.869668472475E-04  0.897947921642E-04  0.927146947948E-04
  0.957295453747E-04  0.988424313742E-04  0.102056540661E-03  0.105375164763E-03  0.108801702242E-03
  0.112339662172E-03  0.115992667733E-03  0.119764459921E-03  0.123658901382E-03  0.127679980364E-03
  0.131831814803E-03  0.136118656540E-03  0.140544895676E-03  0.145115065067E-03  0.149833844965E-03
  0.154706067814E-03  0.159736723194E-03  0.164930962938E-03  0.170294106401E-03  0.175831645909E-03
  0.181549252388E-03  0.187452781165E-03  0.193548277971E-03  0.199841985127E-03  0.206340347939E-03
  0.213050021297E-03  0.219977876495E-03  0.227131008261E-03  0.234516742027E-03  0.242142641430E-03
  0.250016516057E-03  0.258146429445E-03  0.266540707334E-03  0.275207946198E-03  0.284157022049E-03
  0.293397099521E-03  0.302937641261E-03  0.312788417618E-03  0.322959516647E-03  0.333461354443E-03
  0.344304685805E-03  0.355500615252E-03  0.367060608395E-03  0.378996503676E-03  0.391320524495E-03
  0.404045291726E-03  0.417183836643E-03  0.430749614264E-03  0.444756517131E-03  0.459218889537E-03
  0.474151542213E-03  0.489569767503E-03  0.505489355015E-03  0.521926607798E-03  0.538898359036E-03
  0.556421989285E-03  0.574515444273E-03  0.593197253280E-03  0.612486548111E-03  0.632403082688E-03
  0.652967253285E-03  0.674200119407E-03  0.696123425367E-03  0.718759622544E-03  0.742131892384E-03
  0.766264170131E-03  0.791181169349E-03  0.816908407220E-03  0.843472230686E-03  0.870899843422E-03
  0.899219333701E-03  0.928459703155E-03  0.958650896478E-03  0.989823832089E-03  0.102201043380E-02
  0.105524366350E-02  0.108955755493E-02  0.112498724850E-02  0.116156902732E-02  0.119934035433E-02
  0.123833991067E-02  0.127860763528E-02  0.132018476584E-02  0.136311388097E-02  0.140743894383E-02
  0.145320534715E-02  0.150045995974E-02  0.154925117444E-02  0.159962895772E-02  0.165164490084E-02
  0.170535227266E-02  0.176080607424E-02  0.181806309510E-02  0.187718197144E-02  0.193822324615E-02
  0.200124943084E-02  0.206632506983E-02  0.213351680625E-02  0.220289345031E-02  0.227452604977E-02
  0.234848796266E-02  0.242485493244E-02  0.250370516557E-02  0.258511941158E-02  0.266918104576E-02
  0.275597615457E-02  0.284559362380E-02  0.293812522956E-02  0.303366573230E-02  0.313231297384E-02
  0.323416797759E-02  0.333933505196E-02  0.344792189722E-02  0.356003971581E-02  0.367580332615E-02
  0.379533128031E-02  0.391874598535E-02  0.404617382872E-02  0.417774530766E-02  0.431359516287E-02
  0.445386251646E-02  0.459869101447E-02  0.474822897393E-02  0.490262953478E-02  0.506205081668E-02
  0.522665608097E-02  0.539661389781E-02  0.557209831886E-02  0.575328905551E-02  0.594037166289E-02
  0.613353772995E-02  0.633298507563E-02  0.653891795142E-02  0.675154725060E-02  0.697109072414E-02
  0.719777320374E-02  0.743182683208E-02  0.767349130052E-02  0.792301409459E-02  0.818065074744E-02
  0.844666510152E-02  0.872132957877E-02  0.900492545962E-02  0.929774317102E-02  0.960008258391E-02
  0.991225332026E-02  0.102345750702E-01  0.105673779193E-01  0.109110026869E-01  0.112658012746E-01
  0.116321370274E-01  0.120103851049E-01  0.124009328662E-01  0.128041802665E-01  0.132205402662E-01
  0.136504392545E-01  0.140943174853E-01  0.145526295289E-01  0.150258447369E-01  0.155144477228E-01
  0.160189388589E-01  0.165398347883E-01  0.170776689537E-01  0.176329921445E-01  0.182063730601E-01
  0.187983988927E-01  0.194096759284E-01  0.200408301684E-01  0.206925079697E-01  0.213653767074E-01
  0.220601254578E-01  0.227774657044E-01  0.235181320663E-01  0.242828830506E-01  0.250725018290E-01
  0.258877970402E-01  0.267296036178E-01  0.275987836452E-01  0.284962272388E-01  0.294228534593E-01
  0.303796112527E-01  0.313674804228E-01  0.323874726339E-01  0.334406324470E-01  0.345280383900E-01
  0.356508040616E-01  0.368100792718E-01  0.380070512198E-01  0.392429457094E-01  0.405190284047E-01
  0.418366061258E-01  0.431970281875E-01  0.446016877807E-01  0.460520233998E-01  0.475495203150E-01
  0.490957120941E-01  0.506921821726E-01  0.523405654753E-01  0.540425500908E-01  0.557998790001E-01
  0.576143518615E-01  0.594878268538E-01  0.614222225791E-01  0.634195200277E-01  0.654817646066E-01
  0.676110682346E-01  0.698096115046E-01  0.720796459171E-01  0.744234961856E-01  0.768435626176E-01
  0.793423235727E-01  0.819223380004E-01  0.845862480609E-01  0.873367818310E-01  0.901767560975E-01
  0.931090792423E-01  0.961367542205E-01  0.992628816359E-01  0.102490662916E+00  0.105823403591E+00
  0.109264516679E+00  0.112817526180E+00  0.116486070686E+00  0.120273907107E+00  0.124184914520E+00
  0.128223098136E+00  0.132392593410E+00  0.136697670269E+00  0.141142737487E+00  0.145732347202E+00
  0.150471199575E+00  0.155364147606E+00  0.160416202100E+00  0.165632536802E+00  0.171018493697E+00
  0.176579588473E+00  0.182321516178E+00  0.188250157047E+00  0.194371582528E+00  0.200692061494E+00
  0.207218066668E+00  0.213956281250E+00  0.220913605761E+00  0.228097165108E+00  0.235514315885E+00
  0.243172653901E+00  0.251080021964E+00  0.259244517910E+00  0.267674502897E+00  0.276378609965E+00
  0.285365752880E+00  0.294645135264E+00  0.304226260013E+00  0.314118939037E+00  0.324333303303E+00
  0.334879813214E+00  0.345769269317E+00  0.357012823366E+00  0.368621989744E+00  0.380608657251E+00
  0.392985101282E+00  0.405763996398E+00  0.418958429304E+00  0.432581912251E+00  0.446648396878E+00
  0.461172288493E+00  0.476168460830E+00  0.491652271281E+00  0.507639576621E+00  0.524146749247E+00
  0.541190693946E+00  0.558788865208E+00  0.576959285097E+00  0.595720561711E+00  0.615091908236E+00
  0.635093162626E+00  0.655744807911E+00  0.677067993181E+00  0.699084555241E+00  0.721817040975E+00
  0.745288730434E+00  0.769523660679E+00  0.794546650398E+00  0.820383325317E+00  0.847060144451E+00
  0.874604427192E+00  0.903044381293E+00  0.932409131752E+00  0.962728750640E+00  0.994034287897E+00
  0.102635780313E+01  0.105973239844E+01  0.109419225232E+01  0.112977265469E+01  0.116651004299E+01
  0.120444203950E+01  0.124360748991E+01  0.128404650306E+01  0.132580049203E+01  0.136891221656E+01
  0.141342582683E+01  0.145938690865E+01  0.150684253020E+01  0.155584129017E+01  0.160643336757E+01
  0.165867057312E+01  0.171260640229E+01  0.176829609006E+01  0.182579666755E+01  0.188516702037E+01
  0.194646794896E+01  0.200976223081E+01  0.207511468481E+01  0.214259223759E+01  0.221226399204E+01
  0.228420129814E+01  0.235847782597E+01  0.243516964118E+01  0.251435528291E+01  0.259611584416E+01
  0.268053505490E+01  0.276769936777E+01  0.285769804664E+01  0.295062325803E+01  0.304657016548E+01
  0.314563702700E+01  0.324792529571E+01  0.335353972374E+01  0.346258846950E+01  0.357518320843E+01
  0.369143924737E+01  0.381147564268E+01  0.393541532212E+01  0.406338521073E+01  0.419551636088E+01
  0.433194408640E+01  0.447280810121E+01  0.461825266237E+01  0.476842671782E+01  0.492348405891E+01
  0.508358347792E+01  0.524888893063E+01  0.541956970428E+01  0.559580059089E+01  0.577776206629E+01
  0.596564047493E+01  0.615962822072E+01
 aepotential
  0.383328804076E+05  0.370762948344E+05  0.358217095976E+05  0.345726252882E+05  0.333330009801E+05
  0.321073100859E+05  0.308990027475E+05  0.297112579734E+05  0.285470185480E+05  0.274086534757E+05
  0.262983217747E+05  0.252177255157E+05  0.241682639899E+05  0.231510336720E+05  0.221668206654E+05
  0.212161523450E+05  0.202993089195E+05  0.194163512706E+05  0.185671453571E+05  0.177513823771E+05
  0.169686112716E+05  0.162182385991E+05  0.154995933650E+05  0.148118476947E+05  0.141542106924E+05
  0.135257328829E+05  0.129254549012E+05  0.123524491628E+05  0.118056441197E+05  0.112840588384E+05
  0.107867322799E+05  0.103126055590E+05  0.986067799936E+04  0.943003808334E+04  0.901968771335E+04
  0.862866725594E+04  0.825619406765E+04  0.790128698326E+04  0.756316280024E+04  0.724098179375E+04
  0.693401931363E+04  0.664146376933E+04  0.636265689571E+04  0.609691269687E+04  0.584355585206E+04
  0.560201130594E+04  0.537162896015E+04  0.515192505606E+04  0.494229805610E+04  0.474228363281E+04
  0.455140325769E+04  0.436917315736E+04  0.419518650353E+04  0.402901920288E+04  0.387029444363E+04
  0.371861679843E+04  0.357369980447E+04  0.343515531604E+04  0.330264392012E+04  0.317595847826E+04
  0.305476231086E+04  0.293879848658E+04  0.282781727187E+04  0.272155582268E+04  0.261982242199E+04
  0.252237467965E+04  0.242905308330E+04  0.233960505836E+04  0.225387269463E+04  0.217170272589E+04
  0.209290416947E+04  0.201733557851E+04  0.194484567833E+04  0.187528387113E+04  0.180853248493E+04
  0.174445352079E+04  0.168292896943E+04  0.162385135846E+04  0.156710537427E+04  0.151258783624E+04
  0.146020339252E+04  0.140985792646E+04  0.136146299958E+04  0.131493418458E+04  0.127019101775E+04
  0.122715672443E+04  0.118575962480E+04  0.114593099862E+04  0.110760396171E+04  0.107070651667E+04
  0.103520451183E+04  0.100101088459E+04  0.968091802877E+03  0.936381867802E+03  0.905845183464E+03
  0.876421028969E+03  0.848073384973E+03  0.820755931088E+03  0.794426431624E+03  0.769046414655E+03
  0.744579446659E+03  0.720989524679E+03  0.698240135630E+03  0.676301958222E+03  0.655139332074E+03
  0.634726249551E+03  0.615030754835E+03  0.596027584404E+03  0.577689131883E+03  0.559990127135E+03
  0.542906895649E+03  0.526416244883E+03  0.510495661724E+03  0.495123583751E+03  0.480280223531E+03
  0.465945613541E+03  0.452100833559E+03  0.438728114109E+03  0.425809982475E+03  0.413329790354E+03
  0.401271728896E+03  0.389620237479E+03  0.378360801376E+03  0.367478907923E+03  0.356961416298E+03
  0.346794990453E+03  0.336967464448E+03  0.327465172449E+03  0.318279061795E+03  0.309395547322E+03
  0.300805595705E+03  0.292497550174E+03  0.284462130405E+03  0.276689924398E+03  0.269170828502E+03
  0.261896959957E+03  0.254858820273E+03  0.248048717086E+03  0.241458664403E+03  0.235080585995E+03
  0.228907443808E+03  0.222931945973E+03  0.217147278061E+03  0.211546657772E+03  0.206123890067E+03
  0.200872609013E+03  0.195786939906E+03  0.190861088430E+03  0.186089538866E+03  0.181466841308E+03
  0.176987908270E+03  0.172647655838E+03  0.168441295856E+03  0.164364122488E+03  0.160411626224E+03
  0.156579452144E+03  0.152863354393E+03  0.149259278236E+03  0.145763250400E+03  0.142371469496E+03
  0.139080232904E+03  0.135885937598E+03  0.132785169440E+03  0.129774593464E+03  0.126850839457E+03
  0.124010930009E+03  0.121251702096E+03  0.118570267127E+03  0.115963708692E+03  0.113429322567E+03
  0.110964391233E+03  0.108566288318E+03  0.106232519107E+03  0.103960611342E+03  0.101748181283E+03
  0.995929544000E+02  0.974926385374E+02  0.954450836786E+02  0.934481682153E+02  0.914998227731E+02
  0.895980661822E+02  0.877409460661E+02  0.859265662312E+02  0.841530966237E+02  0.824187431453E+02
  0.807217668397E+02  0.790604709806E+02  0.774332032093E+02  0.758383570515E+02  0.742743659073E+02
  0.727397031261E+02  0.712328774177E+02  0.697524425804E+02  0.682969771870E+02  0.668651058824E+02
  0.654554792603E+02  0.640667833792E+02  0.626977361811E+02  0.613470840671E+02  0.600136053606E+02
  0.586961078333E+02  0.573934195701E+02  0.561044158555E+02  0.548279681501E+02  0.535630013651E+02
  0.523084550664E+02  0.510632893537E+02  0.498265006258E+02  0.485970926303E+02  0.473741113791E+02
  0.461566141511E+02  0.449436834936E+02  0.437344274477E+02  0.425279746080E+02  0.413234757930E+02
  0.401201100510E+02  0.389170674315E+02  0.377135731765E+02  0.365088662094E+02  0.353022121371E+02
  0.340928978788E+02  0.328802340596E+02  0.316635541436E+02  0.304422146074E+02  0.292155955188E+02
  0.279831025433E+02  0.267441625748E+02  0.254982293340E+02  0.242447812557E+02  0.229833209882E+02
  0.217133780960E+02  0.204345078153E+02  0.191462919597E+02  0.178483392299E+02  0.165402865084E+02
  0.152217979003E+02  0.138925669163E+02  0.125523146984E+02  0.112007935790E+02  0.983778478330E+01
  0.846310060664E+01  0.707658465253E+01  0.567811249650E+01  0.426759239333E+01  0.284496588089E+01
  0.141020946990E+01 -0.366652636038E-01 -0.149560960598E+01 -0.296653640043E+01 -0.444931861799E+01
 -0.594378617581E+01 -0.744972422562E+01 -0.896686921767E+01 -0.104949048103E+02 -0.120334571378E+02
 -0.135820885573E+02 -0.151402898688E+02 -0.167074716821E+02 -0.182829529802E+02 -0.198659478184E+02
 -0.214555494532E+02 -0.230507112270E+02 -0.246502241160E+02 -0.262526907866E+02 -0.278564955907E+02
 -0.294597710374E+02 -0.310603607581E+02 -0.326557801964E+02 -0.342431765206E+02 -0.358192903254E+02
 -0.373804228940E+02 -0.389224139660E+02 -0.404406364483E+02 -0.419300157762E+02 -0.433850825586E+02
 -0.448000675559E+02 -0.461690475413E+02 -0.474861492314E+02 -0.487458172385E+02 -0.499431493679E+02
 -0.510743076105E+02 -0.521370166218E+02 -0.531311805536E+02 -0.540596712709E+02 -0.549293631741E+02
 -0.557524765683E+02 -0.565481669054E+02 -0.573439201877E+02 -0.581754999681E+02 -0.590828863845E+02
 -0.600984576118E+02 -0.612246895190E+02 -0.624054074814E+02 -0.635079323312E+02 -0.643429504949E+02
 -0.647341329964E+02 -0.646074104177E+02 -0.640374463782E+02 -0.632091678036E+02 -0.623198219118E+02
 -0.614972752054E+02 -0.607833039597E+02 -0.601643930087E+02 -0.596083078232E+02 -0.590852923916E+02
 -0.585747946239E+02 -0.580649269373E+02 -0.575497821005E+02 -0.570268365480E+02 -0.564950807490E+02
 -0.559539031478E+02 -0.554025554700E+02 -0.548399926931E+02 -0.542649354782E+02 -0.536760012662E+02
 -0.530718627590E+02 -0.524513698152E+02 -0.518136366584E+02 -0.511580884872E+02 -0.504844864280E+02
 -0.497929153596E+02 -0.490837725865E+02 -0.483577386859E+02 -0.476157420048E+02 -0.468589260287E+02
 -0.460886089348E+02 -0.453062468303E+02 -0.445133911429E+02 -0.437116507593E+02 -0.429026500773E+02
 -0.420879861315E+02 -0.412691919596E+02 -0.404476909331E+02 -0.396247719317E+02 -0.388015521266E+02
 -0.379789658056E+02 -0.371577579970E+02 -0.363384972642E+02 -0.355216049809E+02 -0.347074009332E+02
 -0.338961613729E+02 -0.330881837015E+02 -0.322838503173E+02 -0.314836839549E+02 -0.306883864908E+02
 -0.298988653613E+02 -0.291162209872E+02 -0.283417366413E+02 -0.275768340325E+02 -0.268230227561E+02
 -0.260818408398E+02 -0.253547924009E+02 -0.246432867362E+02 -0.239485824283E+02 -0.232717393566E+02
 -0.226135808533E+02 -0.219746677937E+02 -0.213552858717E+02 -0.207554467100E+02 -0.201749026405E+02
 -0.196131739946E+02 -0.190695866871E+02 -0.185433169571E+02 -0.180334395474E+02 -0.175389754993E+02
 -0.170589361410E+02 -0.165923606379E+02 -0.161383454990E+02 -0.156960654681E+02 -0.152647861295E+02
 -0.148438692120E+02 -0.144327719526E+02 -0.140310420185E+02 -0.136383094263E+02 -0.132542767148E+02
 -0.128787083902E+02 -0.125114204025E+02 -0.121522701780E+02 -0.118011475320E+02 -0.114579666292E+02
 -0.111226590432E+02 -0.107951678898E+02 -0.104754429619E+02 -0.101634367651E+02 -0.985910134803E+01
 -0.956238582002E+01 -0.927323445724E+01
 core charge-density
  0.210201468504E-05  0.224075660865E-05  0.238865454703E-05  0.254631257969E-05  0.271437462578E-05
  0.289352706997E-05  0.308450156137E-05  0.328807799655E-05  0.350508769917E-05  0.373641680884E-05
  0.398300989302E-05  0.424587379676E-05  0.452608174576E-05  0.482477771943E-05  0.514318111173E-05
  0.548259169866E-05  0.584439493255E-05  0.623006758455E-05  0.664118375830E-05  0.707942129902E-05
  0.754656862406E-05  0.804453200246E-05  0.857534331313E-05  0.914116831281E-05  0.974431544755E-05
  0.103872452429E-04  0.110725803114E-04  0.118031160169E-04  0.125818318394E-04  0.134119034870E-04
  0.142967158011E-04  0.152398765106E-04  0.162452308880E-04  0.173168773664E-04  0.184591841821E-04
  0.196768071083E-04  0.209747083513E-04  0.223581766855E-04  0.238328489087E-04  0.254047327025E-04
  0.270802309904E-04  0.288661678914E-04  0.307698163727E-04  0.327989277127E-04  0.349617628907E-04
  0.372671260325E-04  0.397244000403E-04  0.423435845547E-04  0.451353363953E-04  0.481110126455E-04
  0.512827165500E-04  0.546633464086E-04  0.582666476625E-04  0.621072683763E-04  0.662008183409E-04
  0.705639320258E-04  0.752143356366E-04  0.801709185365E-04  0.854538093201E-04  0.910844568382E-04
  0.970857164856E-04  0.103481942106E-03  0.110299083866E-03  0.117564792478E-03  0.125308530201E-03
  0.133561689026E-03  0.142357716535E-03  0.151732249904E-03  0.161723258590E-03  0.172371196249E-03
  0.183719162469E-03  0.195813074966E-03  0.208701852883E-03  0.222437611932E-03  0.237075872101E-03
  0.252675778750E-03  0.269300337936E-03  0.287016666869E-03  0.305896260460E-03  0.326015274982E-03
  0.347454829922E-03  0.370301329168E-03  0.394646802758E-03  0.420589270471E-03  0.448233128653E-03
  0.477689561701E-03  0.509076979780E-03  0.542521484393E-03  0.578157363538E-03  0.616127618296E-03
  0.656584522829E-03  0.699690219758E-03  0.745617353275E-03  0.794549742109E-03  0.846683095013E-03
  0.902225771137E-03  0.961399588301E-03  0.102444068184E-02  0.109160041724E-02  0.116314635984E-02
  0.123936330490E-02  0.132055437184E-02  0.140704216640E-02  0.149917001484E-02  0.159730327436E-02
  0.170183072449E-02  0.181316604393E-02  0.193174937813E-02  0.205804900283E-02  0.219256308907E-02
  0.233582157576E-02  0.248838815581E-02  0.265086238248E-02  0.282388190278E-02  0.300812482511E-02
  0.320431222877E-02  0.341321082327E-02  0.363563576573E-02  0.387245364528E-02  0.412458564339E-02
  0.439301088000E-02  0.467876995521E-02  0.498296869724E-02  0.530678212746E-02  0.565145865399E-02
  0.601832450569E-02  0.640878841904E-02  0.682434659052E-02  0.726658790853E-02  0.773719947716E-02
  0.823797244864E-02  0.877080817630E-02  0.933772470611E-02  0.994086362061E-02  0.105824972520E-01
  0.112650362817E-01  0.119910377420E-01  0.127632134386E-01  0.135844388099E-01  0.144577622428E-01
  0.153864148621E-01  0.163738208108E-01  0.174236080418E-01  0.185396196362E-01  0.197259256691E-01
  0.209868356375E-01  0.223269114704E-01  0.237509811352E-01  0.252641528577E-01  0.268718299690E-01
  0.285797263952E-01  0.303938827986E-01  0.323206833829E-01  0.343668733704E-01  0.365395771561E-01
  0.388463171409E-01  0.412950332459E-01  0.438941031012E-01  0.466523629020E-01  0.495791289190E-01
  0.526842196442E-01  0.559779785470E-01  0.594712974124E-01  0.631756402168E-01  0.671030674994E-01
  0.712662611744E-01  0.756785497050E-01  0.803539335818E-01  0.853071109950E-01  0.905535036121E-01
  0.961092823309E-01  0.101991392883E+00  0.108217581132E+00  0.114806417888E+00  0.121777323063E+00
  0.129150588940E+00  0.136947402321E+00  0.145189865298E+00  0.153901014348E+00  0.163104837441E+00
  0.172826288801E+00  0.183091300956E+00  0.193926793631E+00  0.205360679068E+00  0.217421863244E+00
  0.230140242488E+00  0.243546694909E+00  0.257673066023E+00  0.272552147930E+00  0.288217651333E+00
  0.304704169661E+00  0.322047134501E+00  0.340282761509E+00  0.359447985920E+00  0.379580386758E+00
  0.400718098756E+00  0.422899711031E+00  0.446164151468E+00  0.470550555770E+00  0.496098120115E+00
  0.522845936321E+00  0.550832808457E+00  0.580097049822E+00  0.610676259199E+00  0.642607075470E+00
  0.675924909478E+00  0.710663652386E+00  0.746855359644E+00  0.784529909866E+00  0.823714638197E+00
  0.864433943583E+00  0.906708869968E+00  0.950556661364E+00  0.995990291126E+00  0.104301796610E+01
  0.109164260663E+01  0.114186130363E+01  0.119366475489E+01  0.124703668237E+01  0.130195323381E+01
  0.135838237157E+01  0.141628325300E+01  0.147560560673E+01  0.153628911031E+01  0.159826277524E+01
  0.166144434603E+01  0.172573972094E+01  0.179104240282E+01  0.185723298888E+01  0.192417870954E+01
  0.199173302681E+01  0.205973530356E+01  0.212801055565E+01  0.219636929929E+01  0.226460750673E+01
  0.233250668331E+01  0.239983407943E+01  0.246634305055E+01  0.253177357859E+01  0.259585296687E+01
  0.265829672079E+01  0.271880962466E+01  0.277708702402E+01  0.283281632102E+01  0.288567868816E+01
  0.293535100328E+01  0.298150800569E+01  0.302382467012E+01  0.306197879142E+01  0.309565376873E+01
  0.312454157399E+01  0.314834588406E+01  0.316678535175E+01  0.317959698546E+01  0.318653960182E+01
  0.318739731118E+01  0.318198299014E+01  0.317014169094E+01  0.315175393310E+01  0.312673881894E+01
  0.309505691139E+01  0.305671281059E+01  0.301175736450E+01  0.296028944882E+01  0.290245725317E+01
  0.283845901348E+01  0.276854313525E+01  0.269300765895E+01  0.261219902737E+01  0.252651012486E+01
  0.243637757120E+01  0.234227826665E+01  0.224472520121E+01  0.214426255840E+01  0.204146016301E+01
  0.193690734182E+01  0.183120628627E+01  0.172496502410E+01  0.161879013108E+01  0.151327931464E+01
  0.140901403128E+01  0.130655229510E+01  0.120642184097E+01  0.110911380351E+01  0.101507706531E+01
  0.924713415194E+00  0.838373638610E+00  0.756354633044E+00  0.678897593873E+00  0.606187236204E+00
  0.538351896201E+00  0.475464205711E+00  0.417541937039E+00  0.364548734625E+00  0.316394937835E+00
  0.272939426163E+00  0.233993808891E+00  0.199329712126E+00  0.168688507801E+00  0.141791603050E+00
  0.118349382675E+00  0.980680112101E-01  0.806544732036E-01  0.658206201563E-01  0.532867335828E-01
  0.427847430624E-01  0.340610365053E-01  0.268787587444E-01  0.210195270580E-01  0.162845404237E-01
  0.124951006491E-01  0.949259332511E-02  0.713799597409E-02  0.531099207142E-02  0.390877476465E-02
  0.284462447136E-02  0.204634105555E-02  0.145460472883E-02  0.102133087181E-02  0.708073371823E-03
  0.484519558958E-03  0.327108147341E-03  0.217790418137E-03  0.142944771955E-03  0.924461358421E-04
  0.588847724706E-04  0.369238866702E-04  0.227819974745E-04  0.138241719848E-04  0.824565667318E-05
  0.483190804996E-05  0.278022714905E-05  0.156986819816E-05  0.869385578152E-06  0.471916061192E-06
  0.250927600539E-06  0.130611975426E-06  0.665087883488E-07  0.331083796014E-07  0.161009521940E-07
  0.764367183337E-08  0.353965782606E-08  0.159768325477E-08  0.702329008374E-09  0.300434573515E-09
  0.124952631311E-09  0.504825516273E-10  0.197942287197E-10  0.752531117071E-11  0.277122464384E-11
  0.987502501209E-12  0.340146596908E-12  0.113131008036E-12  0.362906131860E-13  0.112149279727E-13
  0.333474817006E-14  0.952907632269E-15  0.261335374456E-15  0.686949545635E-16  0.172834778617E-16
  0.415621394002E-17  0.953862737148E-18  0.208610125967E-18  0.434075915325E-19  0.857974812426E-20
  0.160819058566E-20  0.285369383433E-21  0.478534578100E-22  0.756937854171E-23  0.112726955183E-23
  0.157750098174E-24  0.207020098419E-25  0.254246621267E-26  0.291586617747E-27  0.311594459329E-28
  0.309549927396E-29  0.285211910372E-30  0.243133423243E-31  0.191280930878E-32  0.138523480089E-33
  0.920954428784E-35  0.560553051251E-36  0.311473608922E-37  0.157533893086E-38  0.723029790652E-40
  0.300197305477E-41  0.112388359667E-42
 kinetic energy-density
  0.187150680411E-01  0.190026985814E-01  0.193019283134E-01  0.196129173070E-01  0.199362223466E-01
  0.202724419468E-01  0.206221543328E-01  0.209860257628E-01  0.213647226431E-01  0.217589775679E-01
  0.221695415277E-01  0.225972126098E-01  0.230428378309E-01  0.235073034297E-01  0.239915471047E-01
  0.244965558870E-01  0.250233707629E-01  0.255730888854E-01  0.261468664952E-01  0.267459235750E-01
  0.273715465014E-01  0.280250895166E-01  0.287079913502E-01  0.294217584179E-01  0.301679710924E-01
  0.309483397777E-01  0.317646148821E-01  0.326186941670E-01  0.335125544355E-01  0.344482822830E-01
  0.354280835526E-01  0.364543418389E-01  0.375294924859E-01  0.386561676031E-01  0.398371591378E-01
  0.410753556967E-01  0.423738802306E-01  0.437360347427E-01  0.451652704063E-01  0.466652725530E-01
  0.482399624092E-01  0.498934420309E-01  0.516300997537E-01  0.534545677412E-01  0.553717643623E-01
  0.573869038141E-01  0.595054977624E-01  0.617333975662E-01  0.640768238205E-01  0.665423375565E-01
  0.691369324164E-01  0.718680440951E-01  0.747434678602E-01  0.777715799423E-01  0.809612451375E-01
  0.843218068714E-01  0.878632235574E-01  0.915961919098E-01  0.955317657996E-01  0.996819738419E-01
  0.104059410495E+00  0.108677558667E+00  0.113550751509E+00  0.118694009125E+00  0.124123562101E+00
  0.129856352963E+00  0.135910725070E+00  0.142305909177E+00  0.149062372919E+00  0.156201887226E+00
  0.163747683412E+00  0.171724270648E+00  0.180157855663E+00  0.189076184814E+00  0.198508756288E+00
  0.208487008025E+00  0.219044218093E+00  0.230215862622E+00  0.242039644974E+00  0.254555573574E+00
  0.267806271633E+00  0.281836963724E+00  0.296695778960E+00  0.312433876512E+00  0.329105665113E+00
  0.346768934502E+00  0.365485178087E+00  0.385319738759E+00  0.406342299553E+00  0.428626319638E+00
  0.452250811218E+00  0.477299133274E+00  0.503860065302E+00  0.532028116709E+00  0.561903690270E+00
  0.593593578349E+00  0.627211198034E+00  0.662877454503E+00  0.700720535203E+00  0.740876913977E+00
  0.783491674899E+00  0.828719021384E+00  0.876723053688E+00  0.927677946205E+00  0.981769171581E+00
  0.103919370898E+01  0.110016096119E+01  0.116489360136E+01  0.123362833680E+01  0.130661661966E+01
  0.138412586602E+01  0.146644018669E+01  0.155386160506E+01  0.164671104314E+01  0.174532941130E+01
  0.185007923747E+01  0.196134535531E+01  0.207953691172E+01  0.220508839009E+01  0.233846140011E+01
  0.248014627968E+01  0.263066369200E+01  0.279056681584E+01  0.296044277199E+01  0.314091518937E+01
  0.333264611749E+01  0.353633838721E+01  0.375273804219E+01  0.398263660637E+01  0.422687458666E+01
  0.448634348549E+01  0.476198914713E+01  0.505481485628E+01  0.536588521073E+01  0.569632846347E+01
  0.604734168350E+01  0.642019328426E+01  0.681622831347E+01  0.723687181489E+01  0.768363431181E+01
  0.815811524083E+01  0.866200956136E+01  0.919711174825E+01  0.976532184364E+01  0.103686508668E+02
  0.110092276427E+02  0.116893036632E+02  0.124112613988E+02  0.131776195862E+02  0.139910413414E+02
  0.148543415690E+02  0.157704940605E+02  0.167426403621E+02  0.177740977546E+02  0.188683678238E+02
  0.200291458399E+02  0.212603296720E+02  0.225660297404E+02  0.239505785547E+02  0.254185412760E+02
  0.269747259644E+02  0.286241940618E+02  0.303722720010E+02  0.322245613189E+02  0.341869521407E+02
  0.362656310230E+02  0.384670962459E+02  0.407981680571E+02  0.432659994877E+02  0.458780892017E+02
  0.486422929258E+02  0.515668348377E+02  0.546603175459E+02  0.579317349340E+02  0.613904801615E+02
  0.650463580181E+02  0.689095912942E+02  0.729908305915E+02  0.773011621109E+02  0.818521105386E+02
  0.866556486375E+02  0.917241956191E+02  0.970706219281E+02  0.102708246459E+03  0.108650834969E+03
  0.114912594297E+03  0.121508163679E+03  0.128452604363E+03  0.135761383144E+03  0.143450355641E+03
  0.151535742131E+03  0.160034099930E+03  0.168962291836E+03  0.178337447425E+03  0.188176919071E+03
  0.198498232491E+03  0.209319028881E+03  0.220657000669E+03  0.232529819785E+03  0.244955056061E+03
  0.257950088896E+03  0.271532008273E+03  0.285717504386E+03  0.300522754903E+03  0.315963285134E+03
  0.332053838257E+03  0.348808220954E+03  0.366239132464E+03  0.384358000459E+03  0.403174789793E+03
  0.422697798265E+03  0.442933458751E+03  0.463886103536E+03  0.485557742440E+03  0.507947812996E+03
  0.531052932116E+03  0.554866632342E+03  0.579379095189E+03  0.604576875584E+03  0.630442628426E+03
  0.656954821546E+03  0.684087465758E+03  0.711809833678E+03  0.740086192341E+03  0.768875546863E+03
  0.798131392336E+03  0.827801489661E+03  0.857827658044E+03  0.888145600146E+03  0.918684755398E+03
  0.949368191402E+03  0.980112541578E+03  0.101082798537E+04  0.104141828954E+04  0.107178090505E+04
  0.110180713074E+04  0.113138235160E+04  0.116038634783E+04  0.118869368921E+04  0.121617421709E+04
  0.124269360739E+04  0.126811403533E+04  0.129229492606E+04  0.131509380150E+04  0.133636722257E+04
  0.135597181755E+04  0.137376540057E+04  0.138960817150E+04  0.140336398576E+04  0.141490169432E+04
  0.142409653034E+04  0.143083154366E+04  0.143499905050E+04  0.143650210136E+04  0.143525592873E+04
  0.143118937160E+04  0.142424624166E+04  0.141438661835E+04  0.140158804204E+04  0.138584658853E+04
  0.136717779395E+04  0.134561741249E+04  0.132122198211E+04  0.129406917573E+04  0.126425792178E+04
  0.123190827482E+04  0.119716102057E+04  0.116017700834E+04  0.112113619678E+04  0.108023641419E+04
  0.103769182805E+04  0.993731131746E+03  0.948595453821E+03  0.902536005198E+03  0.855811483068E+03
  0.808685257261E+03  0.761422372854E+03  0.714286418421E+03  0.667536262912E+03  0.621422839948E+03
  0.576185893651E+03  0.532050870231E+03  0.489225992918E+03  0.447899597545E+03  0.408237796197E+03
  0.370382528656E+03  0.334450064146E+03  0.300530043929E+03  0.268685226036E+03  0.238952207605E+03
  0.211343498969E+03  0.185851228999E+03  0.162452188108E+03  0.141112750315E+03  0.121791110847E+03
  0.104434777425E+03  0.889742185534E+02  0.753170557654E+02  0.633476452322E+02  0.529332849457E+02
  0.439337166013E+02  0.362092956134E+02  0.296256559048E+02  0.240555383003E+02  0.193793213930E+02
  0.154852579438E+02  0.122697443411E+02  0.963761240902E+01  0.750235296064E+01  0.578620179852E+01
  0.442005835664E+01  0.334323785953E+01  0.250307632968E+01  0.185441692241E+01  0.135900892802E+01
  0.984850381857E+00  0.705502792228E+00  0.499403133335E+00  0.349194330804E+00  0.241091269916E+00
  0.164295078647E+00  0.110464301123E+00  0.732477230045E-01  0.478802256025E-01  0.308402279439E-01
  0.195650888517E-01  0.122192971365E-01  0.750933655477E-02  0.453870368119E-02  0.269658352619E-02
  0.157404513698E-02  0.902201484903E-03  0.507489172708E-03  0.279983567033E-03  0.151411198640E-03
  0.802105783757E-04  0.415980630557E-04  0.211053671140E-04  0.104686890169E-04  0.507297848390E-05
  0.239986650930E-05  0.110748150676E-05  0.498164580656E-06  0.218246379238E-06  0.930462196847E-07
  0.385705455035E-07  0.155322268676E-07  0.607064880761E-08  0.230064087530E-08  0.844596878183E-09
  0.300052065756E-09  0.103046733453E-09  0.341735409287E-10  0.109313728196E-10  0.336885124397E-11
  0.999049233363E-12  0.284739053522E-12  0.778933982620E-13  0.204252292154E-13  0.512679043400E-14
  0.123003166906E-14  0.281668714654E-15  0.614683195298E-16  0.127635706458E-16  0.251766102280E-17
  0.470977863823E-18  0.834128701543E-19  0.139611967675E-19  0.220431009579E-20  0.327688784500E-21
  0.457764137294E-22  0.599706635674E-23  0.735276399386E-24  0.841871972901E-25  0.898181817836E-26
  0.890868262820E-27  0.819539719856E-28  0.697552702429E-29  0.547953332399E-30  0.396226358746E-31
  0.263035065187E-32  0.159865238670E-33  0.887003495144E-35  0.447969335314E-36  0.205306373339E-37
  0.851186687055E-39  0.318206326318E-40
 mkinetic energy-density pseudized
  0.242933787425E-06  0.258989864073E-06  0.276107125328E-06  0.294355707424E-06  0.313810382066E-06
  0.334550862801E-06  0.356662131637E-06  0.380234787243E-06  0.405365416173E-06  0.432156988617E-06
  0.460719280311E-06  0.491169322334E-06  0.523631880625E-06  0.558239967207E-06  0.595135385182E-06
  0.634469309760E-06  0.676402907683E-06  0.721107997585E-06  0.768767754007E-06  0.819577457932E-06
  0.873745296929E-06  0.931493218182E-06  0.993057837892E-06  0.105869141079E-05  0.112866286373E-05
  0.120325889757E-05  0.128278516192E-05  0.136756750751E-05  0.145795332130E-05  0.155431294989E-05
  0.165704121697E-05  0.176655904107E-05  0.188331516022E-05  0.200778797061E-05  0.214048748678E-05
  0.228195743133E-05  0.243277746278E-05  0.259356555066E-05  0.276498050754E-05  0.294772468852E-05
  0.314254686896E-05  0.335024531257E-05  0.357167104219E-05  0.380773132677E-05  0.405939339878E-05
  0.432768841736E-05  0.461371569338E-05  0.491864719373E-05  0.524373234334E-05  0.559030314455E-05
  0.595977963482E-05  0.635367570519E-05  0.677360530328E-05  0.722128904623E-05  0.769856127075E-05
  0.820737754905E-05  0.874982270164E-05  0.932811933957E-05  0.994463697130E-05  0.106019017115E-04
  0.113026066316E-04  0.120496227939E-04  0.128460110160E-04  0.136950344115E-04  0.146001717606E-04
  0.155651317639E-04  0.165938682378E-04  0.176905963154E-04  0.188598097170E-04  0.201062991627E-04
  0.214351720014E-04  0.228518731377E-04  0.243622073412E-04  0.259723630312E-04  0.276889376321E-04
  0.295189646058E-04  0.314699422699E-04  0.335498645208E-04  0.357672535872E-04  0.381311949487E-04
  0.406513745615E-04  0.433381185448E-04  0.462024354903E-04  0.492560615674E-04  0.525115086099E-04
  0.559821153802E-04  0.596821022222E-04  0.636266293256E-04  0.678318588411E-04  0.723150211012E-04
  0.770944852161E-04  0.821898343371E-04  0.876219458924E-04  0.934130771262E-04  0.995869562912E-04
  0.106168879867E-03  0.113185816205E-03  0.120666516021E-03  0.128641630188E-03  0.137143835323E-03
  0.146207967660E-03  0.155871165778E-03  0.166173022762E-03  0.177155748415E-03  0.188864342192E-03
  0.201346777564E-03  0.214654198560E-03  0.228841129302E-03  0.243965697383E-03  0.260089872011E-03
  0.277279717881E-03  0.295605665831E-03  0.315142801379E-03  0.335971172326E-03  0.358176116681E-03
  0.381848612262E-03  0.407085649390E-03  0.433990628207E-03  0.462673782250E-03  0.493252630012E-03
  0.525852456329E-03  0.560606825577E-03  0.597658128777E-03  0.637158166835E-03  0.679268772317E-03
  0.724162472303E-03  0.772023195015E-03  0.823047023139E-03  0.877442996890E-03  0.935433970130E-03
  0.997257523028E-03  0.106316693500E-02  0.113343222188E-02  0.120834124164E-02  0.128820087308E-02
  0.137333827231E-02  0.146410221232E-02  0.156086451086E-02  0.166402155266E-02  0.177399591212E-02
  0.189123808310E-02  0.201622832289E-02  0.214947861787E-02  0.229153477889E-02  0.244297867491E-02
  0.260443061400E-02  0.277655188143E-02  0.296004744513E-02  0.315566883962E-02  0.336421724010E-02
  0.358654673923E-02  0.382356783990E-02  0.407625117820E-02  0.434563149178E-02  0.463281184963E-02
  0.493896816045E-02  0.526535397800E-02  0.561330562278E-02  0.598424764087E-02  0.637969862201E-02
  0.680127740039E-02  0.725070966332E-02  0.772983499435E-02  0.824061437927E-02  0.878513820531E-02
  0.936563478561E-02  0.998447944331E-02  0.106442041916E-01  0.113475080490E-01  0.120972680298E-01
  0.128965508562E-01  0.137486254355E-01  0.146569761547E-01  0.156253170447E-01  0.166576068690E-01
  0.177580651986E-01  0.189311895349E-01  0.201817735492E-01  0.215149265097E-01  0.229360939724E-01
  0.244510798168E-01  0.260660697120E-01  0.277876561036E-01  0.296228648198E-01  0.315791833964E-01
  0.336645912317E-01  0.358875916844E-01  0.382572462377E-01  0.407832108570E-01  0.434757746795E-01
  0.463459011780E-01  0.494052719525E-01  0.526663333102E-01  0.561423458042E-01  0.598474369091E-01
  0.637966570233E-01  0.680060389966E-01  0.724926613914E-01  0.772747156982E-01  0.823715777346E-01
  0.878038834706E-01  0.935936095317E-01  0.997641586447E-01  0.106340450301E+00  0.113349016925E+00
  0.120818105843E+00  0.128777787364E+00  0.137260069290E+00  0.146299018181E+00  0.155930887723E+00
  0.166194254523E+00  0.177130161708E+00  0.188782270658E+00  0.201197021250E+00  0.214423800957E+00
  0.228515123159E+00  0.243526815015E+00  0.259518215224E+00  0.276552381985E+00  0.294696311464E+00
  0.314021167009E+00  0.334602519343E+00  0.356520597904E+00  0.379860553436E+00  0.404712731863E+00
  0.431172959396E+00  0.459342838694E+00  0.489330055791E+00  0.521248697343E+00  0.555219577559E+00
  0.591370573996E+00  0.629836971117E+00  0.670761810277E+00  0.714296244428E+00  0.760599895486E+00
  0.809841211871E+00  0.862197823212E+00  0.917856888672E+00  0.977015434687E+00  0.103988067716E+01
  0.110667032240E+01  0.117761283994E+01  0.125294769975E+01  0.133292556447E+01  0.141780842672E+01
  0.150786967948E+01  0.160339410601E+01  0.170467777408E+01  0.181202781699E+01  0.192576208168E+01
  0.204620862165E+01  0.217370500983E+01  0.230859744316E+01  0.245123960790E+01  0.260199127059E+01
  0.276121655632E+01  0.292928187163E+01  0.310655342528E+01  0.329339429574E+01  0.349016098973E+01
  0.369719943168E+01  0.391484031937E+01  0.414339377710E+01  0.438314323338E+01  0.463433844763E+01
  0.489718760727E+01  0.517184841625E+01  0.545841809623E+01  0.575692222455E+01  0.606730233906E+01
  0.638940224870E+01  0.672295300265E+01  0.706755648999E+01  0.742266766740E+01  0.778757544628E+01
  0.816138231364E+01  0.854298281570E+01  0.893104109990E+01  0.932396779333E+01  0.971989659434E+01
  0.101166610716E+02  0.105117723029E+02  0.109023981461E+02  0.112853451175E+02  0.116570440592E+02
  0.120135410044E+02  0.123504948958E+02  0.126631840740E+02  0.129465237164E+02  0.131950966656E+02
  0.134032003222E+02  0.135649124562E+02  0.136741789025E+02  0.137249260851E+02  0.137112011302E+02
  0.136273419110E+02  0.134681786353E+02  0.132292674761E+02  0.129071551298E+02  0.124996709957E+02
  0.120062407678E+02  0.114282115459E+02  0.107691740143E+02  0.100352617809E+02  0.923540165197E+01
  0.838148158224E+01  0.748839557384E+01  0.657391741102E+01  0.565834855831E+01  0.476388092557E+01
  0.391361399582E+01  0.313016995527E+01  0.243386234317E+01  0.184039615305E+01  0.135811333861E+01
  0.984850381857E+00  0.705502792228E+00  0.499403133335E+00  0.349194330804E+00  0.241091269916E+00
  0.164295078647E+00  0.110464301123E+00  0.732477230045E-01  0.478802256025E-01  0.308402279439E-01
  0.195650888517E-01  0.122192971365E-01  0.750933655477E-02  0.453870368119E-02  0.269658352619E-02
  0.157404513698E-02  0.902201484903E-03  0.507489172708E-03  0.279983567033E-03  0.151411198640E-03
  0.802105783757E-04  0.415980630557E-04  0.211053671140E-04  0.104686890169E-04  0.507297848390E-05
  0.239986650930E-05  0.110748150676E-05  0.498164580656E-06  0.218246379238E-06  0.930462196847E-07
  0.385705455035E-07  0.155322268676E-07  0.607064880761E-08  0.230064087530E-08  0.844596878183E-09
  0.300052065756E-09  0.103046733453E-09  0.341735409287E-10  0.109313728196E-10  0.336885124397E-11
  0.999049233363E-12  0.284739053522E-12  0.778933982620E-13  0.204252292154E-13  0.512679043400E-14
  0.123003166906E-14  0.281668714654E-15  0.614683195298E-16  0.127635706458E-16  0.251766102280E-17
  0.470977863823E-18  0.834128701543E-19  0.139611967675E-19  0.220431009579E-20  0.327688784500E-21
  0.457764137294E-22  0.599706635674E-23  0.735276399386E-24  0.841871972901E-25  0.898181817836E-26
  0.890868262820E-27  0.819539719856E-28  0.697552702429E-29  0.547953332399E-30  0.396226358746E-31
  0.263035065187E-32  0.159865238670E-33  0.887003495144E-35  0.447969335314E-36  0.205306373339E-37
  0.851186687055E-39  0.318206326318E-40
 local pseudopotential core
 -0.882847027633E+02 -0.882817457667E+02 -0.882788819000E+02 -0.882761082305E+02 -0.882734219178E+02
 -0.882708202114E+02 -0.882683004468E+02 -0.882658600438E+02 -0.882634965037E+02 -0.882612074058E+02
 -0.882589904062E+02 -0.882568432348E+02 -0.882547636928E+02 -0.882527496510E+02 -0.882507990470E+02
 -0.882489098837E+02 -0.882470802265E+02 -0.882453082020E+02 -0.882435919962E+02 -0.882419298517E+02
 -0.882403200667E+02 -0.882387609930E+02 -0.882372510348E+02 -0.882357886459E+02 -0.882343723294E+02
 -0.882330006352E+02 -0.882316721594E+02 -0.882303855422E+02 -0.882291394664E+02 -0.882279326568E+02
 -0.882267638784E+02 -0.882256319348E+02 -0.882245356678E+02 -0.882234739558E+02 -0.882224457124E+02
 -0.882214498857E+02 -0.882204854570E+02 -0.882195514398E+02 -0.882186468789E+02 -0.882177708494E+02
 -0.882169224556E+02 -0.882161008300E+02 -0.882153051332E+02 -0.882145345520E+02 -0.882137882990E+02
 -0.882130656122E+02 -0.882123657534E+02 -0.882116880085E+02 -0.882110316856E+02 -0.882103961153E+02
 -0.882097806494E+02 -0.882091846607E+02 -0.882086075420E+02 -0.882080487056E+02 -0.882075075827E+02
 -0.882069836232E+02 -0.882064762944E+02 -0.882059850811E+02 -0.882055094850E+02 -0.882050490238E+02
 -0.882046032315E+02 -0.882041716570E+02 -0.882037538643E+02 -0.882033494320E+02 -0.882029579527E+02
 -0.882025790328E+02 -0.882022122919E+02 -0.882018573627E+02 -0.882015138905E+02 -0.882011815330E+02
 -0.882008599597E+02 -0.882005488520E+02 -0.882002479027E+02 -0.881999568156E+02 -0.881996753056E+02
 -0.881994030981E+02 -0.881991399291E+02 -0.881988855446E+02 -0.881986397008E+02 -0.881984021638E+02
 -0.881981727091E+02 -0.881979511221E+02 -0.881977371973E+02 -0.881975307385E+02 -0.881973315590E+02
 -0.881971394807E+02 -0.881969543347E+02 -0.881967759612E+02 -0.881966042090E+02 -0.881964389359E+02
 -0.881962800088E+02 -0.881961273030E+02 -0.881959807030E+02 -0.881958401022E+02 -0.881957054031E+02
 -0.881955765172E+02 -0.881954533653E+02 -0.881953358774E+02 -0.881952239932E+02 -0.881951176620E+02
 -0.881950168431E+02 -0.881949215059E+02 -0.881948316301E+02 -0.881947472063E+02 -0.881946682361E+02
 -0.881945947323E+02 -0.881945267198E+02 -0.881944642355E+02 -0.881944073292E+02 -0.881943560637E+02
 -0.881943105158E+02 -0.881942707767E+02 -0.881942369523E+02 -0.881942091647E+02 -0.881941875524E+02
 -0.881941722710E+02 -0.881941634948E+02 -0.881941614169E+02 -0.881941662507E+02 -0.881941782312E+02
 -0.881941976155E+02 -0.881942246848E+02 -0.881942597452E+02 -0.881943031297E+02 -0.881943551990E+02
 -0.881944163440E+02 -0.881944869871E+02 -0.881945675839E+02 -0.881946586260E+02 -0.881947606423E+02
 -0.881948742021E+02 -0.881949999169E+02 -0.881951384436E+02 -0.881952904870E+02 -0.881954568029E+02
 -0.881956382015E+02 -0.881958355507E+02 -0.881960497797E+02 -0.881962818830E+02 -0.881965329248E+02
 -0.881968040431E+02 -0.881970964547E+02 -0.881974114604E+02 -0.881977504500E+02 -0.881981149086E+02
 -0.881985064223E+02 -0.881989266853E+02 -0.881993775065E+02 -0.881998608170E+02 -0.882003786784E+02
 -0.882009332911E+02 -0.882015270032E+02 -0.882021623207E+02 -0.882028419172E+02 -0.882035686455E+02
 -0.882043455487E+02 -0.882051758732E+02 -0.882060630817E+02 -0.882070108679E+02 -0.882080231709E+02
 -0.882091041919E+02 -0.882102584111E+02 -0.882114906064E+02 -0.882128058724E+02 -0.882142096417E+02
 -0.882157077068E+02 -0.882173062440E+02 -0.882190118381E+02 -0.882208315100E+02 -0.882227727445E+02
 -0.882248435215E+02 -0.882270523479E+02 -0.882294082926E+02 -0.882319210231E+02 -0.882346008449E+02
 -0.882374587431E+02 -0.882405064274E+02 -0.882437563790E+02 -0.882472219016E+02 -0.882509171748E+02
 -0.882548573117E+02 -0.882590584197E+02 -0.882635376655E+02 -0.882683133445E+02 -0.882734049540E+02
 -0.882788332715E+02 -0.882846204387E+02 -0.882907900493E+02 -0.882973672442E+02 -0.883043788115E+02
 -0.883118532931E+02 -0.883198210989E+02 -0.883283146269E+02 -0.883373683921E+02 -0.883470191628E+02
 -0.883573061058E+02 -0.883682709401E+02 -0.883799581011E+02 -0.883924149145E+02 -0.884056917807E+02
 -0.884198423708E+02 -0.884349238348E+02 -0.884509970222E+02 -0.884681267159E+02 -0.884863818804E+02
 -0.885058359250E+02 -0.885265669818E+02 -0.885486582012E+02 -0.885721980636E+02 -0.885972807105E+02
 -0.886240062928E+02 -0.886524813407E+02 -0.886828191532E+02 -0.887151402099E+02 -0.887495726048E+02
 -0.887862525044E+02 -0.888253246295E+02 -0.888669427628E+02 -0.889112702822E+02 -0.889584807217E+02
 -0.890087583595E+02 -0.890622988355E+02 -0.891193097968E+02 -0.891800115741E+02 -0.892446378876E+02
 -0.893134365838E+02 -0.893866704025E+02 -0.894646177750E+02 -0.895475736523E+02 -0.896358503637E+02
 -0.897297785034E+02 -0.898297078466E+02 -0.899360082908E+02 -0.900490708225E+02 -0.901693085058E+02
 -0.902971574900E+02 -0.904330780329E+02 -0.905775555360E+02 -0.907311015845E+02 -0.908942549890E+02
 -0.910675828188E+02 -0.912516814209E+02 -0.914471774136E+02 -0.916547286435E+02 -0.918750250939E+02
 -0.921087897285E+02 -0.923567792526E+02 -0.926197847731E+02 -0.928986323317E+02 -0.931941832864E+02
 -0.935073345075E+02 -0.938390183546E+02 -0.941902023900E+02 -0.945618887824E+02 -0.949551133443E+02
 -0.953709441385E+02 -0.958104795825E+02 -0.962748459639E+02 -0.967651942732E+02 -0.972826962441E+02
 -0.978285394781E+02 -0.984039215140E+02 -0.990100426869E+02 -0.996480976023E+02 -0.100319265032E+03
 -0.101024696022E+03 -0.101765499973E+03 -0.102542728449E+03 -0.103357356444E+03 -0.104210260799E+03
 -0.105102195492E+03 -0.106033763458E+03 -0.107005384626E+03 -0.108017259839E+03 -0.109069330339E+03
 -0.110161232496E+03 -0.111292247523E+03 -0.112461245937E+03 -0.113666626597E+03 -0.114906250278E+03
 -0.116177367829E+03 -0.117476543170E+03 -0.118799571597E+03 -0.120141394124E+03 -0.121496008972E+03
 -0.122856381684E+03 -0.124214355841E+03 -0.125560566852E+03 -0.126884361879E+03 -0.128173729476E+03
 -0.129415243065E+03 -0.130594022793E+03 -0.131693720607E+03 -0.132696533549E+03 -0.133583250220E+03
 -0.134333335320E+03 -0.134925057119E+03 -0.135335662944E+03 -0.135541608607E+03 -0.135518849269E+03
 -0.135243201915E+03 -0.134690793297E+03 -0.133838611620E+03 -0.132665184906E+03 -0.131151412645E+03
 -0.129281578797E+03 -0.127044571543E+03 -0.124435326368E+03 -0.121456491762E+03 -0.118120288562E+03
 -0.114450492543E+03 -0.110484413869E+03 -0.106274677134E+03 -0.101890526345E+03 -0.974179250314E+02
 -0.929875171973E+02 -0.886941197618E+02 -0.846923560113E+02 -0.810793738948E+02 -0.779624469981E+02
 -0.754501521950E+02 -0.736154702789E+02 -0.724996876586E+02 -0.702099271430E+02 -0.679987731649E+02
 -0.658572612018E+02 -0.637831941547E+02 -0.617744484196E+02 -0.598289643009E+02 -0.579447518677E+02
 -0.561198790771E+02 -0.543524753374E+02 -0.526407356178E+02 -0.509829028983E+02 -0.493772807736E+02
 -0.478222247219E+02 -0.463161425369E+02 -0.448574917176E+02 -0.434447785525E+02 -0.420765563375E+02
 -0.407514239174E+02 -0.394680242603E+02 -0.382250430676E+02 -0.370212075492E+02 -0.358552759099E+02
 -0.347260802381E+02 -0.336324383714E+02 -0.325732388825E+02 -0.315473970684E+02 -0.305538623964E+02
 -0.295916173995E+02 -0.286596767291E+02 -0.277570859810E+02 -0.268829208191E+02 -0.260362860999E+02
 -0.252163147669E+02 -0.244221671166E+02 -0.236530298768E+02 -0.229081153855E+02 -0.221866607865E+02
 -0.214879272448E+02 -0.208111991946E+02 -0.201557836057E+02 -0.195210092745E+02 -0.189062261365E+02
 -0.183108046008E+02 -0.177341349052E+02 -0.171756264918E+02 -0.166347074013E+02 -0.161108236876E+02
 -0.156034388505E+02 -0.151120332858E+02 -0.146361037532E+02 -0.141751628611E+02 -0.137287385672E+02
 -0.132963736952E+02 -0.128776254668E+02 -0.124720650482E+02 -0.120792771105E+02 -0.116988594053E+02
 -0.113304223519E+02 -0.109735886390E+02 -0.106279928380E+02 -0.102932810287E+02 -0.996911043712E+01
 -0.965514908449E+01 -0.935107544702E+01
 pspotential valence only
 -0.677029363228E+02 -0.676999792830E+02 -0.676971153701E+02 -0.676943416514E+02 -0.676916552862E+02
 -0.676890535239E+02 -0.676865336996E+02 -0.676840932331E+02 -0.676817296252E+02 -0.676794404551E+02
 -0.676772233785E+02 -0.676750761250E+02 -0.676729964954E+02 -0.676709823603E+02 -0.676690316568E+02
 -0.676671423875E+02 -0.676653126172E+02 -0.676635404721E+02 -0.676618241378E+02 -0.676601618563E+02
 -0.676585519253E+02 -0.676569926958E+02 -0.676554825716E+02 -0.676540200057E+02 -0.676526035005E+02
 -0.676512316052E+02 -0.676499029149E+02 -0.676486160691E+02 -0.676473697495E+02 -0.676461626801E+02
 -0.676449936246E+02 -0.676438613857E+02 -0.676427648039E+02 -0.676417027563E+02 -0.676406741551E+02
 -0.676396779468E+02 -0.676387131114E+02 -0.676377786607E+02 -0.676368736375E+02 -0.676359971152E+02
 -0.676351481961E+02 -0.676343260105E+02 -0.676335297166E+02 -0.676327584988E+02 -0.676320115671E+02
 -0.676312881568E+02 -0.676305875268E+02 -0.676299089596E+02 -0.676292517600E+02 -0.676286152552E+02
 -0.676279987930E+02 -0.676274017421E+02 -0.676268234910E+02 -0.676262634474E+02 -0.676257210375E+02
 -0.676251957059E+02 -0.676246869143E+02 -0.676241941416E+02 -0.676237168830E+02 -0.676232546495E+02
 -0.676228069676E+02 -0.676223733787E+02 -0.676219534386E+02 -0.676215467167E+02 -0.676211527967E+02
 -0.676207712747E+02 -0.676204017597E+02 -0.676200438731E+02 -0.676196972480E+02 -0.676193615292E+02
 -0.676190363725E+02 -0.676187214446E+02 -0.676184164225E+02 -0.676181209935E+02 -0.676178348546E+02
 -0.676175577123E+02 -0.676172892822E+02 -0.676170292890E+02 -0.676167774659E+02 -0.676165335542E+02
 -0.676162973037E+02 -0.676160684716E+02 -0.676158468229E+02 -0.676156321298E+02 -0.676154241716E+02
 -0.676152227345E+02 -0.676150276112E+02 -0.676148386009E+02 -0.676146555089E+02 -0.676144781466E+02
 -0.676143063312E+02 -0.676141398853E+02 -0.676139786371E+02 -0.676138224201E+02 -0.676136710725E+02
 -0.676135244379E+02 -0.676133823641E+02 -0.676132447038E+02 -0.676131113140E+02 -0.676129820559E+02
 -0.676128567947E+02 -0.676127353997E+02 -0.676126177440E+02 -0.676125037043E+02 -0.676123931607E+02
 -0.676122859968E+02 -0.676121820996E+02 -0.676120813589E+02 -0.676119836677E+02 -0.676118889219E+02
 -0.676117970199E+02 -0.676117078630E+02 -0.676116213548E+02 -0.676115374015E+02 -0.676114559113E+02
 -0.676113767947E+02 -0.676112999642E+02 -0.676112253343E+02 -0.676111528211E+02 -0.676110823425E+02
 -0.676110138179E+02 -0.676109471684E+02 -0.676108823160E+02 -0.676108191844E+02 -0.676107576979E+02
 -0.676106977820E+02 -0.676106393633E+02 -0.676105823685E+02 -0.676105267256E+02 -0.676104723625E+02
 -0.676104192076E+02 -0.676103671898E+02 -0.676103162374E+02 -0.676102662792E+02 -0.676102172435E+02
 -0.676101690580E+02 -0.676101216501E+02 -0.676100749463E+02 -0.676100288723E+02 -0.676099833526E+02
 -0.676099383102E+02 -0.676098936669E+02 -0.676098493426E+02 -0.676098052553E+02 -0.676097613207E+02
 -0.676097174522E+02 -0.676096735604E+02 -0.676096295529E+02 -0.676095853342E+02 -0.676095408051E+02
 -0.676094958622E+02 -0.676094503984E+02 -0.676094043015E+02 -0.676093574546E+02 -0.676093097350E+02
 -0.676092610146E+02 -0.676092111585E+02 -0.676091600252E+02 -0.676091074659E+02 -0.676090533235E+02
 -0.676089974327E+02 -0.676089396189E+02 -0.676088796976E+02 -0.676088174737E+02 -0.676087527408E+02
 -0.676086852801E+02 -0.676086148599E+02 -0.676085412342E+02 -0.676084641422E+02 -0.676083833066E+02
 -0.676082984331E+02 -0.676082092086E+02 -0.676081153002E+02 -0.676080163534E+02 -0.676079119911E+02
 -0.676078018115E+02 -0.676076853864E+02 -0.676075622595E+02 -0.676074319443E+02 -0.676072939218E+02
 -0.676071476379E+02 -0.676069925014E+02 -0.676068278810E+02 -0.676066531024E+02 -0.676064674448E+02
 -0.676062701380E+02 -0.676060603583E+02 -0.676058372247E+02 -0.676055997945E+02 -0.676053470589E+02
 -0.676050779374E+02 -0.676047912728E+02 -0.676044858252E+02 -0.676041602655E+02 -0.676038131684E+02
 -0.676034430051E+02 -0.676030481348E+02 -0.676026267958E+02 -0.676021770962E+02 -0.676016970028E+02
 -0.676011843301E+02 -0.676006367272E+02 -0.676000516650E+02 -0.675994264203E+02 -0.675987580603E+02
 -0.675980434246E+02 -0.675972791059E+02 -0.675964614282E+02 -0.675955864247E+02 -0.675946498113E+02
 -0.675936469596E+02 -0.675925728663E+02 -0.675914221196E+02 -0.675901888632E+02 -0.675888667563E+02
 -0.675874489296E+02 -0.675859279381E+02 -0.675842957081E+02 -0.675825434805E+02 -0.675806617478E+02
 -0.675786401861E+02 -0.675764675798E+02 -0.675741317408E+02 -0.675716194189E+02 -0.675689162058E+02
 -0.675660064292E+02 -0.675628730391E+02 -0.675594974837E+02 -0.675558595757E+02 -0.675519373480E+02
 -0.675477068978E+02 -0.675431422201E+02 -0.675382150288E+02 -0.675328945665E+02 -0.675271474021E+02
 -0.675209372171E+02 -0.675142245808E+02 -0.675069667152E+02 -0.674991172503E+02 -0.674906259726E+02
 -0.674814385676E+02 -0.674714963593E+02 -0.674607360496E+02 -0.674490894629E+02 -0.674364832975E+02
 -0.674228388926E+02 -0.674080720140E+02 -0.673920926679E+02 -0.673748049480E+02 -0.673561069266E+02
 -0.673358905977E+02 -0.673140418811E+02 -0.672904406985E+02 -0.672649611314E+02 -0.672374716689E+02
 -0.672078355565E+02 -0.671759112523E+02 -0.671415529964E+02 -0.671046114981E+02 -0.670649347404E+02
 -0.670223688986E+02 -0.669767593642E+02 -0.669279518613E+02 -0.668757936324E+02 -0.668201346675E+02
 -0.667608289374E+02 -0.666977355866E+02 -0.666307200262E+02 -0.665596548614E+02 -0.664844205716E+02
 -0.664049058520E+02 -0.663210075134E+02 -0.662326298231E+02 -0.661396831633E+02 -0.660420818717E+02
 -0.659397411276E+02 -0.658325727459E+02 -0.657204797519E+02 -0.656033496314E+02 -0.654810461818E+02
 -0.653533999520E+02 -0.652201973321E+02 -0.650811684692E+02 -0.649359743260E+02 -0.647841933800E+02
 -0.646253086764E+02 -0.644586961856E+02 -0.642836156687E+02 -0.640992054826E+02 -0.639044829298E+02
 -0.636983518079E+02 -0.634796186944E+02 -0.632470191307E+02 -0.629992542045E+02 -0.627350370545E+02
 -0.624531475609E+02 -0.621524920643E+02 -0.618321635480E+02 -0.614914965947E+02 -0.611301108549E+02
 -0.607479369979E+02 -0.603452202783E+02 -0.599224989073E+02 -0.594805571213E+02 -0.590203557841E+02
 -0.585429460523E+02 -0.580493736305E+02 -0.575405821488E+02 -0.570173241578E+02 -0.564800873173E+02
 -0.559290419140E+02 -0.553640142810E+02 -0.547844894175E+02 -0.541896454493E+02 -0.535780467204E+02
 -0.529764775147E+02 -0.523620166995E+02 -0.517623261271E+02 -0.511452816143E+02 -0.504956221092E+02
 -0.498167682175E+02 -0.491051419461E+02 -0.483644386275E+02 -0.476157420048E+02 -0.468589260287E+02
 -0.460886089348E+02 -0.453062468303E+02 -0.445133911429E+02 -0.437116507593E+02 -0.429026500773E+02
 -0.420879861315E+02 -0.412691919596E+02 -0.404476909331E+02 -0.396247719317E+02 -0.388015521266E+02
 -0.379789658056E+02 -0.371577579970E+02 -0.363384972642E+02 -0.355216049809E+02 -0.347074009332E+02
 -0.338961613729E+02 -0.330881837015E+02 -0.322838503173E+02 -0.314836839549E+02 -0.306883864908E+02
 -0.298988653613E+02 -0.291162209872E+02 -0.283417366413E+02 -0.275768340325E+02 -0.268230227561E+02
 -0.260818408398E+02 -0.253547924009E+02 -0.246432867362E+02 -0.239485824283E+02 -0.232717393566E+02
 -0.226135808533E+02 -0.219746677937E+02 -0.213552858717E+02 -0.207554467100E+02 -0.201749026405E+02
 -0.196131739946E+02 -0.190695866871E+02 -0.185433169571E+02 -0.180334395474E+02 -0.175389754993E+02
 -0.170589361410E+02 -0.165923606379E+02 -0.161383454990E+02 -0.156960654681E+02 -0.152647861295E+02
 -0.148438692120E+02 -0.144327719526E+02 -0.140310420185E+02 -0.136383094263E+02 -0.132542767148E+02
 -0.128787083902E+02 -0.125114204025E+02 -0.121522701780E+02 -0.118011475320E+02 -0.114579666292E+02
 -0.111226590432E+02 -0.107951678898E+02 -0.104754429619E+02 -0.101634367651E+02 -0.985910134803E+01
 -0.956238582002E+01 -0.927323445724E+01
 core charge-density (pseudized)
  0.680655423365E-09  0.725641572739E-09  0.773600964596E-09  0.824730107660E-09  0.879238498384E-09
  0.937349479347E-09  0.999301154371E-09  0.106534736413E-08  0.113575872624E-08  0.121082374407E-08
  0.129084998888E-08  0.137616536006E-08  0.146711942862E-08  0.156408486960E-08  0.166745898898E-08
  0.177766535168E-08  0.189515551701E-08  0.202041088893E-08  0.215394468853E-08  0.229630405692E-08
  0.244807229706E-08  0.260987126380E-08  0.278236391187E-08  0.296625701223E-08  0.316230404807E-08
  0.337130830202E-08  0.359412614763E-08  0.383167055817E-08  0.408491484753E-08  0.435489665820E-08
  0.464272221296E-08  0.494957084744E-08  0.527669984241E-08  0.562544957529E-08  0.599724901223E-08
  0.639362156314E-08  0.681619132370E-08  0.726668972992E-08  0.774696265252E-08  0.825897796016E-08
  0.880483358261E-08  0.938676610676E-08  0.100071599408E-07  0.106685570840E-07  0.113736675425E-07
  0.121253804330E-07  0.129267758206E-07  0.137811373394E-07  0.146919656461E-07  0.156629927645E-07
  0.166981973761E-07  0.178018211230E-07  0.189783859870E-07  0.202327128184E-07  0.215699410884E-07
  0.229955499479E-07  0.245153806772E-07  0.261356606205E-07  0.278630287010E-07  0.297045626236E-07
  0.316678078750E-07  0.337608086398E-07  0.359921407609E-07  0.383709468778E-07  0.409069738877E-07
  0.436106128814E-07  0.464929417201E-07  0.495657704248E-07  0.528416895668E-07  0.563341218552E-07
  0.600573771349E-07  0.640267110188E-07  0.682583873954E-07  0.727697450678E-07  0.775792687963E-07
  0.827066650370E-07  0.881729426855E-07  0.940004991575E-07  0.100213212158E-06  0.106836537516E-06
  0.113897613485E-06  0.121425371938E-06  0.129450656906E-06  0.138006350962E-06  0.147127509944E-06
  0.156851506590E-06  0.167218183670E-06  0.178270017224E-06  0.190052290604E-06  0.202613280005E-06
  0.216004452271E-06  0.230280675763E-06  0.245500445163E-06  0.261726121146E-06  0.279024185878E-06
  0.297465515407E-06  0.317125670056E-06  0.338085204001E-06  0.360429995314E-06  0.384251597816E-06
  0.409647616182E-06  0.436722105830E-06  0.465585999250E-06  0.496357560490E-06  0.529162869689E-06
  0.564136339626E-06  0.601421266397E-06  0.641170416497E-06  0.683546652678E-06  0.728723601185E-06
  0.776886363065E-06  0.828232272488E-06  0.882971705178E-06  0.941328940256E-06  0.100354307904E-05
  0.106986902453E-05  0.114057852567E-05  0.121596129054E-05  0.129632617312E-05  0.138200243849E-05
  0.147334111161E-05  0.157071641518E-05  0.167452730252E-05  0.178519909173E-05  0.190318520777E-05
  0.202896903965E-05  0.216306592032E-05  0.230602523727E-05  0.245843268262E-05  0.262091265180E-05
  0.279413080063E-05  0.297879677137E-05  0.317566709868E-05  0.338554830757E-05  0.360930021594E-05
  0.384783945510E-05  0.410214322280E-05  0.437325328409E-05  0.466228023621E-05  0.497040805507E-05
  0.529889894187E-05  0.564909848953E-05  0.602244119016E-05  0.642045630594E-05  0.684477412734E-05
  0.729713264433E-05  0.777938465760E-05  0.829350535885E-05  0.884160041108E-05  0.942591456159E-05
  0.100488408230E-04  0.107129302593E-04  0.114209024173E-04  0.121756564448E-04  0.129802829424E-04
  0.138380765944E-04  0.147525496332E-04  0.157274461895E-04  0.167667575864E-04  0.178747386415E-04
  0.190559250400E-04  0.203151518517E-04  0.216575732639E-04  0.230886836131E-04  0.246143397969E-04
  0.262407851583E-04  0.279746749383E-04  0.298231033983E-04  0.317936327207E-04  0.338943238050E-04
  0.361337690812E-04  0.385211274706E-04  0.410661616363E-04  0.437792776673E-04  0.466715673579E-04
  0.497548532456E-04  0.530417365892E-04  0.565456484733E-04  0.602809042408E-04  0.642627614675E-04
  0.685074817037E-04  0.730323962245E-04  0.778559760424E-04  0.829979064541E-04  0.884791664075E-04
  0.943221129929E-04  0.100550571381E-03  0.107189930551E-03  0.114267245161E-03  0.121811343960E-03
  0.129852945127E-03  0.138424778976E-03  0.147561718479E-03  0.157300918069E-03  0.167681961246E-03
  0.178747017500E-03  0.190541009111E-03  0.203111788417E-03  0.216510326162E-03  0.230790911566E-03
  0.246011364805E-03  0.262233262597E-03  0.279522177644E-03  0.297947932694E-03  0.317584870034E-03
  0.338512137249E-03  0.360813990100E-03  0.384580113432E-03  0.409905961023E-03  0.436893115323E-03
  0.465649668047E-03  0.496290622615E-03  0.528938319422E-03  0.563722884960E-03  0.600782705767E-03
  0.640264928227E-03  0.682325985165E-03  0.727132150179E-03  0.774860120604E-03  0.825697629925E-03
  0.879844090362E-03  0.937511266261E-03  0.998923978765E-03  0.106432084208E-02  0.113395503140E-02
  0.120809508246E-02  0.128702572199E-02  0.137104872867E-02  0.146048382286E-02  0.155566958380E-02
  0.165696439167E-02  0.176474739161E-02  0.187941947594E-02  0.200140427978E-02  0.213114918441E-02
  0.226912632133E-02  0.241583356873E-02  0.257179553038E-02  0.273756448524E-02  0.291372129399E-02
  0.310087624632E-02  0.329966983032E-02  0.351077340217E-02  0.373488973100E-02  0.397275339029E-02
  0.422513096256E-02  0.449282101976E-02  0.477665383641E-02  0.507749078661E-02  0.539622337006E-02
  0.573377180461E-02  0.609108311565E-02  0.646912864392E-02  0.686890088431E-02  0.729140955832E-02
  0.773767681229E-02  0.820873142232E-02  0.870560187496E-02  0.922930818049E-02  0.978085226298E-02
  0.103612067587E-01  0.109713020417E-01  0.116120112844E-01  0.122841333480E-01  0.129883732919E-01
  0.137253202817E-01  0.144954226725E-01  0.152989600493E-01  0.161360120087E-01  0.170064234864E-01
  0.179097664579E-01  0.188452978780E-01  0.198119137802E-01  0.208080995245E-01  0.218318762803E-01
  0.228807439482E-01  0.239516208771E-01  0.250407809209E-01  0.261437886059E-01  0.272554334580E-01
  0.283696648654E-01  0.294795292383E-01  0.305771116751E-01  0.316534848547E-01  0.326986684502E-01
  0.337016029989E-01  0.346501428490E-01  0.355310735372E-01  0.363301596914E-01  0.370322302804E-01
  0.376213086872E-01  0.380807956058E-01  0.383937130609E-01  0.385430178178E-01  0.385119919395E-01
  0.382847170908E-01  0.378466371795E-01  0.371852108168E-01  0.362906506140E-01  0.351567402099E-01
  0.337817118604E-01  0.321691571353E-01  0.303289305618E-01  0.282779908182E-01  0.260411064303E-01
  0.236513332426E-01  0.211501500302E-01  0.185871178814E-01  0.160189105124E-01  0.135075495444E-01
  0.111176750989E-01  0.891269325872E-02  0.694967463079E-02  0.527294027830E-02  0.390637125059E-02
  0.284462447136E-02  0.204634105555E-02  0.145460472883E-02  0.102133087181E-02  0.708073371823E-03
  0.484519558958E-03  0.327108147341E-03  0.217790418137E-03  0.142944771955E-03  0.924461358421E-04
  0.588847724706E-04  0.369238866702E-04  0.227819974745E-04  0.138241719848E-04  0.824565667318E-05
  0.483190804996E-05  0.278022714905E-05  0.156986819816E-05  0.869385578152E-06  0.471916061192E-06
  0.250927600539E-06  0.130611975426E-06  0.665087883488E-07  0.331083796014E-07  0.161009521940E-07
  0.764367183337E-08  0.353965782606E-08  0.159768325477E-08  0.702329008374E-09  0.300434573515E-09
  0.124952631311E-09  0.504825516273E-10  0.197942287197E-10  0.752531117071E-11  0.277122464384E-11
  0.987502501209E-12  0.340146596908E-12  0.113131008036E-12  0.362906131860E-13  0.112149279727E-13
  0.333474817006E-14  0.952907632269E-15  0.261335374456E-15  0.686949545635E-16  0.172834778617E-16
  0.415621394002E-17  0.953862737148E-18  0.208610125967E-18  0.434075915325E-19  0.857974812426E-20
  0.160819058566E-20  0.285369383433E-21  0.478534578100E-22  0.756937854171E-23  0.112726955183E-23
  0.157750098174E-24  0.207020098419E-25  0.254246621267E-26  0.291586617747E-27  0.311594459329E-28
  0.309549927396E-29  0.285211910372E-30  0.243133423243E-31  0.191280930878E-32  0.138523480089E-33
  0.920954428784E-35  0.560553051251E-36  0.311473608922E-37  0.157533893086E-38  0.723029790652E-40
  0.300197305477E-41  0.112388359667E-42
 pseudo wavefunction
  0.717870221570E-04  0.741213570279E-04  0.765315986450E-04  0.790202153064E-04  0.815897555729E-04
  0.842428508782E-04  0.869822182238E-04  0.898106629610E-04  0.927310816645E-04  0.957464650981E-04
  0.988599012779E-04  0.102074578634E-03  0.105393789278E-03  0.108820932371E-03  0.112359517606E-03
  0.116013168805E-03  0.119785627624E-03  0.123680757392E-03  0.127702547062E-03  0.131855115297E-03
  0.136142714689E-03  0.140569736116E-03  0.145140713234E-03  0.149860327122E-03  0.154733411077E-03
  0.159764955563E-03  0.164960113321E-03  0.170324204645E-03  0.175862722833E-03  0.181581339813E-03
  0.187485911945E-03  0.193582486029E-03  0.199877305487E-03  0.206376816765E-03  0.213087675929E-03
  0.220016755484E-03  0.227171151412E-03  0.234558190439E-03  0.242185437538E-03  0.250060703674E-03
  0.258192053808E-03  0.266587815149E-03  0.275256585691E-03  0.284207243009E-03  0.293448953358E-03
  0.302991181053E-03  0.312843698168E-03  0.323016594538E-03  0.333520288095E-03  0.344365535535E-03
  0.355563443337E-03  0.367125479132E-03  0.379063483451E-03  0.391389681850E-03  0.404116697426E-03
  0.417257563750E-03  0.430825738211E-03  0.444835115799E-03  0.459300043332E-03  0.474235334152E-03
  0.489656283293E-03  0.505578683143E-03  0.522018839620E-03  0.538993588868E-03  0.556520314500E-03
  0.574616965399E-03  0.593302074102E-03  0.612594775772E-03  0.632514827803E-03  0.653082630046E-03
  0.674319245704E-03  0.696246422899E-03  0.718886616948E-03  0.742263013355E-03  0.766399551556E-03
  0.791320949436E-03  0.817052728641E-03  0.843621240714E-03  0.871053694078E-03  0.899378181907E-03
  0.928623710885E-03  0.958820230921E-03  0.989998665811E-03  0.102219094491E-02  0.105543003584E-02
  0.108974997822E-02  0.112518591856E-02  0.116177414623E-02  0.119955213064E-02  0.123855855960E-02
  0.127883337892E-02  0.132041783337E-02  0.136335450884E-02  0.140768737603E-02  0.145346183542E-02
  0.150072476379E-02  0.154952456220E-02  0.159991120560E-02  0.165193629393E-02  0.170565310505E-02
  0.176111664923E-02  0.181838372549E-02  0.187751297980E-02  0.193856496511E-02  0.200160220334E-02
  0.206668924941E-02  0.213389275739E-02  0.220328154868E-02  0.227492668251E-02  0.234890152874E-02
  0.242528184293E-02  0.250414584394E-02  0.258557429402E-02  0.266965058149E-02  0.275646080614E-02
  0.284609386739E-02  0.293864155529E-02  0.303419864454E-02  0.313286299147E-02  0.323473563430E-02
  0.333992089653E-02  0.344852649379E-02  0.356066364408E-02  0.367644718168E-02  0.379599567467E-02
  0.391943154634E-02  0.404688120051E-02  0.417847515092E-02  0.431434815486E-02  0.445463935109E-02
  0.459949240227E-02  0.474905564202E-02  0.490348222673E-02  0.506293029235E-02  0.522756311621E-02
  0.539754928412E-02  0.557306286293E-02  0.575428357865E-02  0.594139700035E-02  0.613459473007E-02
  0.633407459884E-02  0.654004086911E-02  0.675270444371E-02  0.697228308162E-02  0.719900162071E-02
  0.743309220774E-02  0.767479453578E-02  0.792435608932E-02  0.818203239741E-02  0.844808729489E-02
  0.872279319213E-02  0.900643135356E-02  0.929929218513E-02  0.960167553113E-02  0.991389098060E-02
  0.102362581837E-01  0.105691071781E-01  0.109127787264E-01  0.112676246639E-01  0.116340082579E-01
  0.120123045786E-01  0.124029008818E-01  0.128061970045E-01  0.132226057720E-01  0.136525534200E-01
  0.140964800283E-01  0.145548399699E-01  0.150281023741E-01  0.155167516042E-01  0.160212877506E-01
  0.165422271405E-01  0.170801028629E-01  0.176354653106E-01  0.182088827407E-01  0.188009418510E-01
  0.194122483768E-01  0.200434277053E-01  0.206951255102E-01  0.213680084068E-01  0.220627646270E-01
  0.227801047161E-01  0.235207622523E-01  0.242854945879E-01  0.250750836144E-01  0.258903365517E-01
  0.267320867619E-01  0.276011945887E-01  0.284985482228E-01  0.294250645945E-01  0.303816902938E-01
  0.313694025195E-01  0.323892100566E-01  0.334421542847E-01  0.345293102167E-01  0.356517875691E-01
  0.368107318657E-01  0.380073255731E-01  0.392427892716E-01  0.405183828602E-01  0.418354067981E-01
  0.431952033824E-01  0.445991580628E-01  0.460487007954E-01  0.475453074346E-01  0.490905011654E-01
  0.506858539757E-01  0.523329881700E-01  0.540335779250E-01  0.557893508874E-01  0.576020898148E-01
  0.594736342602E-01  0.614058823004E-01  0.634007923085E-01  0.654603847712E-01  0.675867441501E-01
  0.697820207884E-01  0.720484328616E-01  0.743882683718E-01  0.768038871870E-01  0.792977231217E-01
  0.818722860604E-01  0.845301641212E-01  0.872740258592E-01  0.901066225060E-01  0.930307902454E-01
  0.960494525206E-01  0.991656223704E-01  0.102382404791E+00  0.105702999121E+00  0.109130701435E+00
  0.112668906961E+00  0.116321112487E+00  0.120090918776E+00  0.123982032961E+00  0.127998270925E+00
  0.132143559645E+00  0.136421939489E+00  0.140837566466E+00  0.145394714392E+00  0.150097776967E+00
  0.154951269751E+00  0.159959831997E+00  0.165128228340E+00  0.170461350292E+00  0.175964217537E+00
  0.181641978973E+00  0.187499913472E+00  0.193543430319E+00  0.199778069280E+00  0.206209500243E+00
  0.212843522393E+00  0.219686062832E+00  0.226743174602E+00  0.234021034004E+00  0.241525937159E+00
  0.249264295685E+00  0.257242631406E+00  0.265467569968E+00  0.273945833231E+00  0.282684230297E+00
  0.291689647019E+00  0.300969033799E+00  0.310529391512E+00  0.320377755309E+00  0.330521176085E+00
  0.340966699343E+00  0.351721341170E+00  0.362792060995E+00  0.374185730802E+00  0.385909100393E+00
  0.397968758277E+00  0.410371087735E+00  0.423122217527E+00  0.436227966691E+00  0.449693782803E+00
  0.463524673038E+00  0.477725127263E+00  0.492299032385E+00  0.507249577030E+00  0.522579145630E+00
  0.538289200839E+00  0.554380153169E+00  0.570851216609E+00  0.587700248917E+00  0.604923575183E+00
  0.622515793152E+00  0.640469558713E+00  0.658775349906E+00  0.677421207663E+00  0.696392451526E+00
  0.715671368462E+00  0.735236872979E+00  0.755064136705E+00  0.775124185745E+00  0.795383464233E+00
  0.815803362772E+00  0.836339710771E+00  0.856942232158E+00  0.877553964559E+00  0.898110642833E+00
  0.918540048854E+00  0.938761330676E+00  0.958684295753E+00  0.978208684757E+00  0.997223434710E+00
  0.101560594277E+01  0.103322134497E+01  0.104992182775E+01  0.106554599372E+01  0.107991830756E+01
  0.109284865230E+01  0.110413203106E+01  0.111354845387E+01  0.112086305394E+01  0.112582648164E+01
  0.112815826106E+01  0.112766527052E+01  0.112429219447E+01  0.111806470733E+01  0.110902663595E+01
  0.109723971307E+01  0.108278314009E+01  0.106575297336E+01  0.104626134213E+01  0.102443550803E+01
  0.100041678212E+01  0.974359309855E+00  0.946428740503E+00  0.916800792167E+00  0.885659728694E+00
  0.853196759964E+00  0.819608376596E+00  0.785094634226E+00  0.749857393961E+00  0.714098533766E+00
  0.678018143175E+00  0.641812717436E+00  0.605673371275E+00  0.569784097583E+00  0.534320101530E+00
  0.499446245117E+00  0.465315639789E+00  0.432068424391E+00  0.399830761938E+00  0.368714080846E+00
  0.338814578409E+00  0.310212986327E+00  0.282974595666E+00  0.257149518103E+00  0.232773157866E+00
  0.209866860870E+00  0.188438705583E+00  0.168484400595E+00  0.149988256722E+00  0.132924206010E+00
  0.117256845498E+00  0.102942489298E+00  0.899302179309E-01  0.781629182481E-01  0.675783104418E-01
  0.581099602697E-01  0.496882747085E-01  0.422414779727E-01  0.356965625613E-01  0.299802072516E-01
  0.250196513184E-01  0.207435122674E-01  0.170825334309E-01  0.139702480956E-01  0.113435484336E-01
  0.914315019797E-02  0.731394763783E-02  0.580525701209E-02  0.457095106550E-02  0.356949055362E-02
  0.276386210284E-02  0.212143419578E-02  0.161374479048E-02  0.121623499533E-02  0.907943375789E-03
  0.671174951044E-03  0.491157868352E-03  0.355699254177E-03  0.254849973252E-03  0.180586112853E-03
  0.126513070001E-03  0.875962562766E-04
 ae wavefunction
 -0.435742514578E-03 -0.449893173649E-03 -0.464503222989E-03 -0.479587566674E-03 -0.495161591687E-03
 -0.511241183499E-03 -0.527842742197E-03 -0.544983199085E-03 -0.562680033846E-03 -0.580951292243E-03
 -0.599815604395E-03 -0.619292203629E-03 -0.639400945949E-03 -0.660162330117E-03 -0.681597518387E-03
 -0.703728357893E-03 -0.726577402730E-03 -0.750167936736E-03 -0.774523997005E-03 -0.799670398145E-03
 -0.825632757324E-03 -0.852437520094E-03 -0.880111987065E-03 -0.908684341398E-03 -0.938183677211E-03
 -0.968640028848E-03 -0.100008440111E-02 -0.103254880045E-02 -0.106606626709E-02 -0.110067090830E-02
 -0.113639793256E-02 -0.117328368495E-02 -0.121136568354E-02 -0.125068265706E-02 -0.129127458362E-02
 -0.133318273078E-02 -0.137644969680E-02 -0.142111945320E-02 -0.146723738870E-02 -0.151485035453E-02
 -0.156400671110E-02 -0.161475637625E-02 -0.166715087488E-02 -0.172124339025E-02 -0.177708881681E-02
 -0.183474381472E-02 -0.189426686600E-02 -0.195571833256E-02 -0.201916051588E-02 -0.208465771867E-02
 -0.215227630834E-02 -0.222208478250E-02 -0.229415383648E-02 -0.236855643288E-02 -0.244536787331E-02
 -0.252466587232E-02 -0.260653063363E-02 -0.269104492853E-02 -0.277829417692E-02 -0.286836653072E-02
 -0.296135295968E-02 -0.305734733997E-02 -0.315644654536E-02 -0.325875054120E-02 -0.336436248121E-02
 -0.347338880713E-02 -0.358593935143E-02 -0.370212744297E-02 -0.382207001596E-02 -0.394588772206E-02
 -0.407370504572E-02 -0.420565042307E-02 -0.434185636420E-02 -0.448245957901E-02 -0.462760110681E-02
 -0.477742644954E-02 -0.493208570898E-02 -0.509173372782E-02 -0.525653023476E-02 -0.542663999378E-02
 -0.560223295764E-02 -0.578348442568E-02 -0.597057520602E-02 -0.616369178236E-02 -0.636302648532E-02
 -0.656877766855E-02 -0.678114988958E-02 -0.700035409569E-02 -0.722660781469E-02 -0.746013535083E-02
 -0.770116798608E-02 -0.794994418617E-02 -0.820670981288E-02 -0.847171834084E-02 -0.874523108078E-02
 -0.902751740759E-02 -0.931885499488E-02 -0.961953005468E-02 -0.992983758350E-02 -0.102500816140E-01
 -0.105805754729E-01 -0.109216420446E-01 -0.112736140413E-01 -0.116368342794E-01 -0.120116559606E-01
 -0.123984429619E-01 -0.127975701289E-01 -0.132094235773E-01 -0.136344009996E-01 -0.140729119784E-01
 -0.145253783055E-01 -0.149922343075E-01 -0.154739271763E-01 -0.159709173069E-01 -0.164836786401E-01
 -0.170126990107E-01 -0.175584805012E-01 -0.181215398015E-01 -0.187024085725E-01 -0.193016338146E-01
 -0.199197782419E-01 -0.205574206586E-01 -0.212151563406E-01 -0.218935974198E-01 -0.225933732713E-01
 -0.233151309034E-01 -0.240595353487E-01 -0.248272700566E-01 -0.256190372874E-01 -0.264355585034E-01
 -0.272775747629E-01 -0.281458471081E-01 -0.290411569533E-01 -0.299643064675E-01 -0.309161189519E-01
 -0.318974392124E-01 -0.329091339217E-01 -0.339520919759E-01 -0.350272248370E-01 -0.361354668647E-01
 -0.372777756339E-01 -0.384551322354E-01 -0.396685415589E-01 -0.409190325545E-01 -0.422076584723E-01
 -0.435354970752E-01 -0.449036508243E-01 -0.463132470317E-01 -0.477654379797E-01 -0.492614010011E-01
 -0.508023385179E-01 -0.523894780347E-01 -0.540240720813E-01 -0.557073981023E-01 -0.574407582862E-01
 -0.592254793313E-01 -0.610629121421E-01 -0.629544314502E-01 -0.649014353539E-01 -0.669053447709E-01
 -0.689676027958E-01 -0.710896739566E-01 -0.732730433619E-01 -0.755192157306E-01 -0.778297142958E-01
 -0.802060795758E-01 -0.826498679973E-01 -0.851626503688E-01 -0.877460101862E-01 -0.904015417653E-01
 -0.931308481845E-01 -0.959355390311E-01 -0.988172279344E-01 -0.101777529872E+00 -0.104818058242E+00
 -0.107940421673E+00 -0.111146220575E+00 -0.114437043397E+00 -0.117814462593E+00 -0.121280030256E+00
 -0.124835273436E+00 -0.128481689081E+00 -0.132220738625E+00 -0.136053842174E+00 -0.139982372278E+00
 -0.144007647276E+00 -0.148130924184E+00 -0.152353391106E+00 -0.156676159153E+00 -0.161100253835E+00
 -0.165626605918E+00 -0.170256041712E+00 -0.174989272773E+00 -0.179826885000E+00 -0.184769327090E+00
 -0.189816898348E+00 -0.194969735818E+00 -0.200227800717E+00 -0.205590864150E+00 -0.211058492101E+00
 -0.216630029652E+00 -0.222304584450E+00 -0.228081009388E+00 -0.233957884480E+00 -0.239933497948E+00
 -0.246005826490E+00 -0.252172514735E+00 -0.258430853893E+00 -0.264777759584E+00 -0.271209748895E+00
 -0.277722916625E+00 -0.284312910796E+00 -0.290974907415E+00 -0.297703584545E+00 -0.304493095718E+00
 -0.311337042745E+00 -0.318228447973E+00 -0.325159726084E+00 -0.332122655473E+00 -0.339108349349E+00
 -0.346107226613E+00 -0.353108982667E+00 -0.360102560263E+00 -0.367076120546E+00 -0.374017014443E+00
 -0.380911754590E+00 -0.387745987959E+00 -0.394504469434E+00 -0.401171036534E+00 -0.407728585534E+00
 -0.414159049264E+00 -0.420443376855E+00 -0.426561515740E+00 -0.432492396241E+00 -0.438213919077E+00
 -0.443702946157E+00 -0.448935295058E+00 -0.453885737559E+00 -0.458528002693E+00 -0.462834784711E+00
 -0.466777756461E+00 -0.470327588609E+00 -0.473453975226E+00 -0.476125666209E+00 -0.478310507061E+00
 -0.479975486546E+00 -0.481086792717E+00 -0.481609877879E+00 -0.481509532960E+00 -0.480749971831E+00
 -0.479294926074E+00 -0.477107750666E+00 -0.474151541045E+00 -0.470389261998E+00 -0.465783888731E+00
 -0.460298560491E+00 -0.453896747002E+00 -0.446542427922E+00 -0.438200285462E+00 -0.428835910173E+00
 -0.418416019828E+00 -0.406908691171E+00 -0.394283604166E+00 -0.380512298197E+00 -0.365568439513E+00
 -0.349428098971E+00 -0.332070038939E+00 -0.313476007975E+00 -0.293631041687E+00 -0.272523767929E+00
 -0.250146714287E+00 -0.226496615652E+00 -0.201574719499E+00 -0.175387086471E+00 -0.147944883809E+00
 -0.119264669293E+00 -0.893686634179E-01 -0.582850077441E-01 -0.260480074208E-01  0.730164409990E-02
  0.417166604293E-01  0.771429806604E-01  0.113519615235E+00  0.150778526147E+00  0.188844552594E+00
  0.227635400053E+00  0.267061721580E+00  0.307027335916E+00  0.347429646432E+00  0.388160339643E+00
  0.429106427690E+00  0.470151610346E+00  0.511177717862E+00  0.552065673260E+00  0.592695180898E+00
  0.632942589828E+00  0.672677321116E+00  0.711758452955E+00  0.750033483838E+00  0.787340239577E+00
  0.823511019092E+00  0.858377022958E+00  0.891771647708E+00  0.923532424241E+00  0.953502107831E+00
  0.981529484964E+00  0.100747023435E+01  0.103118796398E+01  0.105255542093E+01  0.107145581585E+01
  0.108778418649E+01  0.110144872824E+01  0.111237203245E+01  0.112049218525E+01  0.112576370005E+01
  0.112815826106E+01  0.112766527052E+01  0.112429219447E+01  0.111806470733E+01  0.110902663595E+01
  0.109723971307E+01  0.108278314009E+01  0.106575297336E+01  0.104626134213E+01  0.102443550803E+01
  0.100041678212E+01  0.974359309855E+00  0.946428740503E+00  0.916800792167E+00  0.885659728694E+00
  0.853196759964E+00  0.819608376596E+00  0.785094634226E+00  0.749857393961E+00  0.714098533766E+00
  0.678018143175E+00  0.641812717436E+00  0.605673371275E+00  0.569784097583E+00  0.534320101530E+00
  0.499446245117E+00  0.465315639789E+00  0.432068424391E+00  0.399830761938E+00  0.368714080846E+00
  0.338814578409E+00  0.310212986327E+00  0.282974595666E+00  0.257149518103E+00  0.232773157866E+00
  0.209866860870E+00  0.188438705583E+00  0.168484400595E+00  0.149988256722E+00  0.132924206010E+00
  0.117256845498E+00  0.102942489298E+00  0.899302179309E-01  0.781629182481E-01  0.675783104418E-01
  0.581099602697E-01  0.496882747085E-01  0.422414779727E-01  0.356965625613E-01  0.299802072516E-01
  0.250196513184E-01  0.207435122674E-01  0.170825334309E-01  0.139702480956E-01  0.113435484336E-01
  0.914315019797E-02  0.731394763783E-02  0.580525701209E-02  0.457095106550E-02  0.356949055362E-02
  0.276386210284E-02  0.212143419578E-02  0.161374479048E-02  0.121623499533E-02  0.907943375789E-03
  0.671174951044E-03  0.491157868352E-03  0.355699254177E-03  0.254849973252E-03  0.180586112853E-03
  0.126513070001E-03  0.875962562766E-04
 pseudo wavefunction
  0.981022797984E-04  0.101292321198E-03  0.104586094785E-03  0.107986973671E-03  0.111498440655E-03
  0.115124091784E-03  0.118867640042E-03  0.122732919149E-03  0.126723887490E-03  0.130844632164E-03
  0.135099373174E-03  0.139492467746E-03  0.144028414793E-03  0.148711859521E-03  0.153547598187E-03
  0.158540583008E-03  0.163695927238E-03  0.169018910400E-03  0.174514983693E-03  0.180189775576E-03
  0.186049097531E-03  0.192098950017E-03  0.198345528609E-03  0.204795230351E-03  0.211454660300E-03
  0.218330638293E-03  0.225430205933E-03  0.232760633796E-03  0.240329428880E-03  0.248144342293E-03
  0.256213377188E-03  0.264544796960E-03  0.273147133711E-03  0.282029196984E-03  0.291200082787E-03
  0.300669182907E-03  0.310446194528E-03  0.320541130164E-03  0.330964327908E-03  0.341726462025E-03
  0.352838553878E-03  0.364311983217E-03  0.376158499835E-03  0.388390235597E-03  0.401019716866E-03
  0.414059877331E-03  0.427524071252E-03  0.441426087137E-03  0.455780161860E-03  0.470600995242E-03
  0.485903765108E-03  0.501704142824E-03  0.518018309352E-03  0.534862971816E-03  0.552255380614E-03
  0.570213347085E-03  0.588755261745E-03  0.607900113126E-03  0.627667507215E-03  0.648077687539E-03
  0.669151555892E-03  0.690910693741E-03  0.713377384327E-03  0.736574635487E-03  0.760526203210E-03
  0.785256615974E-03  0.810791199855E-03  0.837156104472E-03  0.864378329761E-03  0.892485753625E-03
  0.921507160485E-03  0.951472270757E-03  0.982411771287E-03  0.101435734678E-02  0.104734171224E-02
  0.108139864648E-02  0.111656302671E-02  0.115287086426E-02  0.119035934145E-02  0.122906684965E-02
  0.126903302866E-02  0.131029880722E-02  0.135290644498E-02  0.139689957575E-02  0.144232325220E-02
  0.148922399198E-02  0.153764982540E-02  0.158765034452E-02  0.163927675406E-02  0.169258192374E-02
  0.174762044245E-02  0.180444867417E-02  0.186312481566E-02  0.192370895610E-02  0.198626313855E-02
  0.205085142357E-02  0.211753995475E-02  0.218639702647E-02  0.225749315386E-02  0.233090114495E-02
  0.240669617530E-02  0.248495586490E-02  0.256576035771E-02  0.264919240373E-02  0.273533744367E-02
  0.282428369654E-02  0.291612224989E-02  0.301094715312E-02  0.310885551381E-02  0.320994759711E-02
  0.331432692842E-02  0.342210039940E-02  0.353337837741E-02  0.364827481853E-02  0.376690738422E-02
  0.388939756181E-02  0.401587078889E-02  0.414645658171E-02  0.428128866782E-02  0.442050512297E-02
  0.456424851248E-02  0.471266603718E-02  0.486590968414E-02  0.502413638222E-02  0.518750816280E-02
  0.535619232558E-02  0.553036160987E-02  0.571019437143E-02  0.589587476501E-02  0.608759293289E-02
  0.628554519947E-02  0.648993427222E-02  0.670096944917E-02  0.691886683311E-02  0.714384955274E-02
  0.737614799102E-02  0.761600002094E-02  0.786365124893E-02  0.811935526613E-02  0.838337390793E-02
  0.865597752176E-02  0.893744524377E-02  0.922806528429E-02  0.952813522269E-02  0.983796231174E-02
  0.101578637918E-01  0.104881672154E-01  0.108292107819E-01  0.111813436836E-01  0.115449264625E-01
  0.119203313789E-01  0.123079427920E-01  0.127081575527E-01  0.131213854088E-01  0.135480494240E-01
  0.139885864101E-01  0.144434473727E-01  0.149130979722E-01  0.153980189990E-01  0.158987068643E-01
  0.164156741069E-01  0.169494499159E-01  0.175005806705E-01  0.180696304976E-01  0.186571818463E-01
  0.192638360822E-01  0.198902140996E-01  0.205369569543E-01  0.212047265160E-01  0.218942061423E-01
  0.226061013736E-01  0.233411406506E-01  0.241000760551E-01  0.248836840738E-01  0.256927663865E-01
  0.265281506805E-01  0.273906914891E-01  0.282812710583E-01  0.292008002406E-01  0.301502194162E-01
  0.311304994447E-01  0.321426426460E-01  0.331876838122E-01  0.342666912512E-01  0.353807678634E-01
  0.365310522517E-01  0.377187198664E-01  0.389449841853E-01  0.402110979305E-01  0.415183543233E-01
  0.428680883768E-01  0.442616782292E-01  0.457005465166E-01  0.471861617886E-01  0.487200399663E-01
  0.503037458439E-01  0.519388946358E-01  0.536271535693E-01  0.553702435245E-01  0.571699407226E-01
  0.590280784631E-01  0.609465489108E-01  0.629273049354E-01  0.649723620016E-01  0.670838001134E-01
  0.692637658118E-01  0.715144742280E-01  0.738382111914E-01  0.762373353942E-01  0.787142806128E-01
  0.812715579865E-01  0.839117583541E-01  0.866375546476E-01  0.894517043448E-01  0.923570519793E-01
  0.953565317073E-01  0.984531699327E-01  0.101650087986E+00  0.104950504863E+00  0.108357740007E+00
  0.111875216156E+00  0.115506462227E+00  0.119255116256E+00  0.123124928371E+00  0.127119763819E+00
  0.131243606010E+00  0.135500559607E+00  0.139894853625E+00  0.144430844562E+00  0.149113019517E+00
  0.153945999332E+00  0.158934541699E+00  0.164083544260E+00  0.169398047660E+00  0.174883238556E+00
  0.180544452548E+00  0.186387177027E+00  0.192417053911E+00  0.198639882247E+00  0.205061620648E+00
  0.211688389542E+00  0.218526473188E+00  0.225582321436E+00  0.232862551167E+00  0.240373947393E+00
  0.248123463935E+00  0.256118223644E+00  0.264365518086E+00  0.272872806618E+00  0.281647714785E+00
  0.290698031932E+00  0.300031707945E+00  0.309656848996E+00  0.319581712184E+00  0.329814698917E+00
  0.340364346893E+00  0.351239320514E+00  0.362448399533E+00  0.374000465729E+00  0.385904487393E+00
  0.398169501343E+00  0.410804592204E+00  0.423818868634E+00  0.437221436135E+00  0.451021366079E+00
  0.465227660508E+00  0.479849212240E+00  0.494894759755E+00  0.510372836282E+00  0.526291712443E+00
  0.542659331752E+00  0.559483238179E+00  0.576770494933E+00  0.594527593498E+00  0.612760351888E+00
  0.631473800980E+00  0.650672057654E+00  0.670358183380E+00  0.690534026738E+00  0.711200048236E+00
  0.732355125652E+00  0.753996337961E+00  0.776118725786E+00  0.798715026131E+00  0.821775379016E+00
  0.845287003488E+00  0.869233840362E+00  0.893596158905E+00  0.918350124624E+00  0.943467325264E+00
  0.968914252144E+00  0.994651734037E+00  0.102063432102E+01  0.104680961599E+01  0.107311755208E+01
  0.109948961475E+01  0.112584800844E+01  0.115210476858E+01  0.117816082162E+01  0.120390499732E+01
  0.122921300032E+01  0.125394635068E+01  0.127795130686E+01  0.130105778875E+01  0.132307832355E+01
  0.134380704281E+01  0.136301876597E+01  0.138046821280E+01  0.139588939545E+01  0.140899524948E+01
  0.141947757221E+01  0.142700734563E+01  0.143123552968E+01  0.143179441843E+01  0.142829965728E+01
  0.142035302034E+01  0.140760595896E+01  0.138995228327E+01  0.136736585757E+01  0.133984284992E+01
  0.130740125394E+01  0.127008010430E+01  0.122793839239E+01  0.118105368024E+01  0.112952040987E+01
  0.107344791071E+01  0.101295809801E+01  0.000000000000E+00  0.000000000000E+00  0.000000000000E+00
  0.000000000000E+00  0.000000000000E+00  0.000000000000E+00  0.000000000000E+00  0.000000000000E+00
  0.000000000000E+00  0.000000000000E+00  0.000000000000E+00  0.000000000000E+00  0.000000000000E+00
  0.000000000000E+00  0.000000000000E+00  0.000000000000E+00  0.000000000000E+00  0.000000000000E+00
  0.000000000000E+00  0.000000000000E+00  0.000000000000E+00  0.000000000000E+00  0.000000000000E+00
  0.000000000000E+00  0.000000000000E+00  0.000000000000E+00  0.000000000000E+00  0.000000000000E+00
  0.000000000000E+00  0.000000000000E+00  0.000000000000E+00  0.000000000000E+00  0.000000000000E+00
  0.000000000000E+00  0.000000000000E+00  0.000000000000E+00  0.000000000000E+00  0.000000000000E+00
  0.000000000000E+00  0.000000000000E+00  0.000000000000E+00  0.000000000000E+00  0.000000000000E+00
  0.000000000000E+00  0.000000000000E+00  0.000000000000E+00  0.000000000000E+00  0.000000000000E+00
  0.000000000000E+00  0.000000000000E+00  0.000000000000E+00  0.000000000000E+00  0.000000000000E+00
  0.000000000000E+00  0.000000000000E+00  0.000000000000E+00  0.000000000000E+00  0.000000000000E+00
  0.000000000000E+00  0.000000000000E+00
 ae wavefunction
 -0.584066709583E-03 -0.603034169932E-03 -0.622617394296E-03 -0.642836360009E-03 -0.663711691693E-03
 -0.685264682142E-03 -0.707517313932E-03 -0.730492281686E-03 -0.754213015066E-03 -0.778703702508E-03
 -0.803989315710E-03 -0.830095634912E-03 -0.857049274985E-03 -0.884877712347E-03 -0.913609312758E-03
 -0.943273359988E-03 -0.973900085411E-03 -0.100552069855E-02 -0.103816741857E-02 -0.107187350684E-02
 -0.110667330045E-02 -0.114260224687E-02 -0.117969693967E-02 -0.121799515538E-02 -0.125753589160E-02
 -0.129835940619E-02 -0.134050725778E-02 -0.138402234763E-02 -0.142894896268E-02 -0.147533282009E-02
 -0.152322111311E-02 -0.157266255844E-02 -0.162370744512E-02 -0.167640768487E-02 -0.173081686414E-02
 -0.178699029769E-02 -0.184498508398E-02 -0.190486016218E-02 -0.196667637107E-02 -0.203049650971E-02
 -0.209638540016E-02 -0.216440995193E-02 -0.223463922873E-02 -0.230714451707E-02 -0.238199939713E-02
 -0.245927981584E-02 -0.253906416215E-02 -0.262143334480E-02 -0.270647087230E-02 -0.279426293561E-02
 -0.288489849321E-02 -0.297846935887E-02 -0.307507029217E-02 -0.317479909173E-02 -0.327775669137E-02
 -0.338404725917E-02 -0.349377829970E-02 -0.360706075909E-02 -0.372400913364E-02 -0.384474158161E-02
 -0.396938003829E-02 -0.409805033469E-02 -0.423088231982E-02 -0.436800998658E-02 -0.450957160155E-02
 -0.465570983854E-02 -0.480657191631E-02 -0.496230974009E-02 -0.512308004775E-02 -0.528904455998E-02
 -0.546037013489E-02 -0.563722892744E-02 -0.581979855325E-02 -0.600826225732E-02 -0.620280908781E-02
 -0.640363407451E-02 -0.661093841280E-02 -0.682492965274E-02 -0.704582189354E-02 -0.727383598369E-02
 -0.750919972662E-02 -0.775214809228E-02 -0.800292343458E-02 -0.826177571486E-02 -0.852896273163E-02
 -0.880475035659E-02 -0.908941277710E-02 -0.938323274523E-02 -0.968650183350E-02 -0.999952069751E-02
 -0.103225993457E-01 -0.106560574156E-01 -0.110002244582E-01 -0.113554402286E-01 -0.117220549856E-01
 -0.121004297966E-01 -0.124909368529E-01 -0.128939597904E-01 -0.133098940196E-01 -0.137391470627E-01
 -0.141821388998E-01 -0.146393023217E-01 -0.151110832925E-01 -0.155979413191E-01 -0.161003498295E-01
 -0.166187965598E-01 -0.171537839488E-01 -0.177058295410E-01 -0.182754663984E-01 -0.188632435202E-01
 -0.194697262702E-01 -0.200954968134E-01 -0.207411545594E-01 -0.214073166146E-01 -0.220946182415E-01
 -0.228037133258E-01 -0.235352748502E-01 -0.242899953765E-01 -0.250685875326E-01 -0.258717845075E-01
 -0.267003405512E-01 -0.275550314803E-01 -0.284366551890E-01 -0.293460321645E-01 -0.302840060054E-01
 -0.312514439444E-01 -0.322492373728E-01 -0.332783023663E-01 -0.343395802128E-01 -0.354340379372E-01
 -0.365626688283E-01 -0.377264929597E-01 -0.389265577091E-01 -0.401639382713E-01 -0.414397381639E-01
 -0.427550897260E-01 -0.441111546042E-01 -0.455091242290E-01 -0.469502202745E-01 -0.484356951022E-01
 -0.499668321869E-01 -0.515449465181E-01 -0.531713849799E-01 -0.548475267004E-01 -0.565747833726E-01
 -0.583545995386E-01 -0.601884528375E-01 -0.620778542097E-01 -0.640243480555E-01 -0.660295123413E-01
 -0.680949586517E-01 -0.702223321782E-01 -0.724133116417E-01 -0.746696091428E-01 -0.769929699313E-01
 -0.793851720911E-01 -0.818480261305E-01 -0.843833744727E-01 -0.869930908367E-01 -0.896790795006E-01
 -0.924432744382E-01 -0.952876383193E-01 -0.982141613635E-01 -0.101224860036E+00 -0.104321775575E+00
 -0.107506972340E+00 -0.110782535961E+00 -0.114150571288E+00 -0.117613200115E+00 -0.121172558667E+00
 -0.124830794844E+00 -0.128590065184E+00 -0.132452531554E+00 -0.136420357527E+00 -0.140495704453E+00
 -0.144680727169E+00 -0.148977569366E+00 -0.153388358561E+00 -0.157915200674E+00 -0.162560174168E+00
 -0.167325323744E+00 -0.172212653561E+00 -0.177224119948E+00 -0.182361623593E+00 -0.187627001180E+00
 -0.193022016437E+00 -0.198548350577E+00 -0.204207592103E+00 -0.210001225935E+00 -0.215930621845E+00
 -0.221997022161E+00 -0.228201528712E+00 -0.234545088976E+00 -0.241028481419E+00 -0.247652299971E+00
 -0.254416937628E+00 -0.261322569140E+00 -0.268369132764E+00 -0.275556311044E+00 -0.282883510610E+00
 -0.290349840952E+00 -0.297954092161E+00 -0.305694711614E+00 -0.313569779581E+00 -0.321576983758E+00
 -0.329713592689E+00 -0.337976428104E+00 -0.346361836153E+00 -0.354865657541E+00 -0.363483196600E+00
 -0.372209189287E+00 -0.381037770155E+00 -0.389962438331E+00 -0.398976022543E+00 -0.408070645252E+00
 -0.417237685960E+00 -0.426467743763E+00 -0.435750599269E+00 -0.445075175946E+00 -0.454429501062E+00
 -0.463800666330E+00 -0.473174788428E+00 -0.482536969561E+00 -0.491871258255E+00 -0.501160610617E+00
 -0.510386852273E+00 -0.519530641250E+00 -0.528571432100E+00 -0.537487441547E+00 -0.546255616009E+00
 -0.554851601338E+00 -0.563249715179E+00 -0.571422922336E+00 -0.579342813606E+00 -0.586979588535E+00
 -0.594302042587E+00 -0.601277559261E+00 -0.607872107677E+00 -0.614050246243E+00 -0.619775132960E+00
 -0.625008543021E+00 -0.629710894329E+00 -0.633841281617E+00 -0.637357519832E+00 -0.640216197506E+00
 -0.642372740817E+00 -0.643781489048E+00 -0.644395782202E+00 -0.644168061462E+00 -0.643049983239E+00
 -0.640992547515E+00 -0.637946241147E+00 -0.633861196823E+00 -0.628687368265E+00 -0.622374722263E+00
 -0.614873448055E+00 -0.606134184488E+00 -0.596108265298E+00 -0.584747982762E+00 -0.572006869829E+00
 -0.557840000686E+00 -0.542204309549E+00 -0.525058927296E+00 -0.506365535278E+00 -0.486088735474E+00
 -0.464196435820E+00 -0.440660249297E+00 -0.415455905044E+00 -0.388563669451E+00 -0.359968774895E+00
 -0.329661853500E+00 -0.297639373059E+00 -0.263904072102E+00 -0.228465390951E+00 -0.191339895644E+00
 -0.152551691668E+00 -0.112132824606E+00 -0.701236649737E-01 -0.265732747002E-01  0.184602474066E-01
  0.649094442146E-01  0.112697206889E+00  0.161736515586E+00  0.211930223674E+00  0.263170900712E+00
  0.315340758784E+00  0.368311701510E+00  0.421945556344E+00  0.476094577002E+00  0.530602322111E+00
  0.585304995880E+00  0.640033214744E+00  0.694613873108E+00  0.748871346008E+00  0.802626959138E+00
  0.855695993743E+00  0.907882772699E+00  0.958975996408E+00  0.100874705297E+01  0.105695258255E+01
  0.110334004851E+01  0.114765366804E+01  0.118963880186E+01  0.122904451998E+01  0.126562503679E+01
  0.129914077918E+01  0.132935953994E+01  0.135605787697E+01  0.137902275074E+01  0.139805331884E+01
  0.141296278387E+01  0.142358019525E+01  0.142975212414E+01  0.143134414532E+01  0.142824208777E+01
  0.142035302034E+01  0.140760595896E+01  0.138995228327E+01  0.136736585757E+01  0.133984284992E+01
  0.130740125394E+01  0.127008010430E+01  0.122793839239E+01  0.118105368024E+01  0.112952040987E+01
  0.107344791071E+01  0.101295809801E+01  0.000000000000E+00  0.000000000000E+00  0.000000000000E+00
  0.000000000000E+00  0.000000000000E+00  0.000000000000E+00  0.000000000000E+00  0.000000000000E+00
  0.000000000000E+00  0.000000000000E+00  0.000000000000E+00  0.000000000000E+00  0.000000000000E+00
  0.000000000000E+00  0.000000000000E+00  0.000000000000E+00  0.000000000000E+00  0.000000000000E+00
  0.000000000000E+00  0.000000000000E+00  0.000000000000E+00  0.000000000000E+00  0.000000000000E+00
  0.000000000000E+00  0.000000000000E+00  0.000000000000E+00  0.000000000000E+00  0.000000000000E+00
  0.000000000000E+00  0.000000000000E+00  0.000000000000E+00  0.000000000000E+00  0.000000000000E+00
  0.000000000000E+00  0.000000000000E+00  0.000000000000E+00  0.000000000000E+00  0.000000000000E+00
  0.000000000000E+00  0.000000000000E+00  0.000000000000E+00  0.000000000000E+00  0.000000000000E+00
  0.000000000000E+00  0.000000000000E+00  0.000000000000E+00  0.000000000000E+00  0.000000000000E+00
  0.000000000000E+00  0.000000000000E+00  0.000000000000E+00  0.000000000000E+00  0.000000000000E+00
  0.000000000000E+00  0.000000000000E+00  0.000000000000E+00  0.000000000000E+00  0.000000000000E+00
  0.000000000000E+00  0.000000000000E+00
 pseudo wavefunction
  0.563540864181E-08  0.600786631603E-08  0.640494061124E-08  0.682825849897E-08  0.727955448117E-08
  0.776067769720E-08  0.827359950047E-08  0.882042153586E-08  0.940338435099E-08  0.100248765766E-07
  0.106874447140E-07  0.113938035684E-07  0.121468473735E-07  0.129496616495E-07  0.138055358462E-07
  0.147179768209E-07  0.156907232076E-07  0.167277607355E-07  0.178333385603E-07  0.190119866744E-07
  0.202685344684E-07  0.216081305189E-07  0.230362636840E-07  0.245587855939E-07  0.261819346270E-07
  0.279123614707E-07  0.297571563727E-07  0.317238781920E-07  0.338205853704E-07  0.360558689517E-07
  0.384388877824E-07  0.409794060386E-07  0.436878332346E-07  0.465752668742E-07  0.496535379218E-07
  0.529352592783E-07  0.564338774615E-07  0.601637277016E-07  0.641400926785E-07  0.683792651406E-07
  0.728986146632E-07  0.777166588180E-07  0.828531390472E-07  0.883291015519E-07  0.941669835268E-07
  0.100390705094E-06  0.107025767314E-06  0.114099356671E-06  0.121640456472E-06  0.129679965596E-06
  0.138250825104E-06  0.147388153209E-06  0.157129389172E-06  0.167514446699E-06  0.178585877492E-06
  0.190389045592E-06  0.202972313258E-06  0.216387239124E-06  0.230688789456E-06  0.245935563370E-06
  0.262190032933E-06  0.279518799140E-06  0.297992864800E-06  0.317687925463E-06  0.338684679577E-06
  0.361069159135E-06  0.384933082186E-06  0.410374228637E-06  0.437496840895E-06  0.466412050989E-06
  0.497238335918E-06  0.530102003098E-06  0.565137707891E-06  0.602489005339E-06  0.642308938363E-06
  0.684760664837E-06  0.730018126104E-06  0.778266759685E-06  0.829704259077E-06  0.884541383783E-06
  0.943002822866E-06  0.100532811558E-05  0.107177263286E-05  0.114260862366E-05  0.121812633044E-05
  0.129863517842E-05  0.138446504339E-05  0.147596760331E-05  0.157351777930E-05  0.167751527175E-05
  0.178838619810E-05  0.190658483875E-05  0.203259549837E-05  0.216693449031E-05  0.231015225205E-05
  0.246283560054E-05  0.262561013657E-05  0.279914280804E-05  0.298414464262E-05  0.318137366109E-05
  0.339163798309E-05  0.361579913828E-05  0.385477559619E-05  0.410954652949E-05  0.438115582584E-05
  0.467071636499E-05  0.497941457846E-05  0.530851531063E-05  0.565936700107E-05  0.603340720932E-05
  0.643216850486E-05  0.685728474627E-05  0.731049777536E-05  0.779366455379E-05  0.830876477117E-05
  0.885790895608E-05  0.944334712303E-05  0.100674779909E-04  0.107328588104E-04  0.114422158416E-04
  0.121984555226E-04  0.130046763778E-04  0.138641817117E-04  0.147804931427E-04  0.157573650301E-04
  0.167987998555E-04  0.179090646197E-04  0.190927083236E-04  0.203545806044E-04  0.216998516021E-04
  0.231340331402E-04  0.246630013047E-04  0.262930205155E-04  0.280307691881E-04  0.298833670911E-04
  0.318584045101E-04  0.339639733402E-04  0.362087002306E-04  0.386017819205E-04  0.411530229082E-04
  0.438728756096E-04  0.467724831685E-04  0.498637250954E-04  0.531592659205E-04  0.566726070607E-04
  0.604181421117E-04  0.644112157922E-04  0.686681867807E-04  0.732064947021E-04  0.780447315371E-04
  0.832027177477E-04  0.887015834285E-04  0.945638548152E-04  0.100813546505E-03  0.107476259765E-03
  0.114579287327E-03  0.122151725104E-03  0.130224591274E-03  0.138830953222E-03  0.148006062867E-03
  0.157787500903E-03  0.168215330566E-03  0.179332261542E-03  0.191183824674E-03  0.203818558206E-03
  0.217288206294E-03  0.231647930605E-03  0.246956535863E-03  0.263276710261E-03  0.280675281707E-03
  0.299223490945E-03  0.318997282676E-03  0.340077615830E-03  0.362550794268E-03  0.386508819249E-03
  0.412049765072E-03  0.439278179435E-03  0.468305510103E-03  0.499250559624E-03  0.532239969909E-03
  0.567408738643E-03  0.604900769581E-03  0.644869458958E-03  0.687478320344E-03  0.732901650466E-03
  0.781325238632E-03  0.832947122605E-03  0.887978393930E-03  0.946644055911E-03  0.100918393764E-02
  0.107585366772E-02  0.114692571143E-02  0.122269047560E-02  0.130345748531E-02  0.138955663718E-02
  0.148133953409E-02  0.157918090654E-02  0.168348012603E-02  0.179466281658E-02  0.191318257027E-02
  0.203952277360E-02  0.217419855148E-02  0.231775883631E-02  0.247078856992E-02  0.263391104659E-02
  0.280779040588E-02  0.299313428461E-02  0.319069663749E-02  0.340128073689E-02  0.362574236248E-02
  0.386499319220E-02  0.412000440650E-02  0.439181051857E-02  0.468151344377E-02  0.499028682227E-02
  0.531938060933E-02  0.567012594866E-02  0.604394034467E-02  0.644233315037E-02  0.686691138804E-02
  0.731938592082E-02  0.780157799379E-02  0.831542616366E-02  0.886299363705E-02  0.944647603760E-02
  0.100682096227E-01  0.107306799709E-01  0.114365311621E-01  0.121885754702E-01  0.129898035926E-01
  0.138433954350E-01  0.147527314741E-01  0.157214047174E-01  0.167532332798E-01  0.178522735939E-01
  0.190228342703E-01  0.202694906209E-01  0.215970998561E-01  0.230108169619E-01  0.245161112602E-01
  0.261187836481E-01  0.278249845082E-01  0.296412322723E-01  0.315744326123E-01  0.336318982232E-01
  0.358213691494E-01  0.381510335918E-01  0.406295491177E-01  0.432660641750E-01  0.460702397936E-01
  0.490522713293E-01  0.522229100787E-01  0.555934845620E-01  0.591759212344E-01  0.629827643447E-01
  0.670271946152E-01  0.713230463635E-01  0.758848226312E-01  0.807277078176E-01  0.858675772448E-01
  0.913210030033E-01  0.971052553355E-01  0.103238298722E+00  0.109738781726E+00  0.116626019541E+00
  0.123919968059E+00  0.131641188140E+00  0.139810798645E+00  0.148450416593E+00  0.157582082726E+00
  0.167228170510E+00  0.177411276533E+00  0.188154090025E+00  0.199479239105E+00  0.211409111223E+00
  0.223965645116E+00  0.237170091524E+00  0.251042739846E+00  0.265602607917E+00  0.280867092151E+00
  0.296851575468E+00  0.313568990675E+00  0.331029337379E+00  0.349239151123E+00  0.368200924169E+00
  0.387912478423E+00  0.408366292286E+00  0.429548784860E+00  0.451439562966E+00  0.474010638877E+00
  0.497225629559E+00  0.521038951669E+00  0.545395030484E+00  0.570227545438E+00  0.595458739961E+00
  0.620998828800E+00  0.646745541851E+00  0.672583849544E+00  0.698385920832E+00  0.724011370291E+00
  0.749307855498E+00  0.774112088776E+00  0.798251327980E+00  0.821545408035E+00  0.843809367222E+00
  0.864856708241E+00  0.884503312055E+00  0.902571990708E+00  0.918897621556E+00  0.933332747883E+00
  0.945753457994E+00  0.956065265592E+00  0.964208608575E+00  0.970163462979E+00  0.973952437607E+00
  0.975641580220E+00  0.975337999364E+00  0.973183303801E+00  0.969341807032E+00  0.963982467720E+00
  0.957253675218E+00  0.949250286897E+00  0.939967138602E+00  0.929324947191E+00  0.917314312958E+00
  0.903972446061E+00  0.889343025994E+00  0.873475959863E+00  0.856427110339E+00  0.838257996483E+00
  0.819035465466E+00  0.798831331209E+00  0.777721981635E+00  0.755787934675E+00  0.733113356044E+00
  0.709785512647E+00  0.685894167526E+00  0.661530910292E+00  0.636788426821E+00  0.611759717633E+00
  0.586537281953E+00  0.561212291287E+00  0.535873781638E+00  0.510607896146E+00  0.485497205586E+00
  0.460620154111E+00  0.436050597673E+00  0.411857513539E+00  0.388104828742E+00  0.364851377592E+00
  0.342150965540E+00  0.320052513938E+00  0.298600256424E+00  0.277833956542E+00  0.257789117684E+00
  0.238497160225E+00  0.219985546498E+00  0.202277841546E+00  0.185393705814E+00  0.169348824436E+00
  0.154154785745E+00  0.139818928254E+00  0.126344179934E+00  0.113728915592E+00  0.101966857495E+00
  0.910470410839E-01  0.809538624583E-01  0.716672177710E-01  0.631627377902E-01  0.554121142439E-01
  0.483835088475E-01  0.420420314569E-01  0.363502707625E-01  0.312688593333E-01  0.267570544913E-01
  0.227733172285E-01  0.192758729338E-01  0.162232398193E-01  0.135747134141E-01  0.112907981381E-01
  0.933357961775E-02  0.766703395852E-02  0.625727254179E-02  0.507272301874E-02  0.408424898420E-02
  0.326521231213E-02  0.259148331194E-02
 ae wavefunction
  0.345880402561E-07  0.368147465608E-07  0.391630883389E-07  0.416408751981E-07  0.442563682518E-07
  0.470183105872E-07  0.499359582279E-07  0.530191141352E-07  0.562781638537E-07  0.597241132906E-07
  0.633686291385E-07  0.672240815764E-07  0.713035898076E-07  0.756210705151E-07  0.801912892549E-07
  0.850299152447E-07  0.901535795818E-07  0.955799372181E-07  0.101327732868E-06  0.107416871239E-06
  0.113868491594E-06  0.120705047417E-06  0.127950390772E-06  0.135629862989E-06  0.143770389519E-06
  0.152400583275E-06  0.161550852750E-06  0.171253517581E-06  0.181542932826E-06  0.192455619674E-06
  0.204030404779E-06  0.216308571060E-06  0.229334015078E-06  0.243153416083E-06  0.257816417222E-06
  0.273375816871E-06  0.289887772138E-06  0.307412018887E-06  0.326012101534E-06  0.345755622003E-06
  0.366714501862E-06  0.388965263970E-06  0.412589330822E-06  0.437673343061E-06  0.464309499980E-06
  0.492595919541E-06  0.522637026049E-06  0.554543957425E-06  0.588435006848E-06  0.624436085467E-06
  0.662681220544E-06  0.703313086421E-06  0.746483564184E-06  0.792354348040E-06  0.841097582411E-06
  0.892896545310E-06  0.947946371298E-06  0.100645483659E-05  0.106864317568E-05  0.113474696323E-05
  0.120501705095E-05  0.127972056978E-05  0.135914199296E-05  0.144358426774E-05  0.153337002759E-05
  0.162884287619E-05  0.173036876258E-05  0.183833744506E-05  0.195316404593E-05  0.207529070949E-05
  0.220518838047E-05  0.234335867813E-05  0.249033591206E-05  0.264668922148E-05  0.281302485110E-05
  0.298998858788E-05  0.317826834453E-05  0.337859691910E-05  0.359175493691E-05  0.381857397934E-05
  0.405993992289E-05  0.431679649136E-05  0.459014904569E-05  0.488106861913E-05  0.519069621763E-05
  0.552024739866E-05  0.587101715321E-05  0.624438510273E-05  0.664182104660E-05  0.706489084968E-05
  0.751526273639E-05  0.799471399674E-05  0.850513809953E-05  0.904855231761E-05  0.962710579933E-05
  0.102430882160E-04  0.108989389268E-04  0.115972567834E-04  0.123408105402E-04  0.131325499614E-04
  0.139756176439E-04  0.148733616103E-04  0.158293487324E-04  0.168473789988E-04  0.179315007513E-04
  0.190860268698E-04  0.203155520373E-04  0.216249711105E-04  0.230194986913E-04  0.245046899579E-04
  0.260864628524E-04  0.277711217013E-04  0.295653823693E-04  0.314763990370E-04  0.335117927027E-04
  0.356796815422E-04  0.379887132080E-04  0.404480992276E-04  0.430676516082E-04  0.458578218053E-04
  0.488297421946E-04  0.519952702102E-04  0.553670353231E-04  0.589584890256E-04  0.627839580276E-04
  0.668587008569E-04  0.711989680793E-04  0.758220663881E-04  0.807464267292E-04  0.859916768552E-04
  0.915787184231E-04  0.975298090504E-04  0.103868649552E-03  0.110620476738E-03  0.117812162077E-03
  0.125472316611E-03  0.133631402501E-03  0.142321851613E-03  0.151578191560E-03  0.161437179714E-03
  0.171937945579E-03  0.183122142140E-03  0.195034106650E-03  0.207721031489E-03  0.221233145642E-03
  0.235623907512E-03  0.250950209665E-03  0.267272596296E-03  0.284655494115E-03  0.303167457488E-03
  0.322881428668E-03  0.343875013988E-03  0.366230776968E-03  0.390036549335E-03  0.415385760960E-03
  0.442377789844E-03  0.471118333287E-03  0.501719801461E-03  0.534301734648E-03  0.568991245506E-03
  0.605923487748E-03  0.645242152725E-03  0.687099995454E-03  0.731659391711E-03  0.779092927929E-03
  0.829584025597E-03  0.883327602105E-03  0.940530769960E-03  0.100141357636E-02  0.106620978528E-02
  0.113516770433E-02  0.120855105852E-02  0.128663991354E-02  0.136973165085E-02  0.145814199728E-02
  0.155220611170E-02  0.165227973161E-02  0.175874038246E-02  0.187198865268E-02  0.199244953728E-02
  0.212057385340E-02  0.225683973077E-02  0.240175418038E-02  0.255585474482E-02  0.271971123347E-02
  0.289392754615E-02  0.307914358853E-02  0.327603728299E-02  0.348532667828E-02  0.370777216155E-02
  0.394417877621E-02  0.419539864910E-02  0.446233353024E-02  0.474593744862E-02  0.504721948688E-02
  0.536724667827E-02  0.570714702827E-02  0.606811266380E-02  0.645140311210E-02  0.685834871134E-02
  0.729035415445E-02  0.774890216752E-02  0.823555732329E-02  0.875196998966E-02  0.929988041327E-02
  0.988112293607E-02  0.104976303435E-01  0.111514383409E-01  0.118446901545E-01  0.125796412519E-01
  0.133586641748E-01  0.141842534790E-01  0.150590307689E-01  0.159857498193E-01  0.169673017698E-01
  0.180067203793E-01  0.191071873222E-01  0.202720375108E-01  0.215047644194E-01  0.228090253904E-01
  0.241886468940E-01  0.256476297127E-01  0.271901540198E-01  0.288205843152E-01  0.305434741809E-01
  0.323635708125E-01  0.342858192811E-01  0.363153664754E-01  0.384575646690E-01  0.407179746533E-01
  0.431023683736E-01  0.456167309988E-01  0.482672623522E-01  0.510603776234E-01  0.540027072802E-01
  0.571010960885E-01  0.603626011492E-01  0.637944888488E-01  0.674042306226E-01  0.711994974168E-01
  0.751881527367E-01  0.793782441592E-01  0.837779931847E-01  0.883957833004E-01  0.932401461192E-01
  0.983197454628E-01  0.103643359244E+00  0.109219859013E+00  0.115058187029E+00  0.121167330707E+00
  0.127556294321E+00  0.134234067811E+00  0.141209592586E+00  0.148491724195E+00  0.156089191765E+00
  0.164010554118E+00  0.172264152490E+00  0.180858059809E+00  0.189800026499E+00  0.199097422821E+00
  0.208757177785E+00  0.218785714709E+00  0.229188883527E+00  0.239971890013E+00  0.251139222087E+00
  0.262694573450E+00  0.274640764784E+00  0.286979662805E+00  0.299712097432E+00  0.312837777352E+00
  0.326355204220E+00  0.340261585645E+00  0.354552747090E+00  0.369223042673E+00  0.384265264768E+00
  0.399670552251E+00  0.415428297180E+00  0.431526049827E+00  0.447949422205E+00  0.464681990771E+00
  0.481705199905E+00  0.498998269173E+00  0.516538109636E+00  0.534299257914E+00  0.552253841987E+00
  0.570371600836E+00  0.588619991828E+00  0.606964435228E+00  0.625368760465E+00  0.643795920443E+00
  0.662208998417E+00  0.680572399977E+00  0.698852866948E+00  0.717019635240E+00  0.735042946127E+00
  0.752890590704E+00  0.770523297677E+00  0.787890910568E+00  0.804931356845E+00  0.821572954344E+00
  0.837738647728E+00  0.853350001890E+00  0.868329657323E+00  0.882602265301E+00  0.896094574592E+00
  0.908735290203E+00  0.920455037628E+00  0.931186537640E+00  0.940864978815E+00  0.949428531581E+00
  0.956818939118E+00  0.962982128823E+00  0.967868802858E+00  0.971434977327E+00  0.973642457381E+00
  0.974459237649E+00  0.973859829103E+00  0.971825513245E+00  0.968344527516E+00  0.963412184303E+00
  0.957030932139E+00  0.949210357842E+00  0.939967138602E+00  0.929324947191E+00  0.917314312958E+00
  0.903972446061E+00  0.889343025994E+00  0.873475959863E+00  0.856427110339E+00  0.838257996483E+00
  0.819035465466E+00  0.798831331209E+00  0.777721981635E+00  0.755787934675E+00  0.733113356044E+00
  0.709785512647E+00  0.685894167526E+00  0.661530910292E+00  0.636788426821E+00  0.611759717633E+00
  0.586537281953E+00  0.561212291287E+00  0.535873781638E+00  0.510607896146E+00  0.485497205586E+00
  0.460620154111E+00  0.436050597673E+00  0.411857513539E+00  0.388104828742E+00  0.364851377592E+00
  0.342150965540E+00  0.320052513938E+00  0.298600256424E+00  0.277833956542E+00  0.257789117684E+00
  0.238497160225E+00  0.219985546498E+00  0.202277841546E+00  0.185393705814E+00  0.169348824436E+00
  0.154154785745E+00  0.139818928254E+00  0.126344179934E+00  0.113728915592E+00  0.101966857495E+00
  0.910470410839E-01  0.809538624583E-01  0.716672177710E-01  0.631627377902E-01  0.554121142439E-01
  0.483835088475E-01  0.420420314569E-01  0.363502707625E-01  0.312688593333E-01  0.267570544913E-01
  0.227733172285E-01  0.192758729338E-01  0.162232398193E-01  0.135747134141E-01  0.112907981381E-01
  0.933357961775E-02  0.766703395852E-02  0.625727254179E-02  0.507272301874E-02  0.408424898420E-02
  0.326521231213E-02  0.259148331194E-02
 pseudo wavefunction
 -0.157019150967E-07 -0.167396923265E-07 -0.178460587423E-07 -0.190255475677E-07 -0.202829916383E-07
 -0.216235432029E-07 -0.230526950352E-07 -0.245763029393E-07 -0.262006097433E-07 -0.279322708789E-07
 -0.297783816513E-07 -0.317465063112E-07 -0.338447090490E-07 -0.360815870366E-07 -0.384663056535E-07
 -0.410086360412E-07 -0.437189951394E-07 -0.466084883681E-07 -0.496889551312E-07 -0.529730173270E-07
 -0.564741310656E-07 -0.602066418031E-07 -0.641858431215E-07 -0.684280393920E-07 -0.729506125808E-07
 -0.777720934696E-07 -0.829122375840E-07 -0.883921061393E-07 -0.942341523368E-07 -0.100462313364E-06
 -0.107102108473E-06 -0.114180743545E-06 -0.121727222563E-06 -0.129772466453E-06 -0.138349439776E-06
 -0.147493285803E-06 -0.157241470504E-06 -0.167633936067E-06 -0.178713264552E-06 -0.190524852370E-06
 -0.203117096289E-06 -0.216541591732E-06 -0.230853344188E-06 -0.246110994589E-06 -0.262377059585E-06
 -0.279718187698E-06 -0.298205432410E-06 -0.317914543296E-06 -0.338926276397E-06 -0.361326725114E-06
 -0.385207672962E-06 -0.410666969643E-06 -0.437808931979E-06 -0.466744771332E-06 -0.497593049288E-06
 -0.530480163441E-06 -0.565540865299E-06 -0.602918812412E-06 -0.642767156991E-06 -0.685249173430E-06
 -0.730538927311E-06 -0.778821988608E-06 -0.830296192045E-06 -0.885172447695E-06 -0.943675605164E-06
 -0.100604537488E-05 -0.107253731029E-05 -0.114342385492E-05 -0.121899545874E-05 -0.129956176819E-05
 -0.138545289495E-05 -0.147702076851E-05 -0.157464057816E-05 -0.167871231028E-05 -0.178966238724E-05
 -0.190794541459E-05 -0.203404604374E-05 -0.216848095776E-05 -0.231180098841E-05 -0.246459337309E-05
 -0.262748416096E-05 -0.280114077806E-05 -0.298627476201E-05 -0.318364467738E-05 -0.339405922383E-05
 -0.361838054958E-05 -0.385752778390E-05 -0.411248080313E-05 -0.438428424547E-05 -0.467405179124E-05
 -0.498297072592E-05 -0.531230680484E-05 -0.566340943932E-05 -0.603771722560E-05 -0.643676383915E-05
 -0.686218431855E-05 -0.731572176465E-05 -0.779923448249E-05 -0.831470359521E-05 -0.886424116115E-05
 -0.945009882741E-05 -0.100746770553E-04 -0.107405349554E-04 -0.114504007730E-04 -0.122071830655E-04
 -0.130139826199E-04 -0.138741051568E-04 -0.147910748742E-04 -0.157686488864E-04 -0.168108326176E-04
 -0.179218962118E-04 -0.191063920280E-04 -0.203691732910E-04 -0.217154139750E-04 -0.231506300012E-04
 -0.246807018358E-04 -0.263118985817E-04 -0.280509036623E-04 -0.299048422017E-04 -0.318813102150E-04
 -0.339884057274E-04 -0.362347619486E-04 -0.386295826404E-04 -0.411826798209E-04 -0.439045139592E-04
 -0.468062368270E-04 -0.498997371805E-04 -0.531976894613E-04 -0.567136057143E-04 -0.604618909358E-04
 -0.644579020786E-04 -0.687180109542E-04 -0.732596712917E-04 -0.781014902255E-04 -0.832633045056E-04
 -0.887662617425E-04 -0.946329070173E-04 -0.100887275214E-03 -0.107554989448E-03 -0.114663365999E-03
 -0.122241526167E-03 -0.130320515522E-03 -0.138933431026E-03 -0.148115556545E-03 -0.157904507314E-03
 -0.168340383937E-03 -0.179465936550E-03 -0.191326739832E-03 -0.203971379551E-03 -0.217451651437E-03
 -0.231822773174E-03 -0.247143610376E-03 -0.263476917482E-03 -0.280889594538E-03 -0.299452960918E-03
 -0.319243047102E-03 -0.340340905692E-03 -0.362832942940E-03 -0.386811272131E-03 -0.412374090262E-03
 -0.439626079542E-03 -0.468678835353E-03 -0.499651322406E-03 -0.532670360936E-03 -0.567871144923E-03
 -0.605397794420E-03 -0.645403944247E-03 -0.688053371407E-03 -0.733520663787E-03 -0.781991932825E-03
 -0.833665573031E-03 -0.888753071417E-03 -0.947479870104E-03 -0.101008628556E-02 -0.107682848818E-02
 -0.114797954614E-02 -0.122383053767E-02 -0.130469173625E-02 -0.139089387344E-02 -0.148278948434E-02
 -0.158075434109E-02 -0.168518898013E-02 -0.179652032911E-02 -0.191520344017E-02 -0.204172333608E-02
 -0.217659697680E-02 -0.232037535407E-02 -0.247364572210E-02 -0.263703397335E-02 -0.281120716828E-02
 -0.299687622922E-02 -0.319479880842E-02 -0.340578234163E-02 -0.363068729861E-02 -0.387043064303E-02
 -0.412598951505E-02 -0.439840515010E-02 -0.468878704881E-02 -0.499831741354E-02 -0.532825586780E-02
 -0.567994447597E-02 -0.605481308154E-02 -0.645438498314E-02 -0.688028296866E-02 -0.733423572867E-02
 -0.781808467183E-02 -0.833379116563E-02 -0.888344422727E-02 -0.946926869063E-02 -0.100936338763E-01
 -0.107590627931E-01 -0.114682419003E-01 -0.122240314618E-01 -0.130294765233E-01 -0.138878185460E-01
 -0.148025077311E-01 -0.157772160689E-01 -0.168158511504E-01 -0.179225707760E-01 -0.191017984004E-01
 -0.203582394500E-01 -0.216968985517E-01 -0.231230977102E-01 -0.246424954714E-01 -0.262611071077E-01
 -0.279853258608E-01 -0.298219452744E-01 -0.317781826467E-01 -0.338617036306E-01 -0.360806480019E-01
 -0.384436566140E-01 -0.409598995477E-01 -0.436391054584E-01 -0.464915921120E-01 -0.495282980900E-01
 -0.527608156283E-01 -0.562014245405E-01 -0.598631271552E-01 -0.637596841742E-01 -0.679056513333E-01
 -0.723164167161E-01 -0.770082385375E-01 -0.819982831711E-01 -0.873046631510E-01 -0.929464748238E-01
 -0.989438352683E-01 -0.105317918029E+00 -0.112090987138E+00 -0.119286428802E+00 -0.126928780047E+00
 -0.135043753487E+00 -0.143658257270E+00 -0.152800409110E+00 -0.162499543158E+00 -0.172786208302E+00
 -0.183692156283E+00 -0.195250317809E+00 -0.207494764630E+00 -0.220460655265E+00 -0.234184161818E+00
 -0.248702375012E+00 -0.264053184261E+00 -0.280275129255E+00 -0.297407219188E+00 -0.315488715366E+00
 -0.334558872574E+00 -0.354656634163E+00 -0.375820275439E+00 -0.398086989569E+00 -0.421492409835E+00
 -0.446070061785E+00 -0.471850738539E+00 -0.498861792378E+00 -0.527126335656E+00 -0.556662344175E+00
 -0.587481656479E+00 -0.619588862995E+00 -0.652980079836E+00 -0.687641603231E+00 -0.723548442186E+00
 -0.760662729134E+00 -0.798932011073E+00 -0.838287427144E+00 -0.878641782861E+00 -0.919887536327E+00
 -0.961894717908E+00 -0.100450881199E+01 -0.104754863774E+01 -0.109080427517E+01 -0.113403509328E+01
 -0.117696794846E+01 -0.121929563350E+01 -0.126067567017E+01 -0.130072955078E+01 -0.133904254586E+01
 -0.137516420519E+01 -0.140860968652E+01 -0.143886204957E+01 -0.146537564950E+01 -0.148758075362E+01
 -0.150488948363E+01 -0.151670315271E+01 -0.152242101848E+01 -0.152145040848E+01 -0.151321809284E+01
 -0.149718267898E+01 -0.147284768789E+01 -0.143977484538E+01 -0.139759699227E+01 -0.134602989886E+01
 -0.128488217795E+01 -0.121406245379E+01 -0.113358299114E+01 -0.104355915767E+01 -0.944204424555E+00
 -0.835821145497E+00 -0.718788127660E+00 -0.593547034806E+00 -0.460590929166E+00 -0.320459697907E+00
 -0.173748585434E+00 -0.211373313850E-01  0.136551852224E+00  0.298274239761E+00  0.462762923588E+00
  0.628552373797E+00  0.793969481873E+00  0.000000000000E+00  0.000000000000E+00  0.000000000000E+00
  0.000000000000E+00  0.000000000000E+00  0.000000000000E+00  0.000000000000E+00  0.000000000000E+00
  0.000000000000E+00  0.000000000000E+00  0.000000000000E+00  0.000000000000E+00  0.000000000000E+00
  0.000000000000E+00  0.000000000000E+00  0.000000000000E+00  0.000000000000E+00  0.000000000000E+00
  0.000000000000E+00  0.000000000000E+00  0.000000000000E+00  0.000000000000E+00  0.000000000000E+00
  0.000000000000E+00  0.000000000000E+00  0.000000000000E+00  0.000000000000E+00  0.000000000000E+00
  0.000000000000E+00  0.000000000000E+00  0.000000000000E+00  0.000000000000E+00  0.000000000000E+00
  0.000000000000E+00  0.000000000000E+00  0.000000000000E+00  0.000000000000E+00  0.000000000000E+00
  0.000000000000E+00  0.000000000000E+00  0.000000000000E+00  0.000000000000E+00  0.000000000000E+00
  0.000000000000E+00  0.000000000000E+00  0.000000000000E+00  0.000000000000E+00  0.000000000000E+00
  0.000000000000E+00  0.000000000000E+00  0.000000000000E+00  0.000000000000E+00  0.000000000000E+00
  0.000000000000E+00  0.000000000000E+00  0.000000000000E+00  0.000000000000E+00  0.000000000000E+00
  0.000000000000E+00  0.000000000000E+00
 ae wavefunction
 -0.872573804935E-07 -0.928748545493E-07 -0.987991868043E-07 -0.105050079161E-06 -0.111648372570E-06
 -0.118616123896E-06 -0.125976684026E-06 -0.133754783652E-06 -0.141976623195E-06 -0.150669968113E-06
 -0.159864250879E-06 -0.169590678711E-06 -0.179882348447E-06 -0.190774368793E-06 -0.202303989976E-06
 -0.214510741963E-06 -0.227436581334E-06 -0.241126047628E-06 -0.255626429621E-06 -0.270987942495E-06
 -0.287263915949E-06 -0.304510995176E-06 -0.322789353680E-06 -0.342162922066E-06 -0.362699627325E-06
 -0.384471653550E-06 -0.407555714702E-06 -0.432033346135E-06 -0.457991218136E-06 -0.485521465668E-06
 -0.514722039886E-06 -0.545697088577E-06 -0.578557353174E-06 -0.613420595240E-06 -0.650412053610E-06
 -0.689664927086E-06 -0.731320887823E-06 -0.775530636408E-06 -0.822454481589E-06 -0.872262968333E-06
 -0.925137539142E-06 -0.981271244584E-06 -0.104086949596E-05 -0.110415086883E-05 -0.117134796205E-05
 -0.124270830599E-05 -0.131849534059E-05 -0.139898944279E-05 -0.148448904072E-05 -0.157531178100E-05
 -0.167179578548E-05 -0.177430099073E-05 -0.188321055996E-05 -0.199893241278E-05 -0.212190083247E-05
 -0.225257818995E-05 -0.239145676767E-05 -0.253906074027E-05 -0.269594823474E-05 -0.286271355525E-05
 -0.303998954667E-05 -0.322845012283E-05 -0.342881294854E-05 -0.364184229452E-05 -0.386835209561E-05
 -0.410920918996E-05 -0.436533678826E-05 -0.463771816687E-05 -0.492740059004E-05 -0.523549949265E-05
 -0.556320296695E-05 -0.591177649036E-05 -0.628256801093E-05 -0.667701334434E-05 -0.709664191542E-05
 -0.754308290552E-05 -0.801807177011E-05 -0.852345720061E-05 -0.906120854629E-05 -0.963342370744E-05
 -0.102423375591E-04 -0.108903309125E-04 -0.115799400758E-04 -0.123138670339E-04 -0.130949902979E-04
 -0.139263764554E-04 -0.148112924878E-04 -0.157532188801E-04 -0.167558636165E-04 -0.178231770330E-04
 -0.189593676959E-04 -0.201689193198E-04 -0.214566087124E-04 -0.228275250111E-04 -0.242870900456E-04
 -0.258410801533E-04 -0.274956493000E-04 -0.292573538147E-04 -0.311331786525E-04 -0.331305654142E-04
 -0.352574421733E-04 -0.375222552445E-04 -0.399340030479E-04 -0.425022721029E-04 -0.452372754654E-04
 -0.481498935580E-04 -0.512517177247E-04 -0.545550965765E-04 -0.580731853632E-04 -0.618199985254E-04
 -0.658104656683E-04 -0.700604911484E-04 -0.745870175293E-04 -0.794080931354E-04 -0.845429439522E-04
 -0.900120502155E-04 -0.958372278923E-04 -0.102041715456E-03 -0.108650266231E-03 -0.115689246694E-03
 -0.123186741097E-03 -0.131172662810E-03 -0.139678872834E-03 -0.148739305892E-03 -0.158390104624E-03
 -0.168669762367E-03 -0.179619275070E-03 -0.191282302962E-03 -0.203705342405E-03 -0.216937908918E-03
 -0.231032731659E-03 -0.246045960414E-03 -0.262037385658E-03 -0.279070672632E-03 -0.297213610229E-03
 -0.316538375629E-03 -0.337121815676E-03 -0.359045745989E-03 -0.382397268915E-03 -0.407269111528E-03
 -0.433759984766E-03 -0.461974965167E-03 -0.492025900435E-03 -0.524031840371E-03 -0.558119494618E-03
 -0.594423718960E-03 -0.633088031720E-03 -0.674265162227E-03 -0.718117633126E-03 -0.764818378624E-03
 -0.814551400771E-03 -0.867512465988E-03 -0.923909844246E-03 -0.983965093359E-03 -0.104791389100E-02
 -0.111600691723E-02 -0.118851079039E-02 -0.126570905951E-02 -0.134790325628E-02 -0.143541401012E-02
 -0.152858222980E-02 -0.162777035532E-02 -0.173336368400E-02 -0.184577177477E-02 -0.196542993506E-02
 -0.209280079464E-02 -0.222837597111E-02 -0.237267783205E-02 -0.252626135865E-02 -0.268971611650E-02
 -0.286366833866E-02 -0.304878312719E-02 -0.324576677871E-02 -0.345536924057E-02 -0.367838670373E-02
 -0.391566433930E-02 -0.416809918538E-02 -0.443664319149E-02 -0.472230642777E-02 -0.502616046652E-02
 -0.534934194381E-02 -0.569305630895E-02 -0.605858177008E-02 -0.644727344383E-02 -0.686056771752E-02
 -0.729998683241E-02 -0.776714369618E-02 -0.826374693357E-02 -0.879160618337E-02 -0.935263765030E-02
 -0.994886992028E-02 -0.105824500471E-01 -0.112556499183E-01 -0.119708729087E-01 -0.127306608272E-01
 -0.135377011660E-01 -0.143948346557E-01 -0.153050631342E-01 -0.162715577323E-01 -0.172976673812E-01
 -0.183869276427E-01 -0.195430698654E-01 -0.207700306652E-01 -0.220719617292E-01 -0.234532399389E-01
 -0.249184778076E-01 -0.264725342224E-01 -0.281205254830E-01 -0.298678366194E-01 -0.317201329767E-01
 -0.336833720422E-01 -0.357638154937E-01 -0.379680414380E-01 -0.403029568089E-01 -0.427758098836E-01
 -0.453942028761E-01 -0.481661045545E-01 -0.510998628303E-01 -0.542042172492E-01 -0.574883113190E-01
 -0.609617045894E-01 -0.646343843976E-01 -0.685167771810E-01 -0.726197592476E-01 -0.769546668856E-01
 -0.815333056803E-01 -0.863679588940E-01 -0.914713947539E-01 -0.968568724745E-01 -0.102538146830E+00
 -0.108529471078E+00 -0.114845598007E+00 -0.121501778887E+00 -0.128513760057E+00 -0.135897776886E+00
 -0.143670544806E+00 -0.151849247117E+00 -0.160451519221E+00 -0.169495428932E+00 -0.178999452487E+00
 -0.188982445854E+00 -0.199463610918E+00 -0.210462456091E+00 -0.221998750892E+00 -0.234092473977E+00
 -0.246763754141E+00 -0.260032803719E+00 -0.273919843854E+00 -0.288445021056E+00 -0.303628314449E+00
 -0.319489433116E+00 -0.336047702923E+00 -0.353321942209E+00 -0.371330325732E+00 -0.390090236237E+00
 -0.409618103087E+00 -0.429929227350E+00 -0.451037592813E+00 -0.472955662420E+00 -0.495694159663E+00
 -0.519261834543E+00 -0.543665213767E+00 -0.568908334909E+00 -0.594992464383E+00 -0.621915799107E+00
 -0.649673151856E+00 -0.678255620342E+00 -0.707650240122E+00 -0.737839621451E+00 -0.768801570202E+00
 -0.800508692896E+00 -0.832927985833E+00 -0.866020408148E+00 -0.899740438518E+00 -0.934035615100E+00
 -0.968846058283E+00 -0.100410397597E+01 -0.103973315159E+01 -0.107564841601E+01 -0.111175510602E+01
 -0.114794851474E+01 -0.118411334314E+01 -0.122012316749E+01 -0.125583994595E+01 -0.129111360028E+01
 -0.132578172690E+01 -0.135966951774E+01 -0.139259000463E+01 -0.142434477036E+01 -0.145472526595E+01
 -0.148351476841E+01 -0.151049071038E+01 -0.153542655224E+01 -0.155809172023E+01 -0.157824799120E+01
 -0.159564185954E+01 -0.160999492151E+01 -0.162099661185E+01 -0.162830342717E+01 -0.163154540440E+01
 -0.163033653297E+01 -0.162428448774E+01 -0.161299720195E+01 -0.159608659381E+01 -0.157317100783E+01
 -0.154387770884E+01 -0.150784611799E+01 -0.146473200095E+01 -0.141421258852E+01 -0.135599253630E+01
 -0.128981062766E+01 -0.121544715143E+01 -0.113273191968E+01 -0.104155291443E+01 -0.941865577176E+00
 -0.833702751470E+00 -0.717185290542E+00 -0.592533320193E+00 -0.460078122778E+00 -0.320274569992E+00
 -0.173713991262E+00 -0.211373011036E-01  0.136551852224E+00  0.298274239761E+00  0.462762923588E+00
  0.628552373797E+00  0.793969481873E+00  0.000000000000E+00  0.000000000000E+00  0.000000000000E+00
  0.000000000000E+00  0.000000000000E+00  0.000000000000E+00  0.000000000000E+00  0.000000000000E+00
  0.000000000000E+00  0.000000000000E+00  0.000000000000E+00  0.000000000000E+00  0.000000000000E+00
  0.000000000000E+00  0.000000000000E+00  0.000000000000E+00  0.000000000000E+00  0.000000000000E+00
  0.000000000000E+00  0.000000000000E+00  0.000000000000E+00  0.000000000000E+00  0.000000000000E+00
  0.000000000000E+00  0.000000000000E+00  0.000000000000E+00  0.000000000000E+00  0.000000000000E+00
  0.000000000000E+00  0.000000000000E+00  0.000000000000E+00  0.000000000000E+00  0.000000000000E+00
  0.000000000000E+00  0.000000000000E+00  0.000000000000E+00  0.000000000000E+00  0.000000000000E+00
  0.000000000000E+00  0.000000000000E+00  0.000000000000E+00  0.000000000000E+00  0.000000000000E+00
  0.000000000000E+00  0.000000000000E+00  0.000000000000E+00  0.000000000000E+00  0.000000000000E+00
  0.000000000000E+00  0.000000000000E+00  0.000000000000E+00  0.000000000000E+00  0.000000000000E+00
  0.000000000000E+00  0.000000000000E+00  0.000000000000E+00  0.000000000000E+00  0.000000000000E+00
  0.000000000000E+00  0.000000000000E+00
 End of Dataset
  PAW_PBE Zn 06Sep2000                   
   12.0000000000000     
 parameters from PSCTR are:
   VRHFIN =Zn: d10 p2
   LEXCH  = PE
   EATOM  =  1748.8345 eV,  128.5357 Ry

   TITEL  = PAW_PBE Zn 06Sep2000
   LULTRA =        F    use ultrasoft PP ?
   IUNSCR =        1    unscreen: 0-lin 1-nonlin 2-no
   RPACOR =    2.000    partial core radius
   POMASS =   65.390; ZVAL   =   12.000    mass and valenz
   RCORE  =    2.300    outmost cutoff radius
   RWIGS  =    2.400; RWIGS  =    1.270    wigner-seitz radius (au A)
   ENMAX  =  276.723; ENMIN  =  207.542 eV
   RCLOC  =    1.828    cutoff for local pot
   LCOR   =        T    correct aug charges
   LPAW   =        T    paw PP
   EAUG   =  575.892
   DEXC   =    0.000
   RMAX   =    2.347    core radius for proj-oper
   RAUG   =    1.300    factor for augmentation sphere
   RDEP   =    2.324    radius for radial grids
   RDEPT  =    1.788    core radius for aug-charge
 
   Atomic configuration
    9 entries
     n  l   j            E        occ.
     1  0  0.50     -9524.6913   2.0000
     2  0  0.50     -1158.1882   2.0000
     2  1  1.50     -1003.8506   6.0000
     3  0  0.50      -129.2194   2.0000
     3  1  1.50       -83.3890   6.0000
     3  2  2.50       -10.1410  10.0000
     4  0  0.50        -5.9785   2.0000
     4  1  0.50        -4.0817   0.0000
     4  3  2.50        -1.3606   0.0000
   Description
     l       E           TYP  RCUT    TYP  RCUT
     2    -10.1410010     23  2.300
     2    -11.5015836     23  2.300
     0     -5.9785163     23  2.300
     0      1.1858015     23  2.300
     1     -2.7211652     23  2.300
     1     13.2444212     23  2.300
   Error from kinetic energy argument (eV)
   NDATA  =      100
   STEP   =   20.000   1.050
  90.0      89.1      88.6      87.6      87.1      86.0      84.8      84.2
  82.9      81.5      80.7      79.2      77.6      75.9      74.1      72.2
  70.3      68.3      66.2      63.0      60.8      58.6      55.2      52.9
  50.6      47.2      43.8      41.5      38.2      35.0      31.9      28.9
  26.0      23.3      20.8      18.4      15.5      13.5      11.1      9.53
  7.67      6.08      4.75      3.65      2.75      2.03      1.47     0.950
 0.649     0.388     0.222     0.139     0.773E-01 0.466E-01 0.324E-01 0.295E-01
 0.292E-01 0.286E-01 0.262E-01 0.221E-01 0.172E-01 0.124E-01 0.847E-02 0.533E-02
 0.382E-02 0.308E-02 0.292E-02 0.289E-02 0.270E-02 0.234E-02 0.178E-02 0.125E-02
 0.859E-03 0.651E-03 0.576E-03 0.568E-03 0.542E-03 0.466E-03 0.348E-03 0.250E-03
 0.184E-03 0.162E-03 0.158E-03 0.147E-03 0.120E-03 0.880E-04 0.656E-04 0.568E-04
 0.552E-04 0.502E-04 0.390E-04 0.291E-04 0.237E-04 0.228E-04 0.208E-04 0.164E-04
 0.122E-04 0.108E-04 0.103E-04 0.870E-05
END of PSCTR-controll parameters
 local part
   81.2582175088937     
  0.13189779E+03  0.13187430E+03  0.13180393E+03  0.13168676E+03  0.13152295E+03
  0.13131270E+03  0.13105631E+03  0.13075410E+03  0.13040647E+03  0.13001385E+03
  0.12957674E+03  0.12909568E+03  0.12857125E+03  0.12800409E+03  0.12739487E+03
  0.12674431E+03  0.12605317E+03  0.12532226E+03  0.12455241E+03  0.12374451E+03
  0.12289950E+03  0.12201834E+03  0.12110203E+03  0.12015160E+03  0.11916815E+03
  0.11815276E+03  0.11710658E+03  0.11603077E+03  0.11492652E+03  0.11379503E+03
  0.11263752E+03  0.11145525E+03  0.11024946E+03  0.10902142E+03  0.10777240E+03
  0.10650371E+03  0.10521661E+03  0.10391241E+03  0.10259239E+03  0.10125787E+03
  0.99910119E+02  0.98550439E+02  0.97180109E+02  0.95800406E+02  0.94412595E+02
  0.93017929E+02  0.91617647E+02  0.90212972E+02  0.88805110E+02  0.87395247E+02
  0.85984547E+02  0.84574154E+02  0.83165188E+02  0.81758742E+02  0.80355885E+02
  0.78957661E+02  0.77565081E+02  0.76179131E+02  0.74800766E+02  0.73430911E+02
  0.72070457E+02  0.70720265E+02  0.69381161E+02  0.68053939E+02  0.66739357E+02
  0.65438139E+02  0.64150974E+02  0.62878517E+02  0.61621384E+02  0.60380159E+02
  0.59155390E+02  0.57947590E+02  0.56757234E+02  0.55584766E+02  0.54430593E+02
  0.53295089E+02  0.52178592E+02  0.51081406E+02  0.50003805E+02  0.48946026E+02
  0.47908276E+02  0.46890728E+02  0.45893524E+02  0.44916777E+02  0.43960568E+02
  0.43024950E+02  0.42109947E+02  0.41215555E+02  0.40341744E+02  0.39488457E+02
  0.38655613E+02  0.37843106E+02  0.37050807E+02  0.36278563E+02  0.35526202E+02
  0.34793529E+02  0.34080330E+02  0.33386372E+02  0.32711403E+02  0.32055156E+02
  0.31417346E+02  0.30797673E+02  0.30195824E+02  0.29611473E+02  0.29044281E+02
  0.28493898E+02  0.27959965E+02  0.27442111E+02  0.26939959E+02  0.26453123E+02
  0.25981213E+02  0.25523831E+02  0.25080573E+02  0.24651035E+02  0.24234806E+02
  0.23831474E+02  0.23440627E+02  0.23061851E+02  0.22694732E+02  0.22338858E+02
  0.21993818E+02  0.21659205E+02  0.21334612E+02  0.21019640E+02  0.20713892E+02
  0.20416978E+02  0.20128511E+02  0.19848114E+02  0.19575415E+02  0.19310048E+02
  0.19051659E+02  0.18799900E+02  0.18554431E+02  0.18314923E+02  0.18081058E+02
  0.17852524E+02  0.17629025E+02  0.17410272E+02  0.17195989E+02  0.16985910E+02
  0.16779782E+02  0.16577362E+02  0.16378421E+02  0.16182741E+02  0.15990114E+02
  0.15800349E+02  0.15613261E+02  0.15428681E+02  0.15246452E+02  0.15066426E+02
  0.14888470E+02  0.14712461E+02  0.14538287E+02  0.14365849E+02  0.14195057E+02
  0.14025833E+02  0.13858109E+02  0.13691828E+02  0.13526941E+02  0.13363410E+02
  0.13201205E+02  0.13040305E+02  0.12880697E+02  0.12722376E+02  0.12565343E+02
  0.12409607E+02  0.12255183E+02  0.12102092E+02  0.11950360E+02  0.11800017E+02
  0.11651099E+02  0.11503645E+02  0.11357697E+02  0.11213300E+02  0.11070501E+02
  0.10929350E+02  0.10789895E+02  0.10652188E+02  0.10516281E+02  0.10382223E+02
  0.10250066E+02  0.10119858E+02  0.99916474E+01  0.98654795E+01  0.97413983E+01
  0.96194448E+01  0.94996571E+01  0.93820702E+01  0.92667158E+01  0.91536215E+01
  0.90428112E+01  0.89343045E+01  0.88281167E+01  0.87242585E+01  0.86227360E+01
  0.85235507E+01  0.84266993E+01  0.83321736E+01  0.82399607E+01  0.81500431E+01
  0.80623983E+01  0.79769995E+01  0.78938151E+01  0.78128094E+01  0.77339421E+01
  0.76571692E+01  0.75824425E+01  0.75097102E+01  0.74389170E+01  0.73700044E+01
  0.73029109E+01  0.72375721E+01  0.71739214E+01  0.71118901E+01  0.70514074E+01
  0.69924012E+01  0.69347983E+01  0.68785245E+01  0.68235049E+01  0.67696645E+01
  0.67169286E+01  0.66652225E+01  0.66144723E+01  0.65646052E+01  0.65155494E+01
  0.64672348E+01  0.64195930E+01  0.63725578E+01  0.63260651E+01  0.62800535E+01
  0.62344641E+01  0.61892412E+01  0.61443322E+01  0.60996876E+01  0.60552615E+01
  0.60110114E+01  0.59668987E+01  0.59228882E+01  0.58789486E+01  0.58350525E+01
  0.57911762E+01  0.57472997E+01  0.57034071E+01  0.56594859E+01  0.56155276E+01
  0.55715272E+01  0.55274831E+01  0.54833972E+01  0.54392750E+01  0.53951246E+01
  0.53509577E+01  0.53067883E+01  0.52626335E+01  0.52185124E+01  0.51744468E+01
  0.51304603E+01  0.50865781E+01  0.50428274E+01  0.49992365E+01  0.49558349E+01
  0.49126530E+01  0.48697218E+01  0.48270729E+01  0.47847379E+01  0.47427486E+01
  0.47011366E+01  0.46599329E+01  0.46191681E+01  0.45788716E+01  0.45390722E+01
  0.44997972E+01  0.44610726E+01  0.44229228E+01  0.43853705E+01  0.43484367E+01
  0.43121403E+01  0.42764981E+01  0.42415250E+01  0.42072335E+01  0.41736338E+01
  0.41407339E+01  0.41085394E+01  0.40770535E+01  0.40462771E+01  0.40162086E+01
  0.39868442E+01  0.39581777E+01  0.39302008E+01  0.39029027E+01  0.38762707E+01
  0.38502900E+01  0.38249439E+01  0.38002137E+01  0.37760792E+01  0.37525184E+01
  0.37295081E+01  0.37070236E+01  0.36850390E+01  0.36635277E+01  0.36424620E+01
  0.36218134E+01  0.36015530E+01  0.35816516E+01  0.35620795E+01  0.35428072E+01
  0.35238051E+01  0.35050437E+01  0.34864942E+01  0.34681281E+01  0.34499175E+01
  0.34318356E+01  0.34138561E+01  0.33959543E+01  0.33781061E+01  0.33602890E+01
  0.33424820E+01  0.33246651E+01  0.33068203E+01  0.32889309E+01  0.32709819E+01
  0.32529601E+01  0.32348538E+01  0.32166534E+01  0.31983508E+01  0.31799396E+01
  0.31614155E+01  0.31427758E+01  0.31240194E+01  0.31051471E+01  0.30861614E+01
  0.30670663E+01  0.30478674E+01  0.30285717E+01  0.30091880E+01  0.29897259E+01
  0.29701965E+01  0.29506122E+01  0.29309863E+01  0.29113328E+01  0.28916671E+01
  0.28720048E+01  0.28523624E+01  0.28327569E+01  0.28132057E+01  0.27937264E+01
  0.27743369E+01  0.27550552E+01  0.27358990E+01  0.27168862E+01  0.26980341E+01
  0.26793599E+01  0.26608803E+01  0.26426112E+01  0.26245680E+01  0.26067654E+01
  0.25892171E+01  0.25719362E+01  0.25549344E+01  0.25382228E+01  0.25218112E+01
  0.25057083E+01  0.24899217E+01  0.24744576E+01  0.24593212E+01  0.24445164E+01
  0.24300458E+01  0.24159108E+01  0.24021114E+01  0.23886464E+01  0.23755135E+01
  0.23627089E+01  0.23502277E+01  0.23380641E+01  0.23262109E+01  0.23146598E+01
  0.23034017E+01  0.22924265E+01  0.22817232E+01  0.22712798E+01  0.22610838E+01
  0.22511219E+01  0.22413802E+01  0.22318443E+01  0.22224993E+01  0.22133300E+01
  0.22043207E+01  0.21954559E+01  0.21867195E+01  0.21780957E+01  0.21695685E+01
  0.21611223E+01  0.21527414E+01  0.21444106E+01  0.21361150E+01  0.21278401E+01
  0.21195719E+01  0.21112971E+01  0.21030028E+01  0.20946770E+01  0.20863082E+01
  0.20778859E+01  0.20694003E+01  0.20608424E+01  0.20522043E+01  0.20434789E+01
  0.20346599E+01  0.20257424E+01  0.20167219E+01  0.20075954E+01  0.19983607E+01
  0.19890167E+01  0.19795630E+01  0.19700004E+01  0.19603308E+01  0.19505567E+01
  0.19406818E+01  0.19307103E+01  0.19206477E+01  0.19105000E+01  0.19002739E+01
  0.18899769E+01  0.18796173E+01  0.18692037E+01  0.18587454E+01  0.18482523E+01
  0.18377345E+01  0.18272027E+01  0.18166678E+01  0.18061408E+01  0.17956331E+01
  0.17851561E+01  0.17747213E+01  0.17643400E+01  0.17540237E+01  0.17437835E+01
  0.17336303E+01  0.17235750E+01  0.17136278E+01  0.17037987E+01  0.16940974E+01
  0.16845329E+01  0.16751137E+01  0.16658479E+01  0.16567428E+01  0.16478051E+01
  0.16390410E+01  0.16304556E+01  0.16220537E+01  0.16138391E+01  0.16058148E+01
  0.15979830E+01  0.15903453E+01  0.15829023E+01  0.15756539E+01  0.15685992E+01
  0.15617364E+01  0.15550631E+01  0.15485761E+01  0.15422715E+01  0.15361445E+01
  0.15301900E+01  0.15244019E+01  0.15187737E+01  0.15132982E+01  0.15079678E+01
  0.15027743E+01  0.14977090E+01  0.14927631E+01  0.14879271E+01  0.14831913E+01
  0.14785460E+01  0.14739811E+01  0.14694863E+01  0.14650514E+01  0.14606661E+01
  0.14563202E+01  0.14520034E+01  0.14477059E+01  0.14434176E+01  0.14391291E+01
  0.14348310E+01  0.14305143E+01  0.14261704E+01  0.14217911E+01  0.14173687E+01
  0.14128959E+01  0.14083660E+01  0.14037729E+01  0.13991110E+01  0.13943754E+01
  0.13895617E+01  0.13846665E+01  0.13796866E+01  0.13746197E+01  0.13694643E+01
  0.13642194E+01  0.13588848E+01  0.13534608E+01  0.13479486E+01  0.13423498E+01
  0.13366668E+01  0.13309026E+01  0.13250608E+01  0.13191455E+01  0.13131614E+01
  0.13071138E+01  0.13010083E+01  0.12948510E+01  0.12886484E+01  0.12824076E+01
  0.12761356E+01  0.12698399E+01  0.12635284E+01  0.12572088E+01  0.12508891E+01
  0.12445776E+01  0.12382823E+01  0.12320114E+01  0.12257731E+01  0.12195752E+01
  0.12134257E+01  0.12073322E+01  0.12013023E+01  0.11953431E+01  0.11894615E+01
  0.11836640E+01  0.11779569E+01  0.11723458E+01  0.11668361E+01  0.11614326E+01
  0.11561397E+01  0.11509611E+01  0.11459003E+01  0.11409598E+01  0.11361419E+01
  0.11314482E+01  0.11268797E+01  0.11224369E+01  0.11181198E+01  0.11139276E+01
  0.11098592E+01  0.11059126E+01  0.11020857E+01  0.10983756E+01  0.10947789E+01
  0.10912919E+01  0.10879101E+01  0.10846290E+01  0.10814434E+01  0.10783479E+01
  0.10753365E+01  0.10724033E+01  0.10695419E+01  0.10667456E+01  0.10640078E+01
  0.10613214E+01  0.10586795E+01  0.10560750E+01  0.10535007E+01  0.10509497E+01
  0.10484148E+01  0.10458890E+01  0.10433655E+01  0.10408377E+01  0.10382990E+01
  0.10357433E+01  0.10331645E+01  0.10305570E+01  0.10279153E+01  0.10252347E+01
  0.10225103E+01  0.10197380E+01  0.10169140E+01  0.10140350E+01  0.10110980E+01
  0.10081006E+01  0.10050407E+01  0.10019170E+01  0.99872836E+00  0.99547419E+00
  0.99215443E+00  0.98876947E+00  0.98532016E+00  0.98180781E+00  0.97823416E+00
  0.97460140E+00  0.97091211E+00  0.96716928E+00  0.96337626E+00  0.95953673E+00
  0.95565472E+00  0.95173452E+00  0.94778070E+00  0.94379806E+00  0.93979159E+00
  0.93576647E+00  0.93172801E+00  0.92768162E+00  0.92363280E+00  0.91958709E+00
  0.91555004E+00  0.91152720E+00  0.90752404E+00  0.90354597E+00  0.89959827E+00
  0.89568610E+00  0.89181442E+00  0.88798802E+00  0.88421142E+00  0.88048892E+00
  0.87682456E+00  0.87322204E+00  0.86968480E+00  0.86621591E+00  0.86281812E+00
  0.85949383E+00  0.85624507E+00  0.85307351E+00  0.84998043E+00  0.84696674E+00
  0.84403297E+00  0.84117926E+00  0.83840537E+00  0.83571070E+00  0.83309427E+00
  0.83055472E+00  0.82809038E+00  0.82569921E+00  0.82337886E+00  0.82112670E+00
  0.81893977E+00  0.81681488E+00  0.81474860E+00  0.81273724E+00  0.81077696E+00
  0.80886371E+00  0.80699331E+00  0.80516143E+00  0.80336366E+00  0.80159550E+00
  0.79985240E+00  0.79812978E+00  0.79642307E+00  0.79472772E+00  0.79303921E+00
  0.79135312E+00  0.78966513E+00  0.78797102E+00  0.78626674E+00  0.78454841E+00
  0.78281230E+00  0.78105494E+00  0.77927304E+00  0.77746355E+00  0.77562369E+00
  0.77375093E+00  0.77184301E+00  0.76989795E+00  0.76791406E+00  0.76588995E+00
  0.76382452E+00  0.76171698E+00  0.75956685E+00  0.75737394E+00  0.75513837E+00
  0.75286056E+00  0.75054121E+00  0.74818132E+00  0.74578215E+00  0.74334524E+00
  0.74087236E+00  0.73836554E+00  0.73582701E+00  0.73325923E+00  0.73066482E+00
  0.72804660E+00  0.72540754E+00  0.72275075E+00  0.72007944E+00  0.71739695E+00
  0.71470668E+00  0.71201211E+00  0.70931674E+00  0.70662410E+00  0.70393773E+00
  0.70126114E+00  0.69859779E+00  0.69595109E+00  0.69332437E+00  0.69072085E+00
  0.68814364E+00  0.68559573E+00  0.68307995E+00  0.68059896E+00  0.67815526E+00
  0.67575117E+00  0.67338879E+00  0.67107003E+00  0.66879659E+00  0.66656994E+00
  0.66439130E+00  0.66226170E+00  0.66018189E+00  0.65815239E+00  0.65617349E+00
  0.65424522E+00  0.65236736E+00  0.65053949E+00  0.64876092E+00  0.64703075E+00
  0.64534785E+00  0.64371091E+00  0.64211837E+00  0.64056854E+00  0.63905950E+00
  0.63758919E+00  0.63615539E+00  0.63475574E+00  0.63338775E+00  0.63204882E+00
  0.63073625E+00  0.62944725E+00  0.62817897E+00  0.62692852E+00  0.62569295E+00
  0.62446931E+00  0.62325467E+00  0.62204607E+00  0.62084064E+00  0.61963552E+00
  0.61842792E+00  0.61721516E+00  0.61599461E+00  0.61476379E+00  0.61352030E+00
  0.61226190E+00  0.61098647E+00  0.60969207E+00  0.60837688E+00  0.60703928E+00
  0.60567783E+00  0.60429125E+00  0.60287848E+00  0.60143862E+00  0.59997101E+00
  0.59847516E+00  0.59695081E+00  0.59539786E+00  0.59381645E+00  0.59220690E+00
  0.59056972E+00  0.58890560E+00  0.58721544E+00  0.58550029E+00  0.58376136E+00
  0.58200003E+00  0.58021783E+00  0.57841644E+00  0.57659764E+00  0.57476336E+00
  0.57291561E+00  0.57105653E+00  0.56918830E+00  0.56731319E+00  0.56543354E+00
  0.56355170E+00  0.56167007E+00  0.55979104E+00  0.55791701E+00  0.55605035E+00
  0.55419343E+00  0.55234853E+00  0.55051792E+00  0.54870376E+00  0.54690815E+00
  0.54513311E+00  0.54338054E+00  0.54165223E+00  0.53994985E+00  0.53827496E+00
  0.53662895E+00  0.53501308E+00  0.53342846E+00  0.53187603E+00  0.53035657E+00
  0.52887070E+00  0.52741887E+00  0.52600133E+00  0.52461821E+00  0.52326942E+00
  0.52195473E+00  0.52067375E+00  0.51942592E+00  0.51821050E+00  0.51702665E+00
  0.51587334E+00  0.51474941E+00  0.51365359E+00  0.51258447E+00  0.51154051E+00
  0.51052010E+00  0.50952149E+00  0.50854288E+00  0.50758237E+00  0.50663801E+00
  0.50570780E+00  0.50478970E+00  0.50388164E+00  0.50298154E+00  0.50208732E+00
  0.50119690E+00  0.50030824E+00  0.49941933E+00  0.49852819E+00  0.49763291E+00
  0.49673164E+00  0.49582261E+00  0.49490412E+00  0.49397457E+00  0.49303248E+00
  0.49207646E+00  0.49110524E+00  0.49011767E+00  0.48911276E+00  0.48808962E+00
  0.48704752E+00  0.48598587E+00  0.48490423E+00  0.48380229E+00  0.48267990E+00
  0.48153706E+00  0.48037390E+00  0.47919070E+00  0.47798788E+00  0.47676597E+00
  0.47552568E+00  0.47426779E+00  0.47299323E+00  0.47170305E+00  0.47039840E+00
  0.46908051E+00  0.46775074E+00  0.46641050E+00  0.46506129E+00  0.46370467E+00
  0.46234225E+00  0.46097570E+00  0.45960671E+00  0.45823697E+00  0.45686823E+00
  0.45550220E+00  0.45414059E+00  0.45278510E+00  0.45143739E+00  0.45009910E+00
  0.44877181E+00  0.44745705E+00  0.44615627E+00  0.44487086E+00  0.44360215E+00
  0.44235134E+00  0.44111958E+00  0.43990788E+00  0.43871717E+00  0.43754825E+00
  0.43640182E+00  0.43527845E+00  0.43417860E+00  0.43310259E+00  0.43205063E+00
  0.43102280E+00  0.43001907E+00  0.42903927E+00  0.42808312E+00  0.42715023E+00
  0.42624010E+00  0.42535211E+00  0.42448553E+00  0.42363955E+00  0.42281324E+00
  0.42200560E+00  0.42121553E+00  0.42044188E+00  0.41968340E+00  0.41893881E+00
  0.41820675E+00  0.41748583E+00  0.41677463E+00  0.41607170E+00  0.41537559E+00
  0.41468481E+00  0.41399789E+00  0.41331338E+00  0.41262984E+00  0.41194583E+00
  0.41125999E+00  0.41057095E+00  0.40987744E+00  0.40917820E+00  0.40847205E+00
  0.40775788E+00  0.40703466E+00  0.40630143E+00  0.40555732E+00  0.40480154E+00
  0.40403343E+00  0.40325238E+00  0.40245790E+00  0.40164963E+00  0.40082725E+00
  0.39999061E+00  0.39913961E+00  0.39827429E+00  0.39739475E+00  0.39650122E+00
  0.39559402E+00  0.39467356E+00  0.39374034E+00  0.39279494E+00  0.39183803E+00
  0.39087038E+00  0.38989280E+00  0.38890618E+00  0.38791148E+00  0.38690972E+00
  0.38590195E+00  0.38488926E+00  0.38387281E+00  0.38285374E+00  0.38183325E+00
  0.38081252E+00  0.37979276E+00  0.37877516E+00  0.37776091E+00  0.37675120E+00
  0.37574716E+00  0.37474993E+00  0.37376061E+00  0.37278024E+00  0.37180984E+00
  0.37085035E+00  0.36990268E+00  0.36896766E+00  0.36804606E+00  0.36713857E+00
  0.36624582E+00  0.36536835E+00  0.36450662E+00  0.36366101E+00  0.36283182E+00
  0.36201925E+00  0.36122344E+00  0.36044443E+00  0.35968217E+00  0.35893655E+00
  0.35820736E+00  0.35749430E+00  0.35679703E+00  0.35611511E+00  0.35544801E+00
  0.35479516E+00  0.35415591E+00  0.35352955E+00  0.35291533E+00  0.35231241E+00
  0.35171993E+00  0.35113700E+00  0.35056268E+00  0.34999599E+00  0.34943594E+00
  0.34888154E+00  0.34833176E+00  0.34778559E+00  0.34724199E+00  0.34669996E+00
  0.34615849E+00  0.34561658E+00  0.34507329E+00  0.34452766E+00  0.34397879E+00
  0.34342582E+00  0.34286791E+00  0.34230430E+00  0.34173426E+00  0.34115711E+00
  0.34057227E+00  0.33997917E+00  0.33937734E+00  0.33876637E+00  0.33814592E+00
  0.33751570E+00  0.33687553E+00  0.33622526E+00  0.33556484E+00  0.33489428E+00
  0.33421365E+00  0.33352311E+00  0.33282287E+00  0.33211321E+00  0.33139450E+00
 gradient corrections used for XC
           5
 core charge-density (partial)
  0.65917866E+00  0.65891502E+00  0.65812468E+00  0.65680941E+00  0.65497215E+00
  0.65261700E+00  0.64974922E+00  0.64637516E+00  0.64250233E+00  0.63813927E+00
  0.63329558E+00  0.62798190E+00  0.62220980E+00  0.61599182E+00  0.60934137E+00
  0.60227273E+00  0.59480094E+00  0.58694181E+00  0.57871184E+00  0.57012814E+00
  0.56120842E+00  0.55197090E+00  0.54243426E+00  0.53261757E+00  0.52254026E+00
  0.51222202E+00  0.50168276E+00  0.49094254E+00  0.48002152E+00  0.46893989E+00
  0.45771782E+00  0.44637541E+00  0.43493261E+00  0.42340917E+00  0.41182462E+00
  0.40019818E+00  0.38854874E+00  0.37689478E+00  0.36525438E+00  0.35364513E+00
  0.34208410E+00  0.33058783E+00  0.31917228E+00  0.30785279E+00  0.29664406E+00
  0.28556016E+00  0.27461445E+00  0.26381959E+00  0.25318754E+00  0.24272953E+00
  0.23245605E+00  0.22237683E+00  0.21250089E+00  0.20283647E+00  0.19339107E+00
  0.18417145E+00  0.17518362E+00  0.16643289E+00  0.15792381E+00  0.14966025E+00
  0.14164538E+00  0.13388169E+00  0.12637103E+00  0.11911459E+00  0.11211296E+00
  0.10536610E+00  0.98873445E-01  0.92633849E-01  0.86645655E-01  0.80906707E-01
  0.75414378E-01  0.70165596E-01  0.65156876E-01  0.60384342E-01  0.55843757E-01
  0.51530551E-01  0.47439850E-01  0.43566500E-01  0.39905097E-01  0.36450014E-01
  0.33195426E-01  0.30135335E-01  0.27263600E-01  0.24573954E-01  0.22060036E-01
  0.19715410E-01  0.17533584E-01  0.15508041E-01  0.13632248E-01  0.11899684E-01
  0.10303855E-01  0.88383137E-02  0.74966717E-02  0.62726199E-02  0.51599404E-02
  0.41525205E-02  0.32443652E-02  0.24296083E-02  0.17025230E-02  0.10575311E-02
  0.48921109E-03 -0.76939291E-05 -0.43827038E-03 -0.80742851E-03 -0.11198979E-02
 -0.13802237E-02 -0.15927640E-02 -0.17616875E-02 -0.18909724E-02 -0.19844059E-02
 -0.20455844E-02 -0.20779143E-02 -0.20846133E-02 -0.20687128E-02 -0.20330602E-02
 -0.19803221E-02 -0.19129878E-02 -0.18333734E-02 -0.17436261E-02 -0.16457290E-02
 -0.15415060E-02 -0.14326272E-02 -0.13206142E-02 -0.12068465E-02 -0.10925665E-02
 -0.97888627E-03 -0.86679334E-03 -0.75715700E-03 -0.65073458E-03 -0.54817768E-03
 -0.45003846E-03 -0.35677587E-03 -0.26876177E-03 -0.18628709E-03 -0.10956773E-03
 -0.38750518E-04  0.26081150E-04  0.84901678E-04  0.13773787E-03  0.18466372E-03
  0.22579532E-03  0.26128606E-03  0.29132197E-03  0.31611729E-03  0.33591027E-03
  0.35095917E-03  0.36153852E-03  0.36793558E-03  0.37044704E-03  0.36937591E-03
  0.36502871E-03  0.35771284E-03  0.34773413E-03  0.33539469E-03  0.32099093E-03
  0.30481174E-03  0.28713698E-03  0.26823606E-03  0.24836673E-03  0.22777412E-03
  0.20668983E-03  0.18533131E-03  0.16390127E-03  0.14258735E-03  0.12156182E-03
  0.10098152E-03  0.80987793E-04  0.61706651E-04  0.43248945E-04  0.25710680E-04
  0.91733936E-05 -0.62953877E-05 -0.20641626E-04 -0.33824195E-04 -0.45814246E-04
 -0.56594545E-04 -0.66158763E-04 -0.74510747E-04 -0.81663764E-04 -0.87639742E-04
 -0.92468489E-04 -0.96186921E-04 -0.98838288E-04 -0.10047141E-03 -0.10113993E-03
 -0.10090156E-03 -0.99817399E-04 -0.97951207E-04 -0.95368767E-04 -0.92137244E-04
 -0.88324583E-04 -0.83998941E-04 -0.79228159E-04 -0.74079266E-04 -0.68618021E-04
 -0.62908499E-04 -0.57012709E-04 -0.50990258E-04 -0.44898046E-04 -0.38790007E-04
 -0.32716885E-04 -0.26726047E-04 -0.20861328E-04 -0.15162924E-04 -0.96673006E-05
 -0.44071471E-05  0.58864318E-06  0.52949648E-05  0.96904640E-05  0.13757478E-04
  0.17481949E-04  0.20853322E-04  0.23864415E-04  0.26511283E-04  0.28793055E-04
  0.30711768E-04  0.32272181E-04  0.33481586E-04  0.34349611E-04  0.34888010E-04
  0.35110461E-04  0.35032349E-04  0.34670560E-04  0.34043266E-04  0.33169720E-04
  0.32070050E-04  0.30765059E-04  0.29276030E-04  0.27624543E-04  0.25832292E-04
  0.23920918E-04  0.21911845E-04  0.19826134E-04  0.17684342E-04  0.15506389E-04
  0.13311449E-04  0.11117836E-04  0.89429153E-05  0.68030218E-05  0.47133867E-05
  0.26880813E-05  0.73996944E-06 -0.11193283E-05 -0.28794594E-05 -0.45313537E-05
 -0.60672273E-05 -0.74805775E-05 -0.87661678E-05 -0.99200052E-05 -0.10939309E-04
 -0.11822471E-04 -0.12569013E-04 -0.13179535E-04 -0.13655653E-04 -0.13999949E-04
 -0.14215892E-04 -0.14307781E-04 -0.14280667E-04 -0.14140279E-04 -0.13892951E-04
 -0.13545547E-04 -0.13105381E-04 -0.12580144E-04 -0.11977826E-04 -0.11306646E-04
 -0.10574974E-04 -0.97912662E-05 -0.89639958E-05 -0.81015873E-05 -0.72123566E-05
 -0.63044531E-05 -0.53858059E-05 -0.44640742E-05 -0.35466015E-05 -0.26403750E-05
 -0.17519882E-05 -0.88760922E-06 -0.52953169E-07  0.74674117E-06  0.15067297E-05
  0.22227774E-05  0.28911674E-05  0.35087075E-05  0.40727307E-05  0.45810931E-05
  0.50321677E-05  0.54248344E-05  0.57584671E-05  0.60329175E-05  0.62484957E-05
  0.64059496E-05  0.65064398E-05  0.65515146E-05  0.65430818E-05  0.64833799E-05
  0.63749473E-05  0.62205910E-05  0.60233548E-05  0.57864867E-05  0.55134061E-05
  0.52076713E-05  0.48729472E-05  0.45129736E-05  0.41315342E-05  0.37324260E-05
  0.33194311E-05  0.28962883E-05  0.24666669E-05  0.20341422E-05  0.16021722E-05
  0.11740761E-05  0.75301512E-06  0.34197498E-06 -0.56249964E-07 -0.43907005E-06
 -0.80411188E-06 -0.11492278E-05 -0.14725035E-05 -0.17722630E-05 -0.20470729E-05
 -0.22957431E-05 -0.25173272E-05 -0.27111201E-05 -0.28766541E-05 -0.30136939E-05
 -0.31222293E-05 -0.32024673E-05 -0.32548221E-05 -0.32799048E-05 -0.32785110E-05
 -0.32516086E-05 -0.32003239E-05 -0.31259279E-05 -0.30298206E-05 -0.29135168E-05
 -0.27786300E-05 -0.26268572E-05 -0.24599627E-05 -0.22797629E-05 -0.20881108E-05
 -0.18868804E-05 -0.16779527E-05 -0.14632006E-05 -0.12444756E-05 -0.10235947E-05
 -0.80232791E-06 -0.58238651E-06 -0.36541257E-06 -0.15296894E-06  0.53469734E-07
  0.25252491E-06  0.44292123E-06  0.62349244E-06  0.79318646E-06  0.95106925E-06
  0.10963279E-05  0.12282725E-05  0.13463371E-05  0.14500800E-05  0.15391826E-05
  0.16134476E-05  0.16727967E-05  0.17172672E-05  0.17470076E-05  0.17622729E-05
  0.17634192E-05  0.17508980E-05  0.17252490E-05  0.16870938E-05  0.16371284E-05
  0.15761153E-05  0.15048760E-05  0.14242827E-05  0.13352504E-05  0.12387282E-05
  0.11356918E-05  0.10271346E-05  0.91406041E-06  0.79747501E-06  0.67837898E-06
  0.55776023E-06  0.43658705E-06  0.31580147E-06  0.19631306E-06  0.78993171E-07
 -0.35330405E-07 -0.14587824E-06 -0.25192360E-06 -0.35279621E-06 -0.44788556E-06
 -0.53664356E-06 -0.61858674E-06 -0.69329788E-06 -0.76042707E-06 -0.81969229E-06
 -0.87087942E-06 -0.91384177E-06 -0.94849917E-06 -0.97483649E-06 -0.99290184E-06
 -0.10028043E-05 -0.10047111E-05 -0.99884513E-06 -0.98548089E-06 -0.96494146E-06
 -0.93759443E-06 -0.90384783E-06 -0.86414594E-06 -0.81896486E-06 -0.76880801E-06
 -0.71420162E-06 -0.65569008E-06 -0.59383135E-06 -0.52919242E-06 -0.46234483E-06
 -0.39386018E-06 -0.32430599E-06 -0.25424147E-06 -0.18421364E-06 -0.11475358E-06
 -0.46372940E-07  0.20439353E-07  0.85220076E-07  0.14753444E-06  0.20697853E-06
  0.26318146E-06  0.31580716E-06  0.36455597E-06  0.40916580E-06  0.44941305E-06
  0.48511320E-06  0.51612112E-06  0.54233100E-06  0.56367608E-06  0.58012809E-06
  0.59169634E-06  0.59842666E-06  0.60040001E-06  0.59773096E-06  0.59056586E-06
  0.57908092E-06  0.56348006E-06  0.54399263E-06  0.52087102E-06  0.49438814E-06
  0.46483485E-06  0.43251726E-06  0.39775409E-06  0.36087391E-06  0.32221245E-06
  0.28210988E-06  0.24090818E-06  0.19894852E-06  0.15656875E-06  0.11410093E-06
  0.71869072E-07  0.30186872E-07 -0.10644327E-07 -0.50337467E-07 -0.88621544E-07
 -0.12524320E-06 -0.15996818E-06 -0.19258255E-06 -0.22289376E-06 -0.25073159E-06
 -0.27594876E-06 -0.29842148E-06 -0.31804978E-06 -0.33475761E-06 -0.34849280E-06
 -0.35922688E-06 -0.36695462E-06 -0.37169354E-06 -0.37348314E-06 -0.37238412E-06
 -0.36847731E-06 -0.36186264E-06 -0.35265782E-06 -0.34099712E-06 -0.32702986E-06
 -0.31091898E-06 -0.29283944E-06 -0.27297666E-06 -0.25152483E-06 -0.22868529E-06
 -0.20466482E-06 -0.17967394E-06 -0.15392533E-06 -0.12763210E-06 -0.10100624E-06
 -0.74257054E-07 -0.47589657E-07 -0.21203565E-07  0.47086732E-08  0.29962733E-07
  0.54383694E-07  0.77807115E-07  0.10008001E-06  0.12106170E-06  0.14062459E-06
  0.15865478E-06  0.17505260E-06  0.18973302E-06  0.20262592E-06  0.21367625E-06
  0.22284411E-06  0.23010466E-06  0.23544797E-06  0.23887872E-06  0.24041585E-06
  0.24009204E-06  0.23795319E-06  0.23405772E-06  0.22847590E-06  0.22128897E-06
  0.21258836E-06  0.20247473E-06  0.19105697E-06  0.17845129E-06  0.16478009E-06
  0.15017096E-06  0.13475559E-06  0.11866869E-06  0.10204692E-06  0.85027842E-07
  0.67748849E-07  0.50346155E-07  0.32953808E-07  0.15702736E-07 -0.12801550E-08
 -0.17872840E-07 -0.33958972E-07 -0.49428623E-07 -0.64178955E-07 -0.78114834E-07
 -0.91149362E-07 -0.10320434E-06 -0.11421066E-06 -0.12410861E-06 -0.13284811E-06
 -0.14038891E-06 -0.14670059E-06 -0.15176264E-06 -0.15556438E-06 -0.15810480E-06
 -0.15939237E-06 -0.15944476E-06 -0.15828853E-06 -0.15595870E-06 -0.15249833E-06
 -0.14795803E-06 -0.14239538E-06 -0.13587439E-06 -0.12846485E-06 -0.12024174E-06
 -0.11128447E-06 -0.10167627E-06 -0.91503452E-07 -0.80854714E-07 -0.69820411E-07
 -0.58491860E-07 -0.46960632E-07 -0.35317866E-07 -0.23653598E-07 -0.12056116E-07
 -0.61133148E-09  0.10597802E-07  0.21491849E-07  0.31995411E-07  0.42037601E-07
  0.51552479E-07  0.60479437E-07  0.68763541E-07  0.76355823E-07  0.83213516E-07
  0.89300251E-07  0.94586186E-07  0.99048102E-07  0.10266943E-06  0.10544024E-06
  0.10735719E-06  0.10842338E-06  0.10864825E-06  0.10804731E-06  0.10664196E-06
  0.10445920E-06  0.10153127E-06  0.97895361E-07  0.93593190E-07  0.88670627E-07
  0.83177254E-07  0.77165922E-07  0.70692295E-07  0.63814374E-07  0.56592018E-07
  0.49086462E-07  0.41359830E-07  0.33474658E-07  0.25493415E-07  0.17478041E-07
  0.94894973E-08  0.15873273E-08 -0.61707550E-08 -0.13729261E-07 -0.21035296E-07
 -0.28038902E-07 -0.34693375E-07 -0.40955544E-07 -0.46786025E-07 -0.52149442E-07
 -0.57014609E-07 -0.61354682E-07 -0.65147275E-07 -0.68374534E-07 -0.71023190E-07
 -0.73084560E-07 -0.74554530E-07 -0.75433490E-07 -0.75726249E-07 -0.75441911E-07
 -0.74593722E-07 -0.73198897E-07 -0.71278408E-07 -0.68856763E-07 -0.65961746E-07
 -0.62624157E-07 -0.58877516E-07 -0.54757768E-07 -0.50302963E-07 -0.45552934E-07
 -0.40548971E-07 -0.35333476E-07 -0.29949634E-07 -0.24441072E-07 -0.18851529E-07
 -0.13224522E-07 -0.76030321E-08 -0.20291892E-08  0.34560228E-08  0.88130512E-08
  0.14004043E-07  0.18993094E-07  0.23746481E-07  0.28232873E-07  0.32423518E-07
  0.36292413E-07  0.39816443E-07  0.42975501E-07  0.45752584E-07  0.48133860E-07
  0.50108713E-07  0.51669765E-07  0.52812870E-07  0.53537082E-07  0.53844611E-07
  0.53740741E-07  0.53233740E-07  0.52334741E-07  0.51057607E-07  0.49418779E-07
  0.47437105E-07  0.45133658E-07  0.42531537E-07  0.39655658E-07  0.36532537E-07
  0.33190061E-07  0.29657258E-07  0.25964058E-07  0.22141056E-07  0.18219270E-07
  0.14229901E-07  0.10204102E-07  0.61727414E-08  0.21661810E-08 -0.17859425E-08
 -0.56549250E-08 -0.94131928E-08 -0.13034488E-07 -0.16494041E-07 -0.19768728E-07
 -0.22837217E-07 -0.25680092E-07 -0.28279965E-07 -0.30621571E-07 -0.32691845E-07
 -0.34479980E-07 -0.35977465E-07 -0.37178114E-07 -0.38078069E-07 -0.38675788E-07
 -0.38972014E-07 -0.38969735E-07 -0.38674119E-07 -0.38092438E-07 -0.37233981E-07
 -0.36109942E-07 -0.34733314E-07 -0.33118753E-07 -0.31282445E-07 -0.29241954E-07
 -0.27016076E-07 -0.24624667E-07 -0.22088486E-07 -0.19429020E-07 -0.16668313E-07
 -0.13828791E-07 -0.10933091E-07 -0.80038847E-08 -0.50637125E-08 -0.21348155E-08
  0.76102400E-09  0.36026380E-08  0.63696196E-08  0.90424630E-08  0.11602693E-07
  0.14032986E-07  0.16317280E-07  0.18440873E-07  0.20390508E-07  0.22154453E-07
  0.23722555E-07  0.25086300E-07  0.26238837E-07  0.27175011E-07  0.27891372E-07
  0.28386165E-07  0.28659327E-07  0.28712448E-07  0.28548741E-07  0.28172986E-07
  0.27591468E-07  0.26811912E-07  0.25843394E-07  0.24696256E-07  0.23382007E-07
  0.21913216E-07  0.20303407E-07  0.18566935E-07  0.16718872E-07  0.14774877E-07
  0.12751075E-07  0.10663929E-07  0.85301052E-08  0.63663549E-08  0.41893812E-08
  0.20157183E-08 -0.13838971E-09 -0.22571053E-08 -0.43251088E-08 -0.63277047E-08
 -0.82509211E-08 -0.10081602E-07 -0.11807493E-07 -0.13417317E-07 -0.14900845E-07
 -0.16248953E-07 -0.17453675E-07 -0.18508242E-07 -0.19407115E-07 -0.20146007E-07
 -0.20721892E-07 -0.21133012E-07 -0.21378870E-07 -0.21460208E-07 -0.21378989E-07
 -0.21138361E-07 -0.20742613E-07 -0.20197127E-07 -0.19508320E-07 -0.18683582E-07
 -0.17731204E-07 -0.16660299E-07 -0.15480730E-07 -0.14203015E-07 -0.12838246E-07
 -0.11397994E-07 -0.98942135E-08 -0.83391520E-08 -0.67452511E-08 -0.51250516E-08
 -0.34910984E-08 -0.18558468E-08 -0.23157140E-09  0.13697231E-08  0.29363869E-08
  0.44572068E-08  0.59214830E-08  0.73191012E-08  0.86405988E-08  0.98772257E-08
  0.11020999E-07  0.12064751E-07  0.13002168E-07  0.13827829E-07  0.14537228E-07
  0.15126797E-07  0.15593917E-07  0.15936924E-07  0.16155105E-07  0.16248692E-07
  0.16218845E-07  0.16067628E-07  0.15797982E-07  0.15413689E-07  0.14919333E-07
  0.14320250E-07  0.13622481E-07  0.12832715E-07  0.11958229E-07  0.11006826E-07
  0.99867670E-08  0.89067062E-08  0.77756175E-08  0.66027245E-08  0.53974274E-08
  0.41692304E-08  0.29276695E-08  0.16822411E-08  0.44233110E-09 -0.78285267E-09
 -0.19843470E-08 -0.31534965E-08 -0.42820132E-08 -0.53620338E-08 -0.63861714E-08
 -0.73475639E-08 -0.82399175E-08 -0.90575457E-08 -0.97954024E-08 -0.10449111E-07
 -0.11014985E-07 -0.11490051E-07 -0.11872053E-07 -0.12159465E-07 -0.12351491E-07
 -0.12448056E-07 -0.12449802E-07 -0.12358069E-07 -0.12174877E-07 -0.11902901E-07
 -0.11545441E-07 -0.11106389E-07 -0.10590190E-07 -0.10001804E-07 -0.93466602E-08
 -0.86306085E-08 -0.78598721E-08 -0.70409944E-08 -0.61807865E-08 -0.52862721E-08
 -0.43646325E-08 -0.34231504E-08 -0.24691548E-08 -0.15099651E-08 -0.55283696E-09
  0.39509085E-09  0.13268482E-08  0.22356832E-08  0.31151094E-08  0.39589505E-08
  0.47613821E-08  0.55169701E-08  0.62207060E-08  0.68680381E-08  0.74548995E-08
  0.79777310E-08  0.84335015E-08  0.88197224E-08  0.91344595E-08  0.93763390E-08
  0.95445507E-08  0.96388459E-08  0.96595314E-08  0.96074602E-08  0.94840168E-08
  0.92911004E-08  0.90311032E-08  0.87068859E-08  0.83217503E-08  0.78794080E-08
  0.73839478E-08  0.68397999E-08  0.62516979E-08  0.56246399E-08  0.49638472E-08
  0.42747226E-08  0.35628075E-08  0.28337389E-08  0.20932061E-08  0.13469070E-08
  0.60050650E-09 -0.14040631E-09 -0.87035810E-09 -0.15840309E-08 -0.22762996E-08
 -0.29422674E-08 -0.35772996E-08 -0.41770545E-08 -0.47375118E-08 -0.52549983E-08
 -0.57262107E-08 -0.61482354E-08 -0.65185650E-08 -0.68351114E-08 -0.70962161E-08
 -0.73006568E-08 -0.74476506E-08 -0.75368543E-08 -0.75683607E-08 -0.75426928E-08
 -0.74607935E-08 -0.73240138E-08 -0.71340967E-08 -0.68931596E-08 -0.66036729E-08
 -0.62684380E-08 -0.58905610E-08 -0.54734262E-08 -0.50206672E-08 -0.45361361E-08
 -0.40238725E-08 -0.34880705E-08 -0.29330459E-08 -0.23632018E-08 -0.17829951E-08
 -0.11969024E-08 -0.60938657E-09 -0.24863211E-10  0.55233124E-09  0.11179710E-08
  0.16679710E-08  0.21984157E-08  0.27055856E-08  0.31859832E-08  0.36363555E-08
  0.40537158E-08  0.44353619E-08  0.47788933E-08  0.50822244E-08  0.53435970E-08
  0.55615885E-08  0.57351185E-08  0.58634525E-08  0.59462030E-08  0.59833280E-08
  0.59751267E-08  0.59222333E-08  0.58256079E-08  0.56865250E-08  0.55065603E-08
  0.52875751E-08  0.50316986E-08  0.47413091E-08  0.44190126E-08  0.40676208E-08
  0.36901276E-08  0.32896843E-08  0.28695744E-08  0.24331871E-08  0.19839909E-08
  0.15255069E-08  0.10612814E-08  0.59485987E-09  0.12975974E-09 -0.33055492E-09
 -0.78269881E-09 -0.12233896E-08 -0.16494713E-08 -0.20579358E-08 -0.24459441E-08
 -0.28108448E-08 -0.31501919E-08 -0.34617605E-08 -0.37435605E-08 -0.39938486E-08
 -0.42111384E-08 -0.43942082E-08 -0.45421069E-08 -0.46541578E-08 -0.47299603E-08
 -0.47693893E-08 -0.47725932E-08 -0.47399890E-08 -0.46722562E-08 -0.45703284E-08
 -0.44353835E-08 -0.42688313E-08 -0.40723010E-08 -0.38476259E-08 -0.35968273E-08
 -0.33220971E-08 -0.30257798E-08 -0.27103525E-08 -0.23784055E-08 -0.20326210E-08
 -0.16757526E-08 -0.13106033E-08 -0.94000449E-09 -0.56679428E-09 -0.19379622E-09
 kinetic energy density (partial)
  0.84654292E+02  0.84620795E+02  0.84520380E+02  0.84353267E+02  0.84119825E+02
  0.83820567E+02  0.83456150E+02  0.83027373E+02  0.82535174E+02  0.81980623E+02
  0.81364925E+02  0.80689411E+02  0.79955533E+02  0.79164864E+02  0.78319086E+02
  0.77419989E+02  0.76469463E+02  0.75469492E+02  0.74422148E+02  0.73329582E+02
  0.72194021E+02  0.71017755E+02  0.69803136E+02  0.68552565E+02  0.67268488E+02
  0.65953387E+02  0.64609773E+02  0.63240178E+02  0.61847148E+02  0.60433233E+02
  0.59000984E+02  0.57552943E+02  0.56091637E+02  0.54619570E+02  0.53139219E+02
  0.51653024E+02  0.50163384E+02  0.48672652E+02  0.47183127E+02  0.45697052E+02
  0.44216607E+02  0.42743902E+02  0.41280980E+02  0.39829804E+02  0.38392263E+02
  0.36970159E+02  0.35565213E+02  0.34179058E+02  0.32813235E+02  0.31469198E+02
  0.30148306E+02  0.28851825E+02  0.27580928E+02  0.26336693E+02  0.25120104E+02
  0.23932050E+02  0.22773327E+02  0.21644640E+02  0.20546601E+02  0.19479732E+02
  0.18444468E+02  0.17441157E+02  0.16470064E+02  0.15531369E+02  0.14625178E+02
  0.13751515E+02  0.12910334E+02  0.12101517E+02  0.11324879E+02  0.10580170E+02
  0.98670786E+01  0.91852363E+01  0.85342203E+01  0.79135566E+01  0.73227241E+01
  0.67611575E+01  0.62282515E+01  0.57233636E+01  0.52458182E+01  0.47949092E+01
  0.43699043E+01  0.39700476E+01  0.35945633E+01  0.32426583E+01  0.29135261E+01
  0.26063489E+01  0.23203012E+01  0.20545521E+01  0.18082681E+01  0.15806158E+01
  0.13707641E+01  0.11778867E+01  0.10011640E+01  0.83978538E+00  0.69295115E+00
  0.55987410E+00  0.43978130E+00  0.33191560E+00  0.23553699E+00  0.14992388E+00
  0.74374235E-01  0.82065590E-02 -0.49239214E-01 -0.98600959E-01 -0.14049371E+00
 -0.17550915E+00 -0.20421517E+00 -0.22715554E+00 -0.24484974E+00 -0.25779281E+00
 -0.26645533E+00 -0.27128348E+00 -0.27269921E+00 -0.27110042E+00 -0.26686129E+00
 -0.26033264E+00 -0.25184233E+00 -0.24169578E+00 -0.23017647E+00 -0.21754655E+00
 -0.20404745E+00 -0.18990057E+00 -0.17530791E+00 -0.16045288E+00 -0.14550101E+00
 -0.13060068E+00 -0.11588397E+00 -0.10146743E+00 -0.87452854E-01 -0.73928139E-01
 -0.60968047E-01 -0.48635031E-01 -0.36980027E-01 -0.26043248E-01 -0.15854956E-01
 -0.64362263E-02  0.22003020E-02  0.10049702E-01  0.17114047E-01  0.23401730E-01
  0.28926797E-01  0.33708313E-01  0.37769748E-01  0.41138398E-01  0.43844825E-01
  0.45922334E-01  0.47406471E-01  0.48334557E-01  0.48745247E-01  0.48678123E-01
  0.48173309E-01  0.47271125E-01  0.46011761E-01  0.44434985E-01  0.42579876E-01
  0.40484584E-01  0.38186116E-01  0.35720152E-01  0.33120880E-01  0.30420857E-01
  0.27650890E-01  0.24839945E-01  0.22015071E-01  0.19201344E-01  0.16421828E-01
  0.13697559E-01  0.11047540E-01  0.84887481E-02  0.60361632E-02  0.37028008E-02
  0.14997615E-02 -0.56371226E-03 -0.24801691E-02 -0.42438745E-02 -0.58507299E-02
 -0.72981853E-02 -0.85851479E-02 -0.97118862E-02 -0.10679932E-01 -0.11491979E-01
 -0.12151782E-01 -0.12664055E-01 -0.13034368E-01 -0.13269044E-01 -0.13375065E-01
 -0.13359969E-01 -0.13231758E-01 -0.12998805E-01 -0.12669766E-01 -0.12253497E-01
 -0.11758969E-01 -0.11195198E-01 -0.10571169E-01 -0.98957719E-02 -0.91777414E-02
 -0.84255974E-02 -0.76475958E-02 -0.68516825E-02 -0.60454520E-02 -0.52361123E-02
 -0.44304536E-02 -0.36348231E-02 -0.28551037E-02 -0.20966979E-02 -0.13645164E-02
 -0.66296982E-03  0.40338949E-05  0.63308947E-03  0.12212900E-02  0.17662195E-02
  0.22659424E-02  0.27189898E-02  0.31243435E-02  0.34814177E-02  0.37900383E-02
  0.40504205E-02  0.42631451E-02  0.44291333E-02  0.45496202E-02  0.46261281E-02
  0.46604386E-02  0.46545648E-02  0.46107232E-02  0.45313056E-02  0.44188516E-02
  0.42760209E-02  0.41055671E-02  0.39103113E-02  0.36931175E-02  0.34568685E-02
  0.32044431E-02  0.29386946E-02  0.26624305E-02  0.23783935E-02  0.20892447E-02
  0.17975474E-02  0.15057527E-02  0.12161872E-02  0.93104119E-03  0.65235994E-03
  0.38203499E-03  0.12179798E-03 -0.12678443E-03 -0.36231398E-03 -0.58356301E-03
 -0.78947513E-03 -0.97916471E-03 -0.11519151E-02 -0.13071756E-02 -0.14445577E-02
 -0.15638297E-02 -0.16649114E-02 -0.17478667E-02 -0.18128964E-02 -0.18603305E-02
 -0.18906190E-02 -0.19043227E-02 -0.19021044E-02 -0.18847184E-02 -0.18530007E-02
 -0.18078591E-02 -0.17502627E-02 -0.16812319E-02 -0.16018281E-02 -0.15131443E-02
 -0.14162949E-02 -0.13124066E-02 -0.12026093E-02 -0.10880275E-02 -0.96977184E-03
 -0.84893170E-03 -0.72656774E-03 -0.60370525E-03 -0.48132803E-03 -0.36037282E-03
 -0.24172432E-03 -0.12621084E-03 -0.14600570E-04  0.92401621E-04  0.19415668E-03
  0.29009334E-03  0.37970948E-03  0.46257290E-03  0.53832160E-03  0.60666346E-03
  0.66737550E-03  0.72030256E-03  0.76535565E-03  0.80250980E-03  0.83180155E-03
  0.85332612E-03  0.86723421E-03  0.87372861E-03  0.87306048E-03  0.86552545E-03
  0.85145964E-03  0.83123539E-03  0.80525703E-03  0.77395652E-03  0.73778913E-03
  0.69722899E-03  0.65276486E-03  0.60489581E-03  0.55412710E-03  0.50096612E-03
  0.44591847E-03  0.38948430E-03  0.33215471E-03  0.27440845E-03  0.21670881E-03
  0.15950073E-03  0.10320820E-03  0.48231866E-04 -0.50530474E-05 -0.56298589E-04
 -0.10518564E-03 -0.15142519E-03 -0.19475937E-03 -0.23496221E-03 -0.27184009E-03
 -0.30523198E-03 -0.33500946E-03 -0.36107638E-03 -0.38336844E-03 -0.40185246E-03
 -0.41652544E-03 -0.42741351E-03 -0.43457063E-03 -0.43807715E-03 -0.43803826E-03
 -0.43458229E-03 -0.42785887E-03 -0.41803706E-03 -0.40530338E-03 -0.38985977E-03
 -0.37192151E-03 -0.35171514E-03 -0.32947638E-03 -0.30544796E-03 -0.27987765E-03
 -0.25301615E-03 -0.22511514E-03 -0.19642535E-03 -0.16719472E-03 -0.13766664E-03
 -0.10807828E-03 -0.78659038E-04 -0.49629084E-04 -0.21198043E-04  0.64362201E-05
  0.33088673E-04  0.58588059E-04  0.82777712E-04  0.10551622E-03  0.12667798E-03
  0.14615358E-03  0.16385009E-03  0.17969118E-03  0.19361715E-03  0.20558482E-03
  0.21556725E-03  0.22355349E-03  0.22954803E-03  0.23357033E-03  0.23565414E-03
  0.23584676E-03  0.23420829E-03  0.23081072E-03  0.22573700E-03  0.21908009E-03
  0.21094191E-03  0.20143230E-03  0.19066792E-03  0.17877120E-03  0.16586919E-03
  0.15209250E-03  0.13757417E-03  0.12244862E-03  0.10685062E-03  0.90914218E-04
  0.74771805E-04  0.58553158E-04  0.42384556E-04  0.26387944E-04  0.10680156E-04
 -0.46277937E-05 -0.19431367E-04 -0.33633077E-04 -0.47142998E-04 -0.59879206E-04
 -0.71768144E-04 -0.82744912E-04 -0.92753489E-04 -0.10174688E-03 -0.10968718E-03
 -0.11654560E-03 -0.12230239E-03 -0.12694673E-03 -0.13047650E-03 -0.13289808E-03
 -0.13422603E-03 -0.13448272E-03 -0.13369794E-03 -0.13190847E-03 -0.12915758E-03
 -0.12549450E-03 -0.12097391E-03 -0.11565534E-03 -0.10960260E-03 -0.10288316E-03
 -0.95567556E-04 -0.87728768E-04 -0.79441593E-04 -0.70782041E-04 -0.61826732E-04
 -0.52652302E-04 -0.43334834E-04 -0.33949301E-04 -0.24569040E-04 -0.15265249E-04
 -0.61065211E-05  0.28416010E-05  0.11517022E-04  0.19861463E-04  0.27820787E-04
  0.35345287E-04  0.42389933E-04  0.48914574E-04  0.54884104E-04  0.60268582E-04
  0.65043308E-04  0.69188867E-04  0.72691121E-04  0.75541172E-04  0.77735282E-04
  0.79274757E-04  0.80165799E-04  0.80419326E-04  0.80050759E-04  0.79079783E-04
  0.77530085E-04  0.75429069E-04  0.72807547E-04  0.69699416E-04  0.66141325E-04
  0.62172324E-04  0.57833507E-04  0.53167652E-04  0.48218856E-04  0.43032168E-04
  0.37653229E-04  0.32127917E-04  0.26501991E-04  0.20820763E-04  0.15128762E-04
  0.94694261E-05  0.38848072E-05 -0.15847076E-05 -0.69006540E-05 -0.12026727E-04
 -0.16928995E-04 -0.21576094E-04 -0.25939392E-04 -0.29993131E-04 -0.33714550E-04
 -0.37083973E-04 -0.40084878E-04 -0.42703938E-04 -0.44931040E-04 -0.46759277E-04
 -0.48184920E-04 -0.49207361E-04 -0.49829038E-04 -0.50055345E-04 -0.49894511E-04
 -0.49357469E-04 -0.48457704E-04 -0.47211094E-04 -0.45635723E-04 -0.43751697E-04
 -0.41580939E-04 -0.39146984E-04 -0.36474760E-04 -0.33590368E-04 -0.30520857E-04
 -0.27294001E-04 -0.23938072E-04 -0.20481618E-04 -0.16953239E-04 -0.13381379E-04
 -0.97941101E-05 -0.62189380E-05 -0.26826069E-05  0.78908002E-06  0.41714311E-05
  0.74410230E-05  0.10575845E-04  0.13555431E-04  0.16360970E-04  0.18975412E-04
  0.21383553E-04  0.23572098E-04  0.25529721E-04  0.27247101E-04  0.28716943E-04
  0.29933981E-04  0.30894978E-04  0.31598692E-04  0.32045844E-04  0.32239067E-04
  0.32182836E-04  0.31883398E-04  0.31348676E-04  0.30588179E-04  0.29612889E-04
  0.28435143E-04  0.27068516E-04  0.25527684E-04  0.23828292E-04  0.21986817E-04
  0.20020420E-04  0.17946808E-04  0.15784085E-04  0.13550612E-04  0.11264860E-04
  0.89452710E-05  0.66101216E-05  0.42773903E-05  0.19646297E-05 -0.31115479E-06
 -0.25336194E-05 -0.46871891E-05 -0.67571562E-05 -0.87297712E-05 -0.10592323E-04
 -0.12333211E-04 -0.13942008E-04 -0.15409508E-04 -0.16727772E-04 -0.17890156E-04
 -0.18891336E-04 -0.19727311E-04 -0.20395411E-04 -0.20894284E-04 -0.21223876E-04
 -0.21385407E-04 -0.21381327E-04 -0.21215280E-04 -0.20892042E-04 -0.20417464E-04
 -0.19798408E-04 -0.19042667E-04 -0.18158893E-04 -0.17156511E-04 -0.16045631E-04
 -0.14836959E-04 -0.13541704E-04 -0.12171484E-04 -0.10738231E-04 -0.92540918E-05
 -0.77313371E-05 -0.61822649E-05 -0.46191085E-05 -0.30539471E-05 -0.14986183E-05
  0.35364786E-07  0.15368925E-05  0.29953331E-05  0.44006021E-05  0.57432257E-05
  0.70143989E-05  0.82060371E-05  0.93108211E-05  0.10322236E-04  0.11234602E-04
  0.12043102E-04  0.12743796E-04  0.13333634E-04  0.13810463E-04  0.14173017E-04
  0.14420918E-04  0.14554650E-04  0.14575549E-04  0.14485764E-04  0.14288232E-04
  0.13986639E-04  0.13585373E-04  0.13089481E-04  0.12504618E-04  0.11836987E-04
  0.11093291E-04  0.10280662E-04  0.94066091E-05  0.84789469E-05  0.75057358E-05
  0.64952153E-05  0.54557391E-05  0.43957104E-05  0.33235181E-05  0.22474748E-05
  0.11757561E-05  0.11634250E-06 -0.92303655E-06 -0.19349550E-05 -0.29123399E-05
 -0.38485167E-05 -0.47372518E-05 -0.55727897E-05 -0.63498871E-05 -0.70638413E-05
 -0.77105153E-05 -0.82863571E-05 -0.87884149E-05 -0.92143473E-05 -0.95624292E-05
 -0.98315520E-05 -0.10021220E-04 -0.10131544E-04 -0.10163224E-04 -0.10117539E-04
 -0.99963214E-05 -0.98019334E-05 -0.95372411E-05 -0.92055818E-05 -0.88107306E-05
 -0.83568634E-05 -0.78485188E-05 -0.72905565E-05 -0.66881155E-05 -0.60465700E-05
 -0.53714853E-05 -0.46685721E-05 -0.39436416E-05 -0.32025601E-05 -0.24512039E-05
 -0.16954158E-05 -0.94096161E-06 -0.19348903E-06  0.54151259E-06  0.12587501E-05
  0.19531622E-05  0.26199533E-05  0.32546239E-05  0.38529988E-05  0.44112523E-05
  0.49259300E-05  0.53939681E-05  0.58127084E-05  0.61799113E-05  0.64937642E-05
  0.67528875E-05  0.69563368E-05  0.71036020E-05  0.71946030E-05  0.72296824E-05
  0.72095955E-05  0.71354968E-05  0.70089243E-05  0.68317807E-05  0.66063131E-05
  0.63350896E-05  0.60209743E-05  0.56671009E-05  0.52768441E-05  0.48537901E-05
  0.44017064E-05  0.39245098E-05  0.34262352E-05  0.29110028E-05  0.23829863E-05
  0.18463802E-05  0.13053689E-05  0.76409493E-06  0.22662943E-06 -0.30305744E-06
 -0.82112408E-06 -0.13238839E-05 -0.18078300E-05 -0.22696584E-05 -0.27062887E-05
 -0.31148834E-05 -0.34928649E-05 -0.38379297E-05 -0.41480614E-05 -0.44215400E-05
 -0.46569503E-05 -0.48531866E-05 -0.50094555E-05 -0.51252768E-05 -0.52004814E-05
 -0.52352071E-05 -0.52298923E-05 -0.51852675E-05 -0.51023450E-05 -0.49824060E-05
 -0.48269870E-05 -0.46378634E-05 -0.44170327E-05 -0.41666951E-05 -0.38892344E-05
 -0.35871962E-05 -0.32632669E-05 -0.29202510E-05 -0.25610478E-05 -0.21886289E-05
 -0.18060139E-05 -0.14162479E-05 -0.10223779E-05 -0.62742991E-06 -0.23438723E-06
  0.15383156E-06  0.53439305E-06  0.90456875E-06  0.12617537E-05  0.16034838E-05
  0.19274518E-05  0.22315221E-05  0.25137434E-05  0.27723606E-05  0.30058244E-05
  0.32127994E-05  0.33921708E-05  0.35430485E-05  0.36647707E-05  0.37569045E-05
  0.38192456E-05  0.38518160E-05  0.38548601E-05  0.38288393E-05  0.37744248E-05
  0.36924892E-05  0.35840971E-05  0.34504931E-05  0.32930907E-05  0.31134581E-05
  0.29133043E-05  0.26944642E-05  0.24588826E-05  0.22085982E-05  0.19457264E-05
  0.16724429E-05  0.13909660E-05  0.11035396E-05  0.81241592E-06  0.51983857E-06
  0.22802613E-06 -0.60844218E-07 -0.34465214E-06 -0.62134910E-06 -0.88897250E-06
 -0.11456589E-05 -0.13896565E-05 -0.16193362E-05 -0.18332018E-05 -0.20298994E-05
 -0.22082248E-05 -0.23671304E-05 -0.25057304E-05 -0.26233050E-05 -0.27193029E-05
 -0.27933429E-05 -0.28452141E-05 -0.28748749E-05 -0.28824503E-05 -0.28682286E-05
 -0.28326567E-05 -0.27763342E-05 -0.27000067E-05 -0.26045576E-05 -0.24909998E-05
 -0.23604658E-05 -0.22141976E-05 -0.20535357E-05 -0.18799073E-05 -0.16948146E-05
 -0.14998227E-05 -0.12965461E-05 -0.10866367E-05 -0.87177068E-06 -0.65363533E-06
 -0.43391665E-06 -0.21428660E-06  0.36090829E-08  0.21816279E-06  0.42781644E-06
  0.63107237E-06  0.82650356E-06  0.10127632E-05  0.11885936E-05  0.13528340E-05
  0.15044281E-05  0.16424301E-05  0.17660101E-05  0.18744586E-05  0.19671900E-05
  0.20437451E-05  0.21037926E-05  0.21471295E-05  0.21736810E-05  0.21834988E-05
  0.21767593E-05  0.21537597E-05  0.21149146E-05  0.20607509E-05  0.19919022E-05
  0.19091027E-05  0.18131796E-05  0.17050465E-05  0.15856944E-05  0.14561838E-05
  0.13176354E-05  0.11712210E-05  0.10181538E-05  0.85967914E-06  0.69706436E-06
  0.53158918E-06  0.36453595E-06  0.19718003E-06  0.30780400E-07 -0.13342951E-06
 -0.29425065E-06 -0.45052678E-06 -0.60115249E-06 -0.74508069E-06 -0.88132960E-06
 -0.10089891E-05 -0.11272265E-05 -0.12352915E-05 -0.13325210E-05 -0.14183422E-05
 -0.14922760E-05 -0.15539391E-05 -0.16030456E-05 -0.16394073E-05 -0.16629343E-05
 -0.16736338E-05 -0.16716089E-05 -0.16570563E-05 -0.16302637E-05 -0.15916061E-05
 -0.15415420E-05 -0.14806085E-05 -0.14094166E-05 -0.13286452E-05 -0.12390351E-05
 -0.11413828E-05 -0.10365338E-05 -0.92537527E-06 -0.80882916E-06 -0.68784466E-06
 -0.56339081E-06 -0.43644895E-06 -0.30800526E-06 -0.17904331E-06 -0.50536754E-07
  0.76557781E-07  0.20130760E-06  0.32281055E-06  0.44020137E-06  0.55265757E-06
  0.65940502E-06  0.75972302E-06  0.85294897E-06  0.93848246E-06  0.10157890E-05
  0.10844028E-05  0.11439298E-05  0.11940490E-05  0.12345145E-05  0.12651557E-05
  0.12858780E-05  0.12966621E-05  0.12975633E-05  0.12887102E-05  0.12703024E-05
  0.12426083E-05  0.12059620E-05  0.11607599E-05  0.11074573E-05  0.10465635E-05
  0.97863779E-06  0.90428447E-06  0.82414764E-06  0.73890593E-06  0.64926695E-06
  0.55596163E-06  0.45973842E-06  0.36135751E-06  0.26158496E-06  0.16118693E-06
  0.60923970E-07 -0.38454620E-07 -0.13621619E-06 -0.23165000E-06 -0.32407223E-06
 -0.41283071E-06 -0.49730939E-06 -0.57693241E-06 -0.65116792E-06 -0.71953141E-06
 -0.78158870E-06 -0.83695856E-06 -0.88531478E-06 -0.92638794E-06 -0.95996661E-06
 -0.98589820E-06 -0.10040893E-05 -0.10145056E-05 -0.10171714E-05 -0.10121687E-05
 -0.99963543E-06 -0.97976438E-06 -0.95280050E-06 -0.91903858E-06 -0.87882035E-06
 -0.83253137E-06 -0.78059755E-06 -0.72348141E-06 -0.66167822E-06 -0.59571182E-06
 -0.52613036E-06 -0.45350192E-06 -0.37840994E-06 -0.30144876E-06 -0.22321897E-06
 -0.14432287E-06 -0.65359969E-07  0.13077460E-07  0.90408719E-07  0.16606886E-06
  0.23951269E-06  0.31021860E-06  0.37769214E-06  0.44146938E-06  0.50111995E-06
  0.55624985E-06  0.60650390E-06  0.65156793E-06  0.69117054E-06  0.72508466E-06
  0.75312860E-06  0.77516689E-06  0.79111066E-06  0.80091773E-06  0.80459234E-06
  0.80218450E-06  0.79378909E-06  0.77954452E-06  0.75963119E-06  0.73426961E-06
  0.70371822E-06  0.66827103E-06  0.62825493E-06  0.58402687E-06  0.53597081E-06
  0.48449451E-06  0.43002620E-06  0.37301110E-06  0.31390795E-06  0.25318532E-06
  0.19131810E-06  0.12878377E-06  0.66058897E-07  0.36155305E-08 -0.58082240E-07
 -0.11858165E-06 -0.17744451E-06 -0.23425029E-06 -0.28859901E-06 -0.34011403E-06
 -0.38844451E-06 -0.43326778E-06 -0.47429131E-06 -0.51125460E-06 -0.54393071E-06
 -0.57212750E-06 -0.59568870E-06 -0.61449460E-06 -0.62846248E-06 -0.63754683E-06
 -0.64173917E-06 -0.64106770E-06 -0.63559665E-06 -0.62542532E-06 -0.61068697E-06
 -0.59154733E-06 -0.56820307E-06 -0.54087987E-06 -0.50983043E-06 -0.47533226E-06
 -0.43768527E-06 -0.39720930E-06 -0.35424148E-06 -0.30913348E-06 -0.26224878E-06
 -0.21395971E-06 -0.16464468E-06 -0.11468519E-06 -0.64462988E-07 -0.14357229E-07
 atomic pseudo charge-density
  0.12000000E+02  0.11991003E+02  0.11964110E+02  0.11919618E+02  0.11858008E+02
  0.11779936E+02  0.11686212E+02  0.11577776E+02  0.11455678E+02  0.11321046E+02
  0.11175064E+02  0.11018943E+02  0.10853900E+02  0.10681134E+02  0.10501806E+02
  0.10317027E+02  0.10127842E+02  0.99352238E+01  0.97400647E+01  0.95431738E+01
  0.93452764E+01  0.91470151E+01  0.89489523E+01  0.87515749E+01  0.85552990E+01
  0.83604754E+01  0.81673964E+01  0.79763012E+01  0.77873820E+01  0.76007906E+01
  0.74166430E+01  0.72350253E+01  0.70559980E+01  0.68796003E+01  0.67058541E+01
  0.65347672E+01  0.63663362E+01  0.62005494E+01  0.60373883E+01  0.58768300E+01
  0.57188485E+01  0.55634160E+01  0.54105040E+01  0.52600838E+01  0.51121276E+01
  0.49666088E+01  0.48235020E+01  0.46827840E+01  0.45444333E+01  0.44084304E+01
  0.42747580E+01  0.41434006E+01  0.40143447E+01  0.38875785E+01  0.37630921E+01
  0.36408769E+01  0.35209257E+01  0.34032325E+01  0.32877923E+01  0.31746009E+01
  0.30636546E+01  0.29549503E+01  0.28484852E+01  0.27442565E+01  0.26422615E+01
  0.25424972E+01  0.24449603E+01  0.23496472E+01  0.22565534E+01  0.21656742E+01
  0.20770037E+01  0.19905355E+01  0.19062620E+01  0.18241747E+01  0.17442641E+01
  0.16665196E+01  0.15909295E+01  0.15174806E+01  0.14461590E+01  0.13769492E+01
  0.13098347E+01  0.12447975E+01  0.11818188E+01  0.11208780E+01  0.10619539E+01
  0.10050236E+01  0.95006322E+00  0.89704779E+00  0.84595111E+00  0.79674592E+00
  0.74940389E+00  0.70389566E+00  0.66019090E+00  0.61825832E+00  0.57806576E+00
  0.53958019E+00  0.50276778E+00  0.46759395E+00  0.43402342E+00  0.40202026E+00
  0.37154797E+00  0.34256946E+00  0.31504721E+00  0.28894325E+00  0.26421921E+00
  0.24083646E+00  0.21875607E+00  0.19793893E+00  0.17834576E+00  0.15993721E+00
  0.14267389E+00  0.12651644E+00  0.11142557E+00  0.97362101E-01  0.84287061E-01
  0.72161700E-01  0.60947551E-01  0.50606482E-01  0.41100743E-01  0.32393007E-01
  0.24446422E-01  0.17224650E-01  0.10691910E-01  0.48130167E-02 -0.44658082E-03
 -0.51207635E-02 -0.92427083E-02 -0.12844856E-01 -0.15958883E-01 -0.18615670E-01
 -0.20845281E-01 -0.22676937E-01 -0.24138995E-01 -0.25258930E-01 -0.26063319E-01
 -0.26577823E-01 -0.26827181E-01 -0.26835194E-01 -0.26624720E-01 -0.26217669E-01
 -0.25634997E-01 -0.24896708E-01 -0.24021853E-01 -0.23028534E-01 -0.21933905E-01
 -0.20754185E-01 -0.19504663E-01 -0.18199708E-01 -0.16852783E-01 -0.15476458E-01
 -0.14082427E-01 -0.12681523E-01 -0.11283739E-01 -0.98982441E-02 -0.85334098E-02
 -0.71968283E-02 -0.58953375E-02 -0.46350457E-02 -0.34213564E-02 -0.22589950E-02
 -0.11520351E-02 -0.10392662E-03  0.88247637E-03  0.18048873E-02  0.26615581E-02
  0.34512503E-02  0.41732056E-02  0.48271168E-02  0.54130984E-02  0.59316576E-02
  0.63836652E-02  0.67703272E-02  0.70931562E-02  0.73539436E-02  0.75547323E-02
  0.76977899E-02  0.77855823E-02  0.78207487E-02  0.78060760E-02  0.77444758E-02
  0.76389607E-02  0.74926222E-02  0.73086094E-02  0.70901089E-02  0.68403253E-02
  0.65624626E-02  0.62597076E-02  0.59352130E-02  0.55920827E-02  0.52333575E-02
  0.48620024E-02  0.44808943E-02  0.40928114E-02  0.37004237E-02  0.33062839E-02
  0.29128199E-02  0.25223284E-02  0.21369690E-02  0.17587598E-02  0.13895738E-02
  0.10311358E-02  0.68502113E-03  0.35265413E-03  0.35308355E-04 -0.26589291E-03
 -0.54997527E-03 -0.81611116E-03 -0.10636171E-02 -0.12919502E-02 -0.15007046E-02
 -0.16896065E-02 -0.18585099E-02 -0.20073904E-02 -0.21363404E-02 -0.22455623E-02
 -0.23353623E-02 -0.24061439E-02 -0.24584013E-02 -0.24927116E-02 -0.25097287E-02
 -0.25101752E-02 -0.24948359E-02 -0.24645500E-02 -0.24202043E-02 -0.23627259E-02
 -0.22930752E-02 -0.22122389E-02 -0.21212236E-02 -0.20210488E-02 -0.19127412E-02
 -0.17973281E-02 -0.16758316E-02 -0.15492635E-02 -0.14186199E-02 -0.12848758E-02
 -0.11489814E-02 -0.10118569E-02 -0.87438945E-03 -0.73742890E-03 -0.60178500E-03
 -0.46822439E-03 -0.33746811E-03 -0.21018953E-03 -0.87012494E-04  0.31490109E-04
  0.14479742E-03  0.25244139E-03  0.35400725E-03  0.44913359E-03  0.53751223E-03
  0.61888777E-03  0.69305683E-03  0.75986706E-03  0.81921594E-03  0.87104929E-03
  0.91535962E-03  0.95218424E-03  0.98160326E-03  0.10037374E-02  0.10187455E-02
  0.10268224E-02  0.10281960E-02  0.10231248E-02  0.10118954E-02  0.99481934E-03
  0.97223041E-03  0.94448209E-03  0.91194450E-03  0.87500167E-03  0.83404879E-03
  0.78948948E-03  0.74173311E-03  0.69119224E-03  0.63828007E-03  0.58340803E-03
  0.52698349E-03  0.46940751E-03  0.41107279E-03  0.35236166E-03  0.29364431E-03
  0.23527705E-03  0.17760077E-03  0.12093957E-03  0.65599455E-04  0.11867241E-04
 -0.39990383E-04 -0.89727680E-04 -0.13712052E-03 -0.18196689E-03 -0.22408727E-03
 -0.26332484E-03 -0.29954559E-03 -0.33263825E-03 -0.36251414E-03 -0.38910687E-03
 -0.41237189E-03 -0.43228603E-03 -0.44884684E-03 -0.46207185E-03 -0.47199778E-03
 -0.47867966E-03 -0.48218984E-03 -0.48261698E-03 -0.48006495E-03 -0.47465168E-03
 -0.46650803E-03 -0.45577652E-03 -0.44261014E-03 -0.42717108E-03 -0.40962947E-03
 -0.39016212E-03 -0.36895124E-03 -0.34618323E-03 -0.32204742E-03 -0.29673490E-03
 -0.27043730E-03 -0.24334571E-03 -0.21564952E-03 -0.18753544E-03 -0.15918646E-03
 -0.13078092E-03 -0.10249163E-03 -0.74485017E-04 -0.46920415E-04 -0.19949329E-04
  0.62851727E-05  0.31649020E-04  0.56017627E-04  0.79276315E-04  0.10132065E-03
  0.12205673E-03  0.14140138E-03  0.15928232E-03  0.17563819E-03  0.19041860E-03
  0.20358405E-03  0.21510585E-03  0.22496590E-03  0.23315648E-03  0.23967997E-03
  0.24454852E-03  0.24778370E-03  0.24941601E-03  0.24948452E-03  0.24803628E-03
  0.24512589E-03  0.24081489E-03  0.23517121E-03  0.22826859E-03  0.22018595E-03
  0.21100681E-03  0.20081862E-03  0.18971218E-03  0.17778098E-03  0.16512059E-03
  0.15182803E-03  0.13800119E-03  0.12373823E-03  0.10913696E-03  0.94294346E-04
  0.79305934E-04  0.64265346E-04  0.49263798E-04  0.34389635E-04  0.19727910E-04
  0.53599805E-05 -0.86368539E-05 -0.22189682E-04 -0.35230276E-04 -0.47695357E-04
 -0.59526816E-04 -0.70671903E-04 -0.81083385E-04 -0.90719659E-04 -0.99544835E-04
 -0.10752879E-03 -0.11464716E-03 -0.12088135E-03 -0.12621847E-03 -0.13065124E-03
 -0.13417787E-03 -0.13680196E-03 -0.13853230E-03 -0.13938267E-03 -0.13937165E-03
 -0.13852237E-03 -0.13686224E-03 -0.13442270E-03 -0.13123891E-03 -0.12734946E-03
 -0.12279606E-03 -0.11762320E-03 -0.11187780E-03 -0.10560895E-03 -0.98867486E-04
 -0.91705685E-04 -0.84176936E-04 -0.76335383E-04 -0.68235605E-04 -0.59932281E-04
 -0.51479877E-04 -0.42932336E-04 -0.34342778E-04 -0.25763215E-04 -0.17244279E-04
 -0.88349665E-05 -0.58239330E-06  0.74684276E-05  0.15274794E-04  0.22796503E-04
  0.29996020E-04  0.36838630E-04  0.43292570E-04  0.49329134E-04  0.54922769E-04
  0.60051142E-04  0.64695191E-04  0.68839154E-04  0.72470584E-04  0.75580335E-04
  0.78162536E-04  0.80214551E-04  0.81736909E-04  0.82733232E-04  0.83210135E-04
  0.83177118E-04  0.82646446E-04  0.81633007E-04  0.80154167E-04  0.78229612E-04
  0.75881178E-04  0.73132676E-04  0.70009706E-04  0.66539469E-04  0.62750573E-04
  0.58672832E-04  0.54337069E-04  0.49774912E-04  0.45018593E-04  0.40100748E-04
  0.35054217E-04  0.29911850E-04  0.24706318E-04  0.19469925E-04  0.14234429E-04
  0.90308704E-05  0.38894093E-05 -0.11608323E-05 -0.60919154E-05 -0.10877220E-04
 -0.15491573E-04 -0.19911357E-04 -0.24114621E-04 -0.28081166E-04 -0.31792626E-04
 -0.35232536E-04 -0.38386385E-04 -0.41241660E-04 -0.43787875E-04 -0.46016587E-04
 -0.47921404E-04 -0.49497977E-04 -0.50743982E-04 -0.51659091E-04 -0.52244930E-04
 -0.52505033E-04 -0.52444774E-04 -0.52071302E-04 -0.51393461E-04 -0.50421704E-04
 -0.49167996E-04 -0.47645713E-04 -0.45869536E-04 -0.43855340E-04 -0.41620071E-04
 -0.39181631E-04 -0.36558748E-04 -0.33770854E-04 -0.30837956E-04 -0.27780504E-04
 -0.24619267E-04 -0.21375201E-04 -0.18069324E-04 -0.14722593E-04 -0.11355780E-04
 -0.79893534E-05 -0.46433685E-05 -0.13373529E-05  0.19097944E-05  0.50799026E-05
  0.81556211E-05  0.11120505E-04  0.13959093E-04  0.16656982E-04  0.19200885E-04
  0.21578694E-04  0.23779522E-04  0.25793749E-04  0.27613048E-04  0.29230413E-04
  0.30640172E-04  0.31837996E-04  0.32820897E-04  0.33587222E-04  0.34136634E-04
  0.34470089E-04  0.34589809E-04  0.34499240E-04  0.34203009E-04  0.33706878E-04
  0.33017681E-04  0.32143272E-04  0.31092450E-04  0.29874898E-04  0.28501101E-04
  0.26982274E-04  0.25330280E-04  0.23557547E-04  0.21676985E-04  0.19701900E-04
  0.17645908E-04  0.15522850E-04  0.13346701E-04  0.11131490E-04  0.88912155E-05
  0.66397590E-05  0.43908089E-05  0.21577817E-05 -0.46252545E-07 -0.22086412E-05
 -0.43172160E-05 -0.63603565E-05 -0.83270490E-05 -0.10206940E-04 -0.11990386E-04
 -0.13668497E-04 -0.15233176E-04 -0.16677153E-04 -0.17994011E-04 -0.19178210E-04
 -0.20225103E-04 -0.21130948E-04 -0.21892913E-04 -0.22509077E-04 -0.22978423E-04
 -0.23300829E-04 -0.23477052E-04 -0.23508709E-04 -0.23398248E-04 -0.23148922E-04
 -0.22764755E-04 -0.22250499E-04 -0.21611600E-04 -0.20854148E-04 -0.19984830E-04
 -0.19010880E-04 -0.17940028E-04 -0.16780440E-04 -0.15540667E-04 -0.14229585E-04
 -0.12856334E-04 -0.11430264E-04 -0.99608695E-05 -0.84577367E-05 -0.69304800E-05
 -0.53886862E-05 -0.38418579E-05 -0.22993582E-05 -0.77035761E-06  0.73621739E-06
  0.22117328E-05  0.36478936E-05  0.50367867E-05  0.63709217E-05  0.76432679E-05
  0.88472877E-05  0.99769671E-05  0.11026842E-04  0.11992022E-04  0.12868206E-04
  0.13651704E-04  0.14339441E-04  0.14928969E-04  0.15418468E-04  0.15806750E-04
  0.16093249E-04  0.16278017E-04  0.16361715E-04  0.16345593E-04  0.16231476E-04
  0.16021742E-04  0.15719299E-04  0.15327557E-04  0.14850401E-04  0.14292156E-04
  0.13657560E-04  0.12951721E-04  0.12180086E-04  0.11348400E-04  0.10462668E-04
  0.95291131E-05  0.85541376E-05  0.75442810E-05  0.65061786E-05  0.54465209E-05
  0.43720125E-05  0.32893323E-05  0.22050940E-05  0.11258083E-05  0.57845588E-07
 -0.99259927E-06 -0.20195407E-05 -0.30172345E-05 -0.39802078E-05 -0.49032867E-05
 -0.57816222E-05 -0.66107135E-05 -0.73864283E-05 -0.81050217E-05 -0.87631515E-05
 -0.93578912E-05 -0.98867405E-05 -0.10347633E-04 -0.10738940E-04 -0.11059476E-04
 -0.11308495E-04 -0.11485686E-04 -0.11591175E-04 -0.11625510E-04 -0.11589651E-04
 -0.11484961E-04 -0.11313191E-04 -0.11076460E-04 -0.10777237E-04 -0.10418325E-04
 -0.10002832E-04 -0.95341536E-05 -0.90159444E-05 -0.84520939E-05 -0.78466993E-05
 -0.72040375E-05 -0.65285371E-05 -0.58247500E-05 -0.50973220E-05 -0.43509642E-05
 -0.35904239E-05 -0.28204562E-05 -0.20457956E-05 -0.12711284E-05 -0.50106580E-06
  0.25988184E-06  0.10073303E-05  0.17370453E-05  0.24449648E-05  0.31272204E-05
  0.37801573E-05  0.44003518E-05  0.49846283E-05  0.55300740E-05  0.60340517E-05
  0.64942111E-05  0.69084982E-05  0.72751624E-05  0.75927624E-05  0.78601694E-05
  0.80765694E-05  0.82414625E-05  0.83546612E-05  0.84162866E-05  0.84267630E-05
  0.83868103E-05  0.82974357E-05  0.81599228E-05  0.79758202E-05  0.77469281E-05
  0.74752839E-05  0.71631466E-05  0.68129801E-05  0.64274354E-05  0.60093327E-05
  0.55616415E-05  0.50874615E-05  0.45900022E-05  0.40725624E-05  0.35385094E-05
  0.29912582E-05  0.24342508E-05  0.18709357E-05  0.13047474E-05  0.73908616E-06
  0.17729918E-06 -0.37733874E-06 -0.92164320E-06 -0.14525376E-05 -0.19670695E-05
 -0.24624262E-05 -0.29359493E-05 -0.33851479E-05 -0.38077108E-05 -0.42015173E-05
 -0.45646474E-05 -0.48953895E-05 -0.51922478E-05 -0.54539479E-05 -0.56794410E-05
 -0.58679069E-05 -0.60187558E-05 -0.61316279E-05 -0.62063925E-05 -0.62431457E-05
 -0.62422065E-05 -0.62041117E-05 -0.61296095E-05 -0.60196526E-05 -0.58753894E-05
 -0.56981547E-05 -0.54894589E-05 -0.52509773E-05 -0.49845374E-05 -0.46921064E-05
 -0.43757775E-05 -0.40377562E-05 -0.36803454E-05 -0.33059308E-05 -0.29169658E-05
 -0.25159559E-05 -0.21054437E-05 -0.16879930E-05 -0.12661738E-05 -0.84254686E-06
 -0.41964915E-06  0.21095880E-10  0.41401838E-06  0.81996357E-06  0.12155571E-05
  0.15985912E-05  0.19669620E-05  0.23186802E-05  0.26518813E-05  0.29648351E-05
  0.32559538E-05  0.35237998E-05  0.37670919E-05  0.39847109E-05  0.41757040E-05
  0.43392886E-05  0.44748538E-05  0.45819630E-05  0.46603530E-05  0.47099342E-05
  0.47307885E-05  0.47231664E-05  0.46874839E-05  0.46243174E-05  0.45343988E-05
  0.44186086E-05  0.42779691E-05  0.41136368E-05  0.39268934E-05  0.37191370E-05
  0.34918723E-05  0.32467004E-05  0.29853080E-05  0.27094565E-05  0.24209707E-05
  0.21217271E-05  0.18136423E-05  0.14986611E-05  0.11787447E-05  0.85585885E-06
  0.53196236E-06  0.20899539E-06 -0.11113166E-06 -0.42654911E-06 -0.73543854E-06
 -0.10360429E-05 -0.13266762E-05 -0.16057326E-05 -0.18716948E-05 -0.21231421E-05
 -0.23587575E-05 -0.25773345E-05 -0.27777823E-05 -0.29591317E-05 -0.31205385E-05
 -0.32612876E-05 -0.33807954E-05 -0.34786117E-05 -0.35544208E-05 -0.36080416E-05
 -0.36394274E-05 -0.36486641E-05 -0.36359684E-05 -0.36016847E-05 -0.35462820E-05
 -0.34703490E-05 -0.33745895E-05 -0.32598169E-05 -0.31269478E-05 -0.29769957E-05
 -0.28110634E-05 -0.26303357E-05 -0.24360711E-05 -0.22295937E-05 -0.20122845E-05
 -0.17855724E-05 -0.15509250E-05 -0.13098400E-05 -0.10638352E-05 -0.81443953E-06
 -0.56318410E-06 -0.31159263E-06 -0.61172682E-07  0.18659318E-06  0.43025588E-06
  0.66840812E-06  0.89969223E-06  0.11228077E-05  0.13365182E-05  0.15396583E-05
  0.17311395E-05  0.19099557E-05  0.20751885E-05  0.22260115E-05  0.23616941E-05
  0.24816048E-05  0.25852136E-05  0.26720945E-05  0.27419262E-05  0.27944932E-05
  0.28296855E-05  0.28474985E-05  0.28480314E-05  0.28314854E-05  0.27981616E-05
  0.27484577E-05  0.26828647E-05  0.26019629E-05  0.25064170E-05  0.23969719E-05
  0.22744464E-05  0.21397283E-05  0.19937676E-05  0.18375705E-05  0.16721926E-05
  0.14987322E-05  0.13183227E-05  0.11321262E-05  0.94132556E-06  0.74711735E-06
  0.55070460E-06  0.35328942E-06  0.15606587E-06 -0.39787117E-07 -0.23311256E-06
 -0.42278214E-06 -0.60770255E-06 -0.78682170E-06 -0.95913446E-06 -0.11236882E-05
 -0.12795877E-05 -0.14260001E-05 -0.15621590E-05 -0.16873681E-05 -0.18010050E-05
 -0.19025236E-05 -0.19914567E-05 -0.20674179E-05 -0.21301027E-05 -0.21792899E-05
 -0.22148414E-05 -0.22367024E-05 -0.22449004E-05 -0.22395447E-05 -0.22208241E-05
 -0.21890053E-05 -0.21444303E-05 -0.20875133E-05 -0.20187377E-05 -0.19386520E-05
 -0.18478662E-05 -0.17470472E-05 -0.16369141E-05 -0.15182334E-05 -0.13918139E-05
 -0.12585012E-05 -0.11191726E-05 -0.97473107E-06 -0.82609964E-06 -0.67421586E-06
 -0.52002590E-06 -0.36447878E-06 -0.20852069E-06 -0.53089399E-07  0.10089128E-06
  0.25251682E-06  0.40090720E-06  0.54521180E-06  0.68461421E-06  0.81833668E-06
  0.94564429E-06  0.10658489E-05  0.11783126E-05  0.12824511E-05  0.13777366E-05
  0.14636998E-05  0.15399329E-05  0.16060906E-05  0.16618917E-05  0.17071200E-05
  0.17416249E-05  0.17653214E-05  0.17781903E-05  0.17802767E-05  0.17716898E-05
  0.17526013E-05  0.17232434E-05  0.16839069E-05  0.16349388E-05  0.15767398E-05
  0.15097609E-05  0.14345002E-05  0.13514999E-05  0.12613418E-05  0.11646441E-05
  0.10620567E-05  0.95425760E-06  0.84194794E-06  0.72584795E-06  0.60669233E-06
  0.48522572E-06  0.36219818E-06  0.23836066E-06  0.11446052E-06 -0.87628279E-08
 -0.13058229E-06 -0.25028723E-06 -0.36718748E-06 -0.48061726E-06 -0.58993882E-06
 -0.69454595E-06 -0.79386716E-06 -0.88736874E-06 -0.97455748E-06 -0.10549831E-05
 -0.11282407E-05 -0.11939721E-05 -0.12518680E-05 -0.13016690E-05 -0.13431668E-05
 -0.13762044E-05 -0.14006771E-05 -0.14165320E-05 -0.14237679E-05 -0.14224351E-05
 -0.14126338E-05 -0.13945139E-05 -0.13682725E-05 -0.13341531E-05 -0.12924433E-05
 -0.12434725E-05 -0.11876098E-05 -0.11252610E-05 -0.10568662E-05 -0.98289653E-06
 -0.90385110E-06 -0.82025385E-06 -0.73265007E-06 -0.64160298E-06 -0.54769022E-06
 -0.45150025E-06 -0.35362878E-06 -0.25467517E-06 -0.15523883E-06 -0.55915688E-07
  0.42705286E-07  0.14004550E-06  0.23554004E-06  0.32864087E-06  0.41881988E-06
  0.50557180E-06  0.58841696E-06  0.66690380E-06  0.74061132E-06  0.80915119E-06
  0.87216971E-06  0.92934955E-06  0.98041124E-06  0.10251144E-05  0.10632588E-05
  0.10946851E-05  0.11192754E-05  0.11369535E-05  0.11476847E-05  0.11514760E-05
  0.11483754E-05  0.11384711E-05  0.11218908E-05  0.10988002E-05  0.10694022E-05
   16.2516435017787      T
 Non local Part
           2           2   1.24223921191370     
   20.0372158132263        17.9947566194372        17.9947566194372     
   16.1266066354738     
 Reciprocal Space Part
  0.00000000E+00 -0.12128780E+00 -0.48201917E+00 -0.10728624E+01 -0.18784783E+01
 -0.28778356E+01 -0.40446449E+01 -0.53479008E+01 -0.67525235E+01 -0.82200857E+01
 -0.97096113E+01 -0.11178430E+02 -0.12583071E+02 -0.13880178E+02 -0.15027428E+02
 -0.15984433E+02 -0.16713609E+02 -0.17180998E+02 -0.17357017E+02 -0.17217125E+02
 -0.16742401E+02 -0.15920001E+02 -0.14743509E+02 -0.13213155E+02 -0.11335904E+02
 -0.91254137E+01 -0.66018589E+01 -0.37916228E+01 -0.72686875E+00  0.25550072E+01
  0.60120281E+01  0.95983815E+01  0.13265243E+02  0.16961660E+02  0.20635486E+02
  0.24234329E+02  0.27706522E+02  0.31002064E+02  0.34073545E+02  0.36877007E+02
  0.39372747E+02  0.41526030E+02  0.43307707E+02  0.44694723E+02  0.45670496E+02
  0.46225185E+02  0.46355806E+02  0.46066231E+02  0.45367039E+02  0.44275248E+02
  0.42813921E+02  0.41011655E+02  0.38901975E+02  0.36522628E+02  0.33914821E+02
  0.31122386E+02  0.28190920E+02  0.25166898E+02  0.22096790E+02  0.19026193E+02
  0.15999007E+02  0.13056654E+02  0.10237373E+02  0.75755996E+01  0.51014329E+01
  0.28402142E+01  0.81221263E+00 -0.96757296E+00 -0.24894951E+01 -0.37492231E+01
 -0.47475969E+01 -0.54903747E+01 -0.59878845E+01 -0.62545889E+01 -0.63085761E+01
 -0.61709915E+01 -0.58654240E+01 -0.54172638E+01 -0.48530463E+01 -0.41997987E+01
 -0.34844055E+01 -0.27330049E+01 -0.19704323E+01 -0.12197201E+01 -0.50166539E+00
  0.16552766E+00  0.76652389E+00  0.12890491E+01  0.17239961E+01  0.20654454E+01
  0.23106050E+01  0.24596728E+01  0.25156288E+01  0.24839673E+01  0.23723762E+01
  0.21903763E+01  0.19489309E+01  0.16600382E+01  0.13363178E+01  0.99060344E+00
 Real Space Part
  0.00000000E+00  0.25828998E+00  0.10312137E+01  0.23129458E+01  0.40938209E+01
  0.63603992E+01  0.90955573E+01  0.12278605E+02  0.15885423E+02  0.19888633E+02
  0.24257777E+02  0.28959533E+02  0.33957936E+02  0.39214634E+02  0.44689147E+02
  0.50339152E+02  0.56120775E+02  0.61988902E+02  0.67897497E+02  0.73799928E+02
  0.79649300E+02  0.85398795E+02  0.91002010E+02  0.96413297E+02  0.10158810E+03
  0.10648330E+03  0.11105751E+03  0.11527143E+03  0.11908812E+03  0.12247332E+03
  0.12539569E+03  0.12782712E+03  0.12974291E+03  0.13112200E+03  0.13194721E+03
  0.13220532E+03  0.13188727E+03  0.13098827E+03  0.12950782E+03  0.12744982E+03
  0.12482256E+03  0.12163867E+03  0.11791513E+03  0.11367311E+03  0.10893793E+03
  0.10373883E+03  0.98108805E+02  0.92084407E+02  0.85705462E+02  0.79014792E+02
  0.72057898E+02  0.64882621E+02  0.57538762E+02  0.50077695E+02  0.42551945E+02
  0.35014756E+02  0.27519633E+02  0.20119880E+02  0.12868116E+02  0.58157983E+01
 -0.98727339E+00 -0.74934423E+01 -0.13657682E+02 -0.19438075E+02 -0.24796281E+02
 -0.29697990E+02 -0.34113359E+02 -0.38017423E+02 -0.41390485E+02 -0.44218470E+02
 -0.46493254E+02 -0.48212949E+02 -0.49382157E+02 -0.50012167E+02 -0.50121124E+02
 -0.49734151E+02 -0.48883352E+02 -0.47607219E+02 -0.45949590E+02 -0.43788713E+02
 -0.41066954E+02 -0.37856540E+02 -0.34233012E+02 -0.30278161E+02 -0.26079410E+02
 -0.21729358E+02 -0.17325194E+02 -0.12968115E+02 -0.87627564E+01 -0.48164727E+01
 -0.12387353E+01  0.18596279E+01  0.43671051E+01  0.61722895E+01  0.71650978E+01
  0.72342610E+01  0.62713254E+01  0.42585204E+01  0.58531159E+00 -0.77250915E-12
 Reciprocal Space Part
  0.00000000E+00  0.13190380E+00  0.52440252E+00  0.11679233E+01  0.20467272E+01
  0.31392290E+01  0.44184353E+01  0.58524935E+01  0.74053408E+01  0.90374392E+01
  0.10706584E+02  0.12368767E+02  0.13979083E+02  0.15492655E+02  0.16865562E+02
  0.18055753E+02  0.19023931E+02  0.19734380E+02  0.20155728E+02  0.20261628E+02
  0.20031340E+02  0.19450205E+02  0.18510002E+02  0.17209179E+02  0.15552951E+02
  0.13553269E+02  0.11228652E+02  0.86038961E+01  0.57096488E+01  0.25818782E+01
 -0.73876905E+00 -0.42077012E+01 -0.77771930E+01 -0.11397259E+02 -0.15016571E+02
 -0.18583403E+02 -0.22046582E+02 -0.25356426E+02 -0.28465652E+02 -0.31330239E+02
 -0.33910212E+02 -0.36170363E+02 -0.38080856E+02 -0.39617739E+02 -0.40763332E+02
 -0.41506489E+02 -0.41842731E+02 -0.41774252E+02 -0.41309791E+02 -0.40464376E+02
 -0.39258953E+02 -0.37719900E+02 -0.35878446E+02 -0.33769995E+02 -0.31433393E+02
 -0.28910123E+02 -0.26243480E+02 -0.23477713E+02 -0.20657176E+02 -0.17825489E+02
 -0.15024742E+02 -0.12294739E+02 -0.96723207E+01 -0.71907572E+01 -0.48792348E+01
 -0.27624437E+01 -0.86027038E+00  0.81239877E+00  0.22457620E+01  0.34350760E+01
  0.43805226E+01  0.50869739E+01  0.55636659E+01  0.58237875E+01  0.58840013E+01
  0.57639048E+01  0.54854503E+01  0.50723356E+01  0.45493827E+01  0.39419180E+01
  0.32751692E+01  0.25736941E+01  0.18608505E+01  0.11583219E+01  0.48570589E+00
 -0.13982555E+00 -0.70378979E+00 -0.11945770E+01 -0.16035522E+01 -0.19250775E+01
 -0.21564563E+01 -0.22978059E+01 -0.23518627E+01 -0.23237311E+01 -0.22205823E+01
 -0.20513153E+01 -0.18261900E+01 -0.15564438E+01 -0.12539029E+01 -0.93059870E+00
 Real Space Part
  0.00000000E+00 -0.23243477E+00 -0.92796453E+00 -0.20812778E+01 -0.36835621E+01
 -0.57225643E+01 -0.81826740E+01 -0.11045030E+02 -0.14287650E+02 -0.17885580E+02
 -0.21811067E+02 -0.26033750E+02 -0.30520869E+02 -0.35237496E+02 -0.40146773E+02
 -0.45210173E+02 -0.50387772E+02 -0.55638529E+02 -0.60920582E+02 -0.66191542E+02
 -0.71408803E+02 -0.76529852E+02 -0.81512577E+02 -0.86315580E+02 -0.90898488E+02
 -0.95222255E+02 -0.99249461E+02 -0.10294460E+03 -0.10627437E+03 -0.10920791E+03
 -0.11171709E+03 -0.11377672E+03 -0.11536476E+03 -0.11646254E+03 -0.11705492E+03
 -0.11713043E+03 -0.11668140E+03 -0.11570407E+03 -0.11419864E+03 -0.11216931E+03
 -0.10962430E+03 -0.10657584E+03 -0.10304009E+03 -0.99037059E+02 -0.94590526E+02
 -0.89727854E+02 -0.84479832E+02 -0.78880461E+02 -0.72966721E+02 -0.66778303E+02
 -0.60357315E+02 -0.53747964E+02 -0.46996214E+02 -0.40149418E+02 -0.33255935E+02
 -0.26364724E+02 -0.19524931E+02 -0.12785452E+02 -0.61944989E+01  0.20085172E+00
  0.63551060E+01  0.12224804E+02  0.17768965E+02  0.22949530E+02  0.27731789E+02
  0.32084797E+02  0.35981776E+02  0.39400489E+02  0.42323597E+02  0.44738983E+02
  0.46640050E+02  0.48025984E+02  0.48901977E+02  0.49279412E+02  0.49176008E+02
  0.48615935E+02  0.47629804E+02  0.46254113E+02  0.44530271E+02  0.42345278E+02
  0.39645997E+02  0.36500293E+02  0.32979009E+02  0.29158702E+02  0.25121075E+02
  0.20952538E+02  0.16743676E+02  0.12588704E+02  0.85849352E+01  0.48321223E+01
  0.14318923E+01 -0.15129536E+01 -0.38990629E+01 -0.56232610E+01 -0.65836795E+01
 -0.66774219E+01 -0.58042741E+01 -0.39483040E+01 -0.54313513E+00  0.71710488E-12
 Non local Part
           0           2   1.24223921191370     
   2.45880117727534        3.61911477233262        3.61911477233262     
   5.32316774279212     
 Reciprocal Space Part
  0.37088022E+02  0.36727898E+02  0.35653949E+02  0.33885317E+02  0.31453467E+02
  0.28401547E+02  0.24783499E+02  0.20662967E+02  0.16112006E+02  0.11209622E+02
  0.60401947E+01  0.69179626E+00 -0.47455460E+01 -0.10181604E+02 -0.15527686E+02
 -0.20698314E+02 -0.25612813E+02 -0.30196772E+02 -0.34383347E+02 -0.38114387E+02
 -0.41341354E+02 -0.44026025E+02 -0.46140962E+02 -0.47669752E+02 -0.48607003E+02
 -0.48958116E+02 -0.48738834E+02 -0.47974593E+02 -0.46699682E+02 -0.44956246E+02
 -0.42793156E+02 -0.40264776E+02 -0.37429652E+02 -0.34349169E+02 -0.31086184E+02
 -0.27703696E+02 -0.24263557E+02 -0.20825265E+02 -0.17444860E+02 -0.14173943E+02
 -0.11058840E+02 -0.81399226E+01 -0.54510863E+01 -0.30194088E+01 -0.86497332E+00
  0.99913947E+00  0.25666994E+01  0.38380265E+01  0.48195559E+01  0.55232860E+01
  0.59661282E+01  0.61691794E+01  0.61569395E+01  0.59564956E+01  0.55966948E+01
  0.51073275E+01  0.45183409E+01  0.38591001E+01  0.31577146E+01  0.24404414E+01
  0.17311779E+01  0.10510503E+01  0.41810397E+00 -0.15290313E+00 -0.65060490E+00
 -0.10670328E+01 -0.13975289E+01 -0.16405760E+01 -0.17975520E+01 -0.18724244E+01
 -0.18713937E+01 -0.18025013E+01 -0.16752157E+01 -0.15000085E+01 -0.12879353E+01
 -0.10502322E+01 -0.79793889E+00 -0.54155812E+00 -0.29075871E+00 -0.54128418E-01
  0.16101946E+00  0.34878349E+00  0.50475517E+00  0.62604511E+00  0.71125727E+00
  0.76041574E+00  0.77484973E+00  0.75704323E+00  0.71045696E+00  0.63932997E+00
  0.54846916E+00  0.44303438E+00  0.32832653E+00  0.20958578E+00  0.91805938E-01
 -0.20429759E-01 -0.12308712E+00 -0.21279069E+00 -0.28690267E+00 -0.34357024E+00
 Real Space Part
 -0.12476416E+03 -0.12470990E+03 -0.12454715E+03 -0.12427606E+03 -0.12389686E+03
 -0.12340989E+03 -0.12281558E+03 -0.12211444E+03 -0.12130712E+03 -0.12039434E+03
 -0.11937692E+03 -0.11825582E+03 -0.11703207E+03 -0.11570685E+03 -0.11428142E+03
 -0.11275717E+03 -0.11113564E+03 -0.10941845E+03 -0.10760738E+03 -0.10570433E+03
 -0.10371133E+03 -0.10163057E+03 -0.99464350E+02 -0.97215144E+02 -0.94885562E+02
 -0.92478363E+02 -0.89996465E+02 -0.87442936E+02 -0.84821008E+02 -0.82134065E+02
 -0.79385659E+02 -0.76579496E+02 -0.73719449E+02 -0.70809549E+02 -0.67853991E+02
 -0.64857125E+02 -0.61823464E+02 -0.58757674E+02 -0.55664572E+02 -0.52549127E+02
 -0.49416453E+02 -0.46271801E+02 -0.43120560E+02 -0.39968246E+02 -0.36820498E+02
 -0.33683067E+02 -0.30561811E+02 -0.27462688E+02 -0.24391741E+02 -0.21355092E+02
 -0.18358930E+02 -0.15409501E+02 -0.12513093E+02 -0.96760288E+01 -0.69046473E+01
 -0.42052939E+01 -0.15843058E+01  0.95200326E+00  0.33973566E+01  0.57455303E+01
  0.79903682E+01  0.10125798E+02  0.12145846E+02  0.14044654E+02  0.15816495E+02
  0.17455791E+02  0.18957124E+02  0.20315260E+02  0.21525158E+02  0.22581987E+02
  0.23481146E+02  0.24218275E+02  0.24789270E+02  0.25190300E+02  0.25417819E+02
  0.25468577E+02  0.25339659E+02  0.25028772E+02  0.24534740E+02  0.23936633E+02
  0.23286502E+02  0.22579495E+02  0.21812656E+02  0.20983384E+02  0.20089464E+02
  0.19129074E+02  0.18100752E+02  0.17003427E+02  0.15836354E+02  0.14599152E+02
  0.13291754E+02  0.11914409E+02  0.10467666E+02  0.89523604E+01  0.73697994E+01
  0.57203890E+01  0.40049528E+01  0.22609622E+01  0.27763394E+00 -0.34035918E-12
 Reciprocal Space Part
 -0.16618035E+02 -0.16403191E+02 -0.15762600E+02 -0.14708002E+02 -0.13258694E+02
 -0.11441130E+02 -0.92883720E+01 -0.68394154E+01 -0.41383841E+01 -0.12336325E+01
  0.18232354E+01  0.49784049E+01  0.81769243E+01  0.11363790E+02  0.14485018E+02
  0.17488683E+02  0.20325890E+02  0.22951679E+02  0.25325827E+02  0.27413530E+02
  0.29185969E+02  0.30620735E+02  0.31702106E+02  0.32421187E+02  0.32775894E+02
  0.32770802E+02  0.32416853E+02  0.31730939E+02  0.30735373E+02  0.29457257E+02
  0.27927775E+02  0.26181415E+02  0.24255153E+02  0.22187609E+02  0.20018197E+02
  0.17786299E+02  0.15530461E+02  0.13287645E+02  0.11092548E+02  0.89769989E+01
  0.69694432E+01  0.50945279E+01  0.33727905E+01  0.18204542E+01  0.44933007E+00
 -0.73317546E+00 -0.17239541E+01 -0.25239963E+01 -0.31381080E+01 -0.35745552E+01
 -0.38446480E+01 -0.39622771E+01 -0.39434168E+01 -0.38056086E+01 -0.35674391E+01
 -0.32480249E+01 -0.28665186E+01 -0.24416454E+01 -0.19912813E+01 -0.15320816E+01
 -0.10791651E+01 -0.64586054E+00 -0.24351620E+00  0.11862423E+00  0.43348181E+00
  0.69614019E+00  0.90378549E+00  0.10555934E+01  0.11525700E+01  0.11973543E+01
  0.11939893E+01  0.11476721E+01  0.10644889E+01  0.95114657E+00  0.81470608E+00
  0.66232707E+00  0.50102971E+00  0.33747983E+00  0.17780209E+00  0.27424913E-01
 -0.10904029E+00 -0.22788440E+00 -0.32635002E+00 -0.40264627E+00 -0.45593067E+00
 -0.48626107E+00 -0.49452129E+00 -0.48232460E+00 -0.45189974E+00 -0.40596440E+00
 -0.34759122E+00 -0.28007118E+00 -0.20677921E+00 -0.13104628E+00 -0.56042051E-01
  0.15328877E-01  0.80514167E-01  0.13738269E+00  0.18427385E+00  0.22002686E+00
 Real Space Part
  0.84146830E+02  0.84111074E+02  0.84003835E+02  0.83825208E+02  0.83575348E+02
  0.83254476E+02  0.82862876E+02  0.82400895E+02  0.81868949E+02  0.81267518E+02
  0.80597154E+02  0.79858478E+02  0.79052180E+02  0.78179028E+02  0.77239863E+02
  0.76235604E+02  0.75167250E+02  0.74035883E+02  0.72842667E+02  0.71588852E+02
  0.70275779E+02  0.68904877E+02  0.67477668E+02  0.65995769E+02  0.64460892E+02
  0.62874849E+02  0.61239549E+02  0.59557004E+02  0.57829328E+02  0.56058738E+02
  0.54247552E+02  0.52398197E+02  0.50513202E+02  0.48595198E+02  0.46646925E+02
  0.44671221E+02  0.42671029E+02  0.40649390E+02  0.38609446E+02  0.36554432E+02
  0.34487679E+02  0.32412606E+02  0.30332719E+02  0.28251608E+02  0.26172939E+02
  0.24100453E+02  0.22037957E+02  0.19989323E+02  0.17958478E+02  0.15949398E+02
  0.13966103E+02  0.12012647E+02  0.10093114E+02  0.82116055E+01  0.63722370E+01
  0.45791251E+01  0.28363810E+01  0.11481006E+01 -0.48164525E+00 -0.20488199E+01
 -0.35494311E+01 -0.49795410E+01 -0.63352763E+01 -0.76128386E+01 -0.88085144E+01
 -0.99186861E+01 -0.10939842E+02 -0.11868585E+02 -0.12701648E+02 -0.13435897E+02
 -0.14068347E+02 -0.14596167E+02 -0.15016695E+02 -0.15327442E+02 -0.15526105E+02
 -0.15610570E+02 -0.15578940E+02 -0.15429715E+02 -0.15162099E+02 -0.14825628E+02
 -0.14453028E+02 -0.14041378E+02 -0.13588943E+02 -0.13094205E+02 -0.12555882E+02
 -0.11972933E+02 -0.11344544E+02 -0.10670138E+02 -0.99493406E+01 -0.91820055E+01
 -0.83681786E+01 -0.75081039E+01 -0.66022115E+01 -0.56511084E+01 -0.46556999E+01
 -0.36163164E+01 -0.25335508E+01 -0.14312147E+01 -0.17581657E+00  0.21566617E-12
 Non local Part
           1           2   1.24223921191370     
   2.03253427388060        2.29413570031775        2.29413570031775     
   2.52618033160639     
 Reciprocal Space Part
  0.00000000E+00  0.11561587E+01  0.22803407E+01  0.33413074E+01  0.43092780E+01
  0.51566147E+01  0.58584564E+01  0.63932860E+01  0.67434171E+01  0.68953906E+01
  0.68402696E+01  0.65738282E+01  0.60966289E+01  0.54139884E+01  0.45358326E+01
  0.34764460E+01  0.22541219E+01  0.89072212E+00 -0.58884036E+00 -0.21571850E+01
 -0.37850971E+01 -0.54421960E+01 -0.70976216E+01 -0.87207216E+01 -0.10281725E+02
 -0.11752384E+02 -0.13106571E+02 -0.14320813E+02 -0.15374761E+02 -0.16251575E+02
 -0.16938217E+02 -0.17425661E+02 -0.17708994E+02 -0.17787425E+02 -0.17664205E+02
 -0.17346447E+02 -0.16844864E+02 -0.16173438E+02 -0.15349013E+02 -0.14390843E+02
 -0.13320093E+02 -0.12159316E+02 -0.10931907E+02 -0.96615692E+01 -0.83717809E+01
 -0.70852922E+01 -0.58236573E+01 -0.46068132E+01 -0.34527135E+01 -0.23770241E+01
 -0.13928865E+01 -0.51075193E+00  0.26171343E+00  0.91965099E+00  0.14609640E+01
  0.18862070E+01  0.21984157E+01  0.24028853E+01  0.25069043E+01  0.25194533E+01
  0.24508782E+01  0.23125470E+01  0.21165009E+01  0.18751080E+01  0.16007299E+01
  0.13054080E+01  0.10005782E+01  0.69681872E+00  0.40363778E+00  0.12930267E+00
 -0.11928553E+00 -0.33667196E+00 -0.51888253E+00 -0.66341481E+00 -0.76918821E+00
 -0.83645706E+00 -0.86669145E+00 -0.86243116E+00 -0.82711860E+00 -0.76491689E+00
 -0.68051930E+00 -0.57895648E+00 -0.46540710E+00 -0.34501760E+00 -0.22273593E+00
 -0.10316339E+00  0.95718333E-02  0.11191700E+00  0.20097126E+00  0.27453545E+00
  0.33113530E+00  0.37001908E+00  0.39113117E+00  0.39506414E+00  0.38299205E+00
  0.35658841E+00  0.31793248E+00  0.26940767E+00  0.21359595E+00  0.15317210E+00
 Real Space Part
  0.00000000E+00 -0.17020406E+01 -0.33996703E+01 -0.50884891E+01 -0.67641191E+01
 -0.84222158E+01 -0.10058479E+02 -0.11668662E+02 -0.13248586E+02 -0.14794147E+02
 -0.16301330E+02 -0.17766215E+02 -0.19184992E+02 -0.20553969E+02 -0.21869579E+02
 -0.23128396E+02 -0.24327141E+02 -0.25462688E+02 -0.26532079E+02 -0.27532530E+02
 -0.28461440E+02 -0.29316396E+02 -0.30095185E+02 -0.30795801E+02 -0.31416447E+02
 -0.31955548E+02 -0.32411754E+02 -0.32783945E+02 -0.33071240E+02 -0.33272996E+02
 -0.33388818E+02 -0.33418559E+02 -0.33362325E+02 -0.33220480E+02 -0.32993641E+02
 -0.32682688E+02 -0.32288759E+02 -0.31813255E+02 -0.31257836E+02 -0.30624421E+02
 -0.29915189E+02 -0.29132574E+02 -0.28279263E+02 -0.27358194E+02 -0.26372548E+02
 -0.25325751E+02 -0.24221460E+02 -0.23063564E+02 -0.21856173E+02 -0.20603611E+02
 -0.19310410E+02 -0.17981298E+02 -0.16621192E+02 -0.15235184E+02 -0.13828536E+02
 -0.12406662E+02 -0.10975122E+02 -0.95396017E+01 -0.81059078E+01 -0.66799475E+01
 -0.52677170E+01 -0.38752858E+01 -0.25087815E+01 -0.11743738E+01  0.12174176E+00
  0.13733602E+01  0.25742844E+01  0.37183419E+01  0.47994029E+01  0.58113976E+01
  0.67483341E+01  0.76043165E+01  0.83735626E+01  0.90504222E+01  0.96293947E+01
  0.10105146E+02  0.10472538E+02  0.10726798E+02  0.10863787E+02  0.10923149E+02
  0.10931946E+02  0.10886949E+02  0.10785850E+02  0.10626441E+02  0.10406658E+02
  0.10124597E+02  0.97785124E+01  0.93668498E+01  0.88882218E+01  0.83414479E+01
  0.77255340E+01  0.70396899E+01  0.62833289E+01  0.54560705E+01  0.45578768E+01
  0.35881567E+01  0.25466442E+01  0.14571965E+01  0.18085771E+00 -0.22391292E-12
 Reciprocal Space Part
  0.00000000E+00 -0.48951521E+00 -0.95928487E+00 -0.13900493E+01 -0.17635086E+01
 -0.20627729E+01 -0.22727777E+01 -0.23806544E+01 -0.23760472E+01 -0.22513674E+01
 -0.20019812E+01 -0.16263248E+01 -0.11259450E+01 -0.50546501E+00  0.22752422E+00
  0.10626428E+01  0.19869672E+01  0.29853342E+01  0.40406977E+01  0.51345261E+01
  0.62472336E+01  0.73586318E+01  0.84483920E+01  0.94965062E+01  0.10483736E+02
  0.11392036E+02  0.12204951E+02  0.12907960E+02  0.13488781E+02  0.13937610E+02
  0.14247309E+02  0.14413517E+02  0.14434704E+02  0.14312154E+02  0.14049883E+02
  0.13654503E+02  0.13135014E+02  0.12502564E+02  0.11770148E+02  0.10952287E+02
  0.10064673E+02  0.91237942E+01  0.81465598E+01  0.71499233E+01  0.61505163E+01
  0.51643031E+01  0.42062624E+01  0.32901033E+01  0.24280216E+01  0.16305012E+01
  0.90616339E+00  0.26166631E+00 -0.29834487E+00 -0.77123761E+00 -0.11563438E+01
 -0.14548664E+01 -0.16697458E+01 -0.18054906E+01 -0.18679782E+01 -0.18642327E+01
 -0.18021861E+01 -0.16904298E+01 -0.15379635E+01 -0.13539483E+01 -0.11474690E+01
 -0.92731432E+00 -0.70177577E+00 -0.47847361E+00 -0.26421040E+00 -0.64855779E-01
  0.11473634E+00  0.27077775E+00  0.40056350E+00  0.50245848E+00  0.57585506E+00
  0.62110481E+00  0.63942765E+00  0.63280246E+00  0.60384337E+00  0.55566616E+00
  0.49174936E+00  0.41579437E+00  0.33158898E+00  0.24287790E+00  0.15324407E+00
  0.66003501E-01 -0.15883993E-01 -0.89886235E-01 -0.15395139E+00 -0.20654134E+00
 -0.24664594E+00 -0.27377882E+00 -0.28795618E+00 -0.28966011E+00 -0.27978878E+00
 -0.25959576E+00 -0.23062137E+00 -0.19461851E+00 -0.15347609E+00 -0.10914250E+00
 Real Space Part
  0.00000000E+00  0.13777092E+01  0.27519499E+01  0.41192621E+01  0.54762035E+01
  0.68193575E+01  0.81453426E+01  0.94508203E+01  0.10732504E+02  0.11987167E+02
  0.13211651E+02  0.14402875E+02  0.15557842E+02  0.16673647E+02  0.17747488E+02
  0.18776668E+02  0.19758606E+02  0.20690844E+02  0.21571054E+02  0.22397043E+02
  0.23166762E+02  0.23878308E+02  0.24529936E+02  0.25120060E+02  0.25647260E+02
  0.26110287E+02  0.26508066E+02  0.26839703E+02  0.27104488E+02  0.27301898E+02
  0.27431600E+02  0.27493454E+02  0.27487518E+02  0.27414044E+02  0.27273486E+02
  0.27066496E+02  0.26793930E+02  0.26456842E+02  0.26056487E+02  0.25594320E+02
  0.25071996E+02  0.24491364E+02  0.23854469E+02  0.23163548E+02  0.22421024E+02
  0.21629505E+02  0.20791780E+02  0.19910812E+02  0.18989733E+02  0.18031841E+02
  0.17040588E+02  0.16019579E+02  0.14972560E+02  0.13903412E+02  0.12816144E+02
  0.11714882E+02  0.10603859E+02  0.94874085E+01  0.83699517E+01  0.72559877E+01
  0.61500822E+01  0.50568569E+01  0.39809773E+01  0.29271407E+01  0.19000643E+01
  0.90447229E+00 -0.54916652E-01 -0.97340245E+00 -0.18463168E+01 -0.26690362E+01
 -0.34369958E+01 -0.41457023E+01 -0.47907476E+01 -0.53678227E+01 -0.58727302E+01
 -0.63013977E+01 -0.66498986E+01 -0.69145690E+01 -0.70921954E+01 -0.72097199E+01
 -0.72857855E+01 -0.73183086E+01 -0.73058248E+01 -0.72469339E+01 -0.71403250E+01
 -0.69847908E+01 -0.67792285E+01 -0.65226612E+01 -0.62142238E+01 -0.58531904E+01
 -0.54389615E+01 -0.49710769E+01 -0.44492159E+01 -0.38731999E+01 -0.32430909E+01
 -0.25585495E+01 -0.18194653E+01 -0.10430381E+01 -0.12961021E+00  0.16076733E-12
 PAW radial sets
         345  0.952052814129582     
(5E20.12)                                
 augmentation charges (non sperical)
  0.822612572757E+00  0.776358258875E+00 -0.789020757000E-01 -0.118006554682E+00 -0.124098372988E+00
 -0.146011424553E+00  0.776358258875E+00  0.732834590538E+00 -0.767185281426E-01 -0.114742940005E+00
 -0.118741572663E+00 -0.139698556393E+00 -0.789020757000E-01 -0.767185281426E-01 -0.141673364502E+00
 -0.226270409748E+00 -0.929754325500E-01 -0.136781926634E+00 -0.118006554682E+00 -0.114742940005E+00
 -0.226270409748E+00 -0.361796156975E+00 -0.147423535882E+00 -0.217356655844E+00 -0.124098372988E+00
 -0.118741572663E+00 -0.929754325500E-01 -0.147423535882E+00 -0.576986600754E-01 -0.854115854732E-01
 -0.146011424553E+00 -0.139698556393E+00 -0.136781926634E+00 -0.217356655844E+00 -0.854115854732E-01
 -0.126184364220E+00
 uccopancies in atom
  0.199999999695E+01  0.000000000000E+00  0.000000000000E+00  0.000000000000E+00  0.000000000000E+00
  0.000000000000E+00  0.000000000000E+00  0.000000000000E+00  0.000000000000E+00  0.000000000000E+00
  0.000000000000E+00  0.000000000000E+00  0.000000000000E+00  0.000000000000E+00  0.200000000565E+01
  0.000000000000E+00  0.000000000000E+00  0.000000000000E+00  0.000000000000E+00  0.000000000000E+00
  0.000000000000E+00  0.000000000000E+00  0.000000000000E+00  0.000000000000E+00  0.000000000000E+00
  0.000000000000E+00  0.000000000000E+00  0.000000000000E+00  0.000000000000E+00  0.000000000000E+00
  0.000000000000E+00  0.000000000000E+00  0.000000000000E+00  0.000000000000E+00  0.000000000000E+00
  0.000000000000E+00
 grid
  0.468230587194E-04  0.483456277797E-04  0.499177069875E-04  0.515409062893E-04  0.532168879829E-04
  0.549473684202E-04  0.567341197644E-04  0.585789718048E-04  0.604838138312E-04  0.624505965683E-04
  0.644813341736E-04  0.665781062996E-04  0.687430602244E-04  0.709784130500E-04  0.732864539729E-04
  0.756695466287E-04  0.781301315127E-04  0.806707284786E-04  0.832939393199E-04  0.860024504336E-04
  0.887990355718E-04  0.916865586821E-04  0.946679768405E-04  0.977463432796E-04  0.100924810516E-03
  0.104206633577E-03  0.107595173337E-03  0.111093899957E-03  0.114706396438E-03  0.118436362293E-03
  0.122287617332E-03  0.126264105578E-03  0.130369899301E-03  0.134609203193E-03  0.138986358672E-03
  0.143505848327E-03  0.148172300511E-03  0.152990494079E-03  0.157965363282E-03  0.163102002821E-03
  0.168405673063E-03  0.173881805430E-03  0.179536007960E-03  0.185374071052E-03  0.191401973391E-03
  0.197625888076E-03  0.204052188940E-03  0.210687457076E-03  0.217538487579E-03  0.224612296503E-03
  0.231916128046E-03  0.239457461970E-03  0.247244021260E-03  0.255283780033E-03  0.263584971705E-03
  0.272156097421E-03  0.281005934762E-03  0.290143546737E-03  0.299578291057E-03  0.309319829726E-03
  0.319378138930E-03  0.329763519257E-03  0.340486606244E-03  0.351558381269E-03  0.362990182797E-03
  0.374793717991E-03  0.386981074704E-03  0.399564733854E-03  0.412557582207E-03  0.425972925575E-03
  0.439824502442E-03  0.454126498034E-03  0.468893558843E-03  0.484140807630E-03  0.499883858911E-03
  0.516138834945E-03  0.532922382248E-03  0.550251688640E-03  0.568144500845E-03  0.586619142665E-03
  0.605694533749E-03  0.625390208963E-03  0.645726338401E-03  0.666723748035E-03  0.688403941049E-03
  0.710789119854E-03  0.733902208830E-03  0.757766877799E-03  0.782407566268E-03  0.807849508455E-03
  0.834118759132E-03  0.861242220307E-03  0.889247668775E-03  0.918163784562E-03  0.948020180297E-03
  0.978847431539E-03  0.101067710809E-02  0.104354180631E-02  0.107747518253E-02  0.111251198750E-02
  0.114868810195E-02  0.118604057340E-02  0.122460765404E-02  0.126442883993E-02  0.130554491144E-02
  0.134799797502E-02  0.139183150633E-02  0.143709039472E-02  0.148382098925E-02  0.153207114614E-02
  0.158189027776E-02  0.163332940326E-02  0.168644120080E-02  0.174128006149E-02  0.179790214513E-02
  0.185636543767E-02  0.191672981064E-02  0.197905708242E-02  0.204341108160E-02  0.210985771229E-02
  0.217846502164E-02  0.224930326954E-02  0.232244500054E-02  0.239796511816E-02  0.247594096162E-02
  0.255645238497E-02  0.263958183896E-02  0.272541445541E-02  0.281403813442E-02  0.290554363439E-02
  0.300002466494E-02  0.309757798289E-02  0.319830349138E-02  0.330230434213E-02  0.340968704110E-02
  0.352056155755E-02  0.363504143667E-02  0.375324391587E-02  0.387529004482E-02  0.400130480941E-02
  0.413141725978E-02  0.426576064244E-02  0.440447253676E-02  0.454769499584E-02  0.469557469199E-02
  0.484826306695E-02  0.500591648695E-02  0.516869640287E-02  0.533676951557E-02  0.551030794661E-02
  0.568948941449E-02  0.587449741671E-02  0.606552141763E-02  0.626275704250E-02  0.646640627786E-02
  0.667667767830E-02  0.689378658013E-02  0.711795532182E-02  0.734941347176E-02  0.758839806331E-02
  0.783515383759E-02  0.808993349407E-02  0.835299794939E-02  0.862461660452E-02  0.890506762071E-02
  0.919463820431E-02  0.949362490090E-02  0.980233389898E-02  0.101210813435E-01  0.104501936598E-01
  0.107900078876E-01  0.111408720263E-01  0.115031453915E-01  0.118771989828E-01  0.122634158638E-01
  0.126621915542E-01  0.130739344352E-01  0.134990661676E-01  0.139380221233E-01  0.143912518316E-01
  0.148592194394E-01  0.153424041864E-01  0.158413008959E-01  0.163564204818E-01  0.168882904716E-01
  0.174374555466E-01  0.180044780998E-01  0.185899388120E-01  0.191944372459E-01  0.198185924609E-01
  0.204630436464E-01  0.211284507767E-01  0.218154952869E-01  0.225248807706E-01  0.232573337006E-01
  0.240136041726E-01  0.247944666737E-01  0.256007208753E-01  0.264331924521E-01  0.272927339279E-01
  0.281802255482E-01  0.290965761820E-01  0.300427242524E-01  0.310196386976E-01  0.320283199635E-01
  0.330698010279E-01  0.341451484582E-01  0.352554635044E-01  0.364018832259E-01  0.375855816568E-01
  0.388077710077E-01  0.400697029074E-01  0.413726696842E-01  0.427180056902E-01  0.441070886668E-01
  0.455413411565E-01  0.470222319592E-01  0.485512776364E-01  0.501300440645E-01  0.517601480383E-01
  0.534432589267E-01  0.551811003824E-01  0.569754521068E-01  0.588281516730E-01  0.607410964071E-01
  0.627162453318E-01  0.647556211720E-01  0.668613124270E-01  0.690354755086E-01  0.712803369497E-01
  0.735981956846E-01  0.759914254032E-01  0.784624769819E-01  0.810138809934E-01  0.836482502984E-01
  0.863682827213E-01  0.891767638128E-01  0.920765697032E-01  0.950706700470E-01  0.981621310646E-01
  0.101354118682E+00  0.104649901774E+00  0.108052855510E+00  0.111566464813E+00  0.115194327924E+00
  0.118940160093E+00  0.122807797380E+00  0.126801200583E+00  0.130924459296E+00  0.135181796095E+00
  0.139577570867E+00  0.144116285268E+00  0.148802587339E+00  0.153641276262E+00  0.158637307278E+00
  0.163795796759E+00  0.169122027449E+00  0.174621453874E+00  0.180299707927E+00  0.186162604636E+00
  0.192216148120E+00  0.198466537736E+00  0.204920174430E+00  0.211583667289E+00  0.218463840312E+00
  0.225567739399E+00  0.232902639561E+00  0.240476052379E+00  0.248295733688E+00  0.256369691525E+00
  0.264706194329E+00  0.273313779408E+00  0.282201261680E+00  0.291377742703E+00  0.300852619998E+00
  0.310635596664E+00  0.320736691327E+00  0.331166248389E+00  0.341934948628E+00  0.353053820134E+00
  0.364534249603E+00  0.376387993998E+00  0.388627192590E+00  0.401264379387E+00  0.414312495972E+00
  0.427784904758E+00  0.441695402668E+00  0.456058235267E+00  0.470888111352E+00  0.486200218011E+00
  0.502010236179E+00  0.518334356698E+00  0.535189296891E+00  0.552592317692E+00  0.570561241314E+00
  0.589114469506E+00  0.608271002393E+00  0.628050457940E+00  0.648473092038E+00  0.669559819249E+00
  0.691332234223E+00  0.713812633817E+00  0.737024039924E+00  0.760990223053E+00  0.785735726668E+00
  0.811285892328E+00  0.837666885636E+00  0.864905723034E+00  0.893030299471E+00  0.922069416972E+00
  0.952052814130E+00  0.983011196564E+00  0.101497626836E+01  0.104798076455E+01  0.108205848463E+01
  0.111724432714E+01  0.115357432547E+01  0.119108568472E+01  0.122981681979E+01  0.126980739476E+01
  0.131109836345E+01  0.135373201144E+01  0.139775199930E+01  0.144320340736E+01  0.149013278181E+01
  0.153858818245E+01  0.158861923184E+01  0.164027716613E+01  0.169361488759E+01  0.174868701868E+01
  0.180554995809E+01  0.186426193843E+01  0.192488308590E+01  0.198747548186E+01  0.205210322638E+01
  0.211883250393E+01  0.218773165112E+01  0.225887122669E+01  0.233232408379E+01  0.240816544456E+01
  0.248647297717E+01  0.256732687540E+01  0.265080994069E+01  0.273700766700E+01  0.282600832833E+01
 aepotential
  0.127844676448E+05  0.129302589284E+05  0.130563602581E+05  0.131617789400E+05  0.132457056010E+05
  0.133074398790E+05  0.133464531323E+05  0.133623664931E+05  0.133549786631E+05  0.133242549107E+05
  0.132703436914E+05  0.131935600839E+05  0.130943949319E+05  0.129735016185E+05  0.128316922258E+05
  0.126699195289E+05  0.124892735289E+05  0.122909549291E+05  0.120762687652E+05  0.118465987146E+05
  0.116033951843E+05  0.113481522697E+05  0.110823919627E+05  0.108076435047E+05  0.105254287620E+05
  0.102372444973E+05  0.994454755942E+04  0.964874320208E+04  0.935117258478E+04  0.905310088002E+04
  0.875571370492E+04  0.846010790882E+04  0.816728811445E+04  0.787816484260E+04  0.759355225632E+04
  0.731416967387E+04  0.704064273980E+04  0.677350609775E+04  0.651320775770E+04  0.626011287106E+04
  0.601450926699E+04  0.577661277648E+04  0.554657305069E+04  0.532447948246E+04  0.511036717019E+04
  0.490422279216E+04  0.470599033186E+04  0.451557657115E+04  0.433285630219E+04  0.415767721269E+04
  0.398986442971E+04  0.382922468173E+04  0.367555009887E+04  0.352862163477E+04  0.338821213134E+04
  0.325408901496E+04  0.312601668162E+04  0.300375854704E+04  0.288707881688E+04  0.277574400535E+04
  0.266952416230E+04  0.256819393808E+04  0.247153335997E+04  0.237932871551E+04  0.229137264517E+04
  0.220746487556E+04  0.212741257118E+04  0.205102990716E+04  0.197813883047E+04  0.190856874996E+04
  0.184215619903E+04  0.177874543420E+04  0.171818749148E+04  0.166034075190E+04  0.160507000770E+04
  0.155224692037E+04  0.150174932324E+04  0.145346111144E+04  0.140727211907E+04  0.136307773305E+04
  0.132077857480E+04  0.128028050070E+04  0.124149413382E+04  0.120433468528E+04  0.116872181942E+04
  0.113457928251E+04  0.110183481066E+04  0.107041985285E+04  0.104026939061E+04  0.101132176571E+04
  0.983518475041E+03  0.956804011984E+03  0.931125709071E+03  0.906433556205E+03  0.882680082923E+03
  0.859820205630E+03  0.837811089350E+03  0.816612033904E+03  0.796184351422E+03  0.776491250225E+03
  0.757497737091E+03  0.739170498023E+03  0.721477859587E+03  0.704389591848E+03  0.687876971875E+03
  0.671912560224E+03  0.656470231560E+03  0.641525036920E+03  0.627053194716E+03  0.613031962494E+03
  0.599439651572E+03  0.586255509629E+03  0.573459696390E+03  0.561033233710E+03  0.548957959056E+03
  0.537216474312E+03  0.525792107808E+03  0.514668878514E+03  0.503831451972E+03  0.493265118631E+03
  0.482955746673E+03  0.472889757981E+03  0.463054101165E+03  0.453436217708E+03  0.444024024181E+03
  0.434805879173E+03  0.425770569272E+03  0.416907279866E+03  0.408205579647E+03  0.399655399094E+03
  0.391247015196E+03  0.382971031112E+03  0.374818363775E+03  0.366780226085E+03  0.358848116342E+03
  0.351013803068E+03  0.343269312962E+03  0.335606921682E+03  0.328019141574E+03  0.320498712790E+03
  0.313038595364E+03  0.305631959299E+03  0.298272179553E+03  0.290952827320E+03  0.283667665342E+03
  0.276410643633E+03  0.269175890117E+03  0.261957715261E+03  0.254750599786E+03  0.247549196948E+03
  0.240348330411E+03  0.233142992043E+03  0.225928339796E+03  0.218699700850E+03  0.211452568763E+03
  0.204182607466E+03  0.196885651401E+03  0.189557709045E+03  0.182194965644E+03  0.174793787633E+03
  0.167350727436E+03  0.159862529064E+03  0.152326134153E+03  0.144738690190E+03  0.137097557993E+03
  0.129400321290E+03  0.121644797901E+03  0.113829049831E+03  0.105951397673E+03  0.980104340597E+02
  0.900050395082E+02  0.819344003624E+02  0.737980275741E+02  0.655957782098E+02  0.573278788839E+02
  0.489949511159E+02  0.405980401549E+02  0.321386449699E+02  0.236187524663E+02  0.150408730089E+02
  0.640807974254E+01 -0.227595052013E+01 -0.110068940533E+02 -0.197797360449E+02 -0.285887262732E+02
 -0.374273366061E+02 -0.462882224385E+02 -0.551631911934E+02 -0.640431821211E+02 -0.729182620038E+02
 -0.817776434450E+02 -0.906097322582E+02 -0.994022121308E+02 -0.108142174195E+03 -0.116816298306E+03
 -0.125411090002E+03 -0.133913171687E+03 -0.142309617382E+03 -0.150588306482E+03 -0.158738252322E+03
 -0.166749835464E+03 -0.174614842039E+03 -0.182326177738E+03 -0.189877109530E+03 -0.197259897292E+03
 -0.204463739654E+03 -0.211472102187E+03 -0.218259734793E+03 -0.224789991407E+03 -0.231013402422E+03
 -0.236868525124E+03 -0.242285980951E+03 -0.247195838821E+03 -0.251537531843E+03 -0.255270470126E+03
 -0.258383004258E+03 -0.260897647354E+03 -0.262871336809E+03 -0.264390567185E+03 -0.265562152256E+03
 -0.266501219644E+03 -0.267318845307E+03 -0.268112075701E+03 -0.268958358760E+03 -0.269914734913E+03
 -0.271020443112E+03 -0.272300918718E+03 -0.273771550403E+03 -0.275440470642E+03 -0.277310380263E+03
 -0.279379734870E+03 -0.281643598004E+03 -0.284094344529E+03 -0.286722257921E+03 -0.289516017198E+03
 -0.292463050484E+03 -0.295549745752E+03 -0.298761530367E+03 -0.302082835104E+03 -0.305496970643E+03
 -0.308985939629E+03 -0.312530215000E+03 -0.316108516168E+03 -0.319697629088E+03 -0.323272329258E+03
 -0.326805487742E+03 -0.330268456120E+03 -0.333631824211E+03 -0.336866602260E+03 -0.339945765337E+03
 -0.342845864462E+03 -0.345548041543E+03 -0.348037312980E+03 -0.350298631548E+03 -0.352308513110E+03
 -0.354022768514E+03 -0.355364488947E+03 -0.356221221251E+03 -0.356461238231E+03 -0.355974032144E+03
 -0.354725126663E+03 -0.352797478101E+03 -0.350381249465E+03 -0.347699636207E+03 -0.344918745214E+03
 -0.342109661258E+03 -0.339273124263E+03 -0.336383976813E+03 -0.333420493236E+03 -0.330373618207E+03
 -0.327244822707E+03 -0.324040626817E+03 -0.320767920342E+03 -0.317431382276E+03 -0.314032805804E+03
 -0.310571590162E+03 -0.307045683173E+03 -0.303452503423E+03 -0.299789639657E+03 -0.296055287978E+03
 -0.292248474184E+03 -0.288369123470E+03 -0.284418035177E+03 -0.280396806812E+03 -0.276307729291E+03
 -0.272153675773E+03 -0.267937990915E+03 -0.263664377328E+03 -0.259336840713E+03 -0.254959533707E+03
 -0.250536770080E+03 -0.246072942733E+03 -0.241572514172E+03 -0.237040003105E+03 -0.232480013363E+03
 -0.227897280527E+03 -0.223296681645E+03 -0.218683289226E+03 -0.214062383500E+03 -0.209439440970E+03
 -0.204820088025E+03 -0.200210019423E+03 -0.195614892460E+03 -0.191040216161E+03 -0.186491262488E+03
 -0.181973025921E+03 -0.177490249248E+03 -0.173047512651E+03 -0.168649361992E+03 -0.164300428922E+03
 -0.160005496236E+03 -0.155769472959E+03 -0.151597276792E+03 -0.147493657119E+03 -0.143462996781E+03
 -0.139509150560E+03 -0.135635342288E+03 -0.131844129342E+03 -0.128137424963E+03 -0.124516557662E+03
 -0.120982345413E+03 -0.117535163540E+03 -0.114175016416E+03 -0.110901535868E+03 -0.107714047679E+03
 -0.104611516691E+03 -0.101592553428E+03 -0.986553885258E+02 -0.957978690712E+02 -0.930174835893E+02
 -0.903114358811E+02 -0.876767399024E+02 -0.851103810561E+02 -0.826094738660E+02 -0.801714250282E+02
 -0.777940686850E+02 -0.754757579228E+02 -0.732154028773E+02 -0.710124536926E+02 -0.688668326022E+02
 -0.667788231391E+02 -0.647489267797E+02 -0.627776992975E+02 -0.608655815470E+02 -0.590127418961E+02
 core charge-density
  0.130300104941E-02  0.138672084645E-02  0.147581136028E-02  0.157061628909E-02  0.167150124351E-02
  0.177885513562E-02  0.189309165520E-02  0.201465083863E-02  0.214400073625E-02  0.228163918407E-02
  0.242809568657E-02  0.258393341710E-02  0.274975134335E-02  0.292618648545E-02  0.311391631488E-02
  0.331366130273E-02  0.352618762648E-02  0.375231004503E-02  0.399289495203E-02  0.424886361844E-02
  0.452119563581E-02  0.481093257234E-02  0.511918185450E-02  0.544712088793E-02  0.579600143177E-02
  0.616715424172E-02  0.656199399785E-02  0.698202453397E-02  0.742884438660E-02  0.790415268237E-02
  0.840975538380E-02  0.894757191448E-02  0.951964218591E-02  0.101281340495E-01  0.107753511980E-01
  0.114637415437E-01  0.121959060982E-01  0.129746083864E-01  0.138027844212E-01  0.146835532740E-01
  0.156202282729E-01  0.166163288647E-01  0.176755931776E-01  0.188019913237E-01  0.199997394830E-01
  0.212733148101E-01  0.226274712109E-01  0.240672560351E-01  0.255980277339E-01  0.272254745354E-01
  0.289556341915E-01  0.307949148521E-01  0.327501171265E-01  0.348284573927E-01  0.370375924188E-01
  0.393856453638E-01  0.418812332250E-01  0.445334958066E-01  0.473521262811E-01  0.503474034237E-01
  0.535302255956E-01  0.569121465626E-01  0.605054132302E-01  0.643230053850E-01  0.683786775302E-01
  0.726870029074E-01  0.772634197990E-01  0.821242802048E-01  0.872869009926E-01  0.927696176173E-01
  0.985918405102E-01  0.104774114238E+00  0.111338179528E+00  0.118307038261E+00  0.125705021531E+00
  0.133557860863E+00  0.141892762684E+00  0.150738486138E+00  0.160125424333E+00  0.170085689087E+00
  0.180653199263E+00  0.191863772742E+00  0.203755222096E+00  0.216367454003E+00  0.229742572431E+00
  0.243924985605E+00  0.258961516758E+00  0.274901518629E+00  0.291796991677E+00  0.309702705927E+00
  0.328676326343E+00  0.348778541603E+00  0.370073196092E+00  0.392627424913E+00  0.416511791638E+00
  0.441800428515E+00  0.468571178743E+00  0.496905740413E+00  0.526889811598E+00  0.558613236051E+00
  0.592170148852E+00  0.627659121273E+00  0.665183304039E+00  0.704850568052E+00  0.746773641534E+00
  0.791070242438E+00  0.837863204827E+00  0.887280597799E+00  0.939455835379E+00  0.994527775651E+00
  0.105264080722E+01  0.111394492090E+01  0.117859576447E+01  0.124675467784E+01  0.131858870611E+01
  0.139427058762E+01  0.147397871377E+01  0.155789705735E+01  0.164621506577E+01  0.173912751536E+01
  0.183683432259E+01  0.193954030796E+01  0.204745490795E+01  0.216079183018E+01  0.227976864669E+01
  0.240460632008E+01  0.253552865700E+01  0.267276168329E+01  0.281653293481E+01  0.296707065808E+01
  0.312460291464E+01  0.328935658282E+01  0.346155625102E+01  0.364142299628E+01  0.382917304237E+01
  0.402501629170E+01  0.422915472573E+01  0.444178066918E+01  0.466307491366E+01  0.489320469739E+01
  0.513232153825E+01  0.538055891887E+01  0.563802982334E+01  0.590482412690E+01  0.618100584166E+01
  0.646661022305E+01  0.676164074447E+01  0.706606594956E+01  0.737981619464E+01  0.770278029676E+01
  0.803480210645E+01  0.837567702748E+01  0.872514851046E+01  0.908290455113E+01  0.944857422861E+01
  0.982172432422E+01  0.102018560659E+02  0.105884020490E+02  0.109807233896E+02  0.113781071711E+02
  0.117797642517E+02  0.121848275047E+02  0.125923505679E+02  0.130013071856E+02  0.134105912280E+02
  0.138190174776E+02  0.142253232760E+02  0.146281711234E+02  0.150261523258E+02  0.154177917821E+02
  0.158015540015E+02  0.161758504346E+02  0.165390481967E+02  0.168894802500E+02  0.172254570983E+02
  0.175452800338E+02  0.178472559556E+02  0.181297137545E+02  0.183910222384E+02  0.186296095354E+02
  0.188439838848E+02  0.190327556856E+02  0.191946606322E+02  0.193285837265E+02  0.194335839056E+02
  0.195089189814E+02  0.195540705361E+02  0.195687683720E+02  0.195530140632E+02  0.195071031157E+02
  0.194316451965E+02  0.193275818602E+02  0.191962011708E+02  0.190391485984E+02  0.188584335612E+02
  0.186564309900E+02  0.184358773096E+02  0.181998602723E+02  0.179518021302E+02  0.176954357115E+02
  0.174347730578E+02  0.171740664007E+02  0.169177613865E+02  0.166704426185E+02  0.164367717567E+02
  0.162214186009E+02  0.160289857838E+02  0.158639279013E+02  0.157304661068E+02  0.156324994623E+02
  0.155735144240E+02  0.155564941496E+02  0.155838294997E+02  0.156572337390E+02  0.157776631425E+02
  0.159452458299E+02  0.161592212234E+02  0.164178925340E+02  0.167185946039E+02  0.170576792765E+02
  0.174305201999E+02  0.178315386166E+02  0.182542512460E+02  0.186913408798E+02  0.191347498015E+02
  0.195757956222E+02  0.200053085849E+02  0.204137888004E+02  0.207915812447E+02  0.211290656909E+02
  0.214168580922E+02  0.216460193294E+02  0.218082666851E+02  0.218961829646E+02  0.219034178345E+02
  0.218248757313E+02  0.216568846154E+02  0.213973399203E+02  0.210458182980E+02  0.206036561866E+02
  0.200739888510E+02  0.194617463544E+02  0.187736039272E+02  0.180178853772E+02  0.172044195384E+02
  0.163443512349E+02  0.154499098213E+02  0.145341399910E+02  0.136106011573E+02  0.126930432223E+02
  0.117950678758E+02  0.109297855809E+02  0.101094790276E+02  0.934528395880E+01  0.864689784777E+01
  0.802232605055E+01  0.747767379709E+01  0.701699039782E+01  0.664217258441E+01  0.635292976426E+01
  0.614681625833E+01  0.601933272853E+01  0.596409693058E+01  0.597307918678E+01  0.603689085620E+01
  0.614510906272E+01  0.628662156785E+01  0.644997961284E+01  0.662374905172E+01  0.679684998773E+01
  0.695887422545E+01  0.710036963921E+01  0.721308142358E+01  0.729014199136E+01  0.732620379797E+01
  0.731751229047E+01  0.726191918892E+01  0.715883914836E+01  0.700915528525E+01  0.681508099942E+01
  0.657998689130E+01  0.630820237154E+01  0.600480179844E+01  0.567538470463E+01  0.532585899000E+01
  0.496223489912E+01  0.459043632900E+01  0.421613457729E+01  0.384460802055E+01  0.348063053715E+01
  0.312838814805E+01  0.279142478070E+01  0.247261498886E+01  0.217416121593E+01  0.189761351617E+01
  0.164390709092E+01  0.141341407214E+01  0.120600683080E+01  0.102112820976E+01  0.857865427811E+00
  0.715024499584E+00  0.591202434716E+00  0.484854960526E+00  0.394358025693E+00  0.318061859544E+00
  0.254336855852E+00  0.201610998781E+00  0.158398935689E+00  0.123323117547E+00  0.951276705526E-01
  0.726858350697E-01  0.550019160941E-01  0.412087398992E-01  0.305616106849E-01  0.224297159072E-01
  0.162858471957E-01  0.116951952116E-01  0.830385203789E-02  0.582752457372E-02  0.404083596020E-02
  0.276747619426E-02  0.187136195841E-02  0.124888149125E-02  0.822233402115E-03  0.533817757271E-03
  0.341602632113E-03  0.215366831021E-03  0.133708189670E-03  0.817041665186E-04  0.491152438380E-04
  0.290299883707E-04  0.168617309283E-04  0.961927003084E-05  0.538666639932E-05  0.295925455399E-05
  0.159392331019E-05  0.841211919612E-06  0.434727272386E-06  0.219842634060E-06  0.108714910809E-06
  0.525332941391E-07  0.247868537965E-07  0.114106006326E-07  0.512083525744E-08  0.223845751261E-08
 kinetic energy-density
  0.163085283340E+04  0.163890107699E+04  0.164729997870E+04  0.165606093789E+04  0.166519613099E+04
  0.167471813549E+04  0.168464006734E+04  0.169497560136E+04  0.170573907616E+04  0.171694541833E+04
  0.172861025380E+04  0.174074990749E+04  0.175338149542E+04  0.176652294080E+04  0.178019303458E+04
  0.179441149447E+04  0.180919898434E+04  0.182457720114E+04  0.184056890173E+04  0.185719800132E+04
  0.187448958150E+04  0.189247001012E+04  0.191116693167E+04  0.193060938438E+04  0.195082785559E+04
  0.197185430297E+04  0.199372234456E+04  0.201646725785E+04  0.204012589565E+04  0.206473714089E+04
  0.209034161451E+04  0.211698202761E+04  0.214470313971E+04  0.217355186483E+04  0.220357748713E+04
  0.223483161055E+04  0.226736839587E+04  0.230124465656E+04  0.233651997120E+04  0.237325683591E+04
  0.241152082745E+04  0.245138074100E+04  0.249290876692E+04  0.253618067052E+04  0.258127597458E+04
  0.262827816112E+04  0.267727488053E+04  0.272835817370E+04  0.278162470710E+04  0.283717601878E+04
  0.289511878222E+04  0.295556508087E+04  0.301863269906E+04  0.308444542940E+04  0.315313339284E+04
  0.322483338756E+04  0.329968923504E+04  0.337785217307E+04  0.345948123792E+04  0.354474369178E+04
  0.363381546372E+04  0.372688161467E+04  0.382413677921E+04  0.392578578709E+04  0.403204408085E+04
  0.414313831418E+04  0.425930699427E+04  0.438080106044E+04  0.450788447328E+04  0.464083509283E+04
  0.477994513301E+04  0.492552212008E+04  0.507788955379E+04  0.523738779896E+04  0.540437491788E+04
  0.557922750212E+04  0.576234176687E+04  0.595413433546E+04  0.615504336368E+04  0.636552963521E+04
  0.658607754561E+04  0.681719633792E+04  0.705942127550E+04  0.731331485946E+04  0.757946811252E+04
  0.785850193460E+04  0.815106842086E+04  0.845785234300E+04  0.877957254674E+04  0.911698350199E+04
  0.947087681875E+04  0.984208284605E+04  0.102314722963E+05  0.106399578927E+05  0.110684960713E+05
  0.115180886826E+05  0.119897847561E+05  0.124846822307E+05  0.130039297502E+05  0.135487284194E+05
  0.141203336028E+05  0.147200566439E+05  0.153492666224E+05  0.160093921131E+05  0.167019226764E+05
  0.174284106799E+05  0.181904726348E+05  0.189897906630E+05  0.198281138710E+05  0.207072594051E+05
  0.216291135154E+05  0.225956324626E+05  0.236088429415E+05  0.246708425974E+05  0.257838000307E+05
  0.269499546141E+05  0.281716158835E+05  0.294511625686E+05  0.307910411499E+05  0.321937639903E+05
  0.336619068846E+05  0.351981059903E+05  0.368050541920E+05  0.384854966466E+05  0.402422256540E+05
  0.420780746166E+05  0.439959111135E+05  0.459986289992E+05  0.480891394221E+05  0.502703607120E+05
  0.525452070580E+05  0.549165759060E+05  0.573873339562E+05  0.599603016981E+05  0.626382364597E+05
  0.654238138208E+05  0.683196073097E+05  0.713280664259E+05  0.744514927825E+05  0.776920144124E+05
  0.810515581691E+05  0.845318201653E+05  0.881342342531E+05  0.918599385540E+05  0.957097400070E+05
  0.996840770371E+05  0.103782980369E+06  0.108006031979E+06  0.112352322698E+06  0.116820407870E+06
  0.121408262138E+06  0.126113232995E+06  0.130931993536E+06  0.135860494738E+06  0.140893917872E+06
  0.146026626925E+06  0.151252122248E+06  0.156562995243E+06  0.161950885416E+06  0.167406439757E+06
  0.172919275755E+06  0.178477948654E+06  0.184069923438E+06  0.189681553257E+06  0.195298064321E+06
  0.200903548954E+06  0.206480967576E+06  0.212012160575E+06  0.217477871331E+06  0.222857781356E+06
  0.228130558546E+06  0.233273919612E+06  0.238264707643E+06  0.243078985475E+06  0.247692145832E+06
  0.252079038542E+06  0.256214115509E+06  0.260071593334E+06  0.263625633788E+06  0.266850541649E+06
  0.269720979233E+06  0.272212196848E+06  0.274300277551E+06  0.275962394640E+06  0.277177079665E+06
  0.277924498413E+06  0.278186731712E+06  0.277948057777E+06  0.277195232097E+06  0.275917760562E+06
  0.274108161300E+06  0.271762210103E+06  0.268879164419E+06  0.265461960363E+06  0.261517377461E+06
  0.257056165701E+06  0.252093129698E+06  0.246647165244E+06  0.240741243836E+06  0.234402341658E+06
  0.227661310256E+06  0.220552687155E+06  0.213114445969E+06  0.205387686640E+06  0.197416267879E+06
  0.189246384998E+06  0.180926097471E+06  0.172504811062E+06  0.164032725983E+06  0.155560230261E+06
  0.147137308981E+06  0.138812896552E+06  0.130634242829E+06  0.122646282673E+06  0.114891028749E+06
  0.107407004777E+06  0.100228736037E+06  0.933863114834E+05  0.869050281017E+05  0.808051241220E+05
  0.751016041235E+05  0.698041563742E+05  0.649171609180E+05  0.604397857851E+05  0.563661681849E+05
  0.526856769328E+05  0.493832517566E+05  0.464398136741E+05  0.438327392760E+05  0.415363896074E+05
  0.395226829946E+05  0.377616995129E+05  0.362223038961E+05  0.348727734048E+05  0.336814168661E+05
  0.326171719432E+05  0.316501681635E+05  0.307522447230E+05  0.298974130735E+05  0.290622561063E+05
  0.282262571449E+05  0.273720535465E+05  0.264856114925E+05  0.255563198665E+05  0.245770027988E+05
  0.235438518779E+05  0.224562805560E+05  0.213167047662E+05  0.201302557051E+05  0.189044325935E+05
  0.176487057110E+05  0.163740824594E+05  0.150926517761E+05  0.138171237120E+05  0.125603817974E+05
  0.113350556212E+05  0.101531353967E+05  0.902561227709E+04  0.796213713520E+04  0.697074709360E+04
  0.605761775639E+04  0.522692315154E+04  0.448081348765E+04  0.381951511336E+04  0.324151471209E+04
  0.274377416182E+04  0.232194634489E+04  0.197059390269E+04  0.168342117827E+04  0.145352006606E+04
  0.127362112917E+04  0.113633837563E+04  0.103439710597E+04  0.960836411607E+03  0.909179941013E+03
  0.873570550707E+03  0.848866383586E+03  0.830698117023E+03  0.815489064412E+03  0.800441759656E+03
  0.783495958161E+03  0.763263987352E+03  0.738949760052E+03  0.710257698707E+03  0.677297442804E+03
  0.640489377628E+03  0.600475226106E+03  0.558036882048E+03  0.514025376431E+03  0.469301660984E+03
  0.424689731859E+03  0.380940739477E+03  0.338708559351E+03  0.298535536151E+03  0.260844060411E+03
  0.225940318330E+03  0.194018112510E+03  0.165169424978E+03  0.139397115455E+03  0.116629159047E+03
  0.967334389352E+02  0.795322885691E+02  0.648161573992E+02  0.523559463393E+02  0.419137194409E+02
  0.332516411336E+02  0.261391102154E+02  0.203581587446E+02  0.157072556398E+02  0.120037007659E+02
  0.908481983875E+01  0.680817726739E+01  0.505101865573E+01  0.370914137156E+01  0.269537254276E+01
  0.193781153537E+01  0.137796862378E+01  0.968905061333E+00  0.673453430603E+00  0.462572714247E+00
  0.313871217880E+00  0.210313044650E+00  0.139110387043E+00  0.907941776225E-01  0.584492667888E-01
  0.370963601048E-01  0.232014066206E-01  0.142928562493E-01  0.866818088526E-02  0.517268197052E-02
  0.303563665026E-02  0.175101792960E-02  0.992184819845E-03  0.551955714048E-03  0.301278543920E-03
  0.161257899701E-03  0.845848074580E-04  0.434514560325E-04  0.218459041545E-04  0.107421762077E-04
  0.516252542310E-05  0.242302473163E-05  0.110979537442E-05  0.495639398974E-06  0.215654798831E-06
 mkinetic energy-density pseudized
  0.814053660444E-06  0.867856419206E-06  0.925215131303E-06  0.986364818214E-06  0.105155603455E-05
  0.112105589468E-05  0.119514916719E-05  0.127413944171E-05  0.135835037285E-05  0.144812700630E-05
  0.154383719266E-05  0.164587309466E-05  0.175465279401E-05  0.187062200440E-05  0.199425589786E-05
  0.212606105163E-05  0.226657752387E-05  0.241638106648E-05  0.257608548416E-05  0.274634514945E-05
  0.292785768391E-05  0.312136681660E-05  0.332766543138E-05  0.354759881571E-05  0.378206812412E-05
  0.403203407058E-05  0.429852086495E-05  0.458262040952E-05  0.488549677305E-05  0.520839096034E-05
  0.555262599716E-05  0.591961235119E-05  0.631085371128E-05  0.672795314863E-05  0.717261968522E-05
  0.764667529634E-05  0.815206237595E-05  0.869085169541E-05  0.926525088826E-05  0.987761349574E-05
  0.105304486102E-04  0.112264311558E-04  0.119684128487E-04  0.127594338817E-04  0.136027353811E-04
  0.145017726869E-04  0.154602295104E-04  0.164820330281E-04  0.175713699728E-04  0.187327037881E-04
  0.199707929171E-04  0.212907102992E-04  0.226978641562E-04  0.241980201519E-04  0.257973250158E-04
  0.275023317290E-04  0.293200263741E-04  0.312578567597E-04  0.333237629371E-04  0.355262097334E-04
  0.378742214354E-04  0.403774187650E-04  0.430460582992E-04  0.458910744949E-04  0.489241244916E-04
  0.521576358744E-04  0.556048575950E-04  0.592799142567E-04  0.631978639886E-04  0.673747601434E-04
  0.718277170740E-04  0.765749802571E-04  0.816360010505E-04  0.870315163927E-04  0.927836337686E-04
  0.989159217911E-04  0.105453506770E-03  0.112423175662E-03  0.119853485825E-03  0.127774882029E-03
  0.136219821193E-03  0.145222905375E-03  0.154821023545E-03  0.165053502729E-03  0.175962269146E-03
  0.187592019985E-03  0.199990406549E-03  0.213208229486E-03  0.227299646940E-03  0.242322396443E-03
  0.258338031482E-03  0.275412173695E-03  0.293614781738E-03  0.313020437915E-03  0.333708653760E-03
  0.355764195802E-03  0.379277432870E-03  0.404344706343E-03  0.431068724872E-03  0.459558985185E-03
  0.489932220704E-03  0.522312879805E-03  0.556833635687E-03  0.593635929933E-03  0.632870551991E-03
  0.674698256950E-03  0.719290424141E-03  0.766829759254E-03  0.817511042855E-03  0.871541928367E-03
  0.929143792775E-03  0.990552643550E-03  0.105602008549E-02  0.112581435146E-02  0.120022140124E-02
  0.127954609292E-02  0.136411343182E-02  0.145426990177E-02  0.155038488449E-02  0.165285217263E-02
  0.176209158284E-02  0.187855067543E-02  0.200270658752E-02  0.213506798743E-02  0.227617715808E-02
  0.242661221808E-02  0.258698948943E-02  0.275796602178E-02  0.294024228321E-02  0.313456502892E-02
  0.334173035922E-02  0.356258697962E-02  0.379803967604E-02  0.404905301968E-02  0.431665531636E-02
  0.460194281670E-02  0.490608420427E-02  0.523032537998E-02  0.557599456232E-02  0.594450772424E-02
  0.633737438886E-02  0.675620380768E-02  0.720271154643E-02  0.767872650549E-02  0.818619840347E-02
  0.872720575444E-02  0.930396437124E-02  0.991883642970E-02  0.105743401304E-01  0.112731599976E-01
  0.120181578565E-01  0.128123845349E-01  0.136590923352E-01  0.145617483278E-01  0.155240485212E-01
  0.165499329638E-01  0.176436018413E-01  0.188095326322E-01  0.200524983933E-01  0.213775872475E-01
  0.227902231527E-01  0.242961880367E-01  0.259016453864E-01  0.276131653861E-01  0.294377517070E-01
  0.313828700545E-01  0.334564785886E-01  0.356670603385E-01  0.380236577420E-01  0.405359094465E-01
  0.432140895194E-01  0.460691492232E-01  0.491127615213E-01  0.523573684914E-01  0.558162318331E-01
  0.595034866695E-01  0.634341988547E-01  0.676244260108E-01  0.720912825352E-01  0.768530088290E-01
  0.819290450184E-01  0.873401094521E-01  0.931082822787E-01  0.992570944249E-01  0.105811622314E+00
  0.112798588687E+00  0.120246469903E+00  0.128185610132E+00  0.136648342856E+00  0.145669120137E+00
  0.155284650131E+00  0.165534043344E+00  0.176458968166E+00  0.188103816250E+00  0.200515878312E+00
  0.213745530980E+00  0.227846435358E+00  0.242875747959E+00  0.258894344766E+00  0.275967059134E+00
  0.294162934356E+00  0.313555491684E+00  0.334223014693E+00  0.356248850847E+00  0.379721731219E+00
  0.404736109300E+00  0.431392519905E+00  0.459797959176E+00  0.490066286725E+00  0.522318650989E+00
  0.556683938871E+00  0.593299250744E+00  0.632310401936E+00  0.673872451757E+00  0.718150261149E+00
  0.765319080005E+00  0.815565165139E+00  0.869086429854E+00  0.926093125946E+00  0.986808558905E+00
  0.105146983690E+01  0.112032865402E+01  0.119365210794E+01  0.127172355212E+01  0.135484348202E+01
  0.144333045493E+01  0.153752204207E+01  0.163777581143E+01  0.174447033932E+01  0.185800624757E+01
  0.197880726277E+01  0.210732129307E+01  0.224402151679E+01  0.238940747602E+01  0.254400616694E+01
  0.270837311700E+01  0.288309343721E+01  0.306878283582E+01  0.326608857714E+01  0.347569036671E+01
  0.369830114089E+01  0.393466773564E+01  0.418557140519E+01  0.445182815727E+01  0.473428886655E+01
  0.503383912264E+01  0.535139876301E+01  0.568792103458E+01  0.604439132050E+01  0.642182536052E+01
  0.682126688467E+01  0.724378457042E+01  0.769046822318E+01  0.816242406888E+01  0.866076903552E+01
  0.918662388821E+01  0.974110506874E+01  0.103253150778E+02  0.109403312233E+02  0.115871925454E+02
  0.122668847150E+02  0.129803226899E+02  0.137283309019E+02  0.145116207404E+02  0.153307650907E+02
  0.161861696854E+02  0.170780410325E+02  0.180063506941E+02  0.189707957131E+02  0.199707550190E+02
  0.210052416918E+02  0.220728510301E+02  0.231717044589E+02  0.242993894279E+02  0.254528955950E+02
  0.266285477757E+02  0.278219363605E+02  0.290278461766E+02  0.302401850953E+02  0.314519140731E+02
  0.326549807652E+02  0.338402593696E+02  0.349974999479E+02  0.361152911309E+02  0.371810408354E+02
  0.381809803941E+02  0.391001983044E+02  0.399227106074E+02  0.406315756665E+02  0.412090617749E+02
  0.416368764842E+02  0.418964667180E+02  0.419693984773E+02  0.418378240747E+02  0.414850431713E+02
  0.408961611666E+02  0.400588444506E+02  0.389641663506E+02  0.376075299858E+02  0.359896443514E+02
  0.341175175415E+02  0.320054158888E+02  0.296757199524E+02  0.271595879515E+02  0.244973150642E+02
  0.217382541202E+02  0.189401414899E+02  0.161676541593E+02  0.134900139419E+02  0.109774576522E+02
  0.869641436549E+01  0.670328049133E+01  0.503676928037E+01  0.370894307272E+01  0.269537254276E+01
  0.193781153537E+01  0.137796862378E+01  0.968905061333E+00  0.673453430603E+00  0.462572714247E+00
  0.313871217880E+00  0.210313044650E+00  0.139110387043E+00  0.907941776225E-01  0.584492667888E-01
  0.370963601048E-01  0.232014066206E-01  0.142928562493E-01  0.866818088526E-02  0.517268197052E-02
  0.303563665026E-02  0.175101792960E-02  0.992184819845E-03  0.551955714048E-03  0.301278543920E-03
  0.161257899701E-03  0.845848074580E-04  0.434514560325E-04  0.218459041545E-04  0.107421762077E-04
  0.516252542310E-05  0.242302473163E-05  0.110979537442E-05  0.495639398974E-06  0.215654798831E-06
 local pseudopotential core
 -0.394087521072E+03 -0.394089610349E+03 -0.394091633818E+03 -0.394093593554E+03 -0.394095491561E+03
 -0.394097329784E+03 -0.394099110104E+03 -0.394100834344E+03 -0.394102504271E+03 -0.394104121593E+03
 -0.394105687966E+03 -0.394107204994E+03 -0.394108674231E+03 -0.394110097179E+03 -0.394111475297E+03
 -0.394112809994E+03 -0.394114102637E+03 -0.394115354549E+03 -0.394116567011E+03 -0.394117741264E+03
 -0.394118878511E+03 -0.394119979914E+03 -0.394121046601E+03 -0.394122079663E+03 -0.394123080158E+03
 -0.394124049107E+03 -0.394124987503E+03 -0.394125896306E+03 -0.394126776444E+03 -0.394127628818E+03
 -0.394128454298E+03 -0.394129253730E+03 -0.394130027929E+03 -0.394130777686E+03 -0.394131503768E+03
 -0.394132206915E+03 -0.394132887847E+03 -0.394133547256E+03 -0.394134185818E+03 -0.394134804181E+03
 -0.394135402978E+03 -0.394135982817E+03 -0.394136544290E+03 -0.394137087968E+03 -0.394137614404E+03
 -0.394138124133E+03 -0.394138617672E+03 -0.394139095523E+03 -0.394139558170E+03 -0.394140006082E+03
 -0.394140439711E+03 -0.394140859497E+03 -0.394141265862E+03 -0.394141659216E+03 -0.394142039954E+03
 -0.394142408460E+03 -0.394142765102E+03 -0.394143110236E+03 -0.394143444208E+03 -0.394143767349E+03
 -0.394144079979E+03 -0.394144382407E+03 -0.394144674932E+03 -0.394144957840E+03 -0.394145231408E+03
 -0.394145495900E+03 -0.394145751573E+03 -0.394145998671E+03 -0.394146237431E+03 -0.394146468078E+03
 -0.394146690828E+03 -0.394146905888E+03 -0.394147113456E+03 -0.394147313721E+03 -0.394147506861E+03
 -0.394147693047E+03 -0.394147872441E+03 -0.394148045194E+03 -0.394148211451E+03 -0.394148371346E+03
 -0.394148525006E+03 -0.394148672547E+03 -0.394148814077E+03 -0.394148949696E+03 -0.394149079494E+03
 -0.394149203552E+03 -0.394149321940E+03 -0.394149434722E+03 -0.394149541950E+03 -0.394149643666E+03
 -0.394149739903E+03 -0.394149830682E+03 -0.394149916016E+03 -0.394149995905E+03 -0.394150070339E+03
 -0.394150139294E+03 -0.394150202736E+03 -0.394150260618E+03 -0.394150312879E+03 -0.394150359446E+03
 -0.394150400231E+03 -0.394150435130E+03 -0.394150464024E+03 -0.394150486778E+03 -0.394150503241E+03
 -0.394150513241E+03 -0.394150516590E+03 -0.394150513078E+03 -0.394150502475E+03 -0.394150484528E+03
 -0.394150458960E+03 -0.394150425472E+03 -0.394150383735E+03 -0.394150333395E+03 -0.394150274066E+03
 -0.394150205334E+03 -0.394150126750E+03 -0.394150037829E+03 -0.394149938050E+03 -0.394149826853E+03
 -0.394149703634E+03 -0.394149567747E+03 -0.394149418497E+03 -0.394149255138E+03 -0.394149076872E+03
 -0.394148882843E+03 -0.394148672135E+03 -0.394148443766E+03 -0.394148196688E+03 -0.394147929777E+03
 -0.394147641833E+03 -0.394147331572E+03 -0.394146997625E+03 -0.394146638525E+03 -0.394146252706E+03
 -0.394145838498E+03 -0.394145394115E+03 -0.394144917651E+03 -0.394144407072E+03 -0.394143860204E+03
 -0.394143274731E+03 -0.394142648179E+03 -0.394141977908E+03 -0.394141261102E+03 -0.394140494755E+03
 -0.394139675662E+03 -0.394138800404E+03 -0.394137865334E+03 -0.394136866559E+03 -0.394135799932E+03
 -0.394134661025E+03 -0.394133445120E+03 -0.394132147183E+03 -0.394130761845E+03 -0.394129283383E+03
 -0.394127705693E+03 -0.394126022267E+03 -0.394124226163E+03 -0.394122309983E+03 -0.394120265835E+03
 -0.394118085308E+03 -0.394115759430E+03 -0.394113278639E+03 -0.394110632739E+03 -0.394107810857E+03
 -0.394104801405E+03 -0.394101592025E+03 -0.394098169545E+03 -0.394094519919E+03 -0.394090628174E+03
 -0.394086478350E+03 -0.394082053428E+03 -0.394077335268E+03 -0.394072304531E+03 -0.394066940600E+03
 -0.394061221497E+03 -0.394055123794E+03 -0.394048622515E+03 -0.394041691037E+03 -0.394034300980E+03
 -0.394026422091E+03 -0.394018022121E+03 -0.394009066695E+03 -0.393999519171E+03 -0.393989340491E+03
 -0.393978489024E+03 -0.393966920394E+03 -0.393954587302E+03 -0.393941439334E+03 -0.393927422754E+03
 -0.393912480292E+03 -0.393896550906E+03 -0.393879569538E+03 -0.393861466853E+03 -0.393842168955E+03
 -0.393821597091E+03 -0.393799667337E+03 -0.393776290252E+03 -0.393751370528E+03 -0.393724806600E+03
 -0.393696490245E+03 -0.393666306143E+03 -0.393634131421E+03 -0.393599835159E+03 -0.393563277873E+03
 -0.393524310954E+03 -0.393482776088E+03 -0.393438504620E+03 -0.393391316893E+03 -0.393341021541E+03
 -0.393287414735E+03 -0.393230279384E+03 -0.393169384291E+03 -0.393104483251E+03 -0.393035314095E+03
 -0.392961597678E+03 -0.392883036805E+03 -0.392799315093E+03 -0.392710095763E+03 -0.392615020362E+03
 -0.392513707408E+03 -0.392405750962E+03 -0.392290719111E+03 -0.392168152366E+03 -0.392037561972E+03
 -0.391898428122E+03 -0.391750198076E+03 -0.391592284171E+03 -0.391424061734E+03 -0.391244866878E+03
 -0.391053994195E+03 -0.390850694320E+03 -0.390634171391E+03 -0.390403580374E+03 -0.390158024278E+03
 -0.389896551239E+03 -0.389618151477E+03 -0.389321754141E+03 -0.389006224020E+03 -0.388670358140E+03
 -0.388312882254E+03 -0.387932447209E+03 -0.387527625230E+03 -0.387096906109E+03 -0.386638693321E+03
 -0.386151300082E+03 -0.385632945378E+03 -0.385081749977E+03 -0.384495732464E+03 -0.383872805329E+03
 -0.383210771152E+03 -0.382507318934E+03 -0.381760020625E+03 -0.380966327913E+03 -0.380123569356E+03
 -0.379228947930E+03 -0.378279539089E+03 -0.377272289453E+03 -0.376204016227E+03 -0.375071407503E+03
 -0.373871023585E+03 -0.372599299497E+03 -0.371252548877E+03 -0.369826969428E+03 -0.368318650178E+03
 -0.366723580759E+03 -0.365037662978E+03 -0.363256724956E+03 -0.361376538118E+03 -0.359392837352E+03
 -0.357301344666E+03 -0.355097796663E+03 -0.352777976207E+03 -0.350337748598E+03 -0.347773102631E+03
 -0.345080196871E+03 -0.342255411471E+03 -0.339295405852E+03 -0.336197182519E+03 -0.332958157257E+03
 -0.329576235931E+03 -0.326049898024E+03 -0.322378287046E+03 -0.318561307848E+03 -0.314599730861E+03
 -0.310495303166E+03 -0.306250866246E+03 -0.301870480052E+03 -0.297359552659E+03 -0.292724973994E+03
 -0.287975250401E+03 -0.283120633261E+03 -0.278173227682E+03 -0.273147052892E+03 -0.268057998562E+03
 -0.262923571246E+03 -0.257762241378E+03 -0.252592081779E+03 -0.247428276215E+03 -0.242279135754E+03
 -0.237140866982E+03 -0.231992976184E+03 -0.226798793874E+03 -0.221517429828E+03 -0.216131484865E+03
 -0.210686977887E+03 -0.205317414495E+03 -0.200133416358E+03 -0.194805571225E+03 -0.188454064799E+03
 -0.180905539747E+03 -0.175215804767E+03 -0.169823459337E+03 -0.164601445293E+03 -0.159523334938E+03
 -0.154590721612E+03 -0.149786844456E+03 -0.145093783211E+03 -0.140509902944E+03 -0.136082744807E+03
 -0.131796621558E+03 -0.127645647102E+03 -0.123625452926E+03 -0.119731953943E+03 -0.115961118190E+03
 -0.112309066047E+03 -0.108772046751E+03 -0.105346431177E+03 -0.102028706548E+03 -0.988154725902E+02
 -0.957034362489E+02 -0.926894101224E+02 -0.897703067302E+02 -0.869431362545E+02 -0.842050031665E+02
 -0.815531032031E+02 -0.789847204560E+02 -0.764972245776E+02 -0.740880680902E+02 -0.717547837680E+02
 -0.694949821151E+02 -0.673063489098E+02 -0.651866428447E+02 -0.631336932541E+02 -0.611453978186E+02
 pspotential valence only
 -0.343306691470E+03 -0.343308780753E+03 -0.343310804229E+03 -0.343312763971E+03 -0.343314661985E+03
 -0.343316500215E+03 -0.343318280543E+03 -0.343320004792E+03 -0.343321674728E+03 -0.343323292059E+03
 -0.343324858443E+03 -0.343326375482E+03 -0.343327844730E+03 -0.343329267691E+03 -0.343330645822E+03
 -0.343331980534E+03 -0.343333273192E+03 -0.343334525120E+03 -0.343335737600E+03 -0.343336911871E+03
 -0.343338049137E+03 -0.343339150562E+03 -0.343340217271E+03 -0.343341250357E+03 -0.343342250876E+03
 -0.343343219853E+03 -0.343344158277E+03 -0.343345067111E+03 -0.343345947282E+03 -0.343346799690E+03
 -0.343347625208E+03 -0.343348424679E+03 -0.343349198920E+03 -0.343349948722E+03 -0.343350674852E+03
 -0.343351378051E+03 -0.343352059036E+03 -0.343352718504E+03 -0.343353357128E+03 -0.343353975557E+03
 -0.343354574424E+03 -0.343355154339E+03 -0.343355715892E+03 -0.343356259655E+03 -0.343356786182E+03
 -0.343357296008E+03 -0.343357789650E+03 -0.343358267611E+03 -0.343358730376E+03 -0.343359178413E+03
 -0.343359612176E+03 -0.343360032104E+03 -0.343360438620E+03 -0.343360832136E+03 -0.343361213048E+03
 -0.343361581737E+03 -0.343361938575E+03 -0.343362283918E+03 -0.343362618113E+03 -0.343362941491E+03
 -0.343363254375E+03 -0.343363557073E+03 -0.343363849886E+03 -0.343364133101E+03 -0.343364406996E+03
 -0.343364671837E+03 -0.343364927881E+03 -0.343365175376E+03 -0.343365414558E+03 -0.343365645656E+03
 -0.343365868886E+03 -0.343366084459E+03 -0.343366292573E+03 -0.343366493420E+03 -0.343366687180E+03
 -0.343366874028E+03 -0.343367054126E+03 -0.343367227632E+03 -0.343367394690E+03 -0.343367555440E+03
 -0.343367710010E+03 -0.343367858522E+03 -0.343368001088E+03 -0.343368137811E+03 -0.343368268786E+03
 -0.343368394098E+03 -0.343368513824E+03 -0.343368628032E+03 -0.343368736780E+03 -0.343368840116E+03
 -0.343368938080E+03 -0.343369030702E+03 -0.343369117999E+03 -0.343369199982E+03 -0.343369276647E+03
 -0.343369347981E+03 -0.343369413959E+03 -0.343369474545E+03 -0.343369529690E+03 -0.343369579330E+03
 -0.343369623391E+03 -0.343369661783E+03 -0.343369694401E+03 -0.343369721125E+03 -0.343369741820E+03
 -0.343369756332E+03 -0.343369764492E+03 -0.343369766108E+03 -0.343369760971E+03 -0.343369748853E+03
 -0.343369729499E+03 -0.343369702635E+03 -0.343369667960E+03 -0.343369625149E+03 -0.343369573847E+03
 -0.343369513672E+03 -0.343369444210E+03 -0.343369365014E+03 -0.343369275604E+03 -0.343369175460E+03
 -0.343369064025E+03 -0.343368940701E+03 -0.343368804844E+03 -0.343368655764E+03 -0.343368492720E+03
 -0.343368314919E+03 -0.343368121511E+03 -0.343367911587E+03 -0.343367684171E+03 -0.343367438223E+03
 -0.343367172627E+03 -0.343366886192E+03 -0.343366577645E+03 -0.343366245623E+03 -0.343365888673E+03
 -0.343365505241E+03 -0.343365093668E+03 -0.343364652183E+03 -0.343364178894E+03 -0.343363671782E+03
 -0.343363128692E+03 -0.343362547324E+03 -0.343361925223E+03 -0.343361259770E+03 -0.343360548171E+03
 -0.343359787445E+03 -0.343358974410E+03 -0.343358105676E+03 -0.343357177622E+03 -0.343356186389E+03
 -0.343355127860E+03 -0.343353997645E+03 -0.343352791060E+03 -0.343351503113E+03 -0.343350128479E+03
 -0.343348661478E+03 -0.343347096057E+03 -0.343345425757E+03 -0.343343643695E+03 -0.343341742530E+03
 -0.343339714435E+03 -0.343337551064E+03 -0.343335243520E+03 -0.343332782316E+03 -0.343330157338E+03
 -0.343327357802E+03 -0.343324372212E+03 -0.343321188311E+03 -0.343317793033E+03 -0.343314172446E+03
 -0.343310311699E+03 -0.343306194959E+03 -0.343301805349E+03 -0.343297124874E+03 -0.343292134354E+03
 -0.343286813340E+03 -0.343281140035E+03 -0.343275091200E+03 -0.343268642068E+03 -0.343261766232E+03
 -0.343254435546E+03 -0.343246620008E+03 -0.343238287636E+03 -0.343229404341E+03 -0.343219933784E+03
 -0.343209837235E+03 -0.343199073410E+03 -0.343187598306E+03 -0.343175365023E+03 -0.343162323571E+03
 -0.343148420672E+03 -0.343133599543E+03 -0.343117799664E+03 -0.343100956536E+03 -0.343083001422E+03
 -0.343063861068E+03 -0.343043457407E+03 -0.343021707248E+03 -0.342998521944E+03 -0.342973807029E+03
 -0.342947461847E+03 -0.342919379148E+03 -0.342889444658E+03 -0.342857536625E+03 -0.342823525336E+03
 -0.342787272603E+03 -0.342748631213E+03 -0.342707444349E+03 -0.342663544971E+03 -0.342616755162E+03
 -0.342566885428E+03 -0.342513733960E+03 -0.342457085848E+03 -0.342396712247E+03 -0.342332369491E+03
 -0.342263798160E+03 -0.342190722079E+03 -0.342112847271E+03 -0.342029860834E+03 -0.341941429767E+03
 -0.341847199712E+03 -0.341746793637E+03 -0.341639810435E+03 -0.341525823450E+03 -0.341404378912E+03
 -0.341274994301E+03 -0.341137156603E+03 -0.340990320493E+03 -0.340833906407E+03 -0.340667298526E+03
 -0.340489842653E+03 -0.340300843989E+03 -0.340099564800E+03 -0.339885221985E+03 -0.339656984525E+03
 -0.339413970832E+03 -0.339155245987E+03 -0.338879818869E+03 -0.338586639187E+03 -0.338274594408E+03
 -0.337942506589E+03 -0.337589129133E+03 -0.337213143456E+03 -0.336813155605E+03 -0.336387692810E+03
 -0.335935200026E+03 -0.335454036452E+03 -0.334942472075E+03 -0.334398684265E+03 -0.333820754458E+03
 -0.333206664963E+03 -0.332554295955E+03 -0.331861422699E+03 -0.331125713079E+03 -0.330344725505E+03
 -0.329515907272E+03 -0.328636593487E+03 -0.327704006652E+03 -0.326715257036E+03 -0.325667343969E+03
 -0.324557158206E+03 -0.323381485525E+03 -0.322137011749E+03 -0.320820329387E+03 -0.319427946117E+03
 -0.317956295342E+03 -0.316401749081E+03 -0.314760633466E+03 -0.313029247132E+03 -0.311203882814E+03
 -0.309280852460E+03 -0.307256516206E+03 -0.305127315528E+03 -0.302889810939E+03 -0.300540724544E+03
 -0.298076987796E+03 -0.295495794765E+03 -0.292794661208E+03 -0.289971489698E+03 -0.287024641037E+03
 -0.283953012131E+03 -0.280756120441E+03 -0.277434195099E+03 -0.273988274670E+03 -0.270420311543E+03
 -0.266733282787E+03 -0.262931307256E+03 -0.259019768509E+03 -0.255005442733E+03 -0.250896630049E+03
 -0.246703285866E+03 -0.242437145400E+03 -0.238111827207E+03 -0.233742887259E+03 -0.229347767607E+03
 -0.224945533660E+03 -0.220556210322E+03 -0.216199407774E+03 -0.211891815168E+03 -0.207643199823E+03
 -0.203451155696E+03 -0.199296485005E+03 -0.195143697145E+03 -0.190952934778E+03 -0.186707653118E+03
 -0.182454510667E+03 -0.178327397526E+03 -0.174437020276E+03 -0.170453703197E+03 -0.165496966989E+03
 -0.159392330313E+03 -0.155172727426E+03 -0.151152801208E+03 -0.147195032869E+03 -0.143283493596E+03
 -0.139429426218E+03 -0.135624801900E+03 -0.131859514404E+03 -0.128138868196E+03 -0.124516557662E+03
 -0.120982345413E+03 -0.117535163540E+03 -0.114175016416E+03 -0.110901535869E+03 -0.107714047679E+03
 -0.104611516691E+03 -0.101592553428E+03 -0.986553885259E+02 -0.957978690713E+02 -0.930174835894E+02
 -0.903114358812E+02 -0.876767399025E+02 -0.851103810562E+02 -0.826094738661E+02 -0.801714250282E+02
 -0.777940686851E+02 -0.754757579229E+02 -0.732154028773E+02 -0.710124536926E+02 -0.688668326022E+02
 -0.667788231391E+02 -0.647489267797E+02 -0.627776992975E+02 -0.608655815471E+02 -0.590127418961E+02
 core charge-density (pseudized)
  0.626823919593E-08  0.668252215751E-08  0.712418607340E-08  0.759504061648E-08  0.809701506528E-08
  0.863216620893E-08  0.920268677471E-08  0.981091441247E-08  0.104593412730E-07  0.111506242191E-07
  0.118875957123E-07  0.126732754181E-07  0.135108825788E-07  0.144038492044E-07  0.153558341345E-07
  0.163707380301E-07  0.174527193563E-07  0.186062114210E-07  0.198359405403E-07  0.211469454033E-07
  0.225445977187E-07  0.240346242236E-07  0.256231301494E-07  0.273166242365E-07  0.291220454035E-07
  0.310467911788E-07  0.330987480108E-07  0.352863235823E-07  0.376184812598E-07  0.401047768200E-07
  0.427553976036E-07  0.455812042568E-07  0.485937752319E-07  0.518054542282E-07  0.552294007698E-07
  0.588796441247E-07  0.627711407882E-07  0.669198357663E-07  0.713427279076E-07  0.760579395551E-07
  0.810847907999E-07  0.864438786437E-07  0.921571613922E-07  0.982480486274E-07  0.104741497125E-06
  0.111664113114E-06  0.119044261288E-06  0.126912181034E-06  0.135300110327E-06  0.144242417825E-06
  0.153775743693E-06  0.163939149727E-06  0.174774279408E-06  0.186325528530E-06  0.198640227109E-06
  0.211768833309E-06  0.225765140189E-06  0.240686496114E-06  0.256594039734E-06  0.273552950488E-06
  0.291632715673E-06  0.310907415158E-06  0.331456024913E-06  0.353362740607E-06  0.376717322589E-06
  0.401615463662E-06  0.428159181179E-06  0.456457235039E-06  0.486625573320E-06  0.518787807352E-06
  0.553075718205E-06  0.589629796632E-06  0.628599818717E-06  0.670145459552E-06  0.714436947481E-06
  0.761655761585E-06  0.811995375255E-06  0.865662048924E-06  0.922875675170E-06  0.983870679694E-06
  0.104889698183E-05  0.111822101854E-05  0.119212683609E-05  0.127091725385E-05  0.135491510505E-05
  0.144446455952E-05  0.153993253381E-05  0.164171019459E-05  0.175021456131E-05  0.186589021484E-05
  0.198921111905E-05  0.212068256268E-05  0.226084322968E-05  0.241026740623E-05  0.256956733373E-05
  0.273939571725E-05  0.292044839974E-05  0.311346721300E-05  0.331924301701E-05  0.353861894022E-05
  0.377249383384E-05  0.402182595450E-05  0.428763689025E-05  0.457101574600E-05  0.487312360555E-05
  0.519519828850E-05  0.553855942146E-05  0.590461384442E-05  0.629486137437E-05  0.671090094972E-05
  0.715443718084E-05  0.762728733335E-05  0.813138877292E-05  0.866880690190E-05  0.924174362048E-05
  0.985254634681E-05  0.105037176332E-04  0.111979254175E-04  0.119380139521E-04  0.127270154546E-04
  0.135681625284E-04  0.144649014042E-04  0.154209060555E-04  0.164400932473E-04  0.175266385782E-04
  0.186849935836E-04  0.199199039664E-04  0.212364290342E-04  0.226399624188E-04  0.241362541646E-04
  0.257314342762E-04  0.274320378202E-04  0.292450316857E-04  0.311778431111E-04  0.332383900949E-04
  0.354351138143E-04  0.377770131840E-04  0.402736816968E-04  0.429353466955E-04  0.457729112374E-04
  0.487979987224E-04  0.520230004646E-04  0.554611264053E-04  0.591264591700E-04  0.630340116932E-04
  0.671997886437E-04  0.716408519015E-04  0.763753903532E-04  0.814227942886E-04  0.868037347032E-04
  0.925402478277E-04  0.986558252285E-04  0.105175509845E-03  0.112125998355E-03  0.119535750280E-03
  0.127435104279E-03  0.135856402096E-03  0.144834120664E-03  0.154405012907E-03  0.164608257797E-03
  0.175485620287E-03  0.187081621747E-03  0.199443721612E-03  0.212622510954E-03  0.226671918768E-03
  0.241649431796E-03  0.257616328772E-03  0.274637930032E-03  0.292783863474E-03  0.312128347945E-03
  0.332750495175E-03  0.354734631468E-03  0.378170640413E-03  0.403154327997E-03  0.429787811539E-03
  0.458179933992E-03  0.488446705249E-03  0.520711772166E-03  0.555106919166E-03  0.591772601347E-03
  0.630858512196E-03  0.672524188086E-03  0.716939651896E-03  0.764286098229E-03  0.814756622841E-03
  0.868556999070E-03  0.925906504187E-03  0.987038798797E-03  0.105220286258E-02  0.112166398981E-02
  0.119570484847E-02  0.127462660658E-02  0.135875013016E-02  0.144841725685E-02  0.154399215001E-02
  0.164586273779E-02  0.175444224249E-02  0.187017080532E-02  0.199351721215E-02  0.212498072605E-02
  0.226509303276E-02  0.241442030528E-02  0.257356539440E-02  0.274317015183E-02  0.292391789326E-02
  0.311653600855E-02  0.332179872686E-02  0.354053004444E-02  0.377360682311E-02  0.402196206783E-02
  0.428658839142E-02  0.456854167509E-02  0.486894493314E-02  0.518899239026E-02  0.552995377969E-02
  0.589317887039E-02  0.628010223093E-02  0.669224823734E-02  0.713123633165E-02  0.759878653684E-02
  0.809672523317E-02  0.862699119926E-02  0.919164191997E-02  0.979286016111E-02  0.104329608088E-01
  0.111143979684E-01  0.118397723150E-01  0.126118386832E-01  0.134335138802E-01  0.143078846997E-01
  0.152382161100E-01  0.162279595798E-01  0.172807615013E-01  0.184004716552E-01  0.195911516576E-01
  0.208570833116E-01  0.222027767743E-01  0.236329784358E-01  0.251526783836E-01  0.267671173113E-01
  0.284817927026E-01  0.303024640977E-01  0.322351572186E-01  0.342861666977E-01  0.364620571169E-01
  0.387696620225E-01  0.412160805352E-01  0.438086711271E-01  0.465550420752E-01  0.494630380471E-01
  0.525407222007E-01  0.557963531101E-01  0.592383557510E-01  0.628752856899E-01  0.667157855347E-01
  0.707685326060E-01  0.750421766856E-01  0.795452665979E-01  0.842861642704E-01  0.892729448144E-01
  0.945132810626E-01  0.100014310906E+00  0.105782485681E+00  0.111823397798E+00  0.118141585749E+00
  0.124740314623E+00  0.131621330297E+00  0.138784585555E+00  0.146227936543E+00  0.153946808237E+00
  0.161933827960E+00  0.170178426486E+00  0.178666406953E+00  0.187379482667E+00  0.196294785997E+00
  0.205384351956E+00  0.214614581752E+00  0.223945693689E+00  0.233331171270E+00  0.242717221317E+00
  0.252042258342E+00  0.261236435405E+00  0.270221246178E+00  0.278909227994E+00  0.287203801210E+00
  0.294999286127E+00  0.302181144936E+00  0.308626502340E+00  0.314205004440E+00  0.318780080564E+00
  0.322210676427E+00  0.324353528537E+00  0.325066047936E+00  0.324209875079E+00  0.321655155199E+00
  0.317285563084E+00  0.311004075731E+00  0.302739448403E+00  0.292453291864E+00  0.280147573437E+00
  0.265872270080E+00  0.249732786316E+00  0.231896613510E+00  0.212598551354E+00  0.192143642063E+00
  0.170906791433E+00  0.149327882367E+00  0.127901046730E+00  0.107156679494E+00  0.876347941797E-01
  0.698484801526E-01  0.542365904601E-01  0.411054326007E-01  0.305602270211E-01  0.224297159072E-01
  0.162858471957E-01  0.116951952116E-01  0.830385203789E-02  0.582752457372E-02  0.404083596020E-02
  0.276747619426E-02  0.187136195841E-02  0.124888149125E-02  0.822233402115E-03  0.533817757271E-03
  0.341602632113E-03  0.215366831021E-03  0.133708189670E-03  0.817041665186E-04  0.491152438380E-04
  0.290299883707E-04  0.168617309283E-04  0.961927003084E-05  0.538666639932E-05  0.295925455399E-05
  0.159392331019E-05  0.841211919612E-06  0.434727272386E-06  0.219842634060E-06  0.108714910809E-06
  0.525332941391E-07  0.247868537965E-07  0.114106006326E-07  0.512083525744E-08  0.223845751261E-08
 pseudo wavefunction
  0.441661853208E-12  0.486163287987E-12  0.535148645654E-12  0.589069722079E-12  0.648423835658E-12
  0.713758414122E-12  0.785676043509E-12  0.864840025858E-12  0.951980496903E-12  0.104790116017E-11
  0.115348669958E-11  0.126971093901E-11  0.139764582388E-11  0.153847130786E-11  0.169348623560E-11
  0.186412032216E-11  0.205194733932E-11  0.225869963063E-11  0.248628408895E-11  0.273679974387E-11
  0.301255712123E-11  0.331609955326E-11  0.365022663599E-11  0.401802005007E-11  0.442287198340E-11
  0.486851641755E-11  0.535906356653E-11  0.589903778564E-11  0.649341929997E-11  0.714769013735E-11
  0.786788468959E-11  0.866064536807E-11  0.953328386728E-11  0.104938486011E-10  0.115511989340E-10
  0.127150868917E-10  0.139962471044E-10  0.154064958139E-10  0.169588398549E-10  0.186675966188E-10
  0.205485261032E-10  0.226189762684E-10  0.248980430385E-10  0.274067464244E-10  0.301682243935E-10
  0.332079462725E-10  0.365539476526E-10  0.402370889647E-10  0.442913401064E-10  0.487540937499E-10
  0.536665102162E-10  0.590738971007E-10  0.650261271477E-10  0.715780982308E-10  0.787902396794E-10
  0.867290696228E-10  0.954678084915E-10  0.105087054334E-09  0.115675526179E-09  0.127330882296E-09
  0.140160620903E-09  0.154283071631E-09  0.169828486888E-09  0.186940243178E-09  0.205776163480E-09
  0.226509972851E-09  0.249332900711E-09  0.274455444553E-09  0.302109311382E-09  0.332549554755E-09
  0.366056927160E-09  0.402940469403E-09  0.443540360911E-09  0.488231057225E-09  0.537424743615E-09
  0.591575136686E-09  0.651181669023E-09  0.716794095477E-09  0.789017563574E-09  0.868518194808E-09
  0.956029228302E-09  0.105235778349E-08  0.115839230418E-08  0.127511075273E-08  0.140358962976E-08
  0.154501390276E-08  0.170068793504E-08  0.187204751585E-08  0.206067310269E-08  0.226830439787E-08
  0.249685639367E-08  0.274843703435E-08  0.302536665763E-08  0.333019939507E-08  0.366574672870E-08
  0.403510342119E-08  0.444167605864E-08  0.488921446926E-08  0.538184630777E-08  0.592411512433E-08
  0.652102226924E-08  0.717807301983E-08  0.790132735488E-08  0.869745584497E-08  0.957380117407E-08
  0.105384458598E-07  0.116002867972E-07  0.127691173123E-07  0.140557174846E-07  0.154719535683E-07
  0.170308874319E-07  0.187468970242E-07  0.206358089771E-07  0.227150445692E-07  0.250037803962E-07
  0.275231252285E-07  0.302963146885E-07  0.333489255416E-07  0.367091115779E-07  0.404078632595E-07
  0.444792935271E-07  0.489609524024E-07  0.538941732867E-07  0.593244541485E-07  0.653018771162E-07
  0.718815703438E-07  0.791242164081E-07  0.870966119261E-07  0.958722835515E-07  0.105532166030E-06
  0.116165348564E-06  0.127869896373E-06  0.140753755011E-06  0.154935745796E-06  0.170546661517E-06
  0.187730472513E-06  0.206645654261E-06  0.227466648697E-06  0.250385472736E-06  0.275613488832E-06
  0.303383353885E-06  0.333951164461E-06  0.367598818098E-06  0.404636612449E-06  0.445406106224E-06
  0.490283268294E-06  0.539681943956E-06  0.594057670320E-06  0.653911875939E-06  0.719796503400E-06
  0.792319097427E-06  0.872148405382E-06  0.960020541726E-06  0.105674577322E-05  0.116321598734E-05
  0.128041291265E-05  0.140941716682E-05  0.155141821562E-05  0.170772533440E-05  0.187977967314E-05
  0.206916753586E-05  0.227763499671E-05  0.250710398707E-05  0.275969000166E-05  0.303772158645E-05
  0.334376178738E-05  0.368063175725E-05  0.405143673743E-05  0.445959465321E-05  0.490886758531E-05
  0.540339640647E-05  0.594773890109E-05  0.654691171751E-05  0.720643653788E-05  0.793239088866E-05
  0.873146405767E-05  0.961101862974E-05  0.105791582044E-04  0.116448019155E-04  0.128177664341E-04
  0.141088562051E-04  0.155299627407E-04  0.170941738787E-04  0.188158940021E-04  0.207109763159E-04
  0.227968683873E-04  0.250927722727E-04  0.276198206899E-04  0.304012708357E-04  0.334627176078E-04
  0.368323281663E-04  0.405410999587E-04  0.446231445431E-04  0.491159997749E-04  0.540609731740E-04
  0.595035195662E-04  0.654936563968E-04  0.720864204470E-04  0.793423700471E-04  0.873281372807E-04
  0.961170351117E-04  0.105789724844E-03  0.116434949847E-03  0.128150342054E-03  0.141043308363E-03
  0.155232004765E-03  0.170846406748E-03  0.188029485377E-03  0.206938499297E-03  0.227746413916E-03
  0.250643460047E-03  0.275838845461E-03  0.303562634053E-03  0.334067808643E-03  0.367632534982E-03
  0.404562646039E-03  0.445194367457E-03  0.489897306883E-03  0.539077731925E-03  0.593182163645E-03
  0.652701314866E-03  0.718174405059E-03  0.790193886298E-03  0.869410617634E-03  0.956539528326E-03
  0.105236581362E-02  0.115775171027E-02  0.127364390251E-02  0.140108161328E-02  0.154120543920E-02
  0.169526699216E-02  0.186463941461E-02  0.205082884004E-02  0.225548687443E-02  0.248042417910E-02
  0.272762523949E-02  0.299926440871E-02  0.329772331839E-02  0.362560975295E-02  0.398577808610E-02
  0.438135138035E-02  0.481574525136E-02  0.529269359829E-02  0.581627629944E-02  0.639094896766E-02
  0.702157485362E-02  0.771345897427E-02  0.847238452996E-02  0.930465165483E-02  0.102171185204E-01
  0.112172447811E-01  0.123131373121E-01  0.135135981390E-01  0.148281744039E-01  0.162672101343E-01
  0.178418995010E-01  0.195643411416E-01  0.214475930081E-01  0.235057270464E-01  0.257538828506E-01
  0.282083192321E-01  0.308864624153E-01  0.338069493047E-01  0.369896639670E-01  0.404557651231E-01
  0.442277020566E-01  0.483292159051E-01  0.527853228158E-01  0.576222749083E-01  0.628674943992E-01
  0.685494756173E-01  0.746976489610E-01  0.813422001550E-01  0.885138374489E-01  0.962434986954E-01
  0.104561989580E+00  0.113499543686E+00  0.123085294611E+00  0.133346650094E+00  0.144308558094E+00
  0.155992655167E+00  0.168416288319E+00  0.181591403039E+00  0.195523292504E+00  0.210209206231E+00
  0.225636820941E+00  0.241782582326E+00  0.258609933982E+00  0.276067459294E+00  0.294086973680E+00
  0.312581618554E+00  0.331444024715E+00  0.350544631592E+00  0.369730269638E+00  0.388823135688E+00
  0.407620314440E+00  0.425894022035E+00  0.443392768124E+00  0.459843648242E+00  0.474955985168E+00
  0.488426532078E+00  0.499946426097E+00  0.509210032246E+00  0.515925737548E+00  0.519828636022E+00
  0.520694880222E+00  0.518357258453E+00  0.512721286065E+00  0.503780776782E+00  0.491631496126E+00
  0.476481114991E+00  0.458653313469E+00  0.438583587736E+00  0.416804162658E+00  0.393915509115E+00
  0.370542428918E+00  0.347273637263E+00  0.324585378601E+00  0.302752214945E+00  0.281823136885E+00
  0.261796061639E+00  0.242669428965E+00  0.224439579295E+00  0.207100864194E+00  0.190645720036E+00
  0.175064722961E+00  0.160346618363E+00  0.146478326880E+00  0.133444928653E+00  0.121229630549E+00
  0.109813724540E+00  0.991765499353E-01  0.892954742372E-01  0.801459093230E-01  0.717013769217E-01
  0.639336330151E-01  0.568128541548E-01  0.503078815228E-01  0.443865121121E-01  0.390158216696E-01
  0.341625015407E-01  0.297931913202E-01  0.258747909917E-01  0.223747395774E-01  0.192612517135E-01
 ae wavefunction
  0.750124590203E-09  0.820585315680E-09  0.897043397990E-09  0.980060429358E-09  0.107024681895E-08
  0.116826638398E-08  0.127484135240E-08  0.139075781260E-08  0.151687165593E-08  0.165411505507E-08
  0.180350353309E-08  0.196614367523E-08  0.214324154709E-08  0.233611188416E-08  0.254618812688E-08
  0.277503337923E-08  0.302435238067E-08  0.329600458406E-08  0.359201844712E-08  0.391460704937E-08
  0.426618516201E-08  0.464938790729E-08  0.506709115776E-08  0.552243384002E-08  0.601884232520E-08
  0.656005710077E-08  0.715016194570E-08  0.779361584177E-08  0.849528788065E-08  0.926049546160E-08
  0.100950460776E-07  0.110052830498E-07  0.119981355704E-07  0.130811734780E-07  0.142626672151E-07
  0.155516534557E-07  0.169580069601E-07  0.184925192417E-07  0.201669847077E-07  0.219942949855E-07
  0.239885422274E-07  0.261651322527E-07  0.285409084768E-07  0.311342876664E-07  0.339654086602E-07
  0.370562953074E-07  0.404310349961E-07  0.441159742783E-07  0.481399332443E-07  0.525344404607E-07
  0.573339904624E-07  0.625763259831E-07  0.683027473221E-07  0.745584514778E-07  0.813929039351E-07
  0.888602462786E-07  0.970197431034E-07  0.105936272049E-06  0.115680861140E-06  0.126331278029E-06
  0.137972676199E-06  0.150698303655E-06  0.164610280184E-06  0.179820449857E-06  0.196451316102E-06
  0.214637067376E-06  0.234524702236E-06  0.256275263560E-06  0.280065192420E-06  0.306087813401E-06
  0.334554964050E-06  0.365698782529E-06  0.399773668925E-06  0.437058436989E-06  0.477858675058E-06
  0.522509336224E-06  0.571377580390E-06  0.624865892445E-06  0.683415503548E-06  0.747510145003E-06
  0.817680167026E-06  0.894507057819E-06  0.978628401943E-06  0.107074332060E-05  0.117161844053E-05
  0.128209444295E-05  0.140309324867E-05  0.153562590106E-05  0.168080121456E-05  0.183983526262E-05
  0.201406178658E-05  0.220494361421E-05  0.241408518562E-05  0.264324629342E-05  0.289435715411E-05
  0.316953493915E-05  0.347110190606E-05  0.380160528352E-05  0.416383907903E-05  0.456086799350E-05
  0.499605364500E-05  0.547308332259E-05  0.599600151200E-05  0.656924445897E-05  0.719767805813E-05
  0.788663938646E-05  0.864198222611E-05  0.947012695672E-05  0.103781152308E-04  0.113736698860E-04
  0.124652605875E-04  0.136621757436E-04  0.149746012826E-04  0.164137069383E-04  0.179917407463E-04
  0.197221325208E-04  0.216196071515E-04  0.237003086331E-04  0.259819358279E-04  0.284838910483E-04
  0.312274426447E-04  0.342359028924E-04  0.375348225831E-04  0.411522038548E-04  0.451187329274E-04
  0.494680345597E-04  0.542369502010E-04  0.594658419827E-04  0.651989248844E-04  0.714846296054E-04
  0.783759988923E-04  0.859311203100E-04  0.942135986901E-04  0.103293071771E-03  0.113245772827E-03
  0.124155144415E-03  0.136112507686E-03  0.149217792086E-03  0.163580330666E-03  0.179319726621E-03
  0.196566797136E-03  0.215464601108E-03  0.236169557785E-03  0.258852663962E-03  0.283700817894E-03
  0.310918258748E-03  0.340728131048E-03  0.373374184250E-03  0.409122618337E-03  0.448264087073E-03
  0.491115871386E-03  0.538024236168E-03  0.589366984717E-03  0.645556225938E-03  0.707041370398E-03
  0.774312372348E-03  0.847903235841E-03  0.928395804156E-03  0.101642385282E-02  0.111267750765E-02
  0.121790801029E-02  0.133293285504E-02  0.145864132150E-02  0.159600042926E-02  0.174606134126E-02
  0.190996624401E-02  0.208895573361E-02  0.228437673723E-02  0.249769100094E-02  0.273048417478E-02
  0.298447552712E-02  0.326152831999E-02  0.356366087757E-02  0.389305837961E-02  0.425208541083E-02
  0.464329929672E-02  0.506946425462E-02  0.553356638698E-02  0.603882954157E-02  0.658873206016E-02
  0.718702443344E-02  0.783774787568E-02  0.854525382678E-02  0.931422438354E-02  0.101496936541E-01
  0.110570700216E-01  0.120421592917E-01  0.131111886905E-01  0.142708316630E-01  0.155282334109E-01
  0.168910370917E-01  0.183674105825E-01  0.199660736950E-01  0.216963257041E-01  0.235680730304E-01
  0.255918568938E-01  0.277788807243E-01  0.301410370924E-01  0.326909338884E-01  0.354419194505E-01
  0.384081063085E-01  0.416043931769E-01  0.450464847978E-01  0.487509091926E-01  0.527350318428E-01
  0.570170662616E-01  0.616160803550E-01  0.665519978753E-01  0.718455941555E-01  0.775184851693E-01
  0.835931088080E-01  0.900926971186E-01  0.970412381738E-01  0.104463426248E+00  0.112384599129E+00
  0.120830661641E+00  0.129827994832E+00  0.139403350589E+00  0.149583731777E+00  0.160396258109E+00
  0.171868017919E+00  0.184025905696E+00  0.196896444831E+00  0.210505594611E+00  0.224878540357E+00
  0.240039465757E+00  0.256011306906E+00  0.272815487977E+00  0.290471638902E+00  0.308997295686E+00
  0.328407584211E+00  0.348714888676E+00  0.369928506106E+00  0.392054288850E+00  0.415094277480E+00
  0.439046327090E+00  0.463903730675E+00  0.489654843897E+00  0.516282716267E+00  0.543764734418E+00
  0.572072283812E+00  0.601170435744E+00  0.631017666951E+00  0.661565619392E+00  0.692758907889E+00
  0.724534983261E+00  0.756824058593E+00  0.789549106445E+00  0.822625935650E+00  0.855963357907E+00
  0.889463457023E+00  0.923021976190E+00  0.956528838727E+00  0.989868809649E+00  0.102292228112E+01
  0.105556611645E+01  0.108767441703E+01  0.111911901163E+01  0.114976946850E+01  0.117949257083E+01
  0.120815150368E+01  0.123560538106E+01  0.126170992417E+01  0.128631974852E+01  0.130929185068E+01
  0.133048920601E+01  0.134978356216E+01  0.136705724998E+01  0.138220435914E+01  0.139513167518E+01
  0.140575958817E+01  0.141402300010E+01  0.141987215910E+01  0.142327332103E+01  0.142420915709E+01
  0.142267886269E+01  0.141869795831E+01  0.141229780121E+01  0.140352484202E+01  0.139243966890E+01
  0.137911588331E+01  0.136363885151E+01  0.134610437298E+01  0.132661730348E+01  0.130529016736E+01
  0.128224178784E+01  0.125759595983E+01  0.123148018455E+01  0.120402447887E+01  0.117536026891E+01
  0.114561937070E+01  0.111493305974E+01  0.108343122510E+01  0.105124160660E+01  0.101848910888E+01
  0.985295189397E+00  0.951777319183E+00  0.918048513635E+00  0.884216934312E+00  0.850385561278E+00
  0.816651934021E+00  0.783107956888E+00  0.749839761024E+00  0.716927612502E+00  0.684445854702E+00
  0.652462874983E+00  0.621041090433E+00  0.590236955595E+00  0.560101002439E+00  0.530677929788E+00
  0.502006758073E+00  0.474121060458E+00  0.447049269272E+00  0.420815042997E+00  0.395437671921E+00
  0.370932491878E+00  0.347311281405E+00  0.324582622692E+00  0.302752214945E+00  0.281823136885E+00
  0.261796061639E+00  0.242669428965E+00  0.224439579295E+00  0.207100864194E+00  0.190645720036E+00
  0.175064722961E+00  0.160346618363E+00  0.146478326880E+00  0.133444928653E+00  0.121229630549E+00
  0.109813724540E+00  0.991765499353E-01  0.892954742372E-01  0.801459093230E-01  0.717013769217E-01
  0.639336330151E-01  0.568128541548E-01  0.503078815228E-01  0.443865121121E-01  0.390158216696E-01
  0.341625015407E-01  0.297931913202E-01  0.258747909917E-01  0.223747395774E-01  0.192612517135E-01
 pseudo wavefunction
  0.415413597091E-12  0.457270282172E-12  0.503344407640E-12  0.554060918838E-12  0.609887578202E-12
  0.671339279472E-12  0.738982796600E-12  0.813442011147E-12  0.895403666398E-12  0.985623701245E-12
  0.108493422227E-11  0.119425117835E-11  0.131458280848E-11  0.144703894091E-11  0.159284122910E-11
  0.175333441919E-11  0.192999875267E-11  0.212446361879E-11  0.233852258250E-11  0.257414992668E-11
  0.283351886111E-11  0.311902156611E-11  0.343329125588E-11  0.377922646477E-11  0.416001778073E-11
  0.457917727236E-11  0.504057088095E-11  0.554845407643E-11  0.610751110583E-11  0.672289819651E-11
  0.740029111241E-11  0.814593750209E-11  0.896671452128E-11  0.987019226139E-11  0.108647035691E-10
  0.119594209008E-10  0.131644409209E-10  0.144908776240E-10  0.159509648406E-10  0.175581690699E-10
  0.193273136829E-10  0.212747156394E-10  0.234183359805E-10  0.257779454845E-10  0.283753070144E-10
  0.312343762386E-10  0.343815225755E-10  0.378457724008E-10  0.416590767599E-10  0.458566060545E-10
  0.504770744222E-10  0.555630967995E-10  0.611615819625E-10  0.673241651700E-10  0.741076843989E-10
  0.815747045653E-10  0.897940945646E-10  0.988416624545E-10  0.108800854638E-09  0.119763525493E-09
  0.131830784557E-09  0.145113929060E-09  0.159735470431E-09  0.175830264226E-09  0.193546753912E-09
  0.213048339969E-09  0.234514886939E-09  0.258144382335E-09  0.284154762684E-09  0.312785923571E-09
  0.344301932211E-09  0.378993462950E-09  0.417180478176E-09  0.459215179341E-09  0.505485255337E-09
  0.556417458167E-09  0.612481538896E-09  0.674194580184E-09  0.742125765361E-09  0.816901628024E-09
  0.899211830577E-09  0.989815525006E-09  0.108954835456E-08  0.119933016091E-08  0.132017346784E-08
  0.145319281983E-08  0.159961506144E-08  0.176079065255E-08  0.193820612362E-08  0.213349778600E-08
  0.234846682356E-08  0.258509590502E-08  0.284556747002E-08  0.313228385775E-08  0.344788946359E-08
  0.379529512827E-08  0.417770498439E-08  0.459864600797E-08  0.506200054744E-08  0.557204213031E-08
  0.613347487744E-08  0.675147688874E-08  0.743174800013E-08  0.818056235243E-08  0.900482625689E-08
  0.991214189097E-08  0.109108774120E-07  0.120102441350E-07  0.132203814870E-07  0.145524505202E-07
  0.160187368483E-07  0.176327639529E-07  0.194094179067E-07  0.213650846637E-07  0.235178011802E-07
  0.258874217642E-07  0.284958011830E-07  0.313669962205E-07  0.345274875422E-07  0.380064239127E-07
  0.418358910195E-07  0.460512073805E-07  0.506912500651E-07  0.557988132312E-07  0.614210027854E-07
  0.676096708043E-07  0.744218937238E-07  0.819204987042E-07  0.901746430259E-07  0.992604518567E-07
  0.109261720271E-06  0.120270685995E-06  0.132388880000E-06  0.145728062785E-06  0.160411254987E-06
  0.176573871810E-06  0.194364971741E-06  0.213948631052E-06  0.235505456772E-06  0.259234252061E-06
  0.285353849353E-06  0.314105128142E-06  0.345753236030E-06  0.380590033493E-06  0.418936784894E-06
  0.461147120557E-06  0.507610297172E-06  0.558754786591E-06  0.615052226079E-06  0.677021766397E-06
  0.745234857797E-06  0.820320517985E-06  0.902971130609E-06  0.993948827633E-06  0.109409251441E-05
  0.120432560213E-05  0.132566451878E-05  0.145922807712E-05  0.160624778567E-05  0.176807919788E-05
  0.194621440361E-05  0.214229577824E-05  0.235813111542E-05  0.259571028317E-05  0.285722355602E-05
  0.314508179207E-05  0.346193864035E-05  0.381071498250E-05  0.419462583349E-05  0.461720994835E-05
  0.508236240690E-05  0.559437047569E-05  0.615795307604E-05  0.677830422069E-05  0.746114081718E-05
  0.821275527628E-05  0.904007340779E-05  0.995071813399E-05  0.109530796042E-04  0.120563923519E-04
  0.132708202014E-04  0.146075496983E-04  0.160788929196E-04  0.176984006014E-04  0.194809866161E-04
  0.214430649356E-04  0.236027003273E-04  0.259797741564E-04  0.285961668013E-04  0.314759583423E-04
  0.346456493435E-04  0.381344037331E-04  0.419743159812E-04  0.462007049934E-04  0.508524373776E-04
  0.559722830012E-04  0.616073060431E-04  0.678092950610E-04  0.746352359375E-04  0.821478319463E-04
  0.904160755950E-04  0.995158773523E-04  0.109530756865E-03  0.120552602814E-03  0.132682508144E-03
  0.146031688070E-03  0.160722488945E-03  0.176889496879E-03  0.194680755815E-03  0.214259105719E-03
  0.235803652520E-03  0.259511382551E-03  0.285598935437E-03  0.314304550641E-03  0.345890204332E-03
  0.380643954751E-03  0.418882515888E-03  0.460954081119E-03  0.507241420377E-03  0.558165276515E-03
  0.614188088815E-03  0.675818074017E-03  0.743613697842E-03  0.818188572840E-03  0.900216821348E-03
  0.990438945565E-03  0.108966825017E-02  0.119879786651E-02  0.131880843117E-02  0.145077647585E-02
  0.159588358945E-02  0.175542641797E-02  0.193082757192E-02  0.212364751590E-02  0.233559751942E-02
  0.256855375301E-02  0.282457261777E-02  0.310590740160E-02  0.341502635894E-02  0.375463231487E-02
  0.412768389761E-02  0.453741850550E-02  0.498737711621E-02  0.548143104544E-02  0.602381076094E-02
  0.661913685333E-02  0.727245325896E-02  0.798926281983E-02  0.877556525214E-02  0.963789757612E-02
  0.105833770360E-01  0.116197465077E-01  0.127554223528E-01  0.139995446296E-01  0.153620295125E-01
  0.168536236982E-01  0.184859604914E-01  0.202716171592E-01  0.222241730171E-01  0.243582675685E-01
  0.266896578440E-01  0.292352738919E-01  0.320132711373E-01  0.350430780637E-01  0.383454373666E-01
  0.419424383830E-01  0.458575382117E-01  0.501155685011E-01  0.547427244011E-01  0.597665316367E-01
  0.652157870894E-01  0.711204676450E-01  0.775116014141E-01  0.844210947511E-01  0.918815078129E-01
  0.999257707294E-01  0.108586831842E+00  0.117897228936E+00  0.127888574025E+00  0.138590942056E+00
  0.150032154083E+00  0.162236945953E+00  0.175226014673E+00  0.189014936351E+00  0.203612952264E+00
  0.219021623264E+00  0.235233357701E+00  0.252229824572E+00  0.269980271827E+00  0.288439780107E+00
  0.307547494732E+00  0.327224893730E+00  0.347374167247E+00  0.367876803589E+00  0.388592499363E+00
  0.409358534922E+00  0.429989780815E+00  0.450279524573E+00  0.470001327868E+00  0.488912138889E+00
  0.506756889828E+00  0.523274799676E+00  0.538207571987E+00  0.551309618759E+00  0.562360346766E+00
  0.571178403004E+00  0.577637582763E+00  0.581683849832E+00  0.583352599350E+00  0.582784910611E+00
  0.580241099025E+00  0.576109404847E+00  0.570907188850E+00  0.565271600962E+00  0.559936431163E+00
  0.555691855601E+00  0.553324195767E+00  0.553533779082E+00  0.556831272154E+00  0.563522511868E+00
  0.573936300808E+00  0.588460510152E+00  0.000000000000E+00  0.000000000000E+00  0.000000000000E+00
  0.000000000000E+00  0.000000000000E+00  0.000000000000E+00  0.000000000000E+00  0.000000000000E+00
  0.000000000000E+00  0.000000000000E+00  0.000000000000E+00  0.000000000000E+00  0.000000000000E+00
  0.000000000000E+00  0.000000000000E+00  0.000000000000E+00  0.000000000000E+00  0.000000000000E+00
  0.000000000000E+00  0.000000000000E+00  0.000000000000E+00  0.000000000000E+00  0.000000000000E+00
 ae wavefunction
  0.695723840603E-09  0.761074587781E-09  0.831987749554E-09  0.908984190134E-09  0.992630050357E-09
  0.108354100583E-08  0.118238690682E-08  0.128989683269E-08  0.140686460351E-08  0.153415478859E-08
  0.167270926284E-08  0.182355435927E-08  0.198780867673E-08  0.216669160296E-08  0.236153262186E-08
  0.257378147736E-08  0.280501927712E-08  0.305697062203E-08  0.333151686117E-08  0.363071057622E-08
  0.395679141335E-08  0.431220338940E-08  0.469961381171E-08  0.512193396434E-08  0.558234172971E-08
  0.608430632607E-08  0.663161536687E-08  0.722840445769E-08  0.787918957188E-08  0.858890247797E-08
  0.936292949543E-08  0.102071539122E-07  0.111280023988E-07  0.121324958104E-07  0.132283047970E-07
  0.144238106706E-07  0.157281720500E-07  0.171513978214E-07  0.187044270327E-07  0.203992163787E-07
  0.222488360142E-07  0.242675744905E-07  0.264710536970E-07  0.288763547708E-07  0.315021560324E-07
  0.343688841069E-07  0.374988795053E-07  0.409165780623E-07  0.446487097637E-07  0.487245166460E-07
  0.531759916146E-07  0.580381402062E-07  0.633492675192E-07  0.691512927530E-07  0.754900940321E-07
  0.824158864578E-07  0.899836366085E-07  0.982535170352E-07  0.107291404631E-06  0.117169427144E-06
  0.127966562513E-06  0.139769296163E-06  0.152672341898E-06  0.166779432575E-06  0.182204187364E-06
  0.199071063040E-06  0.217516397453E-06  0.237689554244E-06  0.259754178537E-06  0.283889574528E-06
  0.310292216772E-06  0.339177408186E-06  0.370781099120E-06  0.405361883050E-06  0.443203186276E-06
  0.484615670246E-06  0.529939867502E-06  0.579549073714E-06  0.633852520846E-06  0.693298858792E-06
  0.758379975433E-06  0.829635187987E-06  0.907655841781E-06  0.993090355995E-06  0.108664975967E-05
  0.118911376572E-05  0.130133743495E-05  0.142425848736E-05  0.155890532337E-05  0.170640582380E-05
  0.186799700372E-05  0.204503560303E-05  0.223900970387E-05  0.245155147435E-05  0.268445114694E-05
  0.293967235063E-05  0.321936892715E-05  0.352590337397E-05  0.386186707039E-05  0.423010245781E-05
  0.463372736168E-05  0.507616166004E-05  0.556115652289E-05  0.609282646894E-05  0.667568450668E-05
  0.731468065580E-05  0.801524416858E-05  0.878332980392E-05  0.962546853764E-05  0.105488231296E-04
  0.115612490059E-04  0.126713609587E-04  0.138886062105E-04  0.152233444415E-04  0.166869354335E-04
  0.182918350422E-04  0.200517002773E-04  0.219815043376E-04  0.240976625283E-04  0.264181700671E-04
  0.289627528823E-04  0.317530325983E-04  0.348127070154E-04  0.381677475055E-04  0.418466148694E-04
  0.458804953403E-04  0.503035585638E-04  0.551532395448E-04  0.604705467240E-04  0.663003985342E-04
  0.726919909874E-04  0.796991990602E-04  0.873810148822E-04  0.958020259805E-04  0.105032937111E-03
  0.115151139494E-03  0.126241331588E-03  0.138396195881E-03  0.151717136518E-03  0.166315083006E-03
  0.182311365616E-03  0.199838668577E-03  0.219042067597E-03  0.240080158791E-03  0.263126286594E-03
  0.288369878835E-03  0.316017897729E-03  0.346296416220E-03  0.379452329743E-03  0.415755214223E-03
  0.455499341856E-03  0.499005867028E-03  0.546625195531E-03  0.598739551119E-03  0.655765754330E-03
  0.718158229445E-03  0.786412256389E-03  0.861067485417E-03  0.942711733382E-03  0.103198508146E-02
  0.112958429521E-02  0.123626758897E-02  0.135285975746E-02  0.148025769875E-02  0.161943635346E-02
  0.177145508626E-02  0.193746453649E-02  0.211871396550E-02  0.231655912926E-02  0.253247070504E-02
  0.276804330168E-02  0.302500508312E-02  0.330522803483E-02  0.361073890265E-02  0.394373083305E-02
  0.430657574277E-02  0.470183744477E-02  0.513228555560E-02  0.560091020691E-02  0.611093758127E-02
  0.666584628891E-02  0.726938459760E-02  0.792558852322E-02  0.863880078250E-02  0.941369060250E-02
  0.102552743737E-01  0.111689371241E-01  0.121604547820E-01  0.132360171824E-01  0.144022517607E-01
  0.156662478591E-01  0.170355815607E-01  0.185183409404E-01  0.201231516108E-01  0.218592024112E-01
  0.237362710723E-01  0.257647496584E-01  0.279556695660E-01  0.303207258298E-01  0.328723004560E-01
  0.356234844763E-01  0.385880983830E-01  0.417807105735E-01  0.452166533986E-01  0.489120363676E-01
  0.528837560148E-01  0.571495018669E-01  0.617277578690E-01  0.666377985163E-01  0.718996788057E-01
  0.775342169828E-01  0.835629689187E-01  0.900081928860E-01  0.968928035079E-01  0.104240313791E+00
  0.112074764399E+00  0.120420639641E+00  0.129302769986E+00  0.138746221164E+00  0.148776170078E+00
  0.159417767667E+00  0.170695988604E+00  0.182635467321E+00  0.195260319472E+00  0.208593947802E+00
  0.222658831569E+00  0.237476299046E+00  0.253066283058E+00  0.269447059894E+00  0.286634972183E+00
  0.304644136543E+00  0.323486137054E+00  0.343169705899E+00  0.363700392963E+00  0.385080226614E+00
  0.407307368478E+00  0.430375765609E+00  0.454274804048E+00  0.478988968460E+00  0.504497513096E+00
  0.530774149985E+00  0.557786760704E+00  0.585497138525E+00  0.613860767959E+00  0.642826648810E+00
  0.672337171854E+00  0.702328053200E+00  0.732728334604E+00  0.763460457736E+00  0.794440421894E+00
  0.825578037080E+00  0.856777286739E+00  0.887936814486E+00  0.918950541685E+00  0.949708400173E+00
  0.980097119509E+00  0.101000094284E+01  0.103930208518E+01  0.106788074843E+01  0.109561463801E+01
  0.112237821075E+01  0.114804223829E+01  0.117247443901E+01  0.119554160479E+01  0.121711284337E+01
  0.123706292520E+01  0.125527488477E+01  0.127164170988E+01  0.128606744166E+01  0.129846805385E+01
  0.130877230712E+01  0.131692260400E+01  0.132287577789E+01  0.132660372377E+01  0.132809379546E+01
  0.132734892748E+01  0.132438747321E+01  0.131924277675E+01  0.131196251045E+01  0.130260781755E+01
  0.129125230149E+01  0.127798090273E+01  0.126288870212E+01  0.124607968581E+01  0.122766550488E+01
  0.120776425659E+01  0.118649931095E+01  0.116399820152E+01  0.114039159319E+01  0.111581233710E+01
  0.109039461647E+01  0.106427318659E+01  0.103758270638E+01  0.101045716205E+01  0.983029379016E+00
  0.955430621770E+00  0.927790283141E+00  0.900235663763E+00  0.872891846237E+00  0.845881668102E+00
  0.819325796918E+00  0.793342909636E+00  0.768049975528E+00  0.743562640522E+00  0.719995710098E+00
  0.697463730781E+00  0.676081676317E+00  0.655965754843E+00  0.637234364188E+00  0.620009234740E+00
  0.604416804936E+00  0.590589878276E+00  0.578669607974E+00  0.568807851043E+00  0.561169937112E+00
  0.555937898598E+00  0.553314229145E+00  0.553526259595E+00  0.556831272154E+00  0.563522511868E+00
  0.573936300808E+00  0.588460510152E+00  0.000000000000E+00  0.000000000000E+00  0.000000000000E+00
  0.000000000000E+00  0.000000000000E+00  0.000000000000E+00  0.000000000000E+00  0.000000000000E+00
  0.000000000000E+00  0.000000000000E+00  0.000000000000E+00  0.000000000000E+00  0.000000000000E+00
  0.000000000000E+00  0.000000000000E+00  0.000000000000E+00  0.000000000000E+00  0.000000000000E+00
  0.000000000000E+00  0.000000000000E+00  0.000000000000E+00  0.000000000000E+00  0.000000000000E+00
 pseudo wavefunction
  0.654351381115E-04  0.675629255577E-04  0.697599033430E-04  0.720283213645E-04  0.743705026806E-04
  0.767888458894E-04  0.792858275857E-04  0.818640048968E-04  0.845260181015E-04  0.872745933338E-04
  0.901125453748E-04  0.930427805353E-04  0.960682996320E-04  0.991922010606E-04  0.102417683969E-03
  0.105748051534E-03  0.109186714341E-03  0.112737193883E-03  0.116403126160E-03  0.120188265407E-03
  0.124096487937E-03  0.128131796111E-03  0.132298322437E-03  0.136600333801E-03  0.141042235839E-03
  0.145628577446E-03  0.150364055436E-03  0.155253519352E-03  0.160301976431E-03  0.165514596733E-03
  0.170896718437E-03  0.176453853305E-03  0.182191692328E-03  0.188116111552E-03  0.194233178100E-03
  0.200549156381E-03  0.207070514508E-03  0.213803930918E-03  0.220756301219E-03  0.227934745241E-03
  0.235346614338E-03  0.242999498908E-03  0.250901236171E-03  0.259059918195E-03  0.267483900179E-03
  0.276181809013E-03  0.285162552113E-03  0.294435326541E-03  0.304009628422E-03  0.313895262674E-03
  0.324102353044E-03  0.334641352480E-03  0.345523053830E-03  0.356758600901E-03  0.368359499866E-03
  0.380337631051E-03  0.392705261100E-03  0.405475055534E-03  0.418660091728E-03  0.432273872299E-03
  0.446330338932E-03  0.460843886662E-03  0.475829378614E-03  0.491302161220E-03  0.507278079941E-03
  0.523773495492E-03  0.540805300593E-03  0.558390937274E-03  0.576548414731E-03  0.595296327775E-03
  0.614653875870E-03  0.634640882795E-03  0.655277816946E-03  0.676585812298E-03  0.698586690044E-03
  0.721302980946E-03  0.744757948404E-03  0.768975612281E-03  0.793980773500E-03  0.819799039444E-03
  0.846456850173E-03  0.873981505509E-03  0.902401192986E-03  0.931745016717E-03  0.962043027197E-03
  0.993326252079E-03  0.102562672795E-02  0.105897753312E-02  0.109341282152E-02  0.112896785766E-02
  0.116567905276E-02  0.120358400200E-02  0.124272152305E-02  0.128313169582E-02  0.132485590348E-02
  0.136793687485E-02  0.141241872816E-02  0.145834701621E-02  0.150576877303E-02  0.155473256204E-02
  0.160528852578E-02  0.165748843722E-02  0.171138575284E-02  0.176703566731E-02  0.182449517003E-02
  0.188382310346E-02  0.194508022342E-02  0.200832926124E-02  0.207363498802E-02  0.214106428096E-02
  0.221068619180E-02  0.228257201755E-02  0.235679537347E-02  0.243343226843E-02  0.251256118276E-02
  0.259426314857E-02  0.267862183272E-02  0.276572362245E-02  0.285565771387E-02  0.294851620321E-02
  0.304439418113E-02  0.314338983006E-02  0.324560452468E-02  0.335114293571E-02  0.346011313703E-02
  0.357262671630E-02  0.368879888918E-02  0.380874861721E-02  0.393259872960E-02  0.406047604891E-02
  0.419251152080E-02  0.432884034808E-02  0.446960212899E-02  0.461494100006E-02  0.476500578356E-02
  0.491995013975E-02  0.507993272408E-02  0.524511734944E-02  0.541567315374E-02  0.559177477284E-02
  0.577360251920E-02  0.596134256618E-02  0.615518713843E-02  0.635533470836E-02  0.656199019906E-02
  0.677536519369E-02  0.699567815175E-02  0.722315463223E-02  0.745802752409E-02  0.770053728413E-02
  0.795093218255E-02  0.820946855648E-02  0.847641107163E-02  0.875203299246E-02  0.903661646100E-02
  0.933045278473E-02  0.963384273367E-02  0.994709684707E-02  0.102705357500E-01  0.106044904799E-01
  0.109493028243E-01  0.113053256683E-01  0.116729233541E-01  0.120524720518E-01  0.124443601420E-01
  0.128489886105E-01  0.132667714561E-01  0.136981361108E-01  0.141435238739E-01  0.146033903596E-01
  0.150782059590E-01  0.155684563169E-01  0.160746428234E-01  0.165972831210E-01  0.171369116282E-01
  0.176940800793E-01  0.182693580810E-01  0.188633336870E-01  0.194766139897E-01  0.201098257317E-01
  0.207636159347E-01  0.214386525497E-01  0.221356251256E-01  0.228552454998E-01  0.235982485093E-01
  0.243653927236E-01  0.251574612001E-01  0.259752622626E-01  0.268196303028E-01  0.276914266064E-01
  0.285915402032E-01  0.295208887435E-01  0.304804193989E-01  0.314711097909E-01  0.324939689455E-01
  0.335500382757E-01  0.346403925918E-01  0.357661411407E-01  0.369284286739E-01  0.381284365450E-01
  0.393673838373E-01  0.406465285220E-01  0.419671686468E-01  0.433306435552E-01  0.447383351384E-01
  0.461916691168E-01  0.476921163547E-01  0.492411942054E-01  0.508404678888E-01  0.524915518990E-01
  0.541961114440E-01  0.559558639153E-01  0.577725803873E-01  0.596480871456E-01  0.615842672436E-01
  0.635830620853E-01  0.656464730338E-01  0.677765630424E-01  0.699754583076E-01  0.722453499405E-01
  0.745884956538E-01  0.770072214625E-01  0.795039233914E-01  0.820810691889E-01  0.847412000393E-01
  0.874869322694E-01  0.903209590422E-01  0.932460520318E-01  0.962650630704E-01  0.993809257587E-01
  0.102596657031E+00  0.105915358659E+00  0.109340218693E+00  0.112874512810E+00  0.116521605565E+00
  0.120284951531E+00  0.124168096298E+00  0.128174677311E+00  0.132308424535E+00  0.136573160914E+00
  0.140972802583E+00  0.145511358828E+00  0.150192931735E+00  0.155021715506E+00  0.160001995381E+00
  0.165138146150E+00  0.170434630167E+00  0.175895994843E+00  0.181526869536E+00  0.187331961779E+00
  0.193316052777E+00  0.199483992078E+00  0.205840691355E+00  0.212391117178E+00  0.219140282697E+00
  0.226093238102E+00  0.233255059756E+00  0.240630837863E+00  0.248225662525E+00  0.256044608042E+00
  0.264092715279E+00  0.272374971939E+00  0.280896290530E+00  0.289661483843E+00  0.298675237704E+00
  0.307942080781E+00  0.317466351195E+00  0.327252159675E+00  0.337303348979E+00  0.347623449299E+00
  0.358215629349E+00  0.369082642812E+00  0.380226769845E+00  0.391649753292E+00  0.403352729280E+00
  0.415336151858E+00  0.427599711344E+00  0.440142246050E+00  0.452961647067E+00  0.466054755812E+00
  0.479417254075E+00  0.493043546311E+00  0.506926633995E+00  0.521057981911E+00  0.535427376288E+00
  0.550022774805E+00  0.564830148561E+00  0.579833316219E+00  0.595013770651E+00  0.610350498531E+00
  0.625819793487E+00  0.641395063534E+00  0.657046633695E+00  0.672741544832E+00  0.688443349868E+00
  0.704111908656E+00  0.719703182862E+00  0.735169032207E+00  0.750457013382E+00  0.765510182784E+00
  0.780266903927E+00  0.794660659959E+00  0.808619871081E+00  0.822067715798E+00  0.834921953867E+00
  0.847094747402E+00  0.858492474955E+00  0.869015531471E+00  0.878558104854E+00  0.887007917570E+00
  0.894245919422E+00  0.900145915523E+00  0.904574111964E+00  0.907388561099E+00  0.908438489397E+00
  0.907563494170E+00  0.904592602197E+00  0.899343194367E+00  0.891616879792E+00  0.881310987964E+00
  0.868501826191E+00  0.853304751934E+00  0.835849050735E+00  0.816277389442E+00  0.794745033754E+00
  0.771418961356E+00  0.746476707061E+00  0.720104980482E+00  0.692498005323E+00  0.663855569503E+00
  0.634380747084E+00  0.604277459073E+00  0.573747781662E+00  0.542989249236E+00  0.512192239252E+00
  0.481537593622E+00  0.451194606874E+00  0.421319477993E+00  0.392054277233E+00  0.363526429017E+00
  0.335848664156E+00  0.309119354734E+00  0.283423117129E+00  0.258831555618E+00  0.235404022625E+00
 ae wavefunction
 -0.128825126539E-02 -0.132899146888E-02 -0.137101600290E-02 -0.141436509526E-02 -0.145908021710E-02
 -0.150520412032E-02 -0.155278087597E-02 -0.160185591377E-02 -0.165247606272E-02 -0.170468959283E-02
 -0.175854625799E-02 -0.181409734006E-02 -0.187139569407E-02 -0.193049579473E-02 -0.199145378417E-02
 -0.205432752088E-02 -0.211917663004E-02 -0.218606255514E-02 -0.225504861089E-02 -0.232620003758E-02
 -0.239958405676E-02 -0.247526992842E-02 -0.255332900947E-02 -0.263383481383E-02 -0.271686307390E-02
 -0.280249180356E-02 -0.289080136267E-02 -0.298187452316E-02 -0.307579653662E-02 -0.317265520344E-02
 -0.327254094364E-02 -0.337554686916E-02 -0.348176885785E-02 -0.359130562902E-02 -0.370425882066E-02
 -0.382073306820E-02 -0.394083608499E-02 -0.406467874426E-02 -0.419237516284E-02 -0.432404278637E-02
 -0.445980247609E-02 -0.459977859723E-02 -0.474409910891E-02 -0.489289565554E-02 -0.504630365965E-02
 -0.520446241618E-02 -0.536751518809E-02 -0.553560930333E-02 -0.570889625295E-02 -0.588753179047E-02
 -0.607167603226E-02 -0.626149355892E-02 -0.645715351747E-02 -0.665882972441E-02 -0.686670076927E-02
 -0.708095011869E-02 -0.730176622078E-02 -0.752934260969E-02 -0.776387800997E-02 -0.800557644082E-02
 -0.825464731974E-02 -0.851130556542E-02 -0.877577169967E-02 -0.904827194801E-02 -0.932903833850E-02
 -0.961830879877E-02 -0.991632725057E-02 -0.102233437015E-01 -0.105396143336E-01 -0.108654015883E-01
 -0.112009742470E-01 -0.115466075071E-01 -0.119025830526E-01 -0.122691891186E-01 -0.126467205494E-01
 -0.130354788492E-01 -0.134357722243E-01 -0.138479156168E-01 -0.142722307279E-01 -0.147090460309E-01
 -0.151586967717E-01 -0.156215249572E-01 -0.160978793285E-01 -0.165881153197E-01 -0.170925949994E-01
 -0.176116869946E-01 -0.181457663944E-01 -0.186952146331E-01 -0.192604193504E-01 -0.198417742261E-01
 -0.204396787896E-01 -0.210545381999E-01 -0.216867629947E-01 -0.223367688074E-01 -0.230049760480E-01
 -0.236918095463E-01 -0.243976981544E-01 -0.251230743063E-01 -0.258683735304E-01 -0.266340339126E-01
 -0.274204955072E-01 -0.282281996908E-01 -0.290575884565E-01 -0.299091036440E-01 -0.307831861024E-01
 -0.316802747806E-01 -0.326008057411E-01 -0.335452110927E-01 -0.345139178376E-01 -0.355073466274E-01
 -0.365259104223E-01 -0.375700130492E-01 -0.386400476523E-01 -0.397363950301E-01 -0.408594218534E-01
 -0.420094787572E-01 -0.431868983005E-01 -0.443919927872E-01 -0.456250519409E-01 -0.468863404270E-01
 -0.481760952146E-01 -0.494945227703E-01 -0.508417960772E-01 -0.522180514719E-01 -0.536233852893E-01
 -0.550578503112E-01 -0.565214520075E-01 -0.580141445647E-01 -0.595358266929E-01 -0.610863372036E-01
 -0.626654503530E-01 -0.642728709406E-01 -0.659082291594E-01 -0.675710751901E-01 -0.692608735337E-01
 -0.709769970776E-01 -0.727187208909E-01 -0.744852157459E-01 -0.762755413625E-01 -0.780886393750E-01
 -0.799233260216E-01 -0.817782845574E-01 -0.836520573947E-01 -0.855430379770E-01 -0.874494623913E-01
 -0.893694007326E-01 -0.913007482287E-01 -0.932412161454E-01 -0.951883224865E-01 -0.971393825142E-01
 -0.990914991153E-01 -0.101041553043E+00 -0.102986193068E+00 -0.104921826090E+00 -0.106844607232E+00
 -0.108750430001E+00 -0.110634916542E+00 -0.112493408077E+00 -0.114320955578E+00 -0.116112310775E+00
 -0.117861917572E+00 -0.119563903979E+00 -0.121212074655E+00 -0.122799904197E+00 -0.124320531279E+00
 -0.125766753797E+00 -0.127131025159E+00 -0.128405451880E+00 -0.129581792663E+00 -0.130651459136E+00
 -0.131605518451E+00 -0.132434697952E+00 -0.133129392124E+00 -0.133679672074E+00 -0.134075297763E+00
 -0.134305733270E+00 -0.134360165332E+00 -0.134227525453E+00 -0.133896515852E+00 -0.133355639550E+00
 -0.132593234885E+00 -0.131597514760E+00 -0.130356610917E+00 -0.128858623532E+00 -0.127091676429E+00
 -0.125043978186E+00 -0.122703889397E+00 -0.120059996345E+00 -0.117101191300E+00 -0.113816759634E+00
 -0.110196473912E+00 -0.106230695058E+00 -0.101910480672E+00 -0.972277004680E-01 -0.921751587926E-01
 -0.867467240471E-01 -0.809374647932E-01 -0.747437921958E-01 -0.681636083593E-01 -0.611964599856E-01
 -0.538436966479E-01 -0.461086328259E-01 -0.379967126842E-01 -0.295156764029E-01 -0.206757266877E-01
 -0.114896939069E-01 -0.197319813180E-02  0.785519378466E-02  0.179738180585E-01  0.283577727735E-01
  0.389787876620E-01  0.498051069057E-01  0.608013870620E-01  0.719286124080E-01  0.831440303674E-01
  0.944011102253E-01  0.105649528981E+00  0.116835188806E+00  0.127900271002E+00  0.138783331519E+00
  0.149419442813E+00  0.159740386182E+00  0.169674897819E+00  0.179148970861E+00  0.188086214962E+00
  0.196408274548E+00  0.204035306583E+00  0.210886518439E+00  0.216880765931E+00  0.221937210913E+00
  0.225976036954E+00  0.228919220716E+00  0.230691355658E+00  0.231220523767E+00  0.230439209930E+00
  0.228285252507E+00  0.224702822498E+00  0.219643422451E+00  0.213066894979E+00  0.204942429409E+00
  0.195249553734E+00  0.183979097683E+00  0.171134111492E+00  0.156730723760E+00  0.140798920871E+00
  0.123383229777E+00  0.104543285635E+00  0.843542658905E-01  0.629071728540E-01  0.403089476095E-01
  0.166823989055E-01 -0.783406851136E-02 -0.330869408608E-01 -0.589083106558E-01 -0.851168288220E-01
 -0.111518891020E+00 -0.137910035060E+00 -0.164076498060E+00 -0.189796858674E+00 -0.214843695967E+00
 -0.238985256278E+00 -0.261987229002E+00 -0.283614829037E+00 -0.303635355643E+00 -0.321821194623E+00
 -0.337953001309E+00 -0.351822764120E+00 -0.363236600881E+00 -0.372017293012E+00 -0.378006606647E+00
 -0.381067419261E+00 -0.381085627371E+00 -0.377971785064E+00 -0.371662417997E+00 -0.362120968113E+00
 -0.349338342603E+00 -0.333333060022E+00 -0.314151003420E+00 -0.291864802766E+00 -0.266572877906E+00
 -0.238398178921E+00 -0.207486664197E+00 -0.174005557966E+00 -0.138141428942E+00 -0.100098130531E+00
 -0.600946404631E-01 -0.183628347720E-01  0.248547724714E-01  0.693072959300E-01  0.114737727694E+00
  0.160885146377E+00  0.207486867365E+00  0.254280516726E+00  0.301006013116E+00  0.347407442965E+00
  0.393234816042E+00  0.438245691092E+00  0.482206662998E+00  0.524894706799E+00  0.566098376796E+00
  0.605618861088E+00  0.643270893126E+00  0.678883520443E+00  0.712300728424E+00  0.743381913485E+00
  0.772002198903E+00  0.798052589134E+00  0.821439967696E+00  0.842086959076E+00  0.859931692594E+00
  0.874927521021E+00  0.887042752611E+00  0.896260446775E+00  0.902578301296E+00  0.906008637795E+00
  0.906578458737E+00  0.904329539256E+00  0.899318508891E+00  0.891616879792E+00  0.881310987964E+00
  0.868501826191E+00  0.853304751934E+00  0.835849050735E+00  0.816277389442E+00  0.794745033754E+00
  0.771418961356E+00  0.746476707061E+00  0.720104980482E+00  0.692498005323E+00  0.663855569503E+00
  0.634380747084E+00  0.604277459073E+00  0.573747781662E+00  0.542989249236E+00  0.512192239252E+00
  0.481537593622E+00  0.451194606874E+00  0.421319477993E+00  0.392054277233E+00  0.363526429017E+00
  0.335848664156E+00  0.309119354734E+00  0.283423117129E+00  0.258831555618E+00  0.235404022625E+00
 pseudo wavefunction
  0.108380025925E-03  0.111904273985E-03  0.115543121799E-03  0.119300295865E-03  0.123179643858E-03
  0.127185138569E-03  0.131320881974E-03  0.135591109435E-03  0.140000194040E-03  0.144552651074E-03
  0.149253142653E-03  0.154106482490E-03  0.159117640828E-03  0.164291749532E-03  0.169634107340E-03
  0.175150185294E-03  0.180845632339E-03  0.186726281110E-03  0.192798153905E-03  0.199067468851E-03
  0.205540646275E-03  0.212224315275E-03  0.219125320511E-03  0.226250729215E-03  0.233607838428E-03
  0.241204182472E-03  0.249047540665E-03  0.257145945290E-03  0.265507689821E-03  0.274141337412E-03
  0.283055729673E-03  0.292259995719E-03  0.301763561519E-03  0.311576159555E-03  0.321707838782E-03
  0.332168974921E-03  0.342970281090E-03  0.354122818765E-03  0.365638009117E-03  0.377527644703E-03
  0.389803901546E-03  0.402479351602E-03  0.415566975633E-03  0.429080176506E-03  0.443032792913E-03
  0.457439113547E-03  0.472313891732E-03  0.487672360534E-03  0.503530248359E-03  0.519903795059E-03
  0.536809768568E-03  0.554265482070E-03  0.572288811727E-03  0.590898214992E-03  0.610112749505E-03
  0.629952092612E-03  0.650436561516E-03  0.671587134084E-03  0.693425470330E-03  0.715973934593E-03
  0.739255618447E-03  0.763294364341E-03  0.788114790020E-03  0.813742313735E-03  0.840203180270E-03
  0.867524487823E-03  0.895734215756E-03  0.924861253242E-03  0.954935428858E-03  0.985987541127E-03
  0.101804939006E-02  0.105115380971E-02  0.108533470181E-02  0.112062707051E-02  0.115706705816E-02
  0.119469198239E-02  0.123354037429E-02  0.127365201787E-02  0.131506799082E-02  0.135783070654E-02
  0.140198395763E-02  0.144757296067E-02  0.149464440257E-02  0.154324648837E-02  0.159342899058E-02
  0.164524330019E-02  0.169874247927E-02  0.175398131529E-02  0.181101637728E-02  0.186990607370E-02
  0.193071071228E-02  0.199349256178E-02  0.205831591574E-02  0.212524715831E-02  0.219435483227E-02
  0.226570970915E-02  0.233938486176E-02  0.241545573900E-02  0.249400024309E-02  0.257509880936E-02
  0.265883448863E-02  0.274529303222E-02  0.283456297977E-02  0.292673574990E-02  0.302190573379E-02
  0.312017039187E-02  0.322163035360E-02  0.332638952047E-02  0.343455517242E-02  0.354623807765E-02
  0.366155260607E-02  0.378061684635E-02  0.390355272685E-02  0.403048614046E-02  0.416154707343E-02
  0.429686973851E-02  0.443659271233E-02  0.458085907724E-02  0.472981656779E-02  0.488361772197E-02
  0.504242003738E-02  0.520638613237E-02  0.537568391256E-02  0.555048674268E-02  0.573097362400E-02
  0.591732937752E-02  0.610974483316E-02  0.630841702501E-02  0.651354939297E-02  0.672535199097E-02
  0.694404170182E-02  0.716984245919E-02  0.740298547671E-02  0.764370948447E-02  0.789226097327E-02
  0.814889444675E-02  0.841387268170E-02  0.868746699683E-02  0.896995753020E-02  0.926163352570E-02
  0.956279362881E-02  0.987374619186E-02  0.101948095893E-01  0.105263125431E-01  0.108685944587E-01
  0.112220057717E-01  0.115869083062E-01  0.119636756442E-01  0.123526935070E-01  0.127543601496E-01
  0.131690867667E-01  0.135972979129E-01  0.140394319360E-01  0.144959414238E-01  0.149672936664E-01
  0.154539711322E-01  0.159564719601E-01  0.164753104673E-01  0.170110176731E-01  0.175641418401E-01
  0.181352490319E-01  0.187249236901E-01  0.193337692282E-01  0.199624086455E-01  0.206114851604E-01
  0.212816628642E-01  0.219736273948E-01  0.226880866331E-01  0.234257714211E-01  0.241874363021E-01
  0.249738602856E-01  0.257858476357E-01  0.266242286842E-01  0.274898606705E-01  0.283836286062E-01
  0.293064461687E-01  0.302592566215E-01  0.312430337639E-01  0.322587829101E-01  0.333075418989E-01
  0.343903821343E-01  0.355084096592E-01  0.366627662610E-01  0.378546306117E-01  0.390852194431E-01
  0.403557887569E-01  0.416676350727E-01  0.430220967120E-01  0.444205551221E-01  0.458644362385E-01
  0.473552118882E-01  0.488944012337E-01  0.504835722595E-01  0.521243433016E-01  0.538183846208E-01
  0.555674200203E-01  0.573732285097E-01  0.592376460146E-01  0.611625671332E-01  0.631499469410E-01
  0.652018028436E-01  0.673202164776E-01  0.695073356620E-01  0.717653763978E-01  0.740966249186E-01
  0.765034397899E-01  0.789882540587E-01  0.815535774531E-01  0.842019986297E-01  0.869361874706E-01
  0.897588974274E-01  0.926729679113E-01  0.956813267287E-01  0.987869925586E-01  0.101993077472E+00
  0.105302789488E+00  0.108719435167E+00  0.112246422231E+00  0.115887262215E+00  0.119645573137E+00
  0.123525082186E+00  0.127529628418E+00  0.131663165457E+00  0.135929764181E+00  0.140333615405E+00
  0.144879032521E+00  0.149570454114E+00  0.154412446511E+00  0.159409706268E+00  0.164567062572E+00
  0.169889479526E+00  0.175382058319E+00  0.181050039235E+00  0.186898803481E+00  0.192933874813E+00
  0.199160920903E+00  0.205585754442E+00  0.212214333900E+00  0.219052763932E+00  0.226107295350E+00
  0.233384324622E+00  0.240890392829E+00  0.248632184007E+00  0.256616522797E+00  0.264850371328E+00
  0.273340825217E+00  0.282095108611E+00  0.291120568121E+00  0.300424665550E+00  0.310014969264E+00
  0.319899144040E+00  0.330084939240E+00  0.340580175114E+00  0.351392727018E+00  0.362530507333E+00
  0.374001444828E+00  0.385813461190E+00  0.397974444426E+00  0.410492218799E+00  0.423374510934E+00
  0.436628911709E+00  0.450262833470E+00  0.464283462118E+00  0.478697703522E+00  0.493512123702E+00
[truncated: 36,571 more chars]
