# Supplementary material for: 3D hierarchical graphene matrices enable stable Zn anodes for aqueous Zn batteries
Source: Nat Commun. 2023 Jul 14;14:4205. doi: 10.1038/s41467-023-39947-8 (PMC10349079; doi:10.1038/s41467-023-39947-8)
Supplement: Supplementary file 11 — Source Data [file 41467_2023_39947_MOESM11_ESM.zip › RAW DATA/Supplementary information/Supplementary Fig.13 and 14/CN-Zn/nN/b/XDATCAR]

grapheneN                               
           1
    12.782500    0.000000    0.000000
     0.000000    7.380000    0.000000
     0.000000    0.000000   15.000000
   C    Zn
  36   1
grapheneN                               
           1
    12.782500    0.000000    0.000000
     0.000000    7.380000    0.000000
     0.000000    0.000000   15.000000
   C    Zn
  36   1
Direct configuration=     1
   0.16666999  0.16666999  0.25000000
   0.00000000  0.00000000  0.25000000
   0.05556000  0.16666999  0.25000000
   0.22222000  0.00000000  0.25000000
   0.50000000  0.16666999  0.25000000
   0.33333001  0.00000000  0.25000000
   0.38889000  0.16666999  0.25000000
   0.55555999  0.00000000  0.25000000
   0.83332998  0.16666999  0.25000000
   0.66667002  0.00000000  0.25000000
   0.72222000  0.16666999  0.25000000
   0.88889003  0.00000000  0.25000000
   0.16666999  0.50000000  0.25000000
   0.00000000  0.33333001  0.25000000
   0.05556000  0.50000000  0.25000000
   0.22222000  0.33333001  0.25000000
   0.50000000  0.50000000  0.25000000
   0.33333001  0.33333001  0.25000000
   0.38889000  0.50000000  0.25000000
   0.55555999  0.33333001  0.25000000
   0.83332998  0.50000000  0.25000000
   0.66667002  0.33333001  0.25000000
   0.72222000  0.50000000  0.25000000
   0.88889003  0.33333001  0.25000000
   0.16666999  0.83332998  0.25000000
   0.00000000  0.66667002  0.25000000
   0.05556000  0.83332998  0.25000000
   0.22222000  0.66667002  0.25000000
   0.50000000  0.83332998  0.25000000
   0.33333001  0.66667002  0.25000000
   0.38889000  0.83332998  0.25000000
   0.55555999  0.66667002  0.25000000
   0.83332998  0.83332998  0.25000000
   0.66667002  0.66667002  0.25000000
   0.72222000  0.83332998  0.25000000
   0.88889003  0.66667002  0.25000000
   0.53035003  0.41927999  0.35097000
grapheneN                               
           1
    12.706433   -0.037138    0.007146
    -0.021442    7.352104    0.002305
     0.008386    0.004685   15.147187
   C    Zn
  36   1
Direct configuration=     2
   0.16688015  0.16642827  0.24998492
   0.00023429 -0.00003044  0.24999966
   0.05533504  0.16652009  0.25000042
   0.22185194  0.00013213  0.24998219
   0.49897603  0.16098484  0.24812800
   0.33387665 -0.00014864  0.25003854
   0.38843883  0.16600442  0.24996918
   0.55585018 -0.00000192  0.25005771
   0.83344217  0.16694639  0.25001619
   0.66660970 -0.00031682  0.25005281
   0.72204467  0.16652233  0.25002743
   0.88857623 -0.00013780  0.24999110
   0.16659788  0.50011826  0.24999223
   0.00015353  0.33337304  0.25000424
   0.05549598  0.50009528  0.25000415
   0.22227513  0.33340683  0.25003275
   0.49147402  0.52264029  0.22641206
   0.33280847  0.33287022  0.24998411
   0.38565406  0.50126142  0.24814627
   0.56261288  0.30940838  0.22645923
   0.83349578  0.49978781  0.25003077
   0.67007220  0.33171366  0.24805395
   0.72282982  0.50043813  0.24993329
   0.88876834  0.33320384  0.24999433
   0.16696917  0.83335386  0.24999133
   0.00022603  0.66656414  0.25000057
   0.05526442  0.83347633  0.24999991
   0.22212024  0.66660825  0.25001553
   0.49978263  0.83352451  0.25004261
   0.33355237  0.66696943  0.25004259
   0.38874320  0.83363017  0.25005188
   0.55656988  0.67250768  0.24803090
   0.83365762  0.83311060  0.24998374
   0.66718561  0.66759217  0.24991964
   0.72190766  0.83337141  0.25003715
   0.88866286  0.66703428  0.24998584
   0.53137444  0.42031712  0.40557279
grapheneN                               
           1
    12.746910   -0.017334    0.003335
    -0.010008    7.366930    0.001076
     0.003914    0.002187   15.068596
   C    Zn
  36   1
Direct configuration=     3
   0.16676763  0.16655709  0.24999292
   0.00010863 -0.00001478  0.24999990
   0.05545586  0.16660094  0.25000013
   0.22204926  0.00006239  0.24999151
   0.49952982  0.16403014  0.24911582
   0.33358355 -0.00007054  0.25001832
   0.38868145  0.16636190  0.24998529
   0.55569453 -0.00000166  0.25002731
   0.83338174  0.16679814  0.25000769
   0.66664236 -0.00014705  0.25002488
   0.72213887  0.16660185  0.25001289
   0.88874469 -0.00006319  0.24999571
   0.16663646  0.50005515  0.24999632
   0.00007113  0.33334959  0.25000204
   0.05553024  0.50004445  0.25000195
   0.22224550  0.33336557  0.25001548
   0.49601910  0.51053650  0.23886787
   0.33308866  0.33311774  0.24999233
   0.38738819  0.50059435  0.24912446
   0.55884275  0.32218610  0.23889027
   0.83340704  0.49990095  0.25001454
   0.66824788  0.33256898  0.24908233
   0.72250226  0.50020193  0.24996871
   0.88883373  0.33327170  0.24999728
   0.16680865  0.83334026  0.24999598
   0.00010487  0.66662021  0.25000032
   0.05542285  0.83339879  0.24999989
   0.22217382  0.66664159  0.25000730
   0.49989908  0.83342098  0.25002007
   0.33343283  0.66680858  0.25002018
   0.38882170  0.83346990  0.25002447
   0.55602217  0.66937949  0.24907146
   0.83348205  0.83322713  0.24999239
   0.66690816  0.66709714  0.24996228
   0.72207519  0.83335009  0.25001746
   0.88878439  0.66683991  0.24999329
   0.53084302  0.41977766  0.37673895
grapheneN                               
           1
    12.808601    0.002588    0.003678
     0.001489    7.390279    0.001116
     0.004373    0.002299   14.948616
   C    Zn
  36   1
Direct configuration=     4
   0.16676232  0.16686015  0.25002648
  -0.00052883  0.00043379  0.24998804
   0.05549316  0.16676174  0.24999676
   0.22274908  0.00022036  0.25001327
   0.50099885  0.16228758  0.24609497
   0.33257584  0.00063680  0.25026477
   0.38750831  0.16693111  0.24973906
   0.55538449 -0.00392579  0.25057546
   0.83363409  0.16599858  0.25026565
   0.66636102  0.00099804  0.24994193
   0.72436668  0.16425710  0.25021388
   0.88928449  0.00051315  0.24998193
   0.16643849  0.50067907  0.24997607
  -0.00027280  0.33285113  0.24997105
   0.05590020  0.50025985  0.24997845
   0.22216982  0.33241584  0.25027690
   0.50366407  0.49099786  0.23697027
   0.33285657  0.33097354  0.24977767
   0.38682084  0.50336809  0.24619102
   0.55258288  0.34300313  0.23702576
   0.83328371  0.50086697  0.25027473
   0.66776176  0.32997688  0.24609329
   0.72271251  0.50186601  0.24966248
   0.88928842  0.33263032  0.24998032
   0.16622126  0.83279549  0.24999576
   0.00009364  0.66702033  0.24999065
   0.05596097  0.83269138  0.24998388
   0.22191932  0.66748990  0.25026662
   0.50029613  0.83710572  0.25053469
   0.33119063  0.66933488  0.25025734
   0.38922839  0.83223547  0.24993923
   0.55406799  0.67013437  0.24603277
   0.83295721  0.83304359  0.25001702
   0.66792724  0.66640084  0.24962738
   0.72284273  0.83271936  0.25027459
   0.88888754  0.66648830  0.25002021
   0.53098109  0.41995907  0.39074966
grapheneN                               
           1
    12.778757   -0.007032    0.003513
    -0.004063    7.378972    0.001096
     0.004152    0.002245   15.006490
   C    Zn
  36   1
Direct configuration=     5
   0.16676500  0.16671426  0.25001015
  -0.00022229  0.00021703  0.24999380
   0.05547531  0.16668438  0.24999840
   0.22241284  0.00014523  0.25000269
   0.50029207  0.16312827  0.24756544
   0.33306042  0.00029500  0.25014480
   0.38807232  0.16665559  0.24985890
   0.55553179 -0.00203724  0.25030863
   0.83351248  0.16638379  0.25014009
   0.66649672  0.00044646  0.24998231
   0.72329506  0.16538869  0.25011607
   0.88902533  0.00023642  0.24998864
   0.16653390  0.50037848  0.24998593
  -0.00010774  0.33309062  0.24998613
   0.05572250  0.50015665  0.24998989
   0.22220579  0.33287291  0.25014965
   0.49998165  0.50041305  0.23789402
   0.33296717  0.33200539  0.24988216
   0.38709464  0.50203214  0.24761892
   0.55560015  0.33297434  0.23793330
   0.83334340  0.50040180  0.25014808
   0.66799420  0.33122397  0.24754825
   0.72261219  0.50106525  0.24981155
   0.88906963  0.33293965  0.24998858
   0.16650330  0.83305696  0.24999586
   0.00009921  0.66682771  0.24999535
   0.05570206  0.83303261  0.24999168
   0.22204200  0.66708122  0.25014039
   0.50010692  0.83533253  0.25028420
   0.33226925  0.66811589  0.25014187
   0.38903241  0.83283021  0.24998073
   0.55500738  0.66976843  0.24751189
   0.83320935  0.83313126  0.25000503
   0.66743720  0.66673734  0.24979041
   0.72247361  0.83302397  0.25014943
   0.88883782  0.66665769  0.25000711
   0.53091508  0.41987204  0.38392969
grapheneN                               
           1
    12.836718    0.012153    0.004690
     0.007008    7.397933    0.001293
     0.005585    0.002672   14.900453
   C    Zn
  36   1
Direct configuration=     6
   0.16687895  0.16635161  0.25009733
   0.00016795  0.00007360  0.24996084
   0.05506168  0.16654766  0.24999452
   0.22182865  0.00019956  0.25008697
   0.49994982  0.16844653  0.24422182
   0.33299867 -0.00083292  0.25051053
   0.38958844  0.16512774  0.24930648
   0.55694236  0.00218843  0.25055649
   0.83526412  0.16594652  0.25047867
   0.66734319 -0.00196291  0.24999820
   0.72209318  0.16537444  0.24988825
   0.88908793 -0.00000350  0.25003954
   0.16688197  0.50006200  0.25001024
   0.00014515  0.33283219  0.24994120
   0.05551177  0.50065869  0.24994306
   0.22164644  0.33270831  0.25047082
   0.50106184  0.49607796  0.23785944
   0.33276753  0.33503546  0.24936115
   0.38946541  0.49962233  0.24421311
   0.55429429  0.33731524  0.23788677
   0.83399692  0.50031623  0.25046049
   0.66605375  0.33368781  0.24416262
   0.72246405  0.49837061  0.24920201
   0.88873246  0.33326588  0.25001747
   0.16640931  0.83327895  0.25004783
   0.00054248  0.66642790  0.24998425
   0.05535468  0.83349311  0.24995882
   0.22021491  0.66767442  0.25048665
   0.49856420  0.83081962  0.25050963
   0.33331855  0.66805310  0.24994660
   0.38843611  0.83544941  0.24999938
   0.55558792  0.66490815  0.24412759
   0.83359869  0.83295201  0.25009013
   0.66590282  0.66778645  0.24919936
   0.72257139  0.83399697  0.25049148
   0.88866971  0.66699571  0.25009495
   0.53097279  0.42003474  0.39736528
grapheneN                               
           1
    12.821894    0.007257    0.004389
     0.004183    7.393076    0.001243
     0.005220    0.002563   14.927474
   C    Zn
  36   1
Direct configuration=     7
   0.16684992  0.16644400  0.25007493
   0.00006878  0.00011037  0.24996932
   0.05516672  0.16658218  0.24999551
   0.22197707  0.00018535  0.25006530
   0.50003784  0.16709257  0.24508116
   0.33301412 -0.00054586  0.25041653
   0.38920294  0.16551763  0.24944848
   0.55658496  0.00111378  0.25049283
   0.83481905  0.16605898  0.25039169
   0.66712763 -0.00134908  0.24999413
   0.72239849  0.16537727  0.24994678
   0.88907198  0.00005761  0.25002646
   0.16679348  0.50014278  0.25000399
   0.00008085  0.33289813  0.24995275
   0.05556541  0.50053076  0.24995509
   0.22178851  0.33274984  0.25038826
   0.50078648  0.49718211  0.23786833
   0.33281890  0.33426406  0.24949506
   0.38886252  0.50023722  0.24508846
   0.55462698  0.33620947  0.23789872
   0.83383089  0.50033845  0.25038022
   0.66654714  0.33305934  0.24503271
   0.72250108  0.49905638  0.24935865
   0.88881818  0.33318262  0.25001004
   0.16643324  0.83322238  0.25003447
   0.00042979  0.66652995  0.24998711
   0.05544303  0.83337566  0.24996726
   0.22067920  0.66752223  0.25039763
   0.49895512  0.83196730  0.25045165
   0.33305197  0.66806977  0.24999681
   0.38858817  0.83478234  0.24999458
   0.55543927  0.66614559  0.24499737
   0.83349975  0.83299789  0.25006827
   0.66629282  0.66751839  0.24935124
   0.72254677  0.83374938  0.25040358
   0.88871249  0.66690956  0.25007237
   0.53095856  0.41999357  0.39391227
grapheneN                               
           1
    12.849458    0.012584    0.005191
     0.007259    7.400679    0.001317
     0.006181    0.002727   14.880159
   C    Zn
  36   1
Direct configuration=     8
   0.16642643  0.16604047  0.25019671
   0.00035520 -0.00060534  0.24992987
   0.05536923  0.16655606  0.24998229
   0.22163163 -0.00006524  0.25021729
   0.50035200  0.16961799  0.24286026
   0.33329678  0.00033632  0.25075036
   0.38910760  0.16675092  0.24870353
   0.55558918  0.00159712  0.25021292
   0.83381061  0.16647573  0.25063522
   0.66772575 -0.00100544  0.25009331
   0.72186346  0.16712440  0.24927511
   0.88946460 -0.00084092  0.25014543
   0.16632361  0.49950330  0.25009382
   0.00020005  0.33351979  0.24991148
   0.05551987  0.49987651  0.24990509
   0.22181349  0.33394513  0.25062859
   0.49898860  0.50231072  0.23782446
   0.33357452  0.33395400  0.24875041
   0.38960501  0.49974510  0.24274934
   0.55624648  0.33103660  0.23784870
   0.83367350  0.49930955  0.25059038
   0.66604876  0.33357757  0.24274091
   0.72186962  0.49930485  0.24853179
   0.88928357  0.33383157  0.25010183
   0.16593620  0.83426810  0.25014439
   0.00016757  0.66657493  0.24997823
   0.05515637  0.83402657  0.24993264
   0.22166003  0.66689450  0.25064722
   0.49996430  0.83160600  0.25016470
   0.33367599  0.66636077  0.24933482
   0.38783619  0.83425422  0.25009891
   0.55530092  0.66388445  0.24274532
   0.83374923  0.83318430  0.25019878
   0.66631500  0.66650753  0.24857481
   0.72234685  0.83270445  0.25072222
   0.88912741  0.66699760  0.25020018
   0.53099452  0.42011981  0.40554868
grapheneN                               
           1
    12.846361    0.011986    0.005101
     0.006913    7.399823    0.001309
     0.006073    0.002708   14.885466
   C    Zn
  36   1
Direct configuration=     9
   0.16647386  0.16608569  0.25018299
   0.00032310 -0.00052506  0.24993432
   0.05534654  0.16655901  0.24998378
   0.22167032 -0.00003717  0.25020018
   0.50031686  0.16933480  0.24311037
   0.33326514  0.00023742  0.25071276
   0.38911830  0.16661260  0.24878743
   0.55570073  0.00154284  0.25024444
   0.83392358  0.16642892  0.25060779
   0.66765876 -0.00104393  0.25008214
   0.72192344  0.16692843  0.24935075
   0.88942060 -0.00074012  0.25013203
   0.16637622  0.49957497  0.25008370
   0.00018671  0.33345009  0.24991613
   0.05552495  0.49994988  0.24991072
   0.22181073  0.33381109  0.25060153
   0.49919013  0.50173544  0.23782939
   0.33348986  0.33398883  0.24883427
   0.38952180  0.49980034  0.24301276
   0.55606493  0.33161682  0.23785434
   0.83369110  0.49942492  0.25056671
   0.66610458  0.33351941  0.24299900
   0.72194035  0.49927693  0.24862490
   0.88923146  0.33375884  0.25009150
   0.16599190  0.83415079  0.25013201
   0.00019694  0.66656987  0.24997923
   0.05518850  0.83395355  0.24993654
   0.22155015  0.66696497  0.25061912
   0.49985125  0.83164660  0.25019702
   0.33360604  0.66655247  0.24940938
   0.38792041  0.83431339  0.25008715
   0.55531634  0.66413800  0.24299893
   0.83372129  0.83316342  0.25018408
   0.66631248  0.66662089  0.24866224
   0.72236922  0.83282161  0.25068633
   0.88908094  0.66698776  0.25018579
   0.53099060  0.42010568  0.40423826
grapheneN                               
           1
    12.847368    0.002178    0.005521
     0.001265    7.398483    0.001428
     0.006557    0.002941   14.886983
   C    Zn
  36   1
Direct configuration=    10
   0.16645195  0.16718102  0.25034720
   0.00016655  0.00019096  0.24991252
   0.05545520  0.16636094  0.24997021
   0.22194455  0.00025983  0.25043537
   0.50039535  0.16607521  0.24227918
   0.33319496  0.00167236  0.25095673
   0.38845153  0.16861558  0.24783424
   0.55503678 -0.00068535  0.24942318
   0.83284612  0.16718897  0.25067282
   0.66673049  0.00112756  0.25017524
   0.72232155  0.16757399  0.24841930
   0.88911042 -0.00035642  0.25031771
   0.16626036  0.50037306  0.25023726
   0.00031724  0.33372464  0.24989796
   0.05540191  0.49960908  0.24988295
   0.22236189  0.33337099  0.25069039
   0.49951172  0.50094645  0.23755216
   0.33380023  0.33269310  0.24783443
   0.38828646  0.50085993  0.24195128
   0.55604285  0.33251493  0.23758503
   0.83308787  0.49985793  0.25060968
   0.66715294  0.33242581  0.24185550
   0.72181022  0.50050751  0.24761381
   0.88928512  0.33294626  0.25024756
   0.16630214  0.83355881  0.25031641
   0.00008416  0.66692921  0.24996620
   0.05520614  0.83302804  0.24991158
   0.22267116  0.66618515  0.25068058
   0.50063857  0.83407359  0.24938272
   0.33320831  0.66586217  0.24846549
   0.38870324  0.83194254  0.25018874
   0.55507440  0.66719330  0.24211460
   0.83365760  0.83288152  0.25039694
   0.66706523  0.66492601  0.24765953
   0.72228899  0.83144989  0.25090376
   0.88903925  0.66600703  0.25033292
   0.53100665  0.42020840  0.41394883
grapheneN                               
           1
    12.847312    0.002725    0.005497
     0.001581    7.398558    0.001421
     0.006530    0.002928   14.886898
   C    Zn
  36   1
Direct configuration=    11
   0.16645314  0.16711990  0.25033804
   0.00017527  0.00015102  0.24991374
   0.05544914  0.16637198  0.24997097
   0.22192925  0.00024324  0.25042225
   0.50039105  0.16625710  0.24232555
   0.33319884  0.00159229  0.25094312
   0.38848868  0.16850385  0.24788741
   0.55507387 -0.00056097  0.24946899
   0.83290621  0.16714664  0.25066919
   0.66678223  0.00100646  0.25017005
   0.72229933  0.16753794  0.24847126
   0.88912771 -0.00037781  0.25030735
   0.16626681  0.50032853  0.25022869
   0.00030995  0.33370931  0.24989898
   0.05540879  0.49962811  0.24988450
   0.22233116  0.33339551  0.25068544
   0.49949380  0.50099045  0.23756763
   0.33378295  0.33276538  0.24789020
   0.38835535  0.50080090  0.24201050
   0.55604406  0.33246482  0.23760006
   0.83312151  0.49983382  0.25060729
   0.66709448  0.33248676  0.24191929
   0.72181744  0.50043885  0.24767021
   0.88928215  0.33299160  0.25023885
   0.16628484  0.83359182  0.25030612
   0.00009044  0.66690917  0.24996693
   0.05520518  0.83307969  0.24991297
   0.22260864  0.66622858  0.25067715
   0.50059459  0.83393810  0.24942815
   0.33323051  0.66590071  0.24851814
   0.38865962  0.83207478  0.25018307
   0.55508782  0.66702282  0.24216393
   0.83366116  0.83289726  0.25038506
   0.66702327  0.66502053  0.24771547
   0.72229350  0.83152644  0.25089163
   0.88904160  0.66606176  0.25032471
   0.53100577  0.42020269  0.41340711
grapheneN                               
           1
    12.832405   -0.011776    0.005714
    -0.006771    7.394046    0.001659
     0.006759    0.003392   14.913299
   C    Zn
  36   1
Direct configuration=    12
   0.16696801  0.16784600  0.25051529
  -0.00022066  0.00066827  0.24993593
   0.05531576  0.16689598  0.24997761
   0.22219197  0.00077643  0.25070789
   0.49998390  0.16460901  0.24236890
   0.33332943  0.00058464  0.25103573
   0.38898381  0.16720675  0.24688475
   0.55581086 -0.00016728  0.24835676
   0.83362857  0.16695974  0.25053850
   0.66603786  0.00039061  0.25009204
   0.72212343  0.16665257  0.24759256
   0.88832535  0.00083466  0.25053018
   0.16695575  0.50058556  0.25039014
   0.00014820  0.33282442  0.24993621
   0.05549224  0.50054166  0.24992150
   0.22240870  0.33279980  0.25057464
   0.49999865  0.49994036  0.23726343
   0.33308120  0.33426839  0.24678050
   0.38798040  0.50005222  0.24177223
   0.55552300  0.33328641  0.23730621
   0.83316196  0.50028241  0.25046098
   0.66755164  0.33317369  0.24156465
   0.72248550  0.49908616  0.24658214
   0.88854477  0.33260454  0.25040392
   0.16720919  0.83217963  0.25054050
   0.00015715  0.66634733  0.24997877
   0.05549051  0.83250858  0.24993057
   0.22190783  0.66657323  0.25056382
   0.49978063  0.83354266  0.24833188
   0.33332593  0.66661162  0.24760566
   0.38945365  0.83285485  0.25011070
   0.55554495  0.66895003  0.24216366
   0.83339173  0.83227434  0.25066185
   0.66664459  0.66613534  0.24669058
   0.72210872  0.83267479  0.25093568
   0.88854531  0.66562206  0.25047464
   0.53099963  0.42030253  0.42148900
grapheneN                               
           1
    12.833477   -0.010732    0.005699
    -0.006170    7.394370    0.001641
     0.006743    0.003359   14.911397
   C    Zn
  36   1
Direct configuration=    13
   0.16693088  0.16779363  0.25050255
  -0.00019215  0.00063107  0.24993434
   0.05532535  0.16685827  0.24997713
   0.22217302  0.00073800  0.25068737
   0.50001331  0.16472776  0.24236578
   0.33332007  0.00065720  0.25102908
   0.38894819  0.16730009  0.24695679
   0.55575773 -0.00019574  0.24843667
   0.83357652  0.16697309  0.25054789
   0.66609153  0.00043507  0.25009764
   0.72213614  0.16671636  0.24765570
   0.88838311  0.00074746  0.25051417
   0.16690609  0.50056695  0.25037855
   0.00015990  0.33288817  0.24993354
   0.05548618  0.50047586  0.24991884
   0.22240314  0.33284269  0.25058260
   0.49996232  0.50001591  0.23728529
   0.33313169  0.33416024  0.24686023
   0.38800746  0.50010619  0.24178935
   0.55556051  0.33322731  0.23732732
   0.83315903  0.50025009  0.25047149
   0.66751867  0.33312415  0.24159014
   0.72243742  0.49918348  0.24666031
   0.88859792  0.33263252  0.25039206
   0.16714265  0.83228121  0.25052366
   0.00015237  0.66638778  0.24997792
   0.05546997  0.83254967  0.24992931
   0.22195831  0.66654851  0.25057196
   0.49983930  0.83357125  0.24841064
   0.33331902  0.66656041  0.24767122
   0.38939640  0.83279856  0.25011590
   0.55551192  0.66881117  0.24216368
   0.83341117  0.83231924  0.25064196
   0.66667182  0.66605510  0.24676422
   0.72212198  0.83259211  0.25093251
   0.88858109  0.66565380  0.25046387
   0.53100008  0.42029538  0.42090834
grapheneN                               
           1
    12.818042   -0.014356    0.005504
    -0.008254    7.390431    0.001986
     0.006496    0.004043   14.937319
   C    Zn
  36   1
Direct configuration=    14
   0.16707510  0.16693343  0.25064272
  -0.00042926  0.00010071  0.25002393
   0.05537117  0.16711717  0.25003463
   0.22245197  0.00038413  0.25098463
   0.50018954  0.16651293  0.24264758
   0.33367184 -0.00032980  0.25092673
   0.38884623  0.16583678  0.24618509
   0.55577588  0.00023547  0.24740462
   0.83350642  0.16657015  0.25024831
   0.66667242 -0.00062809  0.24972665
   0.72188368  0.16592513  0.24708277
   0.88847748  0.00015162  0.25071259
   0.16686091  0.49987981  0.25048387
  -0.00032721  0.33298377  0.25004632
   0.05594610  0.50027018  0.25003910
   0.22215384  0.33374352  0.25027937
   0.49994572  0.50089987  0.23715766
   0.33299136  0.33362128  0.24590404
   0.38881831  0.50020762  0.24189020
   0.55547599  0.33235349  0.23722304
   0.83345474  0.49940983  0.25016357
   0.66688928  0.33297314  0.24163238
   0.72260630  0.49950420  0.24568803
   0.88863245  0.33328068  0.25048503
   0.16698254  0.83298651  0.25074646
   0.00005850  0.66610323  0.25002906
   0.05576740  0.83306967  0.25001885
   0.22194088  0.66678435  0.25029453
   0.49978543  0.83312648  0.24738482
   0.33366399  0.66753997  0.24708897
   0.38879351  0.83387592  0.24973837
   0.55544056  0.66706817  0.24244027
   0.83296858  0.83275554  0.25092423
   0.66672616  0.66765202  0.24597430
   0.72187482  0.83356333  0.25078093
   0.88845113  0.66642579  0.25060189
   0.53097637  0.42039200  0.42733442
grapheneN                               
           1
    12.816893   -0.014626    0.005489
    -0.008409    7.390137    0.002011
     0.006478    0.004094   14.939252
   C    Zn
  36   1
Direct configuration=    15
   0.16708585  0.16686927  0.25065315
  -0.00044696  0.00006114  0.25003060
   0.05537459  0.16713648  0.25003891
   0.22247279  0.00035775  0.25100676
   0.50020272  0.16664607  0.24266855
   0.33369808 -0.00040340  0.25091911
   0.38883860  0.16572765  0.24612767
   0.55577723  0.00026764  0.24732782
   0.83350118  0.16654009  0.25022602
   0.66671576 -0.00070736  0.24969904
   0.72186482  0.16586611  0.24704014
   0.88848451  0.00010718  0.25072736
   0.16685753  0.49982856  0.25049171
  -0.00036356  0.33299088  0.25005472
   0.05598043  0.50025486  0.25004805
   0.22213524  0.33381070  0.25025681
   0.49994449  0.50096580  0.23714816
   0.33298087  0.33358108  0.24583289
   0.38887883  0.50021522  0.24189771
   0.55546967  0.33228832  0.23721528
   0.83347680  0.49934718  0.25014066
   0.66684231  0.33296186  0.24163552
   0.72261890  0.49952814  0.24561568
   0.88863503  0.33332902  0.25049194
   0.16697059  0.83303910  0.25076304
   0.00005149  0.66608201  0.25003287
   0.05578960  0.83310846  0.25002551
   0.22193958  0.66680194  0.25027389
   0.49978140  0.83309332  0.24730849
   0.33368975  0.66761305  0.24704564
   0.38874853  0.83395625  0.24971028
   0.55543521  0.66693817  0.24246085
   0.83293556  0.83278806  0.25094524
   0.66673024  0.66777113  0.24591552
   0.72185638  0.83363576  0.25076965
   0.88844145  0.66648336  0.25061216
   0.53097461  0.42039916  0.42781260
grapheneN                               
           1
    12.811160   -0.009142    0.005222
    -0.005245    7.388932    0.002526
     0.006163    0.005133   14.948364
   C    Zn
  36   1
Direct configuration=    16
   0.16685851  0.16651986  0.25072780
  -0.00001297 -0.00026761  0.25019610
   0.05526168  0.16633417  0.25016846
   0.22261009 -0.00028475  0.25125412
   0.50026175  0.16740458  0.24285196
   0.33347496  0.00011661  0.25060255
   0.38850950  0.16634453  0.24565678
   0.55546805 -0.00020594  0.24654477
   0.83290313  0.16658370  0.24987403
   0.66671837 -0.00000624  0.24901980
   0.72207287  0.16608286  0.24683587
   0.88877346 -0.00096753  0.25086473
   0.16659309  0.50029201  0.25046495
  -0.00004152  0.33389665  0.25023863
   0.05564897  0.49921478  0.25024075
   0.22217734  0.33346463  0.24980975
   0.50002380  0.50021073  0.23731717
   0.33354428  0.33236634  0.24514918
   0.38924885  0.50088460  0.24206469
   0.55553068  0.33319258  0.23737080
   0.83335423  0.49972258  0.24968748
   0.66637601  0.33235276  0.24176261
   0.72214178  0.50075110  0.24487948
   0.88888257  0.33284114  0.25043843
   0.16659274  0.83412585  0.25091284
   0.00021877  0.66682326  0.25014928
   0.05538919  0.83345948  0.25020084
   0.22257960  0.66670588  0.24992323
   0.50012556  0.83353438  0.24649840
   0.33351393  0.66737247  0.24683047
   0.38873791  0.83331448  0.24903086
   0.55533232  0.66610093  0.24263936
   0.83289959  0.83348709  0.25117555
   0.66703582  0.66714599  0.24540642
   0.72199563  0.83309610  0.25043218
   0.88861516  0.66678331  0.25070870
   0.53095439  0.42048662  0.43304098
grapheneN                               
           1
    12.811951   -0.009899    0.005259
    -0.005682    7.389098    0.002455
     0.006206    0.004989   14.947105
   C    Zn
  36   1
Direct configuration=    17
   0.16688991  0.16656811  0.25071749
  -0.00007296 -0.00022215  0.25017325
   0.05527725  0.16644499  0.25015058
   0.22259110 -0.00019598  0.25121997
   0.50025362  0.16729981  0.24282665
   0.33350581  0.00004475  0.25064625
   0.38855500  0.16625927  0.24572178
   0.55551076 -0.00014057  0.24665285
   0.83298577  0.16657761  0.24992262
   0.66671803 -0.00010310  0.24911356
   0.72204413  0.16605294  0.24686406
   0.88873350 -0.00081904  0.25084576
   0.16662964  0.50022796  0.25046864
  -0.00008599  0.33377156  0.25021324
   0.05569474  0.49935843  0.25021414
   0.22217151  0.33351243  0.24987146
   0.50001281  0.50031504  0.23729384
   0.33346639  0.33253419  0.24524355
   0.38919774  0.50079217  0.24204165
   0.55552228  0.33306768  0.23734934
   0.83337118  0.49967070  0.24975004
   0.66644042  0.33243686  0.24174507
   0.72220776  0.50058210  0.24498111
   0.88884835  0.33290856  0.25044581
   0.16664499  0.83397569  0.25089217
   0.00019568  0.66672088  0.25013321
   0.05544453  0.83341095  0.25017664
   0.22249116  0.66671921  0.24997163
   0.50007802  0.83347347  0.24661022
   0.33353822  0.66740568  0.24686017
   0.38873935  0.83340312  0.24912464
   0.55534651  0.66621658  0.24261472
   0.83290458  0.83339053  0.25114376
   0.66699357  0.66723237  0.24547669
   0.72197637  0.83317066  0.25047876
   0.88859117  0.66674189  0.25069537
   0.53095717  0.42047464  0.43231928
grapheneN                               
           1
    12.816111   -0.005481    0.005272
    -0.003135    7.390742    0.003117
     0.006229    0.006334   14.938925
   C    Zn
  36   1
Direct configuration=    18
   0.16657654  0.16676290  0.25073842
   0.00006402 -0.00004351  0.25041522
   0.05537971  0.16596194  0.25035198
   0.22227363 -0.00025825  0.25137880
   0.49992999  0.16687407  0.24279051
   0.33334531  0.00041620  0.25013466
   0.38887018  0.16697161  0.24545673
   0.55543209  0.00007853  0.24608145
   0.83317716  0.16639493  0.24962980
   0.66636762  0.00035930  0.24829554
   0.72203291  0.16673354  0.24685827
   0.88876097 -0.00063562  0.25092993
   0.16676620  0.50060539  0.25028616
   0.00029265  0.33338358  0.25044308
   0.05528179  0.49970051  0.25044694
   0.22235848  0.33258858  0.24936143
   0.50005744  0.49993988  0.23770758
   0.33374589  0.33340272  0.24485309
   0.38888425  0.49998188  0.24213495
   0.55555591  0.33350156  0.23776222
   0.83317496  0.50050894  0.24924401
   0.66668062  0.33333659  0.24184072
   0.72187077  0.49991631  0.24452592
   0.88872946  0.33248430  0.25023720
   0.16669457  0.83378998  0.25096797
   0.00016089  0.66714309  0.25033345
   0.05527651  0.83324847  0.25041748
   0.22234445  0.66703013  0.24967632
   0.50016090  0.83323540  0.24600192
   0.33348574  0.66661021  0.24686061
   0.38911287  0.83293303  0.24830638
   0.55559609  0.66662172  0.24257433
   0.83327752  0.83334596  0.25128258
   0.66674719  0.66639474  0.24520227
   0.72207966  0.83283960  0.24998648
   0.88889528  0.66656166  0.25073343
   0.53092986  0.42056013  0.43672218
grapheneN                               
           1
    12.816984   -0.004554    0.005274
    -0.002600    7.391087    0.003255
     0.006234    0.006617   14.937209
   C    Zn
  36   1
Direct configuration=    19
   0.16651079  0.16680381  0.25074281
   0.00009275 -0.00000607  0.25046601
   0.05540122  0.16586058  0.25039427
   0.22220704 -0.00027128  0.25141214
   0.49986212  0.16678480  0.24278292
   0.33331163  0.00049417  0.25002725
   0.38893627  0.16712101  0.24540107
   0.55541558  0.00012453  0.24596149
   0.83321732  0.16635659  0.24956833
   0.66629410  0.00045637  0.24812380
   0.72203053  0.16687633  0.24685705
   0.88876673 -0.00059715  0.25094760
   0.16679483  0.50068456  0.25024784
   0.00037209  0.33330213  0.25049134
   0.05519515  0.49977232  0.25049581
   0.22239774  0.33239477  0.24925436
   0.50006682  0.49986115  0.23779445
   0.33380449  0.33358490  0.24477111
   0.38881852  0.49981193  0.24215454
   0.55556294  0.33359256  0.23784890
   0.83313377  0.50068483  0.24913777
   0.66673097  0.33352531  0.24186079
   0.72180011  0.49977670  0.24443037
   0.88870454  0.33239532  0.25019341
   0.16670498  0.83375102  0.25098389
   0.00015358  0.66723166  0.25037548
   0.05524127  0.83321439  0.25046805
   0.22231367  0.66709539  0.24961432
   0.50017830  0.83318547  0.24587421
   0.33347476  0.66644334  0.24686072
   0.38919124  0.83283439  0.24813460
   0.55564843  0.66670668  0.24256584
   0.83335575  0.83333656  0.25131172
   0.66669555  0.66621906  0.24514466
   0.72210134  0.83277015  0.24988313
   0.88895908  0.66652381  0.25074142
   0.53092413  0.42057790  0.43764654
grapheneN                               
           1
    12.827657   -0.006354    0.005353
    -0.003640    7.393936    0.003908
     0.006338    0.007946   14.919034
   C    Zn
  36   1
Direct configuration=    20
   0.16660379  0.16661752  0.25072035
  -0.00015473 -0.00007289  0.25081345
   0.05560901  0.16627223  0.25069546
   0.22184986  0.00006137  0.25142713
   0.49995898  0.16684469  0.24255959
   0.33363836  0.00027165  0.24930621
   0.38904011  0.16699320  0.24522121
   0.55515651  0.00013735  0.24539442
   0.83342413  0.16637658  0.24935936
   0.66647642  0.00032381  0.24725954
   0.72195051  0.16713149  0.24681943
   0.88880989 -0.00007862  0.25100355
   0.16684252  0.49996048  0.24990837
   0.00010089  0.33258417  0.25073415
   0.05550611  0.50047519  0.25074928
   0.22234951  0.33298589  0.24872029
   0.50005656  0.50054827  0.23847578
   0.33342738  0.33402776  0.24461355
   0.38867557  0.49928876  0.24220684
   0.55545310  0.33295497  0.23851579
   0.83323832  0.50011821  0.24857589
   0.66696610  0.33400413  0.24191248
   0.72210129  0.49919339  0.24419832
   0.88865926  0.33318144  0.24983087
   0.16672281  0.83325958  0.25102804
  -0.00009533  0.66684764  0.25067757
   0.05552430  0.83322807  0.25079247
   0.22205207  0.66698320  0.24939502
   0.50032088  0.83317125  0.24531068
   0.33353732  0.66634465  0.24685754
   0.38900470  0.83289927  0.24725103
   0.55562950  0.66665208  0.24232952
   0.83359398  0.83304443  0.25132006
   0.66651721  0.66653212  0.24497678
   0.72197753  0.83289247  0.24917882
   0.88895834  0.66653713  0.25071337
   0.53088736  0.42068705  0.44211780
grapheneN                               
           1
    12.829260   -0.006624    0.005365
    -0.003796    7.394364    0.004006
     0.006353    0.008146   14.916306
   C    Zn
  36   1
Direct configuration=    21
   0.16661774  0.16658956  0.25071698
  -0.00019185 -0.00008293  0.25086567
   0.05564018  0.16633400  0.25074073
   0.22179629  0.00011127  0.25142938
   0.49997351  0.16685369  0.24252602
   0.33368737  0.00023828  0.24919784
   0.38905569  0.16697403  0.24519417
   0.55511765  0.00013928  0.24530919
   0.83345515  0.16637960  0.24932795
   0.66650377  0.00030395  0.24712964
   0.72193851  0.16716977  0.24681377
   0.88881637 -0.00000080  0.25101196
   0.16684967  0.49985184  0.24985735
   0.00006020  0.33247641  0.25077065
   0.05555276  0.50058068  0.25078738
   0.22234229  0.33307461  0.24864001
   0.50005503  0.50065136  0.23857818
   0.33337082  0.33409421  0.24458986
   0.38865413  0.49921025  0.24221471
   0.55543661  0.33285927  0.23861603
   0.83325399  0.50003320  0.24849144
   0.66700138  0.33407599  0.24192025
   0.72214645  0.49910587  0.24416345
   0.88865248  0.33329942  0.24977638
   0.16672548  0.83318584  0.25103468
  -0.00013267  0.66678999  0.25072298
   0.05556675  0.83323013  0.25084124
   0.22201283  0.66696636  0.24936206
   0.50034226  0.83316914  0.24522598
   0.33354670  0.66632984  0.24685706
   0.38897672  0.83290903  0.24711822
   0.55562667  0.66664389  0.24229400
   0.83362971  0.83300060  0.25132131
   0.66649047  0.66657910  0.24495155
   0.72195896  0.83291084  0.24907295
   0.88895823  0.66653913  0.25070916
   0.53088183  0.42070330  0.44278984
grapheneN                               
           1
    12.839199   -0.007592    0.005294
    -0.004356    7.395716    0.004485
     0.006282    0.009120   14.902037
   C    Zn
  36   1
Direct configuration=    22
   0.16688433  0.16665766  0.25067463
  -0.00003885 -0.00017997  0.25119474
   0.05552019  0.16656882  0.25101851
   0.22197014  0.00012140  0.25129437
   0.50011015  0.16692712  0.24231822
   0.33373008 -0.00001022  0.24855611
   0.38881261  0.16685537  0.24504153
   0.55515415 -0.00005928  0.24482831
   0.83335868  0.16682155  0.24921308
   0.66668976  0.00012199  0.24648828
   0.72207767  0.16699155  0.24667525
   0.88875706  0.00005754  0.25105704
   0.16679478  0.49956244  0.24953875
  -0.00002843  0.33296147  0.25093767
   0.05567704  0.50013074  0.25096809
   0.22210021  0.33363825  0.24825993
   0.50001635  0.50042732  0.23922225
   0.33309690  0.33340853  0.24457273
   0.38871611  0.49976733  0.24229066
   0.55542138  0.33305700  0.23922671
   0.83348255  0.49950109  0.24806618
   0.66690409  0.33350458  0.24197703
   0.72242302  0.49972466  0.24411226
   0.88872875  0.33359365  0.24944777
   0.16674078  0.83309510  0.25106743
  -0.00002210  0.66652885  0.25101716
   0.05550306  0.83328555  0.25113494
   0.22208365  0.66645255  0.24923779
   0.50025998  0.83333477  0.24475141
   0.33342403  0.66648107  0.24674764
   0.38878961  0.83308152  0.24646967
   0.55549737  0.66668302  0.24208254
   0.83352811  0.83300031  0.25119386
   0.66670945  0.66672043  0.24481194
   0.72194692  0.83321056  0.24845596
   0.88870076  0.66645612  0.25064516
   0.53084974  0.42079951  0.44637441
grapheneN                               
           1
    12.846506   -0.008303    0.005243
    -0.004767    7.396712    0.004837
     0.006230    0.009835   14.891557
   C    Zn
  36   1
Direct configuration=    23
   0.16708008  0.16670771  0.25064348
   0.00007348 -0.00025129  0.25143679
   0.05543209  0.16674130  0.25122281
   0.22209779  0.00012887  0.25119507
   0.50021048  0.16698111  0.24216538
   0.33376143 -0.00019273  0.24808411
   0.38863413  0.16676819  0.24492926
   0.55518094 -0.00020510  0.24447462
   0.83328786  0.16714625  0.24912858
   0.66682632 -0.00001161  0.24601655
   0.72217984  0.16686065  0.24657337
   0.88871351  0.00010040  0.25109019
   0.16675448  0.49934984  0.24930442
  -0.00009349  0.33331782  0.25106051
   0.05576828  0.49980018  0.25110102
   0.22192249  0.33405237  0.24798035
   0.49998795  0.50026266  0.23969599
   0.33289575  0.33290475  0.24456015
   0.38876164  0.50017662  0.24234650
   0.55541021  0.33320221  0.23967588
   0.83365036  0.49911022  0.24775340
   0.66683264  0.33308476  0.24201881
   0.72262611  0.50017931  0.24407459
   0.88878476  0.33380986  0.24920606
   0.16675202  0.83302844  0.25109152
   0.00005908  0.66633698  0.25123354
   0.05545630  0.83332623  0.25135096
   0.22213563  0.66607509  0.24914640
   0.50019957  0.83345650  0.24440234
   0.33333396  0.66659218  0.24666716
   0.38865223  0.83320829  0.24599265
   0.55540244  0.66671178  0.24192700
   0.83345352  0.83300010  0.25110012
   0.66687025  0.66682430  0.24470925
   0.72193810  0.83343081  0.24800214
   0.88851171  0.66639512  0.25059809
   0.53082619  0.42086983  0.44901095
grapheneN                               
           1
    12.851366   -0.003989    0.004951
    -0.002286    7.395904    0.005288
     0.005900    0.010748   14.887550
   C    Zn
  36   1
Direct configuration=    24
   0.16695915  0.16696558  0.25057893
   0.00020480 -0.00002800  0.25172798
   0.05534373  0.16677358  0.25148474
   0.22244647 -0.00014084  0.25089322
   0.50006719  0.16675318  0.24207344
   0.33348022 -0.00027605  0.24754260
   0.38849932  0.16668330  0.24471185
   0.55554221  0.00005980  0.24399770
   0.83340472  0.16716734  0.24906259
   0.66682216 -0.00012976  0.24558294
   0.72218163  0.16665941  0.24625207
   0.88862127  0.00011416  0.25114635
   0.16667970  0.49984284  0.24907606
   0.00015859  0.33373905  0.25113677
   0.05549405  0.49943314  0.25118708
   0.22185892  0.33339522  0.24776228
   0.49998728  0.49985434  0.24022532
   0.33311389  0.33297529  0.24459420
   0.38859269  0.50025265  0.24254866
   0.55548683  0.33362339  0.24018607
   0.83367517  0.49967807  0.24747079
   0.66687535  0.33303697  0.24216828
   0.72244721  0.50026663  0.24411648
   0.88887045  0.33324947  0.24896691
   0.16687839  0.83295881  0.25112456
   0.00019690  0.66625230  0.25150159
   0.05529093  0.83311536  0.25164299
   0.22209830  0.66612244  0.24908127
   0.49992293  0.83319751  0.24393383
   0.33329588  0.66664362  0.24636316
   0.38865786  0.83333327  0.24556650
   0.55543389  0.66688208  0.24185803
   0.83321129  0.83320878  0.25080418
   0.66707268  0.66677924  0.24449804
   0.72211452  0.83360723  0.24749875
   0.88859182  0.66626001  0.25051796
   0.53079171  0.42097058  0.45208584
grapheneN                               
           1
    12.852316   -0.003146    0.004894
    -0.001801    7.395746    0.005377
     0.005835    0.010927   14.886767
   C    Zn
  36   1
Direct configuration=    25
   0.16693550  0.16701601  0.25056631
   0.00023046  0.00001564  0.25178493
   0.05532646  0.16677990  0.25153596
   0.22251463 -0.00019361  0.25083419
   0.50003920  0.16670863  0.24205547
   0.33342526 -0.00029230  0.24743670
   0.38847298  0.16666672  0.24466934
   0.55561281  0.00011156  0.24390443
   0.83342756  0.16717146  0.24904969
   0.66682135 -0.00015286  0.24549814
   0.72218199  0.16662007  0.24618924
   0.88860324  0.00011686  0.25115733
   0.16666506  0.49993925  0.24903140
   0.00020784  0.33382139  0.25115168
   0.05544047  0.49936141  0.25120391
   0.22184652  0.33326674  0.24771963
   0.49998717  0.49977448  0.24032884
   0.33315652  0.33298906  0.24460086
   0.38855967  0.50026753  0.24258819
   0.55550179  0.33370572  0.24028584
   0.83367999  0.49978911  0.24741551
   0.66688369  0.33302762  0.24219751
   0.72241225  0.50028372  0.24412467
   0.88888721  0.33313989  0.24892014
   0.16690309  0.83294517  0.25113102
   0.00022384  0.66623572  0.25155402
   0.05525861  0.83307414  0.25170010
   0.22209100  0.66613171  0.24906853
   0.49986887  0.83314691  0.24384220
   0.33328844  0.66665369  0.24630370
   0.38865895  0.83335771  0.24548316
   0.55544003  0.66691537  0.24184454
   0.83316394  0.83324963  0.25074630
   0.66711224  0.66677041  0.24445673
   0.72214900  0.83364172  0.24740030
   0.88860748  0.66623359  0.25050229
   0.53078499  0.42099021  0.45268719
grapheneN                               
           1
    12.849702    0.001350    0.004440
     0.000786    7.394270    0.005801
     0.005310    0.011775   14.892766
   C    Zn
  36   1
Direct configuration=    26
   0.16671294  0.16661853  0.25049997
   0.00001261  0.00012569  0.25199925
   0.05544902  0.16679153  0.25172247
   0.22234123 -0.00030015  0.25045716
   0.49999004  0.16668794  0.24209887
   0.33333485 -0.00011206  0.24705459
   0.38854678  0.16656278  0.24443226
   0.55555584  0.00018039  0.24352945
   0.83354869  0.16670265  0.24898472
   0.66684676  0.00005993  0.24526566
   0.72210651  0.16664759  0.24582821
   0.88866782  0.00007571  0.25120755
   0.16660593  0.50004426  0.24896146
   0.00022150  0.33326243  0.25112764
   0.05540567  0.49989411  0.25118480
   0.22199255  0.33288266  0.24766913
   0.50000272  0.50017193  0.24063370
   0.33335853  0.33341365  0.24465830
   0.38847378  0.49986185  0.24283410
   0.55551420  0.33334358  0.24061359
   0.83355475  0.50017432  0.24731589
   0.66699860  0.33339875  0.24240426
   0.72221185  0.49990686  0.24420408
   0.88894451  0.33303362  0.24884031
   0.16691253  0.83302507  0.25115166
   0.00010040  0.66630722  0.25172634
   0.05540495  0.83291923  0.25194876
   0.22198317  0.66658511  0.24901424
   0.49995444  0.83316702  0.24345674
   0.33336377  0.66670160  0.24594762
   0.38862417  0.83314265  0.24525486
   0.55550393  0.66675220  0.24191836
   0.83326997  0.83339463  0.25038332
   0.66703137  0.66690509  0.24422868
   0.72222332  0.83334578  0.24706333
   0.88884444  0.66652795  0.25041429
   0.53075594  0.42107786  0.45493436
grapheneN                               
           1
    12.848977    0.002599    0.004314
     0.001504    7.393861    0.005918
     0.005164    0.012011   14.894433
   C    Zn
  36   1
Direct configuration=    27
   0.16665115  0.16650817  0.25048156
  -0.00004790  0.00015629  0.25205873
   0.05548307  0.16679473  0.25177424
   0.22229307 -0.00032970  0.25035250
   0.49997639  0.16668220  0.24211092
   0.33330973 -0.00006197  0.24694852
   0.38856728  0.16653391  0.24436646
   0.55554001  0.00019953  0.24342537
   0.83358236  0.16657243  0.24896670
   0.66685380  0.00011904  0.24520112
   0.72208554  0.16665526  0.24572800
   0.88868576  0.00006427  0.25122149
   0.16658950  0.50007343  0.24894204
   0.00022533  0.33310718  0.25112098
   0.05539598  0.50004207  0.25117949
   0.22203313  0.33277597  0.24765512
   0.50000702  0.50028231  0.24071832
   0.33341461  0.33353154  0.24467424
   0.38844995  0.49974918  0.24290236
   0.55551768  0.33324298  0.24070457
   0.83351995  0.50028133  0.24728824
   0.66703050  0.33350180  0.24246165
   0.72215622  0.49980222  0.24422612
   0.88896043  0.33300410  0.24881815
   0.16691515  0.83304726  0.25115739
   0.00006611  0.66632710  0.25177417
   0.05544561  0.83287618  0.25201779
   0.22195320  0.66671106  0.24899916
   0.49997821  0.83317261  0.24334975
   0.33338469  0.66671490  0.24584877
   0.38861452  0.83308293  0.24519149
   0.55552169  0.66670686  0.24193885
   0.83329941  0.83343490  0.25028256
   0.66700889  0.66694252  0.24416538
   0.72224397  0.83326358  0.24696980
   0.88891024  0.66660967  0.25038987
   0.53074790  0.42110213  0.45555813
grapheneN                               
           1
    12.842153    0.002780    0.003848
     0.001607    7.392866    0.006318
     0.004618    0.012808   14.904353
   C    Zn
  36   1
Direct configuration=    28
   0.16676349  0.16615295  0.25039547
  -0.00001923 -0.00008143  0.25222918
   0.05542880  0.16643196  0.25189211
   0.22191828 -0.00019761  0.24996605
   0.50005057  0.16676249  0.24219419
   0.33332748  0.00006883  0.24663803
   0.38866231  0.16662407  0.24414593
   0.55534192 -0.00005284  0.24313354
   0.83348896  0.16646139  0.24885037
   0.66683568  0.00027746  0.24502609
   0.72221962  0.16679486  0.24542351
   0.88879232 -0.00011519  0.25123565
   0.16665449  0.49991321  0.24900196
   0.00017141  0.33299319  0.25105402
   0.05546406  0.50012625  0.25110516
   0.22209446  0.33296528  0.24771791
   0.50001993  0.50027667  0.24091647
   0.33331821  0.33320610  0.24475313
   0.38870785  0.49992240  0.24311416
   0.55546747  0.33309037  0.24093625
   0.83347876  0.50016878  0.24730859
   0.66691785  0.33335360  0.24267266
   0.72221478  0.49998118  0.24430971
   0.88887263  0.33317081  0.24885508
   0.16674579  0.83323692  0.25114591
   0.00008677  0.66671099  0.25185804
   0.05549549  0.83315746  0.25224390
   0.22202181  0.66675727  0.24890348
   0.50017159  0.83341048  0.24306300
   0.33329677  0.66665559  0.24556510
   0.38866408  0.83296778  0.24501073
   0.55551729  0.66671440  0.24205167
   0.83356106  0.83329499  0.24992984
   0.66685255  0.66683026  0.24396563
   0.72223715  0.83308766  0.24670211
   0.88881005  0.66696397  0.25025965
   0.53071762  0.42119744  0.45739571
grapheneN                               
           1
    12.840992    0.002811    0.003768
     0.001625    7.392697    0.006386
     0.004525    0.012943   14.906042
   C    Zn
  36   1
Direct configuration=    29
   0.16678261  0.16609249  0.25038083
  -0.00001434 -0.00012189  0.25225817
   0.05541957  0.16637021  0.25191216
   0.22185446 -0.00017511  0.24990032
   0.50006320  0.16677615  0.24220836
   0.33333050  0.00009109  0.24658522
   0.38867849  0.16663942  0.24410842
   0.55530819 -0.00009579  0.24308390
   0.83347306  0.16644249  0.24883058
   0.66683259  0.00030443  0.24499632
   0.72224244  0.16681862  0.24537173
   0.88881047 -0.00014574  0.25123806
   0.16666556  0.49988593  0.24901215
   0.00016223  0.33297379  0.25104263
   0.05547566  0.50014058  0.25109252
   0.22210490  0.33299750  0.24772858
   0.50002213  0.50027570  0.24095017
   0.33330180  0.33315071  0.24476655
   0.38875177  0.49995188  0.24315018
   0.55545892  0.33306439  0.24097566
   0.83347174  0.50014962  0.24731205
   0.66689867  0.33332837  0.24270855
   0.72222475  0.50001163  0.24432392
   0.88885768  0.33319918  0.24886136
   0.16671695  0.83326920  0.25114396
   0.00009029  0.66677633  0.25187230
   0.05550399  0.83320533  0.25228235
   0.22203349  0.66676514  0.24888721
   0.50020451  0.83345097  0.24301424
   0.33328179  0.66664550  0.24551686
   0.38867252  0.83294819  0.24497999
   0.55551654  0.66671568  0.24207085
   0.83360561  0.83327118  0.24986986
   0.66682593  0.66681116  0.24393165
   0.72223599  0.83305772  0.24665658
   0.88879299  0.66702428  0.25023750
   0.53071248  0.42121362  0.45770823
grapheneN                               
           1
    12.836147    0.000796    0.003394
     0.000464    7.392590    0.006713
     0.004084    0.013596   14.911883
   C    Zn
  36   1
Direct configuration=    30
   0.16680802  0.16645983  0.25028922
   0.00012685 -0.00027662  0.25237456
   0.05536441  0.16621029  0.25191963
   0.22198208 -0.00011470  0.24962757
   0.50007247  0.16666785  0.24225031
   0.33329966 -0.00013648  0.24635115
   0.38866905  0.16670083  0.24399399
   0.55540957  0.00005519  0.24296134
   0.83346504  0.16664040  0.24870144
   0.66679527 -0.00000669  0.24484723
   0.72228794  0.16684748  0.24524208
   0.88882294 -0.00012676  0.25117416
   0.16678203  0.49983806  0.24914808
   0.00015093  0.33324676  0.25099145
   0.05548034  0.49989633  0.25102321
   0.22204180  0.33305931  0.24784955
   0.50009360  0.49997261  0.24106262
   0.33329784  0.33303218  0.24481754
   0.38878844  0.50009631  0.24325122
   0.55545888  0.33327604  0.24111227
   0.83352084  0.50004880  0.24740198
   0.66683354  0.33315436  0.24283681
   0.72227043  0.50017434  0.24437311
   0.88873484  0.33324005  0.24896880
   0.16663756  0.83317698  0.25108405
   0.00017946  0.66689007  0.25186891
   0.05536901  0.83341073  0.25244572
   0.22203929  0.66659434  0.24877829
   0.50012007  0.83325537  0.24289270
   0.33329766  0.66655430  0.24540492
   0.38871233  0.83327489  0.24481498
   0.55546239  0.66689168  0.24212490
   0.83352588  0.83318878  0.24963543
   0.66683858  0.66666964  0.24383481
   0.72220681  0.83335889  0.24645397
   0.88873597  0.66677214  0.25010370
   0.53068828  0.42128642  0.45895831
grapheneN                               
           1
    12.835509    0.000531    0.003344
     0.000311    7.392576    0.006756
     0.004026    0.013682   14.912654
   C    Zn
  36   1
Direct configuration=    31
   0.16681137  0.16650828  0.25027714
   0.00014548 -0.00029703  0.25238991
   0.05535713  0.16618919  0.25192061
   0.22199892 -0.00010672  0.24959161
   0.50007369  0.16665357  0.24225584
   0.33329559 -0.00016650  0.24632029
   0.38866780  0.16670893  0.24397890
   0.55542294  0.00007511  0.24294518
   0.83346398  0.16666650  0.24868441
   0.66679035 -0.00004772  0.24482758
   0.72229395  0.16685129  0.24522499
   0.88882459 -0.00012426  0.25116573
   0.16679740  0.49983175  0.24916601
   0.00014945  0.33328276  0.25098470
   0.05548095  0.49986412  0.25101407
   0.22203348  0.33306746  0.24786550
   0.50010302  0.49993263  0.24107745
   0.33329732  0.33301655  0.24482426
   0.38879329  0.50011536  0.24326454
   0.55545888  0.33330396  0.24113028
   0.83352731  0.50003550  0.24741384
   0.66682495  0.33313140  0.24285372
   0.72227646  0.50019580  0.24437960
   0.88871864  0.33324544  0.24898296
   0.16662708  0.83316482  0.25107615
   0.00019122  0.66690507  0.25186847
   0.05535120  0.83343781  0.25246725
   0.22204005  0.66657182  0.24876393
   0.50010892  0.83322957  0.24287668
   0.33329976  0.66654227  0.24539016
   0.38871759  0.83331798  0.24479322
   0.55545525  0.66691489  0.24213202
   0.83351536  0.83317792  0.24960452
   0.66684025  0.66665098  0.24382204
   0.72220296  0.83339861  0.24642725
   0.88872844  0.66673889  0.25008606
   0.53068510  0.42129601  0.45912312
grapheneN                               
           1
    12.834165   -0.000137    0.002897
    -0.000074    7.392736    0.007049
     0.003505    0.014271   14.913893
   C    Zn
  36   1
Direct configuration=    32
   0.16670727  0.16676524  0.25017837
   0.00009587 -0.00017500  0.25247259
   0.05540296  0.16655511  0.25185966
   0.22215994 -0.00015999  0.24938464
   0.50004488  0.16659861  0.24225495
   0.33330366 -0.00026226  0.24608533
   0.38861353  0.16660016  0.24394464
   0.55552260  0.00013370  0.24290392
   0.83350078  0.16670065  0.24855142
   0.66683754 -0.00016414  0.24465735
   0.72218002  0.16670425  0.24519534
   0.88879862 -0.00000530  0.25102635
   0.16677637  0.49971701  0.24933718
   0.00008551  0.33323646  0.25095428
   0.05553206  0.49991469  0.25096356
   0.22205241  0.33315925  0.24801102
   0.50014928  0.49992789  0.24117396
   0.33336682  0.33321160  0.24486622
   0.38869693  0.49996143  0.24330084
   0.55548492  0.33332816  0.24123575
   0.83352125  0.49990760  0.24753487
   0.66692004  0.33320627  0.24293608
   0.72223281  0.50006535  0.24442209
   0.88873954  0.33339516  0.24911718
   0.16669502  0.83303566  0.25095817
   0.00014288  0.66656777  0.25181253
   0.05537824  0.83332390  0.25258563
   0.22201891  0.66654033  0.24866235
   0.49999678  0.83321849  0.24283521
   0.33338937  0.66667644  0.24537053
   0.38865289  0.83340583  0.24460158
   0.55543357  0.66682730  0.24213214
   0.83334602  0.83321730  0.24941843
   0.66692575  0.66680262  0.24378516
   0.72214591  0.83348302  0.24622147
   0.88886134  0.66649113  0.24995687
   0.53065781  0.42136830  0.46026237
grapheneN                               
           1
    12.833857   -0.000290    0.002795
    -0.000162    7.392773    0.007116
     0.003386    0.014406   14.914177
   C    Zn
  36   1
Direct configuration=    33
   0.16668343  0.16682410  0.25015574
   0.00008450 -0.00014705  0.25249152
   0.05541345  0.16663892  0.25184571
   0.22219681 -0.00017218  0.24933725
   0.50003828  0.16658602  0.24225475
   0.33330551 -0.00028418  0.24603152
   0.38860109  0.16657524  0.24393680
   0.55554543  0.00014712  0.24289447
   0.83350921  0.16670847  0.24852096
   0.66684835 -0.00019080  0.24461836
   0.72215393  0.16667057  0.24518855
   0.88879267  0.00002195  0.25099443
   0.16677156  0.49969073  0.24937638
   0.00007087  0.33322586  0.25094731
   0.05554377  0.49992627  0.25095200
   0.22205675  0.33318027  0.24804434
   0.50015988  0.49992680  0.24119606
   0.33338274  0.33325627  0.24487583
   0.38867486  0.49992618  0.24330916
   0.55549089  0.33333371  0.24125991
   0.83351986  0.49987830  0.24756259
   0.66694182  0.33322341  0.24295494
   0.72222281  0.50003548  0.24443182
   0.88874433  0.33342944  0.24914792
   0.16671058  0.83300608  0.25093115
   0.00013181  0.66649052  0.25179972
   0.05538443  0.83329781  0.25261274
   0.22201406  0.66653312  0.24863909
   0.49997109  0.83321595  0.24282571
   0.33340990  0.66670717  0.24536603
   0.38863807  0.83342595  0.24455769
   0.55542860  0.66680724  0.24213217
   0.83330724  0.83322632  0.24937581
   0.66694534  0.66683735  0.24377671
   0.72213284  0.83350235  0.24617434
   0.88889178  0.66643439  0.24992728
   0.53065158  0.42138483  0.46052327
grapheneN                               
           1
    12.835948    0.000403    0.002121
     0.000237    7.393113    0.007475
     0.002605    0.015135   14.911064
   C    Zn
  36   1
Direct configuration=    34
   0.16674269  0.16668540  0.25005393
   0.00003841  0.00005666  0.25252941
   0.05541326  0.16698251  0.25174154
   0.22209244 -0.00014521  0.24914360
   0.50002696  0.16665983  0.24223641
   0.33331214 -0.00010953  0.24579034
   0.38860339  0.16651783  0.24394434
   0.55548619 -0.00008685  0.24288893
   0.83343689  0.16668914  0.24839921
   0.66684771  0.00004007  0.24441939
   0.72217552  0.16655976  0.24520610
   0.88870677  0.00001333  0.25077506
   0.16671263  0.49974439  0.24955120
   0.00006696  0.33329483  0.25093502
   0.05554696  0.49986432  0.25093936
   0.22213570  0.33329533  0.24819746
   0.50009463  0.50002264  0.24129366
   0.33336511  0.33327599  0.24493988
   0.38870522  0.49990323  0.24331479
   0.55554223  0.33319137  0.24136039
   0.83347071  0.49985448  0.24769846
   0.66696934  0.33325165  0.24301644
   0.72223141  0.49995466  0.24448583
   0.88880001  0.33336046  0.24927265
   0.16684787  0.83304222  0.25075174
   0.00012157  0.66623556  0.25170253
   0.05542927  0.83308207  0.25266871
   0.22211525  0.66652371  0.24857258
   0.50000004  0.83343281  0.24282014
   0.33336743  0.66676974  0.24538190
   0.38861011  0.83320829  0.24434176
   0.55548853  0.66671135  0.24209921
   0.83338395  0.83320465  0.24920703
   0.66689211  0.66691469  0.24376314
   0.72214602  0.83328314  0.24596612
   0.88882710  0.66651291  0.24981835
   0.53061755  0.42148255  0.46174339
grapheneN                               
           1
    12.836582    0.000613    0.001917
     0.000357    7.393216    0.007584
     0.002368    0.015357   14.910120
   C    Zn
  36   1
Direct configuration=    35
   0.16676066  0.16664335  0.25002306
   0.00002444  0.00011842  0.25254090
   0.05541319  0.16708669  0.25170995
   0.22206079 -0.00013702  0.24908487
   0.50002353  0.16668221  0.24223085
   0.33331414 -0.00005658  0.24571720
   0.38860409  0.16650043  0.24394662
   0.55546823 -0.00015779  0.24288725
   0.83341496  0.16668328  0.24836229
   0.66684751  0.00011008  0.24435905
   0.72218207  0.16652616  0.24521142
   0.88868073  0.00001072  0.25070853
   0.16669477  0.49976066  0.24960421
   0.00006578  0.33331574  0.25093130
   0.05554793  0.49984554  0.25093553
   0.22215964  0.33333021  0.24824389
   0.50007485  0.50005170  0.24132326
   0.33335977  0.33328197  0.24495931
   0.38871443  0.49989627  0.24331650
   0.55555780  0.33314821  0.24139087
   0.83345581  0.49984726  0.24773966
   0.66697769  0.33326020  0.24303509
   0.72223402  0.49993016  0.24450221
   0.88881690  0.33333953  0.24931047
   0.16688949  0.83305318  0.25069733
   0.00011847  0.66615827  0.25167305
   0.05544286  0.83301666  0.25268569
   0.22214593  0.66652086  0.24855241
   0.50000881  0.83349855  0.24281845
   0.33335455  0.66678871  0.24538672
   0.38860163  0.83314231  0.24427628
   0.55550669  0.66668228  0.24208921
   0.83340720  0.83319808  0.24915585
   0.66687598  0.66693814  0.24375902
   0.72215002  0.83321668  0.24590298
   0.88880749  0.66653673  0.24978531
   0.53060726  0.42151215  0.46211342
grapheneN                               
           1
    12.840681   -0.000089    0.000987
    -0.000047    7.393694    0.008016
     0.001289    0.016233   14.904397
   C    Zn
  36   1
Direct configuration=    36
   0.16686164  0.16668371  0.24993950
   0.00007732  0.00011158  0.25248726
   0.05538255  0.16681351  0.25160892
   0.22196300 -0.00009480  0.24887625
   0.50005879  0.16668204  0.24222475
   0.33325575  0.00000799  0.24548826
   0.38866585  0.16665123  0.24395800
   0.55536835 -0.00012177  0.24288057
   0.83339001  0.16670393  0.24828762
   0.66681505  0.00003097  0.24418622
   0.72224772  0.16672500  0.24522277
   0.88868384 -0.00010798  0.25043831
   0.16675672  0.50000760  0.24974312
   0.00011591  0.33358506  0.25093591
   0.05549590  0.49964806  0.25096868
   0.22215833  0.33320054  0.24838408
   0.50006356  0.50005797  0.24140523
   0.33336019  0.33325061  0.24505199
   0.38877789  0.50000044  0.24333668
   0.55553064  0.33308550  0.24147433
   0.83344309  0.49998365  0.24786114
   0.66692138  0.33316511  0.24309552
   0.72224417  0.49995365  0.24458792
   0.88876925  0.33306638  0.24939204
   0.16686412  0.83313089  0.25049043
   0.00013505  0.66642883  0.25156001
   0.05545125  0.83300788  0.25263618
   0.22218592  0.66649416  0.24854792
   0.50009123  0.83332489  0.24281392
   0.33332775  0.66655879  0.24537738
   0.38863088  0.83315093  0.24408615
   0.55548122  0.66681187  0.24205912
   0.83351426  0.83317300  0.24897122
   0.66680115  0.66672284  0.24374172
   0.72222034  0.83317192  0.24569008
   0.88869342  0.66658132  0.24972605
   0.53056663  0.42163272  0.46343474
grapheneN                               
           1
    12.841194   -0.000177    0.000870
    -0.000098    7.393754    0.008070
     0.001153    0.016343   14.903680
   C    Zn
  36   1
Direct configuration=    37
   0.16687428  0.16668876  0.24992904
   0.00008393  0.00011072  0.25248054
   0.05537871  0.16677931  0.25159627
   0.22195076 -0.00008951  0.24885012
   0.50006320  0.16668202  0.24222399
   0.33324844  0.00001607  0.24545959
   0.38867358  0.16667011  0.24395942
   0.55535585 -0.00011726  0.24287973
   0.83338688  0.16670651  0.24827827
   0.66681098  0.00002106  0.24416457
   0.72225593  0.16674989  0.24522419
   0.88868422 -0.00012283  0.25040448
   0.16676448  0.50003851  0.24976052
   0.00012218  0.33361877  0.25093649
   0.05548939  0.49962334  0.25097283
   0.22215817  0.33318431  0.24840164
   0.50006215  0.50005875  0.24141549
   0.33336024  0.33324668  0.24506360
   0.38878583  0.50001348  0.24333920
   0.55552725  0.33307764  0.24148478
   0.83344150  0.50000072  0.24787635
   0.66691433  0.33315320  0.24310309
   0.72224544  0.49995659  0.24459866
   0.88876329  0.33303219  0.24940225
   0.16686094  0.83314062  0.25046452
   0.00013712  0.66646270  0.25154586
   0.05545230  0.83300678  0.25262998
   0.22219093  0.66649082  0.24854736
   0.50010155  0.83330316  0.24281335
   0.33332440  0.66653001  0.24537621
   0.38863454  0.83315201  0.24406234
   0.55547804  0.66682809  0.24205536
   0.83352765  0.83316986  0.24894811
   0.66679179  0.66669588  0.24373956
   0.72222914  0.83316632  0.24566341
   0.88867914  0.66658690  0.24971862
   0.53056156  0.42164779  0.46360021
grapheneN                               
           1
    12.844619   -0.002041   -0.000064
    -0.001172    7.394159    0.008452
     0.000067    0.017119   14.898893
   C    Zn
  36   1
Direct configuration=    38
   0.16680112  0.16678387  0.24988310
   0.00010854 -0.00006797  0.25233614
   0.05540887  0.16649668  0.25151944
   0.22198492 -0.00009499  0.24863432
   0.50007782  0.16665554  0.24223754
   0.33323161 -0.00001465  0.24528606
   0.38867340  0.16674318  0.24395397
   0.55536149 -0.00001473  0.24285547
   0.83347105  0.16660948  0.24825364
   0.66683266 -0.00007205  0.24405816
   0.72220224  0.16679013  0.24519664
   0.88879512 -0.00017158  0.25017261
   0.16682913  0.50002985  0.24984749
   0.00011726  0.33343135  0.25095505
   0.05549783  0.49987524  0.25103299
   0.22211083  0.33316818  0.24849608
   0.50013603  0.50005064  0.24147069
   0.33342169  0.33328977  0.24516036
   0.38878531  0.49995897  0.24339520
   0.55546238  0.33313314  0.24155138
   0.83346202  0.49998207  0.24796048
   0.66688446  0.33317893  0.24316708
   0.72218605  0.49991516  0.24469975
   0.88871869  0.33308256  0.24943156
   0.16675454  0.83316028  0.25028261
   0.00009902  0.66671392  0.25146431
   0.05545333  0.83315640  0.25247695
   0.22211736  0.66655887  0.24858622
   0.50007997  0.83314678  0.24278277
   0.33340733  0.66650370  0.24532468
   0.38863120  0.83320992  0.24395122
   0.55541157  0.66678558  0.24205265
   0.83350786  0.83321098  0.24874610
   0.66685112  0.66660474  0.24371117
   0.72223038  0.83316617  0.24548098
   0.88874349  0.66656099  0.24970071
   0.53052241  0.42176289  0.46485444
grapheneN                               
           1
    12.847087   -0.003384   -0.000737
    -0.001946    7.394451    0.008727
    -0.000715    0.017678   14.895446
   C    Zn
  36   1
Direct configuration=    39
   0.16674844  0.16685235  0.24985000
   0.00012625 -0.00019664  0.25223211
   0.05543056  0.16629314  0.25146409
   0.22200950 -0.00009891  0.24847884
   0.50008835  0.16663647  0.24224731
   0.33321949 -0.00003676  0.24516105
   0.38867327  0.16679580  0.24395005
   0.55536555  0.00005911  0.24283798
   0.83353164  0.16653962  0.24823591
   0.66684826 -0.00013909  0.24398150
   0.72216358  0.16681911  0.24517678
   0.88887496 -0.00020665  0.25000556
   0.16687569  0.50002362  0.24991015
   0.00011370  0.33329636  0.25096842
   0.05550392  0.50005666  0.25107632
   0.22207674  0.33315655  0.24856413
   0.50018923  0.50004481  0.24151046
   0.33346594  0.33332081  0.24523008
   0.38878494  0.49991970  0.24343554
   0.55541569  0.33317309  0.24159935
   0.83347680  0.49996864  0.24802109
   0.66686296  0.33319744  0.24321317
   0.72214330  0.49988531  0.24477257
   0.88868658  0.33311883  0.24945268
   0.16667791  0.83317443  0.25015154
   0.00007159  0.66689485  0.25140555
   0.05545407  0.83326416  0.25236669
   0.22206439  0.66660786  0.24861422
   0.50006443  0.83303415  0.24276074
   0.33346705  0.66648476  0.24528756
   0.38862880  0.83325164  0.24387116
   0.55536371  0.66675495  0.24205070
   0.83349360  0.83324061  0.24860056
   0.66689384  0.66653911  0.24369073
   0.72223125  0.83316607  0.24534955
   0.88878982  0.66654234  0.24968781
   0.53049430  0.42184569  0.46575807
grapheneN                               
           1
    12.848050   -0.004074   -0.001706
    -0.002343    7.394767    0.009117
    -0.001840    0.018466   14.893695
   C    Zn
  36   1
Direct configuration=    40
   0.16671821  0.16672366  0.24981289
   0.00016078 -0.00027590  0.25198797
   0.05539998  0.16634975  0.25140428
   0.22199734 -0.00006319  0.24826462
   0.50005096  0.16666907  0.24228170
   0.33327892 -0.00001652  0.24503490
   0.38861984  0.16669057  0.24392733
   0.55542830 -0.00008498  0.24278769
   0.83356108  0.16647038  0.24821490
   0.66686552 -0.00006377  0.24392817
   0.72214847  0.16660026  0.24512191
   0.88891209 -0.00021390  0.24981346
   0.16681101  0.49993617  0.24996447
   0.00014074  0.33308609  0.25099743
   0.05549760  0.50024775  0.25114756
   0.22209558  0.33328454  0.24862027
   0.50018081  0.49998723  0.24155562
   0.33342762  0.33329919  0.24533430
   0.38881066  0.49988052  0.24352400
   0.55542469  0.33324842  0.24165640
   0.83348694  0.49987885  0.24808359
   0.66682638  0.33323565  0.24328965
   0.72214109  0.49986637  0.24487793
   0.88874285  0.33324549  0.24945189
   0.16669419  0.83320647  0.24999973
   0.00010983  0.66683046  0.25136293
   0.05540359  0.83334895  0.25212919
   0.22207112  0.66669856  0.24864110
   0.50000277  0.83322458  0.24270117
   0.33345742  0.66667030  0.24522206
   0.38861105  0.83319990  0.24382133
   0.55543990  0.66660042  0.24206895
   0.83346702  0.83322435  0.24836761
   0.66691788  0.66662817  0.24364998
   0.72220558  0.83310426  0.24519603
   0.88881118  0.66659292  0.24967360
   0.53045112  0.42196896  0.46705338
grapheneN                               
           1
    12.848497   -0.004394   -0.002156
    -0.002528    7.394913    0.009298
    -0.002361    0.018831   14.892882
   C    Zn
  36   1
Direct configuration=    41
   0.16670418  0.16666396  0.24979568
   0.00017678 -0.00031265  0.25187470
   0.05538580  0.16637601  0.25137653
   0.22199169 -0.00004661  0.24816523
   0.50003362  0.16668419  0.24229766
   0.33330649 -0.00000712  0.24497637
   0.38859505  0.16664175  0.24391679
   0.55545740 -0.00015181  0.24276436
   0.83357473  0.16643826  0.24820515
   0.66687352 -0.00002883  0.24390343
   0.72214145  0.16649875  0.24509646
   0.88892930 -0.00021725  0.24972435
   0.16678102  0.49989560  0.24998967
   0.00015328  0.33298854  0.25101089
   0.05549468  0.50033638  0.25118061
   0.22210433  0.33334391  0.24864631
   0.50017691  0.49996052  0.24157658
   0.33340985  0.33328915  0.24538265
   0.38882259  0.49986234  0.24356504
   0.55542887  0.33328336  0.24168287
   0.83349164  0.49983719  0.24811259
   0.66680942  0.33325337  0.24332513
   0.72214008  0.49985758  0.24492681
   0.88876896  0.33330424  0.24945152
   0.16670173  0.83322134  0.24992930
   0.00012757  0.66680060  0.25134315
   0.05538017  0.83338828  0.25201900
   0.22207425  0.66674063  0.24865357
   0.49997416  0.83331291  0.24267353
   0.33345295  0.66675637  0.24519168
   0.38860282  0.83317591  0.24379822
   0.55547524  0.66652875  0.24207742
   0.83345468  0.83321681  0.24825954
   0.66692903  0.66666949  0.24363108
   0.72219367  0.83307560  0.24512481
   0.88882109  0.66661639  0.24966701
   0.53043114  0.42202608  0.46765432
grapheneN                               
           1
    12.846590   -0.003350   -0.003177
    -0.001927    7.394969    0.009717
    -0.003542    0.019673   14.894983
   C    Zn
  36   1
Direct configuration=    42
   0.16676352  0.16659299  0.24974832
   0.00013749 -0.00016849  0.25154781
   0.05537050  0.16652470  0.25131663
   0.22199932 -0.00001686  0.24795886
   0.50001851  0.16666360  0.24233817
   0.33331849 -0.00002694  0.24489503
   0.38858371  0.16650588  0.24388888
   0.55544633 -0.00017506  0.24269122
   0.83353295  0.16650108  0.24816539
   0.66688077 -0.00011675  0.24388026
   0.72221506  0.16642516  0.24504144
   0.88885791 -0.00021590  0.24956415
   0.16670132  0.50002453  0.25002243
   0.00019232  0.33323339  0.25104808
   0.05546712  0.50000987  0.25125120
   0.22209395  0.33331748  0.24867202
   0.50012085  0.49994396  0.24163095
   0.33333059  0.33327805  0.24547597
   0.38879435  0.49995942  0.24367357
   0.55546512  0.33319943  0.24174051
   0.83349753  0.49990703  0.24815501
   0.66683471  0.33317713  0.24341657
   0.72220219  0.49985817  0.24502520
   0.88886603  0.33317700  0.24943746
   0.16677391  0.83329931  0.24979227
   0.00015457  0.66664413  0.25133253
   0.05539582  0.83326931  0.25168886
   0.22212324  0.66670729  0.24863904
   0.50001807  0.83335620  0.24260067
   0.33335859  0.66676955  0.24513981
   0.38860387  0.83324963  0.24377969
   0.55553386  0.66661561  0.24211082
   0.83348704  0.83314315  0.24801946
   0.66688525  0.66671047  0.24358452
   0.72219526  0.83314578  0.24499859
   0.88877160  0.66661324  0.24962632
   0.53037839  0.42217745  0.46907230
grapheneN                               
           1
    12.845469   -0.002736   -0.003777
    -0.001574    7.395003    0.009963
    -0.004236    0.020167   14.896217
   C    Zn
  36   1
Direct configuration=    43
   0.16679839  0.16655129  0.24972050
   0.00011437 -0.00008377  0.25135578
   0.05536150  0.16661207  0.25128144
   0.22200379  0.00000063  0.24783763
   0.50000963  0.16665150  0.24236196
   0.33332553 -0.00003858  0.24484725
   0.38857705  0.16642606  0.24387249
   0.55543982 -0.00018871  0.24264826
   0.83350840  0.16653799  0.24814202
   0.66688503 -0.00016841  0.24386665
   0.72225831  0.16638192  0.24500913
   0.88881595 -0.00021509  0.24947005
   0.16665448  0.50010028  0.25004168
   0.00021526  0.33337724  0.25106993
   0.05545094  0.49981803  0.25129267
   0.22208786  0.33330196  0.24868713
   0.50008791  0.49993423  0.24166290
   0.33328402  0.33327153  0.24553078
   0.38877776  0.50001646  0.24373731
   0.55548643  0.33315012  0.24177438
   0.83350099  0.49994805  0.24817992
   0.66684958  0.33313233  0.24347029
   0.72223870  0.49985850  0.24508300
   0.88892307  0.33310224  0.24942920
   0.16681631  0.83334512  0.24971177
   0.00017045  0.66655220  0.25132630
   0.05540501  0.83319943  0.25149492
   0.22215203  0.66668770  0.24863051
   0.50004386  0.83338164  0.24255786
   0.33330315  0.66677731  0.24510934
   0.38860448  0.83329295  0.24376880
   0.55556830  0.66666663  0.24213044
   0.83350605  0.83309988  0.24787843
   0.66685952  0.66673455  0.24355716
   0.72219618  0.83318701  0.24492444
   0.88874253  0.66661139  0.24960242
   0.53034747  0.42226630  0.46990527
grapheneN                               
           1
    12.842377   -0.001992   -0.004505
    -0.001146    7.394679    0.010262
    -0.005078    0.020763   14.900457
   C    Zn
  36   1
Direct configuration=    44
   0.16677836  0.16675116  0.24965213
   0.00002594  0.00004676  0.25107645
   0.05545723  0.16660411  0.25120754
   0.22208727 -0.00008005  0.24775365
   0.50002602  0.16655334  0.24237865
   0.33325863 -0.00009036  0.24483006
   0.38862113  0.16659149  0.24386893
   0.55540478 -0.00003468  0.24259690
   0.83351872  0.16659878  0.24807967
   0.66686724 -0.00017528  0.24384555
   0.72226348  0.16656171  0.24500144
   0.88876125 -0.00022623  0.24935797
   0.16672012  0.50009715  0.25004907
   0.00017148  0.33342988  0.25110272
   0.05549512  0.49975612  0.25134064
   0.22200634  0.33324069  0.24868472
   0.50011567  0.50004401  0.24174122
   0.33333285  0.33331740  0.24556396
   0.38866362  0.49999620  0.24381364
   0.55546082  0.33303990  0.24183328
   0.83355114  0.49989393  0.24818916
   0.66696191  0.33305004  0.24352990
   0.72222442  0.49982933  0.24510481
   0.88886280  0.33309526  0.24942719
   0.16681572  0.83334641  0.24959664
   0.00009026  0.66645299  0.25130281
   0.05547847  0.83310001  0.25120502
   0.22206911  0.66663022  0.24855828
   0.50009955  0.83323286  0.24250670
   0.33333540  0.66668985  0.24512002
   0.38863226  0.83327882  0.24376048
   0.55546634  0.66673119  0.24214385
   0.83348871  0.83323223  0.24775237
   0.66690604  0.66667977  0.24354439
   0.72224174  0.83314308  0.24486240
   0.88881107  0.66647816  0.24952916
   0.53029906  0.42239376  0.47105862
grapheneN                               
           1
    12.842109   -0.001928   -0.004569
    -0.001109    7.394651    0.010288
    -0.005151    0.020814   14.900825
   C    Zn
  36   1
Direct configuration=    45
   0.16677662  0.16676852  0.24964619
   0.00001826  0.00005811  0.25105220
   0.05546555  0.16660342  0.25120113
   0.22209452 -0.00008706  0.24774636
   0.50002744  0.16654481  0.24238010
   0.33325282 -0.00009485  0.24482856
   0.38862496  0.16660586  0.24386862
   0.55540173 -0.00002130  0.24259244
   0.83351962  0.16660406  0.24807426
   0.66686570 -0.00017588  0.24384372
   0.72226393  0.16657732  0.24500077
   0.88875649 -0.00022719  0.24934823
   0.16672582  0.50009688  0.25004971
   0.00016768  0.33343445  0.25110557
   0.05549895  0.49975074  0.25134481
   0.22199926  0.33323537  0.24868451
   0.50011808  0.50005354  0.24174803
   0.33333710  0.33332139  0.24556684
   0.38865371  0.49999445  0.24382027
   0.55545860  0.33303033  0.24183839
   0.83355550  0.49988922  0.24818996
   0.66697167  0.33304289  0.24353508
   0.72222318  0.49982680  0.24510671
   0.88885757  0.33309466  0.24942702
   0.16681566  0.83334653  0.24958664
   0.00008330  0.66644437  0.25130077
   0.05548485  0.83309137  0.25117984
   0.22206191  0.66662523  0.24855201
   0.50010438  0.83321993  0.24250226
   0.33333821  0.66668225  0.24512095
   0.38863468  0.83327760  0.24375976
   0.55545748  0.66673680  0.24214501
   0.83348720  0.83324373  0.24774143
   0.66691008  0.66667501  0.24354328
   0.72224570  0.83313926  0.24485701
   0.88881702  0.66646658  0.24952280
   0.53029486  0.42240482  0.47115878
grapheneN                               
           1
    12.839571   -0.001842   -0.005292
    -0.001060    7.393949    0.010517
    -0.005987    0.021267   14.905188
   C    Zn
  36   1
Direct configuration=    46
   0.16677432  0.16683821  0.24954848
   0.00006447 -0.00006900  0.25081840
   0.05546176  0.16659763  0.25109011
   0.22211942 -0.00008590  0.24774449
   0.50002572  0.16657513  0.24237735
   0.33326550 -0.00005124  0.24484455
   0.38861522  0.16677290  0.24388746
   0.55543020 -0.00006054  0.24255450
   0.83353339  0.16664892  0.24799507
   0.66684031 -0.00002021  0.24380882
   0.72224792  0.16665330  0.24503274
   0.88873830 -0.00012869  0.24922137
   0.16678775  0.49995132  0.25003466
   0.00013822  0.33324947  0.25113456
   0.05554079  0.49991960  0.25137895
   0.22201173  0.33327079  0.24866297
   0.50010378  0.50004260  0.24186289
   0.33337478  0.33330805  0.24556149
   0.38865623  0.49992268  0.24387579
   0.55547007  0.33304427  0.24191330
   0.83355769  0.49978581  0.24816541
   0.66697774  0.33307843  0.24357022
   0.72222534  0.49979768  0.24507737
   0.88876763  0.33317785  0.24942900
   0.16678129  0.83324943  0.24945176
   0.00011033  0.66643532  0.25123652
   0.05541477  0.83316524  0.25090027
   0.22202956  0.66664882  0.24844637
   0.50009036  0.83321573  0.24246210
   0.33335019  0.66666400  0.24518021
   0.38866828  0.83312141  0.24375069
   0.55542798  0.66667944  0.24213758
   0.83349455  0.83325326  0.24768990
   0.66694052  0.66658960  0.24354580
   0.72224440  0.83305819  0.24483353
   0.88884445  0.66643821  0.24941833
   0.53024513  0.42254231  0.47232700
grapheneN                               
           1
    12.838154   -0.001793   -0.005695
    -0.001032    7.393557    0.010645
    -0.006454    0.021520   14.907624
   C    Zn
  36   1
Direct configuration=    47
   0.16677303  0.16687714  0.24949393
   0.00009027 -0.00013998  0.25068787
   0.05545964  0.16659440  0.25102813
   0.22213333 -0.00008525  0.24774344
   0.50002475  0.16659207  0.24237581
   0.33327258 -0.00002689  0.24485348
   0.38860978  0.16686620  0.24389797
   0.55544610 -0.00008246  0.24253331
   0.83354108  0.16667397  0.24795086
   0.66682612  0.00006674  0.24378933
   0.72223898  0.16669573  0.24505059
   0.88872814 -0.00007368  0.24915053
   0.16682234  0.49987002  0.25002626
   0.00012177  0.33314615  0.25115074
   0.05556416  0.50001390  0.25139801
   0.22201871  0.33329057  0.24865095
   0.50009579  0.50003649  0.24192702
   0.33339583  0.33330061  0.24555851
   0.38865764  0.49988259  0.24390679
   0.55547648  0.33305205  0.24195512
   0.83355892  0.49972805  0.24815171
   0.66698113  0.33309828  0.24358984
   0.72222654  0.49978141  0.24506098
   0.88871739  0.33322432  0.24943010
   0.16676209  0.83319520  0.24937646
   0.00012543  0.66643027  0.25120066
   0.05537561  0.83320650  0.25074418
   0.22201148  0.66666201  0.24838738
   0.50008253  0.83321338  0.24243968
   0.33335688  0.66665381  0.24521330
   0.38868705  0.83303418  0.24374562
   0.55541151  0.66664741  0.24213344
   0.83349865  0.83325858  0.24766113
   0.66695752  0.66654190  0.24354721
   0.72224367  0.83301291  0.24482042
   0.88885977  0.66642236  0.24936000
   0.53021739  0.42261906  0.47297922
grapheneN                               
           1
    12.837889   -0.001405   -0.006356
    -0.000809    7.392948    0.010855
    -0.007220    0.021938   14.909161
   C    Zn
  36   1
Direct configuration=    48
   0.16679976  0.16676714  0.24941555
   0.00011091 -0.00019110  0.25051024
   0.05539303  0.16656096  0.25090402
   0.22208724 -0.00002236  0.24776860
   0.50003921  0.16667796  0.24237069
   0.33335253 -0.00001613  0.24488951
   0.38860230  0.16682951  0.24391774
   0.55545267 -0.00011324  0.24250811
   0.83350206  0.16668184  0.24788560
   0.66685541  0.00002999  0.24375638
   0.72222964  0.16669362  0.24508186
   0.88878754  0.00000028  0.24902635
   0.16679414  0.49985734  0.24999115
   0.00012802  0.33314397  0.25116988
   0.05556563  0.49993557  0.25141038
   0.22211256  0.33327468  0.24861424
   0.50005837  0.49990633  0.24204508
   0.33335948  0.33326308  0.24553937
   0.38873811  0.49990371  0.24394643
   0.55549741  0.33312099  0.24203139
   0.83349800  0.49980110  0.24810646
   0.66690636  0.33316201  0.24360952
   0.72226432  0.49978669  0.24501595
   0.88875081  0.33318941  0.24942811
   0.16672593  0.83315294  0.24923777
   0.00018968  0.66652024  0.25109616
   0.05531919  0.83324922  0.25053497
   0.22205325  0.66667555  0.24829727
   0.50008272  0.83319095  0.24241165
   0.33333273  0.66664193  0.24527564
   0.38867008  0.83304226  0.24374447
   0.55547152  0.66660483  0.24212978
   0.83352354  0.83313507  0.24764596
   0.66692680  0.66649839  0.24354928
   0.72219790  0.83308300  0.24481916
   0.88881992  0.66649712  0.24926664
   0.53017135  0.42274515  0.47401863
grapheneN                               
           1
    12.837740   -0.001188   -0.006727
    -0.000684    7.392607    0.010972
    -0.007649    0.022173   14.910023
   C    Zn
  36   1
Direct configuration=    49
   0.16681473  0.16670549  0.24937164
   0.00012246 -0.00021975  0.25041072
   0.05535570  0.16654223  0.25083449
   0.22206142  0.00001289  0.24778269
   0.50004731  0.16672609  0.24236782
   0.33339733 -0.00001010  0.24490969
   0.38859811  0.16680895  0.24392881
   0.55545634 -0.00013049  0.24249400
   0.83348020  0.16668626  0.24784904
   0.66687182  0.00000940  0.24373792
   0.72222441  0.16669243  0.24509937
   0.88882082  0.00004173  0.24895678
   0.16677833  0.49985023  0.24997148
   0.00013153  0.33314276  0.25118061
   0.05556645  0.49989167  0.25141732
   0.22216515  0.33326577  0.24859368
   0.50003740  0.49983339  0.24211123
   0.33333912  0.33324206  0.24552864
   0.38878320  0.49991554  0.24396864
   0.55550914  0.33315961  0.24207412
   0.83346386  0.49984205  0.24808111
   0.66686445  0.33319772  0.24362055
   0.72228549  0.49978965  0.24499073
   0.88876953  0.33316985  0.24942699
   0.16670567  0.83312927  0.24916006
   0.00022567  0.66657066  0.25103761
   0.05528757  0.83327316  0.25041775
   0.22207665  0.66668315  0.24824678
   0.50008282  0.83317838  0.24239595
   0.33331920  0.66663527  0.24531056
   0.38866057  0.83304678  0.24374382
   0.55550515  0.66658097  0.24212773
   0.83353749  0.83306585  0.24763746
   0.66690959  0.66647401  0.24355045
   0.72217225  0.83312227  0.24481844
   0.88879758  0.66653902  0.24921433
   0.53014559  0.42281578  0.47460099
grapheneN                               
           1
    12.839590   -0.000391   -0.007222
    -0.000226    7.392643    0.011164
    -0.008225    0.022563   14.907805
   C    Zn
  36   1
Direct configuration=    50
   0.16679160  0.16662045  0.24933129
   0.00004899 -0.00007395  0.25027934
   0.05538524  0.16651473  0.25072128
   0.22206701 -0.00003669  0.24780014
   0.50007842  0.16671032  0.24237448
   0.33338698 -0.00007235  0.24496437
   0.38864586  0.16668797  0.24394329
   0.55543103 -0.00003164  0.24247996
   0.83346416  0.16665418  0.24781371
   0.66688170 -0.00012152  0.24372357
   0.72218574  0.16670660  0.24510457
   0.88885612 -0.00008613  0.24884876
   0.16675050  0.49990385  0.24991176
   0.00012928  0.33322368  0.25117260
   0.05555918  0.49978361  0.25139783
   0.22216708  0.33320589  0.24854582
   0.50007091  0.49981948  0.24220987
   0.33335838  0.33326076  0.24550634
   0.38878926  0.49995427  0.24400860
   0.55547888  0.33318550  0.24214312
   0.83346731  0.49991861  0.24801977
   0.66685713  0.33317047  0.24363048
   0.72226722  0.49984355  0.24495043
   0.88883032  0.33316869  0.24941036
   0.16669560  0.83320688  0.24904132
   0.00019646  0.66655373  0.25090330
   0.05536221  0.83320497  0.25029308
   0.22208403  0.66665359  0.24819213
   0.50010461  0.83307737  0.24238401
   0.33335094  0.66661675  0.24534381
   0.38864168  0.83317492  0.24376351
   0.55550367  0.66654496  0.24214327
   0.83351317  0.83311358  0.24763366
   0.66689452  0.66654802  0.24354263
   0.72217465  0.83316292  0.24483586
   0.88879428  0.66658964  0.24915261
   0.53010599  0.42292230  0.47544905
grapheneN                               
           1
    12.840705    0.000090   -0.007521
     0.000051    7.392664    0.011280
    -0.008572    0.022798   14.906468
   C    Zn
  36   1
Direct configuration=    51
   0.16677764  0.16656915  0.24930695
   0.00000468  0.00001400  0.25020008
   0.05540305  0.16649815  0.25065298
   0.22207039 -0.00006660  0.24781067
   0.50009718  0.16670081  0.24237850
   0.33338074 -0.00010990  0.24499736
   0.38867467  0.16661499  0.24395203
   0.55541576  0.00002800  0.24247149
   0.83345449  0.16663484  0.24779239
   0.66688766 -0.00020049  0.24371491
   0.72216242  0.16671516  0.24510771
   0.88887741 -0.00016325  0.24878360
   0.16673372  0.49993620  0.24987572
   0.00012793  0.33327249  0.25116777
   0.05555480  0.49971843  0.25138607
   0.22216824  0.33316978  0.24851694
   0.50009113  0.49981109  0.24226939
   0.33336999  0.33327204  0.24549289
   0.38879292  0.49997763  0.24403272
   0.55546063  0.33320112  0.24218475
   0.83346938  0.49996479  0.24798277
   0.66685272  0.33315404  0.24363648
   0.72225619  0.49987607  0.24492612
   0.88886698  0.33316799  0.24940033
   0.16668952  0.83325370  0.24896968
   0.00017883  0.66654352  0.25082226
   0.05540723  0.83316384  0.25021786
   0.22208848  0.66663576  0.24815915
   0.50011776  0.83301643  0.24237681
   0.33337008  0.66660557  0.24536386
   0.38863028  0.83325222  0.24377539
   0.55550277  0.66652323  0.24215264
   0.83349851  0.83314236  0.24763136
   0.66688543  0.66659267  0.24353792
   0.72217609  0.83318744  0.24484637
   0.88879229  0.66662019  0.24911538
   0.53008213  0.42298653  0.47596070
grapheneN                               
           1
    12.843167    0.000594   -0.007892
     0.000341    7.393239    0.011455
    -0.009006    0.023159   14.902453
   C    Zn
  36   1
Direct configuration=    52
   0.16676524  0.16653757  0.24928043
   0.00001636  0.00001949  0.25007295
   0.05542631  0.16653508  0.25054267
   0.22209583 -0.00014006  0.24780920
   0.50009640  0.16664233  0.24240233
   0.33332510 -0.00012683  0.24505746
   0.38870967  0.16655101  0.24396894
   0.55543168 -0.00003381  0.24246264
   0.83347983  0.16658183  0.24776849
   0.66683672 -0.00016317  0.24372312
   0.72215030  0.16664606  0.24509274
   0.88879644 -0.00021315  0.24868310
   0.16675876  0.49991738  0.24979769
   0.00016013  0.33325482  0.25113279
   0.05552866  0.49977958  0.25132957
   0.22211166  0.33316338  0.24845958
   0.50012517  0.49988609  0.24235520
   0.33342447  0.33323768  0.24547283
   0.38877928  0.49997420  0.24407001
   0.55545339  0.33318217  0.24225583
   0.83352090  0.49997308  0.24791155
   0.66686177  0.33315025  0.24364479
   0.72221234  0.49993883  0.24488847
   0.88884397  0.33320320  0.24936453
   0.16674132  0.83327621  0.24886358
   0.00014431  0.66644740  0.25067090
   0.05543889  0.83319326  0.25012620
   0.22207628  0.66661294  0.24811936
   0.50009416  0.83305591  0.24238249
   0.33340054  0.66664873  0.24537742
   0.38866600  0.83325239  0.24381846
   0.55548041  0.66652542  0.24219112
   0.83346755  0.83322912  0.24761703
   0.66689399  0.66666517  0.24352814
   0.72221386  0.83314166  0.24487204
   0.88879819  0.66664727  0.24905940
   0.53004424  0.42308750  0.47679691
grapheneN                               
           1
    12.845467    0.001065   -0.008238
     0.000612    7.393776    0.011618
    -0.009411    0.023495   14.898704
   C    Zn
  36   1
Direct configuration=    53
   0.16675365  0.16650809  0.24925567
   0.00002726  0.00002462  0.24995420
   0.05544803  0.16656957  0.25043962
   0.22211959 -0.00020866  0.24780784
   0.50009568  0.16658773  0.24242459
   0.33327314 -0.00014263  0.24511361
   0.38874236  0.16649126  0.24398473
   0.55544655 -0.00009153  0.24245437
   0.83350349  0.16653234  0.24774616
   0.66678914 -0.00012831  0.24373079
   0.72213899  0.16658153  0.24507876
   0.88872083 -0.00025974  0.24858922
   0.16678215  0.49989981  0.24972480
   0.00019019  0.33323832  0.25110010
   0.05550426  0.49983668  0.25127680
   0.22205884  0.33315741  0.24840600
   0.50015696  0.49995612  0.24243536
   0.33347534  0.33320558  0.24545409
   0.38876654  0.49997101  0.24410485
   0.55544663  0.33316447  0.24232224
   0.83356900  0.49998083  0.24784502
   0.66687021  0.33314671  0.24365255
   0.72217138  0.49999744  0.24485330
   0.88882249  0.33323608  0.24933109
   0.16678968  0.83329723  0.24876447
   0.00011207  0.66635765  0.25052950
   0.05546846  0.83322074  0.25004057
   0.22206488  0.66659162  0.24808219
   0.50007213  0.83309278  0.24238779
   0.33342898  0.66668904  0.24539008
   0.38869935  0.83325254  0.24385870
   0.55545952  0.66652746  0.24222707
   0.83343864  0.83331014  0.24760364
   0.66690198  0.66673286  0.24351901
   0.72224913  0.83309890  0.24489601
   0.88880369  0.66667257  0.24900711
   0.53000888  0.42318176  0.47757809
grapheneN                               
           1
    12.847509    0.000796   -0.008525
     0.000457    7.394574    0.011829
    -0.009749    0.023929   14.894731
   C    Zn
  36   1
Direct configuration=    54
   0.16678543  0.16651036  0.24922215
   0.00009502 -0.00013042  0.24980918
   0.05542292  0.16656601  0.25033585
   0.22210413 -0.00018472  0.24778267
   0.50009933  0.16650051  0.24247418
   0.33331243 -0.00013329  0.24517302
   0.38870221  0.16649392  0.24401027
   0.55543213 -0.00022974  0.24245215
   0.83349302  0.16654040  0.24771792
   0.66680412 -0.00007712  0.24376093
   0.72217090  0.16652820  0.24505213
   0.88866710 -0.00013173  0.24849601
   0.16680638  0.49987420  0.24962862
   0.00020525  0.33322764  0.25101741
   0.05549187  0.49990098  0.25115831
   0.22207505  0.33313501  0.24833773
   0.50014709  0.49998471  0.24251616
   0.33346560  0.33314429  0.24544352
   0.38877307  0.49994362  0.24414178
   0.55547840  0.33313857  0.24239448
   0.83355199  0.49996769  0.24776889
   0.66687446  0.33319660  0.24366158
   0.72217837  0.50000611  0.24482187
   0.88879548  0.33320528  0.24927278
   0.16682847  0.83318250  0.24868062
   0.00013186  0.66641258  0.25036798
   0.05541001  0.83327765  0.24994032
   0.22210438  0.66658659  0.24803536
   0.50006111  0.83320531  0.24241519
   0.33341739  0.66670082  0.24539233
   0.38870433  0.83319165  0.24393105
   0.55546893  0.66664203  0.24228786
   0.83343277  0.83327004  0.24756564
   0.66689902  0.66671564  0.24351373
   0.72221802  0.83315709  0.24492957
   0.88879407  0.66666716  0.24893385
   0.52996801  0.42329384  0.47852691
grapheneN                               
           1
    12.849114    0.000585   -0.008750
     0.000335    7.395201    0.011994
    -0.010014    0.024269   14.891609
   C    Zn
  36   1
Direct configuration=    55
   0.16681040  0.16651215  0.24919580
   0.00014826 -0.00025224  0.24969519
   0.05540319  0.16656322  0.25025428
   0.22209198 -0.00016590  0.24776289
   0.50010219  0.16643198  0.24251316
   0.33334331 -0.00012596  0.24521972
   0.38867065  0.16649601  0.24403034
   0.55542081 -0.00033835  0.24245040
   0.83348480  0.16654675  0.24769571
   0.66681588 -0.00003690  0.24378461
   0.72219598  0.16648629  0.24503119
   0.88862489 -0.00003113  0.24842273
   0.16682541  0.49985408  0.24955301
   0.00021708  0.33321925  0.25095240
   0.05548213  0.49995152  0.25106518
   0.22208779  0.33311740  0.24828408
   0.50013934  0.50000717  0.24257967
   0.33345795  0.33309613  0.24543521
   0.38877820  0.49992210  0.24417081
   0.55550336  0.33311822  0.24245126
   0.83353863  0.49995737  0.24770904
   0.66687779  0.33323581  0.24366868
   0.72218387  0.50001293  0.24479717
   0.88877426  0.33318108  0.24922694
   0.16685894  0.83309236  0.24861472
   0.00014740  0.66645575  0.25024100
   0.05536409  0.83332236  0.24986151
   0.22213541  0.66658264  0.24799855
   0.50005245  0.83329374  0.24243674
   0.33340828  0.66671008  0.24539410
   0.38870824  0.83314380  0.24398793
   0.55547632  0.66673205  0.24233566
   0.83342816  0.83323853  0.24753577
   0.66689669  0.66670210  0.24350958
   0.72219358  0.83320281  0.24495595
   0.88878650  0.66666292  0.24887627
   0.52993591  0.42338186  0.47927275
grapheneN                               
           1
    12.849870    0.000097   -0.008973
     0.000054    7.395652    0.012178
    -0.010274    0.024644   14.889827
   C    Zn
  36   1
Direct configuration=    56
   0.16681638  0.16653203  0.24914410
   0.00011580 -0.00023292  0.24955001
   0.05540313  0.16647873  0.25017064
   0.22207576 -0.00015426  0.24772096
   0.50011113  0.16639031  0.24258568
   0.33340781 -0.00017253  0.24526140
   0.38864626  0.16652401  0.24406673
   0.55539488 -0.00027077  0.24247017
   0.83344803  0.16661881  0.24765385
   0.66687458 -0.00009673  0.24382561
   0.72219968  0.16659084  0.24500676
   0.88869697  0.00000187  0.24834934
   0.16683006  0.49983658  0.24944986
   0.00017223  0.33323973  0.25082313
   0.05551796  0.49995299  0.25089644
   0.22214418  0.33311719  0.24822202
   0.50014073  0.49998334  0.24265744
   0.33340923  0.33311947  0.24543805
   0.38877759  0.49989479  0.24419773
   0.55550990  0.33309849  0.24251191
   0.83349541  0.49991373  0.24764119
   0.66691321  0.33322136  0.24367674
   0.72220955  0.49997383  0.24477490
   0.88877725  0.33317788  0.24915044
   0.16681720  0.83302665  0.24856595
   0.00015462  0.66659199  0.25010036
   0.05538042  0.83323184  0.24974289
   0.22217653  0.66654921  0.24794331
   0.50006077  0.83326139  0.24249402
   0.33341543  0.66661592  0.24539261
   0.38866674  0.83316602  0.24407169
   0.55548115  0.66680994  0.24241104
   0.83343431  0.83321016  0.24747566
   0.66688240  0.66667710  0.24352177
   0.72214500  0.83327577  0.24497718
   0.88877522  0.66662744  0.24877997
   0.52989264  0.42349781  0.48024844
grapheneN                               
           1
    12.850362   -0.000221   -0.009117
    -0.000129    7.395945    0.012298
    -0.010443    0.024888   14.888667
   C    Zn
  36   1
Direct configuration=    57
   0.16682026  0.16654497  0.24911044
   0.00009466 -0.00022035  0.24945549
   0.05540308  0.16642374  0.25011619
   0.22206520 -0.00014668  0.24769365
   0.50011694  0.16636318  0.24263290
   0.33344980 -0.00020285  0.24528855
   0.38863038  0.16654223  0.24409042
   0.55537800 -0.00022677  0.24248303
   0.83342410  0.16666573  0.24762659
   0.66691280 -0.00013568  0.24385230
   0.72220208  0.16665889  0.24499085
   0.88874389  0.00002336  0.24830156
   0.16683308  0.49982519  0.24938270
   0.00014303  0.33325306  0.25073897
   0.05554128  0.49995395  0.25078658
   0.22218089  0.33311705  0.24818161
   0.50014164  0.49996783  0.24270808
   0.33337751  0.33313467  0.24543989
   0.38877719  0.49987702  0.24421526
   0.55551416  0.33308564  0.24255140
   0.83346727  0.49988532  0.24759701
   0.66693627  0.33321195  0.24368198
   0.72222627  0.49994837  0.24476041
   0.88877920  0.33317581  0.24910063
   0.16679003  0.83298387  0.24853420
   0.00015932  0.66668068  0.25000878
   0.05539105  0.83317291  0.24966566
   0.22220330  0.66652745  0.24790734
   0.50006618  0.83324034  0.24253132
   0.33342009  0.66655462  0.24539164
   0.38863972  0.83318047  0.24412622
   0.55548430  0.66686064  0.24246013
   0.83343831  0.83319169  0.24743652
   0.66687309  0.66666082  0.24352971
   0.72211338  0.83332326  0.24499100
   0.88876787  0.66660435  0.24871727
   0.52986449  0.42357325  0.48088372
grapheneN                               
           1
    12.849146   -0.000264   -0.009331
    -0.000154    7.395707    0.012423
    -0.010688    0.025136   14.890556
   C    Zn
  36   1
Direct configuration=    58
   0.16680193  0.16653407  0.24903801
   0.00004962 -0.00010955  0.24934419
   0.05540598  0.16643498  0.25005394
   0.22209310 -0.00021313  0.24765468
   0.50008171  0.16650489  0.24270639
   0.33339591 -0.00021591  0.24530668
   0.38868631  0.16656669  0.24413016
   0.55542618 -0.00009758  0.24253872
   0.83344077  0.16670538  0.24757134
   0.66687413 -0.00008469  0.24388901
   0.72218675  0.16675314  0.24498378
   0.88878158 -0.00007295  0.24826009
   0.16684095  0.49981364  0.24928836
   0.00013268  0.33323872  0.25057912
   0.05555629  0.49991407  0.25060788
   0.22215786  0.33315866  0.24814084
   0.50015626  0.49991013  0.24276751
   0.33340008  0.33316994  0.24545194
   0.38879201  0.49984604  0.24422987
   0.55550689  0.33309867  0.24259733
   0.83347652  0.49985444  0.24754845
   0.66693071  0.33316784  0.24369005
   0.72221817  0.49994145  0.24475032
   0.88877472  0.33323793  0.24901509
   0.16676146  0.83303043  0.24852130
   0.00015182  0.66661014  0.24991731
   0.05543726  0.83312354  0.24954040
   0.22217411  0.66647107  0.24786169
   0.50004709  0.83316568  0.24262171
   0.33344855  0.66649581  0.24539532
   0.38865958  0.83315740  0.24417905
   0.55548208  0.66674287  0.24253231
   0.83345077  0.83324362  0.24736608
   0.66686479  0.66667450  0.24356800
   0.72214911  0.83323483  0.24499034
   0.88875313  0.66660024  0.24862146
   0.52982326  0.42367299  0.48171129
grapheneN                               
           1
    12.847983   -0.000306   -0.009535
    -0.000178    7.395480    0.012543
    -0.010923    0.025373   14.892364
   C    Zn
  36   1
Direct configuration=    59
   0.16678438  0.16652363  0.24896870
   0.00000652 -0.00000351  0.24923770
   0.05540875  0.16644575  0.24999437
   0.22211980 -0.00027672  0.24761739
   0.50004798  0.16664052  0.24277671
   0.33334433 -0.00022842  0.24532402
   0.38873984  0.16659011  0.24416820
   0.55547230  0.00002606  0.24259200
   0.83345672  0.16674334  0.24751847
   0.66683712 -0.00003590  0.24392413
   0.72217208  0.16684333  0.24497701
   0.88881766 -0.00016513  0.24822042
   0.16684848  0.49980258  0.24919809
   0.00012277  0.33322500  0.25042617
   0.05557065  0.49987592  0.25043690
   0.22213582  0.33319848  0.24810183
   0.50017026  0.49985492  0.24282437
   0.33342167  0.33320369  0.24546348
   0.38880619  0.49981640  0.24424385
   0.55549993  0.33311113  0.24264128
   0.83348538  0.49982489  0.24750199
   0.66692539  0.33312563  0.24369778
   0.72221041  0.49993481  0.24474066
   0.88877044  0.33329739  0.24893324
   0.16673410  0.83307498  0.24850895
   0.00014463  0.66654264  0.24982979
   0.05548147  0.83307629  0.24942054
   0.22214616  0.66641711  0.24781801
   0.50002882  0.83309422  0.24270819
   0.33347579  0.66643954  0.24539885
   0.38867859  0.83313532  0.24422960
   0.55547995  0.66663017  0.24260137
   0.83346269  0.83329332  0.24729868
   0.66685684  0.66668759  0.24360463
   0.72218330  0.83315019  0.24498972
   0.88873903  0.66659631  0.24852979
   0.52978383  0.42376841  0.48250315
grapheneN                               
           1
    12.845961   -0.000302   -0.009795
    -0.000176    7.395107    0.012651
    -0.011221    0.025584   14.895459
   C    Zn
  36   1
Direct configuration=    60
   0.16678879  0.16651844  0.24889071
   0.00003085 -0.00003909  0.24915059
   0.05540296  0.16652905  0.24992477
   0.22212637 -0.00028598  0.24758852
   0.50005622  0.16675225  0.24284758
   0.33331682 -0.00019797  0.24532651
   0.38872434  0.16660130  0.24421269
   0.55548200  0.00003976  0.24267710
   0.83348496  0.16671407  0.24746111
   0.66681646  0.00001054  0.24395562
   0.72218489  0.16679467  0.24498473
   0.88879348 -0.00014351  0.24818128
   0.16681901  0.49982474  0.24910306
   0.00014212  0.33323660  0.25026589
   0.05556040  0.49980660  0.25026685
   0.22212076  0.33314640  0.24806974
   0.50016636  0.49981927  0.24286871
   0.33344567  0.33318468  0.24547943
   0.38884497  0.49979303  0.24425417
   0.55550424  0.33313591  0.24268500
   0.83347347  0.49989131  0.24745355
   0.66688301  0.33317110  0.24370764
   0.72220408  0.49992414  0.24474016
   0.88878041  0.33326985  0.24884329
   0.16675533  0.83306605  0.24849530
   0.00013626  0.66643333  0.24974840
   0.05545052  0.83313001  0.24930853
   0.22213969  0.66642944  0.24778717
   0.50005662  0.83313150  0.24280375
   0.33346023  0.66645510  0.24540805
   0.38869603  0.83307006  0.24426222
   0.55547462  0.66653025  0.24266807
   0.83347134  0.83326603  0.24722741
   0.66687125  0.66668150  0.24365625
   0.72221300  0.83313030  0.24497995
   0.88874796  0.66659862  0.24843962
   0.52974466  0.42386064  0.48324658
grapheneN                               
           1
    12.840140   -0.000291   -0.010545
    -0.000170    7.394035    0.012962
    -0.012078    0.026191   14.904377
   C    Zn
  36   1
Direct configuration=    61
   0.16680147  0.16650350  0.24866613
   0.00010093 -0.00014157  0.24889972
   0.05538625  0.16676902  0.24972431
   0.22214528 -0.00031263  0.24750538
   0.50007994  0.16707413  0.24305169
   0.33323756 -0.00011028  0.24533367
   0.38867970  0.16663354  0.24434084
   0.55550992  0.00007920  0.24292221
   0.83356632  0.16662976  0.24729594
   0.66675693  0.00014433  0.24404632
   0.72222181  0.16665450  0.24500697
   0.88872382 -0.00008121  0.24806854
   0.16673411  0.49988858  0.24882940
   0.00019787  0.33327000  0.24980432
   0.05553088  0.49960693  0.24977713
   0.22207740  0.33299637  0.24797734
   0.50015511  0.49971658  0.24299640
   0.33351480  0.33312993  0.24552536
   0.38895669  0.49972570  0.24428388
   0.55551668  0.33320730  0.24281093
   0.83343914  0.50008263  0.24731404
   0.66676091  0.33330208  0.24373605
   0.72218584  0.49989340  0.24473871
   0.88880913  0.33319051  0.24858423
   0.16681646  0.83304033  0.24845600
   0.00011212  0.66611847  0.24951398
   0.05536135  0.83328477  0.24898595
   0.22212103  0.66646497  0.24769833
   0.50013671  0.83323886  0.24307894
   0.33341539  0.66649992  0.24543455
   0.38874626  0.83288208  0.24435615
   0.55545928  0.66624242  0.24286015
   0.83349623  0.83318744  0.24702217
   0.66691275  0.66666396  0.24380492
   0.72229856  0.83307298  0.24495182
   0.88877368  0.66660527  0.24817995
   0.52963185  0.42412625  0.48538758
grapheneN                               
           1
    12.842585   -0.000296   -0.010230
    -0.000172    7.394485    0.012831
    -0.011718    0.025936   14.900630
   C    Zn
  36   1
Direct configuration=    62
   0.16679615  0.16650977  0.24876042
   0.00007148 -0.00009852  0.24900504
   0.05539328  0.16666819  0.24980848
   0.22213733 -0.00030144  0.24754029
   0.50006997  0.16693889  0.24296600
   0.33327088 -0.00014713  0.24533066
   0.38869846  0.16662000  0.24428704
   0.55549818  0.00006263  0.24281930
   0.83353213  0.16666518  0.24736529
   0.66678195  0.00008812  0.24400824
   0.72220629  0.16671339  0.24499763
   0.88875310 -0.00010739  0.24811588
   0.16676980  0.49986175  0.24894430
   0.00017445  0.33325595  0.24999811
   0.05554330  0.49969081  0.24998274
   0.22209563  0.33305940  0.24801613
   0.50015984  0.49975973  0.24294279
   0.33348574  0.33315294  0.24550607
   0.38890973  0.49975399  0.24427140
   0.55551145  0.33317731  0.24275806
   0.83345357  0.50000224  0.24737262
   0.66681222  0.33324704  0.24372413
   0.72219350  0.49990632  0.24473932
   0.88879706  0.33322384  0.24869300
   0.16679077  0.83305114  0.24847250
   0.00012227  0.66625075  0.24961240
   0.05539884  0.83321973  0.24912139
   0.22212888  0.66645004  0.24773563
   0.50010304  0.83319376  0.24296340
   0.33343423  0.66648109  0.24542342
   0.38872514  0.83296107  0.24431671
   0.55546572  0.66636337  0.24277950
   0.83348577  0.83322045  0.24710834
   0.66689530  0.66667133  0.24374250
   0.72226260  0.83309706  0.24496363
   0.88876287  0.66660246  0.24828897
   0.52967920  0.42401472  0.48448867
grapheneN                               
           1
    12.840972   -0.000640   -0.010589
    -0.000371    7.394136    0.012984
    -0.012132    0.026239   14.903208
   C    Zn
  36   1
Direct configuration=    63
   0.16679143  0.16653191  0.24867253
   0.00008307 -0.00009309  0.24892012
   0.05540145  0.16664647  0.24970006
   0.22212586 -0.00026589  0.24751583
   0.50009680  0.16689261  0.24304227
   0.33331049 -0.00014955  0.24532821
   0.38866175  0.16660849  0.24433715
   0.55546300  0.00005257  0.24294339
   0.83353509  0.16664865  0.24729938
   0.66682249  0.00005267  0.24404437
   0.72221191  0.16667506  0.24501207
   0.88875517 -0.00008338  0.24805790
   0.16675142  0.49983631  0.24883388
   0.00016720  0.33325388  0.24981625
   0.05553833  0.49967074  0.24979177
   0.22211840  0.33301048  0.24797200
   0.50014216  0.49978734  0.24298436
   0.33346138  0.33314634  0.24553028
   0.38890545  0.49975313  0.24429096
   0.55550948  0.33318394  0.24281277
   0.83343140  0.50002697  0.24730486
   0.66682043  0.33326448  0.24374419
   0.72219550  0.49990691  0.24474999
   0.88880932  0.33318955  0.24857334
   0.16679928  0.83303170  0.24843667
   0.00012914  0.66626661  0.24950380
   0.05535963  0.83316821  0.24901981
   0.22213106  0.66648533  0.24771037
   0.50015688  0.83321206  0.24307623
   0.33343233  0.66649787  0.24543969
   0.38871952  0.83296619  0.24434636
   0.55547458  0.66642049  0.24286421
   0.83349069  0.83318927  0.24702685
   0.66690233  0.66665236  0.24380814
   0.72224156  0.83314150  0.24495073
   0.88878862  0.66658299  0.24818911
   0.52963549  0.42411881  0.48532007
grapheneN                               
           1
    12.839208   -0.001016   -0.010983
    -0.000588    7.393753    0.013151
    -0.012585    0.026570   14.906030
   C    Zn
  36   1
Direct configuration=    64
   0.16678627  0.16655614  0.24857637
   0.00009576 -0.00008713  0.24882719
   0.05541040  0.16662270  0.24958144
   0.22211331 -0.00022698  0.24748908
   0.50012616  0.16684195  0.24312573
   0.33335385 -0.00015220  0.24532553
   0.38862157  0.16659589  0.24439198
   0.55542450  0.00004156  0.24307917
   0.83353832  0.16663056  0.24722727
   0.66686687  0.00001388  0.24408389
   0.72221806  0.16663312  0.24502786
   0.88875743 -0.00005710  0.24799447
   0.16673130  0.49980848  0.24871307
   0.00015925  0.33325162  0.24961727
   0.05553289  0.49964878  0.24958281
   0.22214333  0.33295694  0.24792372
   0.50012282  0.49981755  0.24302984
   0.33343472  0.33313913  0.24555677
   0.38890077  0.49975218  0.24431237
   0.55550733  0.33319120  0.24287264
   0.83340714  0.50005403  0.24723071
   0.66682942  0.33328356  0.24376615
   0.72219768  0.49990756  0.24476166
   0.88882273  0.33315204  0.24844242
   0.16680860  0.83301042  0.24839746
   0.00013667  0.66628397  0.24938497
   0.05531672  0.83311182  0.24890866
   0.22213344  0.66652396  0.24768273
   0.50021581  0.83323210  0.24319969
   0.33343025  0.66651623  0.24545750
   0.38871336  0.83297178  0.24437880
   0.55548429  0.66648299  0.24295690
   0.83349607  0.83315515  0.24693769
   0.66691003  0.66663159  0.24387996
   0.72221853  0.83319013  0.24493662
   0.88881680  0.66656168  0.24807984
   0.52958768  0.42423268  0.48622975
grapheneN                               
           1
    12.835679   -0.001770   -0.011769
    -0.001022    7.392988    0.013485
    -0.013491    0.027231   14.911674
   C    Zn
  36   1
Direct configuration=    65
   0.16677593  0.16660461  0.24838407
   0.00012112 -0.00007521  0.24864138
   0.05542828  0.16657519  0.24934425
   0.22208820 -0.00014917  0.24743557
   0.50018491  0.16674062  0.24329262
   0.33344059 -0.00015749  0.24532016
   0.38854121  0.16657068  0.24450162
   0.55534749  0.00001951  0.24335067
   0.83354477  0.16659438  0.24708309
   0.66695564 -0.00006370  0.24416294
   0.72223035  0.16654921  0.24505946
   0.88876196 -0.00000453  0.24786762
   0.16669105  0.49975281  0.24847148
   0.00014334  0.33324712  0.24921937
   0.05552198  0.49960489  0.24916498
   0.22219318  0.33284986  0.24782717
   0.50008413  0.49987797  0.24312079
   0.33338140  0.33312468  0.24560973
   0.38889140  0.49975029  0.24435517
   0.55550302  0.33320571  0.24299234
   0.83335860  0.50010817  0.24708245
   0.66684739  0.33332173  0.24381005
   0.72220204  0.49990887  0.24478500
   0.88884955  0.33307702  0.24818064
   0.16682724  0.83296787  0.24831906
   0.00015170  0.66631871  0.24914736
   0.05523087  0.83299904  0.24868640
   0.22213822  0.66660123  0.24762747
   0.50033370  0.83327216  0.24344656
   0.33342609  0.66655295  0.24549310
   0.38870105  0.83298298  0.24444368
   0.55550370  0.66660801  0.24314225
   0.83350682  0.83308692  0.24675941
   0.66692543  0.66659004  0.24402359
   0.72217248  0.83328741  0.24490840
   0.88887316  0.66651908  0.24786134
   0.52949211  0.42446036  0.48804877
grapheneN                               
           1
    12.837515   -0.001378   -0.011360
    -0.000796    7.393386    0.013311
    -0.013020    0.026887   14.908736
   C    Zn
  36   1
Direct configuration=    66
   0.16678132  0.16657937  0.24848411
   0.00010792 -0.00008143  0.24873804
   0.05541898  0.16659991  0.24946764
   0.22210127 -0.00018967  0.24746341
   0.50015432  0.16679337  0.24320580
   0.33339544 -0.00015474  0.24532295
   0.38858304  0.16658381  0.24444459
   0.55538757  0.00003100  0.24320943
   0.83354142  0.16661320  0.24715810
   0.66690943 -0.00002332  0.24412181
   0.72222395  0.16659288  0.24504302
   0.88875960 -0.00003190  0.24793361
   0.16671201  0.49978177  0.24859716
   0.00015164  0.33324945  0.24942637
   0.05552768  0.49962772  0.24938235
   0.22216723  0.33290559  0.24787739
   0.50010426  0.49984653  0.24307348
   0.33340916  0.33313221  0.24558218
   0.38889628  0.49975128  0.24433290
   0.55550526  0.33319817  0.24293007
   0.83338388  0.50007999  0.24715958
   0.66683803  0.33330187  0.24378721
   0.72219977  0.49990819  0.24477286
   0.88883560  0.33311605  0.24831682
   0.16681754  0.83299001  0.24835984
   0.00014388  0.66630062  0.24927097
   0.05527557  0.83305773  0.24880202
   0.22213573  0.66656101  0.24765622
   0.50027232  0.83325132  0.24331813
   0.33342825  0.66653384  0.24547458
   0.38870746  0.83297716  0.24440993
   0.55549359  0.66654295  0.24304583
   0.83350123  0.83312242  0.24685216
   0.66691741  0.66661167  0.24394887
   0.72219645  0.83323678  0.24492308
   0.88884383  0.66654124  0.24797501
   0.52954179  0.42434195  0.48710248
grapheneN                               
           1
    12.837588   -0.001799   -0.011789
    -0.001039    7.393094    0.013487
    -0.013518    0.027240   14.909242
   C    Zn
  36   1
Direct configuration=    67
   0.16678248  0.16657538  0.24839640
   0.00008562 -0.00005942  0.24866746
   0.05542897  0.16652627  0.24932307
   0.22209854 -0.00017833  0.24743570
   0.50013025  0.16670186  0.24328921
   0.33341816 -0.00018867  0.24532451
   0.38860888  0.16657240  0.24449643
   0.55541306  0.00001480  0.24335398
   0.83352442  0.16663137  0.24709528
   0.66691382 -0.00004785  0.24416076
   0.72221880  0.16662615  0.24505664
   0.88878492 -0.00007535  0.24784598
   0.16674139  0.49973909  0.24848039
   0.00013849  0.33319847  0.24923575
   0.05552775  0.49967181  0.24918626
   0.22215743  0.33295988  0.24781650
   0.50010376  0.49991968  0.24311676
   0.33339189  0.33312860  0.24561033
   0.38884394  0.49976839  0.24436386
   0.55550323  0.33318120  0.24299479
   0.83341138  0.50000355  0.24707401
   0.66688231  0.33324403  0.24382372
   0.72220102  0.49992456  0.24479298
   0.88881439  0.33314820  0.24817547
   0.16678353  0.83302614  0.24829915
   0.00015781  0.66634942  0.24912317
   0.05529291  0.83298903  0.24872087
   0.22213182  0.66653018  0.24763017
   0.50025337  0.83324017  0.24343603
   0.33344636  0.66654415  0.24549582
   0.38873385  0.83302216  0.24444293
   0.55551624  0.66663816  0.24314402
   0.83350668  0.83313976  0.24677622
   0.66691028  0.66663560  0.24401757
   0.72218390  0.83321234  0.24491429
   0.88883462  0.66651488  0.24786822
   0.52949386  0.42445194  0.48798532
grapheneN                               
           1
    12.837806   -0.003052   -0.013065
    -0.001761    7.392225    0.014011
    -0.015002    0.028291   14.910749
   C    Zn
  36   1
Direct configuration=    68
   0.16678595  0.16656350  0.24813536
   0.00001922  0.00000611  0.24845739
   0.05545868  0.16630711  0.24889279
   0.22209042 -0.00014459  0.24735324
   0.50005862  0.16642947  0.24353745
   0.33348579 -0.00028965  0.24532915
   0.38868581  0.16653843  0.24465073
   0.55548894 -0.00003343  0.24378421
   0.83347383  0.16668544  0.24690833
   0.66692689 -0.00012086  0.24427669
   0.72220347  0.16672515  0.24509716
   0.88886027 -0.00020466  0.24758517
   0.16682880  0.49961208  0.24813287
   0.00009931  0.33304677  0.24866841
   0.05552795  0.49980306  0.24860266
   0.22212826  0.33312148  0.24763526
   0.50010226  0.50013741  0.24324557
   0.33334049  0.33311786  0.24569411
   0.38868817  0.49981933  0.24445598
   0.55549720  0.33313069  0.24318742
   0.83349322  0.49977606  0.24681933
   0.66701408  0.33307189  0.24393240
   0.72220475  0.49997328  0.24485286
   0.88875123  0.33324390  0.24775478
   0.16668230  0.83313367  0.24811850
   0.00019926  0.66649469  0.24868328
   0.05534449  0.83278454  0.24847933
   0.22212016  0.66643840  0.24755262
   0.50019697  0.83320696  0.24378691
   0.33350026  0.66657485  0.24555906
   0.38881239  0.83315611  0.24454114
   0.55558369  0.66692154  0.24343627
   0.83352288  0.83319136  0.24655021
   0.66688905  0.66670680  0.24422205
   0.72214653  0.83313959  0.24488811
   0.88880718  0.66643644  0.24755039
   0.52935133  0.42477921  0.49061285
grapheneN                               
           1
    12.837763   -0.002807   -0.012815
    -0.001620    7.392395    0.013908
    -0.014712    0.028086   14.910455
   C    Zn
  36   1
Direct configuration=    69
   0.16678528  0.16656581  0.24818637
   0.00003220 -0.00000670  0.24849844
   0.05545289  0.16634994  0.24897688
   0.22209201 -0.00015119  0.24736935
   0.50007262  0.16648273  0.24348893
   0.33347258 -0.00026992  0.24532824
   0.38867077  0.16654507  0.24462057
   0.55547410 -0.00002399  0.24370013
   0.83348372  0.16667487  0.24694487
   0.66692434 -0.00010658  0.24425403
   0.72220647  0.16670580  0.24508924
   0.88884555 -0.00017939  0.24763614
   0.16681173  0.49963690  0.24820079
   0.00010699  0.33307641  0.24877929
   0.05552792  0.49977738  0.24871672
   0.22213396  0.33308989  0.24767068
   0.50010255  0.50009485  0.24322040
   0.33335054  0.33311997  0.24567774
   0.38871861  0.49980938  0.24443798
   0.55549838  0.33314057  0.24314977
   0.83347723  0.49982052  0.24686910
   0.66698832  0.33310554  0.24391115
   0.72220402  0.49996376  0.24484116
   0.88876358  0.33322518  0.24783700
   0.16670209  0.83311264  0.24815380
   0.00019117  0.66646628  0.24876925
   0.05533442  0.83282451  0.24852653
   0.22212244  0.66645634  0.24756778
   0.50020798  0.83321346  0.24371833
   0.33348973  0.66656885  0.24554670
   0.38879703  0.83312992  0.24452195
   0.55557050  0.66686615  0.24337915
   0.83351971  0.83318126  0.24659438
   0.66689320  0.66669289  0.24418208
   0.72215384  0.83315381  0.24489323
   0.88881255  0.66645176  0.24761251
   0.52937913  0.42471531  0.49009933
grapheneN                               
           1
    12.840124   -0.002837   -0.013511
    -0.001638    7.392364    0.014162
    -0.015525    0.028603   14.907781
   C    Zn
  36   1
Direct configuration=    70
   0.16680113  0.16653507  0.24807438
   0.00005637 -0.00015213  0.24841418
   0.05543355  0.16633325  0.24874691
   0.22211553 -0.00018172  0.24731663
   0.50005796  0.16648591  0.24361236
   0.33344091 -0.00026585  0.24534597
   0.38871533  0.16651840  0.24468879
   0.55552839 -0.00010289  0.24388724
   0.83347078  0.16667219  0.24685894
   0.66689213 -0.00008883  0.24431827
   0.72222911  0.16666891  0.24509904
   0.88883224 -0.00017790  0.24748538
   0.16683338  0.49968957  0.24804502
   0.00012534  0.33306420  0.24851563
   0.05553493  0.49976509  0.24846773
   0.22211188  0.33310091  0.24757227
   0.50012829  0.50012454  0.24329297
   0.33336706  0.33311736  0.24571429
   0.38869587  0.49984587  0.24450307
   0.55548204  0.33311847  0.24323738
   0.83350495  0.49978305  0.24673142
   0.66697802  0.33310509  0.24398894
   0.72221380  0.49994359  0.24487636
   0.88874628  0.33319763  0.24762498
   0.16668173  0.83311394  0.24805703
   0.00016641  0.66643849  0.24852427
   0.05537381  0.83295322  0.24843757
   0.22213005  0.66644881  0.24751780
   0.50015230  0.83324904  0.24386770
   0.33347240  0.66661444  0.24557904
   0.38882973  0.83314185  0.24458125
   0.55555858  0.66688333  0.24351846
   0.83351829  0.83315595  0.24651207
   0.66689646  0.66673050  0.24427103
   0.72219383  0.83312308  0.24489746
   0.88878993  0.66646170  0.24746313
   0.52931131  0.42486588  0.49132499
grapheneN                               
           1
    12.842541   -0.002867   -0.014223
    -0.001657    7.392332    0.014423
    -0.016358    0.029133   14.905043
   C    Zn
  36   1
Direct configuration=    71
   0.16681736  0.16650360  0.24795968
   0.00008112 -0.00030105  0.24832789
   0.05541373  0.16631618  0.24851136
   0.22213961 -0.00021298  0.24726262
   0.50004297  0.16648916  0.24373878
   0.33340849 -0.00026169  0.24536413
   0.38876096  0.16649108  0.24475867
   0.55558399 -0.00018371  0.24407889
   0.83345752  0.16666946  0.24677093
   0.66685915 -0.00007065  0.24438407
   0.72225230  0.16663113  0.24510908
   0.88881860 -0.00017637  0.24733098
   0.16685555  0.49974352  0.24788549
   0.00014412  0.33305172  0.24824558
   0.05554208  0.49975251  0.24821271
   0.22208927  0.33311221  0.24747148
   0.50015465  0.50015494  0.24336731
   0.33338398  0.33311469  0.24575174
   0.38867259  0.49988324  0.24456974
   0.55546531  0.33309584  0.24332711
   0.83353332  0.49974468  0.24659041
   0.66696747  0.33310462  0.24406862
   0.72222382  0.49992293  0.24491241
   0.88872855  0.33316942  0.24740782
   0.16666087  0.83311528  0.24795791
   0.00014105  0.66641005  0.24827336
   0.05541414  0.83308502  0.24834646
   0.22213785  0.66644110  0.24746661
   0.50009530  0.83328546  0.24402069
   0.33345466  0.66666112  0.24561216
   0.38886320  0.83315405  0.24464199
   0.55554638  0.66690091  0.24366114
   0.83351682  0.83313004  0.24642777
   0.66689982  0.66676901  0.24436213
   0.72223478  0.83309161  0.24490181
   0.88876675  0.66647188  0.24731013
   0.52924196  0.42501998  0.49258035
grapheneN                               
           1
    12.843648   -0.002881   -0.014550
    -0.001665    7.392317    0.014542
    -0.016739    0.029376   14.903790
   C    Zn
  36   1
Direct configuration=    72
   0.16682478  0.16648918  0.24790713
   0.00009245 -0.00036925  0.24828835
   0.05540465  0.16630837  0.24840345
   0.22215064 -0.00022730  0.24723789
   0.50003611  0.16649064  0.24379669
   0.33339365 -0.00025979  0.24537245
   0.38878186  0.16647856  0.24479068
   0.55560946 -0.00022073  0.24416670
   0.83345144  0.16666821  0.24673061
   0.66684405 -0.00006233  0.24441421
   0.72226292  0.16661382  0.24511368
   0.88881235 -0.00017566  0.24726023
   0.16686569  0.49976823  0.24781240
   0.00015272  0.33304601  0.24812186
   0.05554535  0.49974676  0.24809588
   0.22207891  0.33311738  0.24742530
   0.50016673  0.50016886  0.24340136
   0.33339173  0.33311346  0.24576890
   0.38866194  0.49990035  0.24460029
   0.55545766  0.33308546  0.24336822
   0.83354630  0.49972712  0.24652581
   0.66696264  0.33310441  0.24410512
   0.72222841  0.49991347  0.24492892
   0.88872043  0.33315651  0.24730833
   0.16665132  0.83311590  0.24791250
   0.00012943  0.66639704  0.24815841
   0.05543261  0.83314540  0.24830472
   0.22214142  0.66643757  0.24744316
   0.50006920  0.83330214  0.24409078
   0.33344654  0.66668250  0.24562733
   0.38887854  0.83315964  0.24466982
   0.55554080  0.66690896  0.24372650
   0.83351615  0.83311817  0.24638915
   0.66690135  0.66678665  0.24440386
   0.72225354  0.83307719  0.24490380
   0.88875613  0.66647655  0.24724004
   0.52921023  0.42509053  0.49315547
grapheneN                               
           1
    12.846859   -0.002322   -0.015343
    -0.001344    7.393172    0.014828
    -0.017669    0.029966   14.898346
   C    Zn
  36   1
Direct configuration=    73
   0.16680457  0.16646921  0.24779172
   0.00009548 -0.00036597  0.24817449
   0.05541306  0.16631221  0.24814037
   0.22214578 -0.00030341  0.24716543
   0.50012589  0.16654491  0.24395024
   0.33339532 -0.00022175  0.24541871
   0.38873763  0.16646931  0.24485821
   0.55554849 -0.00022251  0.24431128
   0.83347579  0.16658314  0.24661945
   0.66689623 -0.00012489  0.24450876
   0.72225288  0.16656209  0.24511907
   0.88877505 -0.00018448  0.24708229
   0.16683879  0.49985328  0.24765216
   0.00015946  0.33307456  0.24782683
   0.05552949  0.49970855  0.24784459
   0.22210553  0.33304623  0.24730960
   0.50015061  0.50006461  0.24351295
   0.33343260  0.33313983  0.24579486
   0.38874959  0.49992781  0.24468928
   0.55544709  0.33312253  0.24347265
   0.83350255  0.49979972  0.24635726
   0.66688338  0.33317606  0.24422190
   0.72222974  0.49985905  0.24496902
   0.88879702  0.33305995  0.24706715
   0.16675168  0.83308666  0.24780475
   0.00011487  0.66640651  0.24787534
   0.05543057  0.83315316  0.24821428
   0.22214408  0.66655074  0.24736676
   0.50012252  0.83331781  0.24423550
   0.33341202  0.66671607  0.24566530
   0.38877829  0.83315869  0.24476591
   0.55548793  0.66681945  0.24387723
   0.83350821  0.83309750  0.24631885
   0.66691358  0.66674439  0.24449743
   0.72228677  0.83314346  0.24493932
   0.88879167  0.66648580  0.24706031
   0.52913589  0.42524972  0.49449074
grapheneN                               
           1
    12.849669   -0.001832   -0.016038
    -0.001063    7.393921    0.015079
    -0.018483    0.030482   14.893584
   C    Zn
  36   1
Direct configuration=    74
   0.16678689  0.16645175  0.24769071
   0.00009811 -0.00036309  0.24807483
   0.05542041  0.16631559  0.24791012
   0.22214153 -0.00036999  0.24710202
   0.50020444  0.16659237  0.24408463
   0.33339678 -0.00018847  0.24545920
   0.38869896  0.16646122  0.24491731
   0.55549517 -0.00022407  0.24443783
   0.83349708  0.16650872  0.24652216
   0.66694189 -0.00017963  0.24459152
   0.72224411  0.16651684  0.24512378
   0.88874242 -0.00019218  0.24692654
   0.16681524  0.49992770  0.24751191
   0.00016534  0.33309955  0.24756861
   0.05551561  0.49967514  0.24762466
   0.22212881  0.33298400  0.24720833
   0.50013653  0.49997340  0.24361062
   0.33346835  0.33316290  0.24581759
   0.38882627  0.49995181  0.24476717
   0.55543785  0.33315496  0.24356405
   0.83346426  0.49986326  0.24620974
   0.66681406  0.33323875  0.24432410
   0.72223091  0.49981144  0.24500411
   0.88886400  0.33297548  0.24685607
   0.16683945  0.83306109  0.24771045
   0.00010212  0.66641482  0.24762758
   0.05542879  0.83315994  0.24813513
   0.22214639  0.66664975  0.24729989
   0.50016917  0.83333150  0.24436217
   0.33338182  0.66674543  0.24569853
   0.38869062  0.83315785  0.24485001
   0.55544170  0.66674113  0.24400915
   0.83350125  0.83307943  0.24625733
   0.66692428  0.66670742  0.24457932
   0.72231585  0.83320142  0.24497041
   0.88882273  0.66649391  0.24690301
   0.52907094  0.42538890  0.49565941
grapheneN                               
           1
    12.851452   -0.001245   -0.016926
    -0.000726    7.395318    0.015352
    -0.019519    0.031047   14.888708
   C    Zn
  36   1
Direct configuration=    75
   0.16678547  0.16641105  0.24755544
   0.00007184 -0.00018990  0.24790963
   0.05545586  0.16637020  0.24766718
   0.22211704 -0.00032781  0.24701747
   0.50020181  0.16661206  0.24424467
   0.33339472 -0.00014946  0.24553221
   0.38870873  0.16653611  0.24499195
   0.55548914 -0.00013373  0.24451925
   0.83352467  0.16648462  0.24636959
   0.66697444 -0.00018388  0.24469938
   0.72217459  0.16657665  0.24514011
   0.88875133 -0.00030252  0.24675631
   0.16680078  0.49988773  0.24735103
   0.00019396  0.33305192  0.24725556
   0.05548427  0.49972325  0.24737944
   0.22215827  0.33301875  0.24709526
   0.50009543  0.49989551  0.24376545
   0.33350396  0.33321957  0.24582492
   0.38886782  0.49994534  0.24486834
   0.55544939  0.33318469  0.24370665
   0.83348011  0.49982666  0.24603457
   0.66680509  0.33318772  0.24446547
   0.72217425  0.49982077  0.24504025
   0.88887038  0.33299880  0.24662197
   0.16689593  0.83310084  0.24760610
   0.00016677  0.66646897  0.24735212
   0.05542642  0.83297578  0.24801979
   0.22214277  0.66663837  0.24718928
   0.50015306  0.83322698  0.24449163
   0.33341708  0.66668641  0.24574414
   0.38864024  0.83316673  0.24496523
   0.55545292  0.66662264  0.24415535
   0.83354045  0.83313951  0.24619733
   0.66690514  0.66664522  0.24467318
   0.72227639  0.83313343  0.24505233
   0.88882388  0.66646944  0.24669316
   0.52899571  0.42554160  0.49701827
grapheneN                               
           1
    12.852008   -0.001062   -0.017202
    -0.000621    7.395753    0.015437
    -0.019842    0.031223   14.887190
   C    Zn
  36   1
Direct configuration=    76
   0.16678503  0.16639838  0.24751331
   0.00006365 -0.00013598  0.24785817
   0.05546689  0.16638720  0.24759150
   0.22210942 -0.00031467  0.24699114
   0.50020100  0.16661818  0.24429452
   0.33339409 -0.00013732  0.24555495
   0.38871177  0.16655942  0.24501520
   0.55548727 -0.00010561  0.24454461
   0.83353326  0.16647712  0.24632207
   0.66698458 -0.00018521  0.24473298
   0.72215294  0.16659527  0.24514519
   0.88875410 -0.00033687  0.24670328
   0.16679628  0.49987529  0.24730092
   0.00020286  0.33303710  0.24715806
   0.05547450  0.49973823  0.24730305
   0.22216744  0.33302958  0.24706004
   0.50008263  0.49987126  0.24381368
   0.33351504  0.33323722  0.24582720
   0.38888076  0.49994332  0.24489985
   0.55545298  0.33319395  0.24375106
   0.83348504  0.49981527  0.24598001
   0.66680230  0.33317183  0.24450950
   0.72215661  0.49982368  0.24505151
   0.88887236  0.33300607  0.24654905
   0.16691351  0.83311322  0.24757360
   0.00018690  0.66648583  0.24726631
   0.05542568  0.83291845  0.24798387
   0.22214163  0.66663483  0.24715483
   0.50014805  0.83319444  0.24453196
   0.33342806  0.66666803  0.24575835
   0.38862456  0.83316949  0.24500112
   0.55545642  0.66658574  0.24420089
   0.83355266  0.83315822  0.24617864
   0.66689918  0.66662585  0.24470242
   0.72226411  0.83311226  0.24507785
   0.88882423  0.66646183  0.24662779
   0.52897232  0.42558910  0.49744153
grapheneN                               
           1
    12.851216   -0.000709   -0.017862
    -0.000417    7.396580    0.015647
    -0.020605    0.031650   14.886448
   C    Zn
  36   1
Direct configuration=    77
   0.16685031  0.16647306  0.24739303
   0.00010337 -0.00018078  0.24769185
   0.05547651  0.16644924  0.24744522
   0.22211451 -0.00016164  0.24693053
   0.50012665  0.16663481  0.24439757
   0.33338195 -0.00008356  0.24562795
   0.38876662  0.16664436  0.24507573
   0.55553359 -0.00011944  0.24455629
   0.83349948  0.16655536  0.24618247
   0.66691257 -0.00014673  0.24480604
   0.72216537  0.16666153  0.24517987
   0.88881505 -0.00027238  0.24660368
   0.16681098  0.49977689  0.24718735
   0.00022277  0.33304638  0.24694105
   0.05548701  0.49976672  0.24712994
   0.22216389  0.33309754  0.24698304
   0.50012233  0.49989667  0.24396436
   0.33349993  0.33321062  0.24581933
   0.38879940  0.49991081  0.24497050
   0.55544524  0.33312789  0.24389905
   0.83350238  0.49975088  0.24586568
   0.66684301  0.33311626  0.24461828
   0.72213876  0.49983594  0.24507444
   0.88881418  0.33303309  0.24638853
   0.16683361  0.83311050  0.24750150
   0.00021241  0.66645474  0.24709710
   0.05546488  0.83299032  0.24785058
   0.22215589  0.66648625  0.24705309
   0.50009572  0.83310889  0.24460956
   0.33347185  0.66658386  0.24579908
   0.38869899  0.83316190  0.24509996
   0.55547260  0.66656262  0.24429061
   0.83354677  0.83303830  0.24613765
   0.66685964  0.66659137  0.24476888
   0.72223546  0.83301074  0.24517351
   0.88880537  0.66646983  0.24645877
   0.52892107  0.42568716  0.49839794
grapheneN                               
           1
    12.851013   -0.000618   -0.018031
    -0.000365    7.396791    0.015701
    -0.020801    0.031760   14.886258
   C    Zn
  36   1
Direct configuration=    78
   0.16686702  0.16649218  0.24736224
   0.00011353 -0.00019224  0.24764928
   0.05547897  0.16646512  0.24740777
   0.22211581 -0.00012247  0.24691502
   0.50010762  0.16663906  0.24442395
   0.33337884 -0.00006980  0.24564663
   0.38878066  0.16666609  0.24509122
   0.55554545 -0.00012298  0.24455928
   0.83349083  0.16657539  0.24614674
   0.66689414 -0.00013688  0.24482474
   0.72216855  0.16667849  0.24518875
   0.88883064 -0.00025587  0.24657818
   0.16681474  0.49975171  0.24715828
   0.00022786  0.33304876  0.24688550
   0.05549021  0.49977402  0.24708562
   0.22216298  0.33311493  0.24696333
   0.50013249  0.49990317  0.24400293
   0.33349607  0.33320381  0.24581732
   0.38877857  0.49990249  0.24498858
   0.55544326  0.33311098  0.24393693
   0.83350682  0.49973440  0.24583642
   0.66685343  0.33310203  0.24464613
   0.72213419  0.49983908  0.24508031
   0.88879929  0.33304001  0.24634744
   0.16681315  0.83310980  0.24748304
   0.00021894  0.66644679  0.24705378
   0.05547491  0.83300871  0.24781646
   0.22215954  0.66644822  0.24702704
   0.50008233  0.83308700  0.24462942
   0.33348306  0.66656231  0.24580951
   0.38871805  0.83315996  0.24512526
   0.55547674  0.66655670  0.24431358
   0.83354526  0.83300760  0.24612716
   0.66684951  0.66658254  0.24478589
   0.72222813  0.83298475  0.24519799
   0.88880054  0.66647188  0.24641550
   0.52890797  0.42571224  0.49864276
grapheneN                               
           1
    12.849011   -0.000222   -0.018417
    -0.000138    7.396467    0.015791
    -0.021240    0.031933   14.889232
   C    Zn
  36   1
Direct configuration=    79
   0.16687319  0.16662796  0.24727349
   0.00017383 -0.00025980  0.24751463
   0.05549933  0.16648517  0.24733828
   0.22214184 -0.00009600  0.24688573
   0.50012916  0.16657021  0.24445388
   0.33341748 -0.00006675  0.24569729
   0.38873655  0.16664900  0.24514113
   0.55549507 -0.00018513  0.24454603
   0.83347226  0.16656198  0.24606509
   0.66686113 -0.00016198  0.24486125
   0.72220806  0.16664238  0.24522564
   0.88884666 -0.00014987  0.24652646
   0.16682500  0.49972034  0.24709470
   0.00018219  0.33307190  0.24677791
   0.05552279  0.49975662  0.24698385
   0.22218132  0.33309588  0.24692176
   0.50013390  0.49987421  0.24411429
   0.33344733  0.33316752  0.24580912
   0.38878501  0.49987186  0.24502952
   0.55544159  0.33307674  0.24406895
   0.83344506  0.49975591  0.24578362
   0.66686085  0.33310571  0.24471148
   0.72218077  0.49982661  0.24509395
   0.88880719  0.33304904  0.24625565
   0.16680700  0.83305431  0.24743515
   0.00018783  0.66642066  0.24698863
   0.05548050  0.83311905  0.24767807
   0.22216158  0.66646047  0.24696608
   0.50012942  0.83312036  0.24464703
   0.33345906  0.66656142  0.24584111
   0.38875193  0.83318286  0.24518914
   0.55544795  0.66660753  0.24435449
   0.83351099  0.83298371  0.24611085
   0.66683792  0.66657570  0.24482230
   0.72221757  0.83300870  0.24527268
   0.88883083  0.66643729  0.24631538
   0.52887999  0.42575841  0.49917538
grapheneN                               
           1
    12.848507   -0.000122   -0.018515
    -0.000081    7.396386    0.015814
    -0.021350    0.031977   14.889980
   C    Zn
  36   1
Direct configuration=    80
   0.16687473  0.16666213  0.24725116
   0.00018901 -0.00027680  0.24748076
   0.05550445  0.16649022  0.24732080
   0.22214840 -0.00008934  0.24687837
   0.50013457  0.16655289  0.24446141
   0.33342720 -0.00006598  0.24571003
   0.38872546  0.16664470  0.24515369
   0.55548239 -0.00020076  0.24454270
   0.83346758  0.16655861  0.24604455
   0.66685283 -0.00016829  0.24487044
   0.72221800  0.16663329  0.24523492
   0.88885069 -0.00012319  0.24651345
   0.16682758  0.49971245  0.24707871
   0.00017070  0.33307772  0.24675084
   0.05553099  0.49975224  0.24695824
   0.22218594  0.33309109  0.24691130
   0.50013425  0.49986692  0.24414230
   0.33343506  0.33315839  0.24580706
   0.38878663  0.49986415  0.24503982
   0.55544117  0.33306813  0.24410216
   0.83342951  0.49976132  0.24577033
   0.66686272  0.33310664  0.24472792
   0.72219249  0.49982347  0.24509738
   0.88880918  0.33305131  0.24623255
   0.16680545  0.83304034  0.24742310
   0.00018000  0.66641408  0.24697225
   0.05548190  0.83314682  0.24764326
   0.22216209  0.66646355  0.24695074
   0.50014127  0.83312875  0.24465146
   0.33345302  0.66656119  0.24584906
   0.38876045  0.83318863  0.24520521
   0.55544070  0.66662033  0.24436479
   0.83350237  0.83297770  0.24610674
   0.66683500  0.66657397  0.24483146
   0.72221491  0.83301472  0.24529147
   0.88883846  0.66642859  0.24629019
   0.52887295  0.42577003  0.49930937
grapheneN                               
           1
    12.846405    0.000331   -0.018831
     0.000180    7.395563    0.015825
    -0.021706    0.031987   14.894074
   C    Zn
  36   1
Direct configuration=    81
   0.16683570  0.16664413  0.24717480
   0.00019989 -0.00018345  0.24735569
   0.05552042  0.16652384  0.24726763
   0.22215368 -0.00014819  0.24686446
   0.50013013  0.16648038  0.24446411
   0.33343365 -0.00013771  0.24575456
   0.38873404  0.16661795  0.24518555
   0.55545975 -0.00020232  0.24452403
   0.83350396  0.16653092  0.24600758
   0.66685097 -0.00020906  0.24489332
   0.72219735  0.16656083  0.24527152
   0.88885087 -0.00018363  0.24647113
   0.16684449  0.49974544  0.24702621
   0.00014264  0.33304401  0.24668962
   0.05553821  0.49973615  0.24689297
   0.22219556  0.33311967  0.24687479
   0.50008661  0.49982091  0.24424250
   0.33342927  0.33313579  0.24580478
   0.38882737  0.49985078  0.24507330
   0.55547313  0.33306567  0.24423125
   0.83342930  0.49975696  0.24574179
   0.66686165  0.33308847  0.24477671
   0.72218431  0.49983878  0.24510609
   0.88879035  0.33309894  0.24616341
   0.16685686  0.83307841  0.24736528
   0.00017608  0.66644899  0.24694075
   0.05547783  0.83306837  0.24749516
   0.22215276  0.66653012  0.24691933
   0.50015169  0.83314717  0.24464591
   0.33344068  0.66661729  0.24587323
   0.38876589  0.83318906  0.24525447
   0.55544248  0.66663521  0.24439088
   0.83351656  0.83309070  0.24610449
   0.66683859  0.66656663  0.24485997
   0.72219328  0.83309115  0.24533798
   0.88883204  0.66642963  0.24623522
   0.52885206  0.42579196  0.49968952
grapheneN                               
           1
    12.846253    0.000364   -0.018854
     0.000199    7.395503    0.015826
    -0.021732    0.031988   14.894371
   C    Zn
  36   1
Direct configuration=    82
   0.16683288  0.16664283  0.24716928
   0.00020068 -0.00017670  0.24734665
   0.05552157  0.16652627  0.24726379
   0.22215406 -0.00015245  0.24686346
   0.50012981  0.16647514  0.24446430
   0.33343412 -0.00014290  0.24575778
   0.38873466  0.16661601  0.24518785
   0.55545811 -0.00020243  0.24452268
   0.83350659  0.16652891  0.24600490
   0.66685083 -0.00021201  0.24489498
   0.72219586  0.16655559  0.24527417
   0.88885088 -0.00018800  0.24646807
   0.16684571  0.49974783  0.24702242
   0.00014061  0.33304157  0.24668519
   0.05553873  0.49973499  0.24688825
   0.22219626  0.33312174  0.24687215
   0.50008317  0.49981758  0.24424975
   0.33342885  0.33313416  0.24580462
   0.38883031  0.49984981  0.24507572
   0.55547544  0.33306549  0.24424059
   0.83342928  0.49975665  0.24573973
   0.66686158  0.33308716  0.24478024
   0.72218372  0.49983989  0.24510672
   0.88878899  0.33310238  0.24615841
   0.16686058  0.83308117  0.24736110
   0.00017580  0.66645151  0.24693848
   0.05547754  0.83306269  0.24748445
   0.22215209  0.66653494  0.24691706
   0.50015244  0.83314851  0.24464551
   0.33343979  0.66662135  0.24587497
   0.38876628  0.83318909  0.24525803
   0.55544260  0.66663629  0.24439277
   0.83351759  0.83309888  0.24610433
   0.66683885  0.66656610  0.24486204
   0.72219171  0.83309668  0.24534134
   0.88883158  0.66642971  0.24623124
   0.52885055  0.42579355  0.49971702
grapheneN                               
           1
    12.845503    0.000613   -0.019167
     0.000342    7.394874    0.015807
    -0.022090    0.031943   14.896509
   C    Zn
  36   1
Direct configuration=    83
   0.16684175  0.16655919  0.24711860
   0.00018196 -0.00017981  0.24727030
   0.05551189  0.16655154  0.24721925
   0.22215200 -0.00014974  0.24686096
   0.50011602  0.16650125  0.24446751
   0.33340762 -0.00017636  0.24578267
   0.38876464  0.16657267  0.24519511
   0.55548400 -0.00019656  0.24450575
   0.83350257  0.16652239  0.24600719
   0.66683894 -0.00021857  0.24490832
   0.72219290  0.16653326  0.24529784
   0.88888278 -0.00023622  0.24643474
   0.16683911  0.49979616  0.24698032
   0.00016025  0.33306252  0.24666134
   0.05551616  0.49971654  0.24685977
   0.22217672  0.33313785  0.24683917
   0.50011395  0.49981763  0.24431498
   0.33348022  0.33317346  0.24581098
   0.38877926  0.49985949  0.24510546
   0.55546738  0.33304189  0.24433112
   0.83344923  0.49977595  0.24572830
   0.66687751  0.33307198  0.24481271
   0.72215114  0.49983795  0.24511436
   0.88876641  0.33309682  0.24611691
   0.16686533  0.83312109  0.24729978
   0.00018374  0.66644881  0.24691101
   0.05548385  0.83306816  0.24738428
   0.22217426  0.66655817  0.24690711
   0.50013110  0.83312575  0.24462894
   0.33346767  0.66662711  0.24589001
   0.38874567  0.83315162  0.24528613
   0.55545478  0.66658166  0.24441021
   0.83353057  0.83311763  0.24610900
   0.66684121  0.66659786  0.24488295
   0.72219942  0.83310489  0.24535577
   0.88879973  0.66650993  0.24622329
   0.52883835  0.42579606  0.49993786
grapheneN                               
           1
    12.845515    0.000609   -0.019162
     0.000340    7.394884    0.015808
    -0.022084    0.031943   14.896475
   C    Zn
  36   1
Direct configuration=    84
   0.16684161  0.16656051  0.24711940
   0.00018225 -0.00017976  0.24727151
   0.05551204  0.16655114  0.24721995
   0.22215204 -0.00014979  0.24686100
   0.50011624  0.16650083  0.24446746
   0.33340804 -0.00017584  0.24578228
   0.38876417  0.16657336  0.24519500
   0.55548359 -0.00019665  0.24450602
   0.83350263  0.16652249  0.24600715
   0.66683912 -0.00021846  0.24490811
   0.72219294  0.16653361  0.24529747
   0.88888228 -0.00023546  0.24643526
   0.16683922  0.49979539  0.24698099
   0.00015994  0.33306218  0.24666171
   0.05551651  0.49971683  0.24686022
   0.22217703  0.33313759  0.24683969
   0.50011346  0.49981762  0.24431395
   0.33347941  0.33317284  0.24581088
   0.38878006  0.49985934  0.24510499
   0.55546751  0.33304226  0.24432970
   0.83344892  0.49977565  0.24572848
   0.66687726  0.33307222  0.24481220
   0.72215166  0.49983798  0.24511424
   0.88876677  0.33309690  0.24611757
   0.16686526  0.83312046  0.24730075
   0.00018362  0.66644885  0.24691144
   0.05548375  0.83306807  0.24738586
   0.22217391  0.66655780  0.24690727
   0.50013144  0.83312611  0.24462920
   0.33346723  0.66662702  0.24588978
   0.38874599  0.83315221  0.24528569
   0.55545458  0.66658253  0.24440994
   0.83353037  0.83311733  0.24610892
   0.66684117  0.66659736  0.24488262
   0.72219930  0.83310476  0.24535554
   0.88880024  0.66650867  0.24622342
   0.52883854  0.42579602  0.49993438
grapheneN                               
           1
    12.845973    0.000498   -0.019348
     0.000276    7.394708    0.015798
    -0.022301    0.031923   14.896299
   C    Zn
  36   1
Direct configuration=    85
   0.16685082  0.16657316  0.24709332
   0.00019249 -0.00022709  0.24723743
   0.05549723  0.16652966  0.24718438
   0.22214541 -0.00014203  0.24685794
   0.50012874  0.16652291  0.24447843
   0.33341905 -0.00016933  0.24579018
   0.38875551  0.16656622  0.24518934
   0.55548053 -0.00021823  0.24449341
   0.83348576  0.16650636  0.24602458
   0.66684651 -0.00021265  0.24491453
   0.72220694  0.16655035  0.24531165
   0.88888704 -0.00021209  0.24641257
   0.16683108  0.49980336  0.24695530
   0.00017164  0.33308647  0.24665624
   0.05549893  0.49974719  0.24685702
   0.22217174  0.33311998  0.24681224
   0.50012725  0.49980664  0.24435299
   0.33348237  0.33315787  0.24582099
   0.38879246  0.49988373  0.24512148
   0.55545369  0.33304608  0.24435995
   0.83343582  0.49980999  0.24572614
   0.66687398  0.33306063  0.24482910
   0.72215113  0.49982979  0.24512352
   0.88877435  0.33307685  0.24610114
   0.16684778  0.83311568  0.24726131
   0.00017706  0.66646582  0.24689021
   0.05549562  0.83308811  0.24733299
   0.22219224  0.66656772  0.24690454
   0.50012815  0.83310361  0.24461302
   0.33346093  0.66660308  0.24590208
   0.38874333  0.83315778  0.24529279
   0.55545593  0.66656522  0.24442366
   0.83351704  0.83307705  0.24611358
   0.66684541  0.66662289  0.24489612
   0.72221071  0.83308533  0.24535220
   0.88880252  0.66654432  0.24624119
   0.52883294  0.42578758  0.50004246
grapheneN                               
           1
    12.846062    0.000477   -0.019384
     0.000263    7.394674    0.015796
    -0.022343    0.031919   14.896265
   C    Zn
  36   1
Direct configuration=    86
   0.16685263  0.16657564  0.24708821
   0.00019450 -0.00023636  0.24723076
   0.05549433  0.16652545  0.24717742
   0.22214411 -0.00014051  0.24685734
   0.50013119  0.16652723  0.24448057
   0.33342120 -0.00016805  0.24579173
   0.38875381  0.16656482  0.24518824
   0.55547993 -0.00022245  0.24449094
   0.83348245  0.16650320  0.24602799
   0.66684796 -0.00021152  0.24491579
   0.72220968  0.16655362  0.24531442
   0.88888798 -0.00020752  0.24640813
   0.16682949  0.49980492  0.24695027
   0.00017392  0.33309122  0.24665517
   0.05549549  0.49975313  0.24685640
   0.22217070  0.33311653  0.24680687
   0.50012995  0.49980449  0.24436064
   0.33348294  0.33315495  0.24582297
   0.38879489  0.49988850  0.24512471
   0.55545099  0.33304682  0.24436587
   0.83343326  0.49981671  0.24572568
   0.66687333  0.33305836  0.24483240
   0.72215103  0.49982819  0.24512534
   0.88877584  0.33307293  0.24609792
   0.16684436  0.83311475  0.24725359
   0.00017578  0.66646914  0.24688605
   0.05549794  0.83309204  0.24732264
   0.22219582  0.66656966  0.24690400
   0.50012750  0.83309921  0.24460985
   0.33345970  0.66659839  0.24590449
   0.38874281  0.83315887  0.24529418
   0.55545619  0.66656184  0.24442635
   0.83351443  0.83306916  0.24611449
   0.66684624  0.66662789  0.24489876
   0.72221294  0.83308152  0.24535155
   0.88880296  0.66655130  0.24624467
   0.52883185  0.42578593  0.50006361
grapheneN                               
           1
    12.846748    0.000287   -0.019563
     0.000154    7.394728    0.015809
    -0.022554    0.031949   14.895360
   C    Zn
  36   1
Direct configuration=    87
   0.16684408  0.16659401  0.24706277
   0.00020097 -0.00024671  0.24720402
   0.05549488  0.16651142  0.24714055
   0.22214210 -0.00013630  0.24684925
   0.50013751  0.16651406  0.24449551
   0.33342425 -0.00015731  0.24579232
   0.38874870  0.16657904  0.24518174
   0.55547633 -0.00023364  0.24447852
   0.83348946  0.16649840  0.24604778
   0.66686149 -0.00021128  0.24491985
   0.72220578  0.16656466  0.24533068
   0.88887437 -0.00021068  0.24639147
   0.16682539  0.49980318  0.24692570
   0.00016814  0.33308303  0.24665061
   0.05549224  0.49980307  0.24685610
   0.22217421  0.33311616  0.24677708
   0.50012155  0.49979307  0.24439651
   0.33346962  0.33315110  0.24583344
   0.38882209  0.49988351  0.24514417
   0.55545912  0.33305392  0.24438070
   0.83343266  0.49981684  0.24573065
   0.66686341  0.33305505  0.24485011
   0.72215167  0.49982918  0.24513609
   0.88877668  0.33308232  0.24609118
   0.16684860  0.83310570  0.24721428
   0.00016908  0.66650392  0.24686367
   0.05550162  0.83306783  0.24727597
   0.22218756  0.66655852  0.24689885
   0.50012671  0.83307386  0.24459320
   0.33345789  0.66659149  0.24591911
   0.38874675  0.83316102  0.24529558
   0.55546092  0.66656932  0.24443959
   0.83351752  0.83309373  0.24611408
   0.66684788  0.66661793  0.24491220
   0.72221377  0.83308373  0.24534569
   0.88880868  0.66654606  0.24626940
   0.52882644  0.42577078  0.50016159
grapheneN                               
           1
    12.847299    0.000136   -0.019707
     0.000067    7.394772    0.015820
    -0.022723    0.031973   14.894635
   C    Zn
  36   1
Direct configuration=    88
   0.16683722  0.16660875  0.24704236
   0.00020616 -0.00025502  0.24718258
   0.05549532  0.16650017  0.24711099
   0.22214048 -0.00013292  0.24684277
   0.50014258  0.16650350  0.24450749
   0.33342669 -0.00014869  0.24579279
   0.38874460  0.16659044  0.24517653
   0.55547344 -0.00024261  0.24446856
   0.83349509  0.16649455  0.24606365
   0.66687234 -0.00021110  0.24492311
   0.72220265  0.16657351  0.24534372
   0.88886346 -0.00021322  0.24637811
   0.16682211  0.49980178  0.24690599
   0.00016350  0.33307647  0.24664695
   0.05548963  0.49984313  0.24685587
   0.22217703  0.33311586  0.24675319
   0.50011481  0.49978390  0.24442528
   0.33345892  0.33314802  0.24584183
   0.38884391  0.49987951  0.24515977
   0.55546565  0.33305961  0.24439260
   0.83343217  0.49981693  0.24573464
   0.66685546  0.33305240  0.24486431
   0.72215218  0.49982997  0.24514470
   0.88877735  0.33308986  0.24608577
   0.16685200  0.83309844  0.24718275
   0.00016371  0.66653182  0.24684571
   0.05550456  0.83304842  0.24723854
   0.22218094  0.66654959  0.24689472
   0.50012608  0.83305352  0.24457985
   0.33345645  0.66658595  0.24593084
   0.38874991  0.83316275  0.24529669
   0.55546471  0.66657533  0.24445021
   0.83352000  0.83311344  0.24611375
   0.66684920  0.66660994  0.24492299
   0.72221443  0.83308550  0.24534099
   0.88881326  0.66654186  0.24628924
   0.52882211  0.42575862  0.50024018
grapheneN                               
           1
    12.847739    0.000069   -0.019885
     0.000028    7.395000    0.015826
    -0.022932    0.031988   14.893665
   C    Zn
  36   1
Direct configuration=    89
   0.16683095  0.16660290  0.24701547
   0.00020047 -0.00024659  0.24715275
   0.05549694  0.16650721  0.24707396
   0.22214160 -0.00012322  0.24682674
   0.50013877  0.16648302  0.24451662
   0.33342100 -0.00013822  0.24578766
   0.38874705  0.16660657  0.24517494
   0.55548066 -0.00024615  0.24445807
   0.83350368  0.16651539  0.24608039
   0.66687047 -0.00020996  0.24492447
   0.72219597  0.16656918  0.24535920
   0.88886509 -0.00021634  0.24636869
   0.16682209  0.49981104  0.24688363
   0.00015582  0.33308295  0.24663971
   0.05549027  0.49984669  0.24684907
   0.22217289  0.33312662  0.24672584
   0.50012661  0.49979218  0.24445653
   0.33346238  0.33317155  0.24584806
   0.38883282  0.49985504  0.24518849
   0.55547459  0.33304748  0.24440481
   0.83344080  0.49980655  0.24574842
   0.66685281  0.33306733  0.24488163
   0.72215163  0.49983329  0.24515987
   0.88877618  0.33310128  0.24608956
   0.16686492  0.83308379  0.24714627
   0.00016103  0.66654437  0.24682600
   0.05550018  0.83305329  0.24719125
   0.22216968  0.66652726  0.24688382
   0.50012838  0.83305085  0.24456542
   0.33347257  0.66658460  0.24594701
   0.38874934  0.83315296  0.24529474
   0.55546545  0.66656873  0.24446533
   0.83352010  0.83310815  0.24611296
   0.66685070  0.66659131  0.24493353
   0.72221575  0.83309755  0.24533680
   0.88880359  0.66653340  0.24631033
   0.52881685  0.42573794  0.50034197
grapheneN                               
           1
    12.848082    0.000017   -0.020024
    -0.000002    7.395178    0.015831
    -0.023095    0.031999   14.892909
   C    Zn
  36   1
Direct configuration=    90
   0.16682606  0.16659834  0.24699452
   0.00019604 -0.00024004  0.24712951
   0.05549821  0.16651270  0.24704510
   0.22214247 -0.00011566  0.24681426
   0.50013581  0.16646707  0.24452374
   0.33341657 -0.00013006  0.24578367
   0.38874896  0.16661914  0.24517369
   0.55548628 -0.00024890  0.24444989
   0.83351037  0.16653162  0.24609343
   0.66686902 -0.00020907  0.24492552
   0.72219077  0.16656580  0.24537126
   0.88886636 -0.00021877  0.24636135
   0.16682208  0.49981825  0.24686620
   0.00014984  0.33308800  0.24663407
   0.05549077  0.49984946  0.24684377
   0.22216966  0.33313500  0.24670453
   0.50013580  0.49979863  0.24448087
   0.33346507  0.33318987  0.24585292
   0.38882418  0.49983598  0.24521086
   0.55548155  0.33303803  0.24441432
   0.83344753  0.49979847  0.24575915
   0.66685076  0.33307895  0.24489513
   0.72215120  0.49983588  0.24517169
   0.88877527  0.33311017  0.24609252
   0.16687498  0.83307238  0.24711786
   0.00015894  0.66655415  0.24681064
   0.05549677  0.83305709  0.24715441
   0.22216092  0.66650987  0.24687533
   0.50013016  0.83304877  0.24455419
   0.33348514  0.66658355  0.24595961
   0.38874888  0.83314534  0.24529322
   0.55546602  0.66656359  0.24447712
   0.83352018  0.83310404  0.24611234
   0.66685187  0.66657680  0.24494174
   0.72221679  0.83310694  0.24533354
   0.88879606  0.66652681  0.24632676
   0.52881276  0.42572183  0.50042126
grapheneN                               
           1
    12.848134    0.000024   -0.020188
     0.000001    7.395406    0.015799
    -0.023286    0.031937   14.892391
   C    Zn
  36   1
Direct configuration=    91
   0.16683783  0.16659489  0.24696412
   0.00018993 -0.00021329  0.24709061
   0.05548405  0.16652896  0.24700912
   0.22214270 -0.00012131  0.24678604
   0.50013443  0.16646489  0.24452499
   0.33341504 -0.00011606  0.24577115
   0.38875047  0.16661507  0.24517928
   0.55548850 -0.00025569  0.24444531
   0.83350228  0.16654140  0.24609792
   0.66686077 -0.00020093  0.24492335
   0.72219438  0.16656413  0.24538807
   0.88887598 -0.00020701  0.24635990
   0.16682113  0.49981625  0.24685053
   0.00015535  0.33311541  0.24662154
   0.05548181  0.49981058  0.24682860
   0.22216355  0.33314206  0.24668433
   0.50014614  0.49979389  0.24450693
   0.33347034  0.33318026  0.24585361
   0.38881394  0.49984554  0.24524858
   0.55547646  0.33301896  0.24442940
   0.83344426  0.49980467  0.24578278
   0.66686494  0.33309420  0.24490766
   0.72215654  0.49984057  0.24518774
   0.88877729  0.33311160  0.24610968
   0.16687062  0.83307113  0.24708322
   0.00016012  0.66653223  0.24679556
   0.05550189  0.83308392  0.24710914
   0.22217835  0.66651128  0.24685876
   0.50013709  0.83306862  0.24455095
   0.33347962  0.66656795  0.24597196
   0.38874819  0.83314537  0.24528814
   0.55546391  0.66654530  0.24449430
   0.83351796  0.83309875  0.24611346
   0.66685868  0.66658680  0.24495000
   0.72221537  0.83308860  0.24533262
   0.88878246  0.66651844  0.24633837
   0.52880775  0.42569254  0.50053228
grapheneN                               
           1
    12.848175    0.000029   -0.020321
     0.000004    7.395589    0.015773
    -0.023441    0.031886   14.891974
   C    Zn
  36   1
Direct configuration=    92
   0.16684732  0.16659210  0.24693959
   0.00018500 -0.00019171  0.24705923
   0.05547264  0.16654207  0.24698009
   0.22214289 -0.00012586  0.24676328
   0.50013333  0.16646313  0.24452600
   0.33341380 -0.00010476  0.24576105
   0.38875169  0.16661179  0.24518379
   0.55549029 -0.00026116  0.24444161
   0.83349576  0.16654930  0.24610155
   0.66685411 -0.00019436  0.24492159
   0.72219730  0.16656278  0.24540164
   0.88888373 -0.00019753  0.24635873
   0.16682037  0.49981463  0.24683788
   0.00015979  0.33313752  0.24661143
   0.05547458  0.49977922  0.24681637
   0.22215863  0.33314776  0.24666804
   0.50015447  0.49979007  0.24452795
   0.33347459  0.33317251  0.24585416
   0.38880568  0.49985326  0.24527901
   0.55547235  0.33300358  0.24444156
   0.83344163  0.49980968  0.24580184
   0.66687638  0.33310650  0.24491777
   0.72216084  0.49984435  0.24520069
   0.88877893  0.33311276  0.24612352
   0.16686710  0.83307012  0.24705528
   0.00016106  0.66651455  0.24678340
   0.05550602  0.83310556  0.24707262
   0.22219241  0.66651242  0.24684539
   0.50014267  0.83308462  0.24454833
   0.33347516  0.66655537  0.24598192
   0.38874764  0.83314540  0.24528403
   0.55546221  0.66653056  0.24450817
   0.83351617  0.83309448  0.24611436
   0.66686418  0.66659487  0.24495666
   0.72221422  0.83307381  0.24533188
   0.88877149  0.66651169  0.24634774
   0.52880370  0.42566892  0.50062184
grapheneN                               
           1
    12.847934   -0.000009   -0.020459
    -0.000018    7.395702    0.015714
    -0.023600    0.031769   14.892025
   C    Zn
  36   1
Direct configuration=    93
   0.16684367  0.16659974  0.24691507
   0.00018743 -0.00016421  0.24701389
   0.05547655  0.16656652  0.24694436
   0.22214049 -0.00014104  0.24672505
   0.50013512  0.16646937  0.24452244
   0.33341950 -0.00011710  0.24574485
   0.38875265  0.16659509  0.24519144
   0.55548626 -0.00025496  0.24444019
   0.83349255  0.16654430  0.24609943
   0.66685550 -0.00019464  0.24491749
   0.72219971  0.16656755  0.24541675
   0.88887608 -0.00018915  0.24635833
   0.16682103  0.49981265  0.24682372
   0.00015797  0.33313377  0.24659883
   0.05547579  0.49977497  0.24679515
   0.22216409  0.33313711  0.24665235
   0.50014048  0.49976803  0.24455025
   0.33347170  0.33317243  0.24585297
   0.38881521  0.49985683  0.24531706
   0.55547328  0.33299506  0.24445914
   0.83344049  0.49981444  0.24583014
   0.66688379  0.33310653  0.24492594
   0.72216603  0.49985054  0.24521892
   0.88877647  0.33311552  0.24614851
   0.16685969  0.83308346  0.24702005
   0.00016100  0.66650036  0.24676977
   0.05551359  0.83309238  0.24703896
   0.22219910  0.66651927  0.24682367
   0.50014018  0.83307861  0.24455773
   0.33346719  0.66656091  0.24599027
   0.38874889  0.83315746  0.24527656
   0.55546756  0.66652916  0.24452595
   0.83351739  0.83310925  0.24611731
   0.66686089  0.66660642  0.24496094
   0.72220931  0.83307814  0.24533415
   0.88877528  0.66650960  0.24635002
   0.52879821  0.42563562  0.50074229
grapheneN                               
           1
    12.847505   -0.000076   -0.020705
    -0.000057    7.395904    0.015610
    -0.023885    0.031560   14.892116
   C    Zn
  36   1
Direct configuration=    94
   0.16683714  0.16661338  0.24687131
   0.00019177 -0.00011513  0.24693298
   0.05548352  0.16661016  0.24688060
   0.22213621 -0.00016814  0.24665682
   0.50013832  0.16648052  0.24451610
   0.33342966 -0.00013910  0.24571594
   0.38875437  0.16656528  0.24520507
   0.55547908 -0.00024390  0.24443766
   0.83348682  0.16653538  0.24609565
   0.66685797 -0.00019513  0.24491016
   0.72220402  0.16657606  0.24544372
   0.88886241 -0.00017419  0.24635763
   0.16682221  0.49980911  0.24679845
   0.00015472  0.33312706  0.24657636
   0.05547793  0.49976738  0.24675729
   0.22217384  0.33311812  0.24662436
   0.50011552  0.49972869  0.24459004
   0.33346653  0.33317229  0.24585086
   0.38883221  0.49986319  0.24538497
   0.55547495  0.33297987  0.24449051
   0.83343844  0.49982294  0.24588064
   0.66689702  0.33310659  0.24494053
   0.72217528  0.49986158  0.24525146
   0.88877208  0.33312044  0.24619310
   0.16684648  0.83310725  0.24695719
   0.00016088  0.66647504  0.24674543
   0.05552711  0.83306886  0.24697889
   0.22221103  0.66653148  0.24678492
   0.50013573  0.83306789  0.24457450
   0.33345297  0.66657079  0.24600518
   0.38875114  0.83317899  0.24526323
   0.55547711  0.66652667  0.24455769
   0.83351958  0.83313560  0.24612259
   0.66685503  0.66662704  0.24496859
   0.72220055  0.83308586  0.24533821
   0.88878204  0.66650587  0.24635411
   0.52878841  0.42557621  0.50095725
grapheneN                               
           1
    12.847268   -0.000105   -0.020812
    -0.000074    7.395884    0.015560
    -0.024009    0.031458   14.892433
   C    Zn
  36   1
Direct configuration=    95
   0.16683366  0.16661248  0.24684854
   0.00019633 -0.00012111  0.24689340
   0.05549648  0.16661384  0.24685334
   0.22213412 -0.00016621  0.24662051
   0.50013601  0.16647960  0.24451467
   0.33342584 -0.00015721  0.24570154
   0.38875638  0.16656605  0.24520722
   0.55547893 -0.00024321  0.24443790
   0.83348499  0.16654079  0.24609642
   0.66685613 -0.00019296  0.24490824
   0.72220517  0.16657659  0.24545274
   0.88886152 -0.00017112  0.24635243
   0.16682638  0.49980921  0.24678398
   0.00014608  0.33312504  0.24656583
   0.05548612  0.49977611  0.24673704
   0.22217932  0.33311334  0.24661352
   0.50011767  0.49972908  0.24460666
   0.33346851  0.33316956  0.24585362
   0.38883104  0.49985494  0.24541396
   0.55548123  0.33298529  0.24450538
   0.83343871  0.49982906  0.24590409
   0.66689274  0.33310717  0.24494939
   0.72217469  0.49986689  0.24526923
   0.88877127  0.33311663  0.24621462
   0.16685118  0.83310549  0.24692491
   0.00016060  0.66648040  0.24673284
   0.05551815  0.83306987  0.24695341
   0.22219987  0.66653837  0.24676571
   0.50013361  0.83306332  0.24458410
   0.33346032  0.66658657  0.24600951
   0.38875018  0.83316954  0.24525937
   0.55547453  0.66652321  0.24457351
   0.83351608  0.83313306  0.24612598
   0.66684863  0.66662620  0.24497290
   0.72220229  0.83309904  0.24534176
   0.88879225  0.66651930  0.24635321
   0.52878308  0.42554579  0.50106852
grapheneN                               
           1
    12.846556   -0.000191   -0.021135
    -0.000124    7.395821    0.015410
    -0.024380    0.031154   14.893383
   C    Zn
  36   1
Direct configuration=    96
   0.16682323  0.16660978  0.24678023
   0.00021003 -0.00013907  0.24677469
   0.05553537  0.16662490  0.24677157
   0.22212787 -0.00016044  0.24651161
   0.50012909  0.16647686  0.24451038
   0.33341437 -0.00021152  0.24565833
   0.38876241  0.16656833  0.24521368
   0.55547849 -0.00024113  0.24443860
   0.83347949  0.16655704  0.24609871
   0.66685059 -0.00018642  0.24490250
   0.72220860  0.16657817  0.24547978
   0.88885886 -0.00016193  0.24633682
   0.16683889  0.49980952  0.24674060
   0.00012015  0.33311897  0.24653423
   0.05551069  0.49980231  0.24667629
   0.22219576  0.33309901  0.24658100
   0.50012410  0.49973026  0.24465652
   0.33347446  0.33316135  0.24586191
   0.38882753  0.49983018  0.24550093
   0.55550010  0.33300156  0.24454997
   0.83343953  0.49984743  0.24597444
   0.66687989  0.33310890  0.24497596
   0.72217290  0.49988283  0.24532253
   0.88876885  0.33310518  0.24627917
   0.16686529  0.83310019  0.24682805
   0.00015975  0.66649647  0.24669508
   0.05549127  0.83307289  0.24687698
   0.22216638  0.66655903  0.24670811
   0.50012725  0.83304962  0.24461290
   0.33348237  0.66663388  0.24602250
   0.38874730  0.83314117  0.24524780
   0.55546680  0.66651284  0.24462095
   0.83350559  0.83312545  0.24613615
   0.66682944  0.66662366  0.24498582
   0.72220749  0.83313858  0.24535239
   0.88882288  0.66655961  0.24635052
   0.52876706  0.42545455  0.50140231
grapheneN                               
           1
    12.846340   -0.000152   -0.021225
    -0.000102    7.395691    0.015352
    -0.024483    0.031036   14.893896
   C    Zn
  36   1
Direct configuration=    97
   0.16683592  0.16660706  0.24674889
   0.00020926 -0.00015371  0.24673120
   0.05553549  0.16661261  0.24673807
   0.22213334 -0.00016441  0.24646708
   0.50012723  0.16647628  0.24451392
   0.33340667 -0.00021014  0.24563919
   0.38876169  0.16656559  0.24520979
   0.55547790 -0.00025010  0.24444034
   0.83348043  0.16655777  0.24610673
   0.66684688 -0.00017866  0.24490401
   0.72220509  0.16658134  0.24548408
   0.88886649 -0.00016217  0.24632127
   0.16684307  0.49980361  0.24671796
   0.00012497  0.33312281  0.24652365
   0.05551115  0.49980727  0.24665234
   0.22219724  0.33310424  0.24657148
   0.50013366  0.49973917  0.24467847
   0.33347868  0.33315056  0.24587239
   0.38882260  0.49983202  0.24552395
   0.55550106  0.33300934  0.24456479
   0.83344261  0.49985788  0.24600040
   0.66687626  0.33311020  0.24499277
   0.72216807  0.49988853  0.24534688
   0.88876461  0.33310981  0.24629981
   0.16686200  0.83309358  0.24678674
   0.00016505  0.66651463  0.24667671
   0.05548698  0.83308712  0.24684523
   0.22216640  0.66656717  0.24668428
   0.50012798  0.83304986  0.24462567
   0.33348176  0.66662331  0.24602559
   0.38874913  0.83312741  0.24524709
   0.55545795  0.66651614  0.24464051
   0.83350740  0.83313313  0.24613860
   0.66682678  0.66662652  0.24499567
   0.72220543  0.83313891  0.24535848
   0.88882408  0.66656846  0.24634842
   0.52875883  0.42541684  0.50154755
grapheneN                               
           1
    12.845708   -0.000038   -0.021489
    -0.000037    7.395313    0.015184
    -0.024785    0.030692   14.895391
   C    Zn
  36   1
Direct configuration=    98
   0.16687294  0.16659913  0.24665748
   0.00020700 -0.00019642  0.24660435
   0.05553586  0.16657678  0.24664036
   0.22214928 -0.00017599  0.24633720
   0.50012183  0.16647460  0.24452425
   0.33338419 -0.00020611  0.24558336
   0.38875959  0.16655760  0.24519843
   0.55547616 -0.00027624  0.24444541
   0.83348318  0.16655991  0.24613012
   0.66683605 -0.00015604  0.24490841
   0.72219483  0.16659061  0.24549663
   0.88888875 -0.00016287  0.24627593
   0.16685526  0.49978636  0.24665194
   0.00013903  0.33313402  0.24649280
   0.05551247  0.49982172  0.24658249
   0.22220157  0.33311951  0.24654369
   0.50016155  0.49976515  0.24474251
   0.33349099  0.33311907  0.24590298
   0.38880819  0.49983737  0.24559108
   0.55550386  0.33303204  0.24460805
   0.83345157  0.49988837  0.24607609
   0.66686569  0.33311403  0.24504180
   0.72215400  0.49990518  0.24541789
   0.88875223  0.33312332  0.24636002
   0.16685240  0.83307429  0.24666624
   0.00018052  0.66656761  0.24662314
   0.05547445  0.83312860  0.24675265
   0.22216648  0.66659092  0.24661478
   0.50013010  0.83305056  0.24466292
   0.33347998  0.66659249  0.24603459
   0.38875447  0.83308727  0.24524504
   0.55543215  0.66652579  0.24469754
   0.83351267  0.83315552  0.24614574
   0.66681899  0.66663485  0.24502440
   0.72219941  0.83313987  0.24537624
   0.88882758  0.66659428  0.24634229
   0.52873484  0.42530684  0.50197115
grapheneN                               
           1
    12.845884    0.000080   -0.021572
     0.000031    7.395110    0.015124
    -0.024881    0.030571   14.895594
   C    Zn
  36   1
Direct configuration=    99
   0.16688932  0.16660717  0.24661409
   0.00020106 -0.00017526  0.24656016
   0.05552448  0.16656532  0.24659565
   0.22215545 -0.00018572  0.24629123
   0.50012926  0.16647259  0.24453786
   0.33340087 -0.00019978  0.24555546
   0.38875281  0.16654175  0.24518499
   0.55546992 -0.00026715  0.24444906
   0.83348471  0.16655703  0.24615105
   0.66683626 -0.00016004  0.24491675
   0.72219136  0.16659299  0.24549417
   0.88888867 -0.00016120  0.24624359
   0.16685101  0.49980158  0.24661672
   0.00015863  0.33312703  0.24648146
   0.05550109  0.49981641  0.24655868
   0.22220700  0.33312207  0.24653625
   0.50014471  0.49977452  0.24477185
   0.33349473  0.33313018  0.24592587
   0.38882073  0.49982682  0.24559644
   0.55548647  0.33302259  0.24462122
   0.83345215  0.49989284  0.24609582
   0.66687384  0.33312096  0.24507192
   0.72215051  0.49990381  0.24544910
   0.88875665  0.33314105  0.24637163
   0.16683881  0.83308049  0.24662163
   0.00018636  0.66657692  0.24659225
   0.05549656  0.83312175  0.24670688
   0.22218368  0.66657333  0.24658948
   0.50012573  0.83305055  0.24468008
   0.33346163  0.66655989  0.24603482
   0.38875271  0.83310247  0.24524822
   0.55543578  0.66655253  0.24471557
   0.83351553  0.83315847  0.24614123
   0.66682097  0.66664717  0.24505036
   0.72219232  0.83313069  0.24538764
   0.88881580  0.66659801  0.24634231
   0.52872254  0.42526016  0.50216850
grapheneN                               
           1
    12.846000    0.000157   -0.021626
     0.000076    7.394978    0.015085
    -0.024944    0.030492   14.895726
   C    Zn
  36   1
Direct configuration=   100
   0.16689998  0.16661241  0.24658583
   0.00019719 -0.00016149  0.24653139
   0.05551707  0.16655785  0.24656654
   0.22215946 -0.00019206  0.24626130
   0.50013410  0.16647128  0.24454671
   0.33341172 -0.00019566  0.24553729
   0.38874839  0.16653143  0.24517624
   0.55546585 -0.00026122  0.24445143
   0.83348571  0.16655516  0.24616467
   0.66683640 -0.00016264  0.24492218
   0.72218911  0.16659454  0.24549257
   0.88888862 -0.00016011  0.24622252
   0.16684824  0.49981149  0.24659379
   0.00017140  0.33312247  0.24647408
   0.05549368  0.49981296  0.24654317
   0.22221053  0.33312374  0.24653141
   0.50013374  0.49978062  0.24479096
   0.33349717  0.33313741  0.24594077
   0.38882889  0.49981995  0.24559993
   0.55547515  0.33301643  0.24462979
   0.83345252  0.49989576  0.24610867
   0.66687915  0.33312548  0.24509154
   0.72214823  0.49990292  0.24546941
   0.88875952  0.33315259  0.24637919
   0.16682996  0.83308453  0.24659258
   0.00019017  0.66658298  0.24657214
   0.05551096  0.83311729  0.24667708
   0.22219489  0.66656188  0.24657301
   0.50012288  0.83305055  0.24469126
   0.33344968  0.66653866  0.24603496
   0.38875156  0.83311237  0.24525029
   0.55543814  0.66656994  0.24472731
   0.83351740  0.83316039  0.24613830
   0.66682226  0.66665520  0.24506726
   0.72218771  0.83312471  0.24539507
   0.88880813  0.66660044  0.24634233
   0.52871453  0.42522976  0.50229700
grapheneN                               
           1
    12.846230    0.000312   -0.021734
     0.000164    7.394715    0.015008
    -0.025069    0.030334   14.895990
   C    Zn
  36   1
Direct configuration=   101
   0.16692131  0.16662289  0.24652933
   0.00018945 -0.00013393  0.24647384
   0.05550225  0.16654291  0.24650831
   0.22216749 -0.00020475  0.24620144
   0.50014377  0.16646867  0.24456443
   0.33343344 -0.00018743  0.24550095
   0.38873956  0.16651079  0.24515874
   0.55545773 -0.00024938  0.24445618
   0.83348771  0.16655142  0.24619193
   0.66683667 -0.00016784  0.24493303
   0.72218459  0.16659764  0.24548938
   0.88888851 -0.00015793  0.24618040
   0.16684271  0.49983130  0.24654792
   0.00019694  0.33311336  0.24645931
   0.05547886  0.49980605  0.24651215
   0.22221760  0.33312708  0.24652172
   0.50011181  0.49979282  0.24482917
   0.33350205  0.33315188  0.24597058
   0.38884522  0.49980621  0.24560691
   0.55545251  0.33300412  0.24464694
   0.83345328  0.49990158  0.24613436
   0.66688977  0.33313452  0.24513078
   0.72214368  0.49990114  0.24551005
   0.88876526  0.33317567  0.24639432
   0.16681226  0.83309260  0.24653449
   0.00019777  0.66659510  0.24653191
   0.05553975  0.83310837  0.24661748
   0.22221729  0.66653897  0.24654007
   0.50011719  0.83305054  0.24471362
   0.33342579  0.66649621  0.24603525
   0.38874925  0.83313217  0.24525443
   0.55544287  0.66660476  0.24475080
   0.83352112  0.83316422  0.24613243
   0.66682484  0.66667126  0.24510106
   0.72217849  0.83311276  0.24540991
   0.88879279  0.66660529  0.24634236
   0.52869852  0.42516898  0.50255400
grapheneN                               
           1
    12.846079    0.000210   -0.021663
     0.000106    7.394888    0.015059
    -0.024986    0.030438   14.895816
   C    Zn
  36   1
Direct configuration=   102
   0.16690729  0.16661600  0.24656647
   0.00019454 -0.00015204  0.24651167
   0.05551199  0.16655273  0.24654658
   0.22216221 -0.00019641  0.24624078
   0.50013741  0.16647039  0.24455278
   0.33341917 -0.00019284  0.24552483
   0.38874536  0.16652436  0.24517024
   0.55546307 -0.00025716  0.24445306
   0.83348639  0.16655388  0.24617401
   0.66683649 -0.00016442  0.24492590
   0.72218756  0.16659560  0.24549148
   0.88888858 -0.00015936  0.24620809
   0.16684635  0.49981828  0.24657807
   0.00018015  0.33311935  0.24646902
   0.05548860  0.49981059  0.24653254
   0.22221295  0.33312489  0.24652809
   0.50012623  0.49978480  0.24480405
   0.33349884  0.33314237  0.24595099
   0.38883449  0.49981524  0.24560233
   0.55546739  0.33301221  0.24463567
   0.83345278  0.49989775  0.24611748
   0.66688279  0.33312858  0.24510499
   0.72214667  0.49990231  0.24548334
   0.88876149  0.33316050  0.24638438
   0.16682390  0.83308729  0.24657267
   0.00019277  0.66658713  0.24655835
   0.05552083  0.83311424  0.24665665
   0.22220257  0.66655403  0.24656172
   0.50012093  0.83305055  0.24469893
   0.33344149  0.66652411  0.24603506
   0.38875077  0.83311915  0.24525171
   0.55543976  0.66658187  0.24473536
   0.83351867  0.83316170  0.24613629
   0.66682315  0.66666070  0.24507885
   0.72218455  0.83312062  0.24540015
   0.88880287  0.66660210  0.24634234
   0.52870904  0.42520893  0.50238509
grapheneN                               
           1
    12.846671    0.000276   -0.021689
     0.000144    7.394805    0.015023
    -0.025018    0.030366   14.895296
   C    Zn
  36   1
Direct configuration=   103
   0.16689803  0.16660411  0.24652083
   0.00019732 -0.00013159  0.24647225
   0.05552222  0.16656168  0.24649843
   0.22216789 -0.00019193  0.24620728
   0.50013306  0.16646554  0.24457358
   0.33344127 -0.00019779  0.24549129
   0.38874814  0.16653215  0.24515318
   0.55546188 -0.00024273  0.24446367
   0.83349198  0.16657471  0.24619287
   0.66683405 -0.00017490  0.24494006
   0.72219171  0.16658619  0.24549090
   0.88887174 -0.00015345  0.24616847
   0.16683470  0.49984186  0.24653872
   0.00017891  0.33310683  0.24645610
   0.05548903  0.49982829  0.24651168
   0.22221718  0.33314034  0.24652162
   0.50011472  0.49979759  0.24483356
   0.33350381  0.33313757  0.24597701
   0.38883204  0.49981814  0.24559062
   0.55546353  0.33301571  0.24465142
   0.83344514  0.49989454  0.24612565
   0.66687556  0.33313446  0.24514478
   0.72214940  0.49988833  0.24551668
   0.88878332  0.33315734  0.24638304
   0.16684892  0.83309086  0.24653097
   0.00018008  0.66657036  0.24651950
   0.05553094  0.83310515  0.24659697
   0.22219218  0.66653372  0.24653999
   0.50011338  0.83307246  0.24471450
   0.33345662  0.66651699  0.24602866
   0.38873772  0.83310764  0.24525820
   0.55545118  0.66658923  0.24474711
   0.83350796  0.83315613  0.24612081
   0.66682521  0.66666024  0.24511811
   0.72218846  0.83312203  0.24541911
   0.88879826  0.66660365  0.24634352
   0.52869259  0.42515853  0.50260889
grapheneN                               
           1
    12.847263    0.000343   -0.021714
     0.000182    7.394722    0.014987
    -0.025049    0.030293   14.894776
   C    Zn
  36   1
Direct configuration=   104
   0.16688879  0.16659223  0.24647528
   0.00020009 -0.00011118  0.24643291
   0.05553243  0.16657061  0.24645037
   0.22217356 -0.00018745  0.24617385
   0.50012871  0.16646070  0.24459433
   0.33346333 -0.00020273  0.24545780
   0.38875090  0.16653993  0.24513614
   0.55546069 -0.00022831  0.24447426
   0.83349756  0.16659550  0.24621170
   0.66683162 -0.00018535  0.24495420
   0.72219585  0.16657680  0.24549033
   0.88885493 -0.00014755  0.24612892
   0.16682307  0.49986541  0.24649945
   0.00017766  0.33309433  0.24644320
   0.05548945  0.49984595  0.24649086
   0.22222139  0.33315576  0.24651516
   0.50010324  0.49981035  0.24486301
   0.33350876  0.33313278  0.24600298
   0.38882961  0.49982104  0.24557894
   0.55545968  0.33301920  0.24466714
   0.83343751  0.49989133  0.24613380
   0.66686834  0.33314033  0.24518450
   0.72215213  0.49987438  0.24554994
   0.88880511  0.33315419  0.24638170
   0.16687390  0.83309442  0.24648936
   0.00016741  0.66655361  0.24648073
   0.05554102  0.83309608  0.24653739
   0.22218181  0.66651345  0.24651829
   0.50010583  0.83309433  0.24473004
   0.33347172  0.66650987  0.24602227
   0.38872470  0.83309615  0.24526468
   0.55546258  0.66659658  0.24475883
   0.83349727  0.83315058  0.24610537
   0.66682727  0.66665978  0.24515730
   0.72219236  0.83312345  0.24543803
   0.88879366  0.66660521  0.24634470
   0.52867617  0.42510824  0.50283226
grapheneN                               
           1
    12.847827    0.000263   -0.021687
     0.000136    7.394888    0.014946
    -0.025021    0.030214   14.893788
   C    Zn
  36   1
Direct configuration=   105
   0.16688829  0.16660065  0.24643396
   0.00021213 -0.00016123  0.24638867
   0.05553848  0.16659546  0.24640904
   0.22219585 -0.00015878  0.24614835
   0.50012213  0.16648169  0.24461493
   0.33344860 -0.00019561  0.24542479
   0.38876181  0.16655197  0.24513617
   0.55545860 -0.00022569  0.24449793
   0.83350715  0.16660269  0.24621069
   0.66683708 -0.00017726  0.24497240
   0.72219483  0.16658684  0.24550352
   0.88884975 -0.00013667  0.24609476
   0.16681786  0.49986026  0.24646658
   0.00017640  0.33312012  0.24642279
   0.05547595  0.49983451  0.24646775
   0.22221004  0.33315997  0.24650326
   0.50012760  0.49981981  0.24488084
   0.33350073  0.33312412  0.24601140
   0.38881723  0.49982316  0.24556493
   0.55546697  0.33304830  0.24469812
   0.83344777  0.49987288  0.24613244
   0.66684872  0.33311891  0.24522376
   0.72215058  0.49987474  0.24558450
   0.88881346  0.33314899  0.24636947
   0.16690525  0.83307931  0.24644942
   0.00016013  0.66655940  0.24644187
   0.05552193  0.83311350  0.24646563
   0.22218134  0.66653044  0.24649485
   0.50010693  0.83310575  0.24474155
   0.33347107  0.66652408  0.24600756
   0.38873722  0.83306888  0.24526735
   0.55545224  0.66659111  0.24477388
   0.83348583  0.83314129  0.24608588
   0.66684516  0.66662582  0.24520684
   0.72219403  0.83312443  0.24546526
   0.88878449  0.66658812  0.24633755
   0.52865647  0.42505805  0.50307133
grapheneN                               
           1
    12.848032    0.000235   -0.021677
     0.000120    7.394949    0.014931
    -0.025010    0.030186   14.893427
   C    Zn
  36   1
Direct configuration=   106
   0.16688811  0.16660371  0.24641891
   0.00021652 -0.00017947  0.24637255
   0.05554069  0.16660451  0.24639398
   0.22220398 -0.00014834  0.24613906
   0.50011973  0.16648934  0.24462243
   0.33344324 -0.00019302  0.24541275
   0.38876578  0.16655636  0.24513618
   0.55545784 -0.00022474  0.24450655
   0.83351065  0.16660531  0.24621032
   0.66683908 -0.00017432  0.24497903
   0.72219446  0.16659050  0.24550833
   0.88884786 -0.00013270  0.24608231
   0.16681596  0.49985838  0.24645460
   0.00017594  0.33312952  0.24641536
   0.05547104  0.49983035  0.24645933
   0.22220590  0.33316150  0.24649893
   0.50013648  0.49982326  0.24488734
   0.33349781  0.33312097  0.24601447
   0.38881272  0.49982393  0.24555983
   0.55546962  0.33305889  0.24470940
   0.83345150  0.49986615  0.24613195
   0.66684157  0.33311111  0.24523807
   0.72215001  0.49987487  0.24559709
   0.88881650  0.33314710  0.24636501
   0.16691667  0.83307381  0.24643487
   0.00015747  0.66656151  0.24642770
   0.05551498  0.83311985  0.24643948
   0.22218117  0.66653663  0.24648631
   0.50010733  0.83310991  0.24474574
   0.33347084  0.66652925  0.24600220
   0.38874178  0.83305895  0.24526833
   0.55544847  0.66658912  0.24477937
   0.83348166  0.83313791  0.24607878
   0.66685167  0.66661345  0.24522489
   0.72219464  0.83312478  0.24547518
   0.88878115  0.66658189  0.24633494
   0.52864929  0.42503977  0.50315844
grapheneN                               
           1
    12.848187    0.000139   -0.021551
     0.000065    7.395330    0.014882
    -0.024867    0.030089   14.892478
   C    Zn
  36   1
Direct configuration=   107
   0.16689096  0.16662546  0.24638798
   0.00020494 -0.00017845  0.24631644
   0.05553330  0.16657770  0.24636873
   0.22220615 -0.00012215  0.24611525
   0.50012799  0.16652121  0.24464343
   0.33344229 -0.00019239  0.24539124
   0.38875701  0.16655024  0.24515605
   0.55545607 -0.00020843  0.24454277
   0.83351510  0.16659089  0.24618568
   0.66684687 -0.00016235  0.24500321
   0.72219108  0.16661002  0.24553780
   0.88886229 -0.00014772  0.24605464
   0.16681447  0.49983482  0.24643022
   0.00017803  0.33314526  0.24638502
   0.05546254  0.49985312  0.24643085
   0.22218575  0.33316066  0.24647735
   0.50015238  0.49982709  0.24489146
   0.33348505  0.33313888  0.24600067
   0.38880999  0.49982164  0.24554948
   0.55547372  0.33307892  0.24475778
   0.83346531  0.49982973  0.24612465
   0.66684710  0.33308621  0.24527520
   0.72215603  0.49986380  0.24562974
   0.88880513  0.33314982  0.24634280
   0.16691189  0.83308596  0.24639335
   0.00015335  0.66657653  0.24638682
   0.05551754  0.83310443  0.24636559
   0.22219240  0.66656180  0.24645748
   0.50012167  0.83308843  0.24475440
   0.33346056  0.66652995  0.24597931
   0.38875691  0.83307573  0.24526102
   0.55546112  0.66658452  0.24479899
   0.83348580  0.83315727  0.24606359
   0.66685162  0.66659068  0.24528287
   0.72218703  0.83311650  0.24550874
   0.88877302  0.66656476  0.24631362
   0.52862762  0.42498943  0.50340577
grapheneN                               
           1
    12.848308    0.000065   -0.021454
     0.000022    7.395626    0.014843
    -0.024755    0.030015   14.891743
   C    Zn
  36   1
Direct configuration=   108
   0.16689318  0.16664232  0.24636400
   0.00019597 -0.00017766  0.24627294
   0.05552758  0.16655692  0.24634915
   0.22220784 -0.00010185  0.24609680
   0.50013438  0.16654591  0.24465971
   0.33344155 -0.00019190  0.24537456
   0.38875021  0.16654549  0.24517145
   0.55545470 -0.00019578  0.24457085
   0.83351855  0.16657972  0.24616658
   0.66685292 -0.00015307  0.24502196
   0.72218846  0.16662515  0.24556065
   0.88887348 -0.00015936  0.24603319
   0.16681332  0.49981655  0.24641132
   0.00017966  0.33315747  0.24636150
   0.05545595  0.49987077  0.24640877
   0.22217012  0.33316001  0.24646062
   0.50016470  0.49983005  0.24489465
   0.33347516  0.33315277  0.24598996
   0.38880788  0.49981985  0.24554145
   0.55547689  0.33309445  0.24479529
   0.83347601  0.49980150  0.24611899
   0.66685139  0.33306692  0.24530398
   0.72216070  0.49985522  0.24565506
   0.88879633  0.33315194  0.24632559
   0.16690818  0.83309537  0.24636117
   0.00015016  0.66658818  0.24635512
   0.05551953  0.83309248  0.24630831
   0.22220110  0.66658131  0.24643513
   0.50013279  0.83307177  0.24476112
   0.33345260  0.66653049  0.24596157
   0.38876864  0.83308873  0.24525535
   0.55547093  0.66658096  0.24481420
   0.83348901  0.83317227  0.24605181
   0.66685158  0.66657303  0.24532782
   0.72218113  0.83311008  0.24553476
   0.88876672  0.66655148  0.24629709
   0.52861082  0.42495042  0.50359751
grapheneN                               
           1
    12.848241    0.000045   -0.021280
     0.000011    7.395844    0.014802
    -0.024554    0.029933   14.891381
   C    Zn
  36   1
Direct configuration=   109
   0.16688482  0.16664088  0.24634591
   0.00019268 -0.00016845  0.24622076
   0.05551927  0.16655412  0.24633457
   0.22219557 -0.00011112  0.24607566
   0.50013249  0.16655561  0.24468187
   0.33345263 -0.00018971  0.24536894
   0.38874631  0.16656280  0.24518676
   0.55546135 -0.00018125  0.24460520
   0.83351079  0.16656928  0.24614038
   0.66685063 -0.00015128  0.24504967
   0.72219881  0.16661629  0.24559027
   0.88887818 -0.00016544  0.24601441
   0.16681131  0.49983388  0.24639455
   0.00017763  0.33314590  0.24633632
   0.05545707  0.49987320  0.24638139
   0.22216268  0.33316409  0.24643849
   0.50015286  0.49982894  0.24489527
   0.33346832  0.33315539  0.24596833
   0.38881714  0.49982603  0.24553509
   0.55548530  0.33309342  0.24483010
   0.83347088  0.49979927  0.24611322
   0.66686433  0.33308639  0.24533652
   0.72217180  0.49982823  0.24567979
   0.88879528  0.33313299  0.24630028
   0.16689407  0.83312037  0.24632561
   0.00014514  0.66658835  0.24631806
   0.05552119  0.83308723  0.24625469
   0.22219786  0.66657061  0.24640947
   0.50014581  0.83307117  0.24476746
   0.33346414  0.66653910  0.24594048
   0.38877199  0.83310405  0.24524151
   0.55548505  0.66657645  0.24483607
   0.83349187  0.83316018  0.24604569
   0.66685513  0.66657777  0.24537271
   0.72217940  0.83311485  0.24556280
   0.88876787  0.66656043  0.24627283
   0.52859247  0.42490996  0.50379889
grapheneN                               
           1
    12.848119    0.000009   -0.020960
    -0.000010    7.396244    0.014726
    -0.024185    0.029783   14.890715
   C    Zn
  36   1
Direct configuration=   110
   0.16686946  0.16663824  0.24631267
   0.00018664 -0.00015154  0.24612489
   0.05550401  0.16654896  0.24630778
   0.22217304 -0.00012813  0.24603681
   0.50012901  0.16657344  0.24472256
   0.33347299 -0.00018568  0.24535861
   0.38873913  0.16659460  0.24521487
   0.55547357 -0.00015455  0.24466828
   0.83349654  0.16655010  0.24609223
   0.66684642 -0.00014801  0.24510058
   0.72221782  0.16660000  0.24564470
   0.88888680 -0.00017663  0.24597992
   0.16680761  0.49986571  0.24636374
   0.00017390  0.33312465  0.24629008
   0.05545913  0.49987765  0.24633108
   0.22214902  0.33317159  0.24639785
   0.50013111  0.49982690  0.24489641
   0.33345574  0.33316022  0.24592859
   0.38883416  0.49983738  0.24552340
   0.55550073  0.33309153  0.24489405
   0.83346147  0.49979516  0.24610262
   0.66688811  0.33312216  0.24539630
   0.72219218  0.49977867  0.24572522
   0.88879336  0.33309818  0.24625380
   0.16686815  0.83316627  0.24626027
   0.00013592  0.66658865  0.24624999
   0.05552425  0.83307760  0.24615618
   0.22219190  0.66655096  0.24636233
   0.50016974  0.83307006  0.24477909
   0.33348535  0.66655490  0.24590174
   0.38877813  0.83313220  0.24521609
   0.55551097  0.66656817  0.24487625
   0.83349715  0.83313798  0.24603445
   0.66686166  0.66658647  0.24545517
   0.72217622  0.83312360  0.24561431
   0.88876997  0.66657687  0.24622825
   0.52855875  0.42483565  0.50416885
grapheneN                               
           1
    12.847881   -0.000069   -0.020651
    -0.000054    7.396177    0.014668
    -0.023825    0.029665   14.891124
   C    Zn
  36   1
Direct configuration=   111
   0.16684589  0.16661891  0.24630241
   0.00019296 -0.00017675  0.24606167
   0.05550907  0.16657460  0.24628818
   0.22217855 -0.00015444  0.24601028
   0.50012682  0.16657051  0.24476160
   0.33346029 -0.00016396  0.24536737
   0.38874940  0.16662306  0.24522092
   0.55548194 -0.00016762  0.24471032
   0.83349416  0.16653821  0.24606752
   0.66684138 -0.00014182  0.24515171
   0.72221811  0.16657371  0.24567110
   0.88887416 -0.00018983  0.24595755
   0.16679750  0.49990399  0.24634156
   0.00016429  0.33310983  0.24625949
   0.05545499  0.49985074  0.24629670
   0.22215620  0.33317214  0.24636602
   0.50013497  0.49982507  0.24490312
   0.33344912  0.33317309  0.24590078
   0.38883597  0.49984070  0.24551161
   0.55550799  0.33307947  0.24491968
   0.83345924  0.49981338  0.24609456
   0.66689752  0.33311771  0.24543401
   0.72220340  0.49980419  0.24575280
   0.88879223  0.33307918  0.24621624
   0.16686499  0.83313912  0.24621899
   0.00013667  0.66657693  0.24619581
   0.05550555  0.83310732  0.24611278
   0.22218865  0.66656258  0.24632769
   0.50017924  0.83311015  0.24478785
   0.33349300  0.66659052  0.24587725
   0.38878643  0.83312302  0.24519370
   0.55551081  0.66656285  0.24491071
   0.83349865  0.83314149  0.24603694
   0.66688015  0.66659317  0.24549692
   0.72218611  0.83312416  0.24564974
   0.88877704  0.66658227  0.24619490
   0.52853667  0.42479234  0.50439953
grapheneN                               
           1
    12.847725   -0.000120   -0.020448
    -0.000083    7.396133    0.014630
    -0.023590    0.029588   14.891391
   C    Zn
  36   1
Direct configuration=   112
   0.16683047  0.16660627  0.24629569
   0.00019710 -0.00019324  0.24602033
   0.05551237  0.16659137  0.24627536
   0.22218214 -0.00017165  0.24599293
   0.50012539  0.16656859  0.24478713
   0.33345199 -0.00014976  0.24537310
   0.38875612  0.16664167  0.24522487
   0.55548742 -0.00017617  0.24473781
   0.83349260  0.16653044  0.24605136
   0.66683808 -0.00013778  0.24518515
   0.72221830  0.16655651  0.24568837
   0.88886590 -0.00019846  0.24594292
   0.16679089  0.49992902  0.24632705
   0.00015800  0.33310013  0.24623949
   0.05545228  0.49983315  0.24627421
   0.22216090  0.33317250  0.24634520
   0.50013750  0.49982388  0.24490751
   0.33344478  0.33318151  0.24588259
   0.38883716  0.49984287  0.24550390
   0.55551273  0.33307158  0.24493645
   0.83345778  0.49982530  0.24608928
   0.66690367  0.33311479  0.24545867
   0.72221074  0.49982089  0.24577084
   0.88879149  0.33306676  0.24619168
   0.16686292  0.83312136  0.24619199
   0.00013717  0.66656927  0.24616038
   0.05549333  0.83312676  0.24608439
   0.22218652  0.66657017  0.24630504
   0.50018545  0.83313637  0.24479358
   0.33349801  0.66661382  0.24586122
   0.38879185  0.83311702  0.24517906
   0.55551070  0.66655937  0.24493325
   0.83349964  0.83314378  0.24603858
   0.66689225  0.66659755  0.24552422
   0.72219258  0.83312452  0.24567291
   0.88878166  0.66658580  0.24617309
   0.52852222  0.42476401  0.50455039
grapheneN                               
           1
    12.847466   -0.000339   -0.020069
    -0.000209    7.395830    0.014548
    -0.023149    0.029420   14.892301
   C    Zn
  36   1
Direct configuration=   113
   0.16684015  0.16661206  0.24628884
   0.00018242 -0.00016455  0.24597814
   0.05550279  0.16656888  0.24625184
   0.22218368 -0.00018736  0.24597548
   0.50013588  0.16655747  0.24482761
   0.33344458 -0.00013550  0.24538635
   0.38876126  0.16664284  0.24521895
   0.55548912 -0.00018706  0.24477394
   0.83349784  0.16652817  0.24604690
   0.66684358 -0.00015647  0.24524070
   0.72220760  0.16655342  0.24570300
   0.88886529 -0.00021068  0.24591737
   0.16680149  0.49989535  0.24630926
   0.00015308  0.33310166  0.24621077
   0.05544239  0.49983690  0.24624400
   0.22215657  0.33317579  0.24632086
   0.50015521  0.49982270  0.24492324
   0.33345359  0.33319260  0.24585930
   0.38882950  0.49985701  0.24548540
   0.55551014  0.33304827  0.24494741
   0.83347309  0.49983675  0.24607746
   0.66689326  0.33309577  0.24548160
   0.72221411  0.49985778  0.24579344
   0.88878003  0.33307592  0.24615555
   0.16686312  0.83309420  0.24616762
   0.00013939  0.66656546  0.24610707
   0.05548585  0.83311368  0.24605894
   0.22219154  0.66659940  0.24627347
   0.50018256  0.83314140  0.24480612
   0.33348933  0.66662607  0.24584132
   0.38879801  0.83313962  0.24515889
   0.55550818  0.66657854  0.24496834
   0.83349897  0.83315670  0.24604778
   0.66689335  0.66661069  0.24554364
   0.72220626  0.83312890  0.24570479
   0.88879153  0.66657609  0.24614133
   0.52850536  0.42473152  0.50473328
grapheneN                               
           1
    12.847242   -0.000530   -0.019740
    -0.000319    7.395566    0.014477
    -0.022766    0.029275   14.893089
   C    Zn
  36   1
Direct configuration=   114
   0.16684853  0.16661707  0.24628290
   0.00016969 -0.00013968  0.24594157
   0.05549449  0.16654939  0.24623146
   0.22218502 -0.00020099  0.24596036
   0.50014497  0.16654783  0.24486270
   0.33343815 -0.00012315  0.24539783
   0.38876571  0.16664384  0.24521382
   0.55549060 -0.00019649  0.24480525
   0.83350239  0.16652621  0.24604304
   0.66684834 -0.00017267  0.24528885
   0.72219833  0.16655075  0.24571567
   0.88886476 -0.00022127  0.24589522
   0.16681068  0.49986616  0.24629384
   0.00014881  0.33310298  0.24618588
   0.05543381  0.49984015  0.24621783
   0.22215281  0.33317864  0.24629976
   0.50017057  0.49982168  0.24493687
   0.33346123  0.33320222  0.24583911
   0.38882286  0.49986927  0.24546937
   0.55550790  0.33302807  0.24495691
   0.83348636  0.49984668  0.24606722
   0.66688424  0.33307929  0.24550148
   0.72221703  0.49988977  0.24581302
   0.88877009  0.33308386  0.24612423
   0.16686329  0.83307066  0.24614650
   0.00014132  0.66656216  0.24606087
   0.05547938  0.83310233  0.24603688
   0.22219589  0.66662472  0.24624610
   0.50018005  0.83314575  0.24481699
   0.33348180  0.66663668  0.24582407
   0.38880335  0.83315921  0.24514141
   0.55550599  0.66659515  0.24499875
   0.83349839  0.83316790  0.24605575
   0.66689430  0.66662209  0.24556047
   0.72221813  0.83313270  0.24573242
   0.88880009  0.66656767  0.24611381
   0.52849074  0.42470335  0.50489180
grapheneN                               
           1
    12.847084   -0.000711   -0.019308
    -0.000423    7.395268    0.014373
    -0.022265    0.029064   14.893871
   C    Zn
  36   1
Direct configuration=   115
   0.16685891  0.16660705  0.24627813
   0.00016855 -0.00015169  0.24591271
   0.05548840  0.16654773  0.24620298
   0.22217661 -0.00019516  0.24594996
   0.50015311  0.16652561  0.24489926
   0.33344589 -0.00011788  0.24540604
   0.38876398  0.16663805  0.24520938
   0.55549315 -0.00020267  0.24484412
   0.83349883  0.16653153  0.24604485
   0.66685851 -0.00019112  0.24534054
   0.72219369  0.16655301  0.24573045
   0.88886329 -0.00020530  0.24586932
   0.16681895  0.49984948  0.24627360
   0.00013879  0.33310642  0.24616075
   0.05543825  0.49984194  0.24618610
   0.22215550  0.33316853  0.24628215
   0.50017705  0.49982927  0.24495680
   0.33347323  0.33320800  0.24581671
   0.38882952  0.49988412  0.24544929
   0.55551086  0.33302322  0.24496689
   0.83349344  0.49985974  0.24605133
   0.66687888  0.33308990  0.24551772
   0.72220795  0.49988267  0.24582973
   0.88876564  0.33309385  0.24609008
   0.16685564  0.83308638  0.24612890
   0.00014048  0.66657394  0.24601551
   0.05548033  0.83309205  0.24601308
   0.22219606  0.66660689  0.24621619
   0.50017207  0.83313837  0.24483170
   0.33348069  0.66665205  0.24580234
   0.38879189  0.83318047  0.24512679
   0.55550687  0.66660695  0.24502987
   0.83350231  0.83314318  0.24606216
   0.66689022  0.66663440  0.24557587
   0.72222279  0.83313831  0.24576126
   0.88880362  0.66657326  0.24608255
   0.52847618  0.42467743  0.50505491
grapheneN                               
           1
    12.846973   -0.000837   -0.019008
    -0.000495    7.395060    0.014301
    -0.021916    0.028916   14.894415
   C    Zn
  36   1
Direct configuration=   116
   0.16686614  0.16660007  0.24627481
   0.00016777 -0.00016005  0.24589261
   0.05548415  0.16654657  0.24618313
   0.22217076 -0.00019110  0.24594271
   0.50015877  0.16651012  0.24492472
   0.33345128 -0.00011421  0.24541176
   0.38876278  0.16663401  0.24520628
   0.55549492 -0.00020697  0.24487121
   0.83349634  0.16653524  0.24604611
   0.66686560 -0.00020397  0.24537656
   0.72219045  0.16655459  0.24574075
   0.88886226 -0.00019417  0.24585128
   0.16682471  0.49983787  0.24625949
   0.00013181  0.33310882  0.24614324
   0.05544135  0.49984318  0.24616399
   0.22215738  0.33316149  0.24626988
   0.50018157  0.49983455  0.24497068
   0.33348159  0.33321203  0.24580110
   0.38883416  0.49989446  0.24543530
   0.55551293  0.33301985  0.24497384
   0.83349837  0.49986885  0.24604027
   0.66687515  0.33309730  0.24552903
   0.72220162  0.49987772  0.24584136
   0.88876254  0.33310081  0.24606629
   0.16685031  0.83309734  0.24611663
   0.00013990  0.66658214  0.24598391
   0.05548100  0.83308489  0.24599650
   0.22219617  0.66659446  0.24619535
   0.50016650  0.83313323  0.24484194
   0.33347991  0.66666276  0.24578720
   0.38878391  0.83319528  0.24511661
   0.55550748  0.66661517  0.24505155
   0.83350503  0.83312595  0.24606662
   0.66688737  0.66664297  0.24558660
   0.72222604  0.83314222  0.24578135
   0.88880608  0.66657716  0.24606078
   0.52846602  0.42465938  0.50516855
grapheneN                               
           1
    12.847096   -0.000725   -0.018738
    -0.000430    7.395053    0.014261
    -0.021603    0.028836   14.894287
   C    Zn
  36   1
Direct configuration=   117
   0.16685574  0.16659112  0.24627037
   0.00017638 -0.00018429  0.24588952
   0.05549060  0.16656146  0.24616567
   0.22217199 -0.00016871  0.24594848
   0.50015709  0.16650686  0.24492850
   0.33345446 -0.00011386  0.24540575
   0.38876672  0.16662911  0.24520951
   0.55549888 -0.00021427  0.24489113
   0.83348594  0.16654632  0.24604747
   0.66686673 -0.00018557  0.24539126
   0.72219564  0.16655123  0.24575050
   0.88885506 -0.00019238  0.24584721
   0.16681750  0.49985879  0.24624244
   0.00013309  0.33311299  0.24612939
   0.05544978  0.49984186  0.24614501
   0.22217626  0.33314507  0.24626709
   0.50017795  0.49983672  0.24497938
   0.33347402  0.33319241  0.24579082
   0.38884093  0.49990029  0.24543058
   0.55551344  0.33303897  0.24498389
   0.83348205  0.49986641  0.24602964
   0.66688141  0.33311578  0.24553106
   0.72219421  0.49985626  0.24584085
   0.88876699  0.33310706  0.24605427
   0.16685075  0.83311990  0.24611471
   0.00014368  0.66658102  0.24597525
   0.05548786  0.83310122  0.24598468
   0.22219162  0.66656277  0.24618798
   0.50016092  0.83313460  0.24485338
   0.33348608  0.66666139  0.24577205
   0.38877582  0.83319445  0.24512699
   0.55550808  0.66660487  0.24506084
   0.83351324  0.83312264  0.24606451
   0.66688649  0.66663273  0.24559323
   0.72222363  0.83312859  0.24579151
   0.88879793  0.66658342  0.24604721
   0.52846116  0.42465276  0.50522790
grapheneN                               
           1
    12.847160   -0.000666   -0.018596
    -0.000396    7.395049    0.014239
    -0.021438    0.028793   14.894219
   C    Zn
  36   1
Direct configuration=   118
   0.16685025  0.16658638  0.24626802
   0.00018093 -0.00019711  0.24588788
   0.05549400  0.16656934  0.24615644
   0.22217265 -0.00015688  0.24595153
   0.50015621  0.16650514  0.24493050
   0.33345614 -0.00011367  0.24540257
   0.38876881  0.16662652  0.24521122
   0.55550097 -0.00021813  0.24490166
   0.83348044  0.16655218  0.24604819
   0.66686733 -0.00017584  0.24539903
   0.72219838  0.16654945  0.24575565
   0.88885126 -0.00019143  0.24584506
   0.16681369  0.49986985  0.24623343
   0.00013376  0.33311520  0.24612206
   0.05545423  0.49984116  0.24613498
   0.22218625  0.33313638  0.24626562
   0.50017603  0.49983787  0.24498399
   0.33347001  0.33318204  0.24578539
   0.38884451  0.49990338  0.24542809
   0.55551370  0.33304908  0.24498920
   0.83347341  0.49986512  0.24602402
   0.66688472  0.33312556  0.24553213
   0.72219029  0.49984492  0.24584058
   0.88876935  0.33311037  0.24604791
   0.16685099  0.83313183  0.24611369
   0.00014568  0.66658042  0.24597067
   0.05549149  0.83310985  0.24597843
   0.22218921  0.66654602  0.24618408
   0.50015797  0.83313532  0.24485942
   0.33348935  0.66666067  0.24576404
   0.38877154  0.83319402  0.24513247
   0.55550840  0.66659943  0.24506575
   0.83351757  0.83312089  0.24606339
   0.66688603  0.66662732  0.24559673
   0.72222235  0.83312138  0.24579688
   0.88879362  0.66658673  0.24604003
   0.52845859  0.42464926  0.50525928
grapheneN                               
           1
    12.847380   -0.000514   -0.018272
    -0.000309    7.395176    0.014179
    -0.021063    0.028672   14.893708
   C    Zn
  36   1
Direct configuration=   119
   0.16684380  0.16659810  0.24626173
   0.00018388 -0.00019074  0.24588977
   0.05549505  0.16655932  0.24613786
   0.22217412 -0.00014961  0.24596080
   0.50015723  0.16651649  0.24492747
   0.33345429 -0.00010819  0.24539328
   0.38877572  0.16661337  0.24521678
   0.55549792 -0.00021918  0.24491725
   0.83347743  0.16655990  0.24604954
   0.66686783 -0.00016571  0.24540920
   0.72220088  0.16656057  0.24576801
   0.88885059 -0.00019254  0.24584818
   0.16682016  0.49985947  0.24621192
   0.00014214  0.33311835  0.24610550
   0.05545506  0.49984798  0.24611230
   0.22219071  0.33312962  0.24626399
   0.50017119  0.49984031  0.24499248
   0.33347395  0.33319318  0.24577822
   0.38884319  0.49989359  0.24542600
   0.55551569  0.33306328  0.24500365
   0.83345656  0.49985916  0.24601026
   0.66688424  0.33312608  0.24553212
   0.72218987  0.49983992  0.24583305
   0.88877083  0.33312110  0.24603889
   0.16686205  0.83312821  0.24611836
   0.00014738  0.66657610  0.24596842
   0.05550259  0.83311836  0.24596766
   0.22218552  0.66655985  0.24617951
   0.50015457  0.83313289  0.24487727
   0.33348928  0.66664082  0.24574818
   0.38877147  0.83319081  0.24514463
   0.55550622  0.66659103  0.24507287
   0.83351226  0.83312820  0.24605507
   0.66688188  0.66660712  0.24560424
   0.72222074  0.83311071  0.24580521
   0.88878925  0.66657582  0.24603048
   0.52845461  0.42464627  0.50530984
grapheneN                               
           1
    12.847617   -0.000351   -0.017923
    -0.000215    7.395311    0.014114
    -0.020660    0.028543   14.893159
   C    Zn
  36   1
Direct configuration=   120
   0.16683688  0.16661070  0.24625498
   0.00018705 -0.00018391  0.24589181
   0.05549618  0.16654856  0.24611791
   0.22217571 -0.00014181  0.24597076
   0.50015832  0.16652868  0.24492422
   0.33345229 -0.00010231  0.24538330
   0.38878314  0.16659923  0.24522274
   0.55549466 -0.00022030  0.24493399
   0.83347419  0.16656818  0.24605100
   0.66686836 -0.00015483  0.24542012
   0.72220356  0.16657251  0.24578128
   0.88884987 -0.00019374  0.24585154
   0.16682711  0.49984833  0.24618882
   0.00015115  0.33312174  0.24608770
   0.05545594  0.49985532  0.24608793
   0.22219550  0.33312236  0.24626224
   0.50016599  0.49984293  0.24500160
   0.33347818  0.33320516  0.24577053
   0.38884176  0.49988307  0.24542375
   0.55551783  0.33307853  0.24501917
   0.83343846  0.49985277  0.24599547
   0.66688371  0.33312663  0.24553211
   0.72218942  0.49983455  0.24582496
   0.88877242  0.33313264  0.24602920
   0.16687392  0.83312432  0.24612337
   0.00014921  0.66657145  0.24596600
   0.05551451  0.83312749  0.24595610
   0.22218155  0.66657471  0.24617461
   0.50015092  0.83313028  0.24489644
   0.33348920  0.66661951  0.24573114
   0.38877141  0.83318737  0.24515770
   0.55550387  0.66658200  0.24508052
   0.83350654  0.83313604  0.24604613
   0.66687743  0.66658542  0.24561231
   0.72221900  0.83309925  0.24581416
   0.88878456  0.66656410  0.24602022
   0.52845033  0.42464306  0.50536416
grapheneN                               
           1
    12.847823   -0.000244   -0.017527
    -0.000152    7.395491    0.014033
    -0.020201    0.028381   14.892557
   C    Zn
  36   1
Direct configuration=   121
   0.16684201  0.16661354  0.24624759
   0.00017999 -0.00017161  0.24589394
   0.05549260  0.16654489  0.24609961
   0.22217592 -0.00013891  0.24597996
   0.50016378  0.16653676  0.24492264
   0.33345130 -0.00010464  0.24537821
   0.38878648  0.16660787  0.24522637
   0.55549105 -0.00020900  0.24494772
   0.83348944  0.16656591  0.24605323
   0.66686907 -0.00016415  0.24542905
   0.72220031  0.16658345  0.24579445
   0.88885237 -0.00018689  0.24585876
   0.16683916  0.49983487  0.24616647
   0.00015307  0.33312471  0.24606551
   0.05546019  0.49985497  0.24606173
   0.22219024  0.33313933  0.24626049
   0.50016436  0.49984342  0.24500868
   0.33348432  0.33317849  0.24576688
   0.38883579  0.49987121  0.24542158
   0.55551166  0.33308183  0.24503310
   0.83344184  0.49985107  0.24597866
   0.66687715  0.33311973  0.24553385
   0.72218292  0.49983567  0.24581310
   0.88877257  0.33313829  0.24602042
   0.16688138  0.83313697  0.24612673
   0.00014653  0.66657872  0.24596299
   0.05552051  0.83312143  0.24594985
   0.22219160  0.66657098  0.24616762
   0.50015534  0.83313057  0.24491863
   0.33348204  0.66661165  0.24571886
   0.38877216  0.83317577  0.24516819
   0.55550022  0.66658239  0.24508804
   0.83349953  0.83313667  0.24603816
   0.66687200  0.66658549  0.24561967
   0.72221192  0.83310288  0.24582138
   0.88878239  0.66655405  0.24601179
   0.52844690  0.42464160  0.50541609
grapheneN                               
           1
    12.847940   -0.000182   -0.017301
    -0.000117    7.395592    0.013987
    -0.019941    0.028289   14.892215
   C    Zn
  36   1
Direct configuration=   122
   0.16684491  0.16661515  0.24624340
   0.00017599 -0.00016463  0.24589515
   0.05549057  0.16654281  0.24608922
   0.22217604 -0.00013727  0.24598519
   0.50016688  0.16654135  0.24492175
   0.33345075 -0.00010596  0.24537533
   0.38878838  0.16661277  0.24522842
   0.55548900 -0.00020258  0.24495551
   0.83349810  0.16656462  0.24605449
   0.66686947 -0.00016944  0.24543412
   0.72219847  0.16658966  0.24580193
   0.88885379 -0.00018300  0.24586286
   0.16684600  0.49982723  0.24615379
   0.00015416  0.33312640  0.24605291
   0.05546260  0.49985478  0.24604686
   0.22218726  0.33314896  0.24625950
   0.50016343  0.49984370  0.24501270
   0.33348781  0.33316335  0.24576481
   0.38883240  0.49986447  0.24542034
   0.55550815  0.33308371  0.24504101
   0.83344375  0.49985011  0.24596912
   0.66687343  0.33311582  0.24553484
   0.72217924  0.49983630  0.24580637
   0.88877265  0.33314150  0.24601544
   0.16688561  0.83314415  0.24612863
   0.00014501  0.66658285  0.24596127
   0.05552391  0.83311799  0.24594630
   0.22219731  0.66656886  0.24616366
   0.50015784  0.83313073  0.24493122
   0.33347798  0.66660720  0.24571188
   0.38877258  0.83316918  0.24517415
   0.55549815  0.66658261  0.24509231
   0.83349556  0.83313702  0.24603363
   0.66686891  0.66658553  0.24562384
   0.72220790  0.83310494  0.24582548
   0.88878116  0.66654834  0.24600701
   0.52844495  0.42464078  0.50544556
grapheneN                               
           1
    12.848050   -0.000187   -0.016878
    -0.000119    7.395689    0.013894
    -0.019451    0.028103   14.891891
   C    Zn
  36   1
Direct configuration=   123
   0.16685076  0.16661147  0.24623632
   0.00017711 -0.00017611  0.24589463
   0.05548790  0.16655542  0.24607417
   0.22217814 -0.00013092  0.24599061
   0.50016753  0.16653369  0.24492389
   0.33345708 -0.00011997  0.24537905
   0.38878769  0.16661770  0.24522780
   0.55549053 -0.00019137  0.24496334
   0.83350373  0.16656847  0.24605930
   0.66686609 -0.00017663  0.24544354
   0.72219987  0.16658183  0.24580965
   0.88885276 -0.00018174  0.24587144
   0.16685302  0.49984039  0.24613554
   0.00015060  0.33312896  0.24602637
   0.05546859  0.49985185  0.24602034
   0.22218405  0.33314685  0.24625232
   0.50015907  0.49984014  0.24501812
   0.33349015  0.33316915  0.24576709
   0.38882610  0.49985253  0.24541748
   0.55550554  0.33308384  0.24504987
   0.83345543  0.49984797  0.24595131
   0.66687034  0.33310658  0.24553921
   0.72217111  0.49984192  0.24579300
   0.88877540  0.33313886  0.24600587
   0.16688383  0.83312248  0.24613188
   0.00015017  0.66658357  0.24595522
   0.05551652  0.83311947  0.24594766
   0.22220493  0.66655998  0.24615557
   0.50016219  0.83313429  0.24495401
   0.33347633  0.66660669  0.24570738
   0.38877115  0.83316256  0.24518021
   0.55549425  0.66659288  0.24510256
   0.83349878  0.83314140  0.24603315
   0.66686391  0.66659967  0.24562867
   0.72219971  0.83311535  0.24583017
   0.88877859  0.66656027  0.24599910
   0.52844115  0.42464050  0.50549416
grapheneN                               
           1
    12.848135   -0.000190   -0.016550
    -0.000121    7.395764    0.013822
    -0.019071    0.027959   14.891640
   C    Zn
  36   1
Direct configuration=   124
   0.16685529  0.16660861  0.24623083
   0.00017798 -0.00018500  0.24589422
   0.05548583  0.16656518  0.24606252
   0.22217977 -0.00012600  0.24599482
   0.50016803  0.16652776  0.24492555
   0.33346199 -0.00013082  0.24538192
   0.38878715  0.16662152  0.24522731
   0.55549171 -0.00018269  0.24496940
   0.83350809  0.16657145  0.24606302
   0.66686347 -0.00018219  0.24545083
   0.72220096  0.16657576  0.24581562
   0.88885196 -0.00018076  0.24587808
   0.16685846  0.49985058  0.24612142
   0.00014785  0.33313095  0.24600583
   0.05547323  0.49984959  0.24599981
   0.22218156  0.33314522  0.24624676
   0.50015570  0.49983738  0.24502231
   0.33349197  0.33317364  0.24576886
   0.38882122  0.49984329  0.24541527
   0.55550353  0.33308395  0.24505673
   0.83346447  0.49984631  0.24593752
   0.66686795  0.33309942  0.24554260
   0.72216482  0.49984627  0.24578265
   0.88877752  0.33313682  0.24599846
   0.16688245  0.83310571  0.24613440
   0.00015416  0.66658414  0.24595054
   0.05551079  0.83312062  0.24594871
   0.22221083  0.66655310  0.24614930
   0.50016555  0.83313704  0.24497165
   0.33347505  0.66660630  0.24570389
   0.38877004  0.83315744  0.24518490
   0.55549123  0.66660083  0.24511050
   0.83350128  0.83314479  0.24603278
   0.66686003  0.66661062  0.24563241
   0.72219337  0.83312341  0.24583380
   0.88877659  0.66656950  0.24599297
   0.52843821  0.42464029  0.50553179
grapheneN                               
           1
    12.848183   -0.000220   -0.016058
    -0.000138    7.395764    0.013745
    -0.018500    0.027805   14.891583
   C    Zn
  36   1
Direct configuration=   125
   0.16685405  0.16660711  0.24622334
   0.00018233 -0.00019315  0.24589208
   0.05548726  0.16656934  0.24605066
   0.22218159 -0.00014115  0.24599735
   0.50016412  0.16652771  0.24493221
   0.33346781 -0.00013958  0.24539118
   0.38878555  0.16661551  0.24522513
   0.55549291 -0.00018362  0.24497574
   0.83350209  0.16656852  0.24606713
   0.66686244 -0.00018006  0.24545907
   0.72220511  0.16656282  0.24582045
   0.88885343 -0.00018002  0.24588459
   0.16685797  0.49985551  0.24610646
   0.00014539  0.33313216  0.24597908
   0.05547691  0.49985463  0.24597204
   0.22218490  0.33313980  0.24623811
   0.50015123  0.49983302  0.24502709
   0.33348705  0.33317359  0.24577360
   0.38882340  0.49985171  0.24541384
   0.55550090  0.33308061  0.24506194
   0.83346169  0.49984783  0.24592073
   0.66687035  0.33309461  0.24554796
   0.72216511  0.49985128  0.24576948
   0.88877950  0.33313624  0.24598593
   0.16687816  0.83310883  0.24613718
   0.00015500  0.66657401  0.24594270
   0.05550441  0.83311877  0.24595467
   0.22221032  0.66656437  0.24614014
   0.50016550  0.83314407  0.24499314
   0.33348221  0.66660216  0.24570411
   0.38877128  0.83315466  0.24518959
   0.55549571  0.66659680  0.24512216
   0.83350133  0.83315266  0.24603530
   0.66685652  0.66662229  0.24563460
   0.72219167  0.83313138  0.24583749
   0.88878045  0.66658592  0.24598381
   0.52843446  0.42463964  0.50557994
grapheneN                               
           1
    12.848258   -0.000268   -0.015276
    -0.000165    7.395765    0.013623
    -0.017595    0.027560   14.891492
   C    Zn
  36   1
Direct configuration=   126
   0.16685209  0.16660472  0.24621147
   0.00018922 -0.00020606  0.24588869
   0.05548952  0.16657593  0.24603186
   0.22218447 -0.00016517  0.24600135
   0.50015792  0.16652764  0.24494277
   0.33347703 -0.00015347  0.24540584
   0.38878300  0.16660597  0.24522167
   0.55549480 -0.00018508  0.24498578
   0.83349259  0.16656387  0.24607364
   0.66686079 -0.00017668  0.24547212
   0.72221171  0.16654232  0.24582811
   0.88885575 -0.00017883  0.24589492
   0.16685721  0.49986334  0.24608275
   0.00014151  0.33313408  0.24593669
   0.05548275  0.49986263  0.24592801
   0.22219020  0.33313122  0.24622438
   0.50014415  0.49982611  0.24503466
   0.33347926  0.33317352  0.24578113
   0.38882686  0.49986505  0.24541156
   0.55549673  0.33307533  0.24507020
   0.83345728  0.49985023  0.24589411
   0.66687415  0.33308698  0.24555645
   0.72216558  0.49985922  0.24574860
   0.88878264  0.33313533  0.24596606
   0.16687137  0.83311377  0.24614160
   0.00015631  0.66655796  0.24593027
   0.05549429  0.83311584  0.24596411
   0.22220951  0.66658224  0.24612562
   0.50016541  0.83315522  0.24502720
   0.33349355  0.66659561  0.24570446
   0.38877324  0.83315025  0.24519702
   0.55550282  0.66659040  0.24514066
   0.83350140  0.83316513  0.24603929
   0.66685097  0.66664080  0.24563807
   0.72218898  0.83314401  0.24584332
   0.88878655  0.66661194  0.24596929
   0.52842851  0.42463860  0.50565626
grapheneN                               
           1
    12.848179   -0.000294   -0.014528
    -0.000179    7.395709    0.013547
    -0.016727    0.027405   14.891691
   C    Zn
  36   1
Direct configuration=   127
   0.16684943  0.16659640  0.24620043
   0.00018340 -0.00019004  0.24588661
   0.05549597  0.16656393  0.24601670
   0.22218617 -0.00018062  0.24600209
   0.50015070  0.16652414  0.24494975
   0.33347151 -0.00015720  0.24542065
   0.38877737  0.16660177  0.24522488
   0.55549495 -0.00018981  0.24499391
   0.83348921  0.16655582  0.24607684
   0.66686229 -0.00017106  0.24548170
   0.72221133  0.16654710  0.24583301
   0.88886168 -0.00016880  0.24589695
   0.16685556  0.49986002  0.24606811
   0.00014973  0.33314036  0.24590348
   0.05548077  0.49985696  0.24589295
   0.22219175  0.33313565  0.24621114
   0.50015096  0.49982729  0.24504069
   0.33347762  0.33316827  0.24578562
   0.38883332  0.49987180  0.24541331
   0.55549850  0.33307002  0.24507389
   0.83344991  0.49986507  0.24587750
   0.66687445  0.33309748  0.24556197
   0.72217214  0.49986020  0.24573419
   0.88877302  0.33312826  0.24594795
   0.16686703  0.83313281  0.24614058
   0.00014936  0.66655797  0.24591550
   0.05549855  0.83310421  0.24597442
   0.22220707  0.66658806  0.24611628
   0.50016648  0.83315014  0.24505014
   0.33349614  0.66660435  0.24570817
   0.38878539  0.83315201  0.24520626
   0.55549770  0.66658797  0.24515958
   0.83349344  0.83316467  0.24604513
   0.66685594  0.66663965  0.24563695
   0.72219612  0.83314939  0.24584801
   0.88879120  0.66659645  0.24595512
   0.52842394  0.42463932  0.50571958
grapheneN                               
           1
    12.848144   -0.000305   -0.014193
    -0.000185    7.395685    0.013512
    -0.016339    0.027335   14.891780
   C    Zn
  36   1
Direct configuration=   128
   0.16684824  0.16659268  0.24619549
   0.00018080 -0.00018289  0.24588568
   0.05549886  0.16655858  0.24600993
   0.22218692 -0.00018752  0.24600242
   0.50014748  0.16652258  0.24495286
   0.33346904 -0.00015887  0.24542726
   0.38877485  0.16659990  0.24522631
   0.55549502 -0.00019193  0.24499754
   0.83348770  0.16655222  0.24607827
   0.66686295 -0.00016854  0.24548598
   0.72221117  0.16654923  0.24583519
   0.88886432 -0.00016432  0.24589785
   0.16685482  0.49985853  0.24606157
   0.00015341  0.33314317  0.24588864
   0.05547989  0.49985442  0.24587729
   0.22219244  0.33313762  0.24620522
   0.50015400  0.49982781  0.24504338
   0.33347689  0.33316593  0.24578763
   0.38883621  0.49987481  0.24541409
   0.55549929  0.33306765  0.24507554
   0.83344662  0.49987170  0.24587008
   0.66687459  0.33310216  0.24556443
   0.72217508  0.49986065  0.24572775
   0.88876872  0.33312511  0.24593986
   0.16686509  0.83314131  0.24614012
   0.00014625  0.66655798  0.24590890
   0.05550046  0.83309902  0.24597903
   0.22220598  0.66659066  0.24611211
   0.50016696  0.83314788  0.24506038
   0.33349730  0.66660825  0.24570983
   0.38879082  0.83315279  0.24521039
   0.55549542  0.66658688  0.24516804
   0.83348988  0.83316446  0.24604774
   0.66685817  0.66663913  0.24563645
   0.72219930  0.83315178  0.24585010
   0.88879327  0.66658952  0.24594879
   0.52842190  0.42463965  0.50574786
grapheneN                               
           1
    12.847933   -0.000387   -0.013543
    -0.000231    7.395623    0.013465
    -0.015585    0.027239   14.892147
   C    Zn
  36   1
Direct configuration=   129
   0.16685543  0.16659349  0.24618764
   0.00018171 -0.00017326  0.24588564
   0.05550353  0.16654775  0.24599683
   0.22218224 -0.00016471  0.24599849
   0.50014611  0.16651662  0.24495661
   0.33345919 -0.00015324  0.24543627
   0.38877192  0.16659325  0.24523464
   0.55549289 -0.00018971  0.24500358
   0.83349106  0.16655573  0.24607723
   0.66686431 -0.00015783  0.24549291
   0.72220378  0.16656827  0.24583948
   0.88886284 -0.00016613  0.24589432
   0.16685410  0.49986099  0.24605178
   0.00015551  0.33313705  0.24586735
   0.05547814  0.49985000  0.24585428
   0.22218806  0.33313720  0.24619759
   0.50016466  0.49983398  0.24504959
   0.33348179  0.33318763  0.24578724
   0.38882946  0.49986527  0.24541683
   0.55550659  0.33306186  0.24507674
   0.83344849  0.49987187  0.24586032
   0.66687857  0.33311033  0.24556521
   0.72217511  0.49987208  0.24572473
   0.88876237  0.33311699  0.24592587
   0.16686465  0.83311712  0.24613543
   0.00014435  0.66656565  0.24589277
   0.05550427  0.83310155  0.24598610
   0.22219994  0.66658729  0.24611154
   0.50016854  0.83314355  0.24506573
   0.33349273  0.66662460  0.24571543
   0.38879267  0.83314959  0.24522333
   0.55549668  0.66658461  0.24518568
   0.83349243  0.83315198  0.24605078
   0.66686536  0.66662987  0.24563317
   0.72220621  0.83314317  0.24585467
   0.88878577  0.66656629  0.24593615
   0.52841866  0.42463923  0.50579806
grapheneN                               
           1
    12.847898   -0.000401   -0.013435
    -0.000239    7.395613    0.013457
    -0.015460    0.027223   14.892208
   C    Zn
  36   1
Direct configuration=   130
   0.16685663  0.16659363  0.24618634
   0.00018186 -0.00017166  0.24588564
   0.05550431  0.16654595  0.24599465
   0.22218146 -0.00016092  0.24599783
   0.50014589  0.16651563  0.24495723
   0.33345756 -0.00015230  0.24543777
   0.38877143  0.16659214  0.24523602
   0.55549254 -0.00018934  0.24500458
   0.83349161  0.16655632  0.24607706
   0.66686453 -0.00015605  0.24549406
   0.72220256  0.16657143  0.24584019
   0.88886260 -0.00016643  0.24589374
   0.16685398  0.49986139  0.24605015
   0.00015586  0.33313604  0.24586382
   0.05547786  0.49984926  0.24585046
   0.22218733  0.33313713  0.24619632
   0.50016642  0.49983500  0.24505063
   0.33348260  0.33319124  0.24578718
   0.38882834  0.49986369  0.24541729
   0.55550780  0.33306090  0.24507694
   0.83344880  0.49987189  0.24585870
   0.66687924  0.33311168  0.24556534
   0.72217511  0.49987397  0.24572423
   0.88876131  0.33311564  0.24592355
   0.16686457  0.83311310  0.24613465
   0.00014403  0.66656692  0.24589009
   0.05550491  0.83310197  0.24598727
   0.22219893  0.66658673  0.24611144
   0.50016880  0.83314283  0.24506661
   0.33349197  0.66662732  0.24571636
   0.38879298  0.83314906  0.24522547
   0.55549689  0.66658423  0.24518860
   0.83349286  0.83314991  0.24605128
   0.66686655  0.66662833  0.24563262
   0.72220735  0.83314174  0.24585543
   0.88878452  0.66656243  0.24593406
   0.52841812  0.42463916  0.50580639
grapheneN                               
           1
    12.847737   -0.000552   -0.012863
    -0.000325    7.395495    0.013425
    -0.014797    0.027158   14.892630
   C    Zn
  36   1
Direct configuration=   131
   0.16686462  0.16660655  0.24617903
   0.00018822 -0.00017251  0.24588592
   0.05550392  0.16654528  0.24598209
   0.22217667 -0.00015655  0.24599401
   0.50015053  0.16651362  0.24495882
   0.33345254 -0.00013893  0.24544233
   0.38876846  0.16659289  0.24524686
   0.55549151 -0.00018762  0.24500866
   0.83349279  0.16656164  0.24607170
   0.66686633 -0.00014577  0.24549903
   0.72219809  0.16658299  0.24584360
   0.88885529 -0.00018159  0.24588970
   0.16685156  0.49986373  0.24604199
   0.00015063  0.33311320  0.24585787
   0.05547505  0.49985306  0.24583411
   0.22219001  0.33313855  0.24619505
   0.50016968  0.49983685  0.24505750
   0.33348381  0.33317859  0.24578300
   0.38882632  0.49987196  0.24541739
   0.55551419  0.33305670  0.24507642
   0.83344770  0.49985442  0.24585374
   0.66688196  0.33312153  0.24556246
   0.72216851  0.49987551  0.24572821
   0.88876694  0.33310864  0.24591123
   0.16686385  0.83312391  0.24613209
   0.00014728  0.66656835  0.24587945
   0.05550356  0.83310649  0.24598867
   0.22219395  0.66657415  0.24611552
   0.50016982  0.83314242  0.24506250
   0.33348743  0.66663047  0.24572307
   0.38878393  0.83314773  0.24523995
   0.55550463  0.66658146  0.24519879
   0.83350682  0.83315110  0.24605110
   0.66687191  0.66662750  0.24562972
   0.72220987  0.83313176  0.24585911
   0.88877633  0.66656240  0.24592111
   0.52841542  0.42463953  0.50584821
grapheneN                               
           1
    12.847673   -0.000612   -0.012634
    -0.000360    7.395448    0.013413
    -0.014531    0.027133   14.892799
   C    Zn
  36   1
Direct configuration=   132
   0.16686783  0.16661173  0.24617610
   0.00019077 -0.00017285  0.24588603
   0.05550376  0.16654501  0.24597705
   0.22217475 -0.00015480  0.24599248
   0.50015240  0.16651282  0.24495946
   0.33345053 -0.00013357  0.24544416
   0.38876727  0.16659320  0.24525120
   0.55549109 -0.00018693  0.24501029
   0.83349326  0.16656378  0.24606955
   0.66686705 -0.00014165  0.24550102
   0.72219630  0.16658762  0.24584497
   0.88885236 -0.00018766  0.24588808
   0.16685059  0.49986467  0.24603871
   0.00014854  0.33310404  0.24585549
   0.05547392  0.49985458  0.24582756
   0.22219108  0.33313912  0.24619454
   0.50017098  0.49983759  0.24506026
   0.33348430  0.33317352  0.24578132
   0.38882551  0.49987527  0.24541744
   0.55551675  0.33305502  0.24507621
   0.83344726  0.49984742  0.24585175
   0.66688306  0.33312547  0.24556130
   0.72216587  0.49987613  0.24572981
   0.88876920  0.33310583  0.24590629
   0.16686355  0.83312825  0.24613106
   0.00014858  0.66656892  0.24587518
   0.05550302  0.83310830  0.24598923
   0.22219195  0.66656911  0.24611716
   0.50017023  0.83314225  0.24506085
   0.33348561  0.66663173  0.24572576
   0.38878030  0.83314720  0.24524575
   0.55550773  0.66658034  0.24520287
   0.83351242  0.83315157  0.24605103
   0.66687405  0.66662716  0.24562856
   0.72221088  0.83312776  0.24586058
   0.88877304  0.66656238  0.24591593
   0.52841434  0.42463967  0.50586497
grapheneN                               
           1
    12.847612   -0.000807   -0.011955
    -0.000472    7.395292    0.013404
    -0.013743    0.027115   14.893183
   C    Zn
  36   1
Direct configuration=   133
   0.16686938  0.16662856  0.24616728
   0.00018609 -0.00017282  0.24588566
   0.05550359  0.16654236  0.24596747
   0.22217175 -0.00015635  0.24598848
   0.50015873  0.16651829  0.24496153
   0.33344985 -0.00012399  0.24544897
   0.38877070  0.16659616  0.24526037
   0.55549183 -0.00018888  0.24501300
   0.83349070  0.16655858  0.24606046
   0.66687050 -0.00014051  0.24550633
   0.72219881  0.16659017  0.24584763
   0.88885612 -0.00018489  0.24588110
   0.16684634  0.49986411  0.24603060
   0.00014694  0.33309364  0.24585435
   0.05546727  0.49984906  0.24581303
   0.22219776  0.33314185  0.24619530
   0.50016965  0.49983818  0.24506901
   0.33348469  0.33317153  0.24577674
   0.38882821  0.49988458  0.24541688
   0.55551683  0.33305336  0.24507533
   0.83344307  0.49983609  0.24584770
   0.66688119  0.33313379  0.24555722
   0.72217127  0.49986489  0.24573323
   0.88877571  0.33309205  0.24589381
   0.16686249  0.83313570  0.24612961
   0.00014877  0.66656651  0.24586518
   0.05550142  0.83310911  0.24598589
   0.22218446  0.66656717  0.24612398
   0.50016771  0.83314156  0.24505456
   0.33348126  0.66662326  0.24573557
   0.38877589  0.83316234  0.24526282
   0.55551228  0.66658013  0.24520812
   0.83351049  0.83313494  0.24604728
   0.66687878  0.66663685  0.24562831
   0.72221455  0.83313159  0.24586397
   0.88877394  0.66656035  0.24590158
   0.52841110  0.42464070  0.50591165
grapheneN                               
           1
    12.847591   -0.000873   -0.011727
    -0.000509    7.395240    0.013402
    -0.013480    0.027110   14.893311
   C    Zn
  36   1
Direct configuration=   134
   0.16686991  0.16663420  0.24616433
   0.00018452 -0.00017281  0.24588554
   0.05550353  0.16654147  0.24596425
   0.22217075 -0.00015686  0.24598713
   0.50016085  0.16652012  0.24496222
   0.33344962 -0.00012078  0.24545058
   0.38877184  0.16659715  0.24526344
   0.55549207 -0.00018953  0.24501391
   0.83348984  0.16655684  0.24605741
   0.66687166 -0.00014013  0.24550811
   0.72219965  0.16659103  0.24584853
   0.88885738 -0.00018396  0.24587876
   0.16684492  0.49986392  0.24602788
   0.00014640  0.33309015  0.24585397
   0.05546503  0.49984722  0.24580816
   0.22220000  0.33314276  0.24619556
   0.50016921  0.49983838  0.24507194
   0.33348482  0.33317086  0.24577520
   0.38882912  0.49988770  0.24541670
   0.55551685  0.33305281  0.24507504
   0.83344167  0.49983229  0.24584635
   0.66688056  0.33313658  0.24555585
   0.72217308  0.49986113  0.24573437
   0.88877789  0.33308743  0.24588962
   0.16686213  0.83313819  0.24612912
   0.00014883  0.66656570  0.24586183
   0.05550088  0.83310938  0.24598477
   0.22218195  0.66656652  0.24612626
   0.50016687  0.83314133  0.24505245
   0.33347981  0.66662042  0.24573886
   0.38877441  0.83316741  0.24526854
   0.55551381  0.66658005  0.24520988
   0.83350985  0.83312936  0.24604602
   0.66688036  0.66664010  0.24562822
   0.72221578  0.83313287  0.24586510
   0.88877425  0.66655966  0.24589677
   0.52841002  0.42464104  0.50592730
grapheneN                               
           1
    12.847586   -0.000967   -0.011042
    -0.000563    7.395206    0.013388
    -0.012685    0.027081   14.893383
   C    Zn
  36   1
Direct configuration=   135
   0.16687048  0.16663316  0.24616085
   0.00017574 -0.00017028  0.24588167
   0.05550611  0.16653912  0.24595940
   0.22217299 -0.00014899  0.24598306
   0.50016307  0.16652570  0.24496463
   0.33345057 -0.00011620  0.24545641
   0.38878138  0.16660395  0.24526706
   0.55549796 -0.00019397  0.24501332
   0.83349047  0.16655139  0.24604916
   0.66687340 -0.00014306  0.24551235
   0.72220344  0.16658551  0.24584781
   0.88886018 -0.00018464  0.24587239
   0.16683936  0.49986301  0.24602499
   0.00015020  0.33309733  0.24585244
   0.05546185  0.49983238  0.24579759
   0.22219823  0.33314611  0.24619762
   0.50016752  0.49984261  0.24507922
   0.33348897  0.33320341  0.24577158
   0.38883319  0.49988495  0.24541639
   0.55551258  0.33306029  0.24507432
   0.83344606  0.49983022  0.24584131
   0.66687723  0.33313089  0.24555205
   0.72217555  0.49985860  0.24573845
   0.88877571  0.33306958  0.24588258
   0.16685651  0.83313152  0.24613218
   0.00014502  0.66656346  0.24585135
   0.05549978  0.83310421  0.24597620
   0.22218419  0.66657254  0.24612622
   0.50016394  0.83315100  0.24505065
   0.33347681  0.66662431  0.24575035
   0.38876929  0.83316502  0.24528156
   0.55551216  0.66658349  0.24520810
   0.83350163  0.83311927  0.24604135
   0.66688334  0.66663332  0.24563205
   0.72221889  0.83314368  0.24586649
   0.88878024  0.66654407  0.24588384
   0.52840609  0.42464303  0.50597302
grapheneN                               
           1
    12.847585   -0.000980   -0.010945
    -0.000570    7.395202    0.013386
    -0.012574    0.027077   14.893393
   C    Zn
  36   1
Direct configuration=   136
   0.16687056  0.16663301  0.24616036
   0.00017451 -0.00016993  0.24588112
   0.05550648  0.16653879  0.24595871
   0.22217331 -0.00014788  0.24598248
   0.50016339  0.16652649  0.24496497
   0.33345071 -0.00011555  0.24545723
   0.38878272  0.16660490  0.24526757
   0.55549878 -0.00019460  0.24501324
   0.83349056  0.16655063  0.24604800
   0.66687364 -0.00014348  0.24551295
   0.72220397  0.16658473  0.24584771
   0.88886057 -0.00018473  0.24587150
   0.16683858  0.49986288  0.24602459
   0.00015073  0.33309834  0.24585223
   0.05546140  0.49983029  0.24579610
   0.22219798  0.33314658  0.24619790
   0.50016728  0.49984320  0.24508025
   0.33348956  0.33320799  0.24577107
   0.38883376  0.49988456  0.24541634
   0.55551198  0.33306134  0.24507422
   0.83344668  0.49982993  0.24584060
   0.66687676  0.33313009  0.24555151
   0.72217590  0.49985825  0.24573902
   0.88877541  0.33306707  0.24588160
   0.16685572  0.83313058  0.24613261
   0.00014448  0.66656314  0.24584988
   0.05549963  0.83310348  0.24597499
   0.22218450  0.66657338  0.24612621
   0.50016352  0.83315236  0.24505040
   0.33347639  0.66662486  0.24575197
   0.38876857  0.83316468  0.24528339
   0.55551192  0.66658398  0.24520785
   0.83350048  0.83311785  0.24604070
   0.66688376  0.66663236  0.24563259
   0.72221932  0.83314520  0.24586668
   0.88878109  0.66654188  0.24588202
   0.52840553  0.42464331  0.50597944
grapheneN                               
           1
    12.847611   -0.000991   -0.010454
    -0.000576    7.395238    0.013384
    -0.012004    0.027074   14.893290
   C    Zn
  36   1
Direct configuration=   137
   0.16686928  0.16662923  0.24615821
   0.00017368 -0.00017086  0.24587647
   0.05550828  0.16653733  0.24595716
   0.22217543 -0.00014518  0.24598034
   0.50016398  0.16652897  0.24496684
   0.33345179 -0.00011177  0.24546202
   0.38878571  0.16661430  0.24526795
   0.55550281 -0.00019656  0.24501201
   0.83349119  0.16654630  0.24604276
   0.66687429 -0.00014483  0.24551534
   0.72220539  0.16657902  0.24584584
   0.88885875 -0.00019252  0.24586715
   0.16683553  0.49986271  0.24602430
   0.00015243  0.33310135  0.24585031
   0.05546115  0.49982331  0.24579033
   0.22219511  0.33315074  0.24619936
   0.50016667  0.49984840  0.24508434
   0.33349012  0.33320892  0.24576898
   0.38883587  0.49988580  0.24541697
   0.55550946  0.33306755  0.24507427
   0.83344930  0.49982666  0.24583759
   0.66687521  0.33312393  0.24554946
   0.72217739  0.49985272  0.24574017
   0.88877291  0.33305876  0.24587851
   0.16685486  0.83313166  0.24613268
   0.00014225  0.66655999  0.24584171
   0.05549689  0.83309859  0.24596751
   0.22218704  0.66657564  0.24612459
   0.50016172  0.83316006  0.24505129
   0.33347529  0.66663091  0.24576046
   0.38876917  0.83316391  0.24529152
   0.55551029  0.66658724  0.24520492
   0.83350171  0.83313198  0.24603871
   0.66688364  0.66663347  0.24563626
   0.72221938  0.83314642  0.24586725
   0.88878386  0.66653096  0.24587368
   0.52840229  0.42464489  0.50601276
grapheneN                               
           1
    12.847648   -0.001007   -0.009734
    -0.000584    7.395291    0.013381
    -0.011170    0.027069   14.893138
   C    Zn
  36   1
Direct configuration=   138
   0.16686741  0.16662368  0.24615505
   0.00017245 -0.00017224  0.24586964
   0.05551091  0.16653518  0.24595487
   0.22217855 -0.00014123  0.24597719
   0.50016485  0.16653262  0.24496957
   0.33345338 -0.00010623  0.24546903
   0.38879010  0.16662808  0.24526851
   0.55550871 -0.00019944  0.24501022
   0.83349213  0.16653996  0.24603507
   0.66687525 -0.00014682  0.24551886
   0.72220747  0.16657065  0.24584308
   0.88885608 -0.00020394  0.24586079
   0.16683105  0.49986245  0.24602388
   0.00015492  0.33310576  0.24584748
   0.05546078  0.49981306  0.24578187
   0.22219090  0.33315685  0.24620150
   0.50016578  0.49985603  0.24509035
   0.33349096  0.33321029  0.24576592
   0.38883896  0.49988763  0.24541788
   0.55550576  0.33307666  0.24507435
   0.83345315  0.49982186  0.24583318
   0.66687294  0.33311489  0.24554645
   0.72217957  0.49984462  0.24574184
   0.88876924  0.33304657  0.24587397
   0.16685359  0.83313323  0.24613278
   0.00013898  0.66655537  0.24582974
   0.05549287  0.83309142  0.24595655
   0.22219076  0.66657895  0.24612222
   0.50015908  0.83317136  0.24505260
   0.33347367  0.66663978  0.24577291
   0.38877006  0.83316279  0.24530345
   0.55550788  0.66659202  0.24520062
   0.83350352  0.83315269  0.24603579
   0.66688347  0.66663509  0.24564165
   0.72221946  0.83314820  0.24586807
   0.88878792  0.66651494  0.24586145
   0.52839754  0.42464720  0.50606160
grapheneN                               
           1
    12.847683   -0.001002   -0.009169
    -0.000581    7.395383    0.013374
    -0.010515    0.027055   14.892910
   C    Zn
  36   1
Direct configuration=   139
   0.16686579  0.16662462  0.24615279
   0.00017700 -0.00017716  0.24586180
   0.05551163  0.16653302  0.24595417
   0.22218041 -0.00014558  0.24597600
   0.50016596  0.16653737  0.24497135
   0.33345649 -0.00009967  0.24547493
   0.38878807  0.16663389  0.24526869
   0.55550838 -0.00019639  0.24501036
   0.83349098  0.16653598  0.24602961
   0.66687626 -0.00014805  0.24552015
   0.72220793  0.16656499  0.24583924
   0.88885468 -0.00021332  0.24585700
   0.16683169  0.49986539  0.24602445
   0.00015253  0.33310120  0.24584203
   0.05546198  0.49981362  0.24577665
   0.22218838  0.33315820  0.24620075
   0.50016598  0.49986472  0.24509299
   0.33348880  0.33319927  0.24576423
   0.38883778  0.49989309  0.24542021
   0.55550550  0.33308017  0.24507530
   0.83345320  0.49981355  0.24582966
   0.66687830  0.33310997  0.24554715
   0.72217893  0.49983965  0.24574280
   0.88876971  0.33304477  0.24587142
   0.16685639  0.83313985  0.24613123
   0.00013829  0.66654920  0.24581847
   0.05548940  0.83308865  0.24594645
   0.22218862  0.66658110  0.24612142
   0.50016005  0.83317041  0.24505565
   0.33347530  0.66664591  0.24578220
   0.38876977  0.83316568  0.24531158
   0.55550811  0.66659930  0.24519704
   0.83350698  0.83315040  0.24603175
   0.66688124  0.66664108  0.24564576
   0.72221877  0.83314355  0.24586876
   0.88878674  0.66652104  0.24585373
   0.52839410  0.42465051  0.50610223
grapheneN                               
           1
    12.847760   -0.000991   -0.007954
    -0.000573    7.395582    0.013358
    -0.009107    0.027024   14.892420
   C    Zn
  36   1
Direct configuration=   140
   0.16686229  0.16662665  0.24614792
   0.00018677 -0.00018775  0.24584493
   0.05551316  0.16652838  0.24595267
   0.22218440 -0.00015492  0.24597343
   0.50016836  0.16654761  0.24497516
   0.33346318 -0.00008556  0.24548761
   0.38878370  0.16664637  0.24526907
   0.55550766 -0.00018982  0.24501067
   0.83348852  0.16652740  0.24601786
   0.66687843 -0.00015070  0.24552292
   0.72220893  0.16655281  0.24583098
   0.88885168 -0.00023351  0.24584885
   0.16683307  0.49987172  0.24602568
   0.00014739  0.33309138  0.24583031
   0.05546456  0.49981482  0.24576541
   0.22218297  0.33316112  0.24619914
   0.50016640  0.49988341  0.24509869
   0.33348415  0.33317558  0.24576060
   0.38883524  0.49990482  0.24542522
   0.55550492  0.33308771  0.24507733
   0.83345331  0.49979569  0.24582209
   0.66688981  0.33309937  0.24554865
   0.72217755  0.49982897  0.24574486
   0.88877073  0.33304090  0.24586592
   0.16686240  0.83315409  0.24612790
   0.00013681  0.66653593  0.24579424
   0.05548195  0.83308270  0.24592475
   0.22218403  0.66658571  0.24611969
   0.50016213  0.83316838  0.24506221
   0.33347879  0.66665907  0.24580217
   0.38876916  0.83317191  0.24532908
   0.55550861  0.66661495  0.24518933
   0.83351443  0.83314548  0.24602305
   0.66687642  0.66665398  0.24565461
   0.72221728  0.83313354  0.24587025
   0.88878422  0.66653418  0.24583713
   0.52838669  0.42465762  0.50618962
grapheneN                               
           1
    12.847802   -0.000976   -0.007378
    -0.000564    7.395657    0.013352
    -0.008440    0.027013   14.892218
   C    Zn
  36   1
Direct configuration=   141
   0.16686322  0.16662835  0.24614698
   0.00018725 -0.00019398  0.24583574
   0.05551183  0.16652638  0.24595139
   0.22218613 -0.00015558  0.24597348
   0.50016871  0.16655424  0.24497642
   0.33346540 -0.00008333  0.24549333
   0.38878147  0.16664500  0.24526929
   0.55550479 -0.00018480  0.24501235
   0.83348827  0.16652150  0.24601295
   0.66687588 -0.00015631  0.24552141
   0.72220961  0.16654980  0.24582625
   0.88885437 -0.00023336  0.24584578
   0.16683553  0.49987527  0.24602599
   0.00014728  0.33308393  0.24582434
   0.05546481  0.49981676  0.24576168
   0.22218127  0.33315736  0.24619671
   0.50016651  0.49988857  0.24509933
   0.33348326  0.33318274  0.24575999
   0.38883178  0.49990630  0.24542903
   0.55550802  0.33308968  0.24507911
   0.83345097  0.49979269  0.24581835
   0.66689097  0.33310100  0.24555020
   0.72217819  0.49983069  0.24574536
   0.88877137  0.33303992  0.24586293
   0.16686517  0.83314756  0.24612553
   0.00013799  0.66653204  0.24578253
   0.05548516  0.83308413  0.24591538
   0.22218137  0.66659069  0.24612057
   0.50016409  0.83316931  0.24506543
   0.33348036  0.66666227  0.24580913
   0.38876944  0.83317928  0.24533678
   0.55550982  0.66662273  0.24518708
   0.83351292  0.83312719  0.24601784
   0.66687537  0.66665020  0.24565785
   0.72221695  0.83312884  0.24587109
   0.88878104  0.66654008  0.24583012
   0.52838355  0.42466284  0.50623226
grapheneN                               
           1
    12.847877   -0.000950   -0.006364
    -0.000548    7.395789    0.013342
    -0.007264    0.026994   14.891864
   C    Zn
  36   1
Direct configuration=   142
   0.16686485  0.16663135  0.24614530
   0.00018809 -0.00020496  0.24581955
   0.05550950  0.16652286  0.24594916
   0.22218918 -0.00015673  0.24597357
   0.50016933  0.16656592  0.24497864
   0.33346931 -0.00007942  0.24550341
   0.38877753  0.16664259  0.24526968
   0.55549973 -0.00017595  0.24501531
   0.83348782  0.16651111  0.24600430
   0.66687139 -0.00016618  0.24551874
   0.72221079  0.16654451  0.24581790
   0.88885910 -0.00023311  0.24584036
   0.16683987  0.49988153  0.24602655
   0.00014708  0.33307080  0.24581381
   0.05546527  0.49982016  0.24575512
   0.22217827  0.33315073  0.24619243
   0.50016670  0.49989766  0.24510047
   0.33348169  0.33319536  0.24575891
   0.38882568  0.49990890  0.24543575
   0.55551348  0.33309314  0.24508226
   0.83344685  0.49978740  0.24581176
   0.66689299  0.33310387  0.24555293
   0.72217932  0.49983372  0.24574624
   0.88877249  0.33303819  0.24585766
   0.16687005  0.83313606  0.24612136
   0.00014008  0.66652519  0.24576191
   0.05549081  0.83308664  0.24589889
   0.22217668  0.66659946  0.24612213
   0.50016755  0.83317095  0.24507111
   0.33348312  0.66666790  0.24582139
   0.38876994  0.83319226  0.24535035
   0.55551197  0.66663644  0.24518313
   0.83351026  0.83309498  0.24600866
   0.66687351  0.66664355  0.24566356
   0.72221636  0.83312058  0.24587256
   0.88877545  0.66655048  0.24581778
   0.52837802  0.42467205  0.50630737
grapheneN                               
           1
    12.847939   -0.000909   -0.005866
    -0.000524    7.395771    0.013339
    -0.006687    0.026988   14.891830
   C    Zn
  36   1
Direct configuration=   143
   0.16686664  0.16662688  0.24614444
   0.00018381 -0.00020836  0.24581080
   0.05550725  0.16652077  0.24594617
   0.22218857 -0.00014539  0.24597426
   0.50016809  0.16656436  0.24497812
   0.33346433 -0.00008578  0.24550670
   0.38877864  0.16664465  0.24527237
   0.55549682 -0.00016946  0.24501901
   0.83349297  0.16650701  0.24600259
   0.66686654 -0.00017298  0.24551407
   0.72220893  0.16654596  0.24581333
   0.88886273 -0.00023124  0.24583726
   0.16684027  0.49988035  0.24602605
   0.00015036  0.33306529  0.24580897
   0.05546550  0.49981967  0.24575304
   0.22218010  0.33314991  0.24618904
   0.50016620  0.49989240  0.24509592
   0.33348101  0.33320575  0.24575975
   0.38882503  0.49991127  0.24544100
   0.55551329  0.33309569  0.24508547
   0.83344485  0.49979342  0.24580841
   0.66688999  0.33310690  0.24555491
   0.72217879  0.49983467  0.24574523
   0.88877019  0.33303979  0.24585430
   0.16687010  0.83312285  0.24611813
   0.00014276  0.66653038  0.24575181
   0.05550047  0.83308547  0.24589129
   0.22217967  0.66660181  0.24612575
   0.50016754  0.83317724  0.24507431
   0.33348206  0.66666906  0.24582454
   0.38877323  0.83319632  0.24535682
   0.55551086  0.66663376  0.24518440
   0.83351081  0.83310038  0.24600473
   0.66687630  0.66663715  0.24566426
   0.72221491  0.83311529  0.24587327
   0.88877405  0.66653992  0.24581201
   0.52837643  0.42467883  0.50634747
grapheneN                               
           1
    12.848047   -0.000835   -0.004997
    -0.000481    7.395738    0.013333
    -0.005680    0.026976   14.891769
   C    Zn
  36   1
Direct configuration=   144
   0.16686978  0.16661906  0.24614292
   0.00017631 -0.00021430  0.24579551
   0.05550332  0.16651713  0.24594096
   0.22218752 -0.00012556  0.24597546
   0.50016593  0.16656164  0.24497720
   0.33345562 -0.00009690  0.24551246
   0.38878058  0.16664825  0.24527708
   0.55549174 -0.00015813  0.24502547
   0.83350196  0.16649984  0.24599960
   0.66685806 -0.00018487  0.24550590
   0.72220568  0.16654850  0.24580534
   0.88886907 -0.00022798  0.24583185
   0.16684099  0.49987828  0.24602517
   0.00015609  0.33305567  0.24580050
   0.05546591  0.49981882  0.24574940
   0.22218331  0.33314848  0.24618312
   0.50016533  0.49988322  0.24508795
   0.33347983  0.33322389  0.24576122
   0.38882389  0.49991541  0.24545016
   0.55551297  0.33310016  0.24509107
   0.83344135  0.49980393  0.24580255
   0.66688474  0.33311221  0.24555837
   0.72217787  0.49983632  0.24574348
   0.88876617  0.33304259  0.24584843
   0.16687019  0.83309977  0.24611250
   0.00014744  0.66653943  0.24573416
   0.05551735  0.83308343  0.24587800
   0.22218489  0.66660590  0.24613209
   0.50016754  0.83318824  0.24507988
   0.33348021  0.66667109  0.24583007
   0.38877897  0.83320342  0.24536814
   0.55550894  0.66662909  0.24518664
   0.83351177  0.83310982  0.24599786
   0.66688117  0.66662597  0.24566547
   0.72221239  0.83310604  0.24587450
   0.88877161  0.66652145  0.24580193
   0.52837364  0.42469067  0.50641757
grapheneN                               
           1
    12.848068   -0.000726   -0.004396
    -0.000417    7.395680    0.013342
    -0.004983    0.026993   14.891860
   C    Zn
  36   1
Direct configuration=   145
   0.16687002  0.16661450  0.24614103
   0.00017708 -0.00021373  0.24578654
   0.05550198  0.16651071  0.24593453
   0.22218526 -0.00012679  0.24597823
   0.50016351  0.16655776  0.24497634
   0.33344961 -0.00009870  0.24551494
   0.38877685  0.16665444  0.24528193
   0.55549005 -0.00015282  0.24503071
   0.83350610  0.16650232  0.24599916
   0.66685713 -0.00018499  0.24549963
   0.72220273  0.16654824  0.24579993
   0.88887008 -0.00022544  0.24582799
   0.16684066  0.49987249  0.24602355
   0.00015683  0.33305478  0.24579535
   0.05546813  0.49981966  0.24574661
   0.22218689  0.33315267  0.24617870
   0.50016366  0.49987767  0.24508298
   0.33347767  0.33321616  0.24576337
   0.38882600  0.49992429  0.24545651
   0.55550933  0.33309935  0.24509491
   0.83343947  0.49980672  0.24579794
   0.66688274  0.33310904  0.24556162
   0.72217656  0.49983689  0.24574112
   0.88876746  0.33304293  0.24584447
   0.16687153  0.83311548  0.24610661
   0.00015148  0.66654290  0.24572286
   0.05552486  0.83308018  0.24586836
   0.22219079  0.66659886  0.24613811
   0.50016631  0.83319180  0.24508462
   0.33348248  0.66667181  0.24583200
   0.38877839  0.83319965  0.24537460
   0.55550683  0.66662073  0.24518879
   0.83350963  0.83312024  0.24599412
   0.66688322  0.66661726  0.24566409
   0.72221258  0.83310395  0.24587411
   0.88877330  0.66651881  0.24579587
   0.52837291  0.42470017  0.50646777
grapheneN                               
           1
    12.848098   -0.000575   -0.003565
    -0.000329    7.395601    0.013353
    -0.004019    0.027017   14.891984
   C    Zn
  36   1
Direct configuration=   146
   0.16687034  0.16660820  0.24613842
   0.00017814 -0.00021295  0.24577415
   0.05550013  0.16650183  0.24592563
   0.22218214 -0.00012850  0.24598205
   0.50016017  0.16655240  0.24497514
   0.33344130 -0.00010119  0.24551836
   0.38877169  0.16666301  0.24528864
   0.55548771 -0.00014548  0.24503796
   0.83351183  0.16650575  0.24599855
   0.66685583 -0.00018516  0.24549096
   0.72219863  0.16654788  0.24579246
   0.88887148 -0.00022192  0.24582265
   0.16684021  0.49986448  0.24602132
   0.00015785  0.33305354  0.24578823
   0.05547122  0.49982084  0.24574274
   0.22219184  0.33315847  0.24617258
   0.50016134  0.49987000  0.24507610
   0.33347469  0.33320547  0.24576635
   0.38882892  0.49993658  0.24546529
   0.55550429  0.33309823  0.24510022
   0.83343689  0.49981057  0.24579158
   0.66687998  0.33310465  0.24556612
   0.72217475  0.49983768  0.24573785
   0.88876924  0.33304340  0.24583899
   0.16687340  0.83313722  0.24609847
   0.00015706  0.66654770  0.24570722
   0.05553526  0.83307567  0.24585502
   0.22219896  0.66658911  0.24614644
   0.50016460  0.83319674  0.24509118
   0.33348562  0.66667279  0.24583467
   0.38877760  0.83319444  0.24538352
   0.55550392  0.66660916  0.24519176
   0.83350666  0.83313465  0.24598894
   0.66688606  0.66660523  0.24566218
   0.72221283  0.83310105  0.24587356
   0.88877564  0.66651515  0.24578748
   0.52837189  0.42471331  0.50653721
grapheneN                               
           1
    12.848080   -0.000482   -0.002904
    -0.000275    7.395502    0.013389
    -0.003253    0.027087   14.892205
   C    Zn
  36   1
Direct configuration=   147
   0.16686845  0.16661022  0.24613498
   0.00018275 -0.00021479  0.24576686
   0.05550131  0.16650302  0.24591564
   0.22217743 -0.00012920  0.24598398
   0.50015719  0.16655384  0.24497648
   0.33343981 -0.00009606  0.24552072
   0.38876744  0.16665731  0.24529322
   0.55548953 -0.00014536  0.24504206
   0.83350960  0.16651296  0.24599826
   0.66685817 -0.00017824  0.24548472
   0.72219829  0.16654516  0.24578740
   0.88887057 -0.00021741  0.24581941
   0.16684227  0.49986278  0.24601886
   0.00015500  0.33305812  0.24578304
   0.05547297  0.49982240  0.24573821
   0.22219153  0.33315695  0.24617007
   0.50015826  0.49986999  0.24507332
   0.33347637  0.33320497  0.24577026
   0.38883002  0.49993932  0.24547066
   0.55550412  0.33309238  0.24510264
   0.83343733  0.49980828  0.24578576
   0.66688011  0.33309416  0.24556917
   0.72217587  0.49983748  0.24573433
   0.88877405  0.33304566  0.24583460
   0.16687780  0.83313643  0.24609429
   0.00016114  0.66654366  0.24569618
   0.05553495  0.83307533  0.24584459
   0.22220005  0.66658367  0.24615259
   0.50016212  0.83319035  0.24509764
   0.33349060  0.66666918  0.24583675
   0.38877304  0.83319282  0.24538875
   0.55550229  0.66660315  0.24519382
   0.83350343  0.83313189  0.24598512
   0.66688316  0.66660052  0.24565907
   0.72221349  0.83310439  0.24587101
   0.88877820  0.66652976  0.24578079
   0.52837141  0.42472491  0.50659475
grapheneN                               
           1
    12.848033   -0.000234   -0.001147
    -0.000130    7.395238    0.013483
    -0.001215    0.027274   14.892791
   C    Zn
  36   1
Direct configuration=   148
   0.16686342  0.16661560  0.24612583
   0.00019501 -0.00021965  0.24574748
   0.05550445  0.16650618  0.24588909
   0.22216489 -0.00013106  0.24598914
   0.50014928  0.16655764  0.24498002
   0.33343586 -0.00008240  0.24552700
   0.38875614  0.16664215  0.24530539
   0.55549438 -0.00014505  0.24505295
   0.83350368  0.16653214  0.24599749
   0.66686438 -0.00015985  0.24546811
   0.72219739  0.16653792  0.24577396
   0.88886818 -0.00020541  0.24581082
   0.16684774  0.49985826  0.24601230
   0.00014742  0.33307028  0.24576926
   0.05547765  0.49982654  0.24572614
   0.22219069  0.33315291  0.24616339
   0.50015006  0.49986996  0.24506592
   0.33348083  0.33320364  0.24578065
   0.38883294  0.49994662  0.24548496
   0.55550366  0.33307681  0.24510907
   0.83343851  0.49980220  0.24577030
   0.66688045  0.33306624  0.24557726
   0.72217887  0.49983695  0.24572499
   0.88878686  0.33305168  0.24582291
   0.16688949  0.83313432  0.24608319
   0.00017199  0.66653293  0.24566681
   0.05553412  0.83307442  0.24581685
   0.22220293  0.66656922  0.24616894
   0.50015553  0.83317336  0.24511482
   0.33350383  0.66665958  0.24584229
   0.38876092  0.83318853  0.24540264
   0.55549794  0.66658717  0.24519930
   0.83349482  0.83312454  0.24597499
   0.66687545  0.66658801  0.24565080
   0.72221525  0.83311327  0.24586423
   0.88878500  0.66656859  0.24576300
   0.52837012  0.42475574  0.50674773
grapheneN                               
           1
    12.847959   -0.000176   -0.000441
    -0.000096    7.395173    0.013537
    -0.000397    0.027382   14.893008
   C    Zn
  36   1
Direct configuration=   149
   0.16686111  0.16661995  0.24612046
   0.00019544 -0.00021961  0.24574131
   0.05550465  0.16651200  0.24587727
   0.22216318 -0.00012615  0.24598942
   0.50014804  0.16655447  0.24498396
   0.33343404 -0.00008122  0.24553017
   0.38875559  0.16663712  0.24530824
   0.55549509 -0.00014872  0.24505539
   0.83350212  0.16653502  0.24599601
   0.66686618 -0.00015895  0.24546400
   0.72220016  0.16653929  0.24576992
   0.88886652 -0.00019848  0.24580769
   0.16685044  0.49985955  0.24600956
   0.00014838  0.33307341  0.24576319
   0.05547706  0.49982699  0.24572042
   0.22219017  0.33314883  0.24616270
   0.50015055  0.49986799  0.24506637
   0.33348207  0.33320748  0.24578593
   0.38883340  0.49993388  0.24548668
   0.55550471  0.33307295  0.24510977
   0.83344486  0.49980300  0.24576564
   0.66687924  0.33306577  0.24557884
   0.72217790  0.49982956  0.24572115
   0.88878776  0.33305790  0.24581804
   0.16689063  0.83312132  0.24608134
   0.00017361  0.66653099  0.24565612
   0.05553258  0.83307270  0.24580646
   0.22220302  0.66656905  0.24617328
   0.50015370  0.83316538  0.24512249
   0.33350421  0.66665432  0.24584600
   0.38876017  0.83319396  0.24540698
   0.55549536  0.66658642  0.24520070
   0.83349720  0.83312907  0.24597065
   0.66687423  0.66659111  0.24564757
   0.72221199  0.83311508  0.24585911
   0.88878497  0.66656927  0.24575563
   0.52836978  0.42476930  0.50681154
grapheneN                               
           1
    12.847739   -0.000003    0.001678
     0.000006    7.394976    0.013698
     0.002059    0.027705   14.893660
   C    Zn
  36   1
Direct configuration=   150
   0.16685420  0.16663302  0.24610436
   0.00019673 -0.00021949  0.24572281
   0.05550526  0.16652948  0.24584182
   0.22215803 -0.00011139  0.24599027
   0.50014431  0.16654495  0.24499577
   0.33342859 -0.00007770  0.24553966
   0.38875393  0.16662201  0.24531680
   0.55549722 -0.00015971  0.24506268
   0.83349744  0.16654368  0.24599156
   0.66687157 -0.00015624  0.24545164
   0.72220848  0.16654337  0.24575780
   0.88886156 -0.00017771  0.24579829
   0.16685853  0.49986343  0.24600135
   0.00015126  0.33308280  0.24574495
   0.05547530  0.49982837  0.24570326
   0.22218861  0.33313658  0.24616065
   0.50015201  0.49986210  0.24506772
   0.33348578  0.33321899  0.24580179
   0.38883479  0.49989567  0.24549184
   0.55550784  0.33306136  0.24511189
   0.83346390  0.49980542  0.24575165
   0.66687561  0.33306434  0.24558357
   0.72217499  0.49980738  0.24570963
   0.88879047  0.33307654  0.24580346
   0.16689405  0.83308230  0.24607580
   0.00017848  0.66652518  0.24562405
   0.05552799  0.83306752  0.24577531
   0.22220329  0.66656852  0.24618630
   0.50014820  0.83314144  0.24514550
   0.33350536  0.66663853  0.24585713
   0.38875791  0.83321026  0.24542002
   0.55548763  0.66658418  0.24520491
   0.83350436  0.83314267  0.24595764
   0.66687058  0.66660040  0.24563788
   0.72220222  0.83312050  0.24584377
   0.88878490  0.66657131  0.24573351
   0.52836875  0.42480998  0.50700298
grapheneN                               
           1
    12.847628   -0.000006    0.002748
     0.000005    7.394985    0.013788
     0.003300    0.027886   14.893773
   C    Zn
  36   1
Direct configuration=   151
   0.16685370  0.16663252  0.24609678
   0.00019152 -0.00021149  0.24571334
   0.05550297  0.16653695  0.24582719
   0.22215846 -0.00011739  0.24598911
   0.50014725  0.16652984  0.24500449
   0.33342520 -0.00008226  0.24554551
   0.38875841  0.16662766  0.24531930
   0.55549405 -0.00017100  0.24506396
   0.83349995  0.16654815  0.24598609
   0.66686934 -0.00016426  0.24544876
   0.72221159  0.16655113  0.24575441
   0.88886134 -0.00017126  0.24579327
   0.16685430  0.49985566  0.24599759
   0.00015920  0.33308602  0.24573484
   0.05547650  0.49982447  0.24569368
   0.22218903  0.33314276  0.24616216
   0.50015942  0.49984792  0.24507328
   0.33348093  0.33319880  0.24580958
   0.38883550  0.49988650  0.24549101
   0.55550642  0.33306422  0.24511076
   0.83346865  0.49981100  0.24574559
   0.66688077  0.33307140  0.24558315
   0.72217298  0.49980865  0.24570601
   0.88878705  0.33308347  0.24579578
   0.16689074  0.83308484  0.24607454
   0.00017243  0.66652843  0.24560947
   0.05552938  0.83306559  0.24576261
   0.22220675  0.66656737  0.24618795
   0.50014945  0.83315047  0.24515493
   0.33350169  0.66663417  0.24586509
   0.38875894  0.83321163  0.24542573
   0.55548529  0.66658604  0.24520605
   0.83350610  0.83314671  0.24594965
   0.66687178  0.66660360  0.24563277
   0.72219991  0.83312095  0.24583251
   0.88878484  0.66655914  0.24572118
   0.52836829  0.42483159  0.50710189
grapheneN                               
           1
    12.847397   -0.000014    0.004956
     0.000003    7.395003    0.013973
     0.005859    0.028258   14.894007
   C    Zn
  36   1
Direct configuration=   152
   0.16685266  0.16663151  0.24608118
   0.00018078 -0.00019498  0.24569381
   0.05549824  0.16655237  0.24579704
   0.22215935 -0.00012976  0.24598671
   0.50015331  0.16649870  0.24502247
   0.33341822 -0.00009164  0.24555756
   0.38876765  0.16663931  0.24532445
   0.55548751 -0.00019426  0.24506661
   0.83350512  0.16655738  0.24597481
   0.66686476 -0.00018081  0.24544281
   0.72221801  0.16656714  0.24574743
   0.88886089 -0.00015795  0.24578293
   0.16684559  0.49983964  0.24598984
   0.00017556  0.33309265  0.24571399
   0.05547897  0.49981644  0.24567393
   0.22218990  0.33315550  0.24616529
   0.50017470  0.49981870  0.24508474
   0.33347093  0.33315721  0.24582564
   0.38883696  0.49986760  0.24548930
   0.55550348  0.33307010  0.24510844
   0.83347846  0.49982248  0.24573309
   0.66689141  0.33308595  0.24558228
   0.72216883  0.49981127  0.24569855
   0.88878000  0.33309774  0.24577993
   0.16688391  0.83309008  0.24607193
   0.00015995  0.66653512  0.24557941
   0.05553223  0.83306160  0.24573643
   0.22221389  0.66656500  0.24619134
   0.50015203  0.83316909  0.24517436
   0.33349414  0.66662518  0.24588151
   0.38876106  0.83321444  0.24543751
   0.55548046  0.66658987  0.24520839
   0.83350970  0.83315504  0.24593319
   0.66687425  0.66661018  0.24562225
   0.72219516  0.83312189  0.24580931
   0.88878472  0.66653406  0.24569575
   0.52836733  0.42487614  0.50730579
grapheneN                               
           1
    12.847342   -0.000064    0.006101
    -0.000025    7.395080    0.014070
     0.007186    0.028455   14.893918
   C    Zn
  36   1
Direct configuration=   153
   0.16685356  0.16662843  0.24607503
   0.00017754 -0.00019001  0.24568250
   0.05549926  0.16655265  0.24578455
   0.22215706 -0.00013544  0.24598329
   0.50015780  0.16649136  0.24503227
   0.33342066 -0.00009995  0.24556445
   0.38876808  0.16663710  0.24533065
   0.55548757 -0.00020267  0.24506796
   0.83350714  0.16656545  0.24596657
   0.66686178 -0.00018623  0.24544160
   0.72221953  0.16657102  0.24574743
   0.88886173 -0.00016113  0.24577653
   0.16684345  0.49983633  0.24598752
   0.00017806  0.33309648  0.24570169
   0.05547932  0.49981656  0.24566233
   0.22218646  0.33315640  0.24616711
   0.50017788  0.49980790  0.24509160
   0.33347304  0.33315908  0.24583147
   0.38883652  0.49986023  0.24548896
   0.55550309  0.33306168  0.24510802
   0.83347153  0.49981926  0.24572655
   0.66689706  0.33308965  0.24557959
   0.72217226  0.49982607  0.24569636
   0.88878177  0.33310195  0.24577134
   0.16688228  0.83310062  0.24607093
   0.00015442  0.66653557  0.24556496
   0.05552820  0.83306930  0.24572549
   0.22221255  0.66656231  0.24618991
   0.50015147  0.83316970  0.24518009
   0.33349391  0.66661911  0.24588955
   0.38875773  0.83320920  0.24544461
   0.55548472  0.66659325  0.24521005
   0.83350918  0.83315192  0.24592271
   0.66687205  0.66660830  0.24561638
   0.72219938  0.83312383  0.24579580
   0.88878553  0.66653482  0.24568168
   0.52836655  0.42489991  0.50741246
grapheneN                               
           1
    12.847193   -0.000196    0.009160
    -0.000098    7.395287    0.014331
     0.010733    0.028982   14.893680
   C    Zn
  36   1
Direct configuration=   154
   0.16685594  0.16662018  0.24605860
   0.00016887 -0.00017673  0.24565230
   0.05550198  0.16655340  0.24575121
   0.22215097 -0.00015059  0.24597416
   0.50016981  0.16647174  0.24505845
   0.33342717 -0.00012215  0.24558289
   0.38876923  0.16663119  0.24534723
   0.55548772 -0.00022515  0.24507159
   0.83351253  0.16658702  0.24594453
   0.66685381 -0.00020073  0.24543835
   0.72222358  0.16658137  0.24574745
   0.88886398 -0.00016961  0.24575941
   0.16683775  0.49982751  0.24598130
   0.00018474  0.33310670  0.24566883
   0.05548026  0.49981686  0.24563133
   0.22217726  0.33315881  0.24617197
   0.50018638  0.49977905  0.24510993
   0.33347867  0.33316408  0.24584703
   0.38883536  0.49984053  0.24548805
   0.55550206  0.33303917  0.24510691
   0.83345302  0.49981066  0.24570909
   0.66691215  0.33309956  0.24557241
   0.72218143  0.49986563  0.24569053
   0.88878653  0.33311319  0.24574839
   0.16687791  0.83312876  0.24606825
   0.00013964  0.66653677  0.24552636
   0.05551744  0.83308986  0.24569626
   0.22220896  0.66655511  0.24618610
   0.50014999  0.83317132  0.24519540
   0.33349328  0.66660290  0.24591101
   0.38874885  0.83319522  0.24546356
   0.55549611  0.66660230  0.24521449
   0.83350779  0.83314357  0.24589471
   0.66686619  0.66660327  0.24560070
   0.72221064  0.83312899  0.24575969
   0.88878770  0.66653683  0.24564407
   0.52836444  0.42496339  0.50769747
grapheneN                               
           1
    12.847302   -0.000243    0.010286
    -0.000124    7.395406    0.014449
     0.012039    0.029221   14.893317
   C    Zn
  36   1
Direct configuration=   155
   0.16685790  0.16662131  0.24605658
   0.00016823 -0.00018669  0.24563898
   0.05551004  0.16655330  0.24574692
   0.22215643 -0.00013513  0.24596815
   0.50016490  0.16648668  0.24506318
   0.33342654 -0.00012573  0.24558875
   0.38876950  0.16661350  0.24536113
   0.55549423 -0.00022567  0.24507562
   0.83351204  0.16658328  0.24593415
   0.66685614 -0.00019386  0.24543611
   0.72222313  0.16657817  0.24575306
   0.88886086 -0.00017696  0.24574865
   0.16683673  0.49983877  0.24598200
   0.00017799  0.33310817  0.24565326
   0.05547799  0.49982308  0.24561887
   0.22217549  0.33314545  0.24617343
   0.50017819  0.49978271  0.24511394
   0.33348388  0.33317961  0.24584786
   0.38884162  0.49984159  0.24549350
   0.55551398  0.33302107  0.24511095
   0.83344681  0.49980687  0.24570082
   0.66690761  0.33310496  0.24556816
   0.72218348  0.49986146  0.24568693
   0.88879184  0.33311333  0.24573786
   0.16687691  0.83311804  0.24606697
   0.00014593  0.66653774  0.24551660
   0.05550593  0.83310276  0.24568883
   0.22220132  0.66656042  0.24618244
   0.50014690  0.83315399  0.24519255
   0.33349245  0.66659572  0.24591613
   0.38874797  0.83317359  0.24547188
   0.55550111  0.66659285  0.24521777
   0.83351050  0.83314575  0.24587994
   0.66686651  0.66661647  0.24559375
   0.72221267  0.83312834  0.24574864
   0.88878324  0.66654988  0.24563082
   0.52836312  0.42498514  0.50780482
grapheneN                               
           1
    12.847423   -0.000295    0.011530
    -0.000152    7.395537    0.014579
     0.013481    0.029484   14.892917
   C    Zn
  36   1
Direct configuration=   156
   0.16686006  0.16662257  0.24605434
   0.00016753 -0.00019769  0.24562427
   0.05551894  0.16655319  0.24574219
   0.22216247 -0.00011807  0.24596151
   0.50015948  0.16650319  0.24506839
   0.33342585 -0.00012967  0.24559522
   0.38876980  0.16659395  0.24537647
   0.55550141 -0.00022625  0.24508007
   0.83351149  0.16657916  0.24592269
   0.66685871 -0.00018627  0.24543363
   0.72222262  0.16657464  0.24575925
   0.88885742 -0.00018507  0.24573678
   0.16683561  0.49985120  0.24598277
   0.00017055  0.33310979  0.24563608
   0.05547548  0.49982995  0.24560511
   0.22217353  0.33313071  0.24617504
   0.50016915  0.49978675  0.24511838
   0.33348964  0.33319676  0.24584876
   0.38884852  0.49984275  0.24549952
   0.55552714  0.33300108  0.24511540
   0.83343996  0.49980269  0.24569168
   0.66690260  0.33311092  0.24556347
   0.72218576  0.49985686  0.24568296
   0.88879771  0.33311348  0.24572623
   0.16687580  0.83310621  0.24606556
   0.00015288  0.66653880  0.24550582
   0.05549322  0.83311702  0.24568063
   0.22219289  0.66656629  0.24617840
   0.50014348  0.83313486  0.24518940
   0.33349153  0.66658780  0.24592179
   0.38874700  0.83314971  0.24548107
   0.55550663  0.66658241  0.24522140
   0.83351349  0.83314817  0.24586363
   0.66686688  0.66663105  0.24558608
   0.72221491  0.83312762  0.24573643
   0.88877832  0.66656429  0.24561619
   0.52836165  0.42500916  0.50792335
grapheneN                               
           1
    12.847701   -0.000379    0.012861
    -0.000199    7.395655    0.014723
     0.015024    0.029774   14.892360
   C    Zn
  36   1
Direct configuration=   157
   0.16686404  0.16663326  0.24605641
   0.00016381 -0.00019139  0.24560744
   0.05552083  0.16655137  0.24574373
   0.22217062 -0.00012366  0.24595537
   0.50015788  0.16650408  0.24506834
   0.33342258 -0.00013695  0.24559927
   0.38876709  0.16659162  0.24539936
   0.55550386 -0.00022002  0.24508653
   0.83351008  0.16656996  0.24590955
   0.66686381 -0.00017023  0.24543075
   0.72222161  0.16657290  0.24576624
   0.88885206 -0.00018451  0.24571937
   0.16682683  0.49985629  0.24598325
   0.00016692  0.33310525  0.24561473
   0.05547634  0.49983833  0.24559005
   0.22218418  0.33313561  0.24617345
   0.50016912  0.49979127  0.24512114
   0.33349198  0.33318152  0.24584712
   0.38885669  0.49985623  0.24551245
   0.55553095  0.33300334  0.24512469
   0.83344131  0.49981360  0.24567890
   0.66689821  0.33310560  0.24555949
   0.72217991  0.49984774  0.24568079
   0.88879613  0.33310043  0.24570997
   0.16686935  0.83311611  0.24605909
   0.00015589  0.66655385  0.24549805
   0.05549238  0.83310835  0.24567797
   0.22218977  0.66656966  0.24617606
   0.50014585  0.83311429  0.24517955
   0.33348595  0.66658712  0.24592446
   0.38875244  0.83311881  0.24549168
   0.55550406  0.66656281  0.24522540
   0.83351187  0.83314559  0.24584043
   0.66687660  0.66664139  0.24558039
   0.72221501  0.83312816  0.24572600
   0.88877513  0.66656864  0.24560088
   0.52835899  0.42503358  0.50805167
grapheneN                               
           1
    12.848003   -0.000471    0.014302
    -0.000251    7.395783    0.014878
     0.016696    0.030089   14.891757
   C    Zn
  36   1
Direct configuration=   158
   0.16686836  0.16664484  0.24605865
   0.00015979 -0.00018457  0.24558920
   0.05552287  0.16654938  0.24574540
   0.22217945 -0.00012972  0.24594872
   0.50015614  0.16650505  0.24506828
   0.33341904 -0.00014483  0.24560366
   0.38876415  0.16658910  0.24542415
   0.55550652 -0.00021327  0.24509352
   0.83350855  0.16656000  0.24589532
   0.66686933 -0.00015286  0.24542763
   0.72222051  0.16657102  0.24577383
   0.88884626 -0.00018390  0.24570051
   0.16681732  0.49986181  0.24598377
   0.00016299  0.33310034  0.24559160
   0.05547728  0.49984742  0.24557373
   0.22219571  0.33314092  0.24617172
   0.50016908  0.49979616  0.24512412
   0.33349451  0.33316501  0.24584535
   0.38886553  0.49987082  0.24552646
   0.55553508  0.33300579  0.24513475
   0.83344279  0.49982543  0.24566505
   0.66689346  0.33309983  0.24555516
   0.72217357  0.49983786  0.24567845
   0.88879441  0.33308629  0.24569235
   0.16686236  0.83312684  0.24605209
   0.00015915  0.66657015  0.24548962
   0.05549147  0.83309897  0.24567510
   0.22218639  0.66657332  0.24617352
   0.50014842  0.83309201  0.24516887
   0.33347990  0.66658638  0.24592735
   0.38875832  0.83308533  0.24550317
   0.55550127  0.66654157  0.24522972
   0.83351013  0.83314280  0.24581528
   0.66688714  0.66665258  0.24557423
   0.72221513  0.83312873  0.24571469
   0.88877167  0.66657337  0.24558430
   0.52835609  0.42506004  0.50819069
grapheneN                               
           1
    12.848261   -0.000655    0.015889
    -0.000355    7.395868    0.015057
     0.018535    0.030449   14.891293
   C    Zn
  36   1
Direct configuration=   159
   0.16688111  0.16665971  0.24606180
   0.00015187 -0.00015996  0.24557168
   0.05551570  0.16655046  0.24575166
   0.22217158 -0.00014913  0.24594519
   0.50016574  0.16649269  0.24506978
   0.33342733 -0.00016408  0.24560850
   0.38876414  0.16658688  0.24544399
   0.55550310 -0.00021436  0.24509793
   0.83350552  0.16656125  0.24587979
   0.66686245 -0.00013640  0.24542944
   0.72221894  0.16657733  0.24577699
   0.88885119 -0.00016539  0.24567966
   0.16681859  0.49986249  0.24597855
   0.00016408  0.33309452  0.24556825
   0.05546918  0.49984198  0.24555908
   0.22220671  0.33316027  0.24616682
   0.50018037  0.49979591  0.24512963
   0.33349858  0.33316407  0.24584641
   0.38885270  0.49984884  0.24554431
   0.55551885  0.33301567  0.24514704
   0.83344453  0.49983496  0.24564571
   0.66689808  0.33307604  0.24555573
   0.72217481  0.49984536  0.24567517
   0.88878592  0.33306822  0.24566645
   0.16685845  0.83313685  0.24604187
   0.00014993  0.66657908  0.24548545
   0.05550484  0.83309046  0.24567183
   0.22217711  0.66657400  0.24617370
   0.50015926  0.83308481  0.24516072
   0.33347786  0.66658438  0.24592910
   0.38876442  0.83307940  0.24550800
   0.55550901  0.66653601  0.24522899
   0.83349891  0.83314945  0.24578320
   0.66689492  0.66663518  0.24557417
   0.72221785  0.83313052  0.24570634
   0.88877522  0.66656362  0.24556467
   0.52835126  0.42508890  0.50834239
grapheneN                               
           1
    12.848292   -0.000677    0.016081
    -0.000368    7.395879    0.015078
     0.018758    0.030493   14.891237
   C    Zn
  36   1
Direct configuration=   160
   0.16688265  0.16666151  0.24606218
   0.00015091 -0.00015698  0.24556956
   0.05551483  0.16655059  0.24575242
   0.22217063 -0.00015148  0.24594477
   0.50016690  0.16649119  0.24506996
   0.33342833 -0.00016641  0.24560909
   0.38876414  0.16658662  0.24544640
   0.55550269 -0.00021449  0.24509847
   0.83350515  0.16656141  0.24587791
   0.66686162 -0.00013440  0.24542966
   0.72221875  0.16657810  0.24577738
   0.88885179 -0.00016314  0.24567713
   0.16681874  0.49986257  0.24597791
   0.00016422  0.33309381  0.24556541
   0.05546819  0.49984132  0.24555730
   0.22220804  0.33316261  0.24616623
   0.50018174  0.49979588  0.24513030
   0.33349907  0.33316396  0.24584654
   0.38885115  0.49984617  0.24554647
   0.55551688  0.33301686  0.24514853
   0.83344474  0.49983611  0.24564336
   0.66689864  0.33307316  0.24555580
   0.72217496  0.49984627  0.24567477
   0.88878489  0.33306603  0.24566330
   0.16685797  0.83313807  0.24604063
   0.00014881  0.66658016  0.24548494
   0.05550646  0.83308943  0.24567144
   0.22217599  0.66657408  0.24617373
   0.50016057  0.83308394  0.24515973
   0.33347761  0.66658414  0.24592931
   0.38876516  0.83307869  0.24550859
   0.55550994  0.66653534  0.24522890
   0.83349755  0.83315026  0.24577931
   0.66689587  0.66663307  0.24557416
   0.72221818  0.83313074  0.24570532
   0.88877565  0.66656244  0.24556229
   0.52835067  0.42509240  0.50836079
grapheneN                               
           1
    12.848368   -0.000842    0.017042
    -0.000461    7.395791    0.015213
     0.019872    0.030764   14.891329
   C    Zn
  36   1
Direct configuration=   161
   0.16688925  0.16666174  0.24606490
   0.00016484 -0.00015575  0.24556310
   0.05551037  0.16656012  0.24575358
   0.22216557 -0.00014443  0.24594641
   0.50016885  0.16648440  0.24507672
   0.33343766 -0.00017396  0.24561352
   0.38877015  0.16657023  0.24544877
   0.55549955 -0.00022648  0.24509712
   0.83350335  0.16657282  0.24586810
   0.66685223 -0.00013971  0.24543621
   0.72221490  0.16657524  0.24577312
   0.88885250 -0.00015100  0.24566211
   0.16682116  0.49986964  0.24597141
   0.00016148  0.33309510  0.24555426
   0.05546176  0.49983504  0.24554921
   0.22220673  0.33317099  0.24616153
   0.50018141  0.49979677  0.24513854
   0.33350106  0.33317429  0.24585361
   0.38884253  0.49983918  0.24555317
   0.55551651  0.33300751  0.24515118
   0.83344697  0.49982593  0.24562697
   0.66689395  0.33308151  0.24556325
   0.72218322  0.49984605  0.24567127
   0.88877917  0.33307008  0.24564088
   0.16685974  0.83310373  0.24603325
   0.00014504  0.66656867  0.24548495
   0.05550225  0.83310602  0.24567097
   0.22217066  0.66657079  0.24617589
   0.50016873  0.83309584  0.24516083
   0.33347876  0.66657490  0.24593126
   0.38876719  0.83309141  0.24550614
   0.55552467  0.66654480  0.24522367
   0.83350043  0.83316010  0.24576025
   0.66689473  0.66661192  0.24558005
   0.72221390  0.83313592  0.24570286
   0.88877324  0.66656014  0.24554773
   0.52834560  0.42511045  0.50845325
grapheneN                               
           1
    12.848400   -0.000911    0.017449
    -0.000501    7.395754    0.015271
     0.020343    0.030879   14.891368
   C    Zn
  36   1
Direct configuration=   162
   0.16689204  0.16666184  0.24606604
   0.00017073 -0.00015522  0.24556036
   0.05550848  0.16656416  0.24575408
   0.22216344 -0.00014144  0.24594710
   0.50016967  0.16648153  0.24507957
   0.33344161 -0.00017715  0.24561539
   0.38877269  0.16656330  0.24544978
   0.55549822 -0.00023155  0.24509655
   0.83350259  0.16657765  0.24586395
   0.66684825 -0.00014196  0.24543899
   0.72221327  0.16657402  0.24577132
   0.88885280 -0.00014586  0.24565576
   0.16682218  0.49987263  0.24596865
   0.00016032  0.33309565  0.24554953
   0.05545904  0.49983239  0.24554579
   0.22220617  0.33317453  0.24615954
   0.50018127  0.49979714  0.24514202
   0.33350190  0.33317867  0.24585659
   0.38883888  0.49983621  0.24555601
   0.55551635  0.33300355  0.24515230
   0.83344792  0.49982163  0.24562004
   0.66689196  0.33308504  0.24556641
   0.72218672  0.49984596  0.24566979
   0.88877675  0.33307179  0.24563139
   0.16686049  0.83308920  0.24603012
   0.00014344  0.66656380  0.24548495
   0.05550047  0.83311304  0.24567077
   0.22216841  0.66656939  0.24617680
   0.50017218  0.83310088  0.24516129
   0.33347924  0.66657100  0.24593208
   0.38876804  0.83309680  0.24550511
   0.55553090  0.66654880  0.24522145
   0.83350165  0.83316427  0.24575218
   0.66689425  0.66660297  0.24558254
   0.72221208  0.83313811  0.24570181
   0.88877223  0.66655916  0.24554157
   0.52834345  0.42511808  0.50849237
grapheneN                               
           1
    12.848344   -0.000963    0.018392
    -0.000530    7.395566    0.015437
     0.021435    0.031212   14.891816
   C    Zn
  36   1
Direct configuration=   163
   0.16688697  0.16665734  0.24606897
   0.00017933 -0.00015066  0.24555820
   0.05551792  0.16657170  0.24575413
   0.22216445 -0.00014488  0.24595175
   0.50016743  0.16646873  0.24509002
   0.33344415 -0.00017444  0.24561996
   0.38878051  0.16655548  0.24544553
   0.55549369 -0.00023726  0.24509418
   0.83349827  0.16658272  0.24585174
   0.66684686 -0.00016053  0.24544790
   0.72220482  0.16656961  0.24576351
   0.88885414 -0.00013835  0.24563871
   0.16682083  0.49986851  0.24596327
   0.00015289  0.33310073  0.24554020
   0.05545617  0.49982949  0.24553875
   0.22220274  0.33318142  0.24615493
   0.50018010  0.49979813  0.24515278
   0.33350295  0.33315870  0.24586838
   0.38884371  0.49984695  0.24555704
   0.55552002  0.33299988  0.24515335
   0.83345331  0.49980943  0.24559913
   0.66688996  0.33310298  0.24557746
   0.72218981  0.49983061  0.24566565
   0.88877603  0.33308919  0.24560491
   0.16686124  0.83309415  0.24602474
   0.00014110  0.66655306  0.24548466
   0.05549254  0.83311623  0.24567049
   0.22217527  0.66655305  0.24617885
   0.50016923  0.83310749  0.24516384
   0.33347977  0.66656891  0.24593503
   0.38877162  0.83309893  0.24549937
   0.55553293  0.66655066  0.24521733
   0.83350920  0.83317893  0.24573494
   0.66690085  0.66660800  0.24559035
   0.72220470  0.83313955  0.24570138
   0.88876777  0.66655984  0.24552456
   0.52833682  0.42513571  0.50858402
grapheneN                               
           1
    12.848318   -0.000987    0.018834
    -0.000543    7.395478    0.015514
     0.021947    0.031367   14.892026
   C    Zn
  36   1
Direct configuration=   164
   0.16688460  0.16665524  0.24607034
   0.00018336 -0.00014852  0.24555719
   0.05552234  0.16657524  0.24575416
   0.22216492 -0.00014649  0.24595393
   0.50016639  0.16646274  0.24509491
   0.33344533 -0.00017317  0.24562210
   0.38878418  0.16655182  0.24544354
   0.55549158 -0.00023993  0.24509307
   0.83349625  0.16658510  0.24584601
   0.66684621 -0.00016924  0.24545207
   0.72220086  0.16656755  0.24575985
   0.88885476 -0.00013483  0.24563072
   0.16682020  0.49986658  0.24596075
   0.00014940  0.33310311  0.24553583
   0.05545482  0.49982813  0.24553546
   0.22220113  0.33318465  0.24615277
   0.50017955  0.49979860  0.24515783
   0.33350344  0.33314934  0.24587390
   0.38884598  0.49985197  0.24555752
   0.55552173  0.33299816  0.24515384
   0.83345584  0.49980372  0.24558933
   0.66688903  0.33311139  0.24558264
   0.72219126  0.49982342  0.24566371
   0.88877570  0.33309734  0.24559250
   0.16686159  0.83309646  0.24602222
   0.00014001  0.66654803  0.24548453
   0.05548883  0.83311772  0.24567036
   0.22217848  0.66654539  0.24617980
   0.50016785  0.83311058  0.24516504
   0.33348002  0.66656793  0.24593642
   0.38877330  0.83309992  0.24549668
   0.55553388  0.66655153  0.24521540
   0.83351274  0.83318579  0.24572686
   0.66690394  0.66661036  0.24559400
   0.72220124  0.83314022  0.24570118
   0.88876568  0.66656016  0.24551659
   0.52833371  0.42514397  0.50862696
grapheneN                               
           1
    12.848151   -0.000869    0.019621
    -0.000475    7.395294    0.015671
     0.022858    0.031680   14.892593
   C    Zn
  36   1
Direct configuration=   165
   0.16687830  0.16665443  0.24607252
   0.00017894 -0.00013955  0.24555776
   0.05552701  0.16657405  0.24575553
   0.22217194 -0.00014238  0.24595796
   0.50016083  0.16646165  0.24510100
   0.33344290 -0.00017339  0.24562361
   0.38878090  0.16655644  0.24544121
   0.55548887 -0.00024147  0.24509388
   0.83348834  0.16658694  0.24583280
   0.66685068 -0.00018206  0.24545479
   0.72219737  0.16656859  0.24575585
   0.88885916 -0.00012908  0.24561471
   0.16681825  0.49985117  0.24595749
   0.00015020  0.33310973  0.24552718
   0.05545427  0.49982607  0.24553038
   0.22220064  0.33317187  0.24615111
   0.50018669  0.49979535  0.24516572
   0.33350536  0.33315069  0.24588369
   0.38885351  0.49984856  0.24555584
   0.55551895  0.33300778  0.24515788
   0.83345665  0.49981447  0.24556921
   0.66689717  0.33310148  0.24559053
   0.72219023  0.49982775  0.24566137
   0.88877891  0.33309983  0.24556739
   0.16686138  0.83312344  0.24602208
   0.00013501  0.66655063  0.24548065
   0.05548929  0.83310199  0.24566963
   0.22218682  0.66655364  0.24618008
   0.50015799  0.83308854  0.24516843
   0.33348283  0.66657351  0.24593850
   0.38876985  0.83309450  0.24549091
   0.55552595  0.66654460  0.24521715
   0.83351269  0.83316619  0.24571389
   0.66690921  0.66662117  0.24559958
   0.72220981  0.83313808  0.24570244
   0.88876675  0.66656755  0.24550244
   0.52832645  0.42515723  0.50870482
grapheneN                               
           1
    12.848113   -0.000842    0.019803
    -0.000459    7.395252    0.015707
     0.023069    0.031752   14.892724
   C    Zn
  36   1
Direct configuration=   166
   0.16687684  0.16665424  0.24607302
   0.00017792 -0.00013748  0.24555789
   0.05552809  0.16657378  0.24575585
   0.22217356 -0.00014143  0.24595890
   0.50015955  0.16646140  0.24510240
   0.33344234 -0.00017344  0.24562396
   0.38878014  0.16655751  0.24544067
   0.55548824 -0.00024182  0.24509406
   0.83348650  0.16658737  0.24582974
   0.66685171 -0.00018503  0.24545542
   0.72219656  0.16656883  0.24575492
   0.88886018 -0.00012775  0.24561100
   0.16681780  0.49984761  0.24595674
   0.00015039  0.33311127  0.24552518
   0.05545414  0.49982559  0.24552921
   0.22220053  0.33316891  0.24615073
   0.50018835  0.49979459  0.24516755
   0.33350580  0.33315100  0.24588596
   0.38885526  0.49984777  0.24555545
   0.55551831  0.33301001  0.24515881
   0.83345683  0.49981696  0.24556455
   0.66689905  0.33309918  0.24559236
   0.72218999  0.49982875  0.24566083
   0.88877966  0.33310041  0.24556158
   0.16686134  0.83312968  0.24602205
   0.00013385  0.66655123  0.24547976
   0.05548940  0.83309835  0.24566946
   0.22218875  0.66655555  0.24618015
   0.50015571  0.83308344  0.24516922
   0.33348349  0.66657480  0.24593898
   0.38876905  0.83309325  0.24548957
   0.55552412  0.66654300  0.24521756
   0.83351267  0.83316166  0.24571089
   0.66691043  0.66662368  0.24560087
   0.72221179  0.83313759  0.24570273
   0.88876700  0.66656926  0.24549916
   0.52832477  0.42516029  0.50872283
grapheneN                               
           1
    12.847895   -0.000609    0.020535
    -0.000324    7.395175    0.015849
     0.023917    0.032039   14.893135
   C    Zn
  36   1
Direct configuration=   167
   0.16687929  0.16665370  0.24607498
   0.00016925 -0.00014024  0.24555861
   0.05552129  0.16657387  0.24575764
   0.22217225 -0.00012997  0.24596303
   0.50016463  0.16647093  0.24510610
   0.33343930 -0.00017576  0.24562185
   0.38876201  0.16656733  0.24544562
   0.55548927 -0.00025249  0.24509877
   0.83348476  0.16658858  0.24581262
   0.66685248 -0.00018425  0.24545276
   0.72220111  0.16656527  0.24575780
   0.88885837 -0.00013032  0.24559565
   0.16682008  0.49984212  0.24595508
   0.00015896  0.33310763  0.24551484
   0.05546037  0.49981037  0.24552582
   0.22220175  0.33314917  0.24615245
   0.50019374  0.49978628  0.24517187
   0.33350509  0.33316277  0.24588886
   0.38886181  0.49983793  0.24555413
   0.55551940  0.33301118  0.24516758
   0.83345307  0.49983570  0.24554332
   0.66690266  0.33307959  0.24559621
   0.72219146  0.49984865  0.24565945
   0.88877017  0.33310042  0.24554338
   0.16686476  0.83314108  0.24602672
   0.00013407  0.66655877  0.24547105
   0.05548910  0.83309147  0.24566541
   0.22218798  0.66656491  0.24617826
   0.50015697  0.83307262  0.24517107
   0.33349340  0.66657342  0.24593522
   0.38875688  0.83309748  0.24548886
   0.55552694  0.66653792  0.24522389
   0.83351000  0.83317182  0.24570421
   0.66690122  0.66661536  0.24560175
   0.72222832  0.83313051  0.24570417
   0.88877144  0.66657475  0.24548539
   0.52831646  0.42517144  0.50879558
grapheneN                               
           1
    12.847896   -0.000610    0.020533
    -0.000325    7.395175    0.015849
     0.023915    0.032038   14.893134
   C    Zn
  36   1
Direct configuration=   168
   0.16687928  0.16665370  0.24607497
   0.00016927 -0.00014023  0.24555861
   0.05552131  0.16657387  0.24575763
   0.22217225 -0.00013000  0.24596302
   0.50016462  0.16647090  0.24510609
   0.33343930 -0.00017576  0.24562186
   0.38876205  0.16656730  0.24544561
   0.55548926 -0.00025246  0.24509876
   0.83348476  0.16658858  0.24581266
   0.66685248 -0.00018426  0.24545277
   0.72220110  0.16656528  0.24575779
   0.88885838 -0.00013031  0.24559569
   0.16682008  0.49984213  0.24595508
   0.00015894  0.33310764  0.24551487
   0.05546036  0.49981040  0.24552582
   0.22220175  0.33314922  0.24615244
   0.50019372  0.49978630  0.24517186
   0.33350509  0.33316274  0.24588886
   0.38886179  0.49983795  0.24555414
   0.55551940  0.33301118  0.24516755
   0.83345308  0.49983565  0.24554337
   0.66690265  0.33307964  0.24559620
   0.72219145  0.49984860  0.24565946
   0.88877020  0.33310042  0.24554343
   0.16686475  0.83314105  0.24602671
   0.00013407  0.66655875  0.24547108
   0.05548910  0.83309148  0.24566542
   0.22218798  0.66656489  0.24617827
   0.50015697  0.83307264  0.24517107
   0.33349338  0.66657343  0.24593523
   0.38875691  0.83309747  0.24548886
   0.55552693  0.66653793  0.24522388
   0.83351001  0.83317180  0.24570423
   0.66690124  0.66661538  0.24560175
   0.72222828  0.83313052  0.24570416
   0.88877142  0.66657474  0.24548542
   0.52831648  0.42517141  0.50879539
grapheneN                               
           1
    12.847785   -0.000396    0.021085
    -0.000201    7.395257    0.015971
     0.024555    0.032286   14.893101
   C    Zn
  36   1
Direct configuration=   169
   0.16688259  0.16665268  0.24607702
   0.00017190 -0.00015979  0.24555688
   0.05551161  0.16657055  0.24575878
   0.22216652 -0.00012166  0.24596622
   0.50015748  0.16648096  0.24510571
   0.33343158 -0.00017039  0.24561805
   0.38876080  0.16657767  0.24545157
   0.55549365 -0.00026035  0.24510517
   0.83349211  0.16659000  0.24579540
   0.66685179 -0.00018117  0.24545134
   0.72220629  0.16655829  0.24576361
   0.88885191 -0.00013111  0.24558403
   0.16682625  0.49984590  0.24595502
   0.00016000  0.33309485  0.24550480
   0.05546674  0.49982336  0.24552562
   0.22220296  0.33314678  0.24615630
   0.50019410  0.49977858  0.24517283
   0.33350037  0.33316879  0.24588553
   0.38886068  0.49983053  0.24555566
   0.55552820  0.33299633  0.24517471
   0.83344925  0.49984948  0.24552533
   0.66689814  0.33308304  0.24559713
   0.72218839  0.49984541  0.24565640
   0.88876003  0.33310449  0.24553236
   0.16686698  0.83311847  0.24603404
   0.00014332  0.66656059  0.24546258
   0.05549345  0.83309940  0.24566362
   0.22218446  0.66656749  0.24617501
   0.50016207  0.83307676  0.24517179
   0.33349290  0.66656605  0.24593094
   0.38875637  0.83309459  0.24548814
   0.55553199  0.66653747  0.24523243
   0.83351509  0.83319115  0.24570265
   0.66689761  0.66660719  0.24560262
   0.72222886  0.83312414  0.24570410
   0.88877507  0.66658517  0.24547337
   0.52830858  0.42517832  0.50885323
grapheneN                               
           1
    12.847785   -0.000396    0.021085
    -0.000201    7.395257    0.015972
     0.024555    0.032286   14.893101
   C    Zn
  36   1
Direct configuration=   170
   0.16688259  0.16665268  0.24607702
   0.00017190 -0.00015980  0.24555688
   0.05551161  0.16657054  0.24575878
   0.22216652 -0.00012165  0.24596622
   0.50015748  0.16648096  0.24510571
   0.33343158 -0.00017039  0.24561805
   0.38876080  0.16657767  0.24545158
   0.55549365 -0.00026035  0.24510517
   0.83349212  0.16659000  0.24579539
   0.66685179 -0.00018117  0.24545134
   0.72220629  0.16655829  0.24576361
   0.88885191 -0.00013111  0.24558402
   0.16682625  0.49984590  0.24595502
   0.00016000  0.33309484  0.24550480
   0.05546674  0.49982337  0.24552562
   0.22220296  0.33314677  0.24615630
   0.50019410  0.49977858  0.24517283
   0.33350037  0.33316879  0.24588553
   0.38886068  0.49983053  0.24555566
   0.55552820  0.33299632  0.24517472
   0.83344925  0.49984949  0.24552532
   0.66689814  0.33308304  0.24559713
   0.72218839  0.49984541  0.24565640
   0.88876003  0.33310450  0.24553236
   0.16686698  0.83311846  0.24603404
   0.00014332  0.66656059  0.24546258
   0.05549346  0.83309940  0.24566362
   0.22218446  0.66656749  0.24617501
   0.50016208  0.83307676  0.24517179
   0.33349290  0.66656605  0.24593093
   0.38875637  0.83309459  0.24548814
   0.55553200  0.66653747  0.24523243
   0.83351509  0.83319116  0.24570265
   0.66689761  0.66660719  0.24560262
   0.72222886  0.83312414  0.24570410
   0.88877507  0.66658518  0.24547336
   0.52830858  0.42517833  0.50885325
grapheneN                               
           1
    12.847824   -0.000275    0.021516
    -0.000131    7.395335    0.016079
     0.025056    0.032504   14.892902
   C    Zn
  36   1
Direct configuration=   171
   0.16687960  0.16664731  0.24607788
   0.00016945 -0.00017082  0.24555392
   0.05550736  0.16656348  0.24575908
   0.22215920 -0.00013524  0.24597030
   0.50015712  0.16647621  0.24510645
   0.33342591 -0.00016342  0.24561468
   0.38876479  0.16658572  0.24545635
   0.55549235 -0.00024143  0.24511039
   0.83349787  0.16659145  0.24578030
   0.66685331 -0.00018259  0.24545182
   0.72220863  0.16655874  0.24576604
   0.88885229 -0.00012640  0.24557492
   0.16683074  0.49985023  0.24595590
   0.00015423  0.33309076  0.24549619
   0.05547207  0.49983763  0.24552589
   0.22220303  0.33315563  0.24616023
   0.50019415  0.49977231  0.24517327
   0.33349627  0.33316718  0.24588077
   0.38885269  0.49983382  0.24555911
   0.55553290  0.33298492  0.24518006
   0.83344657  0.49985764  0.24551048
   0.66690207  0.33308221  0.24559729
   0.72218491  0.49984233  0.24565295
   0.88876173  0.33310572  0.24552385
   0.16686818  0.83310697  0.24604105
   0.00015025  0.66655329  0.24545713
   0.05550090  0.83310458  0.24566342
   0.22218495  0.66656283  0.24617191
   0.50016051  0.83307969  0.24517127
   0.33348900  0.66656053  0.24592697
   0.38876094  0.83309213  0.24548700
   0.55553289  0.66653746  0.24524073
   0.83351933  0.83318090  0.24570222
   0.66690127  0.66661363  0.24560329
   0.72222214  0.83312253  0.24570316
   0.88877906  0.66659860  0.24546264
   0.52830146  0.42518346  0.50890107
grapheneN                               
           1
    12.847824   -0.000275    0.021516
    -0.000131    7.395335    0.016079
     0.025055    0.032504   14.892902
   C    Zn
  36   1
Direct configuration=   172
   0.16687960  0.16664731  0.24607788
   0.00016945 -0.00017081  0.24555392
   0.05550737  0.16656349  0.24575908
   0.22215921 -0.00013523  0.24597030
   0.50015712  0.16647622  0.24510645
   0.33342592 -0.00016343  0.24561468
   0.38876478  0.16658571  0.24545635
   0.55549235 -0.00024144  0.24511039
   0.83349787  0.16659145  0.24578031
   0.66685331 -0.00018259  0.24545182
   0.72220863  0.16655874  0.24576603
   0.88885229 -0.00012640  0.24557493
   0.16683074  0.49985023  0.24595590
   0.00015423  0.33309077  0.24549620
   0.05547206  0.49983762  0.24552589
   0.22220303  0.33315562  0.24616023
   0.50019415  0.49977231  0.24517327
   0.33349627  0.33316718  0.24588077
   0.38885270  0.49983382  0.24555910
   0.55553290  0.33298493  0.24518006
   0.83344657  0.49985763  0.24551049
   0.66690206  0.33308221  0.24559729
   0.72218491  0.49984233  0.24565296
   0.88876172  0.33310572  0.24552385
   0.16686818  0.83310698  0.24604105
   0.00015025  0.66655329  0.24545713
   0.05550090  0.83310457  0.24566342
   0.22218495  0.66656283  0.24617191
   0.50016051  0.83307969  0.24517127
   0.33348901  0.66656054  0.24592697
   0.38876093  0.83309213  0.24548700
   0.55553289  0.66653746  0.24524073
   0.83351932  0.83318090  0.24570222
   0.66690126  0.66661363  0.24560329
   0.72222215  0.83312253  0.24570316
   0.88877906  0.66659860  0.24546265
   0.52830146  0.42518346  0.50890104
grapheneN                               
           1
    12.847915   -0.000247    0.021778
    -0.000114    7.395416    0.016139
     0.025360    0.032625   14.892634
   C    Zn
  36   1
Direct configuration=   173
   0.16687314  0.16664670  0.24608011
   0.00016548 -0.00016972  0.24555046
   0.05550774  0.16655903  0.24575816
   0.22216138 -0.00013556  0.24597210
   0.50016261  0.16646607  0.24510880
   0.33343010 -0.00016164  0.24561069
   0.38876626  0.16658702  0.24545819
   0.55549103 -0.00023042  0.24511390
   0.83349862  0.16659060  0.24577082
   0.66685431 -0.00018294  0.24545424
   0.72220991  0.16656422  0.24576434
   0.88885277 -0.00013795  0.24557512
   0.16683103  0.49985229  0.24595741
   0.00014959  0.33309777  0.24549106
   0.05547531  0.49982534  0.24552401
   0.22220090  0.33316273  0.24616265
   0.50019335  0.49976864  0.24517440
   0.33349458  0.33316130  0.24587739
   0.38885565  0.49984276  0.24555933
   0.55553199  0.33298592  0.24518262
   0.83344680  0.49985787  0.24550136
   0.66690428  0.33307871  0.24559771
   0.72218487  0.49984769  0.24564945
   0.88876636  0.33311753  0.24551954
   0.16686713  0.83311250  0.24604358
   0.00015346  0.66654894  0.24545494
   0.05550245  0.83310238  0.24566242
   0.22218827  0.66655669  0.24617021
   0.50015649  0.83308089  0.24517095
   0.33348997  0.66656013  0.24592198
   0.38876349  0.83309553  0.24548541
   0.55552955  0.66653892  0.24524634
   0.83351739  0.83316056  0.24570157
   0.66690510  0.66661173  0.24560459
   0.72221841  0.83312690  0.24570195
   0.88877405  0.66660402  0.24545977
   0.52829628  0.42518685  0.50893243
grapheneN                               
           1
    12.847926   -0.000243    0.021812
    -0.000112    7.395427    0.016147
     0.025399    0.032641   14.892600
   C    Zn
  36   1
Direct configuration=   174
   0.16687233  0.16664662  0.24608039
   0.00016498 -0.00016958  0.24555003
   0.05550778  0.16655847  0.24575805
   0.22216165 -0.00013560  0.24597232
   0.50016330  0.16646479  0.24510910
   0.33343063 -0.00016142  0.24561019
   0.38876645  0.16658719  0.24545842
   0.55549087 -0.00022903  0.24511435
   0.83349871  0.16659049  0.24576962
   0.66685444 -0.00018299  0.24545454
   0.72221007  0.16656491  0.24576412
   0.88885283 -0.00013941  0.24557515
   0.16683107  0.49985255  0.24595760
   0.00014900  0.33309866  0.24549041
   0.05547572  0.49982379  0.24552377
   0.22220063  0.33316363  0.24616295
   0.50019325  0.49976818  0.24517454
   0.33349437  0.33316056  0.24587696
   0.38885602  0.49984389  0.24555936
   0.55553188  0.33298605  0.24518294
   0.83344683  0.49985790  0.24550020
   0.66690456  0.33307827  0.24559776
   0.72218487  0.49984837  0.24564900
   0.88876694  0.33311902  0.24551900
   0.16686700  0.83311319  0.24604390
   0.00015387  0.66654839  0.24545467
   0.05550265  0.83310210  0.24566230
   0.22218869  0.66655592  0.24616999
   0.50015598  0.83308104  0.24517091
   0.33349009  0.66656008  0.24592135
   0.38876381  0.83309595  0.24548521
   0.55552913  0.66653911  0.24524705
   0.83351714  0.83315800  0.24570149
   0.66690558  0.66661149  0.24560475
   0.72221793  0.83312745  0.24570180
   0.88877342  0.66660470  0.24545941
   0.52829563  0.42518727  0.50893640
grapheneN                               
           1
    12.848013   -0.000209    0.022019
    -0.000093    7.395492    0.016184
     0.025640    0.032718   14.892369
   C    Zn
  36   1
Direct configuration=   175
   0.16686829  0.16663960  0.24608202
   0.00016282 -0.00016868  0.24554669
   0.05550620  0.16655844  0.24575632
   0.22216830 -0.00012596  0.24597294
   0.50016250  0.16646207  0.24511124
   0.33343469 -0.00016462  0.24560911
   0.38876767  0.16658218  0.24545826
   0.55549247 -0.00023324  0.24511725
   0.83349946  0.16658539  0.24576370
   0.66685418 -0.00018122  0.24545820
   0.72221191  0.16656773  0.24575998
   0.88885527 -0.00014130  0.24557385
   0.16683153  0.49985253  0.24595721
   0.00014974  0.33310088  0.24548732
   0.05547379  0.49982056  0.24552255
   0.22219829  0.33316251  0.24616449
   0.50019311  0.49976676  0.24517680
   0.33349530  0.33315634  0.24587515
   0.38885724  0.49984330  0.24555887
   0.55553105  0.33298932  0.24518444
   0.83344817  0.49985418  0.24549422
   0.66690353  0.33307576  0.24559837
   0.72218822  0.49985320  0.24564530
   0.88876957  0.33312851  0.24551556
   0.16686755  0.83311884  0.24604391
   0.00015385  0.66654189  0.24545421
   0.05550030  0.83309608  0.24566112
   0.22219065  0.66656593  0.24616958
   0.50015379  0.83307965  0.24517154
   0.33349097  0.66656139  0.24591871
   0.38876390  0.83310057  0.24548290
   0.55552630  0.66653955  0.24525120
   0.83350975  0.83316277  0.24570089
   0.66690501  0.66661537  0.24560603
   0.72221858  0.83312967  0.24570088
   0.88877432  0.66659594  0.24545793
   0.52829184  0.42518813  0.50896125
grapheneN                               
           1
    12.848058   -0.000192    0.022126
    -0.000082    7.395525    0.016204
     0.025765    0.032757   14.892250
   C    Zn
  36   1
Direct configuration=   176
   0.16686620  0.16663596  0.24608287
   0.00016170 -0.00016822  0.24554497
   0.05550538  0.16655842  0.24575542
   0.22217173 -0.00012098  0.24597326
   0.50016209  0.16646066  0.24511235
   0.33343680 -0.00016628  0.24560855
   0.38876830  0.16657959  0.24545819
   0.55549330 -0.00023542  0.24511876
   0.83349985  0.16658276  0.24576064
   0.66685405 -0.00018030  0.24546009
   0.72221285  0.16656919  0.24575784
   0.88885653 -0.00014228  0.24557317
   0.16683177  0.49985252  0.24595701
   0.00015012  0.33310203  0.24548572
   0.05547278  0.49981888  0.24552192
   0.22219709  0.33316192  0.24616528
   0.50019304  0.49976603  0.24517797
   0.33349578  0.33315415  0.24587422
   0.38885787  0.49984299  0.24555862
   0.55553062  0.33299101  0.24518521
   0.83344886  0.49985225  0.24549112
   0.66690299  0.33307446  0.24559869
   0.72218996  0.49985570  0.24564339
   0.88877092  0.33313342  0.24551378
   0.16686784  0.83312177  0.24604391
   0.00015385  0.66653852  0.24545398
   0.05549909  0.83309297  0.24566052
   0.22219167  0.66657111  0.24616937
   0.50015265  0.83307893  0.24517186
   0.33349142  0.66656206  0.24591734
   0.38876395  0.83310295  0.24548171
   0.55552484  0.66653977  0.24525334
   0.83350592  0.83316523  0.24570057
   0.66690472  0.66661738  0.24560669
   0.72221892  0.83313082  0.24570040
   0.88877479  0.66659141  0.24545717
   0.52828988  0.42518858  0.50897410
grapheneN                               
           1
    12.848152   -0.000133    0.022295
    -0.000049    7.395582    0.016235
     0.025961    0.032820   14.892027
   C    Zn
  36   1
Direct configuration=   177
   0.16686560  0.16663562  0.24608515
   0.00016574 -0.00017330  0.24554150
   0.05550315  0.16655962  0.24575318
   0.22217273 -0.00012301  0.24597457
   0.50016004  0.16646121  0.24511423
   0.33343962 -0.00016825  0.24560848
   0.38877018  0.16657550  0.24545712
   0.55549518 -0.00024184  0.24512141
   0.83350194  0.16658187  0.24575615
   0.66685388 -0.00017784  0.24546353
   0.72221441  0.16656981  0.24575310
   0.88885357 -0.00014127  0.24557170
   0.16683216  0.49985367  0.24595584
   0.00015224  0.33310138  0.24548337
   0.05547172  0.49982142  0.24552082
   0.22219590  0.33315861  0.24616608
   0.50019304  0.49976672  0.24518055
   0.33349654  0.33315174  0.24587320
   0.38885752  0.49983943  0.24555763
   0.55553053  0.33299295  0.24518643
   0.83345044  0.49984998  0.24548641
   0.66690191  0.33307713  0.24559876
   0.72219184  0.49985863  0.24563966
   0.88877181  0.33313420  0.24550997
   0.16686903  0.83312837  0.24604276
   0.00015157  0.66653247  0.24545391
   0.05549937  0.83308976  0.24566071
   0.22219287  0.66657624  0.24616894
   0.50015216  0.83307740  0.24517296
   0.33349228  0.66656433  0.24591562
   0.38876390  0.83310529  0.24547907
   0.55552402  0.66654057  0.24525659
   0.83350380  0.83317268  0.24569803
   0.66690213  0.66661437  0.24560809
   0.72221937  0.83313469  0.24569986
   0.88877116  0.66659121  0.24545895
   0.52828678  0.42518864  0.50899564
