# Supplementary material for: 3D hierarchical graphene matrices enable stable Zn anodes for aqueous Zn batteries
Source: Nat Commun. 2023 Jul 14;14:4205. doi: 10.1038/s41467-023-39947-8 (PMC10349079; doi:10.1038/s41467-023-39947-8)
Supplement: Supplementary file 11 — Source Data [file 41467_2023_39947_MOESM11_ESM.zip › RAW DATA/Supplementary information/Supplementary Fig.13 and 14/CN-Zn/nN/b/vasprun.xml]

<?xml version="1.0" encoding="ISO-8859-1"?>
<modeling>
 <generator>
  <i name="program" type="string">vasp </i>
  <i name="version" type="string">5.4.4.18Apr17-6-g9f103f2a35  </i>
  <i name="subversion" type="string">(build Jul 31 2017 11:42:07) complex            parallel </i>
  <i name="platform" type="string">LinuxIFC </i>
  <i name="date" type="string">2023 01 29 </i>
  <i name="time" type="string">22:05:25 </i>
 </generator>
 <incar>
  <i type="string" name="SYSTEM">grapheneN</i>
  <i type="int" name="ISTART">     0</i>
  <i type="string" name="PREC">normal</i>
  <i type="string" name="ALGO">Fast</i>
  <i type="int" name="ISPIN">     1</i>
  <i type="int" name="ICHARG">     1</i>
  <i type="int" name="IBRION">     2</i>
  <i name="EDIFF">      0.00000100</i>
  <i name="EDIFFG">     -0.01000000</i>
  <i type="int" name="NSW">   500</i>
  <i type="int" name="ISIF">     4</i>
  <i type="int" name="ISYM">     0</i>
  <i name="ENCUT">    500.00000000</i>
  <i name="POTIM">      0.50000000</i>
  <i type="string" name="LREAL">A</i>
  <i type="int" name="ISMEAR">     0</i>
  <i name="SIGMA">      0.05000000</i>
  <i type="logical" name="LWAVE"> F  </i>
  <i type="logical" name="LCHARG"> F  </i>
  <v type="int" name="KPOINT_BSE">    -1     0     0     0</v>
 </incar>
 <structure name="primitive_cell" >
  <crystal>
   <varray name="basis" >
    <v>      12.78250027       0.00000000       0.00000000 </v>
    <v>       0.00000000       7.38000011       0.00000000 </v>
    <v>       0.00000000       0.00000000      15.00000000 </v>
   </varray>
   <i name="volume">   1415.02280149 </i>
   <varray name="rec_basis" >
    <v>       0.07823196       0.00000000       0.00000000 </v>
    <v>       0.00000000       0.13550135       0.00000000 </v>
    <v>       0.00000000       0.00000000       0.06666667 </v>
   </varray>
  </crystal>
  <varray name="positions" >
   <v>       0.16667000       0.16667000       0.25000000 </v>
   <v>       0.22222000       0.33333000       0.25000000 </v>
   <v>       0.05556000       0.16667000       0.25000000 </v>
   <v>       0.22222000       0.00000000       0.25000000 </v>
   <v>       0.33333000       0.33333000       0.25000000 </v>
   <v>       0.33333000       0.00000000       0.25000000 </v>
   <v>       0.16667000      -0.50000000       0.25000000 </v>
   <v>       0.00000000       0.33333000       0.25000000 </v>
   <v>       0.00000000       0.00000000       0.25000000 </v>
   <v>       0.16667000      -0.16667002       0.25000000 </v>
   <v>       0.38889000       0.16667000       0.25000000 </v>
   <v>       0.05556000      -0.50000000       0.25000000 </v>
   <v>       0.05556000      -0.16667002       0.25000000 </v>
   <v>       0.38889000      -0.50000000       0.25000000 </v>
   <v>       0.22222000      -0.33332998       0.25000000 </v>
   <v>      -0.11110997       0.33333000       0.25000000 </v>
   <v>       0.38889000      -0.16667002       0.25000000 </v>
   <v>      -0.11110997       0.00000000       0.25000000 </v>
   <v>      -0.50000000       0.16667000       0.25000000 </v>
   <v>       0.33333000      -0.33332998       0.25000000 </v>
   <v>       0.00000000      -0.33332998       0.25000000 </v>
   <v>      -0.16667002       0.16667000       0.25000000 </v>
   <v>      -0.50000000      -0.50000000       0.25000000 </v>
   <v>      -0.50000000      -0.16667002       0.25000000 </v>
   <v>      -0.16667002      -0.50000000       0.25000000 </v>
   <v>      -0.16667002      -0.16667002       0.25000000 </v>
   <v>      -0.44444001       0.33333000       0.25000000 </v>
   <v>      -0.44444001       0.00000000       0.25000000 </v>
   <v>      -0.11110997      -0.33332998       0.25000000 </v>
   <v>      -0.46964997       0.41927999       0.35097000 </v>
   <v>      -0.27778000       0.16667000       0.25000000 </v>
   <v>      -0.44444001      -0.33332998       0.25000000 </v>
   <v>      -0.27778000      -0.50000000       0.25000000 </v>
   <v>      -0.27778000      -0.16667002       0.25000000 </v>
   <v>      -0.33332998       0.33333000       0.25000000 </v>
   <v>      -0.33332998       0.00000000       0.25000000 </v>
   <v>      -0.33332998      -0.33332998       0.25000000 </v>
  </varray>
 </structure>
 <varray name="primitive_index" >
  <v type="int" >        1 </v>
  <v type="int" >       16 </v>
  <v type="int" >        3 </v>
  <v type="int" >        4 </v>
  <v type="int" >       18 </v>
  <v type="int" >        6 </v>
  <v type="int" >       13 </v>
  <v type="int" >       14 </v>
  <v type="int" >        2 </v>
  <v type="int" >       25 </v>
  <v type="int" >        7 </v>
  <v type="int" >       15 </v>
  <v type="int" >       27 </v>
  <v type="int" >       19 </v>
  <v type="int" >       28 </v>
  <v type="int" >       24 </v>
  <v type="int" >       31 </v>
  <v type="int" >       12 </v>
  <v type="int" >        5 </v>
  <v type="int" >       30 </v>
  <v type="int" >       26 </v>
  <v type="int" >        9 </v>
  <v type="int" >       17 </v>
  <v type="int" >       29 </v>
  <v type="int" >       21 </v>
  <v type="int" >       33 </v>
  <v type="int" >       20 </v>
  <v type="int" >        8 </v>
  <v type="int" >       36 </v>
  <v type="int" >       37 </v>
  <v type="int" >       11 </v>
  <v type="int" >       32 </v>
  <v type="int" >       23 </v>
  <v type="int" >       35 </v>
  <v type="int" >       22 </v>
  <v type="int" >       10 </v>
  <v type="int" >       34 </v>
 </varray>
 <kpoints>
  <generation param="Gamma">
   <v type="int" name="divisions">       2        3        1 </v>
   <v name="usershift">      0.00000000       0.00000000       0.00000000 </v>
   <v name="genvec1">      0.50000000       0.00000000       0.00000000 </v>
   <v name="genvec2">      0.00000000       0.33333333       0.00000000 </v>
   <v name="genvec3">      0.00000000       0.00000000       1.00000000 </v>
   <v name="shift">      0.00000000       0.00000000       0.00000000 </v>
  </generation>
  <varray name="kpointlist" >
   <v>       0.00000000       0.00000000       0.00000000 </v>
   <v>       0.50000000       0.00000000       0.00000000 </v>
   <v>       0.00000000       0.33333333       0.00000000 </v>
   <v>       0.50000000       0.33333333       0.00000000 </v>
  </varray>
  <varray name="weights" >
   <v>       0.16666667 </v>
   <v>       0.16666667 </v>
   <v>       0.33333333 </v>
   <v>       0.33333333 </v>
  </varray>
 </kpoints>
 <parameters>
  <separator name="general" >
   <i type="string" name="SYSTEM">grapheneN</i>
   <i type="logical" name="LCOMPAT"> F  </i>
  </separator>
  <separator name="electronic" >
   <i type="string" name="PREC">normal</i>
   <i name="ENMAX">    500.00000000</i>
   <i name="ENAUG">    644.87300000</i>
   <i name="EDIFF">      0.00000100</i>
   <i type="int" name="IALGO">    68</i>
   <i type="int" name="IWAVPR">    11</i>
   <i type="int" name="NBANDS">    98</i>
   <i name="NELECT">    156.00000000</i>
   <i type="int" name="TURBO">     0</i>
   <i type="int" name="IRESTART">     0</i>
   <i type="int" name="NREBOOT">     0</i>
   <i type="int" name="NMIN">     0</i>
   <i name="EREF">      0.00000000</i>
   <separator name="electronic smearing" >
    <i type="int" name="ISMEAR">     0</i>
    <i name="SIGMA">      0.05000000</i>
    <i name="KSPACING">      0.50000000</i>
    <i type="logical" name="KGAMMA"> T  </i>
   </separator>
   <separator name="electronic projectors" >
    <i type="logical" name="LREAL"> T  </i>
    <v name="ROPT">     -0.00050000     -0.00050000</v>
    <i type="int" name="LMAXPAW">  -100</i>
    <i type="int" name="LMAXMIX">     2</i>
    <i type="logical" name="NLSPLINE"> F  </i>
   </separator>
   <separator name="electronic startup" >
    <i type="int" name="ISTART">     0</i>
    <i type="int" name="ICHARG">     1</i>
    <i type="int" name="INIWAV">     1</i>
   </separator>
   <separator name="electronic spin" >
    <i type="int" name="ISPIN">     1</i>
    <i type="logical" name="LNONCOLLINEAR"> F  </i>
    <v name="MAGMOM">      1.00000000      1.00000000      1.00000000      1.00000000      1.00000000      1.00000000      1.00000000      1.00000000      1.00000000      1.00000000      1.00000000      1.00000000      1.00000000      1.00000000      1.00000000      1.00000000      1.00000000      1.00000000      1.00000000      1.00000000
      1.00000000      1.00000000      1.00000000      1.00000000      1.00000000      1.00000000      1.00000000      1.00000000      1.00000000      1.00000000      1.00000000      1.00000000      1.00000000      1.00000000      1.00000000      1.00000000      1.00000000</v>
    <i name="NUPDOWN">     -1.00000000</i>
    <i type="logical" name="LSORBIT"> F  </i>
    <v name="SAXIS">      0.00000000      0.00000000      1.00000000</v>
    <i type="logical" name="LSPIRAL"> F  </i>
    <v name="QSPIRAL">      0.00000000      0.00000000      0.00000000</v>
    <i type="logical" name="LZEROZ"> F  </i>
   </separator>
   <separator name="electronic exchange-correlation" >
    <i type="logical" name="LASPH"> F  </i>
    <i type="logical" name="LMETAGGA"> F  </i>
   </separator>
   <separator name="electronic convergence" >
    <i type="int" name="NELM">    60</i>
    <i type="int" name="NELMDL">    -5</i>
    <i type="int" name="NELMIN">     2</i>
    <i name="ENINI">    500.00000000</i>
    <separator name="electronic convergence detail" >
     <i type="logical" name="LDIAG"> T  </i>
     <i type="logical" name="LSUBROT"> F  </i>
     <i name="WEIMIN">      0.00100000</i>
     <i name="EBREAK">      0.00000000</i>
     <i name="DEPER">      0.30000000</i>
     <i type="int" name="NRMM">     4</i>
     <i name="TIME">      0.40000000</i>
    </separator>
   </separator>
   <separator name="electronic mixer" >
    <i name="AMIX">      0.40000000</i>
    <i name="BMIX">      1.00000000</i>
    <i name="AMIN">      0.10000000</i>
    <i name="AMIX_MAG">      1.60000000</i>
    <i name="BMIX_MAG">      1.00000000</i>
    <separator name="electronic mixer details" >
     <i type="int" name="IMIX">     4</i>
     <i type="logical" name="MIXFIRST"> F  </i>
     <i type="int" name="MAXMIX">   -45</i>
     <i name="WC">    100.00000000</i>
     <i type="int" name="INIMIX">     1</i>
     <i type="int" name="MIXPRE">     1</i>
     <i type="int" name="MREMOVE">     5</i>
    </separator>
   </separator>
   <separator name="electronic dipolcorrection" >
    <i type="logical" name="LDIPOL"> F  </i>
    <i type="logical" name="LMONO"> F  </i>
    <i type="int" name="IDIPOL">     0</i>
    <i name="EPSILON">      1.00000000</i>
    <v name="DIPOL">   -100.00000000   -100.00000000   -100.00000000</v>
    <i name="EFIELD">      0.00000000</i>
   </separator>
  </separator>
  <separator name="grids" >
   <i type="int" name="NGX">    70</i>
   <i type="int" name="NGY">    40</i>
   <i type="int" name="NGZ">    84</i>
   <i type="int" name="NGXF">   140</i>
   <i type="int" name="NGYF">    80</i>
   <i type="int" name="NGZF">   168</i>
   <i type="logical" name="ADDGRID"> F  </i>
  </separator>
  <separator name="ionic" >
   <i type="int" name="NSW">   500</i>
   <i type="int" name="IBRION">     2</i>
   <i type="int" name="MDALGO">     0</i>
   <i type="int" name="ISIF">     4</i>
   <i name="PSTRESS">      0.00000000</i>
   <i name="EDIFFG">     -0.01000000</i>
   <i type="int" name="NFREE">     1</i>
   <i name="POTIM">      0.50000000</i>
   <i name="SMASS">     -3.00000000</i>
   <i name="SCALEE">      1.00000000</i>
  </separator>
  <separator name="ionic md" >
   <i name="TEBEG">      0.00010000</i>
   <i name="TEEND">      0.00010000</i>
   <i type="int" name="NBLOCK">     1</i>
   <i type="int" name="KBLOCK">   500</i>
   <i type="int" name="NPACO">   256</i>
   <i name="APACO">     16.00000000</i>
  </separator>
  <separator name="symmetry" >
   <i type="int" name="ISYM">     0</i>
   <i name="SYMPREC">      0.00001000</i>
  </separator>
  <separator name="dos" >
   <i type="int" name="LORBIT">     0</i>
   <v name="RWIGS">     -1.00000000     -1.00000000</v>
   <i type="int" name="NEDOS">   301</i>
   <i name="EMIN">     10.00000000</i>
   <i name="EMAX">    -10.00000000</i>
   <i name="EFERMI">      0.00000000</i>
  </separator>
  <separator name="writing" >
   <i type="int" name="NWRITE">     2</i>
   <i type="logical" name="LWAVE"> F  </i>
   <i type="logical" name="LDOWNSAMPLE"> F  </i>
   <i type="logical" name="LCHARG"> F  </i>
   <i type="logical" name="LPARD"> F  </i>
   <i type="logical" name="LVTOT"> F  </i>
   <i type="logical" name="LVHAR"> F  </i>
   <i type="logical" name="LELF"> F  </i>
   <i type="logical" name="LOPTICS"> F  </i>
   <v name="STM">      0.00000000      0.00000000      0.00000000      0.00000000      0.00000000      0.00000000      0.00000000</v>
  </separator>
  <separator name="performance" >
   <i type="int" name="NPAR">    14</i>
   <i type="int" name="NSIM">     4</i>
   <i type="int" name="NBLK">    -1</i>
   <i type="logical" name="LPLANE"> T  </i>
   <i type="logical" name="LSCALAPACK"> T  </i>
   <i type="logical" name="LSCAAWARE"> F  </i>
   <i type="logical" name="LSCALU"> F  </i>
   <i type="logical" name="LASYNC"> F  </i>
   <i type="logical" name="LORBITALREAL"> F  </i>
  </separator>
  <separator name="miscellaneous" >
   <i type="int" name="IDIOT">     3</i>
   <i type="int" name="ISPECIAL">     0</i>
   <i type="logical" name="LMUSIC"> F  </i>
   <v name="POMASS">     12.01100000     65.39000000</v>
   <v name="DARWINR">      0.00000000      0.00000000</v>
   <v name="DARWINV">      1.00000000      1.00000000</v>
   <i type="logical" name="LCORR"> T  </i>
  </separator>
  <i type="logical" name="GGA_COMPAT"> T  </i>
  <i type="logical" name="LBERRY"> F  </i>
  <i type="int" name="ICORELEVEL">     0</i>
  <i type="logical" name="LDAU"> F  </i>
  <i type="int" name="I_CONSTRAINED_M">     0</i>
  <separator name="electronic exchange-correlation" >
   <i type="string" name="GGA">--</i>
   <i type="int" name="VOSKOWN">     0</i>
   <i type="logical" name="LHFCALC"> F  </i>
   <i type="string" name="PRECFOCK"></i>
   <i type="logical" name="LSYMGRAD"> F  </i>
   <i type="logical" name="LHFONE"> F  </i>
   <i type="logical" name="LRHFCALC"> F  </i>
   <i type="logical" name="LTHOMAS"> F  </i>
   <i type="logical" name="LMODELHF"> F  </i>
   <i name="ENCUT4O">     -1.00000000</i>
   <i type="int" name="EXXOEP">     0</i>
   <i type="int" name="FOURORBIT">     0</i>
   <i name="AEXX">      0.00000000</i>
   <i name="HFALPHA">      0.00000000</i>
   <i name="MCALPHA">      0.00000000</i>
   <i name="ALDAX">      1.00000000</i>
   <i name="AGGAX">      1.00000000</i>
   <i name="ALDAC">      1.00000000</i>
   <i name="AGGAC">      1.00000000</i>
   <i type="int" name="NKREDX">     1</i>
   <i type="int" name="NKREDY">     1</i>
   <i type="int" name="NKREDZ">     1</i>
   <i type="logical" name="SHIFTRED"> F  </i>
   <i type="logical" name="ODDONLY"> F  </i>
   <i type="logical" name="EVENONLY"> F  </i>
   <i type="int" name="LMAXFOCK">     0</i>
   <i type="int" name="NMAXFOCKAE">     0</i>
   <i type="logical" name="LFOCKAEDFT"> F  </i>
   <i name="HFSCREEN">      0.00000000</i>
   <i name="HFSCREENC">      0.00000000</i>
   <i type="int" name="NBANDSGWLOW">     0</i>
  </separator>
  <separator name="vdW DFT" >
   <i type="logical" name="LUSE_VDW"> F  </i>
   <i name="Zab_VDW">     -0.84910000</i>
   <i name="PARAM1">      0.12340000</i>
   <i name="PARAM2">      1.00000000</i>
   <i name="PARAM3">      0.00000000</i>
  </separator>
  <separator name="model GW" >
   <i type="int" name="MODEL_GW">     0</i>
   <i name="MODEL_EPS0">     22.94631570</i>
   <i name="MODEL_ALPHA">      1.00000000</i>
  </separator>
  <separator name="linear response parameters" >
   <i type="logical" name="LEPSILON"> F  </i>
   <i type="logical" name="LRPA"> F  </i>
   <i type="logical" name="LNABLA"> F  </i>
   <i type="logical" name="LVEL"> F  </i>
   <i type="int" name="KINTER">     0</i>
   <i name="CSHIFT">      0.10000000</i>
   <i name="OMEGAMAX">     -1.00000000</i>
   <i name="DEG_THRESHOLD">      0.00200000</i>
   <i name="RTIME">     -0.10000000</i>
   <i name="WPLASMAI">      0.00000000</i>
   <v name="DFIELD">      0.00000000      0.00000000      0.00000000</v>
   <v name="WPLASMA">      0.00000000      0.00000000      0.00000000      0.00000000      0.00000000      0.00000000      0.00000000      0.00000000      0.00000000</v>
  </separator>
  <separator name="orbital magnetization" >
   <i type="logical" name="NUCIND"> F  </i>
   <v name="MAGPOS">      0.00000000      0.00000000      0.00000000</v>
   <i type="logical" name="LNICSALL"> T  </i>
   <i type="logical" name="ORBITALMAG"> F  </i>
   <i type="logical" name="LMAGBLOCH"> F  </i>
   <i type="logical" name="LCHIMAG"> F  </i>
   <i type="logical" name="LGAUGE"> T  </i>
   <i type="int" name="MAGATOM">     0</i>
   <v name="MAGDIPOL">      0.00000000      0.00000000      0.00000000</v>
   <v name="AVECCONST">      0.00000000      0.00000000      0.00000000</v>
  </separator>
  <separator name="response functions" >
   <i type="logical" name="LADDER"> F  </i>
   <i type="logical" name="LRPAFORCE"> F  </i>
   <i type="logical" name="LFXC"> F  </i>
   <i type="logical" name="LHARTREE"> T  </i>
   <i type="int" name="IBSE">     0</i>
   <v type="int" name="KPOINT">    -1     0     0     0</v>
   <i type="logical" name="LTCTE"> F  </i>
   <i type="logical" name="LTETE"> F  </i>
   <i type="logical" name="LTRIPLET"> F  </i>
   <i type="logical" name="LFXCEPS"> F  </i>
   <i type="logical" name="LFXHEG"> F  </i>
   <i type="int" name="NATURALO">     2</i>
   <i type="logical" name="L2ORDER"> F  </i>
   <i type="logical" name="LMP2LT"> F  </i>
   <i type="logical" name="LUSEW"> F  </i>
   <i name="ENCUTGW">     -2.00000000</i>
   <i name="ENCUTGWSOFT">     -2.00000000</i>
   <i name="ENCUTLF">     -1.00000000</i>
   <i type="int" name="LMAXMP2">    -1</i>
   <i name="SCISSOR">      0.00000000</i>
   <i type="int" name="NOMEGA">     0</i>
   <i type="int" name="NOMEGAR">     0</i>
   <i type="int" name="NBANDSGW">    -1</i>
   <i type="int" name="NBANDSO">    -1</i>
   <i type="int" name="NBANDSV">    -1</i>
   <i type="int" name="NELM">     1</i>
   <i type="int" name="NELMHF">     1</i>
   <i type="int" name="DIM">     3</i>
   <i type="int" name="ANTIRES">     0</i>
   <i name="OMEGAMAX">    -30.00000000</i>
   <i name="OMEGAMIN">    -30.00000000</i>
   <i name="OMEGATL">   -200.00000000</i>
   <i type="int" name="OMEGAGRID">   140</i>
   <i name="CSHIFT">     -0.10000000</i>
   <i type="logical" name="SELFENERGY"> F  </i>
   <i type="logical" name="LSPECTRAL"> F  </i>
   <i type="logical" name="LSPECTRALGW"> F  </i>
   <i type="logical" name="LSINGLES"> F  </i>
   <i type="logical" name="LFERMIGW"> F  </i>
   <i type="logical" name="ODDONLYGW"> F  </i>
   <i type="logical" name="EVENONLYGW"> F  </i>
   <i type="int" name="NKREDLFX">     1</i>
   <i type="int" name="NKREDLFY">     1</i>
   <i type="int" name="NKREDLFZ">     1</i>
   <i type="int" name="MAXMEM">  2800</i>
   <i type="int" name="TELESCOPE">     0</i>
   <i type="int" name="TAUPAR">     1</i>
   <i type="int" name="OMEGAPAR">    -1</i>
   <i name="LAMBDA">      1.00000000</i>
  </separator>
  <separator name="External order field" >
   <i name="OFIELD_KAPPA">      0.00000000</i>
   <v name="OFIELD_K">      0.00000000      0.00000000      0.00000000</v>
   <i name="OFIELD_Q6_NEAR">      0.00000000</i>
   <i name="OFIELD_Q6_FAR">      0.00000000</i>
   <i name="OFIELD_A">      0.00000000</i>
  </separator>
 </parameters>
 <atominfo>
  <atoms>      37 </atoms>
  <types>       2 </types>
  <array name="atoms" >
   <dimension dim="1">ion</dimension>
   <field type="string">element</field>
   <field type="int">atomtype</field>
   <set>
    <rc><c>C </c><c>   1</c></rc>
    <rc><c>C </c><c>   1</c></rc>
    <rc><c>C </c><c>   1</c></rc>
    <rc><c>C </c><c>   1</c></rc>
    <rc><c>C </c><c>   1</c></rc>
    <rc><c>C </c><c>   1</c></rc>
    <rc><c>C </c><c>   1</c></rc>
    <rc><c>C </c><c>   1</c></rc>
    <rc><c>C </c><c>   1</c></rc>
    <rc><c>C </c><c>   1</c></rc>
    <rc><c>C </c><c>   1</c></rc>
    <rc><c>C </c><c>   1</c></rc>
    <rc><c>C </c><c>   1</c></rc>
    <rc><c>C </c><c>   1</c></rc>
    <rc><c>C </c><c>   1</c></rc>
    <rc><c>C </c><c>   1</c></rc>
    <rc><c>C </c><c>   1</c></rc>
    <rc><c>C </c><c>   1</c></rc>
    <rc><c>C </c><c>   1</c></rc>
    <rc><c>C </c><c>   1</c></rc>
    <rc><c>C </c><c>   1</c></rc>
    <rc><c>C </c><c>   1</c></rc>
    <rc><c>C </c><c>   1</c></rc>
    <rc><c>C </c><c>   1</c></rc>
    <rc><c>C </c><c>   1</c></rc>
    <rc><c>C </c><c>   1</c></rc>
    <rc><c>C </c><c>   1</c></rc>
    <rc><c>C </c><c>   1</c></rc>
    <rc><c>C </c><c>   1</c></rc>
    <rc><c>C </c><c>   1</c></rc>
    <rc><c>C </c><c>   1</c></rc>
    <rc><c>C </c><c>   1</c></rc>
    <rc><c>C </c><c>   1</c></rc>
    <rc><c>C </c><c>   1</c></rc>
    <rc><c>C </c><c>   1</c></rc>
    <rc><c>C </c><c>   1</c></rc>
    <rc><c>Zn</c><c>   2</c></rc>
   </set>
  </array>
  <array name="atomtypes" >
   <dimension dim="1">type</dimension>
   <field type="int">atomspertype</field>
   <field type="string">element</field>
   <field>mass</field>
   <field>valence</field>
   <field type="string">pseudopotential</field>
   <set>
    <rc><c>  36</c><c>C </c><c>     12.01100000</c><c>      4.00000000</c><c>  PAW_PBE C 08Apr2002                   </c></rc>
    <rc><c>   1</c><c>Zn</c><c>     65.39000000</c><c>     12.00000000</c><c>  PAW_PBE Zn 06Sep2000                  </c></rc>
   </set>
  </array>
 </atominfo>
 <structure name="initialpos" >
  <crystal>
   <varray name="basis" >
    <v>      12.78250027       0.00000000       0.00000000 </v>
    <v>       0.00000000       7.38000011       0.00000000 </v>
    <v>       0.00000000       0.00000000      15.00000000 </v>
   </varray>
   <i name="volume">   1415.02280149 </i>
   <varray name="rec_basis" >
    <v>       0.07823196       0.00000000       0.00000000 </v>
    <v>       0.00000000       0.13550135       0.00000000 </v>
    <v>       0.00000000       0.00000000       0.06666667 </v>
   </varray>
  </crystal>
  <varray name="positions" >
   <v>       0.16666999       0.16666999       0.25000000 </v>
   <v>       0.00000000       0.00000000       0.25000000 </v>
   <v>       0.05556000       0.16666999       0.25000000 </v>
   <v>       0.22222000       0.00000000       0.25000000 </v>
   <v>       0.50000000       0.16666999       0.25000000 </v>
   <v>       0.33333001       0.00000000       0.25000000 </v>
   <v>       0.38889000       0.16666999       0.25000000 </v>
   <v>       0.55555999       0.00000000       0.25000000 </v>
   <v>       0.83332998       0.16666999       0.25000000 </v>
   <v>       0.66667002       0.00000000       0.25000000 </v>
   <v>       0.72222000       0.16666999       0.25000000 </v>
   <v>       0.88889003       0.00000000       0.25000000 </v>
   <v>       0.16666999       0.50000000       0.25000000 </v>
   <v>       0.00000000       0.33333001       0.25000000 </v>
   <v>       0.05556000       0.50000000       0.25000000 </v>
   <v>       0.22222000       0.33333001       0.25000000 </v>
   <v>       0.50000000       0.50000000       0.25000000 </v>
   <v>       0.33333001       0.33333001       0.25000000 </v>
   <v>       0.38889000       0.50000000       0.25000000 </v>
   <v>       0.55555999       0.33333001       0.25000000 </v>
   <v>       0.83332998       0.50000000       0.25000000 </v>
   <v>       0.66667002       0.33333001       0.25000000 </v>
   <v>       0.72222000       0.50000000       0.25000000 </v>
   <v>       0.88889003       0.33333001       0.25000000 </v>
   <v>       0.16666999       0.83332998       0.25000000 </v>
   <v>       0.00000000       0.66667002       0.25000000 </v>
   <v>       0.05556000       0.83332998       0.25000000 </v>
   <v>       0.22222000       0.66667002       0.25000000 </v>
   <v>       0.50000000       0.83332998       0.25000000 </v>
   <v>       0.33333001       0.66667002       0.25000000 </v>
   <v>       0.38889000       0.83332998       0.25000000 </v>
   <v>       0.55555999       0.66667002       0.25000000 </v>
   <v>       0.83332998       0.83332998       0.25000000 </v>
   <v>       0.66667002       0.66667002       0.25000000 </v>
   <v>       0.72222000       0.83332998       0.25000000 </v>
   <v>       0.88889003       0.66667002       0.25000000 </v>
   <v>       0.53035003       0.41927999       0.35097000 </v>
  </varray>
 </structure>
 <calculation>
  <scstep>
   <time name="dav">    0.87    0.90</time>
   <time name="total">    0.92    0.95</time>
   <energy>
    <i name="alphaZ">     96.04795369 </i>
    <i name="ewald">  16827.84281525 </i>
    <i name="hartreedc"> -22300.46633046 </i>
    <i name="XCdc">    534.12134239 </i>
    <i name="pawpsdc">   5362.02282155 </i>
    <i name="pawaedc">  -5560.08656145 </i>
    <i name="eentropy">     -0.00537547 </i>
    <i name="bandstr">   -529.55397043 </i>
    <i name="atom">   7046.17475994 </i>
    <i name="e_fr_energy">   1476.09745501 </i>
    <i name="e_wo_entrp">   1476.10283048 </i>
    <i name="e_0_energy">   1476.10014274 </i>
   </energy>
  </scstep>
  <scstep>
   <time name="dav">    1.16    1.17</time>
   <time name="total">    1.16    1.17</time>
   <energy>
    <i name="e_fr_energy">    -88.75334037 </i>
    <i name="e_wo_entrp">    -88.74353960 </i>
    <i name="e_0_energy">    -88.74843999 </i>
   </energy>
  </scstep>
  <scstep>
   <time name="dav">    1.17    1.17</time>
   <time name="total">    1.17    1.17</time>
   <energy>
    <i name="e_fr_energy">   -346.25821074 </i>
    <i name="e_wo_entrp">   -346.24942806 </i>
    <i name="e_0_energy">   -346.25381940 </i>
   </energy>
  </scstep>
  <scstep>
   <time name="dav">    0.92    0.93</time>
   <time name="total">    0.92    0.93</time>
   <energy>
    <i name="e_fr_energy">   -354.20038316 </i>
    <i name="e_wo_entrp">   -354.18886644 </i>
    <i name="e_0_energy">   -354.19462480 </i>
   </energy>
  </scstep>
  <scstep>
   <time name="dav">    1.22    1.22</time>
   <time name="total">    1.25    1.26</time>
   <energy>
    <i name="e_fr_energy">   -354.46302411 </i>
    <i name="e_wo_entrp">   -354.45135609 </i>
    <i name="e_0_energy">   -354.45719010 </i>
   </energy>
  </scstep>
  <scstep>
   <time name="diag">    0.20    0.20</time>
   <time name="diis">    0.37    0.37</time>
   <time name="orth">    0.05    0.05</time>
   <time name="total">    0.70    0.70</time>
   <energy>
    <i name="e_fr_energy">   -332.86253935 </i>
    <i name="e_wo_entrp">   -332.83806233 </i>
    <i name="e_0_energy">   -332.85030084 </i>
   </energy>
  </scstep>
  <scstep>
   <time name="diag">    0.20    0.20</time>
   <time name="diis">    0.37    0.37</time>
   <time name="orth">    0.05    0.05</time>
   <time name="total">    0.70    0.70</time>
   <energy>
    <i name="e_fr_energy">   -327.04731659 </i>
    <i name="e_wo_entrp">   -327.02444401 </i>
    <i name="e_0_energy">   -327.03588030 </i>
   </energy>
  </scstep>
  <scstep>
   <time name="diag">    0.20    0.20</time>
   <time name="diis">    0.38    0.38</time>
   <time name="orth">    0.05    0.05</time>
   <time name="total">    0.70    0.71</time>
   <energy>
    <i name="e_fr_energy">   -326.50697035 </i>
    <i name="e_wo_entrp">   -326.48372592 </i>
    <i name="e_0_energy">   -326.49534813 </i>
   </energy>
  </scstep>
  <scstep>
   <time name="diag">    0.20    0.20</time>
   <time name="diis">    0.38    0.38</time>
   <time name="orth">    0.05    0.05</time>
   <time name="total">    0.70    0.70</time>
   <energy>
    <i name="e_fr_energy">   -326.44263853 </i>
    <i name="e_wo_entrp">   -326.41870156 </i>
    <i name="e_0_energy">   -326.43067005 </i>
   </energy>
  </scstep>
  <scstep>
   <time name="diag">    0.22    0.22</time>
   <time name="diis">    0.36    0.37</time>
   <time name="orth">    0.05    0.05</time>
   <time name="total">    0.71    0.72</time>
   <energy>
    <i name="e_fr_energy">   -326.41418061 </i>
    <i name="e_wo_entrp">   -326.39014453 </i>
    <i name="e_0_energy">   -326.40216257 </i>
   </energy>
  </scstep>
  <scstep>
   <time name="diag">    0.20    0.20</time>
   <time name="diis">    0.37    0.37</time>
   <time name="orth">    0.05    0.05</time>
   <time name="total">    0.69    0.70</time>
   <energy>
    <i name="e_fr_energy">   -326.41145744 </i>
    <i name="e_wo_entrp">   -326.38736986 </i>
    <i name="e_0_energy">   -326.39941365 </i>
   </energy>
  </scstep>
  <scstep>
   <time name="diag">    0.20    0.20</time>
   <time name="diis">    0.42    0.42</time>
   <time name="orth">    0.05    0.05</time>
   <time name="total">    0.75    0.75</time>
   <energy>
    <i name="e_fr_energy">   -326.41028807 </i>
    <i name="e_wo_entrp">   -326.38622204 </i>
    <i name="e_0_energy">   -326.39825505 </i>
   </energy>
  </scstep>
  <scstep>
   <time name="diag">    0.20    0.20</time>
   <time name="diis">    0.38    0.38</time>
   <time name="orth">    0.05    0.05</time>
   <time name="total">    0.78    0.79</time>
   <energy>
    <i name="e_fr_energy">   -326.40973390 </i>
    <i name="e_wo_entrp">   -326.38565462 </i>
    <i name="e_0_energy">   -326.39769426 </i>
   </energy>
  </scstep>
  <scstep>
   <time name="diag">    0.21    0.21</time>
   <time name="diis">    0.36    0.37</time>
   <time name="orth">    0.05    0.05</time>
   <time name="total">    0.69    0.70</time>
   <energy>
    <i name="e_fr_energy">   -326.41187482 </i>
    <i name="e_wo_entrp">   -326.38776744 </i>
    <i name="e_0_energy">   -326.39982113 </i>
   </energy>
  </scstep>
  <scstep>
   <time name="diag">    0.20    0.20</time>
   <time name="diis">    0.37    0.37</time>
   <time name="orth">    0.05    0.05</time>
   <time name="total">    0.69    0.69</time>
   <energy>
    <i name="e_fr_energy">   -326.41698409 </i>
    <i name="e_wo_entrp">   -326.39285784 </i>
    <i name="e_0_energy">   -326.40492097 </i>
   </energy>
  </scstep>
  <scstep>
   <time name="diag">    0.20    0.20</time>
   <time name="diis">    0.37    0.37</time>
   <time name="orth">    0.05    0.05</time>
   <time name="total">    0.69    0.70</time>
   <energy>
    <i name="e_fr_energy">   -326.42043208 </i>
    <i name="e_wo_entrp">   -326.39629879 </i>
    <i name="e_0_energy">   -326.40836544 </i>
   </energy>
  </scstep>
  <scstep>
   <time name="diag">    0.20    0.20</time>
   <time name="diis">    0.36    0.36</time>
   <time name="orth">    0.05    0.05</time>
   <time name="total">    0.69    0.69</time>
   <energy>
    <i name="e_fr_energy">   -326.42180039 </i>
    <i name="e_wo_entrp">   -326.39766727 </i>
    <i name="e_0_energy">   -326.40973383 </i>
   </energy>
  </scstep>
  <scstep>
   <time name="diag">    0.20    0.20</time>
   <time name="diis">    0.31    0.31</time>
   <time name="orth">    0.05    0.05</time>
   <time name="total">    0.64    0.66</time>
   <energy>
    <i name="e_fr_energy">   -326.42244604 </i>
    <i name="e_wo_entrp">   -326.39830378 </i>
    <i name="e_0_energy">   -326.41037491 </i>
   </energy>
  </scstep>
  <scstep>
   <time name="diag">    0.20    0.20</time>
   <time name="diis">    0.26    0.26</time>
   <time name="orth">    0.05    0.05</time>
   <time name="total">    0.59    0.59</time>
   <energy>
    <i name="e_fr_energy">   -326.42255577 </i>
    <i name="e_wo_entrp">   -326.39841184 </i>
    <i name="e_0_energy">   -326.41048381 </i>
   </energy>
  </scstep>
  <scstep>
   <time name="diag">    0.20    0.20</time>
   <time name="diis">    0.26    0.26</time>
   <time name="orth">    0.05    0.05</time>
   <time name="total">    0.58    0.59</time>
   <energy>
    <i name="e_fr_energy">   -326.42263084 </i>
    <i name="e_wo_entrp">   -326.39848709 </i>
    <i name="e_0_energy">   -326.41055897 </i>
   </energy>
  </scstep>
  <scstep>
   <time name="diag">    0.20    0.20</time>
   <time name="diis">    0.24    0.24</time>
   <time name="orth">    0.05    0.05</time>
   <time name="total">    0.57    0.57</time>
   <energy>
    <i name="e_fr_energy">   -326.42264086 </i>
    <i name="e_wo_entrp">   -326.39849687 </i>
    <i name="e_0_energy">   -326.41056887 </i>
   </energy>
  </scstep>
  <scstep>
   <time name="diag">    0.20    0.20</time>
   <time name="diis">    0.21    0.21</time>
   <time name="orth">    0.05    0.05</time>
   <time name="total">    0.53    0.53</time>
   <energy>
    <i name="e_fr_energy">   -326.42264510 </i>
    <i name="e_wo_entrp">   -326.39850135 </i>
    <i name="e_0_energy">   -326.41057322 </i>
   </energy>
  </scstep>
  <scstep>
   <time name="diag">    0.20    0.20</time>
   <time name="diis">    0.20    0.20</time>
   <time name="orth">    0.05    0.05</time>
   <time name="total">    0.53    0.53</time>
   <energy>
    <i name="e_fr_energy">   -326.42264748 </i>
    <i name="e_wo_entrp">   -326.39850386 </i>
    <i name="e_0_energy">   -326.41057567 </i>
   </energy>
  </scstep>
  <scstep>
   <time name="diag">    0.29    0.29</time>
   <time name="diis">    0.20    0.20</time>
   <time name="orth">    0.05    0.05</time>
   <time name="total">    0.61    0.61</time>
   <energy>
    <i name="e_fr_energy">   -326.42264923 </i>
    <i name="e_wo_entrp">   -326.39850551 </i>
    <i name="e_0_energy">   -326.41057737 </i>
   </energy>
  </scstep>
  <scstep>
   <time name="diag">    0.22    0.22</time>
   <time name="diis">    0.19    0.18</time>
   <time name="orth">    0.05    0.05</time>
   <time name="total">    0.50    0.50</time>
   <energy>
    <i name="alphaZ">     96.04795369 </i>
    <i name="ewald">  16827.84281525 </i>
    <i name="hartreedc"> -22857.98553413 </i>
    <i name="XCdc">    554.49858699 </i>
    <i name="pawpsdc">  17163.98882861 </i>
    <i name="pawaedc"> -17370.66568722 </i>
    <i name="eentropy">     -0.02414375 </i>
    <i name="bandstr">  -1786.30022886 </i>
    <i name="atom">   7046.17475994 </i>
    <i name="e_fr_energy">   -326.42264948 </i>
    <i name="e_wo_entrp">   -326.39850573 </i>
    <i name="e_0_energy">   -326.41057760 </i>
   </energy>
  </scstep>
  <structure>
   <crystal>
    <varray name="basis" >
     <v>      12.78250027       0.00000000       0.00000000 </v>
     <v>       0.00000000       7.38000011       0.00000000 </v>
     <v>       0.00000000       0.00000000      15.00000000 </v>
    </varray>
    <i name="volume">   1415.02280149 </i>
    <varray name="rec_basis" >
     <v>       0.07823196       0.00000000       0.00000000 </v>
     <v>       0.00000000       0.13550135       0.00000000 </v>
     <v>       0.00000000       0.00000000       0.06666667 </v>
    </varray>
   </crystal>
   <varray name="positions" >
    <v>       0.16666999       0.16666999       0.25000000 </v>
    <v>       0.00000000       0.00000000       0.25000000 </v>
    <v>       0.05556000       0.16666999       0.25000000 </v>
    <v>       0.22222000       0.00000000       0.25000000 </v>
    <v>       0.50000000       0.16666999       0.25000000 </v>
    <v>       0.33333001       0.00000000       0.25000000 </v>
    <v>       0.38889000       0.16666999       0.25000000 </v>
    <v>       0.55555999       0.00000000       0.25000000 </v>
    <v>       0.83332998       0.16666999       0.25000000 </v>
    <v>       0.66667002       0.00000000       0.25000000 </v>
    <v>       0.72222000       0.16666999       0.25000000 </v>
    <v>       0.88889003       0.00000000       0.25000000 </v>
    <v>       0.16666999       0.50000000       0.25000000 </v>
    <v>       0.00000000       0.33333001       0.25000000 </v>
    <v>       0.05556000       0.50000000       0.25000000 </v>
    <v>       0.22222000       0.33333001       0.25000000 </v>
    <v>       0.50000000       0.50000000       0.25000000 </v>
    <v>       0.33333001       0.33333001       0.25000000 </v>
    <v>       0.38889000       0.50000000       0.25000000 </v>
    <v>       0.55555999       0.33333001       0.25000000 </v>
    <v>       0.83332998       0.50000000       0.25000000 </v>
    <v>       0.66667002       0.33333001       0.25000000 </v>
    <v>       0.72222000       0.50000000       0.25000000 </v>
    <v>       0.88889003       0.33333001       0.25000000 </v>
    <v>       0.16666999       0.83332998       0.25000000 </v>
    <v>       0.00000000       0.66667002       0.25000000 </v>
    <v>       0.05556000       0.83332998       0.25000000 </v>
    <v>       0.22222000       0.66667002       0.25000000 </v>
    <v>       0.50000000       0.83332998       0.25000000 </v>
    <v>       0.33333001       0.66667002       0.25000000 </v>
    <v>       0.38889000       0.83332998       0.25000000 </v>
    <v>       0.55555999       0.66667002       0.25000000 </v>
    <v>       0.83332998       0.83332998       0.25000000 </v>
    <v>       0.66667002       0.66667002       0.25000000 </v>
    <v>       0.72222000       0.83332998       0.25000000 </v>
    <v>       0.88889003       0.66667002       0.25000000 </v>
    <v>       0.53035003       0.41927999       0.35097000 </v>
   </varray>
  </structure>
  <varray name="forces" >
   <v>       0.05568313      -0.03697823      -0.00468766 </v>
   <v>       0.06207874      -0.00465676      -0.00010609 </v>
   <v>      -0.05960516      -0.02293159       0.00013081 </v>
   <v>      -0.09752299       0.02021209      -0.00553725 </v>
   <v>      -0.27131427      -0.86969532      -0.58205760 </v>
   <v>       0.14484109      -0.02273866       0.01198399 </v>
   <v>      -0.11954270      -0.10181695      -0.00958259 </v>
   <v>       0.07688842      -0.00029329       0.01794241 </v>
   <v>       0.02972834       0.04228273       0.00503501 </v>
   <v>      -0.01598423      -0.04846602       0.01641987 </v>
   <v>      -0.04645689      -0.02259003       0.00853026 </v>
   <v>      -0.08314589      -0.02107949      -0.00276819 </v>
   <v>      -0.01910772       0.01809168      -0.00241631 </v>
   <v>       0.04068003       0.00658302       0.00131742 </v>
   <v>      -0.01696347       0.01457532       0.00129100 </v>
   <v>       0.01460739       0.01175221       0.01018299 </v>
   <v>      -2.25906580       3.46343667      -7.33415612 </v>
   <v>      -0.13818661      -0.07033592      -0.00493998 </v>
   <v>      -0.85740165       0.19296808      -0.57637591 </v>
   <v>       1.86875067      -3.65945017      -7.31948950 </v>
   <v>       0.04393172      -0.03246059       0.00956660 </v>
   <v>       0.90144983      -0.24726316      -0.60508250 </v>
   <v>       0.16157800       0.06702433      -0.02074177 </v>
   <v>      -0.03224406      -0.01930034      -0.00176231 </v>
   <v>       0.07927051       0.00365392      -0.00269716 </v>
   <v>       0.05988962      -0.01619725       0.00017644 </v>
   <v>      -0.07831701       0.02238894      -0.00002839 </v>
   <v>      -0.02643333      -0.00944980       0.00482945 </v>
   <v>      -0.05759548       0.02975898       0.01324942 </v>
   <v>       0.05891804       0.04580206       0.01324136 </v>
   <v>      -0.03889680       0.04592285       0.01612990 </v>
   <v>       0.26758322       0.89302449      -0.61224792 </v>
   <v>       0.08681305      -0.03355923      -0.00505465 </v>
   <v>       0.13661169       0.14106739      -0.02498604 </v>
   <v>      -0.08275819       0.00633814       0.01155035 </v>
   <v>      -0.06019121       0.05572311      -0.00440320 </v>
   <v>       0.27142996       0.15865679      16.97754388 </v>
  </varray>
  <varray name="stress" >
   <v>      15.51890132      -2.52295650       0.48546024 </v>
   <v>      -2.52295647      17.40409569       0.27122001 </v>
   <v>       0.48546024       0.27122002      29.20735634 </v>
  </varray>
  <energy>
   <i name="e_fr_energy">   -326.42264948 </i>
   <i name="e_wo_entrp">   -326.41057760 </i>
   <i name="e_0_energy">     -0.02414375 </i>
  </energy>
  <time name="totalsc">   19.23   19.38</time>
 </calculation>
 <calculation>
  <scstep>
   <time name="dav">    1.11    1.11</time>
   <time name="total">    1.19    1.19</time>
   <energy>
    <i name="alphaZ">     96.04795369 </i>
    <i name="ewald">  16147.80455147 </i>
    <i name="hartreedc"> -22163.33747759 </i>
    <i name="XCdc">    552.36304947 </i>
    <i name="pawpsdc">  17163.98702674 </i>
    <i name="pawaedc"> -17370.66388400 </i>
    <i name="eentropy">     -0.00850123 </i>
    <i name="bandstr">  -1782.76083756 </i>
    <i name="atom">   7046.17475994 </i>
    <i name="e_fr_energy">   -310.39335906 </i>
    <i name="e_wo_entrp">   -310.38485783 </i>
    <i name="e_0_energy">   -310.38910845 </i>
   </energy>
  </scstep>
  <scstep>
   <time name="diag">    0.20    0.20</time>
   <time name="diis">    0.38    0.38</time>
   <time name="orth">    0.05    0.05</time>
   <time name="total">    0.71    0.71</time>
   <energy>
    <i name="e_fr_energy">   -328.69265883 </i>
    <i name="e_wo_entrp">   -328.69260650 </i>
    <i name="e_0_energy">   -328.69263267 </i>
   </energy>
  </scstep>
  <scstep>
   <time name="diag">    0.20    0.20</time>
   <time name="diis">    0.39    0.39</time>
   <time name="orth">    0.05    0.05</time>
   <time name="total">    0.71    0.71</time>
   <energy>
    <i name="e_fr_energy">   -328.94623769 </i>
    <i name="e_wo_entrp">   -328.93782612 </i>
    <i name="e_0_energy">   -328.94203191 </i>
   </energy>
  </scstep>
  <scstep>
   <time name="diag">    0.20    0.20</time>
   <time name="diis">    0.39    0.39</time>
   <time name="orth">    0.05    0.05</time>
   <time name="total">    0.71    0.71</time>
   <energy>
    <i name="e_fr_energy">   -328.88976656 </i>
    <i name="e_wo_entrp">   -328.88118444 </i>
    <i name="e_0_energy">   -328.88547550 </i>
   </energy>
  </scstep>
  <scstep>
   <time name="diag">    0.20    0.20</time>
   <time name="diis">    0.37    0.37</time>
   <time name="orth">    0.05    0.05</time>
   <time name="total">    0.69    0.70</time>
   <energy>
    <i name="e_fr_energy">   -328.98835540 </i>
    <i name="e_wo_entrp">   -328.97944854 </i>
    <i name="e_0_energy">   -328.98390197 </i>
   </energy>
  </scstep>
  <scstep>
   <time name="diag">    0.22    0.22</time>
   <time name="diis">    0.38    0.38</time>
   <time name="orth">    0.05    0.05</time>
   <time name="total">    0.73    0.74</time>
   <energy>
    <i name="e_fr_energy">   -328.75717804 </i>
    <i name="e_wo_entrp">   -328.74857904 </i>
    <i name="e_0_energy">   -328.75287854 </i>
   </energy>
  </scstep>
  <scstep>
   <time name="diag">    0.20    0.20</time>
   <time name="diis">    0.44    0.45</time>
   <time name="orth">    0.05    0.05</time>
   <time name="total">    0.76    0.78</time>
   <energy>
    <i name="e_fr_energy">   -328.75825077 </i>
    <i name="e_wo_entrp">   -328.74969142 </i>
    <i name="e_0_energy">   -328.75397110 </i>
   </energy>
  </scstep>
  <scstep>
   <time name="diag">    0.29    0.29</time>
   <time name="diis">    0.41    0.41</time>
   <time name="orth">    0.05    0.05</time>
   <time name="total">    0.82    0.82</time>
   <energy>
    <i name="e_fr_energy">   -328.75926351 </i>
    <i name="e_wo_entrp">   -328.75069405 </i>
    <i name="e_0_energy">   -328.75497878 </i>
   </energy>
  </scstep>
  <scstep>
   <time name="diag">    0.20    0.20</time>
   <time name="diis">    0.38    0.38</time>
   <time name="orth">    0.05    0.05</time>
   <time name="total">    0.71    0.71</time>
   <energy>
    <i name="e_fr_energy">   -328.75902458 </i>
    <i name="e_wo_entrp">   -328.75047091 </i>
    <i name="e_0_energy">   -328.75474774 </i>
   </energy>
  </scstep>
  <scstep>
   <time name="diag">    0.20    0.20</time>
   <time name="diis">    0.39    0.39</time>
   <time name="orth">    0.05    0.05</time>
   <time name="total">    0.71    0.71</time>
   <energy>
    <i name="e_fr_energy">   -328.75939891 </i>
    <i name="e_wo_entrp">   -328.75083598 </i>
    <i name="e_0_energy">   -328.75511745 </i>
   </energy>
  </scstep>
  <scstep>
   <time name="diag">    0.20    0.20</time>
   <time name="diis">    0.37    0.37</time>
   <time name="orth">    0.05    0.05</time>
   <time name="total">    0.71    0.71</time>
   <energy>
    <i name="e_fr_energy">   -328.76006280 </i>
    <i name="e_wo_entrp">   -328.75150084 </i>
    <i name="e_0_energy">   -328.75578182 </i>
   </energy>
  </scstep>
  <scstep>
   <time name="diag">    0.20    0.20</time>
   <time name="diis">    0.37    0.37</time>
   <time name="orth">    0.05    0.05</time>
   <time name="total">    0.69    0.70</time>
   <energy>
    <i name="e_fr_energy">   -328.76034484 </i>
    <i name="e_wo_entrp">   -328.75178436 </i>
    <i name="e_0_energy">   -328.75606460 </i>
   </energy>
  </scstep>
  <scstep>
   <time name="diag">    0.20    0.20</time>
   <time name="diis">    0.37    0.37</time>
   <time name="orth">    0.05    0.05</time>
   <time name="total">    0.69    0.69</time>
   <energy>
    <i name="e_fr_energy">   -328.76055487 </i>
    <i name="e_wo_entrp">   -328.75199382 </i>
    <i name="e_0_energy">   -328.75627435 </i>
   </energy>
  </scstep>
  <scstep>
   <time name="diag">    0.20    0.20</time>
   <time name="diis">    0.36    0.36</time>
   <time name="orth">    0.05    0.05</time>
   <time name="total">    0.68    0.69</time>
   <energy>
    <i name="e_fr_energy">   -328.76067838 </i>
    <i name="e_wo_entrp">   -328.75211905 </i>
    <i name="e_0_energy">   -328.75639871 </i>
   </energy>
  </scstep>
  <scstep>
   <time name="diag">    0.20    0.20</time>
   <time name="diis">    0.31    0.31</time>
   <time name="orth">    0.05    0.05</time>
   <time name="total">    0.64    0.64</time>
   <energy>
    <i name="e_fr_energy">   -328.76080545 </i>
    <i name="e_wo_entrp">   -328.75224492 </i>
    <i name="e_0_energy">   -328.75652518 </i>
   </energy>
  </scstep>
  <scstep>
   <time name="diag">    0.20    0.20</time>
   <time name="diis">    0.27    0.27</time>
   <time name="orth">    0.05    0.05</time>
   <time name="total">    0.59    0.60</time>
   <energy>
    <i name="e_fr_energy">   -328.76087583 </i>
    <i name="e_wo_entrp">   -328.75231468 </i>
    <i name="e_0_energy">   -328.75659526 </i>
   </energy>
  </scstep>
  <scstep>
   <time name="diag">    0.20    0.20</time>
   <time name="diis">    0.24    0.24</time>
   <time name="orth">    0.05    0.05</time>
   <time name="total">    0.56    0.57</time>
   <energy>
    <i name="e_fr_energy">   -328.76090107 </i>
    <i name="e_wo_entrp">   -328.75234043 </i>
    <i name="e_0_energy">   -328.75662075 </i>
   </energy>
  </scstep>
  <scstep>
   <time name="diag">    0.20    0.20</time>
   <time name="diis">    0.23    0.24</time>
   <time name="orth">    0.05    0.05</time>
   <time name="total">    0.56    0.56</time>
   <energy>
    <i name="e_fr_energy">   -328.76091431 </i>
    <i name="e_wo_entrp">   -328.75235374 </i>
    <i name="e_0_energy">   -328.75663403 </i>
   </energy>
  </scstep>
  <scstep>
   <time name="diag">    0.21    0.21</time>
   <time name="diis">    0.25    0.25</time>
   <time name="orth">    0.05    0.05</time>
   <time name="total">    0.59    0.59</time>
   <energy>
    <i name="e_fr_energy">   -328.76091679 </i>
    <i name="e_wo_entrp">   -328.75235623 </i>
    <i name="e_0_energy">   -328.75663651 </i>
   </energy>
  </scstep>
  <scstep>
   <time name="diag">    0.20    0.20</time>
   <time name="diis">    0.22    0.22</time>
   <time name="orth">    0.05    0.05</time>
   <time name="total">    0.54    0.54</time>
   <energy>
    <i name="e_fr_energy">   -328.76091840 </i>
    <i name="e_wo_entrp">   -328.75235782 </i>
    <i name="e_0_energy">   -328.75663811 </i>
   </energy>
  </scstep>
  <scstep>
   <time name="diag">    0.20    0.20</time>
   <time name="diis">    0.19    0.19</time>
   <time name="orth">    0.05    0.05</time>
   <time name="total">    0.49    0.49</time>
   <energy>
    <i name="alphaZ">     96.04795369 </i>
    <i name="ewald">  16147.80455147 </i>
    <i name="hartreedc"> -22228.59629620 </i>
    <i name="XCdc">    553.74108911 </i>
    <i name="pawpsdc">  17043.47556733 </i>
    <i name="pawaedc"> -17246.12364782 </i>
    <i name="eentropy">     -0.00856058 </i>
    <i name="bandstr">  -1741.27633551 </i>
    <i name="atom">   7046.17475994 </i>
    <i name="e_fr_energy">   -328.76091857 </i>
    <i name="e_wo_entrp">   -328.75235799 </i>
    <i name="e_0_energy">   -328.75663828 </i>
   </energy>
  </scstep>
  <structure>
   <crystal>
    <varray name="basis" >
     <v>      12.70643330      -0.03713810       0.00714601 </v>
     <v>      -0.02144175       7.35210434       0.00230501 </v>
     <v>       0.00838570       0.00468497      15.14718727 </v>
    </varray>
    <i name="volume">   1415.02280149 </i>
    <varray name="rec_basis" >
     <v>       0.07870099       0.00022954      -0.00004364 </v>
     <v>       0.00039757       0.13601665      -0.00004229 </v>
     <v>      -0.00003719      -0.00002081       0.06601888 </v>
    </varray>
   </crystal>
   <varray name="positions" >
    <v>       0.16688015       0.16642827       0.24998492 </v>
    <v>       0.00023429      -0.00003044       0.24999966 </v>
    <v>       0.05533504       0.16652009       0.25000042 </v>
    <v>       0.22185194       0.00013213       0.24998219 </v>
    <v>       0.49897603       0.16098484       0.24812800 </v>
    <v>       0.33387665      -0.00014864       0.25003854 </v>
    <v>       0.38843883       0.16600442       0.24996918 </v>
    <v>       0.55585018      -0.00000192       0.25005771 </v>
    <v>       0.83344217       0.16694639       0.25001619 </v>
    <v>       0.66660970      -0.00031682       0.25005281 </v>
    <v>       0.72204467       0.16652233       0.25002743 </v>
    <v>       0.88857623      -0.00013780       0.24999110 </v>
    <v>       0.16659788       0.50011826       0.24999223 </v>
    <v>       0.00015353       0.33337304       0.25000424 </v>
    <v>       0.05549598       0.50009528       0.25000415 </v>
    <v>       0.22227513       0.33340683       0.25003275 </v>
    <v>       0.49147402       0.52264029       0.22641206 </v>
    <v>       0.33280847       0.33287022       0.24998411 </v>
    <v>       0.38565406       0.50126142       0.24814627 </v>
    <v>       0.56261288       0.30940838       0.22645923 </v>
    <v>       0.83349578       0.49978781       0.25003077 </v>
    <v>       0.67007220       0.33171366       0.24805395 </v>
    <v>       0.72282982       0.50043813       0.24993329 </v>
    <v>       0.88876834       0.33320384       0.24999433 </v>
    <v>       0.16696917       0.83335386       0.24999133 </v>
    <v>       0.00022603       0.66656414       0.25000057 </v>
    <v>       0.05526442       0.83347633       0.24999991 </v>
    <v>       0.22212024       0.66660825       0.25001553 </v>
    <v>       0.49978263       0.83352451       0.25004261 </v>
    <v>       0.33355237       0.66696943       0.25004259 </v>
    <v>       0.38874320       0.83363017       0.25005188 </v>
    <v>       0.55656988       0.67250768       0.24803090 </v>
    <v>       0.83365762       0.83311060       0.24998374 </v>
    <v>       0.66718561       0.66759217       0.24991964 </v>
    <v>       0.72190766       0.83337141       0.25003715 </v>
    <v>       0.88866286       0.66703428       0.24998584 </v>
    <v>       0.53137444       0.42031712       0.40557279 </v>
   </varray>
  </structure>
  <varray name="forces" >
   <v>      -0.11479295       0.08837303       0.03296016 </v>
   <v>      -0.45806983       0.07844851      -0.01921698 </v>
   <v>       0.09290953       0.11733186      -0.00127915 </v>
   <v>       0.53821313       0.07029579       0.03814963 </v>
   <v>       1.42752332       0.93612540      -1.48036219 </v>
   <v>      -0.75393194       0.18881511       0.14024369 </v>
   <v>      -0.52035483       0.34125601      -0.16533373 </v>
   <v>      -0.26304967      -1.41984385       0.57186952 </v>
   <v>       0.15767389      -0.40440657       0.20308804 </v>
   <v>      -0.07143163       0.32650220      -0.12219855 </v>
   <v>       1.41869778      -0.89133573       0.30238364 </v>
   <v>       0.41173942       0.27469774      -0.00217526 </v>
   <v>      -0.09367366       0.12117696      -0.02389830 </v>
   <v>      -0.25369366      -0.22431992      -0.02113151 </v>
   <v>       0.22546531       0.09116508      -0.01677443 </v>
   <v>      -0.09075723      -0.28578514       0.14867968 </v>
   <v>       4.11855253      -5.73803455       1.69329841 </v>
   <v>       0.03316595      -0.65106140      -0.15299034 </v>
   <v>       1.32037336       0.66486612      -1.44911803 </v>
   <v>      -3.03198498       6.27672259       1.69504818 </v>
   <v>      -0.10860155       0.34268400       0.15381879 </v>
   <v>      -1.93787551      -0.55856087      -1.56432259 </v>
   <v>      -0.05606627       0.51307642      -0.19426279 </v>
   <v>       0.31899021      -0.12194696      -0.02383139 </v>
   <v>      -0.43612128      -0.21571229      -0.00577352 </v>
   <v>      -0.10594652       0.10885732      -0.00276121 </v>
   <v>       0.39859335      -0.19343672      -0.02183226 </v>
   <v>      -0.13270947       0.35227663       0.19693720 </v>
   <v>       0.25636350       1.28122821       0.53469445 </v>
   <v>      -1.47509435       0.89024316       0.34023703 </v>
   <v>       0.22651560      -0.35815970      -0.12371806 </v>
   <v>      -1.73180659      -1.25256861      -1.55304890 </v>
   <v>      -0.40564580      -0.05702752       0.03323602 </v>
   <v>       0.39126878      -0.46658902      -0.19186967 </v>
   <v>       0.53318439      -0.10092554       0.13937510 </v>
   <v>       0.17739821      -0.12832520       0.02893847 </v>
   <v>      -0.00502055       0.00389747       0.88294087 </v>
  </varray>
  <varray name="stress" >
   <v>      27.28495254       2.48999010      -0.40722717 </v>
   <v>       2.48999011      26.53417846      -0.19363637 </v>
   <v>      -0.40722716      -0.19363637       1.18619842 </v>
  </varray>
  <energy>
   <i name="e_fr_energy">   -328.76091857 </i>
   <i name="e_wo_entrp">   -328.75663828 </i>
   <i name="e_0_energy">     -0.00856058 </i>
  </energy>
  <time name="totalsc">   15.23   15.33</time>
 </calculation>
 <calculation>
  <scstep>
   <time name="dav">    0.93    0.93</time>
   <time name="total">    1.01    1.01</time>
   <energy>
    <i name="alphaZ">     96.04795369 </i>
    <i name="ewald">  16474.04382967 </i>
    <i name="hartreedc"> -22576.60635053 </i>
    <i name="XCdc">    554.66895675 </i>
    <i name="pawpsdc">  17043.48085686 </i>
    <i name="pawaedc"> -17246.12894273 </i>
    <i name="eentropy">     -0.00947861 </i>
    <i name="bandstr">  -1714.71223794 </i>
    <i name="atom">   7046.17475994 </i>
    <i name="e_fr_energy">   -323.04065291 </i>
    <i name="e_wo_entrp">   -323.03117430 </i>
    <i name="e_0_energy">   -323.03591360 </i>
   </energy>
  </scstep>
  <scstep>
   <time name="diag">    0.20    0.20</time>
   <time name="diis">    0.38    0.38</time>
   <time name="orth">    0.05    0.05</time>
   <time name="total">    0.71    0.71</time>
   <energy>
    <i name="e_fr_energy">   -330.40059838 </i>
    <i name="e_wo_entrp">   -330.37901098 </i>
    <i name="e_0_energy">   -330.38980468 </i>
   </energy>
  </scstep>
  <scstep>
   <time name="diag">    0.20    0.20</time>
   <time name="diis">    0.38    0.38</time>
   <time name="orth">    0.05    0.05</time>
   <time name="total">    0.70    0.70</time>
   <energy>
    <i name="e_fr_energy">   -329.89288560 </i>
    <i name="e_wo_entrp">   -329.88352169 </i>
    <i name="e_0_energy">   -329.88820364 </i>
   </energy>
  </scstep>
  <scstep>
   <time name="diag">    0.20    0.20</time>
   <time name="diis">    0.39    0.39</time>
   <time name="orth">    0.05    0.05</time>
   <time name="total">    0.71    0.71</time>
   <energy>
    <i name="e_fr_energy">   -329.81766305 </i>
    <i name="e_wo_entrp">   -329.79917403 </i>
    <i name="e_0_energy">   -329.80841854 </i>
   </energy>
  </scstep>
  <scstep>
   <time name="diag">    0.20    0.20</time>
   <time name="diis">    0.39    0.39</time>
   <time name="orth">    0.05    0.05</time>
   <time name="total">    0.72    0.72</time>
   <energy>
    <i name="e_fr_energy">   -329.76959299 </i>
    <i name="e_wo_entrp">   -329.75430019 </i>
    <i name="e_0_energy">   -329.76194659 </i>
   </energy>
  </scstep>
  <scstep>
   <time name="diag">    0.21    0.22</time>
   <time name="diis">    0.37    0.38</time>
   <time name="orth">    0.05    0.05</time>
   <time name="total">    0.70    0.73</time>
   <energy>
    <i name="e_fr_energy">   -329.78667093 </i>
    <i name="e_wo_entrp">   -329.76982724 </i>
    <i name="e_0_energy">   -329.77824908 </i>
   </energy>
  </scstep>
  <scstep>
   <time name="diag">    0.20    0.20</time>
   <time name="diis">    0.37    0.37</time>
   <time name="orth">    0.05    0.05</time>
   <time name="total">    0.69    0.70</time>
   <energy>
    <i name="e_fr_energy">   -329.76785328 </i>
    <i name="e_wo_entrp">   -329.75270476 </i>
    <i name="e_0_energy">   -329.76027902 </i>
   </energy>
  </scstep>
  <scstep>
   <time name="diag">    0.29    0.29</time>
   <time name="diis">    0.40    0.40</time>
   <time name="orth">    0.05    0.05</time>
   <time name="total">    0.81    0.81</time>
   <energy>
    <i name="e_fr_energy">   -329.76729635 </i>
    <i name="e_wo_entrp">   -329.74890475 </i>
    <i name="e_0_energy">   -329.75810055 </i>
   </energy>
  </scstep>
  <scstep>
   <time name="diag">    0.20    0.20</time>
   <time name="diis">    0.37    0.37</time>
   <time name="orth">    0.05    0.05</time>
   <time name="total">    0.69    0.69</time>
   <energy>
    <i name="e_fr_energy">   -329.76748818 </i>
    <i name="e_wo_entrp">   -329.75031745 </i>
    <i name="e_0_energy">   -329.75890282 </i>
   </energy>
  </scstep>
  <scstep>
   <time name="diag">    0.20    0.20</time>
   <time name="diis">    0.37    0.37</time>
   <time name="orth">    0.05    0.05</time>
   <time name="total">    0.70    0.70</time>
   <energy>
    <i name="e_fr_energy">   -329.76762026 </i>
    <i name="e_wo_entrp">   -329.74997769 </i>
    <i name="e_0_energy">   -329.75879898 </i>
   </energy>
  </scstep>
  <scstep>
   <time name="diag">    0.20    0.20</time>
   <time name="diis">    0.38    0.38</time>
   <time name="orth">    0.05    0.05</time>
   <time name="total">    0.70    0.70</time>
   <energy>
    <i name="e_fr_energy">   -329.76815517 </i>
    <i name="e_wo_entrp">   -329.75041343 </i>
    <i name="e_0_energy">   -329.75928430 </i>
   </energy>
  </scstep>
  <scstep>
   <time name="diag">    0.20    0.20</time>
   <time name="diis">    0.36    0.36</time>
   <time name="orth">    0.05    0.05</time>
   <time name="total">    0.68    0.69</time>
   <energy>
    <i name="e_fr_energy">   -329.76824779 </i>
    <i name="e_wo_entrp">   -329.75064924 </i>
    <i name="e_0_energy">   -329.75944851 </i>
   </energy>
  </scstep>
  <scstep>
   <time name="diag">    0.20    0.20</time>
   <time name="diis">    0.37    0.37</time>
   <time name="orth">    0.05    0.05</time>
   <time name="total">    0.69    0.69</time>
   <energy>
    <i name="e_fr_energy">   -329.76841892 </i>
    <i name="e_wo_entrp">   -329.75083874 </i>
    <i name="e_0_energy">   -329.75962883 </i>
   </energy>
  </scstep>
  <scstep>
   <time name="diag">    0.20    0.20</time>
   <time name="diis">    0.35    0.35</time>
   <time name="orth">    0.05    0.05</time>
   <time name="total">    0.66    0.67</time>
   <energy>
    <i name="e_fr_energy">   -329.76843263 </i>
    <i name="e_wo_entrp">   -329.75081921 </i>
    <i name="e_0_energy">   -329.75962592 </i>
   </energy>
  </scstep>
  <scstep>
   <time name="diag">    0.20    0.20</time>
   <time name="diis">    0.28    0.28</time>
   <time name="orth">    0.05    0.05</time>
   <time name="total">    0.60    0.61</time>
   <energy>
    <i name="e_fr_energy">   -329.76845419 </i>
    <i name="e_wo_entrp">   -329.75073018 </i>
    <i name="e_0_energy">   -329.75959219 </i>
   </energy>
  </scstep>
  <scstep>
   <time name="diag">    0.20    0.20</time>
   <time name="diis">    0.26    0.26</time>
   <time name="orth">    0.05    0.05</time>
   <time name="total">    0.58    0.58</time>
   <energy>
    <i name="e_fr_energy">   -329.76847033 </i>
    <i name="e_wo_entrp">   -329.75081408 </i>
    <i name="e_0_energy">   -329.75964221 </i>
   </energy>
  </scstep>
  <scstep>
   <time name="diag">    0.20    0.20</time>
   <time name="diis">    0.25    0.26</time>
   <time name="orth">    0.05    0.05</time>
   <time name="total">    0.58    0.58</time>
   <energy>
    <i name="e_fr_energy">   -329.76847980 </i>
    <i name="e_wo_entrp">   -329.75081514 </i>
    <i name="e_0_energy">   -329.75964747 </i>
   </energy>
  </scstep>
  <scstep>
   <time name="diag">    0.20    0.20</time>
   <time name="diis">    0.23    0.23</time>
   <time name="orth">    0.05    0.05</time>
   <time name="total">    0.55    0.56</time>
   <energy>
    <i name="e_fr_energy">   -329.76848313 </i>
    <i name="e_wo_entrp">   -329.75080529 </i>
    <i name="e_0_energy">   -329.75964421 </i>
   </energy>
  </scstep>
  <scstep>
   <time name="diag">    0.20    0.20</time>
   <time name="diis">    0.26    0.26</time>
   <time name="orth">    0.05    0.05</time>
   <time name="total">    0.58    0.58</time>
   <energy>
    <i name="e_fr_energy">   -329.76848502 </i>
    <i name="e_wo_entrp">   -329.75080661 </i>
    <i name="e_0_energy">   -329.75964581 </i>
   </energy>
  </scstep>
  <scstep>
   <time name="diag">    0.20    0.20</time>
   <time name="diis">    0.21    0.21</time>
   <time name="orth">    0.05    0.05</time>
   <time name="total">    0.50    0.50</time>
   <energy>
    <i name="alphaZ">     96.04795369 </i>
    <i name="ewald">  16474.04382967 </i>
    <i name="hartreedc"> -22539.13552508 </i>
    <i name="XCdc">    553.83301239 </i>
    <i name="pawpsdc">  16939.93648284 </i>
    <i name="pawaedc"> -17142.91250272 </i>
    <i name="eentropy">     -0.01767601 </i>
    <i name="bandstr">  -1757.73882043 </i>
    <i name="atom">   7046.17475994 </i>
    <i name="e_fr_energy">   -329.76848571 </i>
    <i name="e_wo_entrp">   -329.75080970 </i>
    <i name="e_0_energy">   -329.75964770 </i>
   </energy>
  </scstep>
  <structure>
   <crystal>
    <varray name="basis" >
     <v>      12.74691043      -0.01733372       0.00333531 </v>
     <v>      -0.01000766       7.36693014       0.00107583 </v>
     <v>       0.00391391       0.00218665      15.06859614 </v>
    </varray>
    <i name="volume">   1415.02280149 </i>
    <varray name="rec_basis" >
     <v>       0.07845053       0.00010657      -0.00002039 </v>
     <v>       0.00018459       0.13574201      -0.00001975 </v>
     <v>      -0.00001738      -0.00000971       0.06636319 </v>
    </varray>
   </crystal>
   <varray name="positions" >
    <v>       0.16676763       0.16655709       0.24999292 </v>
    <v>       0.00010863      -0.00001478       0.24999990 </v>
    <v>       0.05545586       0.16660094       0.25000013 </v>
    <v>       0.22204926       0.00006239       0.24999151 </v>
    <v>       0.49952982       0.16403014       0.24911582 </v>
    <v>       0.33358355      -0.00007054       0.25001832 </v>
    <v>       0.38868145       0.16636190       0.24998529 </v>
    <v>       0.55569453      -0.00000166       0.25002731 </v>
    <v>       0.83338174       0.16679814       0.25000769 </v>
    <v>       0.66664236      -0.00014705       0.25002488 </v>
    <v>       0.72213887       0.16660185       0.25001289 </v>
    <v>       0.88874469      -0.00006319       0.24999571 </v>
    <v>       0.16663646       0.50005515       0.24999632 </v>
    <v>       0.00007113       0.33334959       0.25000204 </v>
    <v>       0.05553024       0.50004445       0.25000195 </v>
    <v>       0.22224550       0.33336557       0.25001548 </v>
    <v>       0.49601910       0.51053650       0.23886787 </v>
    <v>       0.33308866       0.33311774       0.24999233 </v>
    <v>       0.38738819       0.50059435       0.24912446 </v>
    <v>       0.55884275       0.32218610       0.23889027 </v>
    <v>       0.83340704       0.49990095       0.25001454 </v>
    <v>       0.66824788       0.33256898       0.24908233 </v>
    <v>       0.72250226       0.50020193       0.24996871 </v>
    <v>       0.88883373       0.33327170       0.24999728 </v>
    <v>       0.16680865       0.83334026       0.24999598 </v>
    <v>       0.00010487       0.66662021       0.25000032 </v>
    <v>       0.05542285       0.83339879       0.24999989 </v>
    <v>       0.22217382       0.66664159       0.25000730 </v>
    <v>       0.49989908       0.83342098       0.25002007 </v>
    <v>       0.33343283       0.66680858       0.25002018 </v>
    <v>       0.38882170       0.83346990       0.25002447 </v>
    <v>       0.55602217       0.66937949       0.24907146 </v>
    <v>       0.83348205       0.83322713       0.24999239 </v>
    <v>       0.66690816       0.66709714       0.24996228 </v>
    <v>       0.72207519       0.83335009       0.25001746 </v>
    <v>       0.88878439       0.66683991       0.24999329 </v>
    <v>       0.53084302       0.41977766       0.37673895 </v>
   </varray>
  </structure>
  <varray name="forces" >
   <v>      -0.00856601       0.05641006       0.01232579 </v>
   <v>      -0.19637254       0.07751240      -0.00417124 </v>
   <v>       0.01841299       0.03032343      -0.00118898 </v>
   <v>       0.21908244       0.02420657       0.00835464 </v>
   <v>       0.46838206      -0.19040065      -0.98371966 </v>
   <v>      -0.31621262       0.12415822       0.08462031 </v>
   <v>      -0.33225827       0.11042641      -0.08497437 </v>
   <v>      -0.10030621      -0.67058744       0.18930114 </v>
   <v>       0.07114690      -0.14202472       0.08956488 </v>
   <v>      -0.08149670       0.20187586      -0.03103988 </v>
   <v>       0.66525971      -0.39887863       0.06932674 </v>
   <v>       0.16986657       0.10092167      -0.00441577 </v>
   <v>      -0.05632189       0.10447838      -0.00678130 </v>
   <v>      -0.10667421      -0.08588656      -0.01103929 </v>
   <v>       0.11148297       0.03485573      -0.00834289 </v>
   <v>      -0.02395603      -0.16376140       0.09010887 </v>
   <v>       2.54658986      -3.77396324       0.24916782 </v>
   <v>      -0.05097283      -0.35768725      -0.07451072 </v>
   <v>      -0.06203470       0.45020159      -0.95390501 </v>
   <v>      -2.08899262       4.01612796       0.25884266 </v>
   <v>      -0.04214265       0.16922973       0.08979633 </v>
   <v>      -0.25561003      -0.41227540      -0.96990306 </v>
   <v>       0.04166572       0.27601073      -0.10443146 </v>
   <v>       0.13864182      -0.10741797      -0.00569296 </v>
   <v>      -0.18347024      -0.09333993       0.00019778 </v>
   <v>      -0.01086719       0.07041454      -0.00339371 </v>
   <v>       0.16906503      -0.12392475      -0.00557057 </v>
   <v>      -0.07215738       0.14629787       0.09006786 </v>
   <v>       0.12379221       0.62601821       0.17840398 </v>
   <v>      -0.67106755       0.42705264       0.08116147 </v>
   <v>       0.12540667      -0.21688981      -0.03180877 </v>
   <v>      -0.61172811       0.01855555      -0.98640067 </v>
   <v>      -0.16598865      -0.02698725       0.00919399 </v>
   <v>       0.28454354      -0.13700123      -0.11392292 </v>
   <v>       0.23747902      -0.10889832       0.08850934 </v>
   <v>       0.03808202      -0.06707646       0.00996110 </v>
   <v>       0.00829689       0.01192346       2.78630857 </v>
  </varray>
  <varray name="stress" >
   <v>      20.15545703       1.83728097      -0.03220337 </v>
   <v>       1.83728098      18.29726486      -0.02732559 </v>
   <v>      -0.03220337      -0.02732556       6.00608122 </v>
  </varray>
  <energy>
   <i name="e_fr_energy">   -329.76848571 </i>
   <i name="e_wo_entrp">   -329.75964770 </i>
   <i name="e_0_energy">     -0.01767601 </i>
  </energy>
  <time name="totalsc">   14.31   14.41</time>
 </calculation>
 <calculation>
  <scstep>
   <time name="dav">    0.94    0.94</time>
   <time name="total">    1.01    1.02</time>
   <energy>
    <i name="alphaZ">     96.04795369 </i>
    <i name="ewald">  15834.25984114 </i>
    <i name="hartreedc"> -21950.03551940 </i>
    <i name="XCdc">    553.38520749 </i>
    <i name="pawpsdc">  16939.93869298 </i>
    <i name="pawaedc"> -17142.91466111 </i>
    <i name="eentropy">     -0.00870768 </i>
    <i name="bandstr">  -1706.23933173 </i>
    <i name="atom">   7046.17475994 </i>
    <i name="e_fr_energy">   -329.39176469 </i>
    <i name="e_wo_entrp">   -329.38305701 </i>
    <i name="e_0_energy">   -329.38741085 </i>
   </energy>
  </scstep>
  <scstep>
   <time name="diag">    0.20    0.20</time>
   <time name="diis">    0.37    0.37</time>
   <time name="orth">    0.05    0.05</time>
   <time name="total">    0.70    0.70</time>
   <energy>
    <i name="e_fr_energy">   -329.74251305 </i>
    <i name="e_wo_entrp">   -329.73724339 </i>
    <i name="e_0_energy">   -329.73987822 </i>
   </energy>
  </scstep>
  <scstep>
   <time name="diag">    0.20    0.20</time>
   <time name="diis">    0.39    0.39</time>
   <time name="orth">    0.05    0.05</time>
   <time name="total">    0.71    0.72</time>
   <energy>
    <i name="e_fr_energy">   -329.63504620 </i>
    <i name="e_wo_entrp">   -329.63027441 </i>
    <i name="e_0_energy">   -329.63266031 </i>
   </energy>
  </scstep>
  <scstep>
   <time name="diag">    0.20    0.20</time>
   <time name="diis">    0.38    0.38</time>
   <time name="orth">    0.05    0.05</time>
   <time name="total">    0.70    0.71</time>
   <energy>
    <i name="e_fr_energy">   -329.59517365 </i>
    <i name="e_wo_entrp">   -329.58980084 </i>
    <i name="e_0_energy">   -329.59248724 </i>
   </energy>
  </scstep>
  <scstep>
   <time name="diag">    0.20    0.20</time>
   <time name="diis">    0.38    0.38</time>
   <time name="orth">    0.05    0.05</time>
   <time name="total">    0.70    0.70</time>
   <energy>
    <i name="e_fr_energy">   -329.59263937 </i>
    <i name="e_wo_entrp">   -329.58304380 </i>
    <i name="e_0_energy">   -329.58784159 </i>
   </energy>
  </scstep>
  <scstep>
   <time name="diag">    0.20    0.20</time>
   <time name="diis">    0.48    0.48</time>
   <time name="orth">    0.05    0.05</time>
   <time name="total">    0.80    0.80</time>
   <energy>
    <i name="e_fr_energy">   -329.59319111 </i>
    <i name="e_wo_entrp">   -329.58614560 </i>
    <i name="e_0_energy">   -329.58966836 </i>
   </energy>
  </scstep>
  <scstep>
   <time name="diag">    0.20    0.20</time>
   <time name="diis">    0.39    0.39</time>
   <time name="orth">    0.05    0.05</time>
   <time name="total">    0.71    0.71</time>
   <energy>
    <i name="e_fr_energy">   -329.59387976 </i>
    <i name="e_wo_entrp">   -329.58631994 </i>
    <i name="e_0_energy">   -329.59009985 </i>
   </energy>
  </scstep>
  <scstep>
   <time name="diag">    0.20    0.20</time>
   <time name="diis">    0.37    0.37</time>
   <time name="orth">    0.13    0.13</time>
   <time name="total">    0.77    0.78</time>
   <energy>
    <i name="e_fr_energy">   -329.59471578 </i>
    <i name="e_wo_entrp">   -329.58690455 </i>
    <i name="e_0_energy">   -329.59081016 </i>
   </energy>
  </scstep>
  <scstep>
   <time name="diag">    0.30    0.30</time>
   <time name="diis">    0.37    0.37</time>
   <time name="orth">    0.05    0.05</time>
   <time name="total">    0.79    0.80</time>
   <energy>
    <i name="e_fr_energy">   -329.59558699 </i>
    <i name="e_wo_entrp">   -329.58762482 </i>
    <i name="e_0_energy">   -329.59160591 </i>
   </energy>
  </scstep>
  <scstep>
   <time name="diag">    0.20    0.20</time>
   <time name="diis">    0.33    0.33</time>
   <time name="orth">    0.05    0.05</time>
   <time name="total">    0.65    0.66</time>
   <energy>
    <i name="e_fr_energy">   -329.59584632 </i>
    <i name="e_wo_entrp">   -329.58777025 </i>
    <i name="e_0_energy">   -329.59180829 </i>
   </energy>
  </scstep>
  <scstep>
   <time name="diag">    0.20    0.20</time>
   <time name="diis">    0.33    0.34</time>
   <time name="orth">    0.05    0.05</time>
   <time name="total">    0.66    0.66</time>
   <energy>
    <i name="e_fr_energy">   -329.59601491 </i>
    <i name="e_wo_entrp">   -329.58808542 </i>
    <i name="e_0_energy">   -329.59205016 </i>
   </energy>
  </scstep>
  <scstep>
   <time name="diag">    0.20    0.20</time>
   <time name="diis">    0.27    0.27</time>
   <time name="orth">    0.05    0.05</time>
   <time name="total">    0.59    0.60</time>
   <energy>
    <i name="e_fr_energy">   -329.59606109 </i>
    <i name="e_wo_entrp">   -329.58800651 </i>
    <i name="e_0_energy">   -329.59203380 </i>
   </energy>
  </scstep>
  <scstep>
   <time name="diag">    0.20    0.20</time>
   <time name="diis">    0.24    0.24</time>
   <time name="orth">    0.05    0.05</time>
   <time name="total">    0.56    0.57</time>
   <energy>
    <i name="e_fr_energy">   -329.59610175 </i>
    <i name="e_wo_entrp">   -329.58807285 </i>
    <i name="e_0_energy">   -329.59208730 </i>
   </energy>
  </scstep>
  <scstep>
   <time name="diag">    0.20    0.20</time>
   <time name="diis">    0.24    0.24</time>
   <time name="orth">    0.05    0.05</time>
   <time name="total">    0.56    0.56</time>
   <energy>
    <i name="e_fr_energy">   -329.59612528 </i>
    <i name="e_wo_entrp">   -329.58807913 </i>
    <i name="e_0_energy">   -329.59210221 </i>
   </energy>
  </scstep>
  <scstep>
   <time name="diag">    0.20    0.20</time>
   <time name="diis">    0.24    0.24</time>
   <time name="orth">    0.05    0.05</time>
   <time name="total">    0.59    0.60</time>
   <energy>
    <i name="e_fr_energy">   -329.59613765 </i>
    <i name="e_wo_entrp">   -329.58812583 </i>
    <i name="e_0_energy">   -329.59213174 </i>
   </energy>
  </scstep>
  <scstep>
   <time name="diag">    0.20    0.20</time>
   <time name="diis">    0.21    0.21</time>
   <time name="orth">    0.05    0.05</time>
   <time name="total">    0.54    0.54</time>
   <energy>
    <i name="e_fr_energy">   -329.59614047 </i>
    <i name="e_wo_entrp">   -329.58811391 </i>
    <i name="e_0_energy">   -329.59212719 </i>
   </energy>
  </scstep>
  <scstep>
   <time name="diag">    0.20    0.20</time>
   <time name="diis">    0.21    0.21</time>
   <time name="orth">    0.05    0.05</time>
   <time name="total">    0.53    0.54</time>
   <energy>
    <i name="e_fr_energy">   -329.59614189 </i>
    <i name="e_wo_entrp">   -329.58811877 </i>
    <i name="e_0_energy">   -329.59213033 </i>
   </energy>
  </scstep>
  <scstep>
   <time name="diag">    0.20    0.20</time>
   <time name="diis">    0.20    0.20</time>
   <time name="orth">    0.05    0.05</time>
   <time name="total">    0.49    0.49</time>
   <energy>
    <i name="alphaZ">     96.04795369 </i>
    <i name="ewald">  15834.25984114 </i>
    <i name="hartreedc"> -21900.28240644 </i>
    <i name="XCdc">    552.12011380 </i>
    <i name="pawpsdc">  16653.83256337 </i>
    <i name="pawaedc"> -16856.61332410 </i>
    <i name="eentropy">     -0.00802610 </i>
    <i name="bandstr">  -1755.12761751 </i>
    <i name="atom">   7046.17475994 </i>
    <i name="e_fr_energy">   -329.59614220 </i>
    <i name="e_wo_entrp">   -329.58811610 </i>
    <i name="e_0_energy">   -329.59212915 </i>
   </energy>
  </scstep>
  <structure>
   <crystal>
    <varray name="basis" >
     <v>      12.80860135       0.00258787       0.00367842 </v>
     <v>       0.00148913       7.39027858       0.00111563 </v>
     <v>       0.00437343       0.00229925      14.94861593 </v>
    </varray>
    <i name="volume">   1415.02280149 </i>
    <varray name="rec_basis" >
     <v>       0.07807255      -0.00001573      -0.00002284 </v>
     <v>      -0.00002733       0.13531291      -0.00002080 </v>
     <v>      -0.00001921      -0.00001009       0.06689583 </v>
    </varray>
   </crystal>
   <varray name="positions" >
    <v>       0.16676232       0.16686015       0.25002648 </v>
    <v>      -0.00052883       0.00043379       0.24998804 </v>
    <v>       0.05549316       0.16676174       0.24999676 </v>
    <v>       0.22274908       0.00022036       0.25001327 </v>
    <v>       0.50099885       0.16228758       0.24609497 </v>
    <v>       0.33257584       0.00063680       0.25026477 </v>
    <v>       0.38750831       0.16693111       0.24973906 </v>
    <v>       0.55538449      -0.00392579       0.25057546 </v>
    <v>       0.83363409       0.16599858       0.25026565 </v>
    <v>       0.66636102       0.00099804       0.24994193 </v>
    <v>       0.72436668       0.16425710       0.25021388 </v>
    <v>       0.88928449       0.00051315       0.24998193 </v>
    <v>       0.16643849       0.50067907       0.24997607 </v>
    <v>      -0.00027280       0.33285113       0.24997105 </v>
    <v>       0.05590020       0.50025985       0.24997845 </v>
    <v>       0.22216982       0.33241584       0.25027690 </v>
    <v>       0.50366407       0.49099786       0.23697027 </v>
    <v>       0.33285657       0.33097354       0.24977767 </v>
    <v>       0.38682084       0.50336809       0.24619102 </v>
    <v>       0.55258288       0.34300313       0.23702576 </v>
    <v>       0.83328371       0.50086697       0.25027473 </v>
    <v>       0.66776176       0.32997688       0.24609329 </v>
    <v>       0.72271251       0.50186601       0.24966248 </v>
    <v>       0.88928842       0.33263032       0.24998032 </v>
    <v>       0.16622126       0.83279549       0.24999576 </v>
    <v>       0.00009364       0.66702033       0.24999065 </v>
    <v>       0.05596097       0.83269138       0.24998388 </v>
    <v>       0.22191932       0.66748990       0.25026662 </v>
    <v>       0.50029613       0.83710572       0.25053469 </v>
    <v>       0.33119063       0.66933488       0.25025734 </v>
    <v>       0.38922839       0.83223547       0.24993923 </v>
    <v>       0.55406799       0.67013437       0.24603277 </v>
    <v>       0.83295721       0.83304359       0.25001702 </v>
    <v>       0.66792724       0.66640084       0.24962738 </v>
    <v>       0.72284273       0.83271936       0.25027459 </v>
    <v>       0.88888754       0.66648830       0.25002021 </v>
    <v>       0.53098109       0.41995907       0.39074966 </v>
   </varray>
  </structure>
  <varray name="forces" >
   <v>      -0.03944649      -0.37575720       0.03995086 </v>
   <v>       0.77135792      -0.42361390      -0.01467054 </v>
   <v>      -0.15378444       0.02077909      -0.00481197 </v>
   <v>      -0.96432839      -0.03300121       0.04471071 </v>
   <v>      -1.43360836       1.95478844      -0.32350220 </v>
   <v>       0.69877620      -0.88796108       0.08960026 </v>
   <v>       1.70226311      -0.71076820      -0.27015317 </v>
   <v>       0.98804127       2.85109559      -0.20206462 </v>
   <v>       0.87676022       0.00195452       0.07880619 </v>
   <v>       0.80660669      -1.50133041       0.05179032 </v>
   <v>      -1.94260201       0.84981382      -0.30371623 </v>
   <v>      -0.44410187      -0.32149474       0.04031582 </v>
   <v>       0.45903532      -0.53683129       0.03251684 </v>
   <v>       0.50575852       0.10240008      -0.01010316 </v>
   <v>      -0.47968109       0.08471391      -0.01760224 </v>
   <v>      -0.38554909       0.50577022       0.05840223 </v>
   <v>      -6.21542136       9.68384217       0.16566880 </v>
   <v>       0.06857889       1.84926883      -0.25984723 </v>
   <v>       1.09906957      -1.83538139      -0.40766968 </v>
   <v>       5.55787997      -9.96393331       0.16143450 </v>
   <v>       0.57659166      -0.58759063       0.04721121 </v>
   <v>      -0.39956041       1.75337504      -0.36552515 </v>
   <v>      -0.28836498      -1.59255515      -0.26457450 </v>
   <v>      -0.58568468       0.54825024       0.03241015 </v>
   <v>       0.43932852       0.29300337       0.03690514 </v>
   <v>       0.16217629      -0.38861949      -0.00347681 </v>
   <v>      -0.67384705       0.61427579      -0.01349039 </v>
   <v>      -0.92564494       0.05235282       0.08456673 </v>
   <v>      -1.14588018      -2.89788829      -0.18737411 </v>
   <v>       1.81089509      -0.95842826      -0.29576576 </v>
   <v>      -0.74093672       1.60896620       0.05354195 </v>
   <v>       1.79283106      -1.54602542      -0.32295970 </v>
   <v>       0.74795600       0.03604628       0.04300080 </v>
   <v>      -1.64228759       0.55066967      -0.25472032 </v>
   <v>      -0.54746407       0.78288455       0.06680220 </v>
   <v>      -0.05081316       0.39882674       0.04222132 </v>
   <v>      -0.00489942       0.01810259       2.35217174 </v>
  </varray>
  <varray name="stress" >
   <v>       7.92794173      -0.19358384       0.10657398 </v>
   <v>      -0.19358383       7.77511538       0.06372701 </v>
   <v>       0.10657401       0.06372699       5.65648298 </v>
  </varray>
  <energy>
   <i name="e_fr_energy">   -329.59614220 </i>
   <i name="e_wo_entrp">   -329.59212915 </i>
   <i name="e_0_energy">     -0.00802610 </i>
  </energy>
  <time name="totalsc">   12.82   12.91</time>
 </calculation>
 <calculation>
  <scstep>
   <time name="dav">    0.92    0.92</time>
   <time name="total">    1.00    1.00</time>
   <energy>
    <i name="alphaZ">     96.04795369 </i>
    <i name="ewald">  16139.08720566 </i>
    <i name="hartreedc"> -22181.55098192 </i>
    <i name="XCdc">    552.23902321 </i>
    <i name="pawpsdc">  16653.84567398 </i>
    <i name="pawaedc"> -16856.62637863 </i>
    <i name="eentropy">     -0.02337615 </i>
    <i name="bandstr">  -1779.80774137 </i>
    <i name="atom">   7046.17475994 </i>
    <i name="e_fr_energy">   -330.61386160 </i>
    <i name="e_wo_entrp">   -330.59048545 </i>
    <i name="e_0_energy">   -330.60217353 </i>
   </energy>
  </scstep>
  <scstep>
   <time name="diag">    0.22    0.22</time>
   <time name="diis">    0.37    0.37</time>
   <time name="orth">    0.05    0.05</time>
   <time name="total">    0.72    0.72</time>
   <energy>
    <i name="e_fr_energy">   -330.58324826 </i>
    <i name="e_wo_entrp">   -330.57090434 </i>
    <i name="e_0_energy">   -330.57707630 </i>
   </energy>
  </scstep>
  <scstep>
   <time name="diag">    0.20    0.20</time>
   <time name="diis">    0.39    0.39</time>
   <time name="orth">    0.05    0.05</time>
   <time name="total">    0.71    0.71</time>
   <energy>
    <i name="e_fr_energy">   -330.51168943 </i>
    <i name="e_wo_entrp">   -330.49963015 </i>
    <i name="e_0_energy">   -330.50565979 </i>
   </energy>
  </scstep>
  <scstep>
   <time name="diag">    0.20    0.20</time>
   <time name="diis">    0.41    0.41</time>
   <time name="orth">    0.05    0.05</time>
   <time name="total">    0.73    0.74</time>
   <energy>
    <i name="e_fr_energy">   -330.50710947 </i>
    <i name="e_wo_entrp">   -330.48203541 </i>
    <i name="e_0_energy">   -330.49457244 </i>
   </energy>
  </scstep>
  <scstep>
   <time name="diag">    0.20    0.20</time>
   <time name="diis">    0.37    0.37</time>
   <time name="orth">    0.05    0.05</time>
   <time name="total">    0.69    0.70</time>
   <energy>
    <i name="e_fr_energy">   -330.49341479 </i>
    <i name="e_wo_entrp">   -330.48067039 </i>
    <i name="e_0_energy">   -330.48704259 </i>
   </energy>
  </scstep>
  <scstep>
   <time name="diag">    0.20    0.20</time>
   <time name="diis">    0.38    0.38</time>
   <time name="orth">    0.05    0.05</time>
   <time name="total">    0.70    0.70</time>
   <energy>
    <i name="e_fr_energy">   -330.48644246 </i>
    <i name="e_wo_entrp">   -330.47097533 </i>
    <i name="e_0_energy">   -330.47870890 </i>
   </energy>
  </scstep>
  <scstep>
   <time name="diag">    0.20    0.20</time>
   <time name="diis">    0.37    0.37</time>
   <time name="orth">    0.05    0.05</time>
   <time name="total">    0.69    0.69</time>
   <energy>
    <i name="e_fr_energy">   -330.48631076 </i>
    <i name="e_wo_entrp">   -330.46987473 </i>
    <i name="e_0_energy">   -330.47809274 </i>
   </energy>
  </scstep>
  <scstep>
   <time name="diag">    0.20    0.20</time>
   <time name="diis">    0.38    0.38</time>
   <time name="orth">    0.05    0.05</time>
   <time name="total">    0.70    0.71</time>
   <energy>
    <i name="e_fr_energy">   -330.48639172 </i>
    <i name="e_wo_entrp">   -330.47039868 </i>
    <i name="e_0_energy">   -330.47839520 </i>
   </energy>
  </scstep>
  <scstep>
   <time name="diag">    0.20    0.20</time>
   <time name="diis">    0.38    0.38</time>
   <time name="orth">    0.07    0.07</time>
   <time name="total">    0.72    0.72</time>
   <energy>
    <i name="e_fr_energy">   -330.48648797 </i>
    <i name="e_wo_entrp">   -330.46977807 </i>
    <i name="e_0_energy">   -330.47813302 </i>
   </energy>
  </scstep>
  <scstep>
   <time name="diag">    0.20    0.20</time>
   <time name="diis">    0.35    0.35</time>
   <time name="orth">    0.05    0.05</time>
   <time name="total">    0.67    0.67</time>
   <energy>
    <i name="e_fr_energy">   -330.48656522 </i>
    <i name="e_wo_entrp">   -330.47034965 </i>
    <i name="e_0_energy">   -330.47845744 </i>
   </energy>
  </scstep>
  <scstep>
   <time name="diag">    0.20    0.20</time>
   <time name="diis">    0.29    0.29</time>
   <time name="orth">    0.05    0.05</time>
   <time name="total">    0.61    0.61</time>
   <energy>
    <i name="e_fr_energy">   -330.48667081 </i>
    <i name="e_wo_entrp">   -330.47065751 </i>
    <i name="e_0_energy">   -330.47866416 </i>
   </energy>
  </scstep>
  <scstep>
   <time name="diag">    0.27    0.27</time>
   <time name="diis">    0.36    0.36</time>
   <time name="orth">    0.05    0.05</time>
   <time name="total">    0.76    0.76</time>
   <energy>
    <i name="e_fr_energy">   -330.48674011 </i>
    <i name="e_wo_entrp">   -330.47012358 </i>
    <i name="e_0_energy">   -330.47843184 </i>
   </energy>
  </scstep>
  <scstep>
   <time name="diag">    0.20    0.20</time>
   <time name="diis">    0.27    0.27</time>
   <time name="orth">    0.05    0.05</time>
   <time name="total">    0.59    0.60</time>
   <energy>
    <i name="e_fr_energy">   -330.48676003 </i>
    <i name="e_wo_entrp">   -330.47044491 </i>
    <i name="e_0_energy">   -330.47860247 </i>
   </energy>
  </scstep>
  <scstep>
   <time name="diag">    0.20    0.20</time>
   <time name="diis">    0.24    0.25</time>
   <time name="orth">    0.05    0.05</time>
   <time name="total">    0.57    0.57</time>
   <energy>
    <i name="e_fr_energy">   -330.48679677 </i>
    <i name="e_wo_entrp">   -330.47056847 </i>
    <i name="e_0_energy">   -330.47868262 </i>
   </energy>
  </scstep>
  <scstep>
   <time name="diag">    0.20    0.20</time>
   <time name="diis">    0.24    0.24</time>
   <time name="orth">    0.05    0.05</time>
   <time name="total">    0.56    0.56</time>
   <energy>
    <i name="e_fr_energy">   -330.48681018 </i>
    <i name="e_wo_entrp">   -330.47055064 </i>
    <i name="e_0_energy">   -330.47868041 </i>
   </energy>
  </scstep>
  <scstep>
   <time name="diag">    0.20    0.20</time>
   <time name="diis">    0.24    0.24</time>
   <time name="orth">    0.05    0.05</time>
   <time name="total">    0.56    0.56</time>
   <energy>
    <i name="e_fr_energy">   -330.48682535 </i>
    <i name="e_wo_entrp">   -330.47051398 </i>
    <i name="e_0_energy">   -330.47866966 </i>
   </energy>
  </scstep>
  <scstep>
   <time name="diag">    0.20    0.20</time>
   <time name="diis">    0.20    0.20</time>
   <time name="orth">    0.05    0.05</time>
   <time name="total">    0.52    0.53</time>
   <energy>
    <i name="e_fr_energy">   -330.48682774 </i>
    <i name="e_wo_entrp">   -330.47052757 </i>
    <i name="e_0_energy">   -330.47867765 </i>
   </energy>
  </scstep>
  <scstep>
   <time name="diag">    0.20    0.20</time>
   <time name="diis">    0.20    0.20</time>
   <time name="orth">    0.05    0.05</time>
   <time name="total">    0.52    0.53</time>
   <energy>
    <i name="e_fr_energy">   -330.48682930 </i>
    <i name="e_wo_entrp">   -330.47052748 </i>
    <i name="e_0_energy">   -330.47867839 </i>
   </energy>
  </scstep>
  <scstep>
   <time name="diag">    0.20    0.20</time>
   <time name="diis">    0.18    0.18</time>
   <time name="orth">    0.05    0.05</time>
   <time name="total">    0.47    0.48</time>
   <energy>
    <i name="alphaZ">     96.04795369 </i>
    <i name="ewald">  16139.08720566 </i>
    <i name="hartreedc"> -22205.81385448 </i>
    <i name="XCdc">    552.84795823 </i>
    <i name="pawpsdc">  16745.52232714 </i>
    <i name="pawaedc"> -16948.35817325 </i>
    <i name="eentropy">     -0.01629953 </i>
    <i name="bandstr">  -1755.97870693 </i>
    <i name="atom">   7046.17475994 </i>
    <i name="e_fr_energy">   -330.48682953 </i>
    <i name="e_wo_entrp">   -330.47053000 </i>
    <i name="e_0_energy">   -330.47867976 </i>
   </energy>
  </scstep>
  <structure>
   <crystal>
    <varray name="basis" >
     <v>      12.77875669      -0.00703218       0.00351272 </v>
     <v>      -0.00406261       7.37897233       0.00109641 </v>
     <v>       0.00415151       0.00224487      15.00649021 </v>
    </varray>
    <i name="volume">   1415.02280149 </i>
    <varray name="rec_basis" >
     <v>       0.07825490       0.00004309      -0.00002166 </v>
     <v>       0.00007458       0.13552027      -0.00002029 </v>
     <v>      -0.00001832      -0.00000991       0.06663784 </v>
    </varray>
   </crystal>
   <varray name="positions" >
    <v>       0.16676500       0.16671426       0.25001015 </v>
    <v>      -0.00022229       0.00021703       0.24999380 </v>
    <v>       0.05547531       0.16668438       0.24999840 </v>
    <v>       0.22241284       0.00014523       0.25000269 </v>
    <v>       0.50029207       0.16312827       0.24756544 </v>
    <v>       0.33306042       0.00029500       0.25014480 </v>
    <v>       0.38807232       0.16665559       0.24985890 </v>
    <v>       0.55553179      -0.00203724       0.25030863 </v>
    <v>       0.83351248       0.16638379       0.25014009 </v>
    <v>       0.66649672       0.00044646       0.24998231 </v>
    <v>       0.72329506       0.16538869       0.25011607 </v>
    <v>       0.88902533       0.00023642       0.24998864 </v>
    <v>       0.16653390       0.50037848       0.24998593 </v>
    <v>      -0.00010774       0.33309062       0.24998613 </v>
    <v>       0.05572250       0.50015665       0.24998989 </v>
    <v>       0.22220579       0.33287291       0.25014965 </v>
    <v>       0.49998165       0.50041305       0.23789402 </v>
    <v>       0.33296717       0.33200539       0.24988216 </v>
    <v>       0.38709464       0.50203214       0.24761892 </v>
    <v>       0.55560015       0.33297434       0.23793330 </v>
    <v>       0.83334340       0.50040180       0.25014808 </v>
    <v>       0.66799420       0.33122397       0.24754825 </v>
    <v>       0.72261219       0.50106525       0.24981155 </v>
    <v>       0.88906963       0.33293965       0.24998858 </v>
    <v>       0.16650330       0.83305696       0.24999586 </v>
    <v>       0.00009921       0.66682771       0.24999535 </v>
    <v>       0.05570206       0.83303261       0.24999168 </v>
    <v>       0.22204200       0.66708122       0.25014039 </v>
    <v>       0.50010692       0.83533253       0.25028420 </v>
    <v>       0.33226925       0.66811589       0.25014187 </v>
    <v>       0.38903241       0.83283021       0.24998073 </v>
    <v>       0.55500738       0.66976843       0.24751189 </v>
    <v>       0.83320935       0.83313126       0.25000503 </v>
    <v>       0.66743720       0.66673734       0.24979041 </v>
    <v>       0.72247361       0.83302397       0.25014943 </v>
    <v>       0.88883782       0.66665769       0.25000711 </v>
    <v>       0.53091508       0.41987204       0.38392969 </v>
   </varray>
  </structure>
  <varray name="forces" >
   <v>       0.03833324      -0.09682354       0.02724025 </v>
   <v>       0.23033631      -0.06895137      -0.01040499 </v>
   <v>      -0.14170067      -0.04072624      -0.00089923 </v>
   <v>      -0.30389082      -0.00407434       0.02828033 </v>
   <v>      -0.34879721       1.16962034      -0.71617722 </v>
   <v>       0.14150258      -0.27948756       0.09425367 </v>
   <v>       0.68583673      -0.34284376      -0.16612319 </v>
   <v>       0.51171787       1.16406915      -0.00803078 </v>
   <v>       0.53441399      -0.00904498       0.08176209 </v>
   <v>       0.32331685      -0.56291727       0.02185213 </v>
   <v>      -0.75190864       0.21521198      -0.12606220 </v>
   <v>      -0.06587857      -0.09875419       0.02219612 </v>
   <v>       0.14609049      -0.11788608       0.01323033 </v>
   <v>       0.13809297      -0.00292263      -0.01140731 </v>
   <v>      -0.12849813       0.07530784      -0.01362123 </v>
   <v>      -0.17152865       0.05688774       0.07420646 </v>
   <v>      -0.87288643       0.99007542       0.34617835 </v>
   <v>      -0.02895032       0.77286568      -0.16002428 </v>
   <v>       0.86942855      -0.71434167      -0.75666083 </v>
   <v>       0.57712422      -1.10696672       0.33537374 </v>
   <v>       0.23440828      -0.10584814       0.07115443 </v>
   <v>      -0.55973764       0.70721838      -0.73853261 </v>
   <v>      -0.08188019      -0.66480569      -0.17701950 </v>
   <v>      -0.18365983       0.12140824       0.01431923 </v>
   <v>       0.06322414       0.09243230       0.02010041 </v>
   <v>       0.14737546      -0.11292383      -0.00242381 </v>
   <v>      -0.20041127       0.15298948      -0.00966179 </v>
   <v>      -0.55879393       0.03411824       0.08416946 </v>
   <v>      -0.56904429      -1.19628724      -0.01096327 </v>
   <v>       0.70410070      -0.24664274      -0.12005007 </v>
   <v>      -0.26132384       0.61095022       0.02336289 </v>
   <v>       0.50418350      -0.99169302      -0.72856956 </v>
   <v>       0.21192175      -0.01714745       0.02818978 </v>
   <v>      -0.66719197       0.26380744      -0.16448518 </v>
   <v>      -0.09109992       0.24299602       0.08312046 </v>
   <v>      -0.07178042       0.09669362       0.02874871 </v>
   <v>      -0.00244489       0.01443637       2.52337818 </v>
  </varray>
  <varray name="stress" >
   <v>      11.52026943       0.79128394       0.08594013 </v>
   <v>       0.79128394      10.28472924       0.02632015 </v>
   <v>       0.08594016       0.02632014       5.78167792 </v>
  </varray>
  <energy>
   <i name="e_fr_energy">   -330.48682953 </i>
   <i name="e_wo_entrp">   -330.47867976 </i>
   <i name="e_0_energy">     -0.01629953 </i>
  </energy>
  <time name="totalsc">   13.29   13.36</time>
 </calculation>
 <calculation>
  <scstep>
   <time name="dav">    0.84    0.84</time>
   <time name="total">    0.91    0.92</time>
   <energy>
    <i name="alphaZ">     96.04795369 </i>
    <i name="ewald">  15569.25713281 </i>
    <i name="hartreedc"> -21682.08574199 </i>
    <i name="XCdc">    552.51222331 </i>
    <i name="pawpsdc">  16745.52135987 </i>
    <i name="pawaedc"> -16948.35730579 </i>
    <i name="eentropy">     -0.00821686 </i>
    <i name="bandstr">  -1709.64329426 </i>
    <i name="atom">   7046.17475994 </i>
    <i name="e_fr_energy">   -330.58112927 </i>
    <i name="e_wo_entrp">   -330.57291241 </i>
    <i name="e_0_energy">   -330.57702084 </i>
   </energy>
  </scstep>
  <scstep>
   <time name="diag">    0.20    0.20</time>
   <time name="diis">    0.38    0.38</time>
   <time name="orth">    0.05    0.05</time>
   <time name="total">    0.70    0.70</time>
   <energy>
    <i name="e_fr_energy">   -330.86461979 </i>
    <i name="e_wo_entrp">   -330.85553326 </i>
    <i name="e_0_energy">   -330.86007652 </i>
   </energy>
  </scstep>
  <scstep>
   <time name="diag">    0.20    0.20</time>
   <time name="diis">    0.45    0.46</time>
   <time name="orth">    0.05    0.05</time>
   <time name="total">    0.78    0.78</time>
   <energy>
    <i name="e_fr_energy">   -330.83246812 </i>
    <i name="e_wo_entrp">   -330.82330484 </i>
    <i name="e_0_energy">   -330.82788648 </i>
   </energy>
  </scstep>
  <scstep>
   <time name="diag">    0.20    0.20</time>
   <time name="diis">    0.37    0.37</time>
   <time name="orth">    0.05    0.05</time>
   <time name="total">    0.69    0.70</time>
   <energy>
    <i name="e_fr_energy">   -330.81824662 </i>
    <i name="e_wo_entrp">   -330.80841180 </i>
    <i name="e_0_energy">   -330.81332921 </i>
   </energy>
  </scstep>
  <scstep>
   <time name="diag">    0.20    0.20</time>
   <time name="diis">    0.38    0.38</time>
   <time name="orth">    0.05    0.05</time>
   <time name="total">    0.70    0.70</time>
   <energy>
    <i name="e_fr_energy">   -330.81783280 </i>
    <i name="e_wo_entrp">   -330.80787561 </i>
    <i name="e_0_energy">   -330.81285420 </i>
   </energy>
  </scstep>
  <scstep>
   <time name="diag">    0.20    0.20</time>
   <time name="diis">    0.41    0.41</time>
   <time name="orth">    0.12    0.12</time>
   <time name="total">    0.80    0.81</time>
   <energy>
    <i name="e_fr_energy">   -330.81821248 </i>
    <i name="e_wo_entrp">   -330.80825138 </i>
    <i name="e_0_energy">   -330.81323193 </i>
   </energy>
  </scstep>
  <scstep>
   <time name="diag">    0.20    0.20</time>
   <time name="diis">    0.37    0.37</time>
   <time name="orth">    0.05    0.05</time>
   <time name="total">    0.69    0.70</time>
   <energy>
    <i name="e_fr_energy">   -330.81874136 </i>
    <i name="e_wo_entrp">   -330.80875366 </i>
    <i name="e_0_energy">   -330.81374751 </i>
   </energy>
  </scstep>
  <scstep>
   <time name="diag">    0.20    0.20</time>
   <time name="diis">    0.36    0.37</time>
   <time name="orth">    0.05    0.05</time>
   <time name="total">    0.68    0.69</time>
   <energy>
    <i name="e_fr_energy">   -330.81909905 </i>
    <i name="e_wo_entrp">   -330.80909824 </i>
    <i name="e_0_energy">   -330.81409864 </i>
   </energy>
  </scstep>
  <scstep>
   <time name="diag">    0.20    0.20</time>
   <time name="diis">    0.37    0.37</time>
   <time name="orth">    0.05    0.05</time>
   <time name="total">    0.69    0.69</time>
   <energy>
    <i name="e_fr_energy">   -330.81955720 </i>
    <i name="e_wo_entrp">   -330.80952998 </i>
    <i name="e_0_energy">   -330.81454359 </i>
   </energy>
  </scstep>
  <scstep>
   <time name="diag">    0.20    0.20</time>
   <time name="diis">    0.29    0.29</time>
   <time name="orth">    0.05    0.05</time>
   <time name="total">    0.61    0.61</time>
   <energy>
    <i name="e_fr_energy">   -330.81965209 </i>
    <i name="e_wo_entrp">   -330.80961483 </i>
    <i name="e_0_energy">   -330.81463346 </i>
   </energy>
  </scstep>
  <scstep>
   <time name="diag">    0.20    0.20</time>
   <time name="diis">    0.28    0.28</time>
   <time name="orth">    0.05    0.05</time>
   <time name="total">    0.60    0.60</time>
   <energy>
    <i name="e_fr_energy">   -330.81972405 </i>
    <i name="e_wo_entrp">   -330.80968251 </i>
    <i name="e_0_energy">   -330.81470328 </i>
   </energy>
  </scstep>
  <scstep>
   <time name="diag">    0.23    0.23</time>
   <time name="diis">    0.22    0.25</time>
   <time name="orth">    0.05    0.05</time>
   <time name="total">    0.56    0.60</time>
   <energy>
    <i name="e_fr_energy">   -330.81974923 </i>
    <i name="e_wo_entrp">   -330.80971015 </i>
    <i name="e_0_energy">   -330.81472969 </i>
   </energy>
  </scstep>
  <scstep>
   <time name="diag">    0.19    0.20</time>
   <time name="diis">    0.24    0.24</time>
   <time name="orth">    0.05    0.05</time>
   <time name="total">    0.55    0.57</time>
   <energy>
    <i name="e_fr_energy">   -330.81977713 </i>
    <i name="e_wo_entrp">   -330.80973923 </i>
    <i name="e_0_energy">   -330.81475818 </i>
   </energy>
  </scstep>
  <scstep>
   <time name="diag">    0.20    0.20</time>
   <time name="diis">    0.24    0.25</time>
   <time name="orth">    0.05    0.05</time>
   <time name="total">    0.57    0.57</time>
   <energy>
    <i name="e_fr_energy">   -330.81978958 </i>
    <i name="e_wo_entrp">   -330.80975272 </i>
    <i name="e_0_energy">   -330.81477115 </i>
   </energy>
  </scstep>
  <scstep>
   <time name="diag">    0.26    0.27</time>
   <time name="diis">    0.28    0.28</time>
   <time name="orth">    0.05    0.05</time>
   <time name="total">    0.66    0.68</time>
   <energy>
    <i name="e_fr_energy">   -330.81979566 </i>
    <i name="e_wo_entrp">   -330.80975884 </i>
    <i name="e_0_energy">   -330.81477725 </i>
   </energy>
  </scstep>
  <scstep>
   <time name="diag">    0.20    0.20</time>
   <time name="diis">    0.21    0.21</time>
   <time name="orth">    0.05    0.05</time>
   <time name="total">    0.53    0.54</time>
   <energy>
    <i name="e_fr_energy">   -330.81979708 </i>
    <i name="e_wo_entrp">   -330.80975989 </i>
    <i name="e_0_energy">   -330.81477848 </i>
   </energy>
  </scstep>
  <scstep>
   <time name="diag">    0.20    0.20</time>
   <time name="diis">    0.20    0.20</time>
   <time name="orth">    0.05    0.05</time>
   <time name="total">    0.48    0.49</time>
   <energy>
    <i name="alphaZ">     96.04795369 </i>
    <i name="ewald">  15569.25713281 </i>
    <i name="hartreedc"> -21642.18714915 </i>
    <i name="XCdc">    551.40446974 </i>
    <i name="pawpsdc">  16488.04052361 </i>
    <i name="pawaedc"> -16690.68498560 </i>
    <i name="eentropy">     -0.01003742 </i>
    <i name="bandstr">  -1748.86246545 </i>
    <i name="atom">   7046.17475994 </i>
    <i name="e_fr_energy">   -330.81979783 </i>
    <i name="e_wo_entrp">   -330.80976040 </i>
    <i name="e_0_energy">   -330.81477912 </i>
   </energy>
  </scstep>
  <structure>
   <crystal>
    <varray name="basis" >
     <v>      12.83671843       0.01215317       0.00468988 </v>
     <v>       0.00700784       7.39793348       0.00129265 </v>
     <v>       0.00558548       0.00267249      14.90045270 </v>
    </varray>
    <i name="volume">   1415.02280149 </i>
    <varray name="rec_basis" >
     <v>       0.07790161      -0.00007379      -0.00002919 </v>
     <v>      -0.00012797       0.13517301      -0.00002420 </v>
     <v>      -0.00002451      -0.00001170       0.06711207 </v>
    </varray>
   </crystal>
   <varray name="positions" >
    <v>       0.16687895       0.16635161       0.25009733 </v>
    <v>       0.00016795       0.00007360       0.24996084 </v>
    <v>       0.05506168       0.16654766       0.24999452 </v>
    <v>       0.22182865       0.00019956       0.25008697 </v>
    <v>       0.49994982       0.16844653       0.24422182 </v>
    <v>       0.33299867      -0.00083292       0.25051053 </v>
    <v>       0.38958844       0.16512774       0.24930648 </v>
    <v>       0.55694236       0.00218843       0.25055649 </v>
    <v>       0.83526412       0.16594652       0.25047867 </v>
    <v>       0.66734319      -0.00196291       0.24999820 </v>
    <v>       0.72209318       0.16537444       0.24988825 </v>
    <v>       0.88908793      -0.00000350       0.25003954 </v>
    <v>       0.16688197       0.50006200       0.25001024 </v>
    <v>       0.00014515       0.33283219       0.24994120 </v>
    <v>       0.05551177       0.50065869       0.24994306 </v>
    <v>       0.22164644       0.33270831       0.25047082 </v>
    <v>       0.50106184       0.49607796       0.23785944 </v>
    <v>       0.33276753       0.33503546       0.24936115 </v>
    <v>       0.38946541       0.49962233       0.24421311 </v>
    <v>       0.55429429       0.33731524       0.23788677 </v>
    <v>       0.83399692       0.50031623       0.25046049 </v>
    <v>       0.66605375       0.33368781       0.24416262 </v>
    <v>       0.72246405       0.49837061       0.24920201 </v>
    <v>       0.88873246       0.33326588       0.25001747 </v>
    <v>       0.16640931       0.83327895       0.25004783 </v>
    <v>       0.00054248       0.66642790       0.24998425 </v>
    <v>       0.05535468       0.83349311       0.24995882 </v>
    <v>       0.22021491       0.66767442       0.25048665 </v>
    <v>       0.49856420       0.83081962       0.25050963 </v>
    <v>       0.33331855       0.66805310       0.24994660 </v>
    <v>       0.38843611       0.83544941       0.24999938 </v>
    <v>       0.55558792       0.66490815       0.24412759 </v>
    <v>       0.83359869       0.83295201       0.25009013 </v>
    <v>       0.66590282       0.66778645       0.24919936 </v>
    <v>       0.72257139       0.83399697       0.25049148 </v>
    <v>       0.88866971       0.66699571       0.25009495 </v>
    <v>       0.53097279       0.42003474       0.39736528 </v>
   </varray>
  </structure>
  <varray name="forces" >
   <v>      -0.34623430      -0.04767983       0.04430682 </v>
   <v>      -0.04310396      -0.20087905      -0.01065886 </v>
   <v>       0.35868131       0.05276227      -0.00632056 </v>
   <v>       0.10973643      -0.09990984       0.06808684 </v>
   <v>       0.44189669      -0.64855092       0.10196185 </v>
   <v>       0.15886824       0.70735921       0.06355192 </v>
   <v>      -0.86983470       0.90610339      -0.27070074 </v>
   <v>      -1.32112848      -1.05059979      -0.34675698 </v>
   <v>      -1.51745965       0.27075232       0.00567502 </v>
   <v>      -0.05102166       0.87251838       0.06082954 </v>
   <v>       0.35267001       0.60345191      -0.37685304 </v>
   <v>       0.25640052      -0.26453585       0.05498138 </v>
   <v>      -0.49828112      -0.14009431       0.05582818 </v>
   <v>      -0.06647340       0.30067364      -0.01052389 </v>
   <v>       0.09801673      -0.39427613      -0.01150917 </v>
   <v>       0.29281436       0.48831792       0.00829146 </v>
   <v>      -1.41468240       2.75570179      -0.12429326 </v>
   <v>       0.57717824      -1.02730744      -0.29983799 </v>
   <v>      -0.75738103       0.58414903       0.04686428 </v>
   <v>       1.47750179      -2.77423236      -0.12417392 </v>
   <v>      -0.43560758      -0.35184455      -0.00055207 </v>
   <v>       0.62745963      -0.59873920       0.04154354 </v>
   <v>      -0.31862449       0.92256142      -0.29882640 </v>
   <v>       0.50302399       0.14181828       0.05524581 </v>
   <v>      -0.32010737       0.32683337       0.05312042 </v>
   <v>      -0.39479046       0.14670703      -0.00105956 </v>
   <v>       0.01188950       0.09265207      -0.00750549 </v>
   <v>       1.53785977      -0.38564185      -0.00504264 </v>
   <v>       1.40098571       1.15679176      -0.34315011 </v>
   <v>      -0.22642803      -0.54466069      -0.38277383 </v>
   <v>      -0.17567416      -1.00870485       0.05719033 </v>
   <v>      -0.48298911       0.56403156       0.09036153 </v>
   <v>      -0.05054926       0.12121727       0.06283125 </v>
   <v>       0.83116483      -0.70646576      -0.27265024 </v>
   <v>      -0.12847497      -0.71948540       0.05486760 </v>
   <v>       0.38310949      -0.06004585       0.04884892 </v>
   <v>      -0.00041114       0.00925106       1.91880208 </v>
  </varray>
  <varray name="stress" >
   <v>      -0.03940176      -1.38452763      -0.00006803 </v>
   <v>      -1.38452765       0.74838933      -0.00301800 </v>
   <v>      -0.00006804      -0.00301802       4.83705619 </v>
  </varray>
  <energy>
   <i name="e_fr_energy">   -330.81979783 </i>
   <i name="e_wo_entrp">   -330.81477912 </i>
   <i name="e_0_energy">     -0.01003742 </i>
  </energy>
  <time name="totalsc">   11.98   12.14</time>
 </calculation>
 <calculation>
  <scstep>
   <time name="dav">    0.84    0.84</time>
   <time name="total">    0.91    0.92</time>
   <energy>
    <i name="alphaZ">     96.04795369 </i>
    <i name="ewald">  15713.41066467 </i>
    <i name="hartreedc"> -21774.75125044 </i>
    <i name="XCdc">    551.48015708 </i>
    <i name="pawpsdc">  16488.05823633 </i>
    <i name="pawaedc"> -16690.70287793 </i>
    <i name="eentropy">     -0.01450477 </i>
    <i name="bandstr">  -1760.56419525 </i>
    <i name="atom">   7046.17475994 </i>
    <i name="e_fr_energy">   -330.86105668 </i>
    <i name="e_wo_entrp">   -330.84655191 </i>
    <i name="e_0_energy">   -330.85380430 </i>
   </energy>
  </scstep>
  <scstep>
   <time name="diag">    0.20    0.20</time>
   <time name="diis">    0.37    0.37</time>
   <time name="orth">    0.05    0.05</time>
   <time name="total">    0.70    0.70</time>
   <energy>
    <i name="e_fr_energy">   -330.86520069 </i>
    <i name="e_wo_entrp">   -330.85180041 </i>
    <i name="e_0_energy">   -330.85850055 </i>
   </energy>
  </scstep>
  <scstep>
   <time name="diag">    0.20    0.20</time>
   <time name="diis">    0.37    0.38</time>
   <time name="orth">    0.05    0.05</time>
   <time name="total">    0.69    0.71</time>
   <energy>
    <i name="e_fr_energy">   -330.86235993 </i>
    <i name="e_wo_entrp">   -330.84902401 </i>
    <i name="e_0_energy">   -330.85569197 </i>
   </energy>
  </scstep>
  <scstep>
   <time name="diag">    0.20    0.20</time>
   <time name="diis">    0.37    0.37</time>
   <time name="orth">    0.05    0.05</time>
   <time name="total">    0.70    0.70</time>
   <energy>
    <i name="e_fr_energy">   -330.86172025 </i>
    <i name="e_wo_entrp">   -330.84841286 </i>
    <i name="e_0_energy">   -330.85506655 </i>
   </energy>
  </scstep>
  <scstep>
   <time name="diag">    0.20    0.20</time>
   <time name="diis">    0.38    0.38</time>
   <time name="orth">    0.05    0.05</time>
   <time name="total">    0.71    0.71</time>
   <energy>
    <i name="e_fr_energy">   -330.86169023 </i>
    <i name="e_wo_entrp">   -330.84834901 </i>
    <i name="e_0_energy">   -330.85501962 </i>
   </energy>
  </scstep>
  <scstep>
   <time name="diag">    0.20    0.20</time>
   <time name="diis">    0.41    0.41</time>
   <time name="orth">    0.05    0.05</time>
   <time name="total">    0.73    0.74</time>
   <energy>
    <i name="e_fr_energy">   -330.86172660 </i>
    <i name="e_wo_entrp">   -330.84838875 </i>
    <i name="e_0_energy">   -330.85505767 </i>
   </energy>
  </scstep>
  <scstep>
   <time name="diag">    0.20    0.20</time>
   <time name="diis">    0.31    0.31</time>
   <time name="orth">    0.05    0.05</time>
   <time name="total">    0.64    0.72</time>
   <energy>
    <i name="e_fr_energy">   -330.86177132 </i>
    <i name="e_wo_entrp">   -330.84843412 </i>
    <i name="e_0_energy">   -330.85510272 </i>
   </energy>
  </scstep>
  <scstep>
   <time name="diag">    0.20    0.20</time>
   <time name="diis">    0.27    0.27</time>
   <time name="orth">    0.05    0.05</time>
   <time name="total">    0.60    0.60</time>
   <energy>
    <i name="e_fr_energy">   -330.86180283 </i>
    <i name="e_wo_entrp">   -330.84846498 </i>
    <i name="e_0_energy">   -330.85513390 </i>
   </energy>
  </scstep>
  <scstep>
   <time name="diag">    0.20    0.20</time>
   <time name="diis">    0.27    0.27</time>
   <time name="orth">    0.05    0.05</time>
   <time name="total">    0.60    0.60</time>
   <energy>
    <i name="e_fr_energy">   -330.86185212 </i>
    <i name="e_wo_entrp">   -330.84851536 </i>
    <i name="e_0_energy">   -330.85518374 </i>
   </energy>
  </scstep>
  <scstep>
   <time name="diag">    0.20    0.20</time>
   <time name="diis">    0.25    0.25</time>
   <time name="orth">    0.05    0.05</time>
   <time name="total">    0.57    0.58</time>
   <energy>
    <i name="e_fr_energy">   -330.86187045 </i>
    <i name="e_wo_entrp">   -330.84853297 </i>
    <i name="e_0_energy">   -330.85520171 </i>
   </energy>
  </scstep>
  <scstep>
   <time name="diag">    0.20    0.20</time>
   <time name="diis">    0.28    0.28</time>
   <time name="orth">    0.05    0.05</time>
   <time name="total">    0.60    0.61</time>
   <energy>
    <i name="e_fr_energy">   -330.86188494 </i>
    <i name="e_wo_entrp">   -330.84854850 </i>
    <i name="e_0_energy">   -330.85521672 </i>
   </energy>
  </scstep>
  <scstep>
   <time name="diag">    0.20    0.20</time>
   <time name="diis">    0.21    0.21</time>
   <time name="orth">    0.05    0.05</time>
   <time name="total">    0.54    0.54</time>
   <energy>
    <i name="e_fr_energy">   -330.86189006 </i>
    <i name="e_wo_entrp">   -330.84855338 </i>
    <i name="e_0_energy">   -330.85522172 </i>
   </energy>
  </scstep>
  <scstep>
   <time name="diag">    0.20    0.20</time>
   <time name="diis">    0.20    0.20</time>
   <time name="orth">    0.05    0.05</time>
   <time name="total">    0.53    0.53</time>
   <energy>
    <i name="e_fr_energy">   -330.86189639 </i>
    <i name="e_wo_entrp">   -330.84855953 </i>
    <i name="e_0_energy">   -330.85522796 </i>
   </energy>
  </scstep>
  <scstep>
   <time name="diag">    0.20    0.20</time>
   <time name="diis">    0.19    0.19</time>
   <time name="orth">    0.05    0.05</time>
   <time name="total">    0.52    0.52</time>
   <energy>
    <i name="e_fr_energy">   -330.86189819 </i>
    <i name="e_wo_entrp">   -330.84856127 </i>
    <i name="e_0_energy">   -330.85522973 </i>
   </energy>
  </scstep>
  <scstep>
   <time name="diag">    0.20    0.20</time>
   <time name="diis">    0.17    0.17</time>
   <time name="orth">    0.05    0.05</time>
   <time name="total">    0.50    0.50</time>
   <energy>
    <i name="e_fr_energy">   -330.86189926 </i>
    <i name="e_wo_entrp">   -330.84856253 </i>
    <i name="e_0_energy">   -330.85523089 </i>
   </energy>
  </scstep>
  <scstep>
   <time name="diag">    0.20    0.20</time>
   <time name="diis">    0.17    0.17</time>
   <time name="orth">    0.05    0.05</time>
   <time name="total">    0.45    0.46</time>
   <energy>
    <i name="alphaZ">     96.04795369 </i>
    <i name="ewald">  15713.41066467 </i>
    <i name="hartreedc"> -21783.81823666 </i>
    <i name="XCdc">    551.74397758 </i>
    <i name="pawpsdc">  16547.63847470 </i>
    <i name="pawaedc"> -16750.34196642 </i>
    <i name="eentropy">     -0.01333669 </i>
    <i name="bandstr">  -1751.70419024 </i>
    <i name="atom">   7046.17475994 </i>
    <i name="e_fr_energy">   -330.86189944 </i>
    <i name="e_wo_entrp">   -330.84856275 </i>
    <i name="e_0_energy">   -330.85523109 </i>
   </energy>
  </scstep>
  <structure>
   <crystal>
    <varray name="basis" >
     <v>      12.82189383       0.00725721       0.00438947 </v>
     <v>       0.00418274       7.39307558       0.00124257 </v>
     <v>       0.00521953       0.00256336      14.92747385 </v>
    </varray>
    <i name="volume">   1415.02280149 </i>
    <varray name="rec_basis" >
     <v>       0.07799163      -0.00004412      -0.00002726 </v>
     <v>      -0.00007655       0.13526175      -0.00002320 </v>
     <v>      -0.00002293      -0.00001125       0.06699058 </v>
    </varray>
   </crystal>
   <varray name="positions" >
    <v>       0.16684992       0.16644400       0.25007493 </v>
    <v>       0.00006878       0.00011037       0.24996932 </v>
    <v>       0.05516672       0.16658218       0.24999551 </v>
    <v>       0.22197707       0.00018535       0.25006530 </v>
    <v>       0.50003784       0.16709257       0.24508116 </v>
    <v>       0.33301412      -0.00054586       0.25041653 </v>
    <v>       0.38920294       0.16551763       0.24944848 </v>
    <v>       0.55658496       0.00111378       0.25049283 </v>
    <v>       0.83481905       0.16605898       0.25039169 </v>
    <v>       0.66712763      -0.00134908       0.24999413 </v>
    <v>       0.72239849       0.16537727       0.24994678 </v>
    <v>       0.88907198       0.00005761       0.25002646 </v>
    <v>       0.16679348       0.50014278       0.25000399 </v>
    <v>       0.00008085       0.33289813       0.24995275 </v>
    <v>       0.05556541       0.50053076       0.24995509 </v>
    <v>       0.22178851       0.33274984       0.25038826 </v>
    <v>       0.50078648       0.49718211       0.23786833 </v>
    <v>       0.33281890       0.33426406       0.24949506 </v>
    <v>       0.38886252       0.50023722       0.24508846 </v>
    <v>       0.55462698       0.33620947       0.23789872 </v>
    <v>       0.83383089       0.50033845       0.25038022 </v>
    <v>       0.66654714       0.33305934       0.24503271 </v>
    <v>       0.72250108       0.49905638       0.24935865 </v>
    <v>       0.88881818       0.33318262       0.25001004 </v>
    <v>       0.16643324       0.83322238       0.25003447 </v>
    <v>       0.00042979       0.66652995       0.24998711 </v>
    <v>       0.05544303       0.83337566       0.24996726 </v>
    <v>       0.22067920       0.66752223       0.25039763 </v>
    <v>       0.49895512       0.83196730       0.25045165 </v>
    <v>       0.33305197       0.66806977       0.24999681 </v>
    <v>       0.38858817       0.83478234       0.24999458 </v>
    <v>       0.55543927       0.66614559       0.24499737 </v>
    <v>       0.83349975       0.83299789       0.25006827 </v>
    <v>       0.66629282       0.66751839       0.24935124 </v>
    <v>       0.72254677       0.83374938       0.25040358 </v>
    <v>       0.88871249       0.66690956       0.25007237 </v>
    <v>       0.53095856       0.41999357       0.39391227 </v>
   </varray>
  </structure>
  <varray name="forces" >
   <v>      -0.24651453      -0.05449911       0.04056671 </v>
   <v>       0.02739638      -0.18227452      -0.01153381 </v>
   <v>       0.22474104       0.01593679      -0.00629674 </v>
   <v>       0.00057779      -0.08202782       0.05929798 </v>
   <v>       0.26032594      -0.18364751      -0.12832581 </v>
   <v>       0.16028963       0.44923654       0.06727134 </v>
   <v>      -0.49927210       0.61966816      -0.24208477 </v>
   <v>      -0.91923159      -0.58672448      -0.25054848 </v>
   <v>      -1.02748800       0.19576098       0.02360284 </v>
   <v>       0.04795857       0.51395977       0.05249350 </v>
   <v>       0.08952860       0.50753843      -0.31263794 </v>
   <v>       0.17822391      -0.21859100       0.05172683 </v>
   <v>      -0.33952781      -0.13068148       0.04384466 </v>
   <v>      -0.01540717       0.22436884      -0.00836312 </v>
   <v>       0.03981982      -0.27565359      -0.01287207 </v>
   <v>       0.17926396       0.37405180       0.02822126 </v>
   <v>      -1.22333112       2.22880669      -0.01357338 </v>
   <v>       0.43873557      -0.61050541      -0.25280029 </v>
   <v>      -0.33372788       0.27244902      -0.17575007 </v>
   <v>       1.20098944      -2.24270480      -0.01293331 </v>
   <v>      -0.27371041      -0.28290941       0.01342035 </v>
   <v>       0.32782037      -0.27415522      -0.15509014 </v>
   <v>      -0.27307733       0.53489410      -0.26994611 </v>
   <v>       0.33406201       0.13176196       0.04365017 </v>
   <v>      -0.22121396       0.26424378       0.04601152 </v>
   <v>      -0.26358267       0.08174725      -0.00137538 </v>
   <v>      -0.04027368       0.10901584      -0.00873566 </v>
   <v>       1.03611236      -0.28361706       0.02501871 </v>
   <v>       0.96513746       0.67131796      -0.24605607 </v>
   <v>       0.00032169      -0.48337613      -0.31851134 </v>
   <v>      -0.19962014      -0.60339301       0.05424832 </v>
   <v>      -0.24322831       0.18136798      -0.13242681 </v>
   <v>       0.00930085       0.08489428       0.04651198 </v>
   <v>       0.46778762      -0.47312421      -0.24687725 </v>
   <v>      -0.12948066      -0.46963152       0.06643671 </v>
   <v>       0.25831499      -0.03254233       0.04403113 </v>
   <v>       0.00197934       0.00903841       2.10038455 </v>
  </varray>
  <varray name="stress" >
   <v>       2.59750889      -0.78663261       0.01244311 </v>
   <v>      -0.78663262       2.67811641      -0.00962105 </v>
   <v>       0.01244311      -0.00962106       5.20141671 </v>
  </varray>
  <energy>
   <i name="e_fr_energy">   -330.86189944 </i>
   <i name="e_wo_entrp">   -330.85523109 </i>
   <i name="e_0_energy">     -0.01333669 </i>
  </energy>
  <time name="totalsc">   10.73   10.88</time>
 </calculation>
 <calculation>
  <scstep>
   <time name="dav">    0.84    0.86</time>
   <time name="total">    0.93    0.96</time>
   <energy>
    <i name="alphaZ">     96.04795369 </i>
    <i name="ewald">  15361.09324925 </i>
    <i name="hartreedc"> -21453.73346959 </i>
    <i name="XCdc">    551.47999255 </i>
    <i name="pawpsdc">  16547.63685694 </i>
    <i name="pawaedc"> -16750.34036686 </i>
    <i name="eentropy">     -0.01499509 </i>
    <i name="bandstr">  -1729.32121649 </i>
    <i name="atom">   7046.17475994 </i>
    <i name="e_fr_energy">   -330.97723567 </i>
    <i name="e_wo_entrp">   -330.96224058 </i>
    <i name="e_0_energy">   -330.96973813 </i>
   </energy>
  </scstep>
  <scstep>
   <time name="diag">    0.20    0.20</time>
   <time name="diis">    0.37    0.37</time>
   <time name="orth">    0.05    0.05</time>
   <time name="total">    0.70    0.70</time>
   <energy>
    <i name="e_fr_energy">   -331.18555313 </i>
    <i name="e_wo_entrp">   -331.17107156 </i>
    <i name="e_0_energy">   -331.17831235 </i>
   </energy>
  </scstep>
  <scstep>
   <time name="diag">    0.20    0.27</time>
   <time name="diis">    0.40    0.40</time>
   <time name="orth">    0.05    0.05</time>
   <time name="total">    0.72    0.79</time>
   <energy>
    <i name="e_fr_energy">   -331.17439128 </i>
    <i name="e_wo_entrp">   -331.15995305 </i>
    <i name="e_0_energy">   -331.16717217 </i>
   </energy>
  </scstep>
  <scstep>
   <time name="diag">    0.20    0.20</time>
   <time name="diis">    0.37    0.37</time>
   <time name="orth">    0.05    0.05</time>
   <time name="total">    0.70    0.70</time>
   <energy>
    <i name="e_fr_energy">   -331.16976985 </i>
    <i name="e_wo_entrp">   -331.15519482 </i>
    <i name="e_0_energy">   -331.16248233 </i>
   </energy>
  </scstep>
  <scstep>
   <time name="diag">    0.20    0.20</time>
   <time name="diis">    0.39    0.39</time>
   <time name="orth">    0.05    0.05</time>
   <time name="total">    0.71    0.71</time>
   <energy>
    <i name="e_fr_energy">   -331.16980596 </i>
    <i name="e_wo_entrp">   -331.15527512 </i>
    <i name="e_0_energy">   -331.16254054 </i>
   </energy>
  </scstep>
  <scstep>
   <time name="diag">    0.20    0.20</time>
   <time name="diis">    0.40    0.40</time>
   <time name="orth">    0.05    0.05</time>
   <time name="total">    0.72    0.72</time>
   <energy>
    <i name="e_fr_energy">   -331.17001817 </i>
    <i name="e_wo_entrp">   -331.15547647 </i>
    <i name="e_0_energy">   -331.16274732 </i>
   </energy>
  </scstep>
  <scstep>
   <time name="diag">    0.20    0.20</time>
   <time name="diis">    0.38    0.38</time>
   <time name="orth">    0.05    0.05</time>
   <time name="total">    0.70    0.70</time>
   <energy>
    <i name="e_fr_energy">   -331.17020408 </i>
    <i name="e_wo_entrp">   -331.15565651 </i>
    <i name="e_0_energy">   -331.16293030 </i>
   </energy>
  </scstep>
  <scstep>
   <time name="diag">    0.20    0.20</time>
   <time name="diis">    0.37    0.37</time>
   <time name="orth">    0.05    0.05</time>
   <time name="total">    0.70    0.70</time>
   <energy>
    <i name="e_fr_energy">   -331.17038518 </i>
    <i name="e_wo_entrp">   -331.15584837 </i>
    <i name="e_0_energy">   -331.16311678 </i>
   </energy>
  </scstep>
  <scstep>
   <time name="diag">    0.20    0.20</time>
   <time name="diis">    0.34    0.35</time>
   <time name="orth">    0.05    0.05</time>
   <time name="total">    0.66    0.67</time>
   <energy>
    <i name="e_fr_energy">   -331.17060017 </i>
    <i name="e_wo_entrp">   -331.15606443 </i>
    <i name="e_0_energy">   -331.16333230 </i>
   </energy>
  </scstep>
  <scstep>
   <time name="diag">    0.20    0.20</time>
   <time name="diis">    0.31    0.31</time>
   <time name="orth">    0.05    0.05</time>
   <time name="total">    0.63    0.64</time>
   <energy>
    <i name="e_fr_energy">   -331.17069343 </i>
    <i name="e_wo_entrp">   -331.15615876 </i>
    <i name="e_0_energy">   -331.16342609 </i>
   </energy>
  </scstep>
  <scstep>
   <time name="diag">    0.20    0.20</time>
   <time name="diis">    0.28    0.28</time>
   <time name="orth">    0.05    0.05</time>
   <time name="total">    0.60    0.60</time>
   <energy>
    <i name="e_fr_energy">   -331.17074346 </i>
    <i name="e_wo_entrp">   -331.15621065 </i>
    <i name="e_0_energy">   -331.16347705 </i>
   </energy>
  </scstep>
  <scstep>
   <time name="diag">    0.20    0.20</time>
   <time name="diis">    0.25    0.25</time>
   <time name="orth">    0.05    0.05</time>
   <time name="total">    0.58    0.58</time>
   <energy>
    <i name="e_fr_energy">   -331.17076875 </i>
    <i name="e_wo_entrp">   -331.15623448 </i>
    <i name="e_0_energy">   -331.16350161 </i>
   </energy>
  </scstep>
  <scstep>
   <time name="diag">    0.20    0.20</time>
   <time name="diis">    0.24    0.24</time>
   <time name="orth">    0.05    0.05</time>
   <time name="total">    0.56    0.57</time>
   <energy>
    <i name="e_fr_energy">   -331.17077865 </i>
    <i name="e_wo_entrp">   -331.15624464 </i>
    <i name="e_0_energy">   -331.16351164 </i>
   </energy>
  </scstep>
  <scstep>
   <time name="diag">    0.28    0.28</time>
   <time name="diis">    0.23    0.23</time>
   <time name="orth">    0.05    0.05</time>
   <time name="total">    0.63    0.64</time>
   <energy>
    <i name="e_fr_energy">   -331.17078347 </i>
    <i name="e_wo_entrp">   -331.15624958 </i>
    <i name="e_0_energy">   -331.16351653 </i>
   </energy>
  </scstep>
  <scstep>
   <time name="diag">    0.22    0.22</time>
   <time name="diis">    0.21    0.21</time>
   <time name="orth">    0.05    0.05</time>
   <time name="total">    0.56    0.56</time>
   <energy>
    <i name="e_fr_energy">   -331.17078471 </i>
    <i name="e_wo_entrp">   -331.15625070 </i>
    <i name="e_0_energy">   -331.16351770 </i>
   </energy>
  </scstep>
  <scstep>
   <time name="diag">    0.20    0.20</time>
   <time name="diis">    0.20    0.20</time>
   <time name="orth">    0.05    0.05</time>
   <time name="total">    0.49    0.49</time>
   <energy>
    <i name="alphaZ">     96.04795369 </i>
    <i name="ewald">  15361.09324925 </i>
    <i name="hartreedc"> -21442.77004551 </i>
    <i name="XCdc">    551.07276068 </i>
    <i name="pawpsdc">  16423.29597148 </i>
    <i name="pawaedc"> -16625.79006407 </i>
    <i name="eentropy">     -0.01453401 </i>
    <i name="bandstr">  -1740.28083695 </i>
    <i name="atom">   7046.17475994 </i>
    <i name="e_fr_energy">   -331.17078549 </i>
    <i name="e_wo_entrp">   -331.15625148 </i>
    <i name="e_0_energy">   -331.16351849 </i>
   </energy>
  </scstep>
  <structure>
   <crystal>
    <varray name="basis" >
     <v>      12.84945826       0.01258372       0.00519106 </v>
     <v>       0.00725873       7.40067887       0.00131741 </v>
     <v>       0.00618114       0.00272669      14.88015874 </v>
    </varray>
    <i name="volume">   1415.02280149 </i>
    <varray name="rec_basis" >
     <v>       0.07782438      -0.00007633      -0.00003231 </v>
     <v>      -0.00013232       0.13512287      -0.00002471 </v>
     <v>      -0.00002714      -0.00001194       0.06720360 </v>
    </varray>
   </crystal>
   <varray name="positions" >
    <v>       0.16642643       0.16604047       0.25019671 </v>
    <v>       0.00035520      -0.00060534       0.24992987 </v>
    <v>       0.05536923       0.16655606       0.24998229 </v>
    <v>       0.22163163      -0.00006524       0.25021729 </v>
    <v>       0.50035200       0.16961799       0.24286026 </v>
    <v>       0.33329678       0.00033632       0.25075036 </v>
    <v>       0.38910760       0.16675092       0.24870353 </v>
    <v>       0.55558918       0.00159712       0.25021292 </v>
    <v>       0.83381061       0.16647573       0.25063522 </v>
    <v>       0.66772575      -0.00100544       0.25009331 </v>
    <v>       0.72186346       0.16712440       0.24927511 </v>
    <v>       0.88946460      -0.00084092       0.25014543 </v>
    <v>       0.16632361       0.49950330       0.25009382 </v>
    <v>       0.00020005       0.33351979       0.24991148 </v>
    <v>       0.05551987       0.49987651       0.24990509 </v>
    <v>       0.22181349       0.33394513       0.25062859 </v>
    <v>       0.49898860       0.50231072       0.23782446 </v>
    <v>       0.33357452       0.33395400       0.24875041 </v>
    <v>       0.38960501       0.49974510       0.24274934 </v>
    <v>       0.55624648       0.33103660       0.23784870 </v>
    <v>       0.83367350       0.49930955       0.25059038 </v>
    <v>       0.66604876       0.33357757       0.24274091 </v>
    <v>       0.72186962       0.49930485       0.24853179 </v>
    <v>       0.88928357       0.33383157       0.25010183 </v>
    <v>       0.16593620       0.83426810       0.25014439 </v>
    <v>       0.00016757       0.66657493       0.24997823 </v>
    <v>       0.05515637       0.83402657       0.24993264 </v>
    <v>       0.22166003       0.66689450       0.25064722 </v>
    <v>       0.49996430       0.83160600       0.25016470 </v>
    <v>       0.33367599       0.66636077       0.24933482 </v>
    <v>       0.38783619       0.83425422       0.25009891 </v>
    <v>       0.55530092       0.66388445       0.24274532 </v>
    <v>       0.83374923       0.83318430       0.25019878 </v>
    <v>       0.66631500       0.66650753       0.24857481 </v>
    <v>       0.72234685       0.83270445       0.25072222 </v>
    <v>       0.88912741       0.66699760       0.25020018 </v>
    <v>       0.53099452       0.42011981       0.40554868 </v>
   </varray>
  </structure>
  <varray name="forces" >
   <v>       0.16840822       0.45488480       0.05302779 </v>
   <v>      -0.19936787       0.41424831       0.00063975 </v>
   <v>      -0.03756224      -0.06137891      -0.00350838 </v>
   <v>       0.28355064       0.16025726       0.08271315 </v>
   <v>      -0.11706522      -1.59505802       0.38732442 </v>
   <v>      -0.15827592       0.23283077       0.00977484 </v>
   <v>      -0.28848823       0.32491276      -0.29084906 </v>
   <v>       0.08948054      -0.77084082      -0.39810073 </v>
   <v>      -0.12496429       0.14563466      -0.06603250 </v>
   <v>      -0.75657098       0.58713521       0.01278891 </v>
   <v>       0.41966688      -0.21781991      -0.29516084 </v>
   <v>      -0.33900334       0.33606586       0.06801919 </v>
   <v>       0.14032665       0.41968529       0.05788173 </v>
   <v>       0.03389508      -0.06564350       0.00567146 </v>
   <v>      -0.05908076       0.05569879       0.00334134 </v>
   <v>       0.28719546      -0.44289368      -0.05108586 </v>
   <v>       0.95146167      -1.56157368      -0.17468836 </v>
   <v>      -0.15229277      -0.28404549      -0.32564797 </v>
   <v>      -0.96289633       0.40848288       0.29600080 </v>
   <v>      -0.70620434       1.60296011      -0.15376065 </v>
   <v>      -0.25786612       0.39577772      -0.05820557 </v>
   <v>       0.75218576      -0.43879234       0.22598861 </v>
   <v>       0.19195850       0.29021157      -0.29524458 </v>
   <v>      -0.17506891      -0.42163032       0.05999389 </v>
   <v>       0.38199539      -0.44033538       0.07131767 </v>
   <v>       0.06609238       0.10317117      -0.00207291 </v>
   <v>       0.11823675      -0.45582439      -0.00139451 </v>
   <v>       0.16390806      -0.09156427      -0.06468717 </v>
   <v>      -0.02565692       0.80228483      -0.39797969 </v>
   <v>      -0.45573358       0.17956375      -0.31455872 </v>
   <v>       0.74353312      -0.60451526       0.01624262 </v>
   <v>      -0.04709890       1.48459785       0.38435714 </v>
   <v>      -0.13177281      -0.14329227       0.07803631 </v>
   <v>       0.36650471      -0.29242069      -0.31231984 </v>
   <v>       0.04258985      -0.17922775       0.00345725 </v>
   <v>      -0.20186818      -0.33977618       0.03984871 </v>
   <v>      -0.00415196       0.00822928       1.34887177 </v>
  </varray>
  <varray name="stress" >
   <v>      -2.47211682      -1.85469002      -0.00455160 </v>
   <v>      -1.85468999      -1.59924075       0.00355470 </v>
   <v>      -0.00455160       0.00355469       3.48459702 </v>
  </varray>
  <energy>
   <i name="e_fr_energy">   -331.17078549 </i>
   <i name="e_wo_entrp">   -331.16351849 </i>
   <i name="e_0_energy">     -0.01453401 </i>
  </energy>
  <time name="totalsc">   11.43   11.58</time>
 </calculation>
 <calculation>
  <scstep>
   <time name="dav">    0.88    0.88</time>
   <time name="total">    0.96    0.96</time>
   <energy>
    <i name="alphaZ">     96.04795369 </i>
    <i name="ewald">  15400.15664201 </i>
    <i name="hartreedc"> -21479.47253594 </i>
    <i name="XCdc">    551.09835090 </i>
    <i name="pawpsdc">  16423.28261224 </i>
    <i name="pawaedc"> -16625.77671858 </i>
    <i name="eentropy">     -0.01437628 </i>
    <i name="bandstr">  -1742.67163909 </i>
    <i name="atom">   7046.17475994 </i>
    <i name="e_fr_energy">   -331.17495112 </i>
    <i name="e_wo_entrp">   -331.16057485 </i>
    <i name="e_0_energy">   -331.16776299 </i>
   </energy>
  </scstep>
  <scstep>
   <time name="diag">    0.20    0.20</time>
   <time name="diis">    0.38    0.38</time>
   <time name="orth">    0.05    0.05</time>
   <time name="total">    0.70    0.70</time>
   <energy>
    <i name="e_fr_energy">   -331.17571961 </i>
    <i name="e_wo_entrp">   -331.16120966 </i>
    <i name="e_0_energy">   -331.16846464 </i>
   </energy>
  </scstep>
  <scstep>
   <time name="diag">    0.20    0.20</time>
   <time name="diis">    0.38    0.38</time>
   <time name="orth">    0.05    0.05</time>
   <time name="total">    0.70    0.70</time>
   <energy>
    <i name="e_fr_energy">   -331.17548842 </i>
    <i name="e_wo_entrp">   -331.16096057 </i>
    <i name="e_0_energy">   -331.16822449 </i>
   </energy>
  </scstep>
  <scstep>
   <time name="diag">    0.20    0.20</time>
   <time name="diis">    0.39    0.39</time>
   <time name="orth">    0.05    0.05</time>
   <time name="total">    0.72    0.72</time>
   <energy>
    <i name="e_fr_energy">   -331.17546872 </i>
    <i name="e_wo_entrp">   -331.16095704 </i>
    <i name="e_0_energy">   -331.16821288 </i>
   </energy>
  </scstep>
  <scstep>
   <time name="diag">    0.20    0.20</time>
   <time name="diis">    0.42    0.42</time>
   <time name="orth">    0.05    0.05</time>
   <time name="total">    0.74    0.74</time>
   <energy>
    <i name="e_fr_energy">   -331.17546714 </i>
    <i name="e_wo_entrp">   -331.16095106 </i>
    <i name="e_0_energy">   -331.16820910 </i>
   </energy>
  </scstep>
  <scstep>
   <time name="diag">    0.20    0.20</time>
   <time name="diis">    0.26    0.26</time>
   <time name="orth">    0.05    0.05</time>
   <time name="total">    0.58    0.59</time>
   <energy>
    <i name="e_fr_energy">   -331.17546921 </i>
    <i name="e_wo_entrp">   -331.16095470 </i>
    <i name="e_0_energy">   -331.16821195 </i>
   </energy>
  </scstep>
  <scstep>
   <time name="diag">    0.20    0.20</time>
   <time name="diis">    0.25    0.25</time>
   <time name="orth">    0.05    0.05</time>
   <time name="total">    0.57    0.58</time>
   <energy>
    <i name="e_fr_energy">   -331.17547318 </i>
    <i name="e_wo_entrp">   -331.16095649 </i>
    <i name="e_0_energy">   -331.16821483 </i>
   </energy>
  </scstep>
  <scstep>
   <time name="diag">    0.29    0.44</time>
   <time name="diis">    0.28    0.28</time>
   <time name="orth">    0.05    0.05</time>
   <time name="total">    0.69    0.85</time>
   <energy>
    <i name="e_fr_energy">   -331.17547713 </i>
    <i name="e_wo_entrp">   -331.16096063 </i>
    <i name="e_0_energy">   -331.16821888 </i>
   </energy>
  </scstep>
  <scstep>
   <time name="diag">    0.20    0.20</time>
   <time name="diis">    0.24    0.24</time>
   <time name="orth">    0.05    0.05</time>
   <time name="total">    0.56    0.56</time>
   <energy>
    <i name="e_fr_energy">   -331.17548334 </i>
    <i name="e_wo_entrp">   -331.16096637 </i>
    <i name="e_0_energy">   -331.16822485 </i>
   </energy>
  </scstep>
  <scstep>
   <time name="diag">    0.20    0.20</time>
   <time name="diis">    0.22    0.22</time>
   <time name="orth">    0.05    0.05</time>
   <time name="total">    0.54    0.55</time>
   <energy>
    <i name="e_fr_energy">   -331.17548576 </i>
    <i name="e_wo_entrp">   -331.16096870 </i>
    <i name="e_0_energy">   -331.16822723 </i>
   </energy>
  </scstep>
  <scstep>
   <time name="diag">    0.20    0.20</time>
   <time name="diis">    0.21    0.21</time>
   <time name="orth">    0.05    0.05</time>
   <time name="total">    0.53    0.54</time>
   <energy>
    <i name="e_fr_energy">   -331.17548806 </i>
    <i name="e_wo_entrp">   -331.16097087 </i>
    <i name="e_0_energy">   -331.16822946 </i>
   </energy>
  </scstep>
  <scstep>
   <time name="diag">    0.20    0.20</time>
   <time name="diis">    0.19    0.19</time>
   <time name="orth">    0.05    0.05</time>
   <time name="total">    0.48    0.48</time>
   <energy>
    <i name="alphaZ">     96.04795369 </i>
    <i name="ewald">  15400.15664201 </i>
    <i name="hartreedc"> -21480.66097871 </i>
    <i name="XCdc">    551.14291881 </i>
    <i name="pawpsdc">  16435.27079491 </i>
    <i name="pawaedc"> -16637.78529444 </i>
    <i name="eentropy">     -0.01451720 </i>
    <i name="bandstr">  -1741.50776772 </i>
    <i name="atom">   7046.17475994 </i>
    <i name="e_fr_energy">   -331.17548871 </i>
    <i name="e_wo_entrp">   -331.16097151 </i>
    <i name="e_0_energy">   -331.16823011 </i>
   </energy>
  </scstep>
  <structure>
   <crystal>
    <varray name="basis" >
     <v>      12.84636051       0.01198578       0.00510107 </v>
     <v>       0.00691343       7.39982337       0.00130901 </v>
     <v>       0.00607319       0.00270835      14.88546624 </v>
    </varray>
    <i name="volume">   1415.02280149 </i>
    <varray name="rec_basis" >
     <v>       0.07784314      -0.00007272      -0.00003175 </v>
     <v>      -0.00012608       0.13513848      -0.00002454 </v>
     <v>      -0.00002666      -0.00001186       0.06717964 </v>
    </varray>
   </crystal>
   <varray name="positions" >
    <v>       0.16647386       0.16608569       0.25018299 </v>
    <v>       0.00032310      -0.00052506       0.24993432 </v>
    <v>       0.05534654       0.16655901       0.24998378 </v>
    <v>       0.22167032      -0.00003717       0.25020018 </v>
    <v>       0.50031686       0.16933480       0.24311037 </v>
    <v>       0.33326514       0.00023742       0.25071276 </v>
    <v>       0.38911830       0.16661260       0.24878743 </v>
    <v>       0.55570073       0.00154284       0.25024444 </v>
    <v>       0.83392358       0.16642892       0.25060779 </v>
    <v>       0.66765876      -0.00104393       0.25008214 </v>
    <v>       0.72192344       0.16692843       0.24935075 </v>
    <v>       0.88942060      -0.00074012       0.25013203 </v>
    <v>       0.16637622       0.49957497       0.25008370 </v>
    <v>       0.00018671       0.33345009       0.24991613 </v>
    <v>       0.05552495       0.49994988       0.24991072 </v>
    <v>       0.22181073       0.33381109       0.25060153 </v>
    <v>       0.49919013       0.50173544       0.23782939 </v>
    <v>       0.33348986       0.33398883       0.24883427 </v>
    <v>       0.38952180       0.49980034       0.24301276 </v>
    <v>       0.55606493       0.33161682       0.23785434 </v>
    <v>       0.83369110       0.49942492       0.25056671 </v>
    <v>       0.66610458       0.33351941       0.24299900 </v>
    <v>       0.72194035       0.49927693       0.24862490 </v>
    <v>       0.88923146       0.33375884       0.25009150 </v>
    <v>       0.16599190       0.83415079       0.25013201 </v>
    <v>       0.00019694       0.66656987       0.24997923 </v>
    <v>       0.05518850       0.83395355       0.24993654 </v>
    <v>       0.22155015       0.66696497       0.25061912 </v>
    <v>       0.49985125       0.83164660       0.25019702 </v>
    <v>       0.33360604       0.66655247       0.24940938 </v>
    <v>       0.38792041       0.83431339       0.25008715 </v>
    <v>       0.55531634       0.66413800       0.24299893 </v>
    <v>       0.83372129       0.83316342       0.25018408 </v>
    <v>       0.66631248       0.66662089       0.24866224 </v>
    <v>       0.72236922       0.83282161       0.25068633 </v>
    <v>       0.88908094       0.66698776       0.25018579 </v>
    <v>       0.53099060       0.42010568       0.40423826 </v>
   </varray>
  </structure>
  <varray name="forces" >
   <v>       0.12570353       0.39961152       0.05223648 </v>
   <v>      -0.17262025       0.34510163       0.00182240 </v>
   <v>      -0.00949214      -0.05380431      -0.00313077 </v>
   <v>       0.25260296       0.13480038       0.08319895 </v>
   <v>      -0.06204331      -1.43529387       0.33841114 </v>
   <v>      -0.12694798       0.26093910       0.02002892 </v>
   <v>      -0.31187199       0.36363775      -0.28834005 </v>
   <v>      -0.02110110      -0.75019034      -0.38445445 </v>
   <v>      -0.22870287       0.14730983      -0.05277759 </v>
   <v>      -0.66975083       0.57882838       0.01808090 </v>
   <v>       0.37718124      -0.13346328      -0.30272362 </v>
   <v>      -0.28593802       0.28057357       0.06591709 </v>
   <v>       0.09228876       0.35540398       0.05786512 </v>
   <v>       0.02869392      -0.03424368       0.00467940 </v>
   <v>      -0.04861078       0.02067061       0.00220915 </v>
   <v>       0.27514449      -0.35242917      -0.03724471 </v>
   <v>       0.74448969      -1.18712435      -0.14867258 </v>
   <v>      -0.08458173      -0.32623481      -0.31627734 </v>
   <v>      -0.87442665       0.40473518       0.24557946 </v>
   <v>      -0.53299850       1.22780420      -0.14167457 </v>
   <v>      -0.25926155       0.31936585      -0.05336756 </v>
   <v>       0.69958736      -0.41973800       0.17938988 </v>
   <v>       0.13692955       0.31833862      -0.29192821 </v>
   <v>      -0.12278125      -0.36146586       0.05842864 </v>
   <v>       0.31963047      -0.36960606       0.06866727 </v>
   <v>       0.02667107       0.09808000      -0.00440496 </v>
   <v>       0.10121541      -0.39517380      -0.00191028 </v>
   <v>       0.25998493      -0.11391931      -0.05700740 </v>
   <v>       0.07994448       0.78630144      -0.37731251 </v>
   <v>      -0.40598571       0.11298611      -0.31402548 </v>
   <v>       0.64456677      -0.60361166       0.02149395 </v>
   <v>      -0.07863878       1.32561312       0.31889833 </v>
   <v>      -0.11329040      -0.11824100       0.07777304 </v>
   <v>       0.37946962      -0.31379738      -0.30587994 </v>
   <v>       0.02297034      -0.21202244       0.00987887 </v>
   <v>      -0.15553578      -0.30699726       0.03957775 </v>
   <v>      -0.00249501       0.00725533       1.41699526 </v>
  </varray>
  <varray name="stress" >
   <v>      -1.97526447      -1.71745317      -0.01234829 </v>
   <v>      -1.71745316      -1.22870947       0.01562929 </v>
   <v>      -0.01234829       0.01562930       3.66879182 </v>
  </varray>
  <energy>
   <i name="e_fr_energy">   -331.17548871 </i>
   <i name="e_wo_entrp">   -331.16823011 </i>
   <i name="e_0_energy">     -0.01451720 </i>
  </energy>
  <time name="totalsc">    8.54    8.74</time>
 </calculation>
 <calculation>
  <scstep>
   <time name="dav">    0.84    0.84</time>
   <time name="total">    0.94    0.94</time>
   <energy>
    <i name="alphaZ">     96.04795369 </i>
    <i name="ewald">  15237.69415681 </i>
    <i name="hartreedc"> -21319.44467107 </i>
    <i name="XCdc">    550.98498389 </i>
    <i name="pawpsdc">  16435.27124538 </i>
    <i name="pawaedc"> -16637.78565738 </i>
    <i name="eentropy">     -0.01115271 </i>
    <i name="bandstr">  -1740.21646492 </i>
    <i name="atom">   7046.17475994 </i>
    <i name="e_fr_energy">   -331.28484637 </i>
    <i name="e_wo_entrp">   -331.27369366 </i>
    <i name="e_0_energy">   -331.27927002 </i>
   </energy>
  </scstep>
  <scstep>
   <time name="diag">    0.20    0.20</time>
   <time name="diis">    0.38    0.38</time>
   <time name="orth">    0.05    0.05</time>
   <time name="total">    0.70    0.71</time>
   <energy>
    <i name="e_fr_energy">   -331.40171240 </i>
    <i name="e_wo_entrp">   -331.38925684 </i>
    <i name="e_0_energy">   -331.39548462 </i>
   </energy>
  </scstep>
  <scstep>
   <time name="diag">    0.20    0.20</time>
   <time name="diis">    0.40    0.40</time>
   <time name="orth">    0.05    0.05</time>
   <time name="total">    0.72    0.72</time>
   <energy>
    <i name="e_fr_energy">   -331.39777557 </i>
    <i name="e_wo_entrp">   -331.38516105 </i>
    <i name="e_0_energy">   -331.39146831 </i>
   </energy>
  </scstep>
  <scstep>
   <time name="diag">    0.20    0.20</time>
   <time name="diis">    0.38    0.38</time>
   <time name="orth">    0.05    0.05</time>
   <time name="total">    0.72    0.72</time>
   <energy>
    <i name="e_fr_energy">   -331.39567768 </i>
    <i name="e_wo_entrp">   -331.38285635 </i>
    <i name="e_0_energy">   -331.38926701 </i>
   </energy>
  </scstep>
  <scstep>
   <time name="diag">    0.20    0.20</time>
   <time name="diis">    0.39    0.39</time>
   <time name="orth">    0.05    0.05</time>
   <time name="total">    0.71    0.72</time>
   <energy>
    <i name="e_fr_energy">   -331.39549447 </i>
    <i name="e_wo_entrp">   -331.38268239 </i>
    <i name="e_0_energy">   -331.38908843 </i>
   </energy>
  </scstep>
  <scstep>
   <time name="diag">    0.30    0.30</time>
   <time name="diis">    0.40    0.40</time>
   <time name="orth">    0.05    0.05</time>
   <time name="total">    0.82    0.83</time>
   <energy>
    <i name="e_fr_energy">   -331.39544972 </i>
    <i name="e_wo_entrp">   -331.38263804 </i>
    <i name="e_0_energy">   -331.38904388 </i>
   </energy>
  </scstep>
  <scstep>
   <time name="diag">    0.20    0.20</time>
   <time name="diis">    0.38    0.38</time>
   <time name="orth">    0.05    0.05</time>
   <time name="total">    0.70    0.70</time>
   <energy>
    <i name="e_fr_energy">   -331.39543731 </i>
    <i name="e_wo_entrp">   -331.38262244 </i>
    <i name="e_0_energy">   -331.38902988 </i>
   </energy>
  </scstep>
  <scstep>
   <time name="diag">    0.20    0.20</time>
   <time name="diis">    0.36    0.36</time>
   <time name="orth">    0.05    0.05</time>
   <time name="total">    0.69    0.69</time>
   <energy>
    <i name="e_fr_energy">   -331.39544687 </i>
    <i name="e_wo_entrp">   -331.38263868 </i>
    <i name="e_0_energy">   -331.38904278 </i>
   </energy>
  </scstep>
  <scstep>
   <time name="diag">    0.30    0.30</time>
   <time name="diis">    0.31    0.31</time>
   <time name="orth">    0.05    0.05</time>
   <time name="total">    0.74    0.74</time>
   <energy>
    <i name="e_fr_energy">   -331.39548058 </i>
    <i name="e_wo_entrp">   -331.38266943 </i>
    <i name="e_0_energy">   -331.38907500 </i>
   </energy>
  </scstep>
  <scstep>
   <time name="diag">    0.20    0.20</time>
   <time name="diis">    0.27    0.27</time>
   <time name="orth">    0.05    0.05</time>
   <time name="total">    0.59    0.60</time>
   <energy>
    <i name="e_fr_energy">   -331.39550964 </i>
    <i name="e_wo_entrp">   -331.38269614 </i>
    <i name="e_0_energy">   -331.38910289 </i>
   </energy>
  </scstep>
  <scstep>
   <time name="diag">    0.20    0.20</time>
   <time name="diis">    0.25    0.25</time>
   <time name="orth">    0.05    0.05</time>
   <time name="total">    0.57    0.57</time>
   <energy>
    <i name="e_fr_energy">   -331.39553696 </i>
    <i name="e_wo_entrp">   -331.38272349 </i>
    <i name="e_0_energy">   -331.38913023 </i>
   </energy>
  </scstep>
  <scstep>
   <time name="diag">    0.20    0.20</time>
   <time name="diis">    0.24    0.24</time>
   <time name="orth">    0.05    0.05</time>
   <time name="total">    0.57    0.57</time>
   <energy>
    <i name="e_fr_energy">   -331.39555862 </i>
    <i name="e_wo_entrp">   -331.38274562 </i>
    <i name="e_0_energy">   -331.38915212 </i>
   </energy>
  </scstep>
  <scstep>
   <time name="diag">    0.20    0.20</time>
   <time name="diis">    0.22    0.22</time>
   <time name="orth">    0.05    0.05</time>
   <time name="total">    0.54    0.54</time>
   <energy>
    <i name="e_fr_energy">   -331.39557117 </i>
    <i name="e_wo_entrp">   -331.38275811 </i>
    <i name="e_0_energy">   -331.38916464 </i>
   </energy>
  </scstep>
  <scstep>
   <time name="diag">    0.20    0.20</time>
   <time name="diis">    0.21    0.21</time>
   <time name="orth">    0.05    0.05</time>
   <time name="total">    0.53    0.53</time>
   <energy>
    <i name="e_fr_energy">   -331.39557600 </i>
    <i name="e_wo_entrp">   -331.38276285 </i>
    <i name="e_0_energy">   -331.38916943 </i>
   </energy>
  </scstep>
  <scstep>
   <time name="diag">    0.22    0.22</time>
   <time name="diis">    0.20    0.20</time>
   <time name="orth">    0.05    0.05</time>
   <time name="total">    0.54    0.54</time>
   <energy>
    <i name="e_fr_energy">   -331.39557810 </i>
    <i name="e_wo_entrp">   -331.38276501 </i>
    <i name="e_0_energy">   -331.38917155 </i>
   </energy>
  </scstep>
  <scstep>
   <time name="diag">    0.20    0.20</time>
   <time name="diis">    0.19    0.19</time>
   <time name="orth">    0.05    0.05</time>
   <time name="total">    0.48    0.48</time>
   <energy>
    <i name="alphaZ">     96.04795369 </i>
    <i name="ewald">  15237.69415681 </i>
    <i name="hartreedc"> -21324.91172770 </i>
    <i name="XCdc">    551.05629523 </i>
    <i name="pawpsdc">  16430.67052696 </i>
    <i name="pawaedc"> -16633.08094101 </i>
    <i name="eentropy">     -0.01281311 </i>
    <i name="bandstr">  -1735.03378969 </i>
    <i name="atom">   7046.17475994 </i>
    <i name="e_fr_energy">   -331.39557887 </i>
    <i name="e_wo_entrp">   -331.38276576 </i>
    <i name="e_0_energy">   -331.38917231 </i>
   </energy>
  </scstep>
  <structure>
   <crystal>
    <varray name="basis" >
     <v>      12.84736808       0.00217754       0.00552057 </v>
     <v>       0.00126543       7.39848340       0.00142770 </v>
     <v>       0.00655687       0.00294128      14.88698254 </v>
    </varray>
    <i name="volume">   1415.02280149 </i>
    <varray name="rec_basis" >
     <v>       0.07783697      -0.00001331      -0.00003428 </v>
     <v>      -0.00002290       0.13516285      -0.00002669 </v>
     <v>      -0.00002886      -0.00001296       0.06717280 </v>
    </varray>
   </crystal>
   <varray name="positions" >
    <v>       0.16645195       0.16718102       0.25034720 </v>
    <v>       0.00016655       0.00019096       0.24991252 </v>
    <v>       0.05545520       0.16636094       0.24997021 </v>
    <v>       0.22194455       0.00025983       0.25043537 </v>
    <v>       0.50039535       0.16607521       0.24227918 </v>
    <v>       0.33319496       0.00167236       0.25095673 </v>
    <v>       0.38845153       0.16861558       0.24783424 </v>
    <v>       0.55503678      -0.00068535       0.24942318 </v>
    <v>       0.83284612       0.16718897       0.25067282 </v>
    <v>       0.66673049       0.00112756       0.25017524 </v>
    <v>       0.72232155       0.16757399       0.24841930 </v>
    <v>       0.88911042      -0.00035642       0.25031771 </v>
    <v>       0.16626036       0.50037306       0.25023726 </v>
    <v>       0.00031724       0.33372464       0.24989796 </v>
    <v>       0.05540191       0.49960908       0.24988295 </v>
    <v>       0.22236189       0.33337099       0.25069039 </v>
    <v>       0.49951172       0.50094645       0.23755216 </v>
    <v>       0.33380023       0.33269310       0.24783443 </v>
    <v>       0.38828646       0.50085993       0.24195128 </v>
    <v>       0.55604285       0.33251493       0.23758503 </v>
    <v>       0.83308787       0.49985793       0.25060968 </v>
    <v>       0.66715294       0.33242581       0.24185550 </v>
    <v>       0.72181022       0.50050751       0.24761381 </v>
    <v>       0.88928512       0.33294626       0.25024756 </v>
    <v>       0.16630214       0.83355881       0.25031641 </v>
    <v>       0.00008416       0.66692921       0.24996620 </v>
    <v>       0.05520614       0.83302804       0.24991158 </v>
    <v>       0.22267116       0.66618515       0.25068058 </v>
    <v>       0.50063857       0.83407359       0.24938272 </v>
    <v>       0.33320831       0.66586217       0.24846549 </v>
    <v>       0.38870324       0.83194254       0.25018874 </v>
    <v>       0.55507440       0.66719330       0.24211460 </v>
    <v>       0.83365760       0.83288152       0.25039694 </v>
    <v>       0.66706523       0.66492601       0.24765953 </v>
    <v>       0.72228899       0.83144989       0.25090376 </v>
    <v>       0.88903925       0.66600703       0.25033292 </v>
    <v>       0.53100665       0.42020840       0.41394883 </v>
   </varray>
  </structure>
  <varray name="forces" >
   <v>       0.28316327      -0.02247003       0.04128018 </v>
   <v>      -0.15208719      -0.00517810       0.02337805 </v>
   <v>      -0.11103172       0.21055027       0.01028610 </v>
   <v>       0.03112674       0.09984567       0.07915927 </v>
   <v>      -0.25510220       0.24198233       0.35586476 </v>
   <v>       0.10186632      -0.63053533      -0.04473355 </v>
   <v>       0.53750103      -0.86196949      -0.22122983 </v>
   <v>       0.65526301       0.64097155      -0.33687269 </v>
   <v>       0.80229546      -0.22584311      -0.10640452 </v>
   <v>      -0.03076214      -0.67892258      -0.09074919 </v>
   <v>      -0.26490275      -0.40869299      -0.15176409 </v>
   <v>      -0.31094619       0.28367630       0.05953126 </v>
   <v>       0.42029878      -0.10783417       0.03781047 </v>
   <v>      -0.13841109      -0.33681333       0.03111429 </v>
   <v>       0.09400527       0.36014546       0.03516578 </v>
   <v>      -0.17678959      -0.07671152      -0.10342210 </v>
   <v>       0.11423370      -0.09304807      -0.06707100 </v>
   <v>      -0.49418283       0.77736902      -0.26555874 </v>
   <v>       0.29830464      -0.48482627       0.27633419 </v>
   <v>      -0.24587645       0.00296248      -0.06723024 </v>
   <v>       0.25494517       0.02809147      -0.10583042 </v>
   <v>      -0.16932666       0.47103568       0.24356570 </v>
   <v>       0.40716978      -0.70782615      -0.25244978 </v>
   <v>      -0.42096839       0.06766161       0.03299094 </v>
   <v>       0.37767940      -0.30249458       0.06800865 </v>
   <v>       0.07468336      -0.26017430       0.01305141 </v>
   <v>       0.14689574       0.03484347       0.02204593 </v>
   <v>      -0.80990329       0.27761271      -0.09520359 </v>
   <v>      -0.74408040      -0.68758903      -0.33462147 </v>
   <v>       0.22075442       0.36691925      -0.16297624 </v>
   <v>       0.11738584       0.78093456      -0.08855471 </v>
   <v>       0.34030217      -0.10869825       0.35839242 </v>
   <v>      -0.11912190      -0.13153248       0.08278347 </v>
   <v>      -0.50642039       0.73242497      -0.21278927 </v>
   <v>      -0.07074105       0.65942049      -0.06325946 </v>
   <v>      -0.24832225       0.08411496       0.03141004 </v>
   <v>      -0.00889763       0.01059751       0.96854799 </v>
  </varray>
  <varray name="stress" >
   <v>      -2.33033689      -1.01087180      -0.00348529 </v>
   <v>      -1.01087179      -1.02424674       0.04269116 </v>
   <v>      -0.00348529       0.04269118       2.60326217 </v>
  </varray>
  <energy>
   <i name="e_fr_energy">   -331.39557887 </i>
   <i name="e_wo_entrp">   -331.38917231 </i>
   <i name="e_0_energy">     -0.01281311 </i>
  </energy>
  <time name="totalsc">   11.32   11.37</time>
 </calculation>
 <calculation>
  <scstep>
   <time name="dav">    1.02    1.02</time>
   <time name="total">    1.19    1.19</time>
   <energy>
    <i name="alphaZ">     96.04795369 </i>
    <i name="ewald">  15246.59301617 </i>
    <i name="hartreedc"> -21333.78590206 </i>
    <i name="XCdc">    551.06400820 </i>
    <i name="pawpsdc">  16430.66973457 </i>
    <i name="pawaedc"> -16633.08027265 </i>
    <i name="eentropy">     -0.01297277 </i>
    <i name="bandstr">  -1735.06659685 </i>
    <i name="atom">   7046.17475994 </i>
    <i name="e_fr_energy">   -331.39627177 </i>
    <i name="e_wo_entrp">   -331.38329900 </i>
    <i name="e_0_energy">   -331.38978538 </i>
   </energy>
  </scstep>
  <scstep>
   <time name="diag">    0.20    0.20</time>
   <time name="diis">    0.38    0.38</time>
   <time name="orth">    0.05    0.05</time>
   <time name="total">    0.70    0.70</time>
   <energy>
    <i name="e_fr_energy">   -331.39638387 </i>
    <i name="e_wo_entrp">   -331.38339477 </i>
    <i name="e_0_energy">   -331.38988932 </i>
   </energy>
  </scstep>
  <scstep>
   <time name="diag">    0.20    0.20</time>
   <time name="diis">    0.40    0.40</time>
   <time name="orth">    0.05    0.05</time>
   <time name="total">    0.72    0.72</time>
   <energy>
    <i name="e_fr_energy">   -331.39636618 </i>
    <i name="e_wo_entrp">   -331.38338714 </i>
    <i name="e_0_energy">   -331.38987666 </i>
   </energy>
  </scstep>
  <scstep>
   <time name="diag">    0.20    0.20</time>
   <time name="diis">    0.38    0.38</time>
   <time name="orth">    0.05    0.05</time>
   <time name="total">    0.70    0.70</time>
   <energy>
    <i name="e_fr_energy">   -331.39636229 </i>
    <i name="e_wo_entrp">   -331.38339101 </i>
    <i name="e_0_energy">   -331.38987665 </i>
   </energy>
  </scstep>
  <scstep>
   <time name="diag">    0.20    0.20</time>
   <time name="diis">    0.26    0.26</time>
   <time name="orth">    0.05    0.05</time>
   <time name="total">    0.55    0.55</time>
   <energy>
    <i name="alphaZ">     96.04795369 </i>
    <i name="ewald">  15246.59301617 </i>
    <i name="hartreedc"> -21333.58072981 </i>
    <i name="XCdc">    551.06033406 </i>
    <i name="pawpsdc">  16430.33237872 </i>
    <i name="pawaedc"> -16632.74837435 </i>
    <i name="eentropy">     -0.01297103 </i>
    <i name="bandstr">  -1735.26272901 </i>
    <i name="atom">   7046.17475994 </i>
    <i name="e_fr_energy">   -331.39636164 </i>
    <i name="e_wo_entrp">   -331.38339061 </i>
    <i name="e_0_energy">   -331.38987612 </i>
   </energy>
  </scstep>
  <structure>
   <crystal>
    <varray name="basis" >
     <v>      12.84731173       0.00272476       0.00549717 </v>
     <v>       0.00158054       7.39855808       0.00142108 </v>
     <v>       0.00652989       0.00292829      14.88689778 </v>
    </varray>
    <i name="volume">   1415.02280149 </i>
    <varray name="rec_basis" >
     <v>       0.07783731      -0.00001662      -0.00003414 </v>
     <v>      -0.00002865       0.13516148      -0.00002657 </v>
     <v>      -0.00002874      -0.00001290       0.06717318 </v>
    </varray>
   </crystal>
   <varray name="positions" >
    <v>       0.16645314       0.16711990       0.25033804 </v>
    <v>       0.00017527       0.00015102       0.24991374 </v>
    <v>       0.05544914       0.16637198       0.24997097 </v>
    <v>       0.22192925       0.00024324       0.25042225 </v>
    <v>       0.50039105       0.16625710       0.24232555 </v>
    <v>       0.33319884       0.00159229       0.25094312 </v>
    <v>       0.38848868       0.16850385       0.24788741 </v>
    <v>       0.55507387      -0.00056097       0.24946899 </v>
    <v>       0.83290621       0.16714664       0.25066919 </v>
    <v>       0.66678223       0.00100646       0.25017005 </v>
    <v>       0.72229933       0.16753794       0.24847126 </v>
    <v>       0.88912771      -0.00037781       0.25030735 </v>
    <v>       0.16626681       0.50032853       0.25022869 </v>
    <v>       0.00030995       0.33370931       0.24989898 </v>
    <v>       0.05540879       0.49962811       0.24988450 </v>
    <v>       0.22233116       0.33339551       0.25068544 </v>
    <v>       0.49949380       0.50099045       0.23756763 </v>
    <v>       0.33378295       0.33276538       0.24789020 </v>
    <v>       0.38835535       0.50080090       0.24201050 </v>
    <v>       0.55604406       0.33246482       0.23760006 </v>
    <v>       0.83312151       0.49983382       0.25060729 </v>
    <v>       0.66709448       0.33248676       0.24191929 </v>
    <v>       0.72181744       0.50043885       0.24767021 </v>
    <v>       0.88928215       0.33299160       0.25023885 </v>
    <v>       0.16628484       0.83359182       0.25030612 </v>
    <v>       0.00009044       0.66690917       0.24996693 </v>
    <v>       0.05520518       0.83307969       0.24991297 </v>
    <v>       0.22260864       0.66622858       0.25067715 </v>
    <v>       0.50059459       0.83393810       0.24942815 </v>
    <v>       0.33323051       0.66590071       0.24851814 </v>
    <v>       0.38865962       0.83207478       0.25018307 </v>
    <v>       0.55508782       0.66702282       0.24216393 </v>
    <v>       0.83366116       0.83289726       0.25038506 </v>
    <v>       0.66702327       0.66502053       0.24771547 </v>
    <v>       0.72229350       0.83152644       0.25089163 </v>
    <v>       0.88904160       0.66606176       0.25032471 </v>
    <v>       0.53100577       0.42020269       0.41340711 </v>
   </varray>
  </structure>
  <varray name="forces" >
   <v>       0.27522068      -0.00009359       0.04131006 </v>
   <v>      -0.15201961       0.01266131       0.02202469 </v>
   <v>      -0.10678155       0.19626916       0.00941526 </v>
   <v>       0.04206560       0.10065026       0.07818210 </v>
   <v>      -0.23820852       0.15406593       0.35830146 </v>
   <v>       0.09179040      -0.58693980      -0.04177762 </v>
   <v>       0.48699115      -0.78633215      -0.22323141 </v>
   <v>       0.61265696       0.56092375      -0.34170507 </v>
   <v>       0.74722723      -0.20661115      -0.10449685 </v>
   <v>      -0.06741850      -0.61577562      -0.08437920 </v>
   <v>      -0.22908888      -0.39366638      -0.15743378 </v>
   <v>      -0.31029377       0.28695581       0.05999724 </v>
   <v>       0.39819605      -0.08148107       0.03608207 </v>
   <v>      -0.12925519      -0.31966872       0.02958914 </v>
   <v>       0.08598856       0.34141959       0.03350387 </v>
   <v>      -0.14980734      -0.09116999      -0.10238057 </v>
   <v>       0.15169391      -0.15782047      -0.07248263 </v>
   <v>      -0.47186820       0.70745063      -0.26922083 </v>
   <v>       0.23100951      -0.43440906       0.28071084 </v>
   <v>      -0.26354968       0.06756232      -0.06955268 </v>
   <v>       0.22904826       0.04850134      -0.10525367 </v>
   <v>      -0.12353917       0.42283009       0.24338755 </v>
   <v>       0.39193490      -0.64965355      -0.25157518 </v>
   <v>      -0.40190019       0.04544334       0.03693806 </v>
   <v>       0.37380899      -0.30534766       0.06765594 </v>
   <v>       0.07350303      -0.23965169       0.01233254 </v>
   <v>       0.14246196       0.01287397       0.02064787 </v>
   <v>      -0.75111250       0.25774286      -0.09313258 </v>
   <v>      -0.69560513      -0.60114242      -0.33562283 </v>
   <v>       0.18692696       0.35021531      -0.17251561 </v>
   <v>       0.14339626       0.70460509      -0.08402797 </v>
   <v>       0.32093256      -0.02967426       0.35347924 </v>
   <v>      -0.11812134      -0.13056140       0.08165801 </v>
   <v>      -0.45636800       0.67039481      -0.21694557 </v>
   <v>      -0.06813318       0.61654813      -0.06027990 </v>
   <v>      -0.24358728       0.06314442       0.03145274 </v>
   <v>      -0.00819494       0.00974087       0.98934529 </v>
  </varray>
  <varray name="stress" >
   <v>      -2.31004533      -1.05542620      -0.00928417 </v>
   <v>      -1.05542619      -1.08444009       0.03587093 </v>
   <v>      -0.00928419       0.03587091       2.63989110 </v>
  </varray>
  <energy>
   <i name="e_fr_energy">   -331.39636164 </i>
   <i name="e_wo_entrp">   -331.38987612 </i>
   <i name="e_0_energy">     -0.01297103 </i>
  </energy>
  <time name="totalsc">    4.62    4.64</time>
 </calculation>
 <calculation>
  <scstep>
   <time name="dav">    0.84    0.84</time>
   <time name="total">    0.91    0.92</time>
   <energy>
    <i name="alphaZ">     96.04795369 </i>
    <i name="ewald">  15193.67125540 </i>
    <i name="hartreedc"> -21271.01247412 </i>
    <i name="XCdc">    550.97293461 </i>
    <i name="pawpsdc">  16430.31150493 </i>
    <i name="pawaedc"> -16632.72721855 </i>
    <i name="eentropy">     -0.01213322 </i>
    <i name="bandstr">  -1744.89091801 </i>
    <i name="atom">   7046.17475994 </i>
    <i name="e_fr_energy">   -331.46433532 </i>
    <i name="e_wo_entrp">   -331.45220211 </i>
    <i name="e_0_energy">   -331.45826871 </i>
   </energy>
  </scstep>
  <scstep>
   <time name="diag">    0.20    0.20</time>
   <time name="diis">    0.38    0.38</time>
   <time name="orth">    0.05    0.05</time>
   <time name="total">    0.70    0.70</time>
   <energy>
    <i name="e_fr_energy">   -331.54202310 </i>
    <i name="e_wo_entrp">   -331.52966456 </i>
    <i name="e_0_energy">   -331.53584383 </i>
   </energy>
  </scstep>
  <scstep>
   <time name="diag">    0.20    0.20</time>
   <time name="diis">    0.40    0.40</time>
   <time name="orth">    0.05    0.05</time>
   <time name="total">    0.72    0.72</time>
   <energy>
    <i name="e_fr_energy">   -331.53634777 </i>
    <i name="e_wo_entrp">   -331.52393138 </i>
    <i name="e_0_energy">   -331.53013957 </i>
   </energy>
  </scstep>
  <scstep>
   <time name="diag">    0.20    0.20</time>
   <time name="diis">    0.45    0.45</time>
   <time name="orth">    0.05    0.05</time>
   <time name="total">    0.77    0.77</time>
   <energy>
    <i name="e_fr_energy">   -331.53344420 </i>
    <i name="e_wo_entrp">   -331.52098881 </i>
    <i name="e_0_energy">   -331.52721650 </i>
   </energy>
  </scstep>
  <scstep>
   <time name="diag">    0.20    0.20</time>
   <time name="diis">    0.38    0.38</time>
   <time name="orth">    0.05    0.05</time>
   <time name="total">    0.70    0.70</time>
   <energy>
    <i name="e_fr_energy">   -331.53325752 </i>
    <i name="e_wo_entrp">   -331.52080271 </i>
    <i name="e_0_energy">   -331.52703011 </i>
   </energy>
  </scstep>
  <scstep>
   <time name="diag">    0.20    0.20</time>
   <time name="diis">    0.38    0.38</time>
   <time name="orth">    0.05    0.05</time>
   <time name="total">    0.70    0.71</time>
   <energy>
    <i name="e_fr_energy">   -331.53321641 </i>
    <i name="e_wo_entrp">   -331.52076487 </i>
    <i name="e_0_energy">   -331.52699064 </i>
   </energy>
  </scstep>
  <scstep>
   <time name="diag">    0.20    0.20</time>
   <time name="diis">    0.43    0.43</time>
   <time name="orth">    0.06    0.06</time>
   <time name="total">    0.77    0.77</time>
   <energy>
    <i name="e_fr_energy">   -331.53323436 </i>
    <i name="e_wo_entrp">   -331.52078041 </i>
    <i name="e_0_energy">   -331.52700739 </i>
   </energy>
  </scstep>
  <scstep>
   <time name="diag">    0.20    0.20</time>
   <time name="diis">    0.37    0.37</time>
   <time name="orth">    0.05    0.05</time>
   <time name="total">    0.70    0.70</time>
   <energy>
    <i name="e_fr_energy">   -331.53326976 </i>
    <i name="e_wo_entrp">   -331.52081632 </i>
    <i name="e_0_energy">   -331.52704304 </i>
   </energy>
  </scstep>
  <scstep>
   <time name="diag">    0.22    0.22</time>
   <time name="diis">    0.32    0.32</time>
   <time name="orth">    0.05    0.05</time>
   <time name="total">    0.67    0.67</time>
   <energy>
    <i name="e_fr_energy">   -331.53332282 </i>
    <i name="e_wo_entrp">   -331.52086724 </i>
    <i name="e_0_energy">   -331.52709503 </i>
   </energy>
  </scstep>
  <scstep>
   <time name="diag">    0.20    0.20</time>
   <time name="diis">    0.28    0.28</time>
   <time name="orth">    0.05    0.05</time>
   <time name="total">    0.61    0.61</time>
   <energy>
    <i name="e_fr_energy">   -331.53335117 </i>
    <i name="e_wo_entrp">   -331.52089550 </i>
    <i name="e_0_energy">   -331.52712333 </i>
   </energy>
  </scstep>
  <scstep>
   <time name="diag">    0.20    0.20</time>
   <time name="diis">    0.25    0.25</time>
   <time name="orth">    0.05    0.05</time>
   <time name="total">    0.57    0.58</time>
   <energy>
    <i name="e_fr_energy">   -331.53338371 </i>
    <i name="e_wo_entrp">   -331.52092810 </i>
    <i name="e_0_energy">   -331.52715590 </i>
   </energy>
  </scstep>
  <scstep>
   <time name="diag">    0.20    0.20</time>
   <time name="diis">    0.25    0.24</time>
   <time name="orth">    0.05    0.05</time>
   <time name="total">    0.57    0.57</time>
   <energy>
    <i name="e_fr_energy">   -331.53340934 </i>
    <i name="e_wo_entrp">   -331.52095376 </i>
    <i name="e_0_energy">   -331.52718155 </i>
   </energy>
  </scstep>
  <scstep>
   <time name="diag">    0.20    0.20</time>
   <time name="diis">    0.23    0.23</time>
   <time name="orth">    0.06    0.06</time>
   <time name="total">    0.57    0.57</time>
   <energy>
    <i name="e_fr_energy">   -331.53342804 </i>
    <i name="e_wo_entrp">   -331.52097239 </i>
    <i name="e_0_energy">   -331.52720022 </i>
   </energy>
  </scstep>
  <scstep>
   <time name="diag">    0.20    0.20</time>
   <time name="diis">    0.22    0.22</time>
   <time name="orth">    0.05    0.05</time>
   <time name="total">    0.54    0.55</time>
   <energy>
    <i name="e_fr_energy">   -331.53343508 </i>
    <i name="e_wo_entrp">   -331.52097951 </i>
    <i name="e_0_energy">   -331.52720729 </i>
   </energy>
  </scstep>
  <scstep>
   <time name="diag">    0.20    0.20</time>
   <time name="diis">    0.19    0.19</time>
   <time name="orth">    0.05    0.05</time>
   <time name="total">    0.52    0.52</time>
   <energy>
    <i name="e_fr_energy">   -331.53343666 </i>
    <i name="e_wo_entrp">   -331.52098108 </i>
    <i name="e_0_energy">   -331.52720887 </i>
   </energy>
  </scstep>
  <scstep>
   <time name="diag">    0.20    0.20</time>
   <time name="diis">    0.23    0.23</time>
   <time name="orth">    0.05    0.05</time>
   <time name="total">    0.52    0.52</time>
   <energy>
    <i name="alphaZ">     96.04795369 </i>
    <i name="ewald">  15193.67125540 </i>
    <i name="hartreedc"> -21284.62457376 </i>
    <i name="XCdc">    551.28623872 </i>
    <i name="pawpsdc">  16490.20842707 </i>
    <i name="pawaedc"> -16692.58588193 </i>
    <i name="eentropy">     -0.01245556 </i>
    <i name="bandstr">  -1731.69916095 </i>
    <i name="atom">   7046.17475994 </i>
    <i name="e_fr_energy">   -331.53343738 </i>
    <i name="e_wo_entrp">   -331.52098182 </i>
    <i name="e_0_energy">   -331.52720960 </i>
   </energy>
  </scstep>
  <structure>
   <crystal>
    <varray name="basis" >
     <v>      12.83240472      -0.01177609       0.00571448 </v>
     <v>      -0.00677122       7.39404608       0.00165858 </v>
     <v>       0.00675943       0.00339189      14.91329854 </v>
    </varray>
    <i name="volume">   1415.02280149 </i>
    <varray name="rec_basis" >
     <v>       0.07792780       0.00007137      -0.00003534 </v>
     <v>       0.00012412       0.13524407      -0.00003082 </v>
     <v>      -0.00002987      -0.00001507       0.06705426 </v>
    </varray>
   </crystal>
   <varray name="positions" >
    <v>       0.16696801       0.16784600       0.25051529 </v>
    <v>      -0.00022066       0.00066827       0.24993593 </v>
    <v>       0.05531576       0.16689598       0.24997761 </v>
    <v>       0.22219197       0.00077643       0.25070789 </v>
    <v>       0.49998390       0.16460901       0.24236890 </v>
    <v>       0.33332943       0.00058464       0.25103573 </v>
    <v>       0.38898381       0.16720675       0.24688475 </v>
    <v>       0.55581086      -0.00016728       0.24835676 </v>
    <v>       0.83362857       0.16695974       0.25053850 </v>
    <v>       0.66603786       0.00039061       0.25009204 </v>
    <v>       0.72212343       0.16665257       0.24759256 </v>
    <v>       0.88832535       0.00083466       0.25053018 </v>
    <v>       0.16695575       0.50058556       0.25039014 </v>
    <v>       0.00014820       0.33282442       0.24993621 </v>
    <v>       0.05549224       0.50054166       0.24992150 </v>
    <v>       0.22240870       0.33279980       0.25057464 </v>
    <v>       0.49999865       0.49994036       0.23726343 </v>
    <v>       0.33308120       0.33426839       0.24678050 </v>
    <v>       0.38798040       0.50005222       0.24177223 </v>
    <v>       0.55552300       0.33328641       0.23730621 </v>
    <v>       0.83316196       0.50028241       0.25046098 </v>
    <v>       0.66755164       0.33317369       0.24156465 </v>
    <v>       0.72248550       0.49908616       0.24658214 </v>
    <v>       0.88854477       0.33260454       0.25040392 </v>
    <v>       0.16720919       0.83217963       0.25054050 </v>
    <v>       0.00015715       0.66634733       0.24997877 </v>
    <v>       0.05549051       0.83250858       0.24993057 </v>
    <v>       0.22190783       0.66657323       0.25056382 </v>
    <v>       0.49978063       0.83354266       0.24833188 </v>
    <v>       0.33332593       0.66661162       0.24760566 </v>
    <v>       0.38945365       0.83285485       0.25011070 </v>
    <v>       0.55554495       0.66895003       0.24216366 </v>
    <v>       0.83339173       0.83227434       0.25066185 </v>
    <v>       0.66664459       0.66613534       0.24669058 </v>
    <v>       0.72210872       0.83267479       0.25093568 </v>
    <v>       0.88854531       0.66562206       0.25047464 </v>
    <v>       0.53099963       0.42030253       0.42148900 </v>
   </varray>
  </structure>
  <varray name="forces" >
   <v>      -0.13328715      -0.43922684       0.01456862 </v>
   <v>       0.02728229      -0.28829227       0.05066941 </v>
   <v>       0.08387313      -0.03987149       0.03434485 </v>
   <v>       0.05997114      -0.24157743       0.07103028 </v>
   <v>       0.27136243       0.92504619       0.14318262 </v>
   <v>       0.14627293      -0.06538588      -0.10075975 </v>
   <v>      -0.27928382      -0.14100464      -0.06654323 </v>
   <v>      -0.31603601       0.01875246      -0.17915041 </v>
   <v>      -0.36106438      -0.07675728      -0.13377423 </v>
   <v>       0.61419929      -0.17493733      -0.20568334 </v>
   <v>      -0.06424075      -0.04273309       0.00999479 </v>
   <v>       0.37417103      -0.47340817       0.03221766 </v>
   <v>      -0.30733970      -0.27383034      -0.00202113 </v>
   <v>      -0.20788392       0.24403339       0.05633105 </v>
   <v>       0.22098829      -0.28832700       0.05841621 </v>
   <v>      -0.15650140       0.43003325      -0.14129287 </v>
   <v>      -0.20324050       0.53057714       0.05150112 </v>
   <v>       0.21173402      -0.54262309      -0.13997225 </v>
   <v>       0.57708539       0.22830274       0.14851127 </v>
   <v>       0.16321699      -0.46679330       0.06381303 </v>
   <v>       0.13633865      -0.37423796      -0.13303131 </v>
   <v>      -0.51964609      -0.23710509       0.15782694 </v>
   <v>      -0.17987728       0.43427538      -0.15877073 </v>
   <v>       0.32026482       0.29178761      -0.01097522 </v>
   <v>      -0.46359262       0.56967226       0.03894684 </v>
   <v>      -0.08344190       0.04489805       0.02804132 </v>
   <v>       0.05372938       0.28886583       0.05019670 </v>
   <v>       0.30706565      -0.01711786      -0.12738500 </v>
   <v>       0.32350919      -0.01665297      -0.18592626 </v>
   <v>       0.14776664       0.14317790       0.01603205 </v>
   <v>      -0.65077757       0.13425437      -0.21126475 </v>
   <v>      -0.23428240      -0.98126521       0.15245402 </v>
   <v>      -0.13446030       0.28420510       0.06134272 </v>
   <v>       0.20406562       0.23532418      -0.06593965 </v>
   <v>      -0.06732300       0.02931715      -0.11455306 </v>
   <v>       0.12731950       0.34132957       0.02459175 </v>
   <v>      -0.00793762       0.00729465       0.71302996 </v>
  </varray>
  <varray name="stress" >
   <v>       0.47334993       0.92016542      -0.04110066 </v>
   <v>       0.92016542       0.96406878       0.03953103 </v>
   <v>      -0.04110067       0.03953104       2.04245222 </v>
  </varray>
  <energy>
   <i name="e_fr_energy">   -331.53343738 </i>
   <i name="e_wo_entrp">   -331.52720960 </i>
   <i name="e_0_energy">     -0.01245556 </i>
  </energy>
  <time name="totalsc">   11.36   11.41</time>
 </calculation>
 <calculation>
  <scstep>
   <time name="dav">    0.92    0.92</time>
   <time name="total">    1.00    1.00</time>
   <energy>
    <i name="alphaZ">     96.04795369 </i>
    <i name="ewald">  15197.35390238 </i>
    <i name="hartreedc"> -21289.03248039 </i>
    <i name="XCdc">    551.29157470 </i>
    <i name="pawpsdc">  16490.21399234 </i>
    <i name="pawaedc"> -16692.59150247 </i>
    <i name="eentropy">     -0.01250788 </i>
    <i name="bandstr">  -1730.97988409 </i>
    <i name="atom">   7046.17475994 </i>
    <i name="e_fr_energy">   -331.53419178 </i>
    <i name="e_wo_entrp">   -331.52168390 </i>
    <i name="e_0_energy">   -331.52793784 </i>
   </energy>
  </scstep>
  <scstep>
   <time name="diag">    0.21    0.21</time>
   <time name="diis">    0.37    0.37</time>
   <time name="orth">    0.05    0.05</time>
   <time name="total">    0.70    0.71</time>
   <energy>
    <i name="e_fr_energy">   -331.53432059 </i>
    <i name="e_wo_entrp">   -331.52182517 </i>
    <i name="e_0_energy">   -331.52807288 </i>
   </energy>
  </scstep>
  <scstep>
   <time name="diag">    0.20    0.20</time>
   <time name="diis">    0.38    0.38</time>
   <time name="orth">    0.05    0.05</time>
   <time name="total">    0.71    0.71</time>
   <energy>
    <i name="e_fr_energy">   -331.53427720 </i>
    <i name="e_wo_entrp">   -331.52178827 </i>
    <i name="e_0_energy">   -331.52803273 </i>
   </energy>
  </scstep>
  <scstep>
   <time name="diag">    0.20    0.20</time>
   <time name="diis">    0.38    0.38</time>
   <time name="orth">    0.05    0.05</time>
   <time name="total">    0.70    0.71</time>
   <energy>
    <i name="e_fr_energy">   -331.53427281 </i>
    <i name="e_wo_entrp">   -331.52178401 </i>
    <i name="e_0_energy">   -331.52802841 </i>
   </energy>
  </scstep>
  <scstep>
   <time name="diag">    0.20    0.20</time>
   <time name="diis">    0.31    0.32</time>
   <time name="orth">    0.05    0.05</time>
   <time name="total">    0.60    0.61</time>
   <energy>
    <i name="alphaZ">     96.04795369 </i>
    <i name="ewald">  15197.35390238 </i>
    <i name="hartreedc"> -21288.24858187 </i>
    <i name="XCdc">    551.26999233 </i>
    <i name="pawpsdc">  16485.34524117 </i>
    <i name="pawaedc"> -16687.72494395 </i>
    <i name="eentropy">     -0.01248897 </i>
    <i name="bandstr">  -1731.74010663 </i>
    <i name="atom">   7046.17475994 </i>
    <i name="e_fr_energy">   -331.53427189 </i>
    <i name="e_wo_entrp">   -331.52178292 </i>
    <i name="e_0_energy">   -331.52802741 </i>
   </energy>
  </scstep>
  <structure>
   <crystal>
    <varray name="basis" >
     <v>      12.83347658      -0.01073240       0.00569884 </v>
     <v>      -0.00617010       7.39437022       0.00164149 </v>
     <v>       0.00674291       0.00335852      14.91139712 </v>
    </varray>
    <i name="volume">   1415.02280149 </i>
    <varray name="rec_basis" >
     <v>       0.07792128       0.00006503      -0.00003525 </v>
     <v>       0.00011311       0.13523812      -0.00003051 </v>
     <v>      -0.00002979      -0.00001491       0.06706281 </v>
    </varray>
   </crystal>
   <varray name="positions" >
    <v>       0.16693088       0.16779363       0.25050255 </v>
    <v>      -0.00019215       0.00063107       0.24993434 </v>
    <v>       0.05532535       0.16685827       0.24997713 </v>
    <v>       0.22217302       0.00073800       0.25068737 </v>
    <v>       0.50001331       0.16472776       0.24236578 </v>
    <v>       0.33332007       0.00065720       0.25102908 </v>
    <v>       0.38894819       0.16730009       0.24695679 </v>
    <v>       0.55575773      -0.00019574       0.24843667 </v>
    <v>       0.83357652       0.16697309       0.25054789 </v>
    <v>       0.66609153       0.00043507       0.25009764 </v>
    <v>       0.72213614       0.16671636       0.24765570 </v>
    <v>       0.88838311       0.00074746       0.25051417 </v>
    <v>       0.16690609       0.50056695       0.25037855 </v>
    <v>       0.00015990       0.33288817       0.24993354 </v>
    <v>       0.05548618       0.50047586       0.24991884 </v>
    <v>       0.22240314       0.33284269       0.25058260 </v>
    <v>       0.49996232       0.50001591       0.23728529 </v>
    <v>       0.33313169       0.33416024       0.24686023 </v>
    <v>       0.38800746       0.50010619       0.24178935 </v>
    <v>       0.55556051       0.33322731       0.23732732 </v>
    <v>       0.83315903       0.50025009       0.25047149 </v>
    <v>       0.66751867       0.33312415       0.24159014 </v>
    <v>       0.72243742       0.49918348       0.24666031 </v>
    <v>       0.88859792       0.33263252       0.25039206 </v>
    <v>       0.16714265       0.83228121       0.25052366 </v>
    <v>       0.00015237       0.66638778       0.24997792 </v>
    <v>       0.05546997       0.83254967       0.24992931 </v>
    <v>       0.22195831       0.66654851       0.25057196 </v>
    <v>       0.49983930       0.83357125       0.24841064 </v>
    <v>       0.33331902       0.66656041       0.24767122 </v>
    <v>       0.38939640       0.83279856       0.25011590 </v>
    <v>       0.55551192       0.66881117       0.24216368 </v>
    <v>       0.83341117       0.83231924       0.25064196 </v>
    <v>       0.66667182       0.66605510       0.24676422 </v>
    <v>       0.72212198       0.83259211       0.25093251 </v>
    <v>       0.88858109       0.66565380       0.25046387 </v>
    <v>       0.53100008       0.42029538       0.42090834 </v>
   </varray>
  </structure>
  <varray name="forces" >
   <v>      -0.10000718      -0.40449937       0.01542507 </v>
   <v>       0.01065612      -0.26290632       0.04602139 </v>
   <v>       0.06973325      -0.02465358       0.03261714 </v>
   <v>       0.05722641      -0.21270641       0.06877203 </v>
   <v>       0.23195295       0.86707392       0.15569690 </v>
   <v>       0.14098762      -0.10135322      -0.09938490 </v>
   <v>      -0.22283475      -0.18880216      -0.07514695 </v>
   <v>      -0.24291089       0.05325529      -0.19110154 </v>
   <v>      -0.28415940      -0.08560240      -0.13180176 </v>
   <v>       0.56121750      -0.20177715      -0.19610518 </v>
   <v>      -0.07264991      -0.06569483      -0.00246409 </v>
   <v>       0.32449816      -0.41994869       0.03321207 </v>
   <v>      -0.25946810      -0.25940428       0.00031111 </v>
   <v>      -0.20138312       0.20370212       0.05426609 </v>
   <v>       0.21392760      -0.24274293       0.05903243 </v>
   <v>      -0.15823106       0.39111096      -0.14176984 </v>
   <v>      -0.18171902       0.47545963       0.04249747 </v>
   <v>       0.16621780      -0.45990195      -0.14556520 </v>
   <v>       0.55586407       0.17808810       0.15655726 </v>
   <v>       0.13399899      -0.42727681       0.05264237 </v>
   <v>       0.14217537      -0.34380788      -0.13058981 </v>
   <v>      -0.48818343      -0.18099371       0.16628405 </v>
   <v>      -0.13974578       0.36387816      -0.16396758 </v>
   <v>       0.27043772       0.27320517      -0.00834885 </v>
   <v>      -0.40088993       0.49260640       0.04343415 </v>
   <v>      -0.07220709       0.02436246       0.02659707 </v>
   <v>       0.05904390       0.27037788       0.04795047 </v>
   <v>       0.23055459       0.00372553      -0.12487854 </v>
   <v>       0.25023786      -0.05711858      -0.19343517 </v>
   <v>       0.14891414       0.15723337       0.00538195 </v>
   <v>      -0.58999530       0.17363071      -0.20274988 </v>
   <v>      -0.19364840      -0.90926249       0.16924237 </v>
   <v>      -0.14114479       0.25553894       0.06310846 </v>
   <v>       0.15777296       0.26527407      -0.07721282 </v>
   <v>      -0.06738932       0.06873921      -0.11032582 </v>
   <v>       0.10120008       0.32125678       0.02518462 </v>
   <v>      -0.01004962       0.00993406       0.73061348 </v>
  </varray>
  <varray name="stress" >
   <v>       0.27820010       0.77302554      -0.04544440 </v>
   <v>       0.77302554       0.81649224       0.04396728 </v>
   <v>      -0.04544440       0.04396729       2.06551157 </v>
  </varray>
  <energy>
   <i name="e_fr_energy">   -331.53427189 </i>
   <i name="e_wo_entrp">   -331.52802741 </i>
   <i name="e_0_energy">     -0.01248897 </i>
  </energy>
  <time name="totalsc">    4.48    4.49</time>
 </calculation>
 <calculation>
  <scstep>
   <time name="dav">    0.84    0.84</time>
   <time name="total">    0.91    0.92</time>
   <energy>
    <i name="alphaZ">     96.04795369 </i>
    <i name="ewald">  15173.51272614 </i>
    <i name="hartreedc"> -21254.56352440 </i>
    <i name="XCdc">    551.21829865 </i>
    <i name="pawpsdc">  16485.24576634 </i>
    <i name="pawaedc"> -16687.62579284 </i>
    <i name="eentropy">     -0.01214596 </i>
    <i name="bandstr">  -1741.59786146 </i>
    <i name="atom">   7046.17475994 </i>
    <i name="e_fr_energy">   -331.59981990 </i>
    <i name="e_wo_entrp">   -331.58767394 </i>
    <i name="e_0_energy">   -331.59374692 </i>
   </energy>
  </scstep>
  <scstep>
   <time name="diag">    0.20    0.20</time>
   <time name="diis">    0.37    0.37</time>
   <time name="orth">    0.05    0.05</time>
   <time name="total">    0.70    0.70</time>
   <energy>
    <i name="e_fr_energy">   -331.63750209 </i>
    <i name="e_wo_entrp">   -331.62335874 </i>
    <i name="e_0_energy">   -331.63043042 </i>
   </energy>
  </scstep>
  <scstep>
   <time name="diag">    0.20    0.20</time>
   <time name="diis">    0.44    0.44</time>
   <time name="orth">    0.05    0.05</time>
   <time name="total">    0.76    0.77</time>
   <energy>
    <i name="e_fr_energy">   -331.63421438 </i>
    <i name="e_wo_entrp">   -331.62008327 </i>
    <i name="e_0_energy">   -331.62714883 </i>
   </energy>
  </scstep>
  <scstep>
   <time name="diag">    0.22    0.22</time>
   <time name="diis">    0.38    0.38</time>
   <time name="orth">    0.05    0.05</time>
   <time name="total">    0.72    0.72</time>
   <energy>
    <i name="e_fr_energy">   -331.63224019 </i>
    <i name="e_wo_entrp">   -331.61826993 </i>
    <i name="e_0_energy">   -331.62525506 </i>
   </energy>
  </scstep>
  <scstep>
   <time name="diag">    0.20    0.20</time>
   <time name="diis">    0.39    0.39</time>
   <time name="orth">    0.05    0.05</time>
   <time name="total">    0.71    0.72</time>
   <energy>
    <i name="e_fr_energy">   -331.63211336 </i>
    <i name="e_wo_entrp">   -331.61809759 </i>
    <i name="e_0_energy">   -331.62510548 </i>
   </energy>
  </scstep>
  <scstep>
   <time name="diag">    0.20    0.20</time>
   <time name="diis">    0.42    0.42</time>
   <time name="orth">    0.05    0.05</time>
   <time name="total">    0.74    0.74</time>
   <energy>
    <i name="e_fr_energy">   -331.63208733 </i>
    <i name="e_wo_entrp">   -331.61809209 </i>
    <i name="e_0_energy">   -331.62508971 </i>
   </energy>
  </scstep>
  <scstep>
   <time name="diag">    0.20    0.20</time>
   <time name="diis">    0.38    0.38</time>
   <time name="orth">    0.05    0.05</time>
   <time name="total">    0.70    0.70</time>
   <energy>
    <i name="e_fr_energy">   -331.63209874 </i>
    <i name="e_wo_entrp">   -331.61809998 </i>
    <i name="e_0_energy">   -331.62509936 </i>
   </energy>
  </scstep>
  <scstep>
   <time name="diag">    0.20    0.20</time>
   <time name="diis">    0.36    0.36</time>
   <time name="orth">    0.05    0.05</time>
   <time name="total">    0.69    0.69</time>
   <energy>
    <i name="e_fr_energy">   -331.63213272 </i>
    <i name="e_wo_entrp">   -331.61813169 </i>
    <i name="e_0_energy">   -331.62513221 </i>
   </energy>
  </scstep>
  <scstep>
   <time name="diag">    0.20    0.20</time>
   <time name="diis">    0.31    0.31</time>
   <time name="orth">    0.05    0.05</time>
   <time name="total">    0.64    0.64</time>
   <energy>
    <i name="e_fr_energy">   -331.63217402 </i>
    <i name="e_wo_entrp">   -331.61817331 </i>
    <i name="e_0_energy">   -331.62517366 </i>
   </energy>
  </scstep>
  <scstep>
   <time name="diag">    0.20    0.20</time>
   <time name="diis">    0.27    0.27</time>
   <time name="orth">    0.05    0.05</time>
   <time name="total">    0.59    0.59</time>
   <energy>
    <i name="e_fr_energy">   -331.63220094 </i>
    <i name="e_wo_entrp">   -331.61820005 </i>
    <i name="e_0_energy">   -331.62520049 </i>
   </energy>
  </scstep>
  <scstep>
   <time name="diag">    0.20    0.20</time>
   <time name="diis">    0.24    0.24</time>
   <time name="orth">    0.05    0.05</time>
   <time name="total">    0.57    0.57</time>
   <energy>
    <i name="e_fr_energy">   -331.63222633 </i>
    <i name="e_wo_entrp">   -331.61822674 </i>
    <i name="e_0_energy">   -331.62522654 </i>
   </energy>
  </scstep>
  <scstep>
   <time name="diag">    0.23    0.23</time>
   <time name="diis">    0.25    0.25</time>
   <time name="orth">    0.05    0.05</time>
   <time name="total">    0.62    0.62</time>
   <energy>
    <i name="e_fr_energy">   -331.63224811 </i>
    <i name="e_wo_entrp">   -331.61824734 </i>
    <i name="e_0_energy">   -331.62524772 </i>
   </energy>
  </scstep>
  <scstep>
   <time name="diag">    0.20    0.20</time>
   <time name="diis">    0.21    0.21</time>
   <time name="orth">    0.05    0.05</time>
   <time name="total">    0.53    0.54</time>
   <energy>
    <i name="e_fr_energy">   -331.63226434 </i>
    <i name="e_wo_entrp">   -331.61826367 </i>
    <i name="e_0_energy">   -331.62526401 </i>
   </energy>
  </scstep>
  <scstep>
   <time name="diag">    0.20    0.20</time>
   <time name="diis">    0.21    0.21</time>
   <time name="orth">    0.05    0.05</time>
   <time name="total">    0.53    0.54</time>
   <energy>
    <i name="e_fr_energy">   -331.63227197 </i>
    <i name="e_wo_entrp">   -331.61827176 </i>
    <i name="e_0_energy">   -331.62527187 </i>
   </energy>
  </scstep>
  <scstep>
   <time name="diag">    0.20    0.20</time>
   <time name="diis">    0.24    0.25</time>
   <time name="orth">    0.05    0.05</time>
   <time name="total">    0.66    0.66</time>
   <energy>
    <i name="e_fr_energy">   -331.63227306 </i>
    <i name="e_wo_entrp">   -331.61827286 </i>
    <i name="e_0_energy">   -331.62527296 </i>
   </energy>
  </scstep>
  <scstep>
   <time name="diag">    0.20    0.20</time>
   <time name="diis">    0.18    0.18</time>
   <time name="orth">    0.05    0.05</time>
   <time name="total">    0.47    0.47</time>
   <energy>
    <i name="alphaZ">     96.04795369 </i>
    <i name="ewald">  15173.51272614 </i>
    <i name="hartreedc"> -21267.03480365 </i>
    <i name="XCdc">    551.51265124 </i>
    <i name="pawpsdc">  16545.16419956 </i>
    <i name="pawaedc"> -16747.53094240 </i>
    <i name="eentropy">     -0.01400037 </i>
    <i name="bandstr">  -1729.46481794 </i>
    <i name="atom">   7046.17475994 </i>
    <i name="e_fr_energy">   -331.63227379 </i>
    <i name="e_wo_entrp">   -331.61827342 </i>
    <i name="e_0_energy">   -331.62527361 </i>
   </energy>
  </scstep>
  <structure>
   <crystal>
    <varray name="basis" >
     <v>      12.81804237      -0.01435562       0.00550378 </v>
     <v>      -0.00825378       7.39043053       0.00198566 </v>
     <v>       0.00649626       0.00404294      14.93731888 </v>
    </varray>
    <i name="volume">   1415.02280149 </i>
    <varray name="rec_basis" >
     <v>       0.07801515       0.00008714      -0.00003395 </v>
     <v>       0.00015156       0.13531029      -0.00003669 </v>
     <v>      -0.00002877      -0.00001802       0.06694644 </v>
    </varray>
   </crystal>
   <varray name="positions" >
    <v>       0.16707510       0.16693343       0.25064272 </v>
    <v>      -0.00042926       0.00010071       0.25002393 </v>
    <v>       0.05537117       0.16711717       0.25003463 </v>
    <v>       0.22245197       0.00038413       0.25098463 </v>
    <v>       0.50018954       0.16651293       0.24264758 </v>
    <v>       0.33367184      -0.00032980       0.25092673 </v>
    <v>       0.38884623       0.16583678       0.24618509 </v>
    <v>       0.55577588       0.00023547       0.24740462 </v>
    <v>       0.83350642       0.16657015       0.25024831 </v>
    <v>       0.66667242      -0.00062809       0.24972665 </v>
    <v>       0.72188368       0.16592513       0.24708277 </v>
    <v>       0.88847748       0.00015162       0.25071259 </v>
    <v>       0.16686091       0.49987981       0.25048387 </v>
    <v>      -0.00032721       0.33298377       0.25004632 </v>
    <v>       0.05594610       0.50027018       0.25003910 </v>
    <v>       0.22215384       0.33374352       0.25027937 </v>
    <v>       0.49994572       0.50089987       0.23715766 </v>
    <v>       0.33299136       0.33362128       0.24590404 </v>
    <v>       0.38881831       0.50020762       0.24189020 </v>
    <v>       0.55547599       0.33235349       0.23722304 </v>
    <v>       0.83345474       0.49940983       0.25016357 </v>
    <v>       0.66688928       0.33297314       0.24163238 </v>
    <v>       0.72260630       0.49950420       0.24568803 </v>
    <v>       0.88863245       0.33328068       0.25048503 </v>
    <v>       0.16698254       0.83298651       0.25074646 </v>
    <v>       0.00005850       0.66610323       0.25002906 </v>
    <v>       0.05576740       0.83306967       0.25001885 </v>
    <v>       0.22194088       0.66678435       0.25029453 </v>
    <v>       0.49978543       0.83312648       0.24738482 </v>
    <v>       0.33366399       0.66753997       0.24708897 </v>
    <v>       0.38879351       0.83387592       0.24973837 </v>
    <v>       0.55544056       0.66706817       0.24244027 </v>
    <v>       0.83296858       0.83275554       0.25092423 </v>
    <v>       0.66672616       0.66765202       0.24597430 </v>
    <v>       0.72187482       0.83356333       0.25078093 </v>
    <v>       0.88845113       0.66642579       0.25060189 </v>
    <v>       0.53097637       0.42039200       0.42733442 </v>
   </varray>
  </structure>
  <varray name="forces" >
   <v>      -0.16065935       0.03313033      -0.00955704 </v>
   <v>       0.28858545      -0.00879102       0.06284252 </v>
   <v>      -0.06458294      -0.27410974       0.05358687 </v>
   <v>      -0.01213012      -0.12683206       0.03056699 </v>
   <v>      -0.00989321      -0.06464194       0.00792383 </v>
   <v>      -0.21040959       0.32192339      -0.14920910 </v>
   <v>      -0.13858942       0.43378941       0.01573723 </v>
   <v>      -0.17297095      -0.20907903      -0.06058816 </v>
   <v>      -0.28436328       0.08212435      -0.09211122 </v>
   <v>      -0.14961516       0.37499892      -0.25206009 </v>
   <v>       0.17744723       0.20515575       0.10422511 </v>
   <v>       0.13044798      -0.21987173       0.00366798 </v>
   <v>      -0.13077772       0.24108178      -0.05466615 </v>
   <v>       0.29322852       0.24677731       0.06477934 </v>
   <v>      -0.29506958      -0.26764031       0.06682018 </v>
   <v>       0.08303695      -0.23157174      -0.14571769 </v>
   <v>       0.03396269      -0.34067353       0.14354619 </v>
   <v>       0.33050271      -0.26803572      -0.03006054 </v>
   <v>      -0.04694313       0.17899183       0.07193056 </v>
   <v>       0.06419377       0.38530649       0.13227017 </v>
   <v>      -0.14522549       0.23302655      -0.15212277 </v>
   <v>      -0.05528852      -0.15208274       0.06487905 </v>
   <v>      -0.29200032       0.31447889      -0.06011027 </v>
   <v>       0.12712916      -0.23959989      -0.06580256 </v>
   <v>      -0.15728144       0.20310563       0.00217464 </v>
   <v>       0.10702663       0.26105082       0.04833408 </v>
   <v>      -0.28626209       0.01759328       0.06848178 </v>
   <v>       0.32818344      -0.06963939      -0.10135491 </v>
   <v>       0.19744105       0.20160438      -0.08204992 </v>
   <v>      -0.18393181      -0.23793445       0.09968835 </v>
   <v>       0.15193630      -0.36765657      -0.25480182 </v>
   <v>      -0.04150671       0.03228410       0.00731122 </v>
   <v>       0.11069469       0.13089431       0.02842349 </v>
   <v>       0.14213829      -0.46004642       0.00953380 </v>
   <v>       0.14130894      -0.32479253      -0.14214618 </v>
   <v>       0.13358942      -0.04150156       0.00405277 </v>
   <v>      -0.00335240       0.00718288       0.56158228 </v>
  </varray>
  <varray name="stress" >
   <v>       2.92865321       1.03091126      -0.02765893 </v>
   <v>       1.03091126       2.70806740       0.06165593 </v>
   <v>      -0.02765892       0.06165590       1.59643994 </v>
  </varray>
  <energy>
   <i name="e_fr_energy">   -331.63227379 </i>
   <i name="e_wo_entrp">   -331.62527361 </i>
   <i name="e_0_energy">     -0.01400037 </i>
  </energy>
  <time name="totalsc">   11.31   11.37</time>
 </calculation>
 <calculation>
  <scstep>
   <time name="dav">    0.93    0.93</time>
   <time name="total">    1.00    1.00</time>
   <energy>
    <i name="alphaZ">     96.04795369 </i>
    <i name="ewald">  15171.80740038 </i>
    <i name="hartreedc"> -21264.58564583 </i>
    <i name="XCdc">    551.50924716 </i>
    <i name="pawpsdc">  16545.16069549 </i>
    <i name="pawaedc"> -16747.52740947 </i>
    <i name="eentropy">     -0.01399704 </i>
    <i name="bandstr">  -1730.20571936 </i>
    <i name="atom">   7046.17475994 </i>
    <i name="e_fr_energy">   -331.63271504 </i>
    <i name="e_wo_entrp">   -331.61871800 </i>
    <i name="e_0_energy">   -331.62571652 </i>
   </energy>
  </scstep>
  <scstep>
   <time name="diag">    0.20    0.20</time>
   <time name="diis">    0.37    0.37</time>
   <time name="orth">    0.05    0.05</time>
   <time name="total">    0.69    0.70</time>
   <energy>
    <i name="e_fr_energy">   -331.63278090 </i>
    <i name="e_wo_entrp">   -331.61867900 </i>
    <i name="e_0_energy">   -331.62572995 </i>
   </energy>
  </scstep>
  <scstep>
   <time name="diag">    0.20    0.20</time>
   <time name="diis">    0.39    0.39</time>
   <time name="orth">    0.05    0.05</time>
   <time name="total">    0.71    0.71</time>
   <energy>
    <i name="e_fr_energy">   -331.63275811 </i>
    <i name="e_wo_entrp">   -331.61865939 </i>
    <i name="e_0_energy">   -331.62570875 </i>
   </energy>
  </scstep>
  <scstep>
   <time name="diag">    0.24    0.24</time>
   <time name="diis">    0.37    0.38</time>
   <time name="orth">    0.05    0.05</time>
   <time name="total">    0.73    0.74</time>
   <energy>
    <i name="e_fr_energy">   -331.63275070 </i>
    <i name="e_wo_entrp">   -331.61866287 </i>
    <i name="e_0_energy">   -331.62570679 </i>
   </energy>
  </scstep>
  <scstep>
   <time name="diag">    0.20    0.20</time>
   <time name="diis">    0.25    0.25</time>
   <time name="orth">    0.05    0.05</time>
   <time name="total">    0.54    0.54</time>
   <energy>
    <i name="alphaZ">     96.04795369 </i>
    <i name="ewald">  15171.80740038 </i>
    <i name="hartreedc"> -21265.31987175 </i>
    <i name="XCdc">    551.53000339 </i>
    <i name="pawpsdc">  16549.82639418 </i>
    <i name="pawaedc"> -16752.19233986 </i>
    <i name="eentropy">     -0.01408910 </i>
    <i name="bandstr">  -1729.49296090 </i>
    <i name="atom">   7046.17475994 </i>
    <i name="e_fr_energy">   -331.63275002 </i>
    <i name="e_wo_entrp">   -331.61866092 </i>
    <i name="e_0_energy">   -331.62570547 </i>
   </energy>
  </scstep>
  <structure>
   <crystal>
    <varray name="basis" >
     <v>      12.81689270      -0.01462571       0.00548924 </v>
     <v>      -0.00840910       7.39013734       0.00201132 </v>
     <v>       0.00647787       0.00409396      14.93925214 </v>
    </varray>
    <i name="volume">   1415.02280149 </i>
    <varray name="rec_basis" >
     <v>       0.07802215       0.00008879      -0.00003386 </v>
     <v>       0.00015443       0.13531567      -0.00003715 </v>
     <v>      -0.00002869      -0.00001825       0.06693777 </v>
    </varray>
   </crystal>
   <varray name="positions" >
    <v>       0.16708585       0.16686927       0.25065315 </v>
    <v>      -0.00044696       0.00006114       0.25003060 </v>
    <v>       0.05537459       0.16713648       0.25003891 </v>
    <v>       0.22247279       0.00035775       0.25100676 </v>
    <v>       0.50020272       0.16664607       0.24266855 </v>
    <v>       0.33369808      -0.00040340       0.25091911 </v>
    <v>       0.38883860       0.16572765       0.24612767 </v>
    <v>       0.55577723       0.00026764       0.24732782 </v>
    <v>       0.83350118       0.16654009       0.25022602 </v>
    <v>       0.66671576      -0.00070736       0.24969904 </v>
    <v>       0.72186482       0.16586611       0.24704014 </v>
    <v>       0.88848451       0.00010718       0.25072736 </v>
    <v>       0.16685753       0.49982856       0.25049171 </v>
    <v>      -0.00036356       0.33299088       0.25005472 </v>
    <v>       0.05598043       0.50025486       0.25004805 </v>
    <v>       0.22213524       0.33381070       0.25025681 </v>
    <v>       0.49994449       0.50096580       0.23714816 </v>
    <v>       0.33298087       0.33358108       0.24583289 </v>
    <v>       0.38887883       0.50021522       0.24189771 </v>
    <v>       0.55546967       0.33228832       0.23721528 </v>
    <v>       0.83347680       0.49934718       0.25014066 </v>
    <v>       0.66684231       0.33296186       0.24163552 </v>
    <v>       0.72261890       0.49952814       0.24561568 </v>
    <v>       0.88863503       0.33332902       0.25049194 </v>
    <v>       0.16697059       0.83303910       0.25076304 </v>
    <v>       0.00005149       0.66608201       0.25003287 </v>
    <v>       0.05578960       0.83310846       0.25002551 </v>
    <v>       0.22193958       0.66680194       0.25027389 </v>
    <v>       0.49978140       0.83309332       0.24730849 </v>
    <v>       0.33368975       0.66761305       0.24704564 </v>
    <v>       0.38874853       0.83395625       0.24971028 </v>
    <v>       0.55543521       0.66693817       0.24246085 </v>
    <v>       0.83293556       0.83278806       0.25094524 </v>
    <v>       0.66673024       0.66777113       0.24591552 </v>
    <v>       0.72185638       0.83363576       0.25076965 </v>
    <v>       0.88844145       0.66648336       0.25061216 </v>
    <v>       0.53097461       0.42039916       0.42781260 </v>
   </varray>
  </structure>
  <varray name="forces" >
   <v>      -0.16839114       0.06896704      -0.01187255 </v>
   <v>       0.30808821       0.00821150       0.06380410 </v>
   <v>      -0.07425659      -0.29203870       0.05486214 </v>
   <v>      -0.02614138      -0.12086993       0.02874860 </v>
   <v>      -0.03095736      -0.13275457      -0.00362151 </v>
   <v>      -0.23914809       0.35457681      -0.14984661 </v>
   <v>      -0.13550814       0.47947465       0.02885945 </v>
   <v>      -0.16651188      -0.22837114      -0.05430615 </v>
   <v>      -0.28584325       0.09452686      -0.09121712 </v>
   <v>      -0.20229269       0.42398900      -0.25996096 </v>
   <v>       0.19604143       0.22405957       0.10938480 </v>
   <v>       0.11715973      -0.20155151       0.00243875 </v>
   <v>      -0.12167733       0.27718507      -0.05895808 </v>
   <v>       0.33711806       0.25134765       0.06559425 </v>
   <v>      -0.33240839      -0.26930345       0.06743205 </v>
   <v>       0.10921296      -0.28513937      -0.14713855 </v>
   <v>       0.04741992      -0.40394693       0.15396142 </v>
   <v>       0.34165722      -0.25515340      -0.02486036 </v>
   <v>      -0.09175965       0.17981722       0.05999870 </v>
   <v>       0.06081298       0.44649049       0.13653919 </v>
   <v>      -0.16731297       0.28168134      -0.14891635 </v>
   <v>      -0.02161176      -0.15165183       0.05963204 </v>
   <v>      -0.30692834       0.30148034      -0.05017393 </v>
   <v>       0.11658514      -0.27666503      -0.07014980 </v>
   <v>      -0.14027875       0.18313926       0.00005711 </v>
   <v>       0.11932234       0.27892542       0.04973630 </v>
   <v>      -0.31171245       0.00057414       0.06950102 </v>
   <v>       0.33813517      -0.07666148      -0.09918824 </v>
   <v>       0.19712117       0.22126892      -0.07291490 </v>
   <v>      -0.21153111      -0.26908493       0.10629241 </v>
   <v>       0.20558124      -0.40925370      -0.25743716 </v>
   <v>      -0.02843301       0.10077723      -0.00443396 </v>
   <v>       0.13593692       0.12109138       0.02467174 </v>
   <v>       0.14000875      -0.50888535       0.01303750 </v>
   <v>       0.15894532      -0.35727883      -0.14248300 </v>
   <v>       0.13558264      -0.06595105       0.00234869 </v>
   <v>      -0.00202493       0.00697731       0.55057900 </v>
  </varray>
  <varray name="stress" >
   <v>       3.14904654       1.04792906      -0.01744237 </v>
   <v>       1.04792909       2.86628778       0.06499097 </v>
   <v>      -0.01744235       0.06499096       1.58361886 </v>
  </varray>
  <energy>
   <i name="e_fr_energy">   -331.63275002 </i>
   <i name="e_wo_entrp">   -331.62570547 </i>
   <i name="e_0_energy">     -0.01408910 </i>
  </energy>
  <time name="totalsc">    4.44    4.46</time>
 </calculation>
 <calculation>
  <scstep>
   <time name="dav">    0.84    0.84</time>
   <time name="total">    0.91    0.92</time>
   <energy>
    <i name="alphaZ">     96.04795369 </i>
    <i name="ewald">  15118.59925377 </i>
    <i name="hartreedc"> -21208.79736694 </i>
    <i name="XCdc">    551.49777562 </i>
    <i name="pawpsdc">  16550.02458272 </i>
    <i name="pawaedc"> -16752.39044200 </i>
    <i name="eentropy">     -0.01447528 </i>
    <i name="bandstr">  -1732.80304656 </i>
    <i name="atom">   7046.17475994 </i>
    <i name="e_fr_energy">   -331.66100506 </i>
    <i name="e_wo_entrp">   -331.64652978 </i>
    <i name="e_0_energy">   -331.65376742 </i>
   </energy>
  </scstep>
  <scstep>
   <time name="diag">    0.29    0.29</time>
   <time name="diis">    0.37    0.37</time>
   <time name="orth">    0.05    0.05</time>
   <time name="total">    0.81    0.81</time>
   <energy>
    <i name="e_fr_energy">   -331.68483753 </i>
    <i name="e_wo_entrp">   -331.67060762 </i>
    <i name="e_0_energy">   -331.67772258 </i>
   </energy>
  </scstep>
  <scstep>
   <time name="diag">    0.20    0.20</time>
   <time name="diis">    0.41    0.41</time>
   <time name="orth">    0.05    0.05</time>
   <time name="total">    0.73    0.73</time>
   <energy>
    <i name="e_fr_energy">   -331.68319522 </i>
    <i name="e_wo_entrp">   -331.66896497 </i>
    <i name="e_0_energy">   -331.67608010 </i>
   </energy>
  </scstep>
  <scstep>
   <time name="diag">    0.20    0.20</time>
   <time name="diis">    0.37    0.37</time>
   <time name="orth">    0.05    0.05</time>
   <time name="total">    0.69    0.69</time>
   <energy>
    <i name="e_fr_energy">   -331.68245799 </i>
    <i name="e_wo_entrp">   -331.66822094 </i>
    <i name="e_0_energy">   -331.67533946 </i>
   </energy>
  </scstep>
  <scstep>
   <time name="diag">    0.29    0.29</time>
   <time name="diis">    0.40    0.40</time>
   <time name="orth">    0.05    0.05</time>
   <time name="total">    0.80    0.81</time>
   <energy>
    <i name="e_fr_energy">   -331.68237885 </i>
    <i name="e_wo_entrp">   -331.66814701 </i>
    <i name="e_0_energy">   -331.67526293 </i>
   </energy>
  </scstep>
  <scstep>
   <time name="diag">    0.20    0.20</time>
   <time name="diis">    0.37    0.37</time>
   <time name="orth">    0.05    0.05</time>
   <time name="total">    0.70    0.70</time>
   <energy>
    <i name="e_fr_energy">   -331.68236615 </i>
    <i name="e_wo_entrp">   -331.66812752 </i>
    <i name="e_0_energy">   -331.67524683 </i>
   </energy>
  </scstep>
  <scstep>
   <time name="diag">    0.20    0.20</time>
   <time name="diis">    0.37    0.37</time>
   <time name="orth">    0.05    0.05</time>
   <time name="total">    0.70    0.70</time>
   <energy>
    <i name="e_fr_energy">   -331.68236832 </i>
    <i name="e_wo_entrp">   -331.66813101 </i>
    <i name="e_0_energy">   -331.67524966 </i>
   </energy>
  </scstep>
  <scstep>
   <time name="diag">    0.20    0.20</time>
   <time name="diis">    0.35    0.35</time>
   <time name="orth">    0.05    0.05</time>
   <time name="total">    0.67    0.68</time>
   <energy>
    <i name="e_fr_energy">   -331.68237272 </i>
    <i name="e_wo_entrp">   -331.66813412 </i>
    <i name="e_0_energy">   -331.67525342 </i>
   </energy>
  </scstep>
  <scstep>
   <time name="diag">    0.20    0.20</time>
   <time name="diis">    0.26    0.26</time>
   <time name="orth">    0.05    0.05</time>
   <time name="total">    0.58    0.59</time>
   <energy>
    <i name="e_fr_energy">   -331.68238464 </i>
    <i name="e_wo_entrp">   -331.66814793 </i>
    <i name="e_0_energy">   -331.67526628 </i>
   </energy>
  </scstep>
  <scstep>
   <time name="diag">    0.20    0.20</time>
   <time name="diis">    0.27    0.27</time>
   <time name="orth">    0.06    0.07</time>
   <time name="total">    0.61    0.62</time>
   <energy>
    <i name="e_fr_energy">   -331.68239494 </i>
    <i name="e_wo_entrp">   -331.66815695 </i>
    <i name="e_0_energy">   -331.67527595 </i>
   </energy>
  </scstep>
  <scstep>
   <time name="diag">    0.20    0.20</time>
   <time name="diis">    0.24    0.25</time>
   <time name="orth">    0.05    0.05</time>
   <time name="total">    0.56    0.57</time>
   <energy>
    <i name="e_fr_energy">   -331.68240457 </i>
    <i name="e_wo_entrp">   -331.66816625 </i>
    <i name="e_0_energy">   -331.67528541 </i>
   </energy>
  </scstep>
  <scstep>
   <time name="diag">    0.20    0.20</time>
   <time name="diis">    0.23    0.23</time>
   <time name="orth">    0.05    0.05</time>
   <time name="total">    0.56    0.56</time>
   <energy>
    <i name="e_fr_energy">   -331.68241325 </i>
    <i name="e_wo_entrp">   -331.66817518 </i>
    <i name="e_0_energy">   -331.67529421 </i>
   </energy>
  </scstep>
  <scstep>
   <time name="diag">    0.20    0.20</time>
   <time name="diis">    0.26    0.26</time>
   <time name="orth">    0.05    0.05</time>
   <time name="total">    0.59    0.59</time>
   <energy>
    <i name="e_fr_energy">   -331.68241955 </i>
    <i name="e_wo_entrp">   -331.66818160 </i>
    <i name="e_0_energy">   -331.67530058 </i>
   </energy>
  </scstep>
  <scstep>
   <time name="diag">    0.29    0.29</time>
   <time name="diis">    0.20    0.20</time>
   <time name="orth">    0.05    0.05</time>
   <time name="total">    0.61    0.62</time>
   <energy>
    <i name="e_fr_energy">   -331.68242185 </i>
    <i name="e_wo_entrp">   -331.66818384 </i>
    <i name="e_0_energy">   -331.67530285 </i>
   </energy>
  </scstep>
  <scstep>
   <time name="diag">    0.20    0.20</time>
   <time name="diis">    0.19    0.19</time>
   <time name="orth">    0.05    0.05</time>
   <time name="total">    0.51    0.51</time>
   <energy>
    <i name="e_fr_energy">   -331.68242314 </i>
    <i name="e_wo_entrp">   -331.66818508 </i>
    <i name="e_0_energy">   -331.67530411 </i>
   </energy>
  </scstep>
  <scstep>
   <time name="diag">    0.20    0.20</time>
   <time name="diis">    0.18    0.18</time>
   <time name="orth">    0.05    0.05</time>
   <time name="total">    0.48    0.48</time>
   <energy>
    <i name="alphaZ">     96.04795369 </i>
    <i name="ewald">  15118.59925377 </i>
    <i name="hartreedc"> -21214.31143909 </i>
    <i name="XCdc">    551.61218890 </i>
    <i name="pawpsdc">  16572.12472127 </i>
    <i name="pawaedc"> -16774.47746768 </i>
    <i name="eentropy">     -0.01423806 </i>
    <i name="bandstr">  -1727.43815623 </i>
    <i name="atom">   7046.17475994 </i>
    <i name="e_fr_energy">   -331.68242349 </i>
    <i name="e_wo_entrp">   -331.66818544 </i>
    <i name="e_0_energy">   -331.67530447 </i>
   </energy>
  </scstep>
  <structure>
   <crystal>
    <varray name="basis" >
     <v>      12.81115968      -0.00914163       0.00522225 </v>
     <v>      -0.00524490       7.38893189       0.00252556 </v>
     <v>       0.00616282       0.00513276      14.94836435 </v>
    </varray>
    <i name="volume">   1415.02280149 </i>
    <varray name="rec_basis" >
     <v>       0.07805700       0.00005542      -0.00003220 </v>
     <v>       0.00009659       0.13533764      -0.00004651 </v>
     <v>      -0.00002729      -0.00002288       0.06689697 </v>
    </varray>
   </crystal>
   <varray name="positions" >
    <v>       0.16685851       0.16651986       0.25072780 </v>
    <v>      -0.00001297      -0.00026761       0.25019610 </v>
    <v>       0.05526168       0.16633417       0.25016846 </v>
    <v>       0.22261009      -0.00028475       0.25125412 </v>
    <v>       0.50026175       0.16740458       0.24285196 </v>
    <v>       0.33347496       0.00011661       0.25060255 </v>
    <v>       0.38850950       0.16634453       0.24565678 </v>
    <v>       0.55546805      -0.00020594       0.24654477 </v>
    <v>       0.83290313       0.16658370       0.24987403 </v>
    <v>       0.66671837      -0.00000624       0.24901980 </v>
    <v>       0.72207287       0.16608286       0.24683587 </v>
    <v>       0.88877346      -0.00096753       0.25086473 </v>
    <v>       0.16659309       0.50029201       0.25046495 </v>
    <v>      -0.00004152       0.33389665       0.25023863 </v>
    <v>       0.05564897       0.49921478       0.25024075 </v>
    <v>       0.22217734       0.33346463       0.24980975 </v>
    <v>       0.50002380       0.50021073       0.23731717 </v>
    <v>       0.33354428       0.33236634       0.24514918 </v>
    <v>       0.38924885       0.50088460       0.24206469 </v>
    <v>       0.55553068       0.33319258       0.23737080 </v>
    <v>       0.83335423       0.49972258       0.24968748 </v>
    <v>       0.66637601       0.33235276       0.24176261 </v>
    <v>       0.72214178       0.50075110       0.24487948 </v>
    <v>       0.88888257       0.33284114       0.25043843 </v>
    <v>       0.16659274       0.83412585       0.25091284 </v>
    <v>       0.00021877       0.66682326       0.25014928 </v>
    <v>       0.05538919       0.83345948       0.25020084 </v>
    <v>       0.22257960       0.66670588       0.24992323 </v>
    <v>       0.50012556       0.83353438       0.24649840 </v>
    <v>       0.33351393       0.66737247       0.24683047 </v>
    <v>       0.38873791       0.83331448       0.24903086 </v>
    <v>       0.55533232       0.66610093       0.24263936 </v>
    <v>       0.83289959       0.83348709       0.25117555 </v>
    <v>       0.66703582       0.66714599       0.24540642 </v>
    <v>       0.72199563       0.83309610       0.25043218 </v>
    <v>       0.88861516       0.66678331       0.25070870 </v>
    <v>       0.53095439       0.42048662       0.43304098 </v>
   </varray>
  </structure>
  <varray name="forces" >
   <v>      -0.06920201       0.14494596      -0.02051605 </v>
   <v>      -0.15220157       0.14421371       0.08068248 </v>
   <v>       0.12225159       0.07180149       0.07218057 </v>
   <v>      -0.25065234       0.15881512      -0.01396724 </v>
   <v>      -0.21926016      -0.31709056      -0.11536174 </v>
   <v>       0.03478741      -0.05709127      -0.18323478 </v>
   <v>       0.36488922       0.01790235       0.04344822 </v>
   <v>       0.11210787       0.23190308      -0.01160797 </v>
   <v>       0.43131375      -0.09279563      -0.01221285 </v>
   <v>      -0.18749986      -0.07143667      -0.20951241 </v>
   <v>      -0.12913059       0.15437612       0.08123629 </v>
   <v>      -0.12432616       0.36230240      -0.00910016 </v>
   <v>       0.21956699      -0.02090432      -0.10902170 </v>
   <v>       0.04101420      -0.40825887       0.05991742 </v>
   <v>      -0.05594212       0.43428152       0.06097496 </v>
   <v>       0.08392594      -0.19824380      -0.11868423 </v>
   <v>      -0.01295434       0.11773875       0.19252289 </v>
   <v>      -0.13135661       0.65288591       0.07150842 </v>
   <v>      -0.34398613      -0.47620135      -0.02832948 </v>
   <v>      -0.01646087      -0.14184666       0.19470531 </v>
   <v>      -0.04854131       0.16822365      -0.11190785 </v>
   <v>       0.35251406       0.49313073      -0.00677089 </v>
   <v>       0.05148073      -0.59138709       0.04521600 </v>
   <v>      -0.19719731       0.01336628      -0.11258014 </v>
   <v>       0.21659068      -0.36650733      -0.01722461 </v>
   <v>      -0.11594736      -0.08071516       0.07485955 </v>
   <v>       0.11785639      -0.14435842       0.07534907 </v>
   <v>      -0.42820381       0.14276103      -0.02208256 </v>
   <v>      -0.13224813      -0.23140801      -0.01877374 </v>
   <v>       0.07854919      -0.18102494       0.09046205 </v>
   <v>       0.20396894       0.05663020      -0.20376461 </v>
   <v>       0.20361011       0.33459902      -0.11564075 </v>
   <v>       0.22353587      -0.20799743      -0.01866115 </v>
   <v>      -0.30990222      -0.06183631       0.05322632 </v>
   <v>      -0.02207751       0.07386099      -0.16622957 </v>
   <v>       0.09510862      -0.13126167      -0.02190834 </v>
   <v>      -0.00598116       0.00662717       0.45080328 </v>
  </varray>
  <varray name="stress" >
   <v>       4.29112737      -0.06917000       0.02964901 </v>
   <v>      -0.06917001       3.72114075       0.06991567 </v>
   <v>       0.02964900       0.06991569       1.29349587 </v>
  </varray>
  <energy>
   <i name="e_fr_energy">   -331.68242349 </i>
   <i name="e_wo_entrp">   -331.67530447 </i>
   <i name="e_0_energy">     -0.01423806 </i>
  </energy>
  <time name="totalsc">   11.28   11.35</time>
 </calculation>
 <calculation>
  <scstep>
   <time name="dav">    0.85    0.85</time>
   <time name="total">    0.92    0.93</time>
   <energy>
    <i name="alphaZ">     96.04795369 </i>
    <i name="ewald">  15125.87433028 </i>
    <i name="hartreedc"> -21222.07033937 </i>
    <i name="XCdc">    551.61607512 </i>
    <i name="pawpsdc">  16572.12523559 </i>
    <i name="pawaedc"> -16774.47791064 </i>
    <i name="eentropy">     -0.01426250 </i>
    <i name="bandstr">  -1726.95942310 </i>
    <i name="atom">   7046.17475994 </i>
    <i name="e_fr_energy">   -331.68358100 </i>
    <i name="e_wo_entrp">   -331.66931849 </i>
    <i name="e_0_energy">   -331.67644974 </i>
   </energy>
  </scstep>
  <scstep>
   <time name="diag">    0.20    0.20</time>
   <time name="diis">    0.38    0.38</time>
   <time name="orth">    0.05    0.05</time>
   <time name="total">    0.70    0.70</time>
   <energy>
    <i name="e_fr_energy">   -331.68379902 </i>
    <i name="e_wo_entrp">   -331.66948530 </i>
    <i name="e_0_energy">   -331.67664216 </i>
   </energy>
  </scstep>
  <scstep>
   <time name="diag">    0.22    0.22</time>
   <time name="diis">    0.40    0.40</time>
   <time name="orth">    0.05    0.05</time>
   <time name="total">    0.74    0.74</time>
   <energy>
    <i name="e_fr_energy">   -331.68375930 </i>
    <i name="e_wo_entrp">   -331.66944351 </i>
    <i name="e_0_energy">   -331.67660140 </i>
   </energy>
  </scstep>
  <scstep>
   <time name="diag">    0.20    0.20</time>
   <time name="diis">    0.38    0.38</time>
   <time name="orth">    0.05    0.05</time>
   <time name="total">    0.70    0.70</time>
   <energy>
    <i name="e_fr_energy">   -331.68375452 </i>
    <i name="e_wo_entrp">   -331.66943854 </i>
    <i name="e_0_energy">   -331.67659653 </i>
   </energy>
  </scstep>
  <scstep>
   <time name="diag">    0.20    0.20</time>
   <time name="diis">    0.35    0.35</time>
   <time name="orth">    0.05    0.05</time>
   <time name="total">    0.67    0.68</time>
   <energy>
    <i name="e_fr_energy">   -331.68375315 </i>
    <i name="e_wo_entrp">   -331.66943758 </i>
    <i name="e_0_energy">   -331.67659536 </i>
   </energy>
  </scstep>
  <scstep>
   <time name="diag">    0.20    0.20</time>
   <time name="diis">    0.25    0.25</time>
   <time name="orth">    0.05    0.05</time>
   <time name="total">    0.54    0.54</time>
   <energy>
    <i name="alphaZ">     96.04795369 </i>
    <i name="ewald">  15125.87433028 </i>
    <i name="hartreedc"> -21221.46666139 </i>
    <i name="XCdc">    551.60109458 </i>
    <i name="pawpsdc">  16568.63609161 </i>
    <i name="pawaedc"> -16770.99101073 </i>
    <i name="eentropy">     -0.01431526 </i>
    <i name="bandstr">  -1727.54599577 </i>
    <i name="atom">   7046.17475994 </i>
    <i name="e_fr_energy">   -331.68375305 </i>
    <i name="e_wo_entrp">   -331.66943779 </i>
    <i name="e_0_energy">   -331.67659542 </i>
   </energy>
  </scstep>
  <structure>
   <crystal>
    <varray name="basis" >
     <v>      12.81195127      -0.00989909       0.00525913 </v>
     <v>      -0.00568193       7.38909824       0.00245453 </v>
     <v>       0.00620633       0.00498928      14.94710549 </v>
    </varray>
    <i name="volume">   1415.02280149 </i>
    <varray name="rec_basis" >
     <v>       0.07805218       0.00006003      -0.00003243 </v>
     <v>       0.00010458       0.13533461      -0.00004522 </v>
     <v>      -0.00002748      -0.00002225       0.06690260 </v>
    </varray>
   </crystal>
   <varray name="positions" >
    <v>       0.16688991       0.16656811       0.25071749 </v>
    <v>      -0.00007296      -0.00022215       0.25017325 </v>
    <v>       0.05527725       0.16644499       0.25015058 </v>
    <v>       0.22259110      -0.00019598       0.25121997 </v>
    <v>       0.50025362       0.16729981       0.24282665 </v>
    <v>       0.33350581       0.00004475       0.25064625 </v>
    <v>       0.38855500       0.16625927       0.24572178 </v>
    <v>       0.55551076      -0.00014057       0.24665285 </v>
    <v>       0.83298577       0.16657761       0.24992262 </v>
    <v>       0.66671803      -0.00010310       0.24911356 </v>
    <v>       0.72204413       0.16605294       0.24686406 </v>
    <v>       0.88873350      -0.00081904       0.25084576 </v>
    <v>       0.16662964       0.50022796       0.25046864 </v>
    <v>      -0.00008599       0.33377156       0.25021324 </v>
    <v>       0.05569474       0.49935843       0.25021414 </v>
    <v>       0.22217151       0.33351243       0.24987146 </v>
    <v>       0.50001281       0.50031504       0.23729384 </v>
    <v>       0.33346639       0.33253419       0.24524355 </v>
    <v>       0.38919774       0.50079217       0.24204165 </v>
    <v>       0.55552228       0.33306768       0.23734934 </v>
    <v>       0.83337118       0.49967070       0.24975004 </v>
    <v>       0.66644042       0.33243686       0.24174507 </v>
    <v>       0.72220776       0.50058210       0.24498111 </v>
    <v>       0.88884835       0.33290856       0.25044581 </v>
    <v>       0.16664499       0.83397569       0.25089217 </v>
    <v>       0.00019568       0.66672088       0.25013321 </v>
    <v>       0.05544453       0.83341095       0.25017664 </v>
    <v>       0.22249116       0.66671921       0.24997163 </v>
    <v>       0.50007802       0.83347347       0.24661022 </v>
    <v>       0.33353822       0.66740568       0.24686017 </v>
    <v>       0.38873935       0.83340312       0.24912464 </v>
    <v>       0.55534651       0.66621658       0.24261472 </v>
    <v>       0.83290458       0.83339053       0.25114376 </v>
    <v>       0.66699357       0.66723237       0.24547669 </v>
    <v>       0.72197637       0.83317066       0.25047876 </v>
    <v>       0.88859117       0.66674189       0.25069537 </v>
    <v>       0.53095717       0.42047464       0.43231928 </v>
   </varray>
  </structure>
  <varray name="forces" >
   <v>      -0.08238116       0.13515657      -0.01945588 </v>
   <v>      -0.08907290       0.12586948       0.07851171 </v>
   <v>       0.09673916       0.02407940       0.06896678 </v>
   <v>      -0.22071067       0.11935038      -0.00889312 </v>
   <v>      -0.19438456      -0.29409286      -0.10246735 </v>
   <v>      -0.00232436       0.00220442      -0.18051741 </v>
   <v>       0.29094974       0.08602353       0.04016588 </v>
   <v>       0.07331036       0.16920868      -0.01465587 </v>
   <v>       0.32538923      -0.06592632      -0.02888973 </v>
   <v>      -0.18785998      -0.00865702      -0.21342020 </v>
   <v>      -0.08372280       0.16278346       0.08531175 </v>
   <v>      -0.09353646       0.28787493      -0.00737492 </v>
   <v>       0.17153281       0.01611476      -0.10180278 </v>
   <v>       0.08202285      -0.31430461       0.06289915 </v>
   <v>      -0.09678101       0.32915838       0.06104023 </v>
   <v>       0.08408051      -0.20975467      -0.12281238 </v>
   <v>      -0.00583085       0.04723833       0.18386586 </v>
   <v>      -0.06176968       0.52874170       0.05473780 </v>
   <v>      -0.30497926      -0.39302425      -0.01487076 </v>
   <v>      -0.00465313      -0.06113605       0.18918402 </v>
   <v>      -0.05902816       0.17697207      -0.11757644 </v>
   <v>       0.30181930       0.40754855       0.00445925 </v>
   <v>      -0.00109962      -0.46810524       0.03703592 </v>
   <v>      -0.15588232      -0.02534084      -0.10657620 </v>
   <v>       0.16781009      -0.29124044      -0.01804024 </v>
   <v>      -0.08089698      -0.02959770       0.07388198 </v>
   <v>       0.06004161      -0.12560774       0.07353489 </v>
   <v>      -0.31728918       0.11662026      -0.03122502 </v>
   <v>      -0.08413135      -0.16808323      -0.02601683 </v>
   <v>       0.03782355      -0.19289358       0.09386192 </v>
   <v>       0.20302576      -0.00667720      -0.21334828 </v>
   <v>       0.17116268       0.30465607      -0.10264883 </v>
   <v>       0.21248696      -0.16435529      -0.01381506 </v>
   <v>      -0.24540357      -0.12281198       0.05065549 </v>
   <v>       0.00297163       0.01430384      -0.15942227 </v>
   <v>       0.09742879      -0.12005524      -0.01833281 </v>
   <v>      -0.00685700       0.00775943       0.46404975 </v>
  </varray>
  <varray name="stress" >
   <v>       4.12158022       0.07963309       0.02787450 </v>
   <v>       0.07963311       3.59653623       0.07187219 </v>
   <v>       0.02787452       0.07187221       1.31095496 </v>
  </varray>
  <energy>
   <i name="e_fr_energy">   -331.68375305 </i>
   <i name="e_wo_entrp">   -331.67659542 </i>
   <i name="e_0_energy">     -0.01431526 </i>
  </energy>
  <time name="totalsc">    5.11    5.13</time>
 </calculation>
 <calculation>
  <scstep>
   <time name="dav">    0.86    0.86</time>
   <time name="total">    0.94    0.94</time>
   <energy>
    <i name="alphaZ">     96.04795369 </i>
    <i name="ewald">  15034.19216896 </i>
    <i name="hartreedc"> -21133.17766703 </i>
    <i name="XCdc">    551.57533716 </i>
    <i name="pawpsdc">  16568.59562971 </i>
    <i name="pawaedc"> -16770.95002147 </i>
    <i name="eentropy">     -0.01372955 </i>
    <i name="bandstr">  -1724.16333826 </i>
    <i name="atom">   7046.17475994 </i>
    <i name="e_fr_energy">   -331.71890685 </i>
    <i name="e_wo_entrp">   -331.70517730 </i>
    <i name="e_0_energy">   -331.71204207 </i>
   </energy>
  </scstep>
  <scstep>
   <time name="diag">    0.20    0.20</time>
   <time name="diis">    0.37    0.37</time>
   <time name="orth">    0.05    0.05</time>
   <time name="total">    0.69    0.70</time>
   <energy>
    <i name="e_fr_energy">   -331.73193796 </i>
    <i name="e_wo_entrp">   -331.71793244 </i>
    <i name="e_0_energy">   -331.72493520 </i>
   </energy>
  </scstep>
  <scstep>
   <time name="diag">    0.20    0.20</time>
   <time name="diis">    0.44    0.44</time>
   <time name="orth">    0.05    0.05</time>
   <time name="total">    0.77    0.77</time>
   <energy>
    <i name="e_fr_energy">   -331.73115361 </i>
    <i name="e_wo_entrp">   -331.71713286 </i>
    <i name="e_0_energy">   -331.72414324 </i>
   </energy>
  </scstep>
  <scstep>
   <time name="diag">    0.20    0.20</time>
   <time name="diis">    0.37    0.37</time>
   <time name="orth">    0.05    0.05</time>
   <time name="total">    0.69    0.69</time>
   <energy>
    <i name="e_fr_energy">   -331.73075520 </i>
    <i name="e_wo_entrp">   -331.71670481 </i>
    <i name="e_0_energy">   -331.72373001 </i>
   </energy>
  </scstep>
  <scstep>
   <time name="diag">    0.20    0.20</time>
   <time name="diis">    0.38    0.38</time>
   <time name="orth">    0.05    0.05</time>
   <time name="total">    0.70    0.71</time>
   <energy>
    <i name="e_fr_energy">   -331.73073425 </i>
    <i name="e_wo_entrp">   -331.71669260 </i>
    <i name="e_0_energy">   -331.72371342 </i>
   </energy>
  </scstep>
  <scstep>
   <time name="diag">    0.20    0.20</time>
   <time name="diis">    0.38    0.38</time>
   <time name="orth">    0.05    0.05</time>
   <time name="total">    0.71    0.71</time>
   <energy>
    <i name="e_fr_energy">   -331.73074356 </i>
    <i name="e_wo_entrp">   -331.71669515 </i>
    <i name="e_0_energy">   -331.72371935 </i>
   </energy>
  </scstep>
  <scstep>
   <time name="diag">    0.20    0.20</time>
   <time name="diis">    0.36    0.36</time>
   <time name="orth">    0.05    0.05</time>
   <time name="total">    0.68    0.68</time>
   <energy>
    <i name="e_fr_energy">   -331.73074953 </i>
    <i name="e_wo_entrp">   -331.71670210 </i>
    <i name="e_0_energy">   -331.72372582 </i>
   </energy>
  </scstep>
  <scstep>
   <time name="diag">    0.20    0.20</time>
   <time name="diis">    0.27    0.27</time>
   <time name="orth">    0.05    0.05</time>
   <time name="total">    0.59    0.59</time>
   <energy>
    <i name="e_fr_energy">   -331.73075912 </i>
    <i name="e_wo_entrp">   -331.71671165 </i>
    <i name="e_0_energy">   -331.72373539 </i>
   </energy>
  </scstep>
  <scstep>
   <time name="diag">    0.20    0.20</time>
   <time name="diis">    0.24    0.24</time>
   <time name="orth">    0.05    0.05</time>
   <time name="total">    0.57    0.57</time>
   <energy>
    <i name="e_fr_energy">   -331.73076563 </i>
    <i name="e_wo_entrp">   -331.71671822 </i>
    <i name="e_0_energy">   -331.72374192 </i>
   </energy>
  </scstep>
  <scstep>
   <time name="diag">    0.20    0.20</time>
   <time name="diis">    0.24    0.24</time>
   <time name="orth">    0.05    0.05</time>
   <time name="total">    0.57    0.57</time>
   <energy>
    <i name="e_fr_energy">   -331.73077576 </i>
    <i name="e_wo_entrp">   -331.71672854 </i>
    <i name="e_0_energy">   -331.72375215 </i>
   </energy>
  </scstep>
  <scstep>
   <time name="diag">    0.20    0.20</time>
   <time name="diis">    0.26    0.26</time>
   <time name="orth">    0.05    0.05</time>
   <time name="total">    0.58    0.59</time>
   <energy>
    <i name="e_fr_energy">   -331.73077971 </i>
    <i name="e_wo_entrp">   -331.71673221 </i>
    <i name="e_0_energy">   -331.72375596 </i>
   </energy>
  </scstep>
  <scstep>
   <time name="diag">    0.20    0.20</time>
   <time name="diis">    0.22    0.22</time>
   <time name="orth">    0.05    0.05</time>
   <time name="total">    0.65    0.65</time>
   <energy>
    <i name="e_fr_energy">   -331.73078256 </i>
    <i name="e_wo_entrp">   -331.71673504 </i>
    <i name="e_0_energy">   -331.72375880 </i>
   </energy>
  </scstep>
  <scstep>
   <time name="diag">    0.20    0.20</time>
   <time name="diis">    0.20    0.20</time>
   <time name="orth">    0.05    0.05</time>
   <time name="total">    0.49    0.49</time>
   <energy>
    <i name="alphaZ">     96.04795369 </i>
    <i name="ewald">  15034.19216896 </i>
    <i name="hartreedc"> -21131.24856402 </i>
    <i name="XCdc">    551.50276093 </i>
    <i name="pawpsdc">  16552.16951249 </i>
    <i name="pawaedc"> -16754.50155565 </i>
    <i name="eentropy">     -0.01404743 </i>
    <i name="bandstr">  -1726.05377210 </i>
    <i name="atom">   7046.17475994 </i>
    <i name="e_fr_energy">   -331.73078320 </i>
    <i name="e_wo_entrp">   -331.71673577 </i>
    <i name="e_0_energy">   -331.72375948 </i>
   </energy>
  </scstep>
  <structure>
   <crystal>
    <varray name="basis" >
     <v>      12.81611122      -0.00548125       0.00527176 </v>
     <v>      -0.00313486       7.39074220       0.00311658 </v>
     <v>       0.00622920       0.00633449      14.93892503 </v>
    </varray>
    <i name="volume">   1415.02280149 </i>
    <varray name="rec_basis" >
     <v>       0.07802682       0.00003311      -0.00003255 </v>
     <v>       0.00005789       0.13530446      -0.00005740 </v>
     <v>      -0.00002755      -0.00002824       0.06693924 </v>
    </varray>
   </crystal>
   <varray name="positions" >
    <v>       0.16657654       0.16676290       0.25073842 </v>
    <v>       0.00006402      -0.00004351       0.25041522 </v>
    <v>       0.05537971       0.16596194       0.25035198 </v>
    <v>       0.22227363      -0.00025825       0.25137880 </v>
    <v>       0.49992999       0.16687407       0.24279051 </v>
    <v>       0.33334531       0.00041620       0.25013466 </v>
    <v>       0.38887018       0.16697161       0.24545673 </v>
    <v>       0.55543209       0.00007853       0.24608145 </v>
    <v>       0.83317716       0.16639493       0.24962980 </v>
    <v>       0.66636762       0.00035930       0.24829554 </v>
    <v>       0.72203291       0.16673354       0.24685827 </v>
    <v>       0.88876097      -0.00063562       0.25092993 </v>
    <v>       0.16676620       0.50060539       0.25028616 </v>
    <v>       0.00029265       0.33338358       0.25044308 </v>
    <v>       0.05528179       0.49970051       0.25044694 </v>
    <v>       0.22235848       0.33258858       0.24936143 </v>
    <v>       0.50005744       0.49993988       0.23770758 </v>
    <v>       0.33374589       0.33340272       0.24485309 </v>
    <v>       0.38888425       0.49998188       0.24213495 </v>
    <v>       0.55555591       0.33350156       0.23776222 </v>
    <v>       0.83317496       0.50050894       0.24924401 </v>
    <v>       0.66668062       0.33333659       0.24184072 </v>
    <v>       0.72187077       0.49991631       0.24452592 </v>
    <v>       0.88872946       0.33248430       0.25023720 </v>
    <v>       0.16669457       0.83378998       0.25096797 </v>
    <v>       0.00016089       0.66714309       0.25033345 </v>
    <v>       0.05527651       0.83324847       0.25041748 </v>
    <v>       0.22234445       0.66703013       0.24967632 </v>
    <v>       0.50016090       0.83323540       0.24600192 </v>
    <v>       0.33348574       0.66661021       0.24686061 </v>
    <v>       0.38911287       0.83293303       0.24830638 </v>
    <v>       0.55559609       0.66662172       0.24257433 </v>
    <v>       0.83327752       0.83334596       0.25128258 </v>
    <v>       0.66674719       0.66639474       0.24520227 </v>
    <v>       0.72207966       0.83283960       0.24998648 </v>
    <v>       0.88889528       0.66656166       0.25073343 </v>
    <v>       0.53092986       0.42056013       0.43672218 </v>
   </varray>
  </structure>
  <varray name="forces" >
   <v>       0.14548979      -0.07038088      -0.02277507 </v>
   <v>      -0.17750695      -0.03275149       0.08349516 </v>
   <v>       0.06852805       0.21894968       0.07546477 </v>
   <v>      -0.06863995       0.11877586      -0.06290245 </v>
   <v>       0.13801418       0.05981728      -0.11967661 </v>
   <v>       0.21195002      -0.13247782      -0.17605783 </v>
   <v>      -0.01907006      -0.17737078       0.02747881 </v>
   <v>      -0.07456044      -0.02103106      -0.03313241 </v>
   <v>       0.08105647       0.03737613       0.02269197 </v>
   <v>       0.18192866      -0.13689207      -0.11529996 </v>
   <v>      -0.04515483      -0.06526587      -0.00311649 </v>
   <v>      -0.00945292       0.14407479      -0.00808468 </v>
   <v>      -0.00139825      -0.26803411      -0.11492253 </v>
   <v>      -0.25504659      -0.14746127       0.03280270 </v>
   <v>       0.28330262       0.16270152       0.04018912 </v>
   <v>      -0.08392703       0.32010574      -0.06679322 </v>
   <v>      -0.02471438       0.26646089       0.19660867 </v>
   <v>      -0.29111027       0.01617638       0.10129171 </v>
   <v>       0.00361533      -0.03101313      -0.01044943 </v>
   <v>      -0.05936722      -0.27100617       0.18740845 </v>
   <v>       0.11650179      -0.30872354      -0.07744040 </v>
   <v>       0.06348045      -0.01486338      -0.01804251 </v>
   <v>       0.26074687      -0.08653698       0.09106731 </v>
   <v>       0.00051321       0.29484175      -0.10936661 </v>
   <v>       0.01781552      -0.13435282      -0.01482568 </v>
   <v>      -0.11177539      -0.19830922       0.07629233 </v>
   <v>       0.20085331       0.01615897       0.07324675 </v>
   <v>      -0.11571588      -0.07604668       0.02099884 </v>
   <v>       0.01755151       0.02276547      -0.02096244 </v>
   <v>       0.05362303       0.12837741       0.01551551 </v>
   <v>      -0.19544356       0.12372931      -0.11936339 </v>
   <v>      -0.07661678      -0.05535803      -0.12345625 </v>
   <v>      -0.00109707      -0.09320345      -0.06623825 </v>
   <v>      -0.02919215       0.24847552       0.04509684 </v>
   <v>      -0.09489492       0.10922419      -0.16562183 </v>
   <v>      -0.10491962       0.02390420      -0.03625743 </v>
   <v>      -0.00536657       0.00916364       0.39513653 </v>
  </varray>
  <varray name="stress" >
   <v>       3.45743864      -0.64305029       0.00850407 </v>
   <v>      -0.64305029       2.81546804       0.01715752 </v>
   <v>       0.00850405       0.01715753       1.09183826 </v>
  </varray>
  <energy>
   <i name="e_fr_energy">   -331.73078320 </i>
   <i name="e_wo_entrp">   -331.72375948 </i>
   <i name="e_0_energy">     -0.01404743 </i>
  </energy>
  <time name="totalsc">    9.39    9.44</time>
 </calculation>
 <calculation>
  <scstep>
   <time name="dav">    0.84    0.84</time>
   <time name="total">    0.91    0.91</time>
   <energy>
    <i name="alphaZ">     96.04795369 </i>
    <i name="ewald">  15015.06693110 </i>
    <i name="hartreedc"> -21112.82678466 </i>
    <i name="XCdc">    551.49798293 </i>
    <i name="pawpsdc">  16552.16896616 </i>
    <i name="pawaedc"> -16754.50072757 </i>
    <i name="eentropy">     -0.01390664 </i>
    <i name="bandstr">  -1725.34713452 </i>
    <i name="atom">   7046.17475994 </i>
    <i name="e_fr_energy">   -331.73195956 </i>
    <i name="e_wo_entrp">   -331.71805293 </i>
    <i name="e_0_energy">   -331.72500625 </i>
   </energy>
  </scstep>
  <scstep>
   <time name="diag">    0.20    0.20</time>
   <time name="diis">    0.37    0.37</time>
   <time name="orth">    0.05    0.05</time>
   <time name="total">    0.70    0.70</time>
   <energy>
    <i name="e_fr_energy">   -331.73225649 </i>
    <i name="e_wo_entrp">   -331.71837113 </i>
    <i name="e_0_energy">   -331.72531381 </i>
   </energy>
  </scstep>
  <scstep>
   <time name="diag">    0.20    0.20</time>
   <time name="diis">    0.41    0.41</time>
   <time name="orth">    0.05    0.05</time>
   <time name="total">    0.73    0.73</time>
   <energy>
    <i name="e_fr_energy">   -331.73221712 </i>
    <i name="e_wo_entrp">   -331.71832961 </i>
    <i name="e_0_energy">   -331.72527336 </i>
   </energy>
  </scstep>
  <scstep>
   <time name="diag">    0.20    0.20</time>
   <time name="diis">    0.37    0.37</time>
   <time name="orth">    0.05    0.05</time>
   <time name="total">    0.69    0.69</time>
   <energy>
    <i name="e_fr_energy">   -331.73220362 </i>
    <i name="e_wo_entrp">   -331.71831284 </i>
    <i name="e_0_energy">   -331.72525823 </i>
   </energy>
  </scstep>
  <scstep>
   <time name="diag">    0.20    0.20</time>
   <time name="diis">    0.34    0.34</time>
   <time name="orth">    0.05    0.05</time>
   <time name="total">    0.66    0.67</time>
   <energy>
    <i name="e_fr_energy">   -331.73220260 </i>
    <i name="e_wo_entrp">   -331.71831230 </i>
    <i name="e_0_energy">   -331.72525745 </i>
   </energy>
  </scstep>
  <scstep>
   <time name="diag">    0.20    0.20</time>
   <time name="diis">    0.24    0.24</time>
   <time name="orth">    0.05    0.05</time>
   <time name="total">    0.53    0.53</time>
   <energy>
    <i name="alphaZ">     96.04795369 </i>
    <i name="ewald">  15015.06693110 </i>
    <i name="hartreedc"> -21112.44194450 </i>
    <i name="XCdc">    551.48320509 </i>
    <i name="pawpsdc">  16548.94618149 </i>
    <i name="pawaedc"> -16751.27381836 </i>
    <i name="eentropy">     -0.01389106 </i>
    <i name="bandstr">  -1725.72158036 </i>
    <i name="atom">   7046.17475994 </i>
    <i name="e_fr_energy">   -331.73220296 </i>
    <i name="e_wo_entrp">   -331.71831191 </i>
    <i name="e_0_energy">   -331.72525743 </i>
   </energy>
  </scstep>
  <structure>
   <crystal>
    <varray name="basis" >
     <v>      12.81698448      -0.00455427       0.00527441 </v>
     <v>      -0.00260041       7.39108737       0.00325549 </v>
     <v>       0.00623400       0.00661675      14.93720898 </v>
    </varray>
    <i name="volume">   1415.02280149 </i>
    <varray name="rec_basis" >
     <v>       0.07802150       0.00002746      -0.00003257 </v>
     <v>       0.00004810       0.13529813      -0.00005995 </v>
     <v>      -0.00002756      -0.00002950       0.06694694 </v>
    </varray>
   </crystal>
   <varray name="positions" >
    <v>       0.16651079       0.16680381       0.25074281 </v>
    <v>       0.00009275      -0.00000607       0.25046601 </v>
    <v>       0.05540122       0.16586058       0.25039427 </v>
    <v>       0.22220704      -0.00027128       0.25141214 </v>
    <v>       0.49986212       0.16678480       0.24278292 </v>
    <v>       0.33331163       0.00049417       0.25002725 </v>
    <v>       0.38893627       0.16712101       0.24540107 </v>
    <v>       0.55541558       0.00012453       0.24596149 </v>
    <v>       0.83321732       0.16635659       0.24956833 </v>
    <v>       0.66629410       0.00045637       0.24812380 </v>
    <v>       0.72203053       0.16687633       0.24685705 </v>
    <v>       0.88876673      -0.00059715       0.25094760 </v>
    <v>       0.16679483       0.50068456       0.25024784 </v>
    <v>       0.00037209       0.33330213       0.25049134 </v>
    <v>       0.05519515       0.49977232       0.25049581 </v>
    <v>       0.22239774       0.33239477       0.24925436 </v>
    <v>       0.50006682       0.49986115       0.23779445 </v>
    <v>       0.33380449       0.33358490       0.24477111 </v>
    <v>       0.38881852       0.49981193       0.24215454 </v>
    <v>       0.55556294       0.33359256       0.23784890 </v>
    <v>       0.83313377       0.50068483       0.24913777 </v>
    <v>       0.66673097       0.33352531       0.24186079 </v>
    <v>       0.72180011       0.49977670       0.24443037 </v>
    <v>       0.88870454       0.33239532       0.25019341 </v>
    <v>       0.16670498       0.83375102       0.25098389 </v>
    <v>       0.00015358       0.66723166       0.25037548 </v>
    <v>       0.05524127       0.83321439       0.25046805 </v>
    <v>       0.22231367       0.66709539       0.24961432 </v>
    <v>       0.50017830       0.83318547       0.24587421 </v>
    <v>       0.33347476       0.66644334       0.24686072 </v>
    <v>       0.38919124       0.83283439       0.24813460 </v>
    <v>       0.55564843       0.66670668       0.24256584 </v>
    <v>       0.83335575       0.83333656       0.25131172 </v>
    <v>       0.66669555       0.66621906       0.24514466 </v>
    <v>       0.72210134       0.83277015       0.24988313 </v>
    <v>       0.88895908       0.66652381       0.25074142 </v>
    <v>       0.53092413       0.42057790       0.43764654 </v>
   </varray>
  </structure>
  <varray name="forces" >
   <v>       0.19800816      -0.11094931      -0.02556448 </v>
   <v>      -0.19766252      -0.06921135       0.08435438 </v>
   <v>       0.06325284       0.25922204       0.07794136 </v>
   <v>      -0.04226322       0.12003397      -0.07805648 </v>
   <v>       0.20473125       0.13430463      -0.11992226 </v>
   <v>       0.25150098      -0.17037111      -0.17004405 </v>
   <v>      -0.09278570      -0.23350003       0.03315671 </v>
   <v>      -0.10214535      -0.05571439      -0.04070323 </v>
   <v>       0.02081833       0.05596726       0.03036005 </v>
   <v>       0.26355103      -0.16726444      -0.09100143 </v>
   <v>      -0.03762697      -0.10619697      -0.02042840 </v>
   <v>       0.01021609       0.11085264      -0.01123668 </v>
   <v>      -0.03871581      -0.32732089      -0.11237846 </v>
   <v>      -0.32458981      -0.11677393       0.02537979 </v>
   <v>       0.36217906       0.12462908       0.03083462 </v>
   <v>      -0.11449055       0.43487653      -0.05365140 </v>
   <v>      -0.02665664       0.31535263       0.19920286 </v>
   <v>      -0.33455908      -0.09895939       0.11616287 </v>
   <v>       0.07102247       0.05831470      -0.01857957 </v>
   <v>      -0.07470194      -0.31570746       0.19035883 </v>
   <v>       0.14906201      -0.40409781      -0.07349064 </v>
   <v>       0.01316407      -0.09647022      -0.02030268 </v>
   <v>       0.32101724       0.00024651       0.10541138 </v>
   <v>       0.03155838       0.35918988      -0.11213761 </v>
   <v>      -0.01380761      -0.10180974      -0.01413901 </v>
   <v>      -0.11725723      -0.23396382       0.07888580 </v>
   <v>       0.23151573       0.04841354       0.07076763 </v>
   <v>      -0.07131804      -0.11946191       0.02514701 </v>
   <v>       0.03748079       0.06037156      -0.01806935 </v>
   <v>       0.05825969       0.18596256      -0.00215239 </v>
   <v>      -0.27680159       0.14819644      -0.10308353 </v>
   <v>      -0.12796916      -0.12720718      -0.12594784 </v>
   <v>      -0.04798084      -0.07838405      -0.07129093 </v>
   <v>       0.02023485       0.32510142       0.04607194 </v>
   <v>      -0.11549259       0.12803118      -0.17023150 </v>
   <v>      -0.14403105       0.05330081      -0.03857650 </v>
   <v>      -0.00671729       0.01099662       0.37695323 </v>
  </varray>
  <varray name="stress" >
   <v>       3.30618866      -0.77918825       0.00973690 </v>
   <v>      -0.77918826       2.67782852       0.01762434 </v>
   <v>       0.00973691       0.01762435       1.05056858 </v>
  </varray>
  <energy>
   <i name="e_fr_energy">   -331.73220296 </i>
   <i name="e_wo_entrp">   -331.72525743 </i>
   <i name="e_0_energy">     -0.01389106 </i>
  </energy>
  <time name="totalsc">    4.99    5.01</time>
 </calculation>
 <calculation>
  <scstep>
   <time name="dav">    0.94    0.94</time>
   <time name="total">    1.01    1.02</time>
   <energy>
    <i name="alphaZ">     96.04795369 </i>
    <i name="ewald">  14893.07203351 </i>
    <i name="hartreedc"> -20997.79903054 </i>
    <i name="XCdc">    551.45784015 </i>
    <i name="pawpsdc">  16548.93918293 </i>
    <i name="pawaedc"> -16751.26556392 </i>
    <i name="eentropy">     -0.01388573 </i>
    <i name="bandstr">  -1718.37182287 </i>
    <i name="atom">   7046.17475994 </i>
    <i name="e_fr_energy">   -331.75853283 </i>
    <i name="e_wo_entrp">   -331.74464711 </i>
    <i name="e_0_energy">   -331.75158997 </i>
   </energy>
  </scstep>
  <scstep>
   <time name="diag">    0.20    0.20</time>
   <time name="diis">    0.38    0.38</time>
   <time name="orth">    0.05    0.05</time>
   <time name="total">    0.70    0.70</time>
   <energy>
    <i name="e_fr_energy">   -331.77283967 </i>
    <i name="e_wo_entrp">   -331.75885907 </i>
    <i name="e_0_energy">   -331.76584937 </i>
   </energy>
  </scstep>
  <scstep>
   <time name="diag">    0.20    0.20</time>
   <time name="diis">    0.39    0.39</time>
   <time name="orth">    0.05    0.05</time>
   <time name="total">    0.71    0.71</time>
   <energy>
    <i name="e_fr_energy">   -331.77140715 </i>
    <i name="e_wo_entrp">   -331.75738361 </i>
    <i name="e_0_energy">   -331.76439538 </i>
   </energy>
  </scstep>
  <scstep>
   <time name="diag">    0.20    0.20</time>
   <time name="diis">    0.37    0.37</time>
   <time name="orth">    0.05    0.05</time>
   <time name="total">    0.77    0.78</time>
   <energy>
    <i name="e_fr_energy">   -331.77074395 </i>
    <i name="e_wo_entrp">   -331.75666804 </i>
    <i name="e_0_energy">   -331.76370599 </i>
   </energy>
  </scstep>
  <scstep>
   <time name="diag">    0.21    0.21</time>
   <time name="diis">    0.38    0.38</time>
   <time name="orth">    0.05    0.05</time>
   <time name="total">    0.72    0.72</time>
   <energy>
    <i name="e_fr_energy">   -331.77075369 </i>
    <i name="e_wo_entrp">   -331.75668186 </i>
    <i name="e_0_energy">   -331.76371777 </i>
   </energy>
  </scstep>
  <scstep>
   <time name="diag">    0.20    0.20</time>
   <time name="diis">    0.39    0.39</time>
   <time name="orth">    0.05    0.05</time>
   <time name="total">    0.71    0.71</time>
   <energy>
    <i name="e_fr_energy">   -331.77080312 </i>
    <i name="e_wo_entrp">   -331.75673072 </i>
    <i name="e_0_energy">   -331.76376692 </i>
   </energy>
  </scstep>
  <scstep>
   <time name="diag">    0.20    0.20</time>
   <time name="diis">    0.37    0.37</time>
   <time name="orth">    0.05    0.05</time>
   <time name="total">    0.69    0.70</time>
   <energy>
    <i name="e_fr_energy">   -331.77082949 </i>
    <i name="e_wo_entrp">   -331.75675772 </i>
    <i name="e_0_energy">   -331.76379360 </i>
   </energy>
  </scstep>
  <scstep>
   <time name="diag">    0.20    0.20</time>
   <time name="diis">    0.27    0.27</time>
   <time name="orth">    0.05    0.05</time>
   <time name="total">    0.60    0.60</time>
   <energy>
    <i name="e_fr_energy">   -331.77086708 </i>
    <i name="e_wo_entrp">   -331.75679660 </i>
    <i name="e_0_energy">   -331.76383184 </i>
   </energy>
  </scstep>
  <scstep>
   <time name="diag">    0.22    0.22</time>
   <time name="diis">    0.25    0.27</time>
   <time name="orth">    0.05    0.05</time>
   <time name="total">    0.60    0.61</time>
   <energy>
    <i name="e_fr_energy">   -331.77089237 </i>
    <i name="e_wo_entrp">   -331.75682131 </i>
    <i name="e_0_energy">   -331.76385684 </i>
   </energy>
  </scstep>
  <scstep>
   <time name="diag">    0.20    0.20</time>
   <time name="diis">    0.26    0.27</time>
   <time name="orth">    0.05    0.05</time>
   <time name="total">    0.58    0.59</time>
   <energy>
    <i name="e_fr_energy">   -331.77091855 </i>
    <i name="e_wo_entrp">   -331.75684768 </i>
    <i name="e_0_energy">   -331.76388312 </i>
   </energy>
  </scstep>
  <scstep>
   <time name="diag">    0.20    0.20</time>
   <time name="diis">    0.24    0.24</time>
   <time name="orth">    0.05    0.05</time>
   <time name="total">    0.57    0.57</time>
   <energy>
    <i name="e_fr_energy">   -331.77092355 </i>
    <i name="e_wo_entrp">   -331.75685275 </i>
    <i name="e_0_energy">   -331.76388815 </i>
   </energy>
  </scstep>
  <scstep>
   <time name="diag">    0.20    0.20</time>
   <time name="diis">    0.28    0.28</time>
   <time name="orth">    0.05    0.05</time>
   <time name="total">    0.68    0.68</time>
   <energy>
    <i name="e_fr_energy">   -331.77092729 </i>
    <i name="e_wo_entrp">   -331.75685629 </i>
    <i name="e_0_energy">   -331.76389179 </i>
   </energy>
  </scstep>
  <scstep>
   <time name="diag">    0.20    0.20</time>
   <time name="diis">    0.21    0.21</time>
   <time name="orth">    0.05    0.05</time>
   <time name="total">    0.54    0.54</time>
   <energy>
    <i name="e_fr_energy">   -331.77092852 </i>
    <i name="e_wo_entrp">   -331.75685751 </i>
    <i name="e_0_energy">   -331.76389302 </i>
   </energy>
  </scstep>
  <scstep>
   <time name="diag">    0.20    0.20</time>
   <time name="diis">    0.20    0.20</time>
   <time name="orth">    0.05    0.05</time>
   <time name="total">    0.49    0.50</time>
   <energy>
    <i name="alphaZ">     96.04795369 </i>
    <i name="ewald">  14893.07203351 </i>
    <i name="hartreedc"> -20991.94494592 </i>
    <i name="XCdc">    551.27999600 </i>
    <i name="pawpsdc">  16509.22798054 </i>
    <i name="pawaedc"> -16711.52711387 </i>
    <i name="eentropy">     -0.01407089 </i>
    <i name="bandstr">  -1724.08752215 </i>
    <i name="atom">   7046.17475994 </i>
    <i name="e_fr_energy">   -331.77092913 </i>
    <i name="e_wo_entrp">   -331.75685824 </i>
    <i name="e_0_energy">   -331.76389368 </i>
   </energy>
  </scstep>
  <structure>
   <crystal>
    <varray name="basis" >
     <v>      12.82765732      -0.00635417       0.00535300 </v>
     <v>      -0.00363975       7.39393621       0.00390847 </v>
     <v>       0.00633781       0.00794611      14.91903366 </v>
    </varray>
    <i name="volume">   1415.02280149 </i>
    <varray name="rec_basis" >
     <v>       0.07795659       0.00003839      -0.00003314 </v>
     <v>       0.00006702       0.13524603      -0.00007206 </v>
     <v>      -0.00002799      -0.00003545       0.06702850 </v>
    </varray>
   </crystal>
   <varray name="positions" >
    <v>       0.16660379       0.16661752       0.25072035 </v>
    <v>      -0.00015473      -0.00007289       0.25081345 </v>
    <v>       0.05560901       0.16627223       0.25069546 </v>
    <v>       0.22184986       0.00006137       0.25142713 </v>
    <v>       0.49995898       0.16684469       0.24255959 </v>
    <v>       0.33363836       0.00027165       0.24930621 </v>
    <v>       0.38904011       0.16699320       0.24522121 </v>
    <v>       0.55515651       0.00013735       0.24539442 </v>
    <v>       0.83342413       0.16637658       0.24935936 </v>
    <v>       0.66647642       0.00032381       0.24725954 </v>
    <v>       0.72195051       0.16713149       0.24681943 </v>
    <v>       0.88880989      -0.00007862       0.25100355 </v>
    <v>       0.16684252       0.49996048       0.24990837 </v>
    <v>       0.00010089       0.33258417       0.25073415 </v>
    <v>       0.05550611       0.50047519       0.25074928 </v>
    <v>       0.22234951       0.33298589       0.24872029 </v>
    <v>       0.50005656       0.50054827       0.23847578 </v>
    <v>       0.33342738       0.33402776       0.24461355 </v>
    <v>       0.38867557       0.49928876       0.24220684 </v>
    <v>       0.55545310       0.33295497       0.23851579 </v>
    <v>       0.83323832       0.50011821       0.24857589 </v>
    <v>       0.66696610       0.33400413       0.24191248 </v>
    <v>       0.72210129       0.49919339       0.24419832 </v>
    <v>       0.88865926       0.33318144       0.24983087 </v>
    <v>       0.16672281       0.83325958       0.25102804 </v>
    <v>      -0.00009533       0.66684764       0.25067757 </v>
    <v>       0.05552430       0.83322807       0.25079247 </v>
    <v>       0.22205207       0.66698320       0.24939502 </v>
    <v>       0.50032088       0.83317125       0.24531068 </v>
    <v>       0.33353732       0.66634465       0.24685754 </v>
    <v>       0.38900470       0.83289927       0.24725103 </v>
    <v>       0.55562950       0.66665208       0.24232952 </v>
    <v>       0.83359398       0.83304443       0.25132006 </v>
    <v>       0.66651721       0.66653212       0.24497678 </v>
    <v>       0.72197753       0.83289247       0.24917882 </v>
    <v>       0.88895834       0.66653713       0.25071337 </v>
    <v>       0.53088736       0.42068705       0.44211780 </v>
   </varray>
  </structure>
  <varray name="forces" >
   <v>       0.17355097       0.06878232      -0.02529050 </v>
   <v>       0.22482470      -0.02807778       0.07483809 </v>
   <v>      -0.19638192       0.00410176       0.05661556 </v>
   <v>       0.31803694      -0.08368021      -0.13931877 </v>
   <v>       0.07528397       0.03139670      -0.05318814 </v>
   <v>      -0.11853331      -0.05726826      -0.11777874 </v>
   <v>      -0.25098349      -0.03844950      -0.01319814 </v>
   <v>       0.15865136      -0.09886283      -0.06083201 </v>
   <v>      -0.18254122       0.19057741       0.03793203 </v>
   <v>       0.06955919      -0.05514670      -0.02292379 </v>
   <v>       0.14226984      -0.17008018      -0.09803994 </v>
   <v>      -0.06511399      -0.12011390       0.00252671 </v>
   <v>      -0.07240396       0.05675532      -0.07877747 </v>
   <v>       0.03646504       0.41199315      -0.00117808 </v>
   <v>      -0.03078612      -0.40014109      -0.00100280 </v>
   <v>      -0.17002694       0.11348105       0.00460018 </v>
   <v>      -0.02372342      -0.27040000       0.15304057 </v>
   <v>      -0.04457127      -0.44357683       0.09485880 </v>
   <v>       0.13485394       0.40603023       0.03015131 </v>
   <v>       0.03619346       0.24220413       0.13166703 </v>
   <v>       0.14192916      -0.10579984      -0.02169848 </v>
   <v>      -0.19868563      -0.40674866       0.01240383 </v>
   <v>       0.09152475       0.43664378       0.11819342 </v>
   <v>       0.08605435      -0.07486160      -0.06707340 </v>
   <v>       0.00091487       0.10355094      -0.00166129 </v>
   <v>       0.20287822      -0.02002296       0.07245156 </v>
   <v>      -0.16976879       0.02715243       0.05848240 </v>
   <v>       0.18491929      -0.19989473       0.03519464 </v>
   <v>      -0.13368147       0.08503485      -0.05397197 </v>
   <v>      -0.11772341       0.12034397      -0.09251624 </v>
   <v>      -0.07228257       0.07384702      -0.01748520 </v>
   <v>      -0.10136469       0.01545822      -0.05161453 </v>
   <v>      -0.21303331       0.08324289      -0.12497576 </v>
   <v>       0.25713021       0.01802976      -0.01145598 </v>
   <v>       0.03864719       0.10950061      -0.11041788 </v>
   <v>      -0.20945123      -0.03258669      -0.04273203 </v>
   <v>      -0.00263070       0.00758520       0.32417506 </v>
  </varray>
  <varray name="stress" >
   <v>       1.75587509      -0.05803772      -0.02473554 </v>
   <v>      -0.05803770       1.00653436       0.01165307 </v>
   <v>      -0.02473551       0.01165304       0.90347779 </v>
  </varray>
  <energy>
   <i name="e_fr_energy">   -331.77092913 </i>
   <i name="e_wo_entrp">   -331.76389368 </i>
   <i name="e_0_energy">     -0.01407089 </i>
  </energy>
  <time name="totalsc">   10.13   10.19</time>
 </calculation>
 <calculation>
  <scstep>
   <time name="dav">    0.84    0.84</time>
   <time name="total">    0.91    0.92</time>
   <energy>
    <i name="alphaZ">     96.04795369 </i>
    <i name="ewald">  14874.84393217 </i>
    <i name="hartreedc"> -20974.81236092 </i>
    <i name="XCdc">    551.27646236 </i>
    <i name="pawpsdc">  16509.23741450 </i>
    <i name="pawaedc"> -16711.53637693 </i>
    <i name="eentropy">     -0.01395882 </i>
    <i name="bandstr">  -1722.98930649 </i>
    <i name="atom">   7046.17475994 </i>
    <i name="e_fr_energy">   -331.77148050 </i>
    <i name="e_wo_entrp">   -331.75752168 </i>
    <i name="e_0_energy">   -331.76450109 </i>
   </energy>
  </scstep>
  <scstep>
   <time name="diag">    0.20    0.20</time>
   <time name="diis">    0.37    0.37</time>
   <time name="orth">    0.05    0.05</time>
   <time name="total">    0.69    0.69</time>
   <energy>
    <i name="e_fr_energy">   -331.77164963 </i>
    <i name="e_wo_entrp">   -331.75767600 </i>
    <i name="e_0_energy">   -331.76466281 </i>
   </energy>
  </scstep>
  <scstep>
   <time name="diag">    0.20    0.20</time>
   <time name="diis">    0.38    0.39</time>
   <time name="orth">    0.05    0.05</time>
   <time name="total">    0.70    0.72</time>
   <energy>
    <i name="e_fr_energy">   -331.77160588 </i>
    <i name="e_wo_entrp">   -331.75762182 </i>
    <i name="e_0_energy">   -331.76461385 </i>
   </energy>
  </scstep>
  <scstep>
   <time name="diag">    0.20    0.20</time>
   <time name="diis">    0.37    0.37</time>
   <time name="orth">    0.05    0.05</time>
   <time name="total">    0.69    0.70</time>
   <energy>
    <i name="e_fr_energy">   -331.77159970 </i>
    <i name="e_wo_entrp">   -331.75761052 </i>
    <i name="e_0_energy">   -331.76460511 </i>
   </energy>
  </scstep>
  <scstep>
   <time name="diag">    0.20    0.20</time>
   <time name="diis">    0.32    0.32</time>
   <time name="orth">    0.05    0.05</time>
   <time name="total">    0.61    0.61</time>
   <energy>
    <i name="alphaZ">     96.04795369 </i>
    <i name="ewald">  14874.84393217 </i>
    <i name="hartreedc"> -20974.05339323 </i>
    <i name="XCdc">    551.25117291 </i>
    <i name="pawpsdc">  16503.46238414 </i>
    <i name="pawaedc"> -16705.75844130 </i>
    <i name="eentropy">     -0.01398854 </i>
    <i name="bandstr">  -1723.72597941 </i>
    <i name="atom">   7046.17475994 </i>
    <i name="e_fr_energy">   -331.77159964 </i>
    <i name="e_wo_entrp">   -331.75761110 </i>
    <i name="e_0_energy">   -331.76460537 </i>
   </energy>
  </scstep>
  <structure>
   <crystal>
    <varray name="basis" >
     <v>      12.82926042      -0.00662438       0.00536480 </v>
     <v>      -0.00379578       7.39436439       0.00400649 </v>
     <v>       0.00635339       0.00814568      14.91630619 </v>
    </varray>
    <i name="volume">   1415.02280149 </i>
    <varray name="rec_basis" >
     <v>       0.07794685       0.00004003      -0.00003322 </v>
     <v>       0.00006986       0.13523820      -0.00007388 </v>
     <v>      -0.00002805      -0.00003634       0.06704076 </v>
    </varray>
   </crystal>
   <varray name="positions" >
    <v>       0.16661774       0.16658956       0.25071698 </v>
    <v>      -0.00019185      -0.00008293       0.25086567 </v>
    <v>       0.05564018       0.16633400       0.25074073 </v>
    <v>       0.22179629       0.00011127       0.25142938 </v>
    <v>       0.49997351       0.16685369       0.24252602 </v>
    <v>       0.33368737       0.00023828       0.24919784 </v>
    <v>       0.38905569       0.16697403       0.24519417 </v>
    <v>       0.55511765       0.00013928       0.24530919 </v>
    <v>       0.83345515       0.16637960       0.24932795 </v>
    <v>       0.66650377       0.00030395       0.24712964 </v>
    <v>       0.72193851       0.16716977       0.24681377 </v>
    <v>       0.88881637      -0.00000080       0.25101196 </v>
    <v>       0.16684967       0.49985184       0.24985735 </v>
    <v>       0.00006020       0.33247641       0.25077065 </v>
    <v>       0.05555276       0.50058068       0.25078738 </v>
    <v>       0.22234229       0.33307461       0.24864001 </v>
    <v>       0.50005503       0.50065136       0.23857818 </v>
    <v>       0.33337082       0.33409421       0.24458986 </v>
    <v>       0.38865413       0.49921025       0.24221471 </v>
    <v>       0.55543661       0.33285927       0.23861603 </v>
    <v>       0.83325399       0.50003320       0.24849144 </v>
    <v>       0.66700138       0.33407599       0.24192025 </v>
    <v>       0.72214645       0.49910587       0.24416345 </v>
    <v>       0.88865248       0.33329942       0.24977638 </v>
    <v>       0.16672548       0.83318584       0.25103468 </v>
    <v>      -0.00013267       0.66678999       0.25072298 </v>
    <v>       0.05556675       0.83323013       0.25084124 </v>
    <v>       0.22201283       0.66696636       0.24936206 </v>
    <v>       0.50034226       0.83316914       0.24522598 </v>
    <v>       0.33354670       0.66632984       0.24685706 </v>
    <v>       0.38897672       0.83290903       0.24711822 </v>
    <v>       0.55562667       0.66664389       0.24229400 </v>
    <v>       0.83362971       0.83300060       0.25132131 </v>
    <v>       0.66649047       0.66657910       0.24495155 </v>
    <v>       0.72195896       0.83291084       0.24907295 </v>
    <v>       0.88895823       0.66653913       0.25070916 </v>
    <v>       0.53088183       0.42070330       0.44278984 </v>
   </varray>
  </structure>
  <varray name="forces" >
   <v>       0.16966376       0.10023592      -0.02562601 </v>
   <v>       0.28464631      -0.02382511       0.07476712 </v>
   <v>      -0.23171784      -0.03201913       0.05719302 </v>
   <v>       0.37064534      -0.11461476      -0.14476632 </v>
   <v>       0.05634752       0.01456143      -0.04425713 </v>
   <v>      -0.16686596      -0.04248843      -0.11415542 </v>
   <v>      -0.27212172      -0.01241547      -0.02119777 </v>
   <v>       0.19238940      -0.10244910      -0.06604411 </v>
   <v>      -0.21113411       0.21037341       0.03754915 </v>
   <v>       0.04534778      -0.04207131      -0.00983490 </v>
   <v>       0.16861506      -0.17938985      -0.11022419 </v>
   <v>      -0.07743983      -0.15731480       0.00406881 </v>
   <v>      -0.07657983       0.11739720      -0.07003556 </v>
   <v>       0.09288195       0.49628166      -0.01003156 </v>
   <v>      -0.08719248      -0.47356275      -0.00471168 </v>
   <v>      -0.17670510       0.06528123       0.01003430 </v>
   <v>      -0.02642321      -0.35664510       0.14501019 </v>
   <v>       0.00108686      -0.49620339       0.09701100 </v>
   <v>       0.14167159       0.46179552       0.03773878 </v>
   <v>       0.05527627       0.32617242       0.12268891 </v>
   <v>       0.13011575      -0.05862388      -0.01462763 </v>
   <v>      -0.22914695      -0.45285746       0.01855192 </v>
   <v>       0.04850951       0.51376089       0.11774464 </v>
   <v>       0.09328614      -0.13741390      -0.06325709 </v>
   <v>       0.00192705       0.13169827       0.00054669 </v>
   <v>       0.24932341       0.00926969       0.07300871 </v>
   <v>      -0.23047098       0.02250707       0.05615945 </v>
   <v>       0.22335816      -0.21263385       0.03566900 </v>
   <v>      -0.15903225       0.08658889      -0.06238893 </v>
   <v>      -0.14374423       0.10983338      -0.10630600 </v>
   <v>      -0.04369988       0.06156436      -0.00294548 </v>
   <v>      -0.09863224       0.03885751      -0.03853389 </v>
   <v>      -0.23505569       0.10470764      -0.13259875 </v>
   <v>       0.29790417      -0.04295282      -0.01671289 </v>
   <v>       0.06666087       0.10344485      -0.10155092 </v>
   <v>      -0.21933209      -0.04553260      -0.04330124 </v>
   <v>      -0.00436249       0.00868235       0.31536576 </v>
  </varray>
  <varray name="stress" >
   <v>       1.48828249       0.07539197      -0.02765927 </v>
   <v>       0.07539197       0.74806479       0.00105779 </v>
   <v>      -0.02765927       0.00105780       0.83054834 </v>
  </varray>
  <energy>
   <i name="e_fr_energy">   -331.77159964 </i>
   <i name="e_wo_entrp">   -331.76460537 </i>
   <i name="e_0_energy">     -0.01398854 </i>
  </energy>
  <time name="totalsc">    4.38    4.40</time>
 </calculation>
 <calculation>
  <scstep>
   <time name="dav">    0.92    0.92</time>
   <time name="total">    0.99    0.99</time>
   <energy>
    <i name="alphaZ">     96.04795369 </i>
    <i name="ewald">  14778.89403468 </i>
    <i name="hartreedc"> -20883.83950899 </i>
    <i name="XCdc">    551.23151326 </i>
    <i name="pawpsdc">  16503.22884821 </i>
    <i name="pawaedc"> -16705.52324286 </i>
    <i name="eentropy">     -0.01185452 </i>
    <i name="bandstr">  -1718.00273670 </i>
    <i name="atom">   7046.17475994 </i>
    <i name="e_fr_energy">   -331.80023330 </i>
    <i name="e_wo_entrp">   -331.78837878 </i>
    <i name="e_0_energy">   -331.79430604 </i>
   </energy>
  </scstep>
  <scstep>
   <time name="diag">    0.22    0.22</time>
   <time name="diis">    0.37    0.37</time>
   <time name="orth">    0.05    0.05</time>
   <time name="total">    0.72    0.72</time>
   <energy>
    <i name="e_fr_energy">   -331.80741292 </i>
    <i name="e_wo_entrp">   -331.79505554 </i>
    <i name="e_0_energy">   -331.80123423 </i>
   </energy>
  </scstep>
  <scstep>
   <time name="diag">    0.20    0.20</time>
   <time name="diis">    0.39    0.39</time>
   <time name="orth">    0.05    0.05</time>
   <time name="total">    0.71    0.71</time>
   <energy>
    <i name="e_fr_energy">   -331.80651851 </i>
    <i name="e_wo_entrp">   -331.79405601 </i>
    <i name="e_0_energy">   -331.80028726 </i>
   </energy>
  </scstep>
  <scstep>
   <time name="diag">    0.20    0.20</time>
   <time name="diis">    0.41    0.41</time>
   <time name="orth">    0.05    0.05</time>
   <time name="total">    0.73    0.74</time>
   <energy>
    <i name="e_fr_energy">   -331.80612982 </i>
    <i name="e_wo_entrp">   -331.79356419 </i>
    <i name="e_0_energy">   -331.79984700 </i>
   </energy>
  </scstep>
  <scstep>
   <time name="diag">    0.20    0.20</time>
   <time name="diis">    0.39    0.39</time>
   <time name="orth">    0.05    0.05</time>
   <time name="total">    0.72    0.72</time>
   <energy>
    <i name="e_fr_energy">   -331.80613642 </i>
    <i name="e_wo_entrp">   -331.79357840 </i>
    <i name="e_0_energy">   -331.79985741 </i>
   </energy>
  </scstep>
  <scstep>
   <time name="diag">    0.20    0.20</time>
   <time name="diis">    0.37    0.37</time>
   <time name="orth">    0.05    0.05</time>
   <time name="total">    0.69    0.70</time>
   <energy>
    <i name="e_fr_energy">   -331.80617137 </i>
    <i name="e_wo_entrp">   -331.79362021 </i>
    <i name="e_0_energy">   -331.79989579 </i>
   </energy>
  </scstep>
  <scstep>
   <time name="diag">    0.20    0.20</time>
   <time name="diis">    0.34    0.34</time>
   <time name="orth">    0.05    0.05</time>
   <time name="total">    0.67    0.67</time>
   <energy>
    <i name="e_fr_energy">   -331.80619098 </i>
    <i name="e_wo_entrp">   -331.79363767 </i>
    <i name="e_0_energy">   -331.79991432 </i>
   </energy>
  </scstep>
  <scstep>
   <time name="diag">    0.20    0.20</time>
   <time name="diis">    0.26    0.26</time>
   <time name="orth">    0.05    0.05</time>
   <time name="total">    0.59    0.59</time>
   <energy>
    <i name="e_fr_energy">   -331.80621337 </i>
    <i name="e_wo_entrp">   -331.79366421 </i>
    <i name="e_0_energy">   -331.79993879 </i>
   </energy>
  </scstep>
  <scstep>
   <time name="diag">    0.20    0.20</time>
   <time name="diis">    0.25    0.25</time>
   <time name="orth">    0.05    0.05</time>
   <time name="total">    0.57    0.57</time>
   <energy>
    <i name="e_fr_energy">   -331.80622974 </i>
    <i name="e_wo_entrp">   -331.79368001 </i>
    <i name="e_0_energy">   -331.79995488 </i>
   </energy>
  </scstep>
  <scstep>
   <time name="diag">    0.22    0.23</time>
   <time name="diis">    0.26    0.26</time>
   <time name="orth">    0.05    0.05</time>
   <time name="total">    0.63    0.64</time>
   <energy>
    <i name="e_fr_energy">   -331.80624994 </i>
    <i name="e_wo_entrp">   -331.79370012 </i>
    <i name="e_0_energy">   -331.79997503 </i>
   </energy>
  </scstep>
  <scstep>
   <time name="diag">    0.20    0.20</time>
   <time name="diis">    0.23    0.23</time>
   <time name="orth">    0.05    0.05</time>
   <time name="total">    0.55    0.56</time>
   <energy>
    <i name="e_fr_energy">   -331.80625458 </i>
    <i name="e_wo_entrp">   -331.79370510 </i>
    <i name="e_0_energy">   -331.79997984 </i>
   </energy>
  </scstep>
  <scstep>
   <time name="diag">    0.20    0.20</time>
   <time name="diis">    0.23    0.23</time>
   <time name="orth">    0.05    0.05</time>
   <time name="total">    0.63    0.63</time>
   <energy>
    <i name="e_fr_energy">   -331.80625745 </i>
    <i name="e_wo_entrp">   -331.79370742 </i>
    <i name="e_0_energy">   -331.79998244 </i>
   </energy>
  </scstep>
  <scstep>
   <time name="diag">    0.20    0.20</time>
   <time name="diis">    0.26    0.26</time>
   <time name="orth">    0.05    0.05</time>
   <time name="total">    0.54    0.55</time>
   <energy>
    <i name="alphaZ">     96.04795369 </i>
    <i name="ewald">  14778.89403468 </i>
    <i name="hartreedc"> -20879.06548861 </i>
    <i name="XCdc">    551.08930920 </i>
    <i name="pawpsdc">  16470.76367412 </i>
    <i name="pawaedc"> -16673.03666372 </i>
    <i name="eentropy">     -0.01255020 </i>
    <i name="bandstr">  -1722.66128746 </i>
    <i name="atom">   7046.17475994 </i>
    <i name="e_fr_energy">   -331.80625838 </i>
    <i name="e_wo_entrp">   -331.79370817 </i>
    <i name="e_0_energy">   -331.79998328 </i>
   </energy>
  </scstep>
  <structure>
   <crystal>
    <varray name="basis" >
     <v>      12.83919904      -0.00759181       0.00529432 </v>
     <v>      -0.00435584       7.39571630       0.00448501 </v>
     <v>       0.00628223       0.00911968      14.90203747 </v>
    </varray>
    <i name="volume">   1415.02280149 </i>
    <varray name="rec_basis" >
     <v>       0.07788652       0.00004589      -0.00003286 </v>
     <v>       0.00007999       0.13521350      -0.00008278 </v>
     <v>      -0.00002770      -0.00004071       0.06710495 </v>
    </varray>
   </crystal>
   <varray name="positions" >
    <v>       0.16688433       0.16665766       0.25067463 </v>
    <v>      -0.00003885      -0.00017997       0.25119474 </v>
    <v>       0.05552019       0.16656882       0.25101851 </v>
    <v>       0.22197014       0.00012140       0.25129437 </v>
    <v>       0.50011015       0.16692712       0.24231822 </v>
    <v>       0.33373008      -0.00001022       0.24855611 </v>
    <v>       0.38881261       0.16685537       0.24504153 </v>
    <v>       0.55515415      -0.00005928       0.24482831 </v>
    <v>       0.83335868       0.16682155       0.24921308 </v>
    <v>       0.66668976       0.00012199       0.24648828 </v>
    <v>       0.72207767       0.16699155       0.24667525 </v>
    <v>       0.88875706       0.00005754       0.25105704 </v>
    <v>       0.16679478       0.49956244       0.24953875 </v>
    <v>      -0.00002843       0.33296147       0.25093767 </v>
    <v>       0.05567704       0.50013074       0.25096809 </v>
    <v>       0.22210021       0.33363825       0.24825993 </v>
    <v>       0.50001635       0.50042732       0.23922225 </v>
    <v>       0.33309690       0.33340853       0.24457273 </v>
    <v>       0.38871611       0.49976733       0.24229066 </v>
    <v>       0.55542138       0.33305700       0.23922671 </v>
    <v>       0.83348255       0.49950109       0.24806618 </v>
    <v>       0.66690409       0.33350458       0.24197703 </v>
    <v>       0.72242302       0.49972466       0.24411226 </v>
    <v>       0.88872875       0.33359365       0.24944777 </v>
    <v>       0.16674078       0.83309510       0.25106743 </v>
    <v>      -0.00002210       0.66652885       0.25101716 </v>
    <v>       0.05550306       0.83328555       0.25113494 </v>
    <v>       0.22208365       0.66645255       0.24923779 </v>
    <v>       0.50025998       0.83333477       0.24475141 </v>
    <v>       0.33342403       0.66648107       0.24674764 </v>
    <v>       0.38878961       0.83308152       0.24646967 </v>
    <v>       0.55549737       0.66668302       0.24208254 </v>
    <v>       0.83352811       0.83300031       0.25119386 </v>
    <v>       0.66670945       0.66672043       0.24481194 </v>
    <v>       0.72194692       0.83321056       0.24845596 </v>
    <v>       0.88870076       0.66645612       0.25064516 </v>
    <v>       0.53084974       0.42079951       0.44637441 </v>
   </varray>
  </structure>
  <varray name="forces" >
   <v>      -0.06520601       0.09428332      -0.02858679 </v>
   <v>       0.13784281       0.05960853       0.05399473 </v>
   <v>      -0.09762008      -0.04698297       0.05101652 </v>
   <v>       0.24079289      -0.11547321      -0.15264690 </v>
   <v>      -0.08393597      -0.06135394       0.01493481 </v>
   <v>      -0.21127138       0.00718334      -0.07008728 </v>
   <v>      -0.09686759      -0.00359936      -0.05685435 </v>
   <v>       0.21451184       0.06031564      -0.08796778 </v>
   <v>      -0.01210472       0.01175779       0.02993372 </v>
   <v>      -0.03737757      -0.00946915       0.01802256 </v>
   <v>       0.01947207      -0.09440923      -0.15678084 </v>
   <v>      -0.05344004      -0.07339395       0.01224187 </v>
   <v>      -0.04183389       0.22840257      -0.01634856 </v>
   <v>       0.17767436       0.21385308      -0.02886905 </v>
   <v>      -0.19445339      -0.20243771      -0.03074723 </v>
   <v>      -0.02066920      -0.23564491       0.03806015 </v>
   <v>       0.00731342      -0.22691556       0.09019275 </v>
   <v>       0.19214850      -0.04410309       0.07079412 </v>
   <v>      -0.03386304       0.11061982       0.08863805 </v>
   <v>       0.05312446       0.20372810       0.06558835 </v>
   <v>      -0.00765777       0.22025640       0.01722850 </v>
   <v>      -0.04236213      -0.09116318       0.06220100 </v>
   <v>      -0.14313515       0.11113170       0.09047516 </v>
   <v>       0.04662204      -0.24776071      -0.02013039 </v>
   <v>       0.05155884       0.05643794       0.00386540 </v>
   <v>       0.13075932       0.02168907       0.05172007 </v>
   <v>      -0.15672589      -0.05130867       0.05821159 </v>
   <v>       0.05276095       0.02077711       0.02971381 </v>
   <v>      -0.15067650      -0.05420811      -0.07571755 </v>
   <v>      -0.02928512       0.02808907      -0.15411769 </v>
   <v>       0.03960435       0.02044133       0.03543527 </v>
   <v>       0.01106862       0.05362049       0.02945497 </v>
   <v>      -0.16692574       0.09349180      -0.15499046 </v>
   <v>       0.14403467      -0.05795429      -0.05665148 </v>
   <v>       0.10420644       0.03197296      -0.06027479 </v>
   <v>       0.02460262      -0.03707426      -0.03210667 </v>
   <v>      -0.00268699       0.00559224       0.27115439 </v>
  </varray>
  <varray name="stress" >
   <v>      -0.01733065       0.59441465      -0.03376999 </v>
   <v>       0.59441463      -0.39549997       0.03100398 </v>
   <v>      -0.03377000       0.03100402       0.74924505 </v>
  </varray>
  <energy>
   <i name="e_fr_energy">   -331.80625838 </i>
   <i name="e_wo_entrp">   -331.79998328 </i>
   <i name="e_0_energy">     -0.01255020 </i>
  </energy>
  <time name="totalsc">    9.51    9.56</time>
 </calculation>
 <calculation>
  <scstep>
   <time name="dav">    0.84    0.84</time>
   <time name="total">    0.92    0.92</time>
   <energy>
    <i name="alphaZ">     96.04795369 </i>
    <i name="ewald">  14708.79219464 </i>
    <i name="hartreedc"> -20813.18609127 </i>
    <i name="XCdc">    551.07588046 </i>
    <i name="pawpsdc">  16470.76073945 </i>
    <i name="pawaedc"> -16673.03408422 </i>
    <i name="eentropy">     -0.01042012 </i>
    <i name="bandstr">  -1718.43108966 </i>
    <i name="atom">   7046.17475994 </i>
    <i name="e_fr_energy">   -331.81015708 </i>
    <i name="e_wo_entrp">   -331.79973696 </i>
    <i name="e_0_energy">   -331.80494702 </i>
   </energy>
  </scstep>
  <scstep>
   <time name="diag">    0.20    0.20</time>
   <time name="diis">    0.37    0.37</time>
   <time name="orth">    0.05    0.05</time>
   <time name="total">    0.69    0.69</time>
   <energy>
    <i name="e_fr_energy">   -331.81341431 </i>
    <i name="e_wo_entrp">   -331.80266301 </i>
    <i name="e_0_energy">   -331.80803866 </i>
   </energy>
  </scstep>
  <scstep>
   <time name="diag">    0.20    0.20</time>
   <time name="diis">    0.38    0.40</time>
   <time name="orth">    0.05    0.05</time>
   <time name="total">    0.70    0.72</time>
   <energy>
    <i name="e_fr_energy">   -331.81290553 </i>
    <i name="e_wo_entrp">   -331.80206230 </i>
    <i name="e_0_energy">   -331.80748391 </i>
   </energy>
  </scstep>
  <scstep>
   <time name="diag">    0.19    0.20</time>
   <time name="diis">    0.37    0.37</time>
   <time name="orth">    0.05    0.05</time>
   <time name="total">    0.68    0.69</time>
   <energy>
    <i name="e_fr_energy">   -331.81270890 </i>
    <i name="e_wo_entrp">   -331.80178339 </i>
    <i name="e_0_energy">   -331.80724614 </i>
   </energy>
  </scstep>
  <scstep>
   <time name="diag">    0.20    0.23</time>
   <time name="diis">    0.39    0.39</time>
   <time name="orth">    0.05    0.05</time>
   <time name="total">    0.72    0.75</time>
   <energy>
    <i name="e_fr_energy">   -331.81270825 </i>
    <i name="e_wo_entrp">   -331.80178881 </i>
    <i name="e_0_energy">   -331.80724853 </i>
   </energy>
  </scstep>
  <scstep>
   <time name="diag">    0.20    0.20</time>
   <time name="diis">    0.36    0.36</time>
   <time name="orth">    0.05    0.05</time>
   <time name="total">    0.69    0.69</time>
   <energy>
    <i name="e_fr_energy">   -331.81272350 </i>
    <i name="e_wo_entrp">   -331.80180909 </i>
    <i name="e_0_energy">   -331.80726630 </i>
   </energy>
  </scstep>
  <scstep>
   <time name="diag">    0.20    0.20</time>
   <time name="diis">    0.28    0.28</time>
   <time name="orth">    0.05    0.05</time>
   <time name="total">    0.60    0.61</time>
   <energy>
    <i name="e_fr_energy">   -331.81273452 </i>
    <i name="e_wo_entrp">   -331.80181902 </i>
    <i name="e_0_energy">   -331.80727677 </i>
   </energy>
  </scstep>
  <scstep>
   <time name="diag">    0.20    0.20</time>
   <time name="diis">    0.25    0.25</time>
   <time name="orth">    0.05    0.05</time>
   <time name="total">    0.57    0.57</time>
   <energy>
    <i name="e_fr_energy">   -331.81274754 </i>
    <i name="e_wo_entrp">   -331.80183528 </i>
    <i name="e_0_energy">   -331.80729141 </i>
   </energy>
  </scstep>
  <scstep>
   <time name="diag">    0.20    0.20</time>
   <time name="diis">    0.30    0.30</time>
   <time name="orth">    0.05    0.05</time>
   <time name="total">    0.62    0.62</time>
   <energy>
    <i name="e_fr_energy">   -331.81275642 </i>
    <i name="e_wo_entrp">   -331.80184357 </i>
    <i name="e_0_energy">   -331.80729999 </i>
   </energy>
  </scstep>
  <scstep>
   <time name="diag">    0.20    0.20</time>
   <time name="diis">    0.26    0.26</time>
   <time name="orth">    0.05    0.05</time>
   <time name="total">    0.59    0.59</time>
   <energy>
    <i name="e_fr_energy">   -331.81276649 </i>
    <i name="e_wo_entrp">   -331.80185364 </i>
    <i name="e_0_energy">   -331.80731007 </i>
   </energy>
  </scstep>
  <scstep>
   <time name="diag">    0.20    0.20</time>
   <time name="diis">    0.22    0.22</time>
   <time name="orth">    0.05    0.05</time>
   <time name="total">    0.54    0.55</time>
   <energy>
    <i name="e_fr_energy">   -331.81276911 </i>
    <i name="e_wo_entrp">   -331.80185644 </i>
    <i name="e_0_energy">   -331.80731278 </i>
   </energy>
  </scstep>
  <scstep>
   <time name="diag">    0.20    0.20</time>
   <time name="diis">    0.21    0.21</time>
   <time name="orth">    0.05    0.05</time>
   <time name="total">    0.53    0.53</time>
   <energy>
    <i name="e_fr_energy">   -331.81277085 </i>
    <i name="e_wo_entrp">   -331.80185792 </i>
    <i name="e_0_energy">   -331.80731438 </i>
   </energy>
  </scstep>
  <scstep>
   <time name="diag">    0.20    0.20</time>
   <time name="diis">    0.23    0.23</time>
   <time name="orth">    0.05    0.05</time>
   <time name="total">    0.51    0.52</time>
   <energy>
    <i name="alphaZ">     96.04795369 </i>
    <i name="ewald">  14708.79219464 </i>
    <i name="hartreedc"> -20809.71006783 </i>
    <i name="XCdc">    550.97168200 </i>
    <i name="pawpsdc">  16447.15887366 </i>
    <i name="pawaedc"> -16649.41727744 </i>
    <i name="eentropy">     -0.01091315 </i>
    <i name="bandstr">  -1721.81997688 </i>
    <i name="atom">   7046.17475994 </i>
    <i name="e_fr_energy">   -331.81277138 </i>
    <i name="e_wo_entrp">   -331.80185822 </i>
    <i name="e_0_energy">   -331.80731480 </i>
   </energy>
  </scstep>
  <structure>
   <crystal>
    <varray name="basis" >
     <v>      12.84650644      -0.00830271       0.00524253 </v>
     <v>      -0.00476739       7.39671218       0.00483664 </v>
     <v>       0.00622993       0.00983540      14.89155749 </v>
    </varray>
    <i name="volume">   1415.02280149 </i>
    <varray name="rec_basis" >
     <v>       0.07784222       0.00005019      -0.00003260 </v>
     <v>       0.00008741       0.13519532      -0.00008933 </v>
     <v>      -0.00002743      -0.00004393       0.06715218 </v>
    </varray>
   </crystal>
   <varray name="positions" >
    <v>       0.16708008       0.16670771       0.25064348 </v>
    <v>       0.00007348      -0.00025129       0.25143679 </v>
    <v>       0.05543209       0.16674130       0.25122281 </v>
    <v>       0.22209779       0.00012887       0.25119507 </v>
    <v>       0.50021048       0.16698111       0.24216538 </v>
    <v>       0.33376143      -0.00019273       0.24808411 </v>
    <v>       0.38863413       0.16676819       0.24492926 </v>
    <v>       0.55518094      -0.00020510       0.24447462 </v>
    <v>       0.83328786       0.16714625       0.24912858 </v>
    <v>       0.66682632      -0.00001161       0.24601655 </v>
    <v>       0.72217984       0.16686065       0.24657337 </v>
    <v>       0.88871351       0.00010040       0.25109019 </v>
    <v>       0.16675448       0.49934984       0.24930442 </v>
    <v>      -0.00009349       0.33331782       0.25106051 </v>
    <v>       0.05576828       0.49980018       0.25110102 </v>
    <v>       0.22192249       0.33405237       0.24798035 </v>
    <v>       0.49998795       0.50026266       0.23969599 </v>
    <v>       0.33289575       0.33290475       0.24456015 </v>
    <v>       0.38876164       0.50017662       0.24234650 </v>
    <v>       0.55541021       0.33320221       0.23967588 </v>
    <v>       0.83365036       0.49911022       0.24775340 </v>
    <v>       0.66683264       0.33308476       0.24201881 </v>
    <v>       0.72262611       0.50017931       0.24407459 </v>
    <v>       0.88878476       0.33380986       0.24920606 </v>
    <v>       0.16675202       0.83302844       0.25109152 </v>
    <v>       0.00005908       0.66633698       0.25123354 </v>
    <v>       0.05545630       0.83332623       0.25135096 </v>
    <v>       0.22213563       0.66607509       0.24914640 </v>
    <v>       0.50019957       0.83345650       0.24440234 </v>
    <v>       0.33333396       0.66659218       0.24666716 </v>
    <v>       0.38865223       0.83320829       0.24599265 </v>
    <v>       0.55540244       0.66671178       0.24192700 </v>
    <v>       0.83345352       0.83300010       0.25110012 </v>
    <v>       0.66687025       0.66682430       0.24470925 </v>
    <v>       0.72193810       0.83343081       0.24800214 </v>
    <v>       0.88851171       0.66639512       0.25059809 </v>
    <v>       0.53082619       0.42086983       0.44901095 </v>
   </varray>
  </structure>
  <varray name="forces" >
   <v>      -0.24430296       0.08808495      -0.02734210 </v>
   <v>       0.00936646       0.12817703       0.03048681 </v>
   <v>       0.00355657      -0.06433049       0.03955814 </v>
   <v>       0.15937411      -0.11934950      -0.17004821 </v>
   <v>      -0.18567787      -0.12214123       0.06007706 </v>
   <v>      -0.23430213       0.04711609      -0.03659987 </v>
   <v>       0.04001270       0.00303061      -0.08521264 </v>
   <v>       0.24801060       0.17956919      -0.08861815 </v>
   <v>       0.14293671      -0.13827532       0.02017830 </v>
   <v>      -0.11058794       0.00996434       0.05639380 </v>
   <v>      -0.07915113      -0.02706646      -0.18453480 </v>
   <v>      -0.03444764      -0.01349223       0.01819912 </v>
   <v>      -0.02418228       0.30798179       0.01702433 </v>
   <v>       0.23904669       0.01898556      -0.04623948 </v>
   <v>      -0.27621593      -0.00744221      -0.04724583 </v>
   <v>       0.09286464      -0.46981316       0.06680026 </v>
   <v>       0.02194246      -0.10052049       0.02435761 </v>
   <v>       0.32079986       0.25855605       0.04120576 </v>
   <v>      -0.16161902      -0.15279111       0.12345938 </v>
   <v>       0.06583178       0.11488154       0.03044175 </v>
   <v>      -0.11386137       0.42100971       0.04186439 </v>
   <v>       0.08801436       0.16988730       0.09109593 </v>
   <v>      -0.29308878      -0.16848216       0.07038415 </v>
   <v>       0.01998054      -0.33854040       0.01403809 </v>
   <v>       0.08534055       0.00029722       0.00656196 </v>
   <v>       0.03879721       0.05067796       0.03390675 </v>
   <v>      -0.08634726      -0.10883526       0.05479492 </v>
   <v>      -0.06884220       0.19155502       0.02732635 </v>
   <v>      -0.15854513      -0.16630461      -0.08597621 </v>
   <v>       0.04246818      -0.02846312      -0.18909070 </v>
   <v>       0.11237845      -0.00390642       0.06777456 </v>
   <v>       0.09816957       0.06002583       0.08261593 </v>
   <v>      -0.12192719       0.08961349      -0.17000056 </v>
   <v>       0.02428381      -0.06652616      -0.08866847 </v>
   <v>       0.13844233      -0.02430042      -0.02016097 </v>
   <v>       0.20855034      -0.03045996      -0.02614753 </v>
   <v>      -0.00706905       0.01162704       0.24734018 </v>
  </varray>
  <varray name="stress" >
   <v>      -1.09912966       0.95809153      -0.04530006 </v>
   <v>       0.95809156      -1.16693627       0.02568452 </v>
   <v>      -0.04530006       0.02568451       0.59484726 </v>
  </varray>
  <energy>
   <i name="e_fr_energy">   -331.81277138 </i>
   <i name="e_wo_entrp">   -331.80731480 </i>
   <i name="e_0_energy">     -0.01091315 </i>
  </energy>
  <time name="totalsc">    9.12    9.21</time>
 </calculation>
 <calculation>
  <scstep>
   <time name="dav">    0.84    0.84</time>
   <time name="total">    0.91    0.92</time>
   <energy>
    <i name="alphaZ">     96.04795369 </i>
    <i name="ewald">  14652.37171078 </i>
    <i name="hartreedc"> -20754.93692226 </i>
    <i name="XCdc">    550.95955771 </i>
    <i name="pawpsdc">  16447.15605463 </i>
    <i name="pawaedc"> -16649.41471562 </i>
    <i name="eentropy">     -0.00947673 </i>
    <i name="bandstr">  -1720.17695584 </i>
    <i name="atom">   7046.17475994 </i>
    <i name="e_fr_energy">   -331.82803369 </i>
    <i name="e_wo_entrp">   -331.81855696 </i>
    <i name="e_0_energy">   -331.82329533 </i>
   </energy>
  </scstep>
  <scstep>
   <time name="diag">    0.20    0.20</time>
   <time name="diis">    0.38    0.38</time>
   <time name="orth">    0.05    0.05</time>
   <time name="total">    0.70    0.71</time>
   <energy>
    <i name="e_fr_energy">   -331.83395707 </i>
    <i name="e_wo_entrp">   -331.82440132 </i>
    <i name="e_0_energy">   -331.82917919 </i>
   </energy>
  </scstep>
  <scstep>
   <time name="diag">    0.20    0.20</time>
   <time name="diis">    0.40    0.40</time>
   <time name="orth">    0.05    0.05</time>
   <time name="total">    0.73    0.73</time>
   <energy>
    <i name="e_fr_energy">   -331.83348353 </i>
    <i name="e_wo_entrp">   -331.82386531 </i>
    <i name="e_0_energy">   -331.82867442 </i>
   </energy>
  </scstep>
  <scstep>
   <time name="diag">    0.20    0.20</time>
   <time name="diis">    0.35    0.39</time>
   <time name="orth">    0.05    0.05</time>
   <time name="total">    0.67    0.71</time>
   <energy>
    <i name="e_fr_energy">   -331.83332293 </i>
    <i name="e_wo_entrp">   -331.82362381 </i>
    <i name="e_0_energy">   -331.82847337 </i>
   </energy>
  </scstep>
  <scstep>
   <time name="diag">    0.20    0.20</time>
   <time name="diis">    0.37    0.37</time>
   <time name="orth">    0.05    0.05</time>
   <time name="total">    0.68    0.70</time>
   <energy>
    <i name="e_fr_energy">   -331.83329930 </i>
    <i name="e_wo_entrp">   -331.82361401 </i>
    <i name="e_0_energy">   -331.82845665 </i>
   </energy>
  </scstep>
  <scstep>
   <time name="diag">    0.20    0.20</time>
   <time name="diis">    0.39    0.39</time>
   <time name="orth">    0.10    0.10</time>
   <time name="total">    0.76    0.76</time>
   <energy>
    <i name="e_fr_energy">   -331.83330435 </i>
    <i name="e_wo_entrp">   -331.82361784 </i>
    <i name="e_0_energy">   -331.82846109 </i>
   </energy>
  </scstep>
  <scstep>
   <time name="diag">    0.28    0.28</time>
   <time name="diis">    0.33    0.33</time>
   <time name="orth">    0.05    0.05</time>
   <time name="total">    0.69    0.70</time>
   <energy>
    <i name="alphaZ">     96.04795369 </i>
    <i name="ewald">  14652.37171078 </i>
    <i name="hartreedc"> -20754.03086007 </i>
    <i name="XCdc">    550.92434545 </i>
    <i name="pawpsdc">  16438.61953990 </i>
    <i name="pawaedc"> -16640.86709354 </i>
    <i name="eentropy">     -0.00968689 </i>
    <i name="bandstr">  -1721.06397453 </i>
    <i name="atom">   7046.17475994 </i>
    <i name="e_fr_energy">   -331.83330526 </i>
    <i name="e_wo_entrp">   -331.82361837 </i>
    <i name="e_0_energy">   -331.82846182 </i>
   </energy>
  </scstep>
  <structure>
   <crystal>
    <varray name="basis" >
     <v>      12.85136570      -0.00398906       0.00495069 </v>
     <v>      -0.00228632       7.39590379       0.00528834 </v>
     <v>       0.00589952       0.01074822      14.88755007 </v>
    </varray>
    <i name="volume">   1415.02280149 </i>
    <varray name="rec_basis" >
     <v>       0.07781276       0.00002408      -0.00003085 </v>
     <v>       0.00004201       0.13521006      -0.00009763 </v>
     <v>      -0.00002589      -0.00004804       0.06717026 </v>
    </varray>
   </crystal>
   <varray name="positions" >
    <v>       0.16695915       0.16696558       0.25057893 </v>
    <v>       0.00020480      -0.00002800       0.25172798 </v>
    <v>       0.05534373       0.16677358       0.25148474 </v>
    <v>       0.22244647      -0.00014084       0.25089322 </v>
    <v>       0.50006719       0.16675318       0.24207344 </v>
    <v>       0.33348022      -0.00027605       0.24754260 </v>
    <v>       0.38849932       0.16668330       0.24471185 </v>
    <v>       0.55554221       0.00005980       0.24399770 </v>
    <v>       0.83340472       0.16716734       0.24906259 </v>
    <v>       0.66682216      -0.00012976       0.24558294 </v>
    <v>       0.72218163       0.16665941       0.24625207 </v>
    <v>       0.88862127       0.00011416       0.25114635 </v>
    <v>       0.16667970       0.49984284       0.24907606 </v>
    <v>       0.00015859       0.33373905       0.25113677 </v>
    <v>       0.05549405       0.49943314       0.25118708 </v>
    <v>       0.22185892       0.33339522       0.24776228 </v>
    <v>       0.49998728       0.49985434       0.24022532 </v>
    <v>       0.33311389       0.33297529       0.24459420 </v>
    <v>       0.38859269       0.50025265       0.24254866 </v>
    <v>       0.55548683       0.33362339       0.24018607 </v>
    <v>       0.83367517       0.49967807       0.24747079 </v>
    <v>       0.66687535       0.33303697       0.24216828 </v>
    <v>       0.72244721       0.50026663       0.24411648 </v>
    <v>       0.88887045       0.33324947       0.24896691 </v>
    <v>       0.16687839       0.83295881       0.25112456 </v>
    <v>       0.00019690       0.66625230       0.25150159 </v>
    <v>       0.05529093       0.83311536       0.25164299 </v>
    <v>       0.22209830       0.66612244       0.24908127 </v>
    <v>       0.49992293       0.83319751       0.24393383 </v>
    <v>       0.33329588       0.66664362       0.24636316 </v>
    <v>       0.38865786       0.83333327       0.24556650 </v>
    <v>       0.55543389       0.66688208       0.24185803 </v>
    <v>       0.83321129       0.83320878       0.25080418 </v>
    <v>       0.66707268       0.66677924       0.24449804 </v>
    <v>       0.72211452       0.83360723       0.24749875 </v>
    <v>       0.88859182       0.66626001       0.25051796 </v>
    <v>       0.53079171       0.42097058       0.45208584 </v>
   </varray>
  </structure>
  <varray name="forces" >
   <v>      -0.12327458      -0.18405645      -0.01931552 </v>
   <v>      -0.17891069       0.01273727       0.02059949 </v>
   <v>       0.11021001      -0.01370599       0.01776272 </v>
   <v>      -0.21194739       0.00464238      -0.15377450 </v>
   <v>       0.00114473       0.02392776       0.08123645 </v>
   <v>       0.01887188       0.08649845      -0.02489048 </v>
   <v>       0.10413104      -0.01735144      -0.07842878 </v>
   <v>      -0.13985101      -0.00780762      -0.06924745 </v>
   <v>       0.05007387      -0.18986000      -0.01139658 </v>
   <v>      -0.00763798       0.10003176       0.04057783 </v>
   <v>      -0.05331284       0.04793757      -0.13401401 </v>
   <v>       0.06954304      -0.01954284       0.01332676 </v>
   <v>      -0.01268433      -0.02455554       0.05673198 </v>
   <v>      -0.05150469      -0.28601006      -0.05949983 </v>
   <v>       0.03885723       0.26792204      -0.06175746 </v>
   <v>       0.12858256      -0.05954694       0.07593554 </v>
   <v>       0.01430842       0.20257099      -0.02535539 </v>
   <v>       0.09211028       0.17060668       0.03409376 </v>
   <v>      -0.01523470      -0.18306114       0.10009737 </v>
   <v>      -0.01927281      -0.19862737       0.00545421 </v>
   <v>      -0.10052404       0.07867774       0.05958578 </v>
   <v>       0.06657583       0.16588669       0.09141978 </v>
   <v>      -0.09652049      -0.17595099       0.04827952 </v>
   <v>       0.00368511       0.03457677       0.05746602 </v>
   <v>      -0.02558030       0.04230556       0.00398006 </v>
   <v>      -0.12018740       0.04828488       0.00527095 </v>
   <v>       0.13102846      -0.02103867       0.05687605 </v>
   <v>      -0.06322268       0.17541296      -0.00579096 </v>
   <v>       0.13631069       0.03846039      -0.06692145 </v>
   <v>       0.06205836       0.00495856      -0.14317361 </v>
   <v>      -0.00183697      -0.10558869       0.04458011 </v>
   <v>       0.04084845      -0.08057499       0.09256907 </v>
   <v>       0.13799493       0.01799701      -0.14835599 </v>
   <v>      -0.12454078       0.04408859      -0.07852564 </v>
   <v>      -0.00238163      -0.13712191      -0.01113100 </v>
   <v>       0.14552776       0.12778034      -0.03136087 </v>
   <v>      -0.00343737       0.00909626       0.21709606 </v>
  </varray>
  <varray name="stress" >
   <v>      -1.78268375       0.40551938      -0.04423168 </v>
   <v>       0.40551940      -1.18188489       0.03920197 </v>
   <v>      -0.04423167       0.03920197       0.48771874 </v>
  </varray>
  <energy>
   <i name="e_fr_energy">   -331.83330526 </i>
   <i name="e_wo_entrp">   -331.82846182 </i>
   <i name="e_0_energy">     -0.00968689 </i>
  </energy>
  <time name="totalsc">    5.93    6.24</time>
 </calculation>
 <calculation>
  <scstep>
   <time name="dav">    0.85    0.85</time>
   <time name="total">    0.93    0.93</time>
   <energy>
    <i name="alphaZ">     96.04795369 </i>
    <i name="ewald">  14641.38294282 </i>
    <i name="hartreedc"> -20743.35947871 </i>
    <i name="XCdc">    550.92217124 </i>
    <i name="pawpsdc">  16438.60689563 </i>
    <i name="pawaedc"> -16640.85552747 </i>
    <i name="eentropy">     -0.00941553 </i>
    <i name="bandstr">  -1720.74403723 </i>
    <i name="atom">   7046.17475994 </i>
    <i name="e_fr_energy">   -331.83373562 </i>
    <i name="e_wo_entrp">   -331.82432009 </i>
    <i name="e_0_energy">   -331.82902786 </i>
   </energy>
  </scstep>
  <scstep>
   <time name="diag">    0.20    0.20</time>
   <time name="diis">    0.38    0.38</time>
   <time name="orth">    0.05    0.05</time>
   <time name="total">    0.70    0.70</time>
   <energy>
    <i name="e_fr_energy">   -331.83390086 </i>
    <i name="e_wo_entrp">   -331.82447148 </i>
    <i name="e_0_energy">   -331.82918617 </i>
   </energy>
  </scstep>
  <scstep>
   <time name="diag">    0.20    0.20</time>
   <time name="diis">    0.40    0.40</time>
   <time name="orth">    0.05    0.05</time>
   <time name="total">    0.72    0.72</time>
   <energy>
    <i name="e_fr_energy">   -331.83387955 </i>
    <i name="e_wo_entrp">   -331.82443223 </i>
    <i name="e_0_energy">   -331.82915589 </i>
   </energy>
  </scstep>
  <scstep>
   <time name="diag">    0.20    0.20</time>
   <time name="diis">    0.36    0.37</time>
   <time name="orth">    0.05    0.05</time>
   <time name="total">    0.68    0.70</time>
   <energy>
    <i name="e_fr_energy">   -331.83387981 </i>
    <i name="e_wo_entrp">   -331.82442412 </i>
    <i name="e_0_energy">   -331.82915196 </i>
   </energy>
  </scstep>
  <scstep>
   <time name="diag">    0.20    0.20</time>
   <time name="diis">    0.27    0.27</time>
   <time name="orth">    0.05    0.05</time>
   <time name="total">    0.56    0.56</time>
   <energy>
    <i name="alphaZ">     96.04795369 </i>
    <i name="ewald">  14641.38294282 </i>
    <i name="hartreedc"> -20743.18241204 </i>
    <i name="XCdc">    550.91524450 </i>
    <i name="pawpsdc">  16437.17036185 </i>
    <i name="pawaedc"> -16639.41809998 </i>
    <i name="eentropy">     -0.00945398 </i>
    <i name="bandstr">  -1720.91517733 </i>
    <i name="atom">   7046.17475994 </i>
    <i name="e_fr_energy">   -331.83388053 </i>
    <i name="e_wo_entrp">   -331.82442654 </i>
    <i name="e_0_energy">   -331.82915353 </i>
   </energy>
  </scstep>
  <structure>
   <crystal>
    <varray name="basis" >
     <v>      12.85231600      -0.00314568       0.00489363 </v>
     <v>      -0.00180123       7.39574587       0.00537666 </v>
     <v>       0.00583491       0.01092669      14.88676682 </v>
    </varray>
    <i name="volume">   1415.02280149 </i>
    <varray name="rec_basis" >
     <v>       0.07780700       0.00001897      -0.00003051 </v>
     <v>       0.00003313       0.13521295      -0.00009926 </v>
     <v>      -0.00002559      -0.00004884       0.06717380 </v>
    </varray>
   </crystal>
   <varray name="positions" >
    <v>       0.16693550       0.16701601       0.25056631 </v>
    <v>       0.00023046       0.00001564       0.25178493 </v>
    <v>       0.05532646       0.16677990       0.25153596 </v>
    <v>       0.22251463      -0.00019361       0.25083419 </v>
    <v>       0.50003920       0.16670863       0.24205547 </v>
    <v>       0.33342526      -0.00029230       0.24743670 </v>
    <v>       0.38847298       0.16666672       0.24466934 </v>
    <v>       0.55561281       0.00011156       0.24390443 </v>
    <v>       0.83342756       0.16717146       0.24904969 </v>
    <v>       0.66682135      -0.00015286       0.24549814 </v>
    <v>       0.72218199       0.16662007       0.24618924 </v>
    <v>       0.88860324       0.00011686       0.25115733 </v>
    <v>       0.16666506       0.49993925       0.24903140 </v>
    <v>       0.00020784       0.33382139       0.25115168 </v>
    <v>       0.05544047       0.49936141       0.25120391 </v>
    <v>       0.22184652       0.33326674       0.24771963 </v>
    <v>       0.49998717       0.49977448       0.24032884 </v>
    <v>       0.33315652       0.33298906       0.24460086 </v>
    <v>       0.38855967       0.50026753       0.24258819 </v>
    <v>       0.55550179       0.33370572       0.24028584 </v>
    <v>       0.83367999       0.49978911       0.24741551 </v>
    <v>       0.66688369       0.33302762       0.24219751 </v>
    <v>       0.72241225       0.50028372       0.24412467 </v>
    <v>       0.88888721       0.33313989       0.24892014 </v>
    <v>       0.16690309       0.83294517       0.25113102 </v>
    <v>       0.00022384       0.66623572       0.25155402 </v>
    <v>       0.05525861       0.83307414       0.25170010 </v>
    <v>       0.22209100       0.66613171       0.24906853 </v>
    <v>       0.49986887       0.83314691       0.24384220 </v>
    <v>       0.33328844       0.66665369       0.24630370 </v>
    <v>       0.38865895       0.83335771       0.24548316 </v>
    <v>       0.55544003       0.66691537       0.24184454 </v>
    <v>       0.83316394       0.83324963       0.25074630 </v>
    <v>       0.66711224       0.66677041       0.24445673 </v>
    <v>       0.72214900       0.83364172       0.24740030 </v>
    <v>       0.88860748       0.66623359       0.25050229 </v>
    <v>       0.53078499       0.42099021       0.45268719 </v>
   </varray>
  </structure>
  <varray name="forces" >
   <v>      -0.10360728      -0.23291690      -0.02067986 </v>
   <v>      -0.21712420      -0.01400708       0.02167677 </v>
   <v>       0.12888664      -0.00383303       0.01442396 </v>
   <v>      -0.28603152       0.02795427      -0.15138810 </v>
   <v>       0.03110269       0.05227364       0.08549268 </v>
   <v>       0.06535463       0.09653676      -0.02672049 </v>
   <v>       0.11536727      -0.02039836      -0.08027883 </v>
   <v>      -0.20820444      -0.04217354      -0.05567805 </v>
   <v>       0.03283514      -0.19920433      -0.01869212 </v>
   <v>       0.02013520       0.11938533       0.03969731 </v>
   <v>      -0.05508077       0.06494300      -0.12751638 </v>
   <v>       0.08908200      -0.02069122       0.01160412 </v>
   <v>      -0.00769070      -0.08810559       0.06442940 </v>
   <v>      -0.10686105      -0.34312253      -0.06121413 </v>
   <v>       0.10191627       0.31773626      -0.06182390 </v>
   <v>       0.13418972       0.01668305       0.07517866 </v>
   <v>       0.01133435       0.27301424      -0.03065618 </v>
   <v>       0.04388360       0.15655865       0.02958170 </v>
   <v>       0.01671913      -0.18775013       0.09571131 </v>
   <v>      -0.02647987      -0.26182841      -0.00173765 </v>
   <v>      -0.10126708       0.00767697       0.06893350 </v>
   <v>       0.06265953       0.16605556       0.09172347 </v>
   <v>      -0.06085646      -0.17888458       0.04335838 </v>
   <v>       0.00136833       0.10563668       0.06212967 </v>
   <v>      -0.05177913       0.05160255      -0.00057123 </v>
   <v>      -0.15245293       0.05218456      -0.00073838 </v>
   <v>       0.18160837      -0.00774701       0.04992973 </v>
   <v>      -0.06012359       0.17458389      -0.01004715 </v>
   <v>       0.18948192       0.07721508      -0.06866969 </v>
   <v>       0.07164976       0.00592727      -0.13268970 </v>
   <v>      -0.02749728      -0.12211347       0.03897675 </v>
   <v>       0.03137120      -0.11273100       0.09832716 </v>
   <v>       0.18825442       0.00400710      -0.14270669 </v>
   <v>      -0.15185270       0.06763879      -0.07614281 </v>
   <v>      -0.02833157      -0.16923802      -0.00990562 </v>
   <v>       0.13286159       0.15753846      -0.02995106 </v>
   <v>      -0.00482119       0.00959308       0.21663345 </v>
  </varray>
  <varray name="stress" >
   <v>      -1.92731208       0.31099359      -0.04882272 </v>
   <v>       0.31099357      -1.18180818       0.04086333 </v>
   <v>      -0.04882273       0.04086329       0.46902462 </v>
  </varray>
  <energy>
   <i name="e_fr_energy">   -331.83388053 </i>
   <i name="e_wo_entrp">   -331.82915353 </i>
   <i name="e_0_energy">     -0.00945398 </i>
  </energy>
  <time name="totalsc">    4.34    4.38</time>
 </calculation>
 <calculation>
  <scstep>
   <time name="dav">    0.85    0.85</time>
   <time name="total">    0.93    0.93</time>
   <energy>
    <i name="alphaZ">     96.04795369 </i>
    <i name="ewald">  14627.24237030 </i>
    <i name="hartreedc"> -20726.68018452 </i>
    <i name="XCdc">    550.90927203 </i>
    <i name="pawpsdc">  16437.11186108 </i>
    <i name="pawaedc"> -16639.35864230 </i>
    <i name="eentropy">     -0.01002308 </i>
    <i name="bandstr">  -1723.28560152 </i>
    <i name="atom">   7046.17475994 </i>
    <i name="e_fr_energy">   -331.84823437 </i>
    <i name="e_wo_entrp">   -331.83821130 </i>
    <i name="e_0_energy">   -331.84322283 </i>
   </energy>
  </scstep>
  <scstep>
   <time name="diag">    0.20    0.20</time>
   <time name="diis">    0.42    0.43</time>
   <time name="orth">    0.05    0.05</time>
   <time name="total">    0.74    0.75</time>
   <energy>
    <i name="e_fr_energy">   -331.85091756 </i>
    <i name="e_wo_entrp">   -331.84087219 </i>
    <i name="e_0_energy">   -331.84589487 </i>
   </energy>
  </scstep>
  <scstep>
   <time name="diag">    0.22    0.22</time>
   <time name="diis">    0.40    0.40</time>
   <time name="orth">    0.05    0.05</time>
   <time name="total">    0.74    0.74</time>
   <energy>
    <i name="e_fr_energy">   -331.85060758 </i>
    <i name="e_wo_entrp">   -331.84058338 </i>
    <i name="e_0_energy">   -331.84559548 </i>
   </energy>
  </scstep>
  <scstep>
   <time name="diag">    0.20    0.20</time>
   <time name="diis">    0.37    0.37</time>
   <time name="orth">    0.05    0.05</time>
   <time name="total">    0.70    0.70</time>
   <energy>
    <i name="e_fr_energy">   -331.85048582 </i>
    <i name="e_wo_entrp">   -331.84047715 </i>
    <i name="e_0_energy">   -331.84548149 </i>
   </energy>
  </scstep>
  <scstep>
   <time name="diag">    0.20    0.20</time>
   <time name="diis">    0.42    0.42</time>
   <time name="orth">    0.05    0.05</time>
   <time name="total">    0.74    0.74</time>
   <energy>
    <i name="e_fr_energy">   -331.85047656 </i>
    <i name="e_wo_entrp">   -331.84046938 </i>
    <i name="e_0_energy">   -331.84547297 </i>
   </energy>
  </scstep>
  <scstep>
   <time name="diag">    0.20    0.20</time>
   <time name="diis">    0.36    0.36</time>
   <time name="orth">    0.05    0.05</time>
   <time name="total">    0.68    0.69</time>
   <energy>
    <i name="e_fr_energy">   -331.85047515 </i>
    <i name="e_wo_entrp">   -331.84046663 </i>
    <i name="e_0_energy">   -331.84547089 </i>
   </energy>
  </scstep>
  <scstep>
   <time name="diag">    0.20    0.20</time>
   <time name="diis">    0.25    0.25</time>
   <time name="orth">    0.05    0.05</time>
   <time name="total">    0.57    0.58</time>
   <energy>
    <i name="e_fr_energy">   -331.85047660 </i>
    <i name="e_wo_entrp">   -331.84046816 </i>
    <i name="e_0_energy">   -331.84547238 </i>
   </energy>
  </scstep>
  <scstep>
   <time name="diag">    0.20    0.20</time>
   <time name="diis">    0.24    0.24</time>
   <time name="orth">    0.05    0.05</time>
   <time name="total">    0.56    0.57</time>
   <energy>
    <i name="e_fr_energy">   -331.85047891 </i>
    <i name="e_wo_entrp">   -331.84046978 </i>
    <i name="e_0_energy">   -331.84547434 </i>
   </energy>
  </scstep>
  <scstep>
   <time name="diag">    0.20    0.20</time>
   <time name="diis">    0.24    0.24</time>
   <time name="orth">    0.05    0.05</time>
   <time name="total">    0.56    0.57</time>
   <energy>
    <i name="e_fr_energy">   -331.85048122 </i>
    <i name="e_wo_entrp">   -331.84047218 </i>
    <i name="e_0_energy">   -331.84547670 </i>
   </energy>
  </scstep>
  <scstep>
   <time name="diag">    0.20    0.20</time>
   <time name="diis">    0.24    0.24</time>
   <time name="orth">    0.05    0.05</time>
   <time name="total">    0.57    0.57</time>
   <energy>
    <i name="e_fr_energy">   -331.85048436 </i>
    <i name="e_wo_entrp">   -331.84047550 </i>
    <i name="e_0_energy">   -331.84547993 </i>
   </energy>
  </scstep>
  <scstep>
   <time name="diag">    0.22    0.22</time>
   <time name="diis">    0.20    0.22</time>
   <time name="orth">    0.05    0.05</time>
   <time name="total">    0.54    0.56</time>
   <energy>
    <i name="e_fr_energy">   -331.85048574 </i>
    <i name="e_wo_entrp">   -331.84047684 </i>
    <i name="e_0_energy">   -331.84548129 </i>
   </energy>
  </scstep>
  <scstep>
   <time name="diag">    0.20    0.20</time>
   <time name="diis">    0.21    0.21</time>
   <time name="orth">    0.05    0.05</time>
   <time name="total">    0.53    0.54</time>
   <energy>
    <i name="e_fr_energy">   -331.85048819 </i>
    <i name="e_wo_entrp">   -331.84047932 </i>
    <i name="e_0_energy">   -331.84548375 </i>
   </energy>
  </scstep>
  <scstep>
   <time name="diag">    0.20    0.20</time>
   <time name="diis">    0.19    0.19</time>
   <time name="orth">    0.05    0.05</time>
   <time name="total">    0.52    0.52</time>
   <energy>
    <i name="e_fr_energy">   -331.85048936 </i>
    <i name="e_wo_entrp">   -331.84048056 </i>
    <i name="e_0_energy">   -331.84548496 </i>
   </energy>
  </scstep>
  <scstep>
   <time name="diag">    0.20    0.20</time>
   <time name="diis">    0.23    0.23</time>
   <time name="orth">    0.05    0.05</time>
   <time name="total">    0.52    0.52</time>
   <energy>
    <i name="alphaZ">     96.04795369 </i>
    <i name="ewald">  14627.24237030 </i>
    <i name="hartreedc"> -20729.45459683 </i>
    <i name="XCdc">    550.97658097 </i>
    <i name="pawpsdc">  16451.80132130 </i>
    <i name="pawaedc"> -16654.04980329 </i>
    <i name="eentropy">     -0.01000885 </i>
    <i name="bandstr">  -1720.57906757 </i>
    <i name="atom">   7046.17475994 </i>
    <i name="e_fr_energy">   -331.85049035 </i>
    <i name="e_wo_entrp">   -331.84048149 </i>
    <i name="e_0_energy">   -331.84548592 </i>
   </energy>
  </scstep>
  <structure>
   <crystal>
    <varray name="basis" >
     <v>      12.84970217       0.00135048       0.00443982 </v>
     <v>       0.00078570       7.39427042       0.00580056 </v>
     <v>       0.00530983       0.01177532      14.89276631 </v>
    </varray>
    <i name="volume">   1415.02280149 </i>
    <varray name="rec_basis" >
     <v>       0.07782283      -0.00000825      -0.00002774 </v>
     <v>      -0.00001418       0.13523993      -0.00010693 </v>
     <v>      -0.00002319      -0.00005267       0.06714674 </v>
    </varray>
   </crystal>
   <varray name="positions" >
    <v>       0.16671294       0.16661853       0.25049997 </v>
    <v>       0.00001261       0.00012569       0.25199925 </v>
    <v>       0.05544902       0.16679153       0.25172247 </v>
    <v>       0.22234123      -0.00030015       0.25045716 </v>
    <v>       0.49999004       0.16668794       0.24209887 </v>
    <v>       0.33333485      -0.00011206       0.24705459 </v>
    <v>       0.38854678       0.16656278       0.24443226 </v>
    <v>       0.55555584       0.00018039       0.24352945 </v>
    <v>       0.83354869       0.16670265       0.24898472 </v>
    <v>       0.66684676       0.00005993       0.24526566 </v>
    <v>       0.72210651       0.16664759       0.24582821 </v>
    <v>       0.88866782       0.00007571       0.25120755 </v>
    <v>       0.16660593       0.50004426       0.24896146 </v>
    <v>       0.00022150       0.33326243       0.25112764 </v>
    <v>       0.05540567       0.49989411       0.25118480 </v>
    <v>       0.22199255       0.33288266       0.24766913 </v>
    <v>       0.50000272       0.50017193       0.24063370 </v>
    <v>       0.33335853       0.33341365       0.24465830 </v>
    <v>       0.38847378       0.49986185       0.24283410 </v>
    <v>       0.55551420       0.33334358       0.24061359 </v>
    <v>       0.83355475       0.50017432       0.24731589 </v>
    <v>       0.66699860       0.33339875       0.24240426 </v>
    <v>       0.72221185       0.49990686       0.24420408 </v>
    <v>       0.88894451       0.33303362       0.24884031 </v>
    <v>       0.16691253       0.83302507       0.25115166 </v>
    <v>       0.00010040       0.66630722       0.25172634 </v>
    <v>       0.05540495       0.83291923       0.25194876 </v>
    <v>       0.22198317       0.66658511       0.24901424 </v>
    <v>       0.49995444       0.83316702       0.24345674 </v>
    <v>       0.33336377       0.66670160       0.24594762 </v>
    <v>       0.38862417       0.83314265       0.24525486 </v>
    <v>       0.55550393       0.66675220       0.24191836 </v>
    <v>       0.83326997       0.83339463       0.25038332 </v>
    <v>       0.66703137       0.66690509       0.24422868 </v>
    <v>       0.72222332       0.83334578       0.24706333 </v>
    <v>       0.88884444       0.66652795       0.25041429 </v>
    <v>       0.53075594       0.42107786       0.45493436 </v>
   </varray>
  </structure>
  <varray name="forces" >
   <v>       0.12031474      -0.08097688      -0.03254873 </v>
   <v>       0.05406746      -0.09442557       0.01287832 </v>
   <v>      -0.04833696      -0.11337268      -0.00791164 </v>
   <v>      -0.19888822       0.06307940      -0.10499981 </v>
   <v>       0.06568830       0.04058322       0.04860645 </v>
   <v>       0.06328824       0.02576104      -0.03097663 </v>
   <v>       0.04929856       0.04607660      -0.05060989 </v>
   <v>      -0.12646007      -0.10145759      -0.02503752 </v>
   <v>      -0.08862030       0.02662959      -0.04817549 </v>
   <v>      -0.01372096       0.02699931       0.00487049 </v>
   <v>       0.08524709       0.05031078      -0.06558375 </v>
   <v>       0.05207213      -0.05022877      -0.01106500 </v>
   <v>       0.05621434      -0.09163259       0.08202223 </v>
   <v>      -0.05772115       0.01355276      -0.04503362 </v>
   <v>       0.06734857      -0.02081408      -0.04940335 </v>
   <v>       0.01422997       0.13618545       0.07844816 </v>
   <v>       0.00251654      -0.02498500      -0.01895174 </v>
   <v>      -0.11835385      -0.14866107       0.03487422 </v>
   <v>       0.16606558       0.10166991       0.04631586 </v>
   <v>      -0.03852428      -0.02992187      -0.00392749 </v>
   <v>       0.00268414      -0.11645303       0.07321094 </v>
   <v>      -0.08703948      -0.08900027       0.06136829 </v>
   <v>       0.09356457       0.09734778       0.02473401 </v>
   <v>      -0.06756092       0.09309219       0.07115436 </v>
   <v>      -0.10546677       0.05071726      -0.01700246 </v>
   <v>       0.02737289       0.11405317      -0.02744228 </v>
   <v>       0.00414721       0.11130439       0.04690974 </v>
   <v>       0.06659228      -0.03981795      -0.03822285 </v>
   <v>       0.11287525       0.08525085      -0.01890340 </v>
   <v>      -0.05708630      -0.02505415      -0.04523566 </v>
   <v>       0.03707186      -0.01099938      -0.00634464 </v>
   <v>      -0.02260956       0.01430364       0.05654975 </v>
   <v>       0.13633530      -0.07662598      -0.08407342 </v>
   <v>      -0.08593433      -0.04979847      -0.04174014 </v>
   <v>      -0.03873513      -0.02404423      -0.01654088 </v>
   <v>      -0.11637000       0.07758860      -0.04949581 </v>
   <v>      -0.00556676       0.01376364       0.19728337 </v>
  </varray>
  <varray name="stress" >
   <v>      -1.39322293      -0.36266168      -0.02731997 </v>
   <v>      -0.36266168      -0.57581359       0.03322264 </v>
   <v>      -0.02731998       0.03322265       0.42022563 </v>
  </varray>
  <energy>
   <i name="e_fr_energy">   -331.85049035 </i>
   <i name="e_wo_entrp">   -331.84548592 </i>
   <i name="e_0_energy">     -0.01000885 </i>
  </energy>
  <time name="totalsc">    9.72    9.79</time>
 </calculation>
 <calculation>
  <scstep>
   <time name="dav">    0.84    0.84</time>
   <time name="total">    0.92    0.92</time>
   <energy>
    <i name="alphaZ">     96.04795369 </i>
    <i name="ewald">  14623.34032487 </i>
    <i name="hartreedc"> -20724.89603757 </i>
    <i name="XCdc">    550.97506155 </i>
    <i name="pawpsdc">  16451.80153671 </i>
    <i name="pawaedc"> -16654.04997759 </i>
    <i name="eentropy">     -0.01015821 </i>
    <i name="bandstr">  -1721.23460877 </i>
    <i name="atom">   7046.17475994 </i>
    <i name="e_fr_energy">   -331.85114536 </i>
    <i name="e_wo_entrp">   -331.84098715 </i>
    <i name="e_0_energy">   -331.84606626 </i>
   </energy>
  </scstep>
  <scstep>
   <time name="diag">    0.20    0.20</time>
   <time name="diis">    0.37    0.37</time>
   <time name="orth">    0.05    0.05</time>
   <time name="total">    0.69    0.70</time>
   <energy>
    <i name="e_fr_energy">   -331.85130990 </i>
    <i name="e_wo_entrp">   -331.84115737 </i>
    <i name="e_0_energy">   -331.84623364 </i>
   </energy>
  </scstep>
  <scstep>
   <time name="diag">    0.20    0.20</time>
   <time name="diis">    0.39    0.39</time>
   <time name="orth">    0.05    0.05</time>
   <time name="total">    0.72    0.72</time>
   <energy>
    <i name="e_fr_energy">   -331.85128519 </i>
    <i name="e_wo_entrp">   -331.84113940 </i>
    <i name="e_0_energy">   -331.84621229 </i>
   </energy>
  </scstep>
  <scstep>
   <time name="diag">    0.20    0.20</time>
   <time name="diis">    0.37    0.37</time>
   <time name="orth">    0.05    0.05</time>
   <time name="total">    0.70    0.70</time>
   <energy>
    <i name="e_fr_energy">   -331.85127966 </i>
    <i name="e_wo_entrp">   -331.84113750 </i>
    <i name="e_0_energy">   -331.84620858 </i>
   </energy>
  </scstep>
  <scstep>
   <time name="diag">    0.20    0.20</time>
   <time name="diis">    0.23    0.26</time>
   <time name="orth">    0.05    0.05</time>
   <time name="total">    0.52    0.55</time>
   <energy>
    <i name="alphaZ">     96.04795369 </i>
    <i name="ewald">  14623.34032487 </i>
    <i name="hartreedc"> -20725.50636370 </i>
    <i name="XCdc">    550.99270230 </i>
    <i name="pawpsdc">  16455.97496718 </i>
    <i name="pawaedc"> -16658.22363424 </i>
    <i name="eentropy">     -0.01014182 </i>
    <i name="bandstr">  -1720.64184738 </i>
    <i name="atom">   7046.17475994 </i>
    <i name="e_fr_energy">   -331.85127917 </i>
    <i name="e_wo_entrp">   -331.84113735 </i>
    <i name="e_0_energy">   -331.84620826 </i>
   </energy>
  </scstep>
  <structure>
   <crystal>
    <varray name="basis" >
     <v>      12.84897671       0.00259902       0.00431381 </v>
     <v>       0.00150406       7.39386092       0.00591827 </v>
     <v>       0.00516402       0.01201097      14.89443274 </v>
    </varray>
    <i name="volume">   1415.02280149 </i>
    <varray name="rec_basis" >
     <v>       0.07782722      -0.00001581      -0.00002697 </v>
     <v>      -0.00002732       0.13524743      -0.00010905 </v>
     <v>      -0.00002253      -0.00005374       0.06713923 </v>
    </varray>
   </crystal>
   <varray name="positions" >
    <v>       0.16665115       0.16650817       0.25048156 </v>
    <v>      -0.00004790       0.00015629       0.25205873 </v>
    <v>       0.05548307       0.16679473       0.25177424 </v>
    <v>       0.22229307      -0.00032970       0.25035250 </v>
    <v>       0.49997639       0.16668220       0.24211092 </v>
    <v>       0.33330973      -0.00006197       0.24694852 </v>
    <v>       0.38856728       0.16653391       0.24436646 </v>
    <v>       0.55554001       0.00019953       0.24342537 </v>
    <v>       0.83358236       0.16657243       0.24896670 </v>
    <v>       0.66685380       0.00011904       0.24520112 </v>
    <v>       0.72208554       0.16665526       0.24572800 </v>
    <v>       0.88868576       0.00006427       0.25122149 </v>
    <v>       0.16658950       0.50007343       0.24894204 </v>
    <v>       0.00022533       0.33310718       0.25112098 </v>
    <v>       0.05539598       0.50004207       0.25117949 </v>
    <v>       0.22203313       0.33277597       0.24765512 </v>
    <v>       0.50000702       0.50028231       0.24071832 </v>
    <v>       0.33341461       0.33353154       0.24467424 </v>
    <v>       0.38844995       0.49974918       0.24290236 </v>
    <v>       0.55551768       0.33324298       0.24070457 </v>
    <v>       0.83351995       0.50028133       0.24728824 </v>
    <v>       0.66703050       0.33350180       0.24246165 </v>
    <v>       0.72215622       0.49980222       0.24422612 </v>
    <v>       0.88896043       0.33300410       0.24881815 </v>
    <v>       0.16691515       0.83304726       0.25115739 </v>
    <v>       0.00006611       0.66632710       0.25177417 </v>
    <v>       0.05544561       0.83287618       0.25201779 </v>
    <v>       0.22195320       0.66671106       0.24899916 </v>
    <v>       0.49997821       0.83317261       0.24334975 </v>
    <v>       0.33338469       0.66671490       0.24584877 </v>
    <v>       0.38861452       0.83308293       0.24519149 </v>
    <v>       0.55552169       0.66670686       0.24193885 </v>
    <v>       0.83329941       0.83343490       0.25028256 </v>
    <v>       0.66700889       0.66694252       0.24416538 </v>
    <v>       0.72224397       0.83326358       0.24696980 </v>
    <v>       0.88891024       0.66660967       0.25038987 </v>
    <v>       0.53074790       0.42110213       0.45555813 </v>
   </varray>
  </structure>
  <varray name="forces" >
   <v>       0.18394928      -0.02831660      -0.03061562 </v>
   <v>       0.12486271      -0.12360622       0.01414962 </v>
   <v>      -0.09620878      -0.14511000      -0.01180229 </v>
   <v>      -0.17085445       0.08115540      -0.09318531 </v>
   <v>       0.07420753       0.03719560       0.04133802 </v>
   <v>       0.05582186       0.00093268      -0.03048201 </v>
   <v>       0.02887729       0.06417402      -0.04083972 </v>
   <v>      -0.10708287      -0.11792425      -0.01993363 </v>
   <v>      -0.12213638       0.08702894      -0.05523032 </v>
   <v>      -0.02457373       0.00270859      -0.00763065 </v>
   <v>       0.12764893       0.04689785      -0.03751156 </v>
   <v>       0.04115618      -0.05871712      -0.01701709 </v>
   <v>       0.07280556      -0.09182454       0.08635094 </v>
   <v>      -0.04331278       0.11098032      -0.03921987 </v>
   <v>       0.06313365      -0.11540122      -0.04791670 </v>
   <v>      -0.02894879       0.18103857       0.07788627 </v>
   <v>       0.00126729      -0.11284127      -0.01479351 </v>
   <v>      -0.16322432      -0.24543164       0.02972290 </v>
   <v>       0.21681583       0.18073645       0.02928417 </v>
   <v>      -0.04017498       0.04113190      -0.00110976 </v>
   <v>       0.03263390      -0.15121752       0.07175449 </v>
   <v>      -0.13211974      -0.16122238       0.05022330 </v>
   <v>       0.13673644       0.17489866       0.02153938 </v>
   <v>      -0.08735656       0.09483080       0.07387594 </v>
   <v>      -0.11966380       0.05189372      -0.02060497 </v>
   <v>       0.07378308       0.13020085      -0.03034386 </v>
   <v>      -0.03686934       0.15319455       0.03890207 </v>
   <v>       0.09881181      -0.10818286      -0.04499828 </v>
   <v>       0.09005817       0.08744252      -0.00982336 </v>
   <v>      -0.09619786      -0.03656871      -0.02402256 </v>
   <v>       0.05048487       0.01481376      -0.01445685 </v>
   <v>      -0.03389729       0.04841816       0.04753690 </v>
   <v>       0.12651736      -0.09510911      -0.07452099 </v>
   <v>      -0.06713827      -0.08145688      -0.02967305 </v>
   <v>      -0.04062440       0.01355472      -0.02209109 </v>
   <v>      -0.18268583       0.05659205      -0.05329599 </v>
   <v>      -0.00650154       0.01311020       0.18855504 </v>
  </varray>
  <varray name="stress" >
   <v>      -1.26790960      -0.52028346      -0.02500987 </v>
   <v>      -0.52028347      -0.39520988       0.02883340 </v>
   <v>      -0.02500986       0.02883342       0.42878583 </v>
  </varray>
  <energy>
   <i name="e_fr_energy">   -331.85127917 </i>
   <i name="e_wo_entrp">   -331.84620826 </i>
   <i name="e_0_energy">     -0.01014182 </i>
  </energy>
  <time name="totalsc">    4.31    4.35</time>
 </calculation>
 <calculation>
  <scstep>
   <time name="dav">    0.84    0.84</time>
   <time name="total">    0.91    0.92</time>
   <energy>
    <i name="alphaZ">     96.04795369 </i>
    <i name="ewald">  14626.95839231 </i>
    <i name="hartreedc"> -20725.23498685 </i>
    <i name="XCdc">    550.99002640 </i>
    <i name="pawpsdc">  16456.05731055 </i>
    <i name="pawaedc"> -16658.30572108 </i>
    <i name="eentropy">     -0.01129474 </i>
    <i name="bandstr">  -1724.53693265 </i>
    <i name="atom">   7046.17475994 </i>
    <i name="e_fr_energy">   -331.86049242 </i>
    <i name="e_wo_entrp">   -331.84919768 </i>
    <i name="e_0_energy">   -331.85484505 </i>
   </energy>
  </scstep>
  <scstep>
   <time name="diag">    0.20    0.20</time>
   <time name="diis">    0.37    0.37</time>
   <time name="orth">    0.05    0.05</time>
   <time name="total">    0.69    0.69</time>
   <energy>
    <i name="e_fr_energy">   -331.86210039 </i>
    <i name="e_wo_entrp">   -331.85089287 </i>
    <i name="e_0_energy">   -331.85649663 </i>
   </energy>
  </scstep>
  <scstep>
   <time name="diag">    0.20    0.20</time>
   <time name="diis">    0.43    0.44</time>
   <time name="orth">    0.05    0.05</time>
   <time name="total">    0.76    0.76</time>
   <energy>
    <i name="e_fr_energy">   -331.86148650 </i>
    <i name="e_wo_entrp">   -331.85035356 </i>
    <i name="e_0_energy">   -331.85592003 </i>
   </energy>
  </scstep>
  <scstep>
   <time name="diag">    0.20    0.20</time>
   <time name="diis">    0.37    0.37</time>
   <time name="orth">    0.05    0.05</time>
   <time name="total">    0.69    0.69</time>
   <energy>
    <i name="e_fr_energy">   -331.86139755 </i>
    <i name="e_wo_entrp">   -331.85030099 </i>
    <i name="e_0_energy">   -331.85584927 </i>
   </energy>
  </scstep>
  <scstep>
   <time name="diag">    0.20    0.20</time>
   <time name="diis">    0.39    0.39</time>
   <time name="orth">    0.05    0.05</time>
   <time name="total">    0.71    0.71</time>
   <energy>
    <i name="e_fr_energy">   -331.86138376 </i>
    <i name="e_wo_entrp">   -331.85028041 </i>
    <i name="e_0_energy">   -331.85583208 </i>
   </energy>
  </scstep>
  <scstep>
   <time name="diag">    0.20    0.20</time>
   <time name="diis">    0.41    0.42</time>
   <time name="orth">    0.05    0.05</time>
   <time name="total">    0.73    0.75</time>
   <energy>
    <i name="e_fr_energy">   -331.86138627 </i>
    <i name="e_wo_entrp">   -331.85028404 </i>
    <i name="e_0_energy">   -331.85583516 </i>
   </energy>
  </scstep>
  <scstep>
   <time name="diag">    0.20    0.20</time>
   <time name="diis">    0.26    0.26</time>
   <time name="orth">    0.05    0.05</time>
   <time name="total">    0.59    0.59</time>
   <energy>
    <i name="e_fr_energy">   -331.86139605 </i>
    <i name="e_wo_entrp">   -331.85029176 </i>
    <i name="e_0_energy">   -331.85584391 </i>
   </energy>
  </scstep>
  <scstep>
   <time name="diag">    0.21    0.21</time>
   <time name="diis">    0.24    0.24</time>
   <time name="orth">    0.05    0.05</time>
   <time name="total">    0.58    0.58</time>
   <energy>
    <i name="e_fr_energy">   -331.86140369 </i>
    <i name="e_wo_entrp">   -331.85029870 </i>
    <i name="e_0_energy">   -331.85585119 </i>
   </energy>
  </scstep>
  <scstep>
   <time name="diag">    0.20    0.20</time>
   <time name="diis">    0.26    0.26</time>
   <time name="orth">    0.05    0.05</time>
   <time name="total">    0.58    0.59</time>
   <energy>
    <i name="e_fr_energy">   -331.86141527 </i>
    <i name="e_wo_entrp">   -331.85031085 </i>
    <i name="e_0_energy">   -331.85586306 </i>
   </energy>
  </scstep>
  <scstep>
   <time name="diag">    0.20    0.20</time>
   <time name="diis">    0.24    0.24</time>
   <time name="orth">    0.05    0.05</time>
   <time name="total">    0.57    0.57</time>
   <energy>
    <i name="e_fr_energy">   -331.86141966 </i>
    <i name="e_wo_entrp">   -331.85031532 </i>
    <i name="e_0_energy">   -331.85586749 </i>
   </energy>
  </scstep>
  <scstep>
   <time name="diag">    0.20    0.20</time>
   <time name="diis">    0.22    0.22</time>
   <time name="orth">    0.05    0.05</time>
   <time name="total">    0.54    0.54</time>
   <energy>
    <i name="e_fr_energy">   -331.86142601 </i>
    <i name="e_wo_entrp">   -331.85032165 </i>
    <i name="e_0_energy">   -331.85587383 </i>
   </energy>
  </scstep>
  <scstep>
   <time name="diag">    0.20    0.20</time>
   <time name="diis">    0.19    0.19</time>
   <time name="orth">    0.05    0.05</time>
   <time name="total">    0.53    0.53</time>
   <energy>
    <i name="e_fr_energy">   -331.86142857 </i>
    <i name="e_wo_entrp">   -331.85032441 </i>
    <i name="e_0_energy">   -331.85587649 </i>
   </energy>
  </scstep>
  <scstep>
   <time name="diag">    0.21    0.22</time>
   <time name="diis">    0.19    0.19</time>
   <time name="orth">    0.05    0.05</time>
   <time name="total">    0.52    0.53</time>
   <energy>
    <i name="e_fr_energy">   -331.86143064 </i>
    <i name="e_wo_entrp">   -331.85032638 </i>
    <i name="e_0_energy">   -331.85587851 </i>
   </energy>
  </scstep>
  <scstep>
   <time name="diag">    0.20    0.20</time>
   <time name="diis">    0.18    0.18</time>
   <time name="orth">    0.05    0.05</time>
   <time name="total">    0.47    0.47</time>
   <energy>
    <i name="alphaZ">     96.04795369 </i>
    <i name="ewald">  14626.95839231 </i>
    <i name="hartreedc"> -20729.55280915 </i>
    <i name="XCdc">    551.09831449 </i>
    <i name="pawpsdc">  16479.25444477 </i>
    <i name="pawaedc"> -16681.50883183 </i>
    <i name="eentropy">     -0.01110433 </i>
    <i name="bandstr">  -1720.32255105 </i>
    <i name="atom">   7046.17475994 </i>
    <i name="e_fr_energy">   -331.86143116 </i>
    <i name="e_wo_entrp">   -331.85032682 </i>
    <i name="e_0_energy">   -331.85587899 </i>
   </energy>
  </scstep>
  <structure>
   <crystal>
    <varray name="basis" >
     <v>      12.84215265       0.00278004       0.00384768 </v>
     <v>       0.00160729       7.39286649       0.00631835 </v>
     <v>       0.00461762       0.01280753      14.90435297 </v>
    </varray>
    <i name="volume">   1415.02280149 </i>
    <varray name="rec_basis" >
     <v>       0.07786858      -0.00001691      -0.00002411 </v>
     <v>      -0.00002925       0.13526564      -0.00011623 </v>
     <v>      -0.00002009      -0.00005734       0.06709455 </v>
    </varray>
   </crystal>
   <varray name="positions" >
    <v>       0.16676349       0.16615295       0.25039547 </v>
    <v>      -0.00001923      -0.00008143       0.25222918 </v>
    <v>       0.05542880       0.16643196       0.25189211 </v>
    <v>       0.22191828      -0.00019761       0.24996605 </v>
    <v>       0.50005057       0.16676249       0.24219419 </v>
    <v>       0.33332748       0.00006883       0.24663803 </v>
    <v>       0.38866231       0.16662407       0.24414593 </v>
    <v>       0.55534192      -0.00005284       0.24313354 </v>
    <v>       0.83348896       0.16646139       0.24885037 </v>
    <v>       0.66683568       0.00027746       0.24502609 </v>
    <v>       0.72221962       0.16679486       0.24542351 </v>
    <v>       0.88879232      -0.00011519       0.25123565 </v>
    <v>       0.16665449       0.49991321       0.24900196 </v>
    <v>       0.00017141       0.33299319       0.25105402 </v>
    <v>       0.05546406       0.50012625       0.25110516 </v>
    <v>       0.22209446       0.33296528       0.24771791 </v>
    <v>       0.50001993       0.50027667       0.24091647 </v>
    <v>       0.33331821       0.33320610       0.24475313 </v>
    <v>       0.38870785       0.49992240       0.24311416 </v>
    <v>       0.55546747       0.33309037       0.24093625 </v>
    <v>       0.83347876       0.50016878       0.24730859 </v>
    <v>       0.66691785       0.33335360       0.24267266 </v>
    <v>       0.72221478       0.49998118       0.24430971 </v>
    <v>       0.88887263       0.33317081       0.24885508 </v>
    <v>       0.16674579       0.83323692       0.25114591 </v>
    <v>       0.00008677       0.66671099       0.25185804 </v>
    <v>       0.05549549       0.83315746       0.25224390 </v>
    <v>       0.22202181       0.66675727       0.24890348 </v>
    <v>       0.50017159       0.83341048       0.24306300 </v>
    <v>       0.33329677       0.66665559       0.24556510 </v>
    <v>       0.38866408       0.83296778       0.24501073 </v>
    <v>       0.55551729       0.66671440       0.24205167 </v>
    <v>       0.83356106       0.83329499       0.24992984 </v>
    <v>       0.66685255       0.66683026       0.24396563 </v>
    <v>       0.72223715       0.83308766       0.24670211 </v>
    <v>       0.88881005       0.66696397       0.25025965 </v>
    <v>       0.53071762       0.42119744       0.45739571 </v>
   </varray>
  </structure>
  <varray name="forces" >
   <v>       0.00612394       0.17855350      -0.03295995 </v>
   <v>       0.09123657      -0.03113465       0.01358592 </v>
   <v>      -0.02932469      -0.01039205      -0.03871455 </v>
   <v>       0.16844147       0.01256393      -0.04891408 </v>
   <v>      -0.00839756      -0.04457304       0.00227143 </v>
   <v>      -0.01543968      -0.09698155      -0.04275533 </v>
   <v>      -0.03544363       0.01244409       0.00034134 </v>
   <v>       0.10370996       0.07670030       0.02733916 </v>
   <v>       0.00732355       0.09969675      -0.05246483 </v>
   <v>      -0.02026595      -0.13188247      -0.03569901 </v>
   <v>       0.00130930      -0.00428017       0.01934556 </v>
   <v>      -0.02204111       0.03137135      -0.04989693 </v>
   <v>       0.05544592       0.00011371       0.07875812 </v>
   <v>       0.00545043       0.12483498      -0.01379279 </v>
   <v>      -0.01021640      -0.11099584      -0.02484732 </v>
   <v>      -0.05676815       0.01256420       0.06877728 </v>
   <v>       0.03658332      -0.11899267      -0.00154955 </v>
   <v>       0.00655595      -0.01155405       0.00667607 </v>
   <v>      -0.02437349       0.04488093      -0.00981917 </v>
   <v>       0.00911633       0.09974992       0.00871112 </v>
   <v>       0.04362061      -0.03495476       0.06414331 </v>
   <v>      -0.01904668      -0.05205675       0.01230094 </v>
   <v>       0.02505328       0.04631063       0.00686126 </v>
   <v>      -0.05442912      -0.00430411       0.06716307 </v>
   <v>      -0.00769796      -0.05695341      -0.03726296 </v>
   <v>       0.05365273      -0.01660153      -0.03662868 </v>
   <v>      -0.09884474       0.03950689       0.03225318 </v>
   <v>      -0.00455652      -0.07982882      -0.04242689 </v>
   <v>      -0.09242528      -0.08788129       0.02024469 </v>
   <v>       0.02366128      -0.02710496       0.02496778 </v>
   <v>       0.01286098       0.12786284      -0.04193565 </v>
   <v>      -0.03424471       0.06230034       0.00009870 </v>
   <v>      -0.10908398      -0.01332285      -0.03591806 </v>
   <v>       0.04407148      -0.03982629       0.00399301 </v>
   <v>      -0.01999333       0.13167340      -0.03648746 </v>
   <v>      -0.02675563      -0.13505173      -0.04709612 </v>
   <v>      -0.00486851       0.00754521       0.17133736 </v>
  </varray>
  <varray name="stress" >
   <v>      -0.07108613      -0.38390240      -0.01848514 </v>
   <v>      -0.38390239       0.29671839       0.03042680 </v>
   <v>      -0.01848514       0.03042685       0.35263282 </v>
  </varray>
  <energy>
   <i name="e_fr_energy">   -331.86143116 </i>
   <i name="e_wo_entrp">   -331.85587899 </i>
   <i name="e_0_energy">     -0.01110433 </i>
  </energy>
  <time name="totalsc">    9.71    9.78</time>
 </calculation>
 <calculation>
  <scstep>
   <time name="dav">    0.96    0.96</time>
   <time name="total">    1.04    1.04</time>
   <energy>
    <i name="alphaZ">     96.04795369 </i>
    <i name="ewald">  14627.58420913 </i>
    <i name="hartreedc"> -20729.50920330 </i>
    <i name="XCdc">    551.09787106 </i>
    <i name="pawpsdc">  16479.25075926 </i>
    <i name="pawaedc"> -16681.50521657 </i>
    <i name="eentropy">     -0.01129637 </i>
    <i name="bandstr">  -1720.99145180 </i>
    <i name="atom">   7046.17475994 </i>
    <i name="e_fr_energy">   -331.86161495 </i>
    <i name="e_wo_entrp">   -331.85031858 </i>
    <i name="e_0_energy">   -331.85596677 </i>
   </energy>
  </scstep>
  <scstep>
   <time name="diag">    0.20    0.20</time>
   <time name="diis">    0.37    0.37</time>
   <time name="orth">    0.05    0.05</time>
   <time name="total">    0.69    0.70</time>
   <energy>
    <i name="e_fr_energy">   -331.86165534 </i>
    <i name="e_wo_entrp">   -331.85037399 </i>
    <i name="e_0_energy">   -331.85601466 </i>
   </energy>
  </scstep>
  <scstep>
   <time name="diag">    0.21    0.21</time>
   <time name="diis">    0.37    0.37</time>
   <time name="orth">    0.05    0.05</time>
   <time name="total">    0.71    0.71</time>
   <energy>
    <i name="e_fr_energy">   -331.86163722 </i>
    <i name="e_wo_entrp">   -331.85037205 </i>
    <i name="e_0_energy">   -331.85600463 </i>
   </energy>
  </scstep>
  <scstep>
   <time name="diag">    0.20    0.20</time>
   <time name="diis">    0.33    0.33</time>
   <time name="orth">    0.05    0.05</time>
   <time name="total">    0.65    0.65</time>
   <energy>
    <i name="e_fr_energy">   -331.86163591 </i>
    <i name="e_wo_entrp">   -331.85037307 </i>
    <i name="e_0_energy">   -331.85600449 </i>
   </energy>
  </scstep>
  <scstep>
   <time name="diag">    0.20    0.20</time>
   <time name="diis">    0.25    0.25</time>
   <time name="orth">    0.05    0.05</time>
   <time name="total">    0.53    0.54</time>
   <energy>
    <i name="alphaZ">     96.04795369 </i>
    <i name="ewald">  14627.58420913 </i>
    <i name="hartreedc"> -20730.09910818 </i>
    <i name="XCdc">    551.11532871 </i>
    <i name="pawpsdc">  16483.30970766 </i>
    <i name="pawaedc"> -16685.56529039 </i>
    <i name="eentropy">     -0.01126318 </i>
    <i name="bandstr">  -1720.41793296 </i>
    <i name="atom">   7046.17475994 </i>
    <i name="e_fr_energy">   -331.86163558 </i>
    <i name="e_wo_entrp">   -331.85037240 </i>
    <i name="e_0_energy">   -331.85600399 </i>
   </energy>
  </scstep>
  <structure>
   <crystal>
    <varray name="basis" >
     <v>      12.84099162       0.00281085       0.00376835 </v>
     <v>       0.00162485       7.39269743       0.00638643 </v>
     <v>       0.00452463       0.01294309      14.90604160 </v>
    </varray>
    <i name="volume">   1415.02280149 </i>
    <varray name="rec_basis" >
     <v>       0.07787562      -0.00001710      -0.00002362 </v>
     <v>      -0.00002958       0.13526873      -0.00011745 </v>
     <v>      -0.00001967      -0.00005795       0.06708695 </v>
    </varray>
   </crystal>
   <varray name="positions" >
    <v>       0.16678261       0.16609249       0.25038083 </v>
    <v>      -0.00001434      -0.00012189       0.25225817 </v>
    <v>       0.05541957       0.16637021       0.25191216 </v>
    <v>       0.22185446      -0.00017511       0.24990032 </v>
    <v>       0.50006320       0.16677615       0.24220836 </v>
    <v>       0.33333050       0.00009109       0.24658522 </v>
    <v>       0.38867849       0.16663942       0.24410842 </v>
    <v>       0.55530819      -0.00009579       0.24308390 </v>
    <v>       0.83347306       0.16644249       0.24883058 </v>
    <v>       0.66683259       0.00030443       0.24499632 </v>
    <v>       0.72224244       0.16681862       0.24537173 </v>
    <v>       0.88881047      -0.00014574       0.25123806 </v>
    <v>       0.16666556       0.49988593       0.24901215 </v>
    <v>       0.00016223       0.33297379       0.25104263 </v>
    <v>       0.05547566       0.50014058       0.25109252 </v>
    <v>       0.22210490       0.33299750       0.24772858 </v>
    <v>       0.50002213       0.50027570       0.24095017 </v>
    <v>       0.33330180       0.33315071       0.24476655 </v>
    <v>       0.38875177       0.49995188       0.24315018 </v>
    <v>       0.55545892       0.33306439       0.24097566 </v>
    <v>       0.83347174       0.50014962       0.24731205 </v>
    <v>       0.66689867       0.33332837       0.24270855 </v>
    <v>       0.72222475       0.50001163       0.24432392 </v>
    <v>       0.88885768       0.33319918       0.24886136 </v>
    <v>       0.16671695       0.83326920       0.25114396 </v>
    <v>       0.00009029       0.66677633       0.25187230 </v>
    <v>       0.05550399       0.83320533       0.25228235 </v>
    <v>       0.22203349       0.66676514       0.24888721 </v>
    <v>       0.50020451       0.83345097       0.24301424 </v>
    <v>       0.33328179       0.66664550       0.24551686 </v>
    <v>       0.38867252       0.83294819       0.24497999 </v>
    <v>       0.55551654       0.66671568       0.24207085 </v>
    <v>       0.83360561       0.83327118       0.24986986 </v>
    <v>       0.66682593       0.66681116       0.24393165 </v>
    <v>       0.72223599       0.83305772       0.24665658 </v>
    <v>       0.88879299       0.66702428       0.25023750 </v>
    <v>       0.53071248       0.42121362       0.45770823 </v>
   </varray>
  </structure>
  <varray name="forces" >
   <v>      -0.02460429       0.21407675      -0.03296883 </v>
   <v>       0.08219491      -0.00815112       0.01606703 </v>
   <v>      -0.01628086       0.01628248      -0.04456218 </v>
   <v>       0.22170047      -0.00511811      -0.04309809 </v>
   <v>      -0.02121181      -0.05795301      -0.00358252 </v>
   <v>      -0.02682419      -0.11380413      -0.04617457 </v>
   <v>      -0.04115470       0.00412544       0.00677746 </v>
   <v>       0.13950373       0.11056831       0.03113816 </v>
   <v>       0.02910442       0.09830570      -0.04877194 </v>
   <v>      -0.01788581      -0.15123392      -0.03916975 </v>
   <v>      -0.01942641      -0.01862558       0.03097366 </v>
   <v>      -0.03101557       0.04511265      -0.05474008 </v>
   <v>       0.05262059       0.01589953       0.07812015 </v>
   <v>       0.01244249       0.12734782      -0.01035761 </v>
   <v>      -0.02200163      -0.11021035      -0.02124527 </v>
   <v>      -0.06398859      -0.01665732       0.06543122 </v>
   <v>       0.04216760      -0.11340857       0.00115865 </v>
   <v>       0.03287048       0.02408647       0.00526544 </v>
   <v>      -0.07079134       0.01792557      -0.01329397 </v>
   <v>       0.01846447       0.11236024       0.00546689 </v>
   <v>       0.04741380      -0.01423587       0.05989230 </v>
   <v>      -0.00134469      -0.03442087       0.00777966 </v>
   <v>       0.00846404       0.02365002       0.00188534 </v>
   <v>      -0.04837387      -0.01979005       0.06613637 </v>
   <v>       0.01013518      -0.07505969      -0.04084302 </v>
   <v>       0.05094574      -0.03827605      -0.03836532 </v>
   <v>      -0.10700720       0.01813109       0.02812955 </v>
   <v>      -0.02146120      -0.07441352      -0.04232198 </v>
   <v>      -0.12662182      -0.12433474       0.02947320 </v>
   <v>       0.04278072      -0.02190223       0.03561557 </v>
   <v>       0.00794252       0.14787634      -0.04860435 </v>
   <v>      -0.03393702       0.06494967      -0.00685549 </v>
   <v>      -0.14863035      -0.00160427      -0.02838162 </v>
   <v>       0.06583138      -0.02973157       0.01133935 </v>
   <v>      -0.01663136       0.15108591      -0.04020937 </v>
   <v>      -0.00065050      -0.17040013      -0.04663133 </v>
   <v>      -0.00473933       0.00754710       0.16952731 </v>
  </varray>
  <varray name="stress" >
   <v>       0.14013623      -0.35310268      -0.01900041 </v>
   <v>      -0.35310267       0.44180306       0.02976444 </v>
   <v>      -0.01900040       0.02976445       0.35231058 </v>
  </varray>
  <energy>
   <i name="e_fr_energy">   -331.86163558 </i>
   <i name="e_wo_entrp">   -331.85600399 </i>
   <i name="e_0_energy">     -0.01126318 </i>
  </energy>
  <time name="totalsc">    4.39    4.42</time>
 </calculation>
 <calculation>
  <scstep>
   <time name="dav">    0.84    0.84</time>
   <time name="total">    0.91    0.92</time>
   <energy>
    <i name="alphaZ">     96.04795369 </i>
    <i name="ewald">  14627.45487872 </i>
    <i name="hartreedc"> -20727.68521593 </i>
    <i name="XCdc">    551.11335542 </i>
    <i name="pawpsdc">  16483.34354867 </i>
    <i name="pawaedc"> -16685.59857483 </i>
    <i name="eentropy">     -0.01155204 </i>
    <i name="bandstr">  -1722.70611327 </i>
    <i name="atom">   7046.17475994 </i>
    <i name="e_fr_energy">   -331.86695963 </i>
    <i name="e_wo_entrp">   -331.85540759 </i>
    <i name="e_0_energy">   -331.86118361 </i>
   </energy>
  </scstep>
  <scstep>
   <time name="diag">    0.20    0.20</time>
   <time name="diis">    0.38    0.38</time>
   <time name="orth">    0.05    0.05</time>
   <time name="total">    0.70    0.70</time>
   <energy>
    <i name="e_fr_energy">   -331.86758235 </i>
    <i name="e_wo_entrp">   -331.85599096 </i>
    <i name="e_0_energy">   -331.86178665 </i>
   </energy>
  </scstep>
  <scstep>
   <time name="diag">    0.20    0.20</time>
   <time name="diis">    0.38    0.38</time>
   <time name="orth">    0.05    0.05</time>
   <time name="total">    0.71    0.71</time>
   <energy>
    <i name="e_fr_energy">   -331.86737632 </i>
    <i name="e_wo_entrp">   -331.85582035 </i>
    <i name="e_0_energy">   -331.86159833 </i>
   </energy>
  </scstep>
  <scstep>
   <time name="diag">    0.20    0.20</time>
   <time name="diis">    0.45    0.45</time>
   <time name="orth">    0.05    0.05</time>
   <time name="total">    0.77    0.77</time>
   <energy>
    <i name="e_fr_energy">   -331.86732143 </i>
    <i name="e_wo_entrp">   -331.85579036 </i>
    <i name="e_0_energy">   -331.86155589 </i>
   </energy>
  </scstep>
  <scstep>
   <time name="diag">    0.20    0.20</time>
   <time name="diis">    0.40    0.40</time>
   <time name="orth">    0.05    0.05</time>
   <time name="total">    0.72    0.73</time>
   <energy>
    <i name="e_fr_energy">   -331.86732069 </i>
    <i name="e_wo_entrp">   -331.85578821 </i>
    <i name="e_0_energy">   -331.86155445 </i>
   </energy>
  </scstep>
  <scstep>
   <time name="diag">    0.20    0.20</time>
   <time name="diis">    0.31    0.31</time>
   <time name="orth">    0.05    0.05</time>
   <time name="total">    0.63    0.64</time>
   <energy>
    <i name="e_fr_energy">   -331.86732335 </i>
    <i name="e_wo_entrp">   -331.85578916 </i>
    <i name="e_0_energy">   -331.86155625 </i>
   </energy>
  </scstep>
  <scstep>
   <time name="diag">    0.20    0.20</time>
   <time name="diis">    0.24    0.24</time>
   <time name="orth">    0.05    0.05</time>
   <time name="total">    0.56    0.57</time>
   <energy>
    <i name="e_fr_energy">   -331.86732657 </i>
    <i name="e_wo_entrp">   -331.85579247 </i>
    <i name="e_0_energy">   -331.86155952 </i>
   </energy>
  </scstep>
  <scstep>
   <time name="diag">    0.28    0.28</time>
   <time name="diis">    0.24    0.24</time>
   <time name="orth">    0.05    0.05</time>
   <time name="total">    0.65    0.65</time>
   <energy>
    <i name="e_fr_energy">   -331.86733082 </i>
    <i name="e_wo_entrp">   -331.85579614 </i>
    <i name="e_0_energy">   -331.86156348 </i>
   </energy>
  </scstep>
  <scstep>
   <time name="diag">    0.20    0.20</time>
   <time name="diis">    0.24    0.24</time>
   <time name="orth">    0.05    0.05</time>
   <time name="total">    0.56    0.57</time>
   <energy>
    <i name="e_fr_energy">   -331.86733466 </i>
    <i name="e_wo_entrp">   -331.85580015 </i>
    <i name="e_0_energy">   -331.86156741 </i>
   </energy>
  </scstep>
  <scstep>
   <time name="diag">    0.20    0.20</time>
   <time name="diis">    0.21    0.21</time>
   <time name="orth">    0.05    0.05</time>
   <time name="total">    0.54    0.54</time>
   <energy>
    <i name="e_fr_energy">   -331.86733722 </i>
    <i name="e_wo_entrp">   -331.85580289 </i>
    <i name="e_0_energy">   -331.86157006 </i>
   </energy>
  </scstep>
  <scstep>
   <time name="diag">    0.20    0.20</time>
   <time name="diis">    0.21    0.21</time>
   <time name="orth">    0.05    0.05</time>
   <time name="total">    0.54    0.54</time>
   <energy>
    <i name="e_fr_energy">   -331.86733893 </i>
    <i name="e_wo_entrp">   -331.85580470 </i>
    <i name="e_0_energy">   -331.86157181 </i>
   </energy>
  </scstep>
  <scstep>
   <time name="diag">    0.20    0.20</time>
   <time name="diis">    0.19    0.19</time>
   <time name="orth">    0.05    0.05</time>
   <time name="total">    0.51    0.51</time>
   <energy>
    <i name="e_fr_energy">   -331.86734081 </i>
    <i name="e_wo_entrp">   -331.85580650 </i>
    <i name="e_0_energy">   -331.86157366 </i>
   </energy>
  </scstep>
  <scstep>
   <time name="diag">    0.20    0.20</time>
   <time name="diis">    0.19    0.19</time>
   <time name="orth">    0.05    0.05</time>
   <time name="total">    0.51    0.51</time>
   <energy>
    <i name="e_fr_energy">   -331.86734183 </i>
    <i name="e_wo_entrp">   -331.85580754 </i>
    <i name="e_0_energy">   -331.86157469 </i>
   </energy>
  </scstep>
  <scstep>
   <time name="diag">    0.20    0.20</time>
   <time name="diis">    0.18    0.18</time>
   <time name="orth">    0.05    0.05</time>
   <time name="total">    0.47    0.47</time>
   <energy>
    <i name="alphaZ">     96.04795369 </i>
    <i name="ewald">  14627.45487872 </i>
    <i name="hartreedc"> -20730.26692697 </i>
    <i name="XCdc">    551.17751099 </i>
    <i name="pawpsdc">  16497.13260846 </i>
    <i name="pawaedc"> -16699.39137818 </i>
    <i name="eentropy">     -0.01153429 </i>
    <i name="bandstr">  -1720.18521475 </i>
    <i name="atom">   7046.17475994 </i>
    <i name="e_fr_energy">   -331.86734238 </i>
    <i name="e_wo_entrp">   -331.85580809 </i>
    <i name="e_0_energy">   -331.86157524 </i>
   </energy>
  </scstep>
  <structure>
   <crystal>
    <varray name="basis" >
     <v>      12.83614739       0.00079647       0.00339367 </v>
     <v>       0.00046428       7.39259045       0.00671329 </v>
     <v>       0.00408410       0.01359629      14.91188304 </v>
    </varray>
    <i name="volume">   1415.02280149 </i>
    <varray name="rec_basis" >
     <v>       0.07790500      -0.00000487      -0.00002133 </v>
     <v>      -0.00000836       0.13527069      -0.00012333 </v>
     <v>      -0.00001773      -0.00006090       0.06706067 </v>
    </varray>
   </crystal>
   <varray name="positions" >
    <v>       0.16680802       0.16645983       0.25028922 </v>
    <v>       0.00012685      -0.00027662       0.25237456 </v>
    <v>       0.05536441       0.16621029       0.25191963 </v>
    <v>       0.22198208      -0.00011470       0.24962757 </v>
    <v>       0.50007247       0.16666785       0.24225031 </v>
    <v>       0.33329966      -0.00013648       0.24635115 </v>
    <v>       0.38866905       0.16670083       0.24399399 </v>
    <v>       0.55540957       0.00005519       0.24296134 </v>
    <v>       0.83346504       0.16664040       0.24870144 </v>
    <v>       0.66679527      -0.00000669       0.24484723 </v>
    <v>       0.72228794       0.16684748       0.24524208 </v>
    <v>       0.88882294      -0.00012676       0.25117416 </v>
    <v>       0.16678203       0.49983806       0.24914808 </v>
    <v>       0.00015093       0.33324676       0.25099145 </v>
    <v>       0.05548034       0.49989633       0.25102321 </v>
    <v>       0.22204180       0.33305931       0.24784955 </v>
    <v>       0.50009360       0.49997261       0.24106262 </v>
    <v>       0.33329784       0.33303218       0.24481754 </v>
    <v>       0.38878844       0.50009631       0.24325122 </v>
    <v>       0.55545888       0.33327604       0.24111227 </v>
    <v>       0.83352084       0.50004880       0.24740198 </v>
    <v>       0.66683354       0.33315436       0.24283681 </v>
    <v>       0.72227043       0.50017434       0.24437311 </v>
    <v>       0.88873484       0.33324005       0.24896880 </v>
    <v>       0.16663756       0.83317698       0.25108405 </v>
    <v>       0.00017946       0.66689007       0.25186891 </v>
    <v>       0.05536901       0.83341073       0.25244572 </v>
    <v>       0.22203929       0.66659434       0.24877829 </v>
    <v>       0.50012007       0.83325537       0.24289270 </v>
    <v>       0.33329766       0.66655430       0.24540492 </v>
    <v>       0.38871233       0.83327489       0.24481498 </v>
    <v>       0.55546239       0.66689168       0.24212490 </v>
    <v>       0.83352588       0.83318878       0.24963543 </v>
    <v>       0.66683858       0.66666964       0.24383481 </v>
    <v>       0.72220681       0.83335889       0.24645397 </v>
    <v>       0.88873597       0.66677214       0.25010370 </v>
    <v>       0.53068828       0.42128642       0.45895831 </v>
   </varray>
  </structure>
  <varray name="forces" >
   <v>      -0.07250917       0.02001721      -0.02445441 </v>
   <v>      -0.07684392       0.07753934      -0.00184147 </v>
   <v>       0.04678044       0.15945919      -0.04895637 </v>
   <v>       0.06220084      -0.03409494      -0.00701560 </v>
   <v>      -0.02257780       0.00142245      -0.02189651 </v>
   <v>       0.01761870       0.00808379      -0.04804256 </v>
   <v>      -0.03153473      -0.05035014       0.03565278 </v>
   <v>       0.03014334      -0.00446266       0.03569841 </v>
   <v>       0.02739266      -0.02565087      -0.03072507 </v>
   <v>       0.04006734       0.01774708      -0.04714953 </v>
   <v>      -0.08655592      -0.05703660       0.04737271 </v>
   <v>      -0.02668621       0.04042007      -0.06804810 </v>
   <v>      -0.05172590      -0.02289829       0.05514138 </v>
   <v>      -0.02921594      -0.06557308       0.00338188 </v>
   <v>       0.02380367       0.06255727      -0.00234330 </v>
   <v>       0.02834196       0.01267467       0.04660328 </v>
   <v>       0.00201357       0.06027612       0.00839662 </v>
   <v>       0.04522434       0.09645995       0.00280181 </v>
   <v>      -0.07763052      -0.08244694      -0.02752655 </v>
   <v>       0.01353476      -0.02845947       0.00505336 </v>
   <v>      -0.01808301      -0.01892542       0.04268673 </v>
   <v>       0.08149755       0.06317654      -0.00771130 </v>
   <v>      -0.04265038      -0.07853496       0.00395825 </v>
   <v>       0.05496651       0.03130782       0.04830812 </v>
   <v>       0.07275150      -0.02854315      -0.05364567 </v>
   <v>      -0.05870737      -0.14175998      -0.03965299 </v>
   <v>       0.06363699      -0.08444593       0.00052285 </v>
   <v>      -0.01671497       0.02324476      -0.01843308 </v>
   <v>      -0.04239592       0.03003264       0.03503459 </v>
   <v>       0.04864327       0.06435380       0.04579613 </v>
   <v>      -0.05219660      -0.03371191      -0.05127609 </v>
   <v>       0.00640212      -0.06299811      -0.02749846 </v>
   <v>      -0.07901355       0.03312333      -0.01132055 </v>
   <v>       0.05222590       0.08064972       0.02396894 </v>
   <v>      -0.02207254      -0.02810021      -0.04112344 </v>
   <v>       0.09500841      -0.04108540      -0.02611971 </v>
   <v>      -0.00513943       0.00653228       0.16440293 </v>
  </varray>
  <varray name="stress" >
   <v>       0.94631465       0.08031796      -0.01989827 </v>
   <v>       0.08031797       0.72331376       0.01494535 </v>
   <v>      -0.01989829       0.01494532       0.25460479 </v>
  </varray>
  <energy>
   <i name="e_fr_energy">   -331.86734238 </i>
   <i name="e_wo_entrp">   -331.86157524 </i>
   <i name="e_0_energy">     -0.01153429 </i>
  </energy>
  <time name="totalsc">    9.54    9.61</time>
 </calculation>
 <calculation>
  <scstep>
   <time name="dav">    1.02    1.02</time>
   <time name="total">    1.09    1.10</time>
   <energy>
    <i name="alphaZ">     96.04795369 </i>
    <i name="ewald">  14627.44165217 </i>
    <i name="hartreedc"> -20729.94885392 </i>
    <i name="XCdc">    551.17725095 </i>
    <i name="pawpsdc">  16497.13426630 </i>
    <i name="pawaedc"> -16699.39310306 </i>
    <i name="eentropy">     -0.01156166 </i>
    <i name="bandstr">  -1720.48978727 </i>
    <i name="atom">   7046.17475994 </i>
    <i name="e_fr_energy">   -331.86742286 </i>
    <i name="e_wo_entrp">   -331.85586120 </i>
    <i name="e_0_energy">   -331.86164203 </i>
   </energy>
  </scstep>
  <scstep>
   <time name="diag">    0.28    0.28</time>
   <time name="diis">    0.38    0.38</time>
   <time name="orth">    0.05    0.05</time>
   <time name="total">    0.78    0.78</time>
   <energy>
    <i name="e_fr_energy">   -331.86743310 </i>
    <i name="e_wo_entrp">   -331.85587086 </i>
    <i name="e_0_energy">   -331.86165198 </i>
   </energy>
  </scstep>
  <scstep>
   <time name="diag">    0.20    0.20</time>
   <time name="diis">    0.38    0.38</time>
   <time name="orth">    0.05    0.05</time>
   <time name="total">    0.71    0.71</time>
   <energy>
    <i name="e_fr_energy">   -331.86742968 </i>
    <i name="e_wo_entrp">   -331.85587237 </i>
    <i name="e_0_energy">   -331.86165103 </i>
   </energy>
  </scstep>
  <scstep>
   <time name="diag">    0.20    0.20</time>
   <time name="diis">    0.26    0.26</time>
   <time name="orth">    0.05    0.05</time>
   <time name="total">    0.55    0.55</time>
   <energy>
    <i name="alphaZ">     96.04795369 </i>
    <i name="ewald">  14627.44165217 </i>
    <i name="hartreedc"> -20730.19721902 </i>
    <i name="XCdc">    551.18496251 </i>
    <i name="pawpsdc">  16498.83937856 </i>
    <i name="pawaedc"> -16701.09849868 </i>
    <i name="eentropy">     -0.01155434 </i>
    <i name="bandstr">  -1720.24886376 </i>
    <i name="atom">   7046.17475994 </i>
    <i name="e_fr_energy">   -331.86742894 </i>
    <i name="e_wo_entrp">   -331.85587460 </i>
    <i name="e_0_energy">   -331.86165177 </i>
   </energy>
  </scstep>
  <structure>
   <crystal>
    <varray name="basis" >
     <v>      12.83550859       0.00053079       0.00334425 </v>
     <v>       0.00031121       7.39257641       0.00675640 </v>
     <v>       0.00402600       0.01368245      14.91265360 </v>
    </varray>
    <i name="volume">   1415.02280149 </i>
    <varray name="rec_basis" >
     <v>       0.07790888      -0.00000326      -0.00002103 </v>
     <v>      -0.00000556       0.13527095      -0.00012411 </v>
     <v>      -0.00001747      -0.00006129       0.06705721 </v>
    </varray>
   </crystal>
   <varray name="positions" >
    <v>       0.16681137       0.16650828       0.25027714 </v>
    <v>       0.00014548      -0.00029703       0.25238991 </v>
    <v>       0.05535713       0.16618919       0.25192061 </v>
    <v>       0.22199892      -0.00010672       0.24959161 </v>
    <v>       0.50007369       0.16665357       0.24225584 </v>
    <v>       0.33329559      -0.00016650       0.24632029 </v>
    <v>       0.38866780       0.16670893       0.24397890 </v>
    <v>       0.55542294       0.00007511       0.24294518 </v>
    <v>       0.83346398       0.16666650       0.24868441 </v>
    <v>       0.66679035      -0.00004772       0.24482758 </v>
    <v>       0.72229395       0.16685129       0.24522499 </v>
    <v>       0.88882459      -0.00012426       0.25116573 </v>
    <v>       0.16679740       0.49983175       0.24916601 </v>
    <v>       0.00014945       0.33328276       0.25098470 </v>
    <v>       0.05548095       0.49986412       0.25101407 </v>
    <v>       0.22203348       0.33306746       0.24786550 </v>
    <v>       0.50010302       0.49993263       0.24107745 </v>
    <v>       0.33329732       0.33301655       0.24482426 </v>
    <v>       0.38879329       0.50011536       0.24326454 </v>
    <v>       0.55545888       0.33330396       0.24113028 </v>
    <v>       0.83352731       0.50003550       0.24741384 </v>
    <v>       0.66682495       0.33313140       0.24285372 </v>
    <v>       0.72227646       0.50019580       0.24437960 </v>
    <v>       0.88871864       0.33324544       0.24898296 </v>
    <v>       0.16662708       0.83316482       0.25107615 </v>
    <v>       0.00019122       0.66690507       0.25186847 </v>
    <v>       0.05535120       0.83343781       0.25246725 </v>
    <v>       0.22204005       0.66657182       0.24876393 </v>
    <v>       0.50010892       0.83322957       0.24287668 </v>
    <v>       0.33329976       0.66654227       0.24539016 </v>
    <v>       0.38871759       0.83331798       0.24479322 </v>
    <v>       0.55545525       0.66691489       0.24213202 </v>
    <v>       0.83351536       0.83317792       0.24960452 </v>
    <v>       0.66684025       0.66665098       0.24382204 </v>
    <v>       0.72220296       0.83339861       0.24642725 </v>
    <v>       0.88872844       0.66673889       0.25008606 </v>
    <v>       0.53068510       0.42129601       0.45912312 </v>
   </varray>
  </structure>
  <varray name="forces" >
   <v>      -0.07856144      -0.00479019      -0.02342963 </v>
   <v>      -0.09811760       0.08682889      -0.00202709 </v>
   <v>       0.05525299       0.17807014      -0.04919835 </v>
   <v>       0.04299499      -0.03599945      -0.00497667 </v>
   <v>      -0.02279641       0.00904252      -0.02355536 </v>
   <v>       0.01967335       0.02627701      -0.04683848 </v>
   <v>      -0.03027424      -0.05666669       0.03694558 </v>
   <v>       0.01608909      -0.01926013       0.03621242 </v>
   <v>       0.02729034      -0.04101771      -0.02837783 </v>
   <v>       0.04774280       0.04128666      -0.04509778 </v>
   <v>      -0.09425999      -0.06195132       0.04864511 </v>
   <v>      -0.02249497       0.03862654      -0.06868199 </v>
   <v>      -0.06820352      -0.02927607       0.05298011 </v>
   <v>      -0.03560336      -0.09094688       0.00523382 </v>
   <v>       0.03050992       0.08474771       0.00036809 </v>
   <v>       0.04178620       0.01713538       0.04214962 </v>
   <v>      -0.00399383       0.08030496       0.01041438 </v>
   <v>       0.04632716       0.10395316       0.00345525 </v>
   <v>      -0.07890149      -0.09583823      -0.02826920 </v>
   <v>       0.01666799      -0.04836718       0.00378375 </v>
   <v>      -0.02694626      -0.01979761       0.04084272 </v>
   <v>       0.09145654       0.07469209      -0.00870180 </v>
   <v>      -0.04941120      -0.09210506       0.00464049 </v>
   <v>       0.07114004       0.04415299       0.04117993 </v>
   <v>       0.08077269      -0.02266464      -0.05498492 </v>
   <v>      -0.07286798      -0.15510990      -0.03988601 </v>
   <v>       0.08074902      -0.09755071      -0.00125072 </v>
   <v>      -0.01624099       0.03461308      -0.01601754 </v>
   <v>      -0.03201192       0.04890191       0.03554211 </v>
   <v>       0.04988869       0.07416309       0.04658518 </v>
   <v>      -0.06013960      -0.05612575      -0.05243676 </v>
   <v>       0.01156473      -0.07993243      -0.02948020 </v>
   <v>      -0.07082903       0.03680318      -0.01034109 </v>
   <v>       0.04876419       0.09419741       0.02554050 </v>
   <v>      -0.02279898      -0.05046875      -0.04239972 </v>
   <v>       0.11183754      -0.02304378      -0.02298515 </v>
   <v>      -0.00605546       0.00711576       0.16441724 </v>
  </varray>
  <varray name="stress" >
   <v>       1.05734148       0.13194921      -0.02784490 </v>
   <v>       0.13194923       0.76463559       0.01510407 </v>
   <v>      -0.02784489       0.01510408       0.26971308 </v>
  </varray>
  <energy>
   <i name="e_fr_energy">   -331.86742894 </i>
   <i name="e_wo_entrp">   -331.86165177 </i>
   <i name="e_0_energy">     -0.01155434 </i>
  </energy>
  <time name="totalsc">    3.89    3.91</time>
 </calculation>
 <calculation>
  <scstep>
   <time name="dav">    0.84    0.84</time>
   <time name="total">    0.91    0.92</time>
   <energy>
    <i name="alphaZ">     96.04795369 </i>
    <i name="ewald">  14615.20949171 </i>
    <i name="hartreedc"> -20717.50903762 </i>
    <i name="XCdc">    551.18194092 </i>
    <i name="pawpsdc">  16498.96178378 </i>
    <i name="pawaedc"> -16701.22098056 </i>
    <i name="eentropy">     -0.01207991 </i>
    <i name="bandstr">  -1720.70516211 </i>
    <i name="atom">   7046.17475994 </i>
    <i name="e_fr_energy">   -331.87133016 </i>
    <i name="e_wo_entrp">   -331.85925025 </i>
    <i name="e_0_energy">   -331.86529021 </i>
   </energy>
  </scstep>
  <scstep>
   <time name="diag">    0.20    0.20</time>
   <time name="diis">    0.37    0.38</time>
   <time name="orth">    0.05    0.05</time>
   <time name="total">    0.70    0.71</time>
   <energy>
    <i name="e_fr_energy">   -331.87203237 </i>
    <i name="e_wo_entrp">   -331.85996831 </i>
    <i name="e_0_energy">   -331.86600034 </i>
   </energy>
  </scstep>
  <scstep>
   <time name="diag">    0.20    0.20</time>
   <time name="diis">    0.40    0.40</time>
   <time name="orth">    0.05    0.05</time>
   <time name="total">    0.72    0.73</time>
   <energy>
    <i name="e_fr_energy">   -331.87193307 </i>
    <i name="e_wo_entrp">   -331.85989882 </i>
    <i name="e_0_energy">   -331.86591594 </i>
   </energy>
  </scstep>
  <scstep>
   <time name="diag">    0.20    0.20</time>
   <time name="diis">    0.37    0.37</time>
   <time name="orth">    0.05    0.05</time>
   <time name="total">    0.69    0.70</time>
   <energy>
    <i name="e_fr_energy">   -331.87192494 </i>
    <i name="e_wo_entrp">   -331.85990688 </i>
    <i name="e_0_energy">   -331.86591591 </i>
   </energy>
  </scstep>
  <scstep>
   <time name="diag">    0.20    0.20</time>
   <time name="diis">    0.38    0.38</time>
   <time name="orth">    0.05    0.05</time>
   <time name="total">    0.70    0.70</time>
   <energy>
    <i name="e_fr_energy">   -331.87192185 </i>
    <i name="e_wo_entrp">   -331.85990281 </i>
    <i name="e_0_energy">   -331.86591233 </i>
   </energy>
  </scstep>
  <scstep>
   <time name="diag">    0.20    0.20</time>
   <time name="diis">    0.25    0.25</time>
   <time name="orth">    0.05    0.05</time>
   <time name="total">    0.54    0.54</time>
   <energy>
    <i name="alphaZ">     96.04795369 </i>
    <i name="ewald">  14615.20949171 </i>
    <i name="hartreedc"> -20718.09751824 </i>
    <i name="XCdc">    551.19619697 </i>
    <i name="pawpsdc">  16502.25440702 </i>
    <i name="pawaedc"> -16704.51249878 </i>
    <i name="eentropy">     -0.01201879 </i>
    <i name="bandstr">  -1720.13269553 </i>
    <i name="atom">   7046.17475994 </i>
    <i name="e_fr_energy">   -331.87192202 </i>
    <i name="e_wo_entrp">   -331.85990323 </i>
    <i name="e_0_energy">   -331.86591263 </i>
   </energy>
  </scstep>
  <structure>
   <crystal>
    <varray name="basis" >
     <v>      12.83416460      -0.00013733       0.00289703 </v>
     <v>      -0.00007394       7.39273642       0.00704877 </v>
     <v>       0.00350493       0.01427120      14.91389326 </v>
    </varray>
    <i name="volume">   1415.02280149 </i>
    <varray name="rec_basis" >
     <v>       0.07791704       0.00000080      -0.00001831 </v>
     <v>       0.00000148       0.13526803      -0.00012944 </v>
     <v>      -0.00001514      -0.00006393       0.06705164 </v>
    </varray>
   </crystal>
   <varray name="positions" >
    <v>       0.16670727       0.16676524       0.25017837 </v>
    <v>       0.00009587      -0.00017500       0.25247259 </v>
    <v>       0.05540296       0.16655511       0.25185966 </v>
    <v>       0.22215994      -0.00015999       0.24938464 </v>
    <v>       0.50004488       0.16659861       0.24225495 </v>
    <v>       0.33330366      -0.00026226       0.24608533 </v>
    <v>       0.38861353       0.16660016       0.24394464 </v>
    <v>       0.55552260       0.00013370       0.24290392 </v>
    <v>       0.83350078       0.16670065       0.24855142 </v>
    <v>       0.66683754      -0.00016414       0.24465735 </v>
    <v>       0.72218002       0.16670425       0.24519534 </v>
    <v>       0.88879862      -0.00000530       0.25102635 </v>
    <v>       0.16677637       0.49971701       0.24933718 </v>
    <v>       0.00008551       0.33323646       0.25095428 </v>
    <v>       0.05553206       0.49991469       0.25096356 </v>
    <v>       0.22205241       0.33315925       0.24801102 </v>
    <v>       0.50014928       0.49992789       0.24117396 </v>
    <v>       0.33336682       0.33321160       0.24486622 </v>
    <v>       0.38869693       0.49996143       0.24330084 </v>
    <v>       0.55548492       0.33332816       0.24123575 </v>
    <v>       0.83352125       0.49990760       0.24753487 </v>
    <v>       0.66692004       0.33320627       0.24293608 </v>
    <v>       0.72223281       0.50006535       0.24442209 </v>
    <v>       0.88873954       0.33339516       0.24911718 </v>
    <v>       0.16669502       0.83303566       0.25095817 </v>
    <v>       0.00014288       0.66656777       0.25181253 </v>
    <v>       0.05537824       0.83332390       0.25258563 </v>
    <v>       0.22201891       0.66654033       0.24866235 </v>
    <v>       0.49999678       0.83321849       0.24283521 </v>
    <v>       0.33338937       0.66667644       0.24537053 </v>
    <v>       0.38865289       0.83340583       0.24460158 </v>
    <v>       0.55543357       0.66682730       0.24213214 </v>
    <v>       0.83334602       0.83321730       0.24941843 </v>
    <v>       0.66692575       0.66680262       0.24378516 </v>
    <v>       0.72214591       0.83348302       0.24622147 </v>
    <v>       0.88886134       0.66649113       0.24995687 </v>
    <v>       0.53065781       0.42136830       0.46026237 </v>
   </varray>
  </structure>
  <varray name="forces" >
   <v>       0.06195887      -0.10801790      -0.01138301 </v>
   <v>      -0.01927668       0.04291830      -0.02130332 </v>
   <v>      -0.00990412       0.03698753      -0.03742442 </v>
   <v>      -0.11605691       0.01482873      -0.00622007 </v>
   <v>       0.00049978       0.03549079      -0.01624101 </v>
   <v>       0.00365794       0.07851005      -0.02663092 </v>
   <v>       0.01994372      -0.00091956       0.02714624 </v>
   <v>      -0.07048510      -0.08570641       0.02476124 </v>
   <v>      -0.04337674      -0.01689283      -0.00906924 </v>
   <v>      -0.01228706       0.10410070      -0.03490628 </v>
   <v>       0.04469355      -0.00492599       0.03443070 </v>
   <v>      -0.03419462      -0.02329205      -0.06716075 </v>
   <v>      -0.03225727       0.04097191       0.02204236 </v>
   <v>       0.01966668       0.01432647       0.00958626 </v>
   <v>      -0.01630690      -0.01478332       0.01980230 </v>
   <v>       0.03724024       0.01402903       0.02025256 </v>
   <v>      -0.05388954       0.04361283       0.00893833 </v>
   <v>      -0.02733827      -0.02239204       0.01465059 </v>
   <v>       0.04297398       0.01446719      -0.02055064 </v>
   <v>       0.01716805      -0.05630111       0.00471251 </v>
   <v>      -0.02620275       0.02246276       0.02403153 </v>
   <v>      -0.01219791       0.00099960      -0.00832956 </v>
   <v>       0.01431588      -0.00727068       0.00911592 </v>
   <v>       0.03044023      -0.05212734       0.00908525 </v>
   <v>       0.05338860       0.03886137      -0.05330517 </v>
   <v>       0.00135346      -0.01467695      -0.03843978 </v>
   <v>       0.02566070      -0.05410304      -0.02900129 </v>
   <v>       0.05815735       0.01208242       0.01273914 </v>
   <v>       0.05826053       0.07364845       0.02544977 </v>
   <v>      -0.04957525      -0.00047301       0.02731373 </v>
   <v>       0.00423221      -0.09507256      -0.03402927 </v>
   <v>       0.04142560      -0.02020388      -0.02453961 </v>
   <v>       0.09188482      -0.00761620      -0.00549455 </v>
   <v>      -0.05748931      -0.00050235       0.01614033 </v>
   <v>       0.02827736      -0.09405258      -0.02153695 </v>
   <v>      -0.06844651       0.08057310       0.00093570 </v>
   <v>      -0.00591460       0.01045857       0.15443139 </v>
  </varray>
  <varray name="stress" >
   <v>       1.24251836       0.18571489      -0.04626404 </v>
   <v>       0.18571488       0.81854519       0.02336095 </v>
   <v>      -0.04626405       0.02336097       0.23323771 </v>
  </varray>
  <energy>
   <i name="e_fr_energy">   -331.87192202 </i>
   <i name="e_wo_entrp">   -331.86591263 </i>
   <i name="e_0_energy">     -0.01201879 </i>
  </energy>
  <time name="totalsc">    5.12    5.15</time>
 </calculation>
 <calculation>
  <scstep>
   <time name="dav">    0.86    0.86</time>
   <time name="total">    0.94    0.94</time>
   <energy>
    <i name="alphaZ">     96.04795369 </i>
    <i name="ewald">  14612.41439268 </i>
    <i name="hartreedc"> -20715.22496584 </i>
    <i name="XCdc">    551.19571143 </i>
    <i name="pawpsdc">  16502.23553559 </i>
    <i name="pawaedc"> -16704.49424707 </i>
    <i name="eentropy">     -0.01213982 </i>
    <i name="bandstr">  -1720.20906315 </i>
    <i name="atom">   7046.17475994 </i>
    <i name="e_fr_energy">   -331.87206254 </i>
    <i name="e_wo_entrp">   -331.85992272 </i>
    <i name="e_0_energy">   -331.86599263 </i>
   </energy>
  </scstep>
  <scstep>
   <time name="diag">    0.20    0.20</time>
   <time name="diis">    0.38    0.40</time>
   <time name="orth">    0.05    0.05</time>
   <time name="total">    0.70    0.72</time>
   <energy>
    <i name="e_fr_energy">   -331.87209851 </i>
    <i name="e_wo_entrp">   -331.85996264 </i>
    <i name="e_0_energy">   -331.86603057 </i>
   </energy>
  </scstep>
  <scstep>
   <time name="diag">    0.19    0.20</time>
   <time name="diis">    0.39    0.39</time>
   <time name="orth">    0.05    0.05</time>
   <time name="total">    0.70    0.71</time>
   <energy>
    <i name="e_fr_energy">   -331.87209366 </i>
    <i name="e_wo_entrp">   -331.85996539 </i>
    <i name="e_0_energy">   -331.86602953 </i>
   </energy>
  </scstep>
  <scstep>
   <time name="diag">    0.20    0.20</time>
   <time name="diis">    0.27    0.27</time>
   <time name="orth">    0.05    0.05</time>
   <time name="total">    0.56    0.57</time>
   <energy>
    <i name="alphaZ">     96.04795369 </i>
    <i name="ewald">  14612.41439268 </i>
    <i name="hartreedc"> -20715.37734505 </i>
    <i name="XCdc">    551.19893851 </i>
    <i name="pawpsdc">  16502.82661155 </i>
    <i name="pawaedc"> -16705.08459533 </i>
    <i name="eentropy">     -0.01212549 </i>
    <i name="bandstr">  -1720.06068405 </i>
    <i name="atom">   7046.17475994 </i>
    <i name="e_fr_energy">   -331.87209355 </i>
    <i name="e_wo_entrp">   -331.85996805 </i>
    <i name="e_0_energy">   -331.86603080 </i>
   </energy>
  </scstep>
  <structure>
   <crystal>
    <varray name="basis" >
     <v>      12.83385680      -0.00029035       0.00279461 </v>
     <v>      -0.00016216       7.39277307       0.00711573 </v>
     <v>       0.00338559       0.01440604      14.91417720 </v>
    </varray>
    <i name="volume">   1415.02280149 </i>
    <varray name="rec_basis" >
     <v>       0.07791890       0.00000173      -0.00001769 </v>
     <v>       0.00000309       0.13526736      -0.00013066 </v>
     <v>      -0.00001460      -0.00006454       0.06705036 </v>
    </varray>
   </crystal>
   <varray name="positions" >
    <v>       0.16668343       0.16682410       0.25015574 </v>
    <v>       0.00008450      -0.00014705       0.25249152 </v>
    <v>       0.05541345       0.16663892       0.25184571 </v>
    <v>       0.22219681      -0.00017218       0.24933725 </v>
    <v>       0.50003828       0.16658602       0.24225475 </v>
    <v>       0.33330551      -0.00028418       0.24603152 </v>
    <v>       0.38860109       0.16657524       0.24393680 </v>
    <v>       0.55554543       0.00014712       0.24289447 </v>
    <v>       0.83350921       0.16670847       0.24852096 </v>
    <v>       0.66684835      -0.00019080       0.24461836 </v>
    <v>       0.72215393       0.16667057       0.24518855 </v>
    <v>       0.88879267       0.00002195       0.25099443 </v>
    <v>       0.16677156       0.49969073       0.24937638 </v>
    <v>       0.00007087       0.33322586       0.25094731 </v>
    <v>       0.05554377       0.49992627       0.25095200 </v>
    <v>       0.22205675       0.33318027       0.24804434 </v>
    <v>       0.50015988       0.49992680       0.24119606 </v>
    <v>       0.33338274       0.33325627       0.24487583 </v>
    <v>       0.38867486       0.49992618       0.24330916 </v>
    <v>       0.55549089       0.33333371       0.24125991 </v>
    <v>       0.83351986       0.49987830       0.24756259 </v>
    <v>       0.66694182       0.33322341       0.24295494 </v>
    <v>       0.72222281       0.50003548       0.24443182 </v>
    <v>       0.88874433       0.33342944       0.24914792 </v>
    <v>       0.16671058       0.83300608       0.25093115 </v>
    <v>       0.00013181       0.66649052       0.25179972 </v>
    <v>       0.05538443       0.83329781       0.25261274 </v>
    <v>       0.22201406       0.66653312       0.24863909 </v>
    <v>       0.49997109       0.83321595       0.24282571 </v>
    <v>       0.33340990       0.66670717       0.24536603 </v>
    <v>       0.38863807       0.83342595       0.24455769 </v>
    <v>       0.55542860       0.66680724       0.24213217 </v>
    <v>       0.83330724       0.83322632       0.24937581 </v>
    <v>       0.66694534       0.66683735       0.24377671 </v>
    <v>       0.72213284       0.83350235       0.24617434 </v>
    <v>       0.88889178       0.66643439       0.24992728 </v>
    <v>       0.53065158       0.42138483       0.46052327 </v>
   </varray>
  </structure>
  <varray name="forces" >
   <v>       0.09256794      -0.12894688      -0.01037297 </v>
   <v>      -0.00136025       0.03372453      -0.02500272 </v>
   <v>      -0.02492829       0.00699126      -0.03571687 </v>
   <v>      -0.15094655       0.02608287      -0.00755219 </v>
   <v>       0.00867006       0.04311986      -0.01243075 </v>
   <v>      -0.00031379       0.09133833      -0.02364024 </v>
   <v>       0.03077702       0.01369336       0.02690540 </v>
   <v>      -0.09014452      -0.10066760       0.02188300 </v>
   <v>      -0.06413451      -0.01745948      -0.00296966 </v>
   <v>      -0.02592533       0.11757308      -0.03430591 </v>
   <v>       0.07485286       0.00680931       0.03113305 </v>
   <v>      -0.03849738      -0.04017428      -0.06834919 </v>
   <v>      -0.02466575       0.05467986       0.01669877 </v>
   <v>       0.03220610       0.03873681       0.01043793 </v>
   <v>      -0.02569324      -0.03756490       0.02272658 </v>
   <v>       0.03804036       0.01195446       0.01738137 </v>
   <v>      -0.06493522       0.03525696       0.00872764 </v>
   <v>      -0.04837772      -0.05380982       0.01909460 </v>
   <v>       0.07069376       0.03986428      -0.01876014 </v>
   <v>       0.01730774      -0.05768052       0.00507311 </v>
   <v>      -0.02678043       0.03148678       0.02051200 </v>
   <v>      -0.03461721      -0.01338815      -0.00808058 </v>
   <v>       0.02887843       0.01219047       0.01169096 </v>
   <v>       0.02274468      -0.07095082       0.00421937 </v>
   <v>       0.04721054       0.05291900      -0.05330127 </v>
   <v>       0.01988970       0.01524688      -0.03390294 </v>
   <v>       0.01278334      -0.04054088      -0.03466598 </v>
   <v>       0.07333229       0.00650891       0.01660222 </v>
   <v>       0.07838257       0.07987449       0.02220756 </v>
   <v>      -0.07445856      -0.01974524       0.02358769 </v>
   <v>       0.01790057      -0.10409475      -0.03309469 </v>
   <v>       0.04838161      -0.00651152      -0.02349374 </v>
   <v>       0.13853485      -0.01991554      -0.00297019 </v>
   <v>      -0.07880938      -0.01999133       0.01350266 </v>
   <v>       0.03893093      -0.10355499      -0.01873147 </v>
   <v>      -0.11144912       0.10486269       0.00385444 </v>
   <v>      -0.00604808       0.01208252       0.15110314 </v>
  </varray>
  <varray name="stress" >
   <v>       1.30550140       0.19971976      -0.04310354 </v>
   <v>       0.19971977       0.84876664       0.02781233 </v>
   <v>      -0.04310353       0.02781230       0.23174686 </v>
  </varray>
  <energy>
   <i name="e_fr_energy">   -331.87209355 </i>
   <i name="e_wo_entrp">   -331.86603080 </i>
   <i name="e_0_energy">     -0.01212549 </i>
  </energy>
  <time name="totalsc">    3.68    3.73</time>
 </calculation>
 <calculation>
  <scstep>
   <time name="dav">    0.84    0.84</time>
   <time name="total">    0.92    0.92</time>
   <energy>
    <i name="alphaZ">     96.04795369 </i>
    <i name="ewald">  14586.24847814 </i>
    <i name="hartreedc"> -20690.50053910 </i>
    <i name="XCdc">    551.19431120 </i>
    <i name="pawpsdc">  16502.89682094 </i>
    <i name="pawaedc"> -16705.15504552 </i>
    <i name="eentropy">     -0.01224837 </i>
    <i name="bandstr">  -1718.77012650 </i>
    <i name="atom">   7046.17475994 </i>
    <i name="e_fr_energy">   -331.87563558 </i>
    <i name="e_wo_entrp">   -331.86338721 </i>
    <i name="e_0_energy">   -331.86951139 </i>
   </energy>
  </scstep>
  <scstep>
   <time name="diag">    0.20    0.20</time>
   <time name="diis">    0.36    0.39</time>
   <time name="orth">    0.05    0.05</time>
   <time name="total">    0.69    0.72</time>
   <energy>
    <i name="e_fr_energy">   -331.87628080 </i>
    <i name="e_wo_entrp">   -331.86402599 </i>
    <i name="e_0_energy">   -331.87015340 </i>
   </energy>
  </scstep>
  <scstep>
   <time name="diag">    0.20    0.20</time>
   <time name="diis">    0.40    0.40</time>
   <time name="orth">    0.05    0.05</time>
   <time name="total">    0.72    0.72</time>
   <energy>
    <i name="e_fr_energy">   -331.87619382 </i>
    <i name="e_wo_entrp">   -331.86393147 </i>
    <i name="e_0_energy">   -331.87006265 </i>
   </energy>
  </scstep>
  <scstep>
   <time name="diag">    0.20    0.20</time>
   <time name="diis">    0.38    0.38</time>
   <time name="orth">    0.13    0.13</time>
   <time name="total">    0.78    0.79</time>
   <energy>
    <i name="e_fr_energy">   -331.87617205 </i>
    <i name="e_wo_entrp">   -331.86390153 </i>
    <i name="e_0_energy">   -331.87003679 </i>
   </energy>
  </scstep>
  <scstep>
   <time name="diag">    0.30    0.30</time>
   <time name="diis">    0.37    0.37</time>
   <time name="orth">    0.05    0.05</time>
   <time name="total">    0.80    0.80</time>
   <energy>
    <i name="e_fr_energy">   -331.87617173 </i>
    <i name="e_wo_entrp">   -331.86390225 </i>
    <i name="e_0_energy">   -331.87003699 </i>
   </energy>
  </scstep>
  <scstep>
   <time name="diag">    0.20    0.20</time>
   <time name="diis">    0.25    0.25</time>
   <time name="orth">    0.05    0.05</time>
   <time name="total">    0.57    0.58</time>
   <energy>
    <i name="e_fr_energy">   -331.87617327 </i>
    <i name="e_wo_entrp">   -331.86390367 </i>
    <i name="e_0_energy">   -331.87003847 </i>
   </energy>
  </scstep>
  <scstep>
   <time name="diag">    0.20    0.20</time>
   <time name="diis">    0.24    0.24</time>
   <time name="orth">    0.05    0.05</time>
   <time name="total">    0.56    0.57</time>
   <energy>
    <i name="e_fr_energy">   -331.87617471 </i>
    <i name="e_wo_entrp">   -331.86390528 </i>
    <i name="e_0_energy">   -331.87003999 </i>
   </energy>
  </scstep>
  <scstep>
   <time name="diag">    0.20    0.20</time>
   <time name="diis">    0.25    0.25</time>
   <time name="orth">    0.05    0.05</time>
   <time name="total">    0.58    0.58</time>
   <energy>
    <i name="e_fr_energy">   -331.87617620 </i>
    <i name="e_wo_entrp">   -331.86390685 </i>
    <i name="e_0_energy">   -331.87004152 </i>
   </energy>
  </scstep>
  <scstep>
   <time name="diag">    0.20    0.20</time>
   <time name="diis">    0.22    0.22</time>
   <time name="orth">    0.05    0.05</time>
   <time name="total">    0.51    0.51</time>
   <energy>
    <i name="alphaZ">     96.04795369 </i>
    <i name="ewald">  14586.24847814 </i>
    <i name="hartreedc"> -20689.62361137 </i>
    <i name="XCdc">    551.16418340 </i>
    <i name="pawpsdc">  16495.61731902 </i>
    <i name="pawaedc"> -16697.87106094 </i>
    <i name="eentropy">     -0.01226939 </i>
    <i name="bandstr">  -1719.62192968 </i>
    <i name="atom">   7046.17475994 </i>
    <i name="e_fr_energy">   -331.87617720 </i>
    <i name="e_wo_entrp">   -331.86390781 </i>
    <i name="e_0_energy">   -331.87004250 </i>
   </energy>
  </scstep>
  <structure>
   <crystal>
    <varray name="basis" >
     <v>      12.83594780       0.00040263       0.00212116 </v>
     <v>       0.00023656       7.39311264       0.00747535 </v>
     <v>       0.00260500       0.01513537      14.91106390 </v>
    </varray>
    <i name="volume">   1415.02280149 </i>
    <varray name="rec_basis" >
     <v>       0.07790621      -0.00000248      -0.00001361 </v>
     <v>      -0.00000422       0.13526116      -0.00013730 </v>
     <v>      -0.00001108      -0.00006781       0.06706437 </v>
    </varray>
   </crystal>
   <varray name="positions" >
    <v>       0.16674269       0.16668540       0.25005393 </v>
    <v>       0.00003841       0.00005666       0.25252941 </v>
    <v>       0.05541326       0.16698251       0.25174154 </v>
    <v>       0.22209244      -0.00014521       0.24914360 </v>
    <v>       0.50002696       0.16665983       0.24223641 </v>
    <v>       0.33331214      -0.00010953       0.24579034 </v>
    <v>       0.38860339       0.16651783       0.24394434 </v>
    <v>       0.55548619      -0.00008685       0.24288893 </v>
    <v>       0.83343689       0.16668914       0.24839921 </v>
    <v>       0.66684771       0.00004007       0.24441939 </v>
    <v>       0.72217552       0.16655976       0.24520610 </v>
    <v>       0.88870677       0.00001333       0.25077506 </v>
    <v>       0.16671263       0.49974439       0.24955120 </v>
    <v>       0.00006696       0.33329483       0.25093502 </v>
    <v>       0.05554696       0.49986432       0.25093936 </v>
    <v>       0.22213570       0.33329533       0.24819746 </v>
    <v>       0.50009463       0.50002264       0.24129366 </v>
    <v>       0.33336511       0.33327599       0.24493988 </v>
    <v>       0.38870522       0.49990323       0.24331479 </v>
    <v>       0.55554223       0.33319137       0.24136039 </v>
    <v>       0.83347071       0.49985448       0.24769846 </v>
    <v>       0.66696934       0.33325165       0.24301644 </v>
    <v>       0.72223141       0.49995466       0.24448583 </v>
    <v>       0.88880001       0.33336046       0.24927265 </v>
    <v>       0.16684787       0.83304222       0.25075174 </v>
    <v>       0.00012157       0.66623556       0.25170253 </v>
    <v>       0.05542927       0.83308207       0.25266871 </v>
    <v>       0.22211525       0.66652371       0.24857258 </v>
    <v>       0.50000004       0.83343281       0.24282014 </v>
    <v>       0.33336743       0.66676974       0.24538190 </v>
    <v>       0.38861011       0.83320829       0.24434176 </v>
    <v>       0.55548853       0.66671135       0.24209921 </v>
    <v>       0.83338395       0.83320465       0.24920703 </v>
    <v>       0.66689211       0.66691469       0.24376314 </v>
    <v>       0.72214602       0.83328314       0.24596612 </v>
    <v>       0.88882710       0.66651291       0.24981835 </v>
    <v>       0.53061755       0.42148255       0.46174339 </v>
   </varray>
  </structure>
  <varray name="forces" >
   <v>       0.04168834       0.01308421       0.00419834 </v>
   <v>       0.04192737      -0.03253616      -0.05033953 </v>
   <v>      -0.01620977      -0.14664587      -0.01169262 </v>
   <v>      -0.03531471       0.01005747      -0.01523296 </v>
   <v>       0.02220310      -0.00788288       0.00247987 </v>
   <v>      -0.03344899      -0.00356704      -0.00924842 </v>
   <v>       0.03385030       0.05732916       0.00834395 </v>
   <v>      -0.04164717       0.04026300       0.00412119 </v>
   <v>       0.00266033       0.00448709       0.01776376 </v>
   <v>      -0.02018293      -0.04943198      -0.00057891 </v>
   <v>       0.04411847       0.07525282       0.00084597 </v>
   <v>       0.02769936      -0.03413789      -0.05264113 </v>
   <v>       0.04734202       0.06145686      -0.00953219 </v>
   <v>       0.03123573       0.06123852       0.01051384 </v>
   <v>      -0.03082411      -0.04521892       0.02818361 </v>
   <v>      -0.02581023      -0.05735889       0.00182203 </v>
   <v>       0.00645906      -0.01425754      -0.00298231 </v>
   <v>      -0.00498933      -0.02282292       0.02314965 </v>
   <v>       0.03191638       0.04093883       0.00323035 </v>
   <v>      -0.02425113       0.00645653      -0.00331750 </v>
   <v>       0.00136550       0.04786887       0.00832644 </v>
   <v>      -0.04572535      -0.03549365      -0.00129299 </v>
   <v>       0.00740650       0.02752110       0.02109210 </v>
   <v>      -0.04138367      -0.06963305      -0.01540406 </v>
   <v>      -0.05857917       0.02337295      -0.03203218 </v>
   <v>       0.01571602       0.13324231      -0.02312952 </v>
   <v>      -0.00776438       0.03592737      -0.06141532 </v>
   <v>       0.00056771      -0.00243388       0.03363482 </v>
   <v>       0.04325228      -0.07935520       0.00634566 </v>
   <v>      -0.01096824      -0.08058775      -0.00708260 </v>
   <v>       0.02763915       0.03089756       0.00040224 </v>
   <v>      -0.02535589       0.05433053      -0.00478374 </v>
   <v>       0.04534931      -0.00864632      -0.01659766 </v>
   <v>      -0.02991166      -0.07840860       0.00037250 </v>
   <v>       0.03461602       0.01676236      -0.01493375 </v>
   <v>      -0.04779474       0.01769345       0.02091275 </v>
   <v>      -0.00685146       0.01023756       0.13649832 </v>
  </varray>
  <varray name="stress" >
   <v>       0.91558349      -0.11103838      -0.04257029 </v>
   <v>      -0.11103838       0.60303829       0.02988082 </v>
   <v>      -0.04257032       0.02988082       0.15976241 </v>
  </varray>
  <energy>
   <i name="e_fr_energy">   -331.87617720 </i>
   <i name="e_wo_entrp">   -331.87004250 </i>
   <i name="e_0_energy">     -0.01226939 </i>
  </energy>
  <time name="totalsc">    6.89    6.95</time>
 </calculation>
 <calculation>
  <scstep>
   <time name="dav">    0.86    0.88</time>
   <time name="total">    0.94    0.96</time>
   <energy>
    <i name="alphaZ">     96.04795369 </i>
    <i name="ewald">  14578.32593288 </i>
    <i name="hartreedc"> -20682.07156535 </i>
    <i name="XCdc">    551.16255204 </i>
    <i name="pawpsdc">  16495.67791967 </i>
    <i name="pawaedc"> -16697.93212975 </i>
    <i name="eentropy">     -0.01227063 </i>
    <i name="bandstr">  -1719.24952196 </i>
    <i name="atom">   7046.17475994 </i>
    <i name="e_fr_energy">   -331.87636948 </i>
    <i name="e_wo_entrp">   -331.86409884 </i>
    <i name="e_0_energy">   -331.87023416 </i>
   </energy>
  </scstep>
  <scstep>
   <time name="diag">    0.20    0.20</time>
   <time name="diis">    0.36    0.37</time>
   <time name="orth">    0.05    0.05</time>
   <time name="total">    0.68    0.69</time>
   <energy>
    <i name="e_fr_energy">   -331.87642483 </i>
    <i name="e_wo_entrp">   -331.86415525 </i>
    <i name="e_0_energy">   -331.87029004 </i>
   </energy>
  </scstep>
  <scstep>
   <time name="diag">    0.20    0.20</time>
   <time name="diis">    0.39    0.39</time>
   <time name="orth">    0.05    0.05</time>
   <time name="total">    0.71    0.71</time>
   <energy>
    <i name="e_fr_energy">   -331.87641601 </i>
    <i name="e_wo_entrp">   -331.86414331 </i>
    <i name="e_0_energy">   -331.87027966 </i>
   </energy>
  </scstep>
  <scstep>
   <time name="diag">    0.20    0.20</time>
   <time name="diis">    0.35    0.35</time>
   <time name="orth">    0.05    0.05</time>
   <time name="total">    0.68    0.68</time>
   <energy>
    <i name="e_fr_energy">   -331.87641458 </i>
    <i name="e_wo_entrp">   -331.86413953 </i>
    <i name="e_0_energy">   -331.87027705 </i>
   </energy>
  </scstep>
  <scstep>
   <time name="diag">    0.20    0.20</time>
   <time name="diis">    0.24    0.24</time>
   <time name="orth">    0.13    0.13</time>
   <time name="total">    0.61    0.62</time>
   <energy>
    <i name="alphaZ">     96.04795369 </i>
    <i name="ewald">  14578.32593288 </i>
    <i name="hartreedc"> -20681.79943761 </i>
    <i name="XCdc">    551.15340519 </i>
    <i name="pawpsdc">  16493.56701693 </i>
    <i name="pawaedc"> -16695.81946845 </i>
    <i name="eentropy">     -0.01227473 </i>
    <i name="bandstr">  -1719.51430261 </i>
    <i name="atom">   7046.17475994 </i>
    <i name="e_fr_energy">   -331.87641477 </i>
    <i name="e_wo_entrp">   -331.86414004 </i>
    <i name="e_0_energy">   -331.87027740 </i>
   </energy>
  </scstep>
  <structure>
   <crystal>
    <varray name="basis" >
     <v>      12.83658187       0.00061274       0.00191696 </v>
     <v>       0.00035745       7.39321564       0.00758439 </v>
     <v>       0.00236832       0.01535650      14.91012002 </v>
    </varray>
    <i name="volume">   1415.02280149 </i>
    <varray name="rec_basis" >
     <v>       0.07790236      -0.00000375      -0.00001237 </v>
     <v>      -0.00000644       0.13525928      -0.00013931 </v>
     <v>      -0.00001001      -0.00006880       0.06706861 </v>
    </varray>
   </crystal>
   <varray name="positions" >
    <v>       0.16676066       0.16664335       0.25002306 </v>
    <v>       0.00002444       0.00011842       0.25254090 </v>
    <v>       0.05541319       0.16708669       0.25170995 </v>
    <v>       0.22206079      -0.00013702       0.24908487 </v>
    <v>       0.50002353       0.16668221       0.24223085 </v>
    <v>       0.33331414      -0.00005658       0.24571720 </v>
    <v>       0.38860409       0.16650043       0.24394662 </v>
    <v>       0.55546823      -0.00015779       0.24288725 </v>
    <v>       0.83341496       0.16668328       0.24836229 </v>
    <v>       0.66684751       0.00011008       0.24435905 </v>
    <v>       0.72218207       0.16652616       0.24521142 </v>
    <v>       0.88868073       0.00001072       0.25070853 </v>
    <v>       0.16669477       0.49976066       0.24960421 </v>
    <v>       0.00006578       0.33331574       0.25093130 </v>
    <v>       0.05554793       0.49984554       0.25093553 </v>
    <v>       0.22215964       0.33333021       0.24824389 </v>
    <v>       0.50007485       0.50005170       0.24132326 </v>
    <v>       0.33335977       0.33328197       0.24495931 </v>
    <v>       0.38871443       0.49989627       0.24331650 </v>
    <v>       0.55555780       0.33314821       0.24139087 </v>
    <v>       0.83345581       0.49984726       0.24773966 </v>
    <v>       0.66697769       0.33326020       0.24303509 </v>
    <v>       0.72223402       0.49993016       0.24450221 </v>
    <v>       0.88881690       0.33333953       0.24931047 </v>
    <v>       0.16688949       0.83305318       0.25069733 </v>
    <v>       0.00011847       0.66615827       0.25167305 </v>
    <v>       0.05544286       0.83301666       0.25268569 </v>
    <v>       0.22214593       0.66652086       0.24855241 </v>
    <v>       0.50000881       0.83349855       0.24281845 </v>
    <v>       0.33335455       0.66678871       0.24538672 </v>
    <v>       0.38860163       0.83314231       0.24427628 </v>
    <v>       0.55550669       0.66668228       0.24208921 </v>
    <v>       0.83340720       0.83319808       0.24915585 </v>
    <v>       0.66687598       0.66693814       0.24375902 </v>
    <v>       0.72215002       0.83321668       0.24590298 </v>
    <v>       0.88880749       0.66653673       0.24978531 </v>
    <v>       0.53060726       0.42151215       0.46211342 </v>
   </varray>
  </structure>
  <varray name="forces" >
   <v>       0.02686595       0.05609106       0.00697517 </v>
   <v>       0.05520332      -0.06494221      -0.05962754 </v>
   <v>      -0.01763852      -0.19671309      -0.00357935 </v>
   <v>      -0.00094051       0.00576271      -0.02026180 </v>
   <v>       0.02645288      -0.02273302       0.00724989 </v>
   <v>      -0.03734400      -0.03215152      -0.00451364 </v>
[truncated: 1,197,558 more chars]
