# Supplementary material for: 3D hierarchical graphene matrices enable stable Zn anodes for aqueous Zn batteries
Source: Nat Commun. 2023 Jul 14;14:4205. doi: 10.1038/s41467-023-39947-8 (PMC10349079; doi:10.1038/s41467-023-39947-8)
Supplement: Supplementary file 11 — Source Data [file 41467_2023_39947_MOESM11_ESM.zip › RAW DATA/Supplementary information/Supplementary Fig.13 and 14/CN-Zn/nN/h/CONTCAR]

graphite                                
   1.00000000000000     
    12.8474308758561193   -0.0002099085641383   -0.0625087678756304
    -0.0000886244246896    7.3952489437792606   -0.0024287004416766
    -0.0723753664616013   -0.0049230355522847   14.8937707891402660
   C    Zn
    36     1
Direct
  0.1667618009539786  0.1668021460012959  0.2467410609923263
  0.0000864215579364  0.0000787401671334  0.2464948550649269
  0.0554010221196646  0.1667939344656865  0.2465801580592324
  0.2220438691257126  0.0000368897736556  0.2465635341975131
  0.5000246833329401  0.1667946225782387  0.2450125424552365
  0.3333321895479379  0.0000607292575326  0.2458707264806656
  0.3886497535955813  0.1667800268951682  0.2455552943956141
  0.5553513254812527  0.0001072598933140  0.2449372494400231
  0.8333876065102791  0.1667951588942823  0.2461316515753733
  0.6667392123265122  0.0000816221311039  0.2453131094056492
  0.7220826617782141  0.1667825528314468  0.2456974332127781
  0.8887391807091221  0.0000718051818926  0.2461253231291819
  0.1667279425040200  0.5000334831397580  0.2465223927504405
  0.0000478831222380  0.3333600880005961  0.2462875669278440
  0.0553525571299824  0.5000519180866058  0.2463106926653382
  0.2220840228957521  0.3333434434753054  0.2466487400844959
  0.5000622076395489  0.5001300792576812  0.2450119967234163
  0.3333864178979103  0.3333583400269766  0.2461308943569195
  0.3887337866857696  0.5000919466941933  0.2456617330815355
  0.5553721021086290  0.3333601379343738  0.2449875145839174
  0.8333540844739988  0.5000433225872937  0.2459000057119265
  0.6667368301033076  0.3333130710162484  0.2453654724443072
  0.7220495014167789  0.5000634027006563  0.2455201651255016
  0.8886736393988833  0.3333523184565141  0.2461228229070041
  0.1667551544706231  0.8332797720888131  0.2466925855629460
  0.0000391663818004  0.6667620392496332  0.2462829055677021
  0.0553954493866009  0.8333362288008298  0.2465551902615229
  0.2220821555650592  0.6667356341895657  0.2465988833921488
  0.5000272587239973  0.8334330519394373  0.2449899636913790
  0.3333872697781182  0.6667966040239371  0.2460824622484459
  0.3886619949283988  0.8333764845579954  0.2455142421781014
  0.5553792773035545  0.6668867368221899  0.2449468188959859
  0.8333924810655547  0.8333448767805063  0.2461106062331871
  0.6667514204775047  0.6668302737468836  0.2452892001560585
  0.7220888376104886  0.8333689118766627  0.2456368393256016
  0.8886645305432126  0.6667487609966146  0.2461238781508565
  0.6068644033491529  0.5002235864799798  0.4990434815648989
 
  0.00000000E+00  0.00000000E+00  0.00000000E+00
  0.00000000E+00  0.00000000E+00  0.00000000E+00
  0.00000000E+00  0.00000000E+00  0.00000000E+00
  0.00000000E+00  0.00000000E+00  0.00000000E+00
  0.00000000E+00  0.00000000E+00  0.00000000E+00
  0.00000000E+00  0.00000000E+00  0.00000000E+00
  0.00000000E+00  0.00000000E+00  0.00000000E+00
  0.00000000E+00  0.00000000E+00  0.00000000E+00
  0.00000000E+00  0.00000000E+00  0.00000000E+00
  0.00000000E+00  0.00000000E+00  0.00000000E+00
  0.00000000E+00  0.00000000E+00  0.00000000E+00
  0.00000000E+00  0.00000000E+00  0.00000000E+00
  0.00000000E+00  0.00000000E+00  0.00000000E+00
  0.00000000E+00  0.00000000E+00  0.00000000E+00
  0.00000000E+00  0.00000000E+00  0.00000000E+00
  0.00000000E+00  0.00000000E+00  0.00000000E+00
  0.00000000E+00  0.00000000E+00  0.00000000E+00
  0.00000000E+00  0.00000000E+00  0.00000000E+00
  0.00000000E+00  0.00000000E+00  0.00000000E+00
  0.00000000E+00  0.00000000E+00  0.00000000E+00
  0.00000000E+00  0.00000000E+00  0.00000000E+00
  0.00000000E+00  0.00000000E+00  0.00000000E+00
  0.00000000E+00  0.00000000E+00  0.00000000E+00
  0.00000000E+00  0.00000000E+00  0.00000000E+00
  0.00000000E+00  0.00000000E+00  0.00000000E+00
  0.00000000E+00  0.00000000E+00  0.00000000E+00
  0.00000000E+00  0.00000000E+00  0.00000000E+00
  0.00000000E+00  0.00000000E+00  0.00000000E+00
  0.00000000E+00  0.00000000E+00  0.00000000E+00
  0.00000000E+00  0.00000000E+00  0.00000000E+00
  0.00000000E+00  0.00000000E+00  0.00000000E+00
  0.00000000E+00  0.00000000E+00  0.00000000E+00
  0.00000000E+00  0.00000000E+00  0.00000000E+00
  0.00000000E+00  0.00000000E+00  0.00000000E+00
  0.00000000E+00  0.00000000E+00  0.00000000E+00
  0.00000000E+00  0.00000000E+00  0.00000000E+00
  0.00000000E+00  0.00000000E+00  0.00000000E+00
