# Supplementary material for: 3D hierarchical graphene matrices enable stable Zn anodes for aqueous Zn batteries
Source: Nat Commun. 2023 Jul 14;14:4205. doi: 10.1038/s41467-023-39947-8 (PMC10349079; doi:10.1038/s41467-023-39947-8)
Supplement: Supplementary file 11 — Source Data [file 41467_2023_39947_MOESM11_ESM.zip › RAW DATA/Supplementary information/Supplementary Fig.13 and 14/CN-Zn/nN/h/DOSCAR]

  37  37   0   0
  0.3824386E+02  0.1278250E-08  0.7380000E-09  0.1500000E-08  0.5000000E-15
  1.000000000000000E-004
  CAR 
 grapheneN                               
      4.39209481    -22.90457785  301     -2.17917911      1.00000000
    -22.905  0.0000E+00  0.0000E+00
    -22.814  0.0000E+00  0.0000E+00
    -22.723  0.0000E+00  0.0000E+00
    -22.632  0.0000E+00  0.0000E+00
    -22.541  0.0000E+00  0.0000E+00
    -22.450  0.0000E+00  0.0000E+00
    -22.359  0.0000E+00  0.0000E+00
    -22.268  0.0000E+00  0.0000E+00
    -22.177  0.0000E+00  0.0000E+00
    -22.086  0.0000E+00  0.0000E+00
    -21.995  0.0000E+00  0.0000E+00
    -21.904  0.4258E-13  0.3874E-14
    -21.813  0.9303E-07  0.8465E-08
    -21.722  0.3717E-03  0.3383E-04
    -21.631  0.5677E-02  0.5504E-03
    -21.540  0.3284E-02  0.8491E-03
    -21.449  0.1828E-01  0.2513E-02
    -21.358  0.9386E-02  0.3367E-02
    -21.267  0.1914E-01  0.5109E-02
    -21.176  0.9758E-02  0.5996E-02
    -21.085  0.3342E-03  0.6027E-02
    -20.994  0.9940E-02  0.6931E-02
    -20.903  0.4450E-02  0.7336E-02
    -20.812  0.1339E-01  0.8555E-02
    -20.721  0.2982E-01  0.1127E-01
    -20.630  0.1531E-01  0.1266E-01
    -20.539  0.1456E-01  0.1399E-01
    -20.448  0.1500E-03  0.1400E-01
    -20.357  0.1314E-06  0.1400E-01
    -20.266  0.6335E-03  0.1406E-01
    -20.175  0.1738E-01  0.1564E-01
    -20.084  0.2495E-01  0.1791E-01
    -19.993  0.1481E-01  0.1926E-01
    -19.902  0.1531E-01  0.2065E-01
    -19.811  0.2301E-03  0.2067E-01
    -19.720  0.6413E-02  0.2125E-01
    -19.629  0.8628E-02  0.2204E-01
    -19.538  0.1967E-01  0.2383E-01
    -19.447  0.9256E-02  0.2467E-01
    -19.356  0.1274E-01  0.2583E-01
    -19.265  0.1628E-01  0.2731E-01
    -19.174  0.4939E-03  0.2736E-01
    -19.083  0.2209E-01  0.2937E-01
    -18.992  0.2140E-01  0.3131E-01
    -18.901  0.8718E-02  0.3211E-01
    -18.810  0.2016E-01  0.3394E-01
    -18.719  0.6373E-03  0.3400E-01
    -18.628  0.6500E-07  0.3400E-01
    -18.537  0.3856E-12  0.3400E-01
    -18.446  0.5921E-06  0.3400E-01
    -18.355  0.1894E-02  0.3417E-01
    -18.264  0.3901E-01  0.3772E-01
    -18.173  0.3192E-01  0.4063E-01
    -18.082  0.1668E-01  0.4214E-01
    -17.991  0.1298E-01  0.4332E-01
    -17.900  0.9904E-04  0.4333E-01
    -17.809  0.2341E-04  0.4334E-01
    -17.718  0.5371E-02  0.4382E-01
    -17.627  0.2514E-01  0.4611E-01
    -17.536  0.1859E-01  0.4780E-01
    -17.445  0.2272E-01  0.4987E-01
    -17.354  0.1455E-02  0.5000E-01
    -17.263  0.8092E-02  0.5074E-01
    -17.172  0.2047E-01  0.5260E-01
    -17.081  0.7184E-03  0.5267E-01
    -16.990  0.7748E-03  0.5274E-01
    -16.899  0.3630E-01  0.5604E-01
    -16.808  0.2143E-01  0.5799E-01
    -16.717  0.1103E-03  0.5800E-01
    -16.626  0.6930E-07  0.5800E-01
    -16.535  0.3892E-03  0.5804E-01
    -16.444  0.1282E-01  0.5920E-01
    -16.353  0.1601E-01  0.6066E-01
    -16.262  0.3766E-01  0.6409E-01
    -16.171  0.2699E-01  0.6654E-01
    -16.080  0.1421E-02  0.6667E-01
    -15.989  0.9712E-02  0.6755E-01
    -15.898  0.1907E-01  0.6929E-01
    -15.807  0.6287E-03  0.6935E-01
    -15.716  0.8589E-02  0.7013E-01
    -15.625  0.5884E-02  0.7066E-01
    -15.534  0.3555E-04  0.7067E-01
    -15.443  0.6336E-04  0.7067E-01
    -15.352  0.4162E-02  0.7105E-01
    -15.262  0.5738E-02  0.7157E-01
    -15.171  0.3157E-01  0.7445E-01
    -15.080  0.9705E-02  0.7533E-01
    -14.989  0.4944E-04  0.7533E-01
    -14.898  0.2703E-03  0.7536E-01
    -14.807  0.2178E-01  0.7734E-01
    -14.716  0.3354E-01  0.8039E-01
    -14.625  0.1725E-01  0.8196E-01
    -14.534  0.4419E-03  0.8200E-01
    -14.443  0.1199E-03  0.8201E-01
    -14.352  0.1370E-01  0.8326E-01
    -14.261  0.1531E-01  0.8465E-01
    -14.170  0.8039E-03  0.8472E-01
    -14.079  0.2010E-01  0.8655E-01
    -13.988  0.8594E-02  0.8733E-01
    -13.897  0.8599E-02  0.8812E-01
    -13.806  0.3288E-01  0.9111E-01
    -13.715  0.2236E-01  0.9314E-01
    -13.624  0.9923E-02  0.9405E-01
    -13.533  0.2220E-01  0.9607E-01
    -13.442  0.2161E-01  0.9803E-01
    -13.351  0.2258E-01  0.1001E+00
    -13.260  0.6357E-02  0.1007E+00
    -13.169  0.1164E-04  0.1007E+00
    -13.078  0.4487E-10  0.1007E+00
    -12.987  0.9309E-10  0.1007E+00
    -12.896  0.1773E-04  0.1007E+00
    -12.805  0.7419E-02  0.1013E+00
    -12.714  0.3253E-01  0.1043E+00
    -12.623  0.3208E-01  0.1072E+00
    -12.532  0.1218E-02  0.1073E+00
    -12.441  0.1689E-06  0.1073E+00
    -12.350  0.4363E-13  0.1073E+00
    -12.259  0.0000E+00  0.1073E+00
    -12.168  0.8134E-18  0.1073E+00
    -12.077  0.5863E-10  0.1073E+00
    -11.986  0.1034E-04  0.1073E+00
    -11.895  0.5094E-02  0.1078E+00
    -11.804  0.7271E-01  0.1144E+00
    -11.713  0.6473E-01  0.1203E+00
    -11.622  0.1832E-01  0.1220E+00
    -11.531  0.3252E-03  0.1220E+00
    -11.440  0.1549E-02  0.1221E+00
    -11.349  0.1175E-01  0.1232E+00
    -11.258  0.1434E-02  0.1233E+00
    -11.167  0.1199E-01  0.1244E+00
    -11.076  0.1696E-01  0.1260E+00
    -10.985  0.2755E-03  0.1260E+00
    -10.894  0.1839E-02  0.1262E+00
    -10.803  0.2312E-01  0.1283E+00
    -10.712  0.1245E-01  0.1294E+00
    -10.621  0.4565E-01  0.1336E+00
    -10.530  0.4861E-02  0.1340E+00
    -10.439  0.8267E-05  0.1340E+00
    -10.348  0.4865E-02  0.1344E+00
    -10.257  0.3549E-01  0.1377E+00
    -10.166  0.3025E-01  0.1404E+00
    -10.075  0.2673E-02  0.1407E+00
     -9.984  0.4135E-02  0.1410E+00
     -9.893  0.1017E-01  0.1420E+00
     -9.802  0.1854E-02  0.1421E+00
     -9.711  0.6404E-02  0.1427E+00
     -9.620  0.3217E-01  0.1456E+00
     -9.529  0.6652E-01  0.1517E+00
     -9.438  0.6720E-01  0.1578E+00
     -9.347  0.1726E-01  0.1594E+00
     -9.256  0.4491E-01  0.1635E+00
     -9.165  0.5807E-02  0.1640E+00
     -9.074  0.2932E-03  0.1640E+00
     -8.983  0.9879E-02  0.1649E+00
     -8.892  0.5407E-02  0.1654E+00
     -8.801  0.3836E-01  0.1689E+00
     -8.710  0.8078E-01  0.1763E+00
     -8.619  0.4750E-01  0.1806E+00
     -8.528  0.7334E-01  0.1873E+00
     -8.437  0.3211E-01  0.1902E+00
     -8.346  0.1178E-01  0.1912E+00
     -8.255  0.9582E-03  0.1913E+00
     -8.164  0.4911E-03  0.1914E+00
     -8.073  0.3937E-01  0.1950E+00
     -7.982  0.2285E+00  0.2157E+00
     -7.891  0.1104E+00  0.2258E+00
     -7.800  0.4670E-01  0.2300E+00
     -7.709  0.1411E-01  0.2313E+00
     -7.618  0.9754E-04  0.2313E+00
     -7.527  0.3303E-02  0.2316E+00
     -7.436  0.3920E-01  0.2352E+00
     -7.345  0.1957E-01  0.2370E+00
     -7.254  0.2511E-01  0.2393E+00
     -7.163  0.1425E-01  0.2406E+00
     -7.073  0.1544E-01  0.2420E+00
     -6.982  0.1771E-01  0.2436E+00
     -6.891  0.3033E-01  0.2463E+00
     -6.800  0.4942E-01  0.2508E+00
     -6.709  0.3420E-01  0.2539E+00
     -6.618  0.1652E-01  0.2555E+00
     -6.527  0.3716E-01  0.2588E+00
     -6.436  0.5596E-02  0.2593E+00
     -6.345  0.7736E-02  0.2600E+00
     -6.254  0.6773E-02  0.2607E+00
     -6.163  0.1186E-03  0.2607E+00
     -6.072  0.6896E-02  0.2613E+00
     -5.981  0.1656E-01  0.2628E+00
     -5.890  0.5054E-01  0.2674E+00
     -5.799  0.4932E-01  0.2719E+00
     -5.708  0.1586E-01  0.2733E+00
     -5.617  0.3348E-01  0.2764E+00
     -5.526  0.1638E-01  0.2779E+00
     -5.435  0.4083E-02  0.2782E+00
     -5.344  0.1344E-01  0.2795E+00
     -5.253  0.2696E-01  0.2819E+00
     -5.162  0.2510E-01  0.2842E+00
     -5.071  0.1947E-01  0.2860E+00
     -4.980  0.2719E-03  0.2860E+00
     -4.889  0.8871E-03  0.2861E+00
     -4.798  0.2357E-01  0.2882E+00
     -4.707  0.3053E-01  0.2910E+00
     -4.616  0.4686E-02  0.2914E+00
     -4.525  0.6107E-02  0.2920E+00
     -4.434  0.1797E-01  0.2936E+00
     -4.343  0.1434E-01  0.2949E+00
     -4.252  0.2329E-01  0.2970E+00
     -4.161  0.1756E-01  0.2986E+00
     -4.070  0.4646E-03  0.2987E+00
     -3.979  0.1644E-01  0.3002E+00
     -3.888  0.3036E-01  0.3029E+00
     -3.797  0.3687E-01  0.3063E+00
     -3.706  0.4049E-02  0.3067E+00
     -3.615  0.2661E-03  0.3067E+00
     -3.524  0.2241E-01  0.3087E+00
     -3.433  0.2108E-01  0.3106E+00
     -3.342  0.2115E-03  0.3107E+00
     -3.251  0.6055E-08  0.3107E+00
     -3.160  0.3164E-15  0.3107E+00
     -3.069  0.0000E+00  0.3107E+00
     -2.978  0.0000E+00  0.3107E+00
     -2.887  0.0000E+00  0.3107E+00
     -2.796  0.0000E+00  0.3107E+00
     -2.705  0.0000E+00  0.3107E+00
     -2.614  0.0000E+00  0.3107E+00
     -2.523  0.0000E+00  0.3107E+00
     -2.432  0.1047E-10  0.3107E+00
     -2.341  0.3567E-05  0.3107E+00
     -2.250  0.2616E-02  0.3109E+00
     -2.159  0.1578E-01  0.3123E+00
     -2.068  0.1062E-01  0.3133E+00
     -1.977  0.2881E-03  0.3133E+00
     -1.886  0.2687E-07  0.3133E+00
     -1.795  0.4476E-14  0.3133E+00
     -1.704  0.0000E+00  0.3133E+00
     -1.613  0.0000E+00  0.3133E+00
     -1.522  0.0000E+00  0.3133E+00
     -1.431  0.0000E+00  0.3133E+00
     -1.340  0.0000E+00  0.3133E+00
     -1.249  0.1546E-15  0.3133E+00
     -1.158  0.2910E-08  0.3133E+00
     -1.067  0.9183E-04  0.3133E+00
     -0.976  0.7825E-02  0.3141E+00
     -0.885  0.2116E-01  0.3160E+00
     -0.794  0.1473E-01  0.3173E+00
     -0.703  0.2169E-03  0.3173E+00
     -0.612  0.1377E-01  0.3186E+00
     -0.521  0.5230E-01  0.3234E+00
     -0.430  0.2299E-01  0.3254E+00
     -0.339  0.6099E-02  0.3260E+00
     -0.248  0.3597E-02  0.3263E+00
     -0.157  0.2339E-01  0.3285E+00
     -0.066  0.2349E-02  0.3287E+00
      0.025  0.6101E-02  0.3292E+00
      0.116  0.2205E-01  0.3312E+00
      0.207  0.1156E-02  0.3313E+00
      0.298  0.4577E-02  0.3318E+00
      0.389  0.2297E-01  0.3338E+00
      0.480  0.7036E-02  0.3345E+00
      0.571  0.4533E-01  0.3386E+00
      0.662  0.2181E-01  0.3406E+00
      0.753  0.7433E-02  0.3413E+00
      0.844  0.3035E-01  0.3440E+00
      0.935  0.2287E-01  0.3461E+00
      1.026  0.2971E-01  0.3488E+00
      1.116  0.2470E-01  0.3511E+00
      1.207  0.5208E-02  0.3515E+00
      1.298  0.1836E-01  0.3532E+00
      1.389  0.2499E-01  0.3555E+00
      1.480  0.9525E-02  0.3563E+00
      1.571  0.3835E-01  0.3598E+00
      1.662  0.1695E-01  0.3614E+00
      1.753  0.2961E-01  0.3641E+00
      1.844  0.2834E-01  0.3666E+00
      1.935  0.1196E-01  0.3677E+00
      2.026  0.1009E-01  0.3687E+00
      2.117  0.2710E-03  0.3687E+00
      2.208  0.7558E-02  0.3694E+00
      2.299  0.2187E-01  0.3714E+00
      2.390  0.1797E-01  0.3730E+00
      2.481  0.3670E-01  0.3763E+00
      2.572  0.2934E-01  0.3790E+00
      2.663  0.3429E-01  0.3821E+00
      2.754  0.5804E-01  0.3874E+00
      2.845  0.1551E-01  0.3888E+00
      2.936  0.1793E-01  0.3904E+00
      3.027  0.9715E-02  0.3913E+00
      3.118  0.1356E-02  0.3914E+00
      3.209  0.5675E-02  0.3920E+00
      3.300  0.3717E-03  0.3920E+00
      3.391  0.9303E-07  0.3920E+00
      3.482  0.4258E-13  0.3920E+00
      3.573  0.0000E+00  0.3920E+00
      3.664  0.0000E+00  0.3920E+00
      3.755  0.0000E+00  0.3920E+00
      3.846  0.0000E+00  0.3920E+00
      3.937  0.0000E+00  0.3920E+00
      4.028  0.0000E+00  0.3920E+00
      4.119  0.0000E+00  0.3920E+00
      4.210  0.0000E+00  0.3920E+00
      4.301  0.0000E+00  0.3920E+00
      4.392  0.0000E+00  0.3920E+00
