# Supplementary material for: 3D hierarchical graphene matrices enable stable Zn anodes for aqueous Zn batteries
Source: Nat Commun. 2023 Jul 14;14:4205. doi: 10.1038/s41467-023-39947-8 (PMC10349079; doi:10.1038/s41467-023-39947-8)
Supplement: Supplementary file 11 — Source Data [file 41467_2023_39947_MOESM11_ESM.zip › RAW DATA/Supplementary information/Supplementary Fig.13 and 14/CN-Zn/nN/h/OSZICAR]

       N       E                     dE             d eps       ncg     rms          rms(c)
DAV:   1     0.147220043304E+04    0.14722E+04   -0.59669E+04   784   0.120E+03
DAV:   2    -0.915036304039E+02   -0.15637E+04   -0.15213E+04  1176   0.301E+02
DAV:   3    -0.346132347100E+03   -0.25463E+03   -0.25369E+03   924   0.130E+02
DAV:   4    -0.355298185140E+03   -0.91658E+01   -0.91169E+01   952   0.310E+01
DAV:   5    -0.355603486965E+03   -0.30530E+00   -0.30484E+00  1162   0.504E+00    0.283E+01
RMM:   6    -0.334720678709E+03    0.20883E+02   -0.27102E+01   789   0.151E+01    0.177E+01
RMM:   7    -0.328931904257E+03    0.57888E+01   -0.17711E+01   784   0.135E+01    0.640E+00
RMM:   8    -0.328619500240E+03    0.31240E+00   -0.26851E+00   791   0.473E+00    0.303E+00
RMM:   9    -0.328551158482E+03    0.68342E-01   -0.42056E-01   799   0.254E+00    0.115E+00
RMM:  10    -0.328529501656E+03    0.21657E-01   -0.16084E-01   799   0.156E+00    0.446E-01
RMM:  11    -0.328526451838E+03    0.30498E-02   -0.41381E-02   787   0.838E-01    0.384E-01
RMM:  12    -0.328523331504E+03    0.31203E-02   -0.20310E-02   784   0.390E-01    0.880E-02
RMM:  13    -0.328522572877E+03    0.75863E-03   -0.48592E-03   784   0.140E-01    0.485E-02
RMM:  14    -0.328524745632E+03   -0.21728E-02   -0.14475E-03   784   0.870E-02    0.407E-02
RMM:  15    -0.328530309158E+03   -0.55635E-02   -0.84087E-04   787   0.546E-02    0.218E-02
RMM:  16    -0.328533588880E+03   -0.32797E-02   -0.54973E-04   784   0.341E-02    0.135E-02
RMM:  17    -0.328534869254E+03   -0.12804E-02   -0.17802E-04   784   0.226E-02    0.778E-03
RMM:  18    -0.328535502120E+03   -0.63287E-03   -0.91239E-05   615   0.120E-02    0.267E-03
RMM:  19    -0.328535615813E+03   -0.11369E-03   -0.13196E-05   559   0.466E-03    0.116E-03
RMM:  20    -0.328535654934E+03   -0.39121E-04   -0.36985E-06   476   0.269E-03    0.947E-04
RMM:  21    -0.328535664213E+03   -0.92796E-05   -0.11702E-06   468   0.244E-03    0.103E-03
RMM:  22    -0.328535667191E+03   -0.29778E-05   -0.47524E-07   423   0.223E-03    0.602E-04
RMM:  23    -0.328535669376E+03   -0.21845E-05   -0.16043E-07   342   0.126E-03    0.276E-04
RMM:  24    -0.328535670770E+03   -0.13940E-05   -0.10449E-07   256   0.774E-04    0.192E-04
RMM:  25    -0.328535671045E+03   -0.27554E-06   -0.23895E-08   183   0.635E-04
   1 F= -.32853567E+03 E0= -.32852501E+03  d E =-.328536E+03
       N       E                     dE             d eps       ncg     rms          rms(c)
DAV:   1    -0.327963660894E+03    0.57201E+00   -0.14384E+03   896   0.121E+02    0.502E+00
RMM:   2    -0.329758109324E+03   -0.17944E+01   -0.20667E+01   794   0.152E+01    0.456E+00
RMM:   3    -0.329705314409E+03    0.52795E-01   -0.89746E-01   811   0.390E+00    0.356E+00
RMM:   4    -0.329688106197E+03    0.17208E-01   -0.23238E-01   803   0.138E+00    0.191E+00
RMM:   5    -0.329647868299E+03    0.40238E-01   -0.89486E-02   791   0.983E-01    0.309E-01
RMM:   6    -0.329646077639E+03    0.17907E-02   -0.15481E-02   811   0.412E-01    0.250E-01
RMM:   7    -0.329646115706E+03   -0.38067E-04   -0.22220E-03   865   0.141E-01    0.103E-01
RMM:   8    -0.329646407344E+03   -0.29164E-03   -0.64574E-04   802   0.584E-02    0.130E-01
RMM:   9    -0.329646254503E+03    0.15284E-03   -0.20442E-04   792   0.342E-02    0.381E-02
RMM:  10    -0.329646349942E+03   -0.95439E-04   -0.47050E-05   786   0.195E-02    0.603E-03
RMM:  11    -0.329646532578E+03   -0.18264E-03   -0.44223E-05   725   0.106E-02    0.232E-02
RMM:  12    -0.329646628201E+03   -0.95623E-04   -0.32489E-05   711   0.808E-03    0.795E-03
RMM:  13    -0.329646684186E+03   -0.55985E-04   -0.17269E-05   569   0.558E-03    0.571E-03
RMM:  14    -0.329646697465E+03   -0.13279E-04   -0.34824E-06   476   0.316E-03    0.281E-03
RMM:  15    -0.329646710578E+03   -0.13113E-04   -0.17633E-06   475   0.261E-03    0.170E-03
RMM:  16    -0.329646717547E+03   -0.69682E-05   -0.96245E-07   449   0.236E-03    0.224E-03
RMM:  17    -0.329646720440E+03   -0.28933E-05   -0.53949E-07   425   0.191E-03    0.660E-04
RMM:  18    -0.329646721112E+03   -0.67188E-06   -0.12714E-07   339   0.110E-03
   2 F= -.32964672E+03 E0= -.32963565E+03  d E =-.111105E+01
       N       E                     dE             d eps       ncg     rms          rms(c)
DAV:   1    -0.329709976954E+03   -0.63257E-01   -0.36550E+01   826   0.166E+01    0.113E+00
RMM:   2    -0.329726260295E+03   -0.16283E-01   -0.36684E-01   794   0.197E+00    0.116E+00
RMM:   3    -0.329703471029E+03    0.22789E-01   -0.30977E-02   805   0.555E-01    0.633E-01
RMM:   4    -0.329696443520E+03    0.70275E-02   -0.12105E-02   791   0.275E-01    0.324E-01
RMM:   5    -0.329694900633E+03    0.15429E-02   -0.15721E-03   815   0.124E-01    0.811E-02
RMM:   6    -0.329694880110E+03    0.20523E-04   -0.23771E-04   805   0.462E-02    0.575E-02
RMM:   7    -0.329694855560E+03    0.24550E-04   -0.75473E-05   805   0.223E-02    0.141E-02
RMM:   8    -0.329694874956E+03   -0.19396E-04   -0.12212E-05   727   0.985E-03    0.127E-02
RMM:   9    -0.329694896546E+03   -0.21590E-04   -0.46940E-06   533   0.492E-03    0.385E-03
RMM:  10    -0.329694937990E+03   -0.41444E-04   -0.70343E-06   550   0.445E-03    0.183E-03
RMM:  11    -0.329694959395E+03   -0.21405E-04   -0.29206E-06   478   0.275E-03    0.209E-03
RMM:  12    -0.329694980194E+03   -0.20799E-04   -0.18235E-06   478   0.266E-03    0.383E-03
RMM:  13    -0.329694987058E+03   -0.68642E-05   -0.41519E-07   396   0.191E-03    0.987E-04
RMM:  14    -0.329694995359E+03   -0.83011E-05   -0.34454E-07   330   0.104E-03    0.492E-04
RMM:  15    -0.329694998726E+03   -0.33662E-05   -0.17559E-07   302   0.951E-04    0.287E-04
RMM:  16    -0.329694999594E+03   -0.86807E-06   -0.35068E-08   216   0.720E-04
   3 F= -.32969500E+03 E0= -.32968232E+03  d E =-.115933E+01
       N       E                     dE             d eps       ncg     rms          rms(c)
DAV:   1    -0.329961309479E+03   -0.26631E+00   -0.59044E+02   784   0.734E+01    0.292E+00
RMM:   2    -0.330620230151E+03   -0.65892E+00   -0.97237E+00   784   0.100E+01    0.246E+00
RMM:   3    -0.330588850210E+03    0.31380E-01   -0.41841E-01   845   0.247E+00    0.189E+00
RMM:   4    -0.330561147363E+03    0.27703E-01   -0.14919E-01   802   0.127E+00    0.632E-01
RMM:   5    -0.330571356084E+03   -0.10209E-01   -0.31382E-02   796   0.525E-01    0.932E-01
RMM:   6    -0.330556614607E+03    0.14741E-01   -0.47748E-03   809   0.194E-01    0.178E-01
RMM:   7    -0.330556529126E+03    0.85481E-04   -0.80527E-04   811   0.910E-02    0.736E-02
RMM:   8    -0.330556876202E+03   -0.34708E-03   -0.40487E-04   784   0.537E-02    0.455E-02
RMM:   9    -0.330557415216E+03   -0.53901E-03   -0.16247E-04   793   0.297E-02    0.960E-03
RMM:  10    -0.330557857393E+03   -0.44218E-03   -0.12617E-04   751   0.141E-02    0.155E-02
RMM:  11    -0.330558069357E+03   -0.21196E-03   -0.74187E-05   717   0.973E-03    0.557E-03
RMM:  12    -0.330558150695E+03   -0.81338E-04   -0.22745E-05   563   0.532E-03    0.290E-03
RMM:  13    -0.330558208335E+03   -0.57640E-04   -0.14472E-05   507   0.467E-03    0.313E-03
RMM:  14    -0.330558228448E+03   -0.20113E-04   -0.34619E-06   476   0.297E-03    0.181E-03
RMM:  15    -0.330558243225E+03   -0.14777E-04   -0.20473E-06   468   0.242E-03    0.118E-03
RMM:  16    -0.330558247319E+03   -0.40934E-05   -0.60298E-07   411   0.162E-03    0.457E-04
RMM:  17    -0.330558248916E+03   -0.15966E-05   -0.20298E-07   289   0.109E-03    0.427E-04
RMM:  18    -0.330558249649E+03   -0.73327E-06   -0.11151E-07   252   0.881E-04
   4 F= -.33055825E+03 E0= -.33054786E+03  d E =-.863250E+00
       N       E                     dE             d eps       ncg     rms          rms(c)
DAV:   1    -0.330560817325E+03   -0.25684E-02   -0.11477E+00   896   0.281E+00    0.200E-01
RMM:   2    -0.330565908884E+03   -0.50916E-02   -0.13985E-02   790   0.370E-01    0.516E-01
RMM:   3    -0.330560024214E+03    0.58847E-02   -0.26306E-03   803   0.142E-01    0.925E-02
RMM:   4    -0.330559957373E+03    0.66842E-04   -0.38012E-04   800   0.617E-02    0.330E-02
RMM:   5    -0.330559947859E+03    0.95132E-05   -0.87125E-05   789   0.293E-02    0.183E-02
RMM:   6    -0.330559942777E+03    0.50828E-05   -0.12985E-05   780   0.121E-02    0.468E-03
RMM:   7    -0.330559942710E+03    0.67084E-07   -0.18897E-06   500   0.513E-03
   5 F= -.33055994E+03 E0= -.33055062E+03  d E =-.864943E+00
       N       E                     dE             d eps       ncg     rms          rms(c)
DAV:   1    -0.330462434570E+03    0.97508E-01   -0.48880E+02   784   0.605E+01    0.190E+00
RMM:   2    -0.331172873585E+03   -0.71044E+00   -0.78599E+00   784   0.781E+00    0.152E+00
RMM:   3    -0.331170756033E+03    0.21176E-02   -0.24400E-01   825   0.177E+00    0.119E+00
RMM:   4    -0.331160218417E+03    0.10538E-01   -0.13172E-01   793   0.110E+00    0.276E-01
RMM:   5    -0.331158422252E+03    0.17962E-02   -0.17631E-02   819   0.444E-01    0.157E-01
RMM:   6    -0.331158390344E+03    0.31908E-04   -0.16637E-03   859   0.126E-01    0.363E-02
RMM:   7    -0.331158420419E+03   -0.30075E-04   -0.18377E-04   824   0.378E-02    0.190E-02
RMM:   8    -0.331158457694E+03   -0.37274E-04   -0.53439E-05   784   0.206E-02    0.417E-03
RMM:   9    -0.331158477252E+03   -0.19559E-04   -0.62645E-06   580   0.782E-03    0.305E-03
RMM:  10    -0.331158495202E+03   -0.17949E-04   -0.30225E-06   518   0.489E-03    0.133E-03
RMM:  11    -0.331158503649E+03   -0.84472E-05   -0.10099E-06   476   0.275E-03    0.575E-04
RMM:  12    -0.331158510679E+03   -0.70304E-05   -0.10688E-06   457   0.208E-03    0.439E-04
RMM:  13    -0.331158512128E+03   -0.14488E-05   -0.43219E-07   366   0.197E-03    0.102E-03
RMM:  14    -0.331158512732E+03   -0.60433E-06   -0.21707E-07   324   0.162E-03
   6 F= -.33115851E+03 E0= -.33115847E+03  d E =-.598570E+00
       N       E                     dE             d eps       ncg     rms          rms(c)
DAV:   1    -0.331173386434E+03   -0.14874E-01   -0.12576E+01   812   0.826E+00    0.267E-01
RMM:   2    -0.331178137079E+03   -0.47506E-02   -0.63459E-02   784   0.871E-01    0.198E-01
RMM:   3    -0.331177666410E+03    0.47067E-03   -0.36062E-03   828   0.216E-01    0.119E-01
RMM:   4    -0.331177464660E+03    0.20175E-03   -0.16707E-03   787   0.107E-01    0.304E-02
RMM:   5    -0.331177420808E+03    0.43852E-04   -0.10708E-04   801   0.406E-02    0.169E-02
RMM:   6    -0.331177414666E+03    0.61417E-05   -0.43121E-05   792   0.155E-02    0.609E-03
RMM:   7    -0.331177417989E+03   -0.33224E-05   -0.87118E-06   686   0.851E-03    0.377E-03
RMM:   8    -0.331177423315E+03   -0.53262E-05   -0.34617E-06   524   0.483E-03    0.179E-03
RMM:   9    -0.331177432715E+03   -0.94002E-05   -0.18400E-06   475   0.321E-03    0.110E-03
RMM:  10    -0.331177439543E+03   -0.68280E-05   -0.12933E-06   470   0.264E-03    0.992E-04
RMM:  11    -0.331177445625E+03   -0.60814E-05   -0.91256E-07   450   0.215E-03    0.608E-04
RMM:  12    -0.331177447913E+03   -0.22882E-05   -0.25458E-07   333   0.118E-03    0.332E-04
RMM:  13    -0.331177449202E+03   -0.12887E-05   -0.97384E-08   258   0.862E-04    0.369E-04
RMM:  14    -0.331177449910E+03   -0.70861E-06   -0.80972E-08   249   0.963E-04
   7 F= -.33117745E+03 E0= -.33117744E+03  d E =-.617507E+00
       N       E                     dE             d eps       ncg     rms          rms(c)
DAV:   1    -0.331322984020E+03   -0.14553E+00   -0.17556E+02   784   0.357E+01    0.163E+00
RMM:   2    -0.331483886549E+03   -0.16090E+00   -0.22995E+00   787   0.460E+00    0.950E-01
RMM:   3    -0.331466347554E+03    0.17539E-01   -0.10915E-01   822   0.110E+00    0.481E-01
RMM:   4    -0.331462644254E+03    0.37033E-02   -0.22335E-02   796   0.465E-01    0.133E-01
RMM:   5    -0.331462120264E+03    0.52399E-03   -0.22536E-03   815   0.190E-01    0.480E-02
RMM:   6    -0.331462016963E+03    0.10330E-03   -0.43096E-04   834   0.575E-02    0.236E-02
RMM:   7    -0.331461995313E+03    0.21650E-04   -0.15873E-04   813   0.330E-02    0.130E-02
RMM:   8    -0.331462016067E+03   -0.20754E-04   -0.31534E-05   781   0.161E-02    0.722E-03
RMM:   9    -0.331462084101E+03   -0.68034E-04   -0.41360E-05   784   0.127E-02    0.529E-03
RMM:  10    -0.331462120269E+03   -0.36168E-04   -0.54432E-06   533   0.534E-03    0.293E-03
RMM:  11    -0.331462176735E+03   -0.56466E-04   -0.94017E-06   672   0.567E-03    0.273E-03
RMM:  12    -0.331462204347E+03   -0.27612E-04   -0.26237E-06   475   0.398E-03    0.116E-03
RMM:  13    -0.331462236900E+03   -0.32553E-04   -0.23861E-06   474   0.312E-03    0.101E-03
RMM:  14    -0.331462246940E+03   -0.10040E-04   -0.51078E-07   418   0.175E-03    0.432E-04
RMM:  15    -0.331462252714E+03   -0.57738E-05   -0.26465E-07   296   0.113E-03    0.300E-04
RMM:  16    -0.331462254659E+03   -0.19450E-05   -0.10324E-07   248   0.923E-04    0.267E-04
RMM:  17    -0.331462255171E+03   -0.51222E-06   -0.24961E-08   202   0.691E-04
   8 F= -.33146226E+03 E0= -.33145358E+03  d E =-.284805E+00
       N       E                     dE             d eps       ncg     rms          rms(c)
DAV:   1    -0.331464722213E+03   -0.24676E-02   -0.10662E+00   854   0.262E+00    0.136E-01
RMM:   2    -0.331464804235E+03   -0.82022E-04   -0.71228E-03   787   0.289E-01    0.798E-02
RMM:   3    -0.331464623006E+03    0.18123E-03   -0.11611E-03   811   0.949E-02    0.235E-02
RMM:   4    -0.331464613101E+03    0.99055E-05   -0.55154E-05   831   0.280E-02    0.134E-02
RMM:   5    -0.331464608517E+03    0.45832E-05   -0.30109E-05   788   0.133E-02    0.481E-03
RMM:   6    -0.331464607693E+03    0.82420E-06   -0.24899E-06   486   0.542E-03
   9 F= -.33146461E+03 E0= -.33145707E+03  d E =-.287158E+00
       N       E                     dE             d eps       ncg     rms          rms(c)
DAV:   1    -0.331587276245E+03   -0.12267E+00   -0.44560E+01   784   0.178E+01    0.891E-01
RMM:   2    -0.331605437465E+03   -0.18161E-01   -0.41945E-01   784   0.223E+00    0.551E-01
RMM:   3    -0.331596632641E+03    0.88048E-02   -0.31705E-02   799   0.575E-01    0.224E-01
RMM:   4    -0.331595274182E+03    0.13585E-02   -0.69828E-03   789   0.259E-01    0.817E-02
RMM:   5    -0.331595021976E+03    0.25221E-03   -0.83213E-04   803   0.104E-01    0.335E-02
RMM:   6    -0.331594996350E+03    0.25626E-04   -0.15343E-04   800   0.365E-02    0.137E-02
RMM:   7    -0.331595038863E+03   -0.42513E-04   -0.32070E-05   806   0.164E-02    0.672E-03
RMM:   8    -0.331595087507E+03   -0.48644E-04   -0.14976E-05   723   0.870E-03    0.488E-03
RMM:   9    -0.331595141420E+03   -0.53913E-04   -0.11691E-05   575   0.661E-03    0.271E-03
RMM:  10    -0.331595176890E+03   -0.35469E-04   -0.39428E-06   543   0.411E-03    0.149E-03
RMM:  11    -0.331595205130E+03   -0.28241E-04   -0.17408E-06   473   0.257E-03    0.968E-04
RMM:  12    -0.331595228853E+03   -0.23722E-04   -0.10192E-06   472   0.188E-03    0.720E-04
RMM:  13    -0.331595241900E+03   -0.13048E-04   -0.59699E-07   422   0.155E-03    0.554E-04
RMM:  14    -0.331595245789E+03   -0.38886E-05   -0.15797E-07   282   0.103E-03    0.239E-04
RMM:  15    -0.331595247482E+03   -0.16936E-05   -0.63451E-08   219   0.787E-04    0.120E-04
RMM:  16    -0.331595247958E+03   -0.47589E-06   -0.27525E-08   198   0.693E-04
  10 F= -.33159525E+03 E0= -.33158888E+03  d E =-.130640E+00
       N       E                     dE             d eps       ncg     rms          rms(c)
DAV:   1    -0.331597491590E+03   -0.22441E-02   -0.84927E-01   882   0.241E+00    0.120E-01
RMM:   2    -0.331597651499E+03   -0.15991E-03   -0.59522E-03   784   0.272E-01    0.756E-02
RMM:   3    -0.331597474937E+03    0.17656E-03   -0.68297E-04   799   0.819E-02    0.281E-02
RMM:   4    -0.331597454928E+03    0.20009E-04   -0.93824E-05   799   0.325E-02    0.124E-02
RMM:   5    -0.331597450120E+03    0.48085E-05   -0.15351E-05   788   0.125E-02    0.488E-03
RMM:   6    -0.331597450291E+03   -0.17189E-06   -0.21380E-06   483   0.504E-03
  11 F= -.33159745E+03 E0= -.33159220E+03  d E =-.132843E+00
       N       E                     dE             d eps       ncg     rms          rms(c)
DAV:   1    -0.331641947658E+03   -0.44498E-01   -0.22929E+01   784   0.122E+01    0.555E-01
RMM:   2    -0.331652006328E+03   -0.10059E-01   -0.18202E-01   785   0.148E+00    0.365E-01
RMM:   3    -0.331649296486E+03    0.27098E-02   -0.13487E-02   818   0.367E-01    0.185E-01
RMM:   4    -0.331648522886E+03    0.77360E-03   -0.33157E-03   786   0.165E-01    0.626E-02
RMM:   5    -0.331648392542E+03    0.13034E-03   -0.41029E-04   808   0.729E-02    0.248E-02
RMM:   6    -0.331648382179E+03    0.10364E-04   -0.91038E-05   817   0.271E-02    0.119E-02
RMM:   7    -0.331648406369E+03   -0.24190E-04   -0.28359E-05   831   0.143E-02    0.727E-03
RMM:   8    -0.331648428758E+03   -0.22389E-04   -0.11003E-05   726   0.887E-03    0.394E-03
RMM:   9    -0.331648465548E+03   -0.36790E-04   -0.98519E-06   665   0.666E-03    0.285E-03
RMM:  10    -0.331648481784E+03   -0.16236E-04   -0.21997E-06   497   0.342E-03    0.165E-03
RMM:  11    -0.331648501180E+03   -0.19396E-04   -0.17977E-06   474   0.288E-03    0.122E-03
RMM:  12    -0.331648516133E+03   -0.14953E-04   -0.77059E-07   471   0.195E-03    0.698E-04
RMM:  13    -0.331648523878E+03   -0.77452E-05   -0.30371E-07   429   0.121E-03    0.442E-04
RMM:  14    -0.331648528261E+03   -0.43831E-05   -0.14141E-07   271   0.863E-04    0.203E-04
RMM:  15    -0.331648529605E+03   -0.13439E-05   -0.47900E-08   211   0.776E-04    0.128E-04
RMM:  16    -0.331648529949E+03   -0.34372E-06   -0.10832E-08   159   0.648E-04
  12 F= -.33164853E+03 E0= -.33164460E+03  d E =-.510797E-01
       N       E                     dE             d eps       ncg     rms          rms(c)
DAV:   1    -0.331648654755E+03   -0.12515E-03   -0.67593E-02   882   0.653E-01    0.294E-02
RMM:   2    -0.331648672011E+03   -0.17256E-04   -0.40632E-04   785   0.698E-02    0.190E-02
RMM:   3    -0.331648663331E+03    0.86793E-05   -0.51431E-05   811   0.211E-02    0.751E-03
RMM:   4    -0.331648662225E+03    0.11065E-05   -0.36177E-06   553   0.735E-03    0.357E-03
RMM:   5    -0.331648661893E+03    0.33146E-06   -0.15542E-06   469   0.402E-03
  13 F= -.33164866E+03 E0= -.33164480E+03  d E =-.512116E-01
       N       E                     dE             d eps       ncg     rms          rms(c)
DAV:   1    -0.331690011735E+03   -0.41350E-01   -0.17452E+01   784   0.101E+01    0.402E-01
RMM:   2    -0.331698212918E+03   -0.82012E-02   -0.11647E-01   784   0.116E+00    0.267E-01
RMM:   3    -0.331697264810E+03    0.94811E-03   -0.64174E-03   831   0.270E-01    0.151E-01
RMM:   4    -0.331696918875E+03    0.34594E-03   -0.24699E-03   784   0.135E-01    0.386E-02
RMM:   5    -0.331696860038E+03    0.58837E-04   -0.17071E-04   806   0.524E-02    0.212E-02
RMM:   6    -0.331696849948E+03    0.10090E-04   -0.51796E-05   820   0.179E-02    0.758E-03
RMM:   7    -0.331696850323E+03   -0.37536E-06   -0.11776E-05   771   0.101E-02    0.459E-03
RMM:   8    -0.331696852481E+03   -0.21573E-05   -0.38938E-06   576   0.567E-03    0.221E-03
RMM:   9    -0.331696860133E+03   -0.76522E-05   -0.21804E-06   485   0.352E-03    0.131E-03
RMM:  10    -0.331696865689E+03   -0.55560E-05   -0.11867E-06   474   0.249E-03    0.104E-03
RMM:  11    -0.331696871877E+03   -0.61878E-05   -0.54187E-07   463   0.163E-03    0.449E-04
RMM:  12    -0.331696877384E+03   -0.55068E-05   -0.29129E-07   353   0.109E-03    0.377E-04
RMM:  13    -0.331696880713E+03   -0.33297E-05   -0.13551E-07   240   0.787E-04    0.281E-04
RMM:  14    -0.331696882440E+03   -0.17263E-05   -0.85371E-08   238   0.783E-04    0.142E-04
RMM:  15    -0.331696882760E+03   -0.32010E-06   -0.11818E-08   162   0.611E-04
  14 F= -.33169688E+03 E0= -.33169063E+03  d E =-.482209E-01
       N       E                     dE             d eps       ncg     rms          rms(c)
DAV:   1    -0.331703101810E+03   -0.62194E-02   -0.10763E+01   784   0.791E+00    0.318E-01
RMM:   2    -0.331707543349E+03   -0.44415E-02   -0.66459E-02   784   0.890E-01    0.211E-01
RMM:   3    -0.331706925883E+03    0.61747E-03   -0.40687E-03   827   0.213E-01    0.116E-01
RMM:   4    -0.331706732808E+03    0.19308E-03   -0.14837E-03   784   0.105E-01    0.312E-02
RMM:   5    -0.331706695471E+03    0.37337E-04   -0.11214E-04   807   0.427E-02    0.166E-02
RMM:   6    -0.331706689854E+03    0.56173E-05   -0.33244E-05   813   0.144E-02    0.602E-03
RMM:   7    -0.331706689959E+03   -0.10564E-06   -0.73759E-06   717   0.814E-03
  15 F= -.33170669E+03 E0= -.33169862E+03  d E =-.580281E-01
       N       E                     dE             d eps       ncg     rms          rms(c)
DAV:   1    -0.331741142983E+03   -0.34453E-01   -0.19424E+01   784   0.103E+01    0.425E-01
RMM:   2    -0.331749744762E+03   -0.86018E-02   -0.12854E-01   784   0.117E+00    0.272E-01
RMM:   3    -0.331748837338E+03    0.90742E-03   -0.68431E-03   830   0.270E-01    0.151E-01
RMM:   4    -0.331748581498E+03    0.25584E-03   -0.23360E-03   786   0.132E-01    0.372E-02
RMM:   5    -0.331748549452E+03    0.32046E-04   -0.18234E-04   812   0.562E-02    0.207E-02
RMM:   6    -0.331748558934E+03   -0.94819E-05   -0.47072E-05   825   0.179E-02    0.735E-03
RMM:   7    -0.331748565185E+03   -0.62506E-05   -0.10360E-05   762   0.103E-02    0.367E-03
RMM:   8    -0.331748577139E+03   -0.11954E-04   -0.26897E-06   499   0.501E-03    0.170E-03
RMM:   9    -0.331748585697E+03   -0.85579E-05   -0.83741E-07   474   0.272E-03    0.104E-03
RMM:  10    -0.331748598345E+03   -0.12649E-04   -0.18344E-06   493   0.280E-03    0.105E-03
RMM:  11    -0.331748602629E+03   -0.42839E-05   -0.48194E-07   444   0.159E-03    0.529E-04
RMM:  12    -0.331748605723E+03   -0.30934E-05   -0.30258E-07   411   0.123E-03    0.314E-04
RMM:  13    -0.331748606938E+03   -0.12148E-05   -0.11570E-07   288   0.106E-03    0.340E-04
RMM:  14    -0.331748607492E+03   -0.55404E-06   -0.41084E-08   211   0.783E-04
  16 F= -.33174861E+03 E0= -.33173949E+03  d E =-.419175E-01
       N       E                     dE             d eps       ncg     rms          rms(c)
DAV:   1    -0.331753550897E+03   -0.49440E-02   -0.17025E+01   784   0.959E+00    0.395E-01
RMM:   2    -0.331760934444E+03   -0.73835E-02   -0.11012E-01   784   0.109E+00    0.254E-01
RMM:   3    -0.331760149868E+03    0.78458E-03   -0.59964E-03   831   0.250E-01    0.142E-01
RMM:   4    -0.331759927319E+03    0.22255E-03   -0.20900E-03   785   0.125E-01    0.348E-02
RMM:   5    -0.331759896892E+03    0.30427E-04   -0.16381E-04   813   0.524E-02    0.193E-02
RMM:   6    -0.331759904826E+03   -0.79347E-05   -0.43120E-05   824   0.168E-02    0.696E-03
RMM:   7    -0.331759909008E+03   -0.41814E-05   -0.89100E-06   746   0.978E-03    0.334E-03
RMM:   8    -0.331759917784E+03   -0.87760E-05   -0.22563E-06   481   0.471E-03    0.147E-03
RMM:   9    -0.331759922691E+03   -0.49078E-05   -0.54765E-07   473   0.253E-03    0.961E-04
RMM:  10    -0.331759931442E+03   -0.87505E-05   -0.12730E-06   476   0.250E-03    0.903E-04
RMM:  11    -0.331759934449E+03   -0.30073E-05   -0.36601E-07   420   0.137E-03    0.475E-04
RMM:  12    -0.331759936608E+03   -0.21592E-05   -0.23623E-07   394   0.119E-03    0.319E-04
RMM:  13    -0.331759937425E+03   -0.81663E-06   -0.10218E-07   277   0.103E-03
  17 F= -.33175994E+03 E0= -.33175197E+03  d E =-.532475E-01
       N       E                     dE             d eps       ncg     rms          rms(c)
DAV:   1    -0.331785630273E+03   -0.25694E-01   -0.24393E+01   784   0.115E+01    0.491E-01
RMM:   2    -0.331797087623E+03   -0.11457E-01   -0.17251E-01   784   0.133E+00    0.317E-01
RMM:   3    -0.331795569569E+03    0.15181E-02   -0.86253E-03   827   0.288E-01    0.179E-01
RMM:   4    -0.331795020427E+03    0.54914E-03   -0.30717E-03   788   0.151E-01    0.465E-02
RMM:   5    -0.331795015022E+03    0.54051E-05   -0.25101E-04   809   0.615E-02    0.227E-02
RMM:   6    -0.331795053538E+03   -0.38516E-04   -0.52290E-05   828   0.201E-02    0.866E-03
RMM:   7    -0.331795083337E+03   -0.29799E-04   -0.16928E-05   787   0.122E-02    0.458E-03
RMM:   8    -0.331795114881E+03   -0.31545E-04   -0.38659E-06   556   0.596E-03    0.192E-03
RMM:   9    -0.331795142011E+03   -0.27130E-04   -0.28119E-06   542   0.381E-03    0.122E-03
RMM:  10    -0.331795163642E+03   -0.21631E-04   -0.30186E-06   546   0.359E-03    0.107E-03
RMM:  11    -0.331795168426E+03   -0.47834E-05   -0.53516E-07   467   0.176E-03    0.527E-04
RMM:  12    -0.331795171920E+03   -0.34937E-05   -0.39273E-07   382   0.136E-03    0.297E-04
RMM:  13    -0.331795173013E+03   -0.10936E-05   -0.74041E-08   315   0.936E-04    0.285E-04
RMM:  14    -0.331795173684E+03   -0.67081E-06   -0.46095E-08   290   0.879E-04
  18 F= -.33179517E+03 E0= -.33178911E+03  d E =-.352363E-01
       N       E                     dE             d eps       ncg     rms          rms(c)
DAV:   1    -0.331795883888E+03   -0.71087E-03   -0.70189E-01   812   0.193E+00    0.757E-02
RMM:   2    -0.331796058917E+03   -0.17503E-03   -0.32605E-03   784   0.189E-01    0.500E-02
RMM:   3    -0.331796005062E+03    0.53855E-04   -0.30757E-04   813   0.533E-02    0.205E-02
RMM:   4    -0.331795997824E+03    0.72379E-05   -0.41881E-05   797   0.202E-02    0.809E-03
RMM:   5    -0.331795997227E+03    0.59677E-06   -0.91239E-06   763   0.936E-03
  19 F= -.33179600E+03 E0= -.33179022E+03  d E =-.360598E-01
       N       E                     dE             d eps       ncg     rms          rms(c)
DAV:   1    -0.331820478812E+03   -0.24481E-01   -0.10033E+01   784   0.777E+00    0.331E-01
RMM:   2    -0.331824381041E+03   -0.39022E-02   -0.65529E-02   784   0.871E-01    0.222E-01
RMM:   3    -0.331823516018E+03    0.86502E-03   -0.40563E-03   819   0.200E-01    0.123E-01
RMM:   4    -0.331823215332E+03    0.30069E-03   -0.16205E-03   785   0.108E-01    0.321E-02
RMM:   5    -0.331823215201E+03    0.13019E-06   -0.11568E-04   809   0.410E-02    0.167E-02
RMM:   6    -0.331823245289E+03   -0.30087E-04   -0.33467E-05   821   0.146E-02    0.639E-03
RMM:   7    -0.331823264200E+03   -0.18911E-04   -0.91408E-06   734   0.915E-03    0.348E-03
RMM:   8    -0.331823287200E+03   -0.23001E-04   -0.23176E-06   535   0.447E-03    0.150E-03
RMM:   9    -0.331823305605E+03   -0.18405E-04   -0.16544E-06   516   0.292E-03    0.970E-04
RMM:  10    -0.331823319848E+03   -0.14243E-04   -0.17591E-06   532   0.259E-03    0.786E-04
RMM:  11    -0.331823324018E+03   -0.41701E-05   -0.43232E-07   412   0.149E-03    0.431E-04
RMM:  12    -0.331823326675E+03   -0.26571E-05   -0.28246E-07   403   0.125E-03    0.302E-04
RMM:  13    -0.331823327629E+03   -0.95327E-06   -0.60539E-08   281   0.861E-04
  20 F= -.33182333E+03 E0= -.33181664E+03  d E =-.273304E-01
       N       E                     dE             d eps       ncg     rms          rms(c)
DAV:   1    -0.331827281469E+03   -0.39548E-02   -0.45524E+00   784   0.522E+00    0.219E-01
RMM:   2    -0.331828831225E+03   -0.15498E-02   -0.27276E-02   784   0.562E-01    0.146E-01
RMM:   3    -0.331828420338E+03    0.41089E-03   -0.18882E-03   813   0.136E-01    0.761E-02
RMM:   4    -0.331828301100E+03    0.11924E-03   -0.63385E-04   786   0.685E-02    0.214E-02
RMM:   5    -0.331828298722E+03    0.23781E-05   -0.52066E-05   813   0.268E-02    0.106E-02
RMM:   6    -0.331828309305E+03   -0.10583E-04   -0.12335E-05   771   0.915E-03    0.397E-03
RMM:   7    -0.331828318838E+03   -0.95328E-05   -0.30957E-06   516   0.578E-03    0.209E-03
RMM:   8    -0.331828329490E+03   -0.10652E-04   -0.10784E-06   474   0.364E-03    0.975E-04
RMM:   9    -0.331828337393E+03   -0.79023E-05   -0.68064E-07   475   0.221E-03    0.750E-04
RMM:  10    -0.331828343628E+03   -0.62352E-05   -0.66466E-07   380   0.182E-03    0.499E-04
RMM:  11    -0.331828345780E+03   -0.21519E-05   -0.22230E-07   371   0.124E-03    0.279E-04
RMM:  12    -0.331828347299E+03   -0.15189E-05   -0.14093E-07   350   0.110E-03    0.299E-04
RMM:  13    -0.331828347748E+03   -0.44985E-06   -0.43709E-08   222   0.864E-04
  21 F= -.33182835E+03 E0= -.33182097E+03  d E =-.323505E-01
       N       E                     dE             d eps       ncg     rms          rms(c)
DAV:   1    -0.331844472071E+03   -0.16125E-01   -0.11495E+01   784   0.852E+00    0.361E-01
RMM:   2    -0.331849589922E+03   -0.51179E-02   -0.80226E-02   784   0.973E-01    0.237E-01
RMM:   3    -0.331848836333E+03    0.75359E-03   -0.51704E-03   825   0.225E-01    0.128E-01
RMM:   4    -0.331848659236E+03    0.17710E-03   -0.15340E-03   791   0.108E-01    0.342E-02
RMM:   5    -0.331848634794E+03    0.24442E-04   -0.12920E-04   817   0.441E-02    0.171E-02
RMM:   6    -0.331848644157E+03   -0.93630E-05   -0.31540E-05   837   0.145E-02    0.641E-03
RMM:   7    -0.331848650459E+03   -0.63025E-05   -0.99823E-06   741   0.942E-03    0.349E-03
RMM:   8    -0.331848657418E+03   -0.69594E-05   -0.14647E-06   474   0.428E-03    0.135E-03
RMM:   9    -0.331848663475E+03   -0.60562E-05   -0.73178E-07   471   0.244E-03    0.619E-04
RMM:  10    -0.331848669930E+03   -0.64551E-05   -0.71517E-07   472   0.231E-03    0.703E-04
RMM:  11    -0.331848672283E+03   -0.23534E-05   -0.23621E-07   389   0.133E-03    0.383E-04
RMM:  12    -0.331848673678E+03   -0.13947E-05   -0.14152E-07   326   0.979E-04    0.188E-04
RMM:  13    -0.331848674082E+03   -0.40359E-06   -0.40754E-08   251   0.820E-04
  22 F= -.33184867E+03 E0= -.33184069E+03  d E =-.203263E-01
       N       E                     dE             d eps       ncg     rms          rms(c)
DAV:   1    -0.331849607709E+03   -0.93403E-03   -0.12515E+00   784   0.280E+00    0.114E-01
RMM:   2    -0.331850049524E+03   -0.44181E-03   -0.74373E-03   784   0.292E-01    0.749E-02
RMM:   3    -0.331849959391E+03    0.90133E-04   -0.62026E-04   816   0.762E-02    0.332E-02
RMM:   4    -0.331849950307E+03    0.90844E-05   -0.95246E-05   796   0.296E-02    0.111E-02
RMM:   5    -0.331849948269E+03    0.20378E-05   -0.13812E-05   797   0.124E-02    0.430E-03
RMM:   6    -0.331849948997E+03   -0.72775E-06   -0.13481E-06   470   0.452E-03
  23 F= -.33184995E+03 E0= -.33184197E+03  d E =-.216012E-01
       N       E                     dE             d eps       ncg     rms          rms(c)
DAV:   1    -0.331859629429E+03   -0.96812E-02   -0.51671E+00   784   0.591E+00    0.255E-01
RMM:   2    -0.331861645141E+03   -0.20157E-02   -0.34919E-02   784   0.645E-01    0.165E-01
RMM:   3    -0.331861208603E+03    0.43654E-03   -0.25385E-03   819   0.160E-01    0.807E-02
RMM:   4    -0.331861118289E+03    0.90314E-04   -0.60883E-04   785   0.707E-02    0.227E-02
RMM:   5    -0.331861107456E+03    0.10833E-04   -0.54373E-05   829   0.285E-02    0.107E-02
RMM:   6    -0.331861108315E+03   -0.85874E-06   -0.12901E-05   771   0.981E-03    0.388E-03
RMM:   7    -0.331861110603E+03   -0.22879E-05   -0.19454E-06   478   0.493E-03    0.196E-03
RMM:   8    -0.331861113294E+03   -0.26909E-05   -0.98670E-07   474   0.334E-03    0.105E-03
RMM:   9    -0.331861115538E+03   -0.22440E-05   -0.32070E-07   470   0.203E-03    0.689E-04
RMM:  10    -0.331861118599E+03   -0.30612E-05   -0.53854E-07   471   0.177E-03    0.606E-04
RMM:  11    -0.331861119836E+03   -0.12371E-05   -0.13918E-07   324   0.114E-03    0.333E-04
RMM:  12    -0.331861121597E+03   -0.17608E-05   -0.10674E-07   326   0.991E-04    0.227E-04
RMM:  13    -0.331861122544E+03   -0.94770E-06   -0.27264E-08   219   0.749E-04
  24 F= -.33186112E+03 E0= -.33185517E+03  d E =-.111735E-01
       N       E                     dE             d eps       ncg     rms          rms(c)
DAV:   1    -0.331861172344E+03   -0.50747E-04   -0.28638E-02   854   0.441E-01    0.183E-02
RMM:   2    -0.331861182785E+03   -0.10441E-04   -0.17701E-04   784   0.444E-02    0.118E-02
RMM:   3    -0.331861180557E+03    0.22282E-05   -0.14462E-05   807   0.116E-02    0.484E-03
RMM:   4    -0.331861180362E+03    0.19424E-06   -0.16424E-06   473   0.430E-03
  25 F= -.33186118E+03 E0= -.33185540E+03  d E =-.112314E-01
       N       E                     dE             d eps       ncg     rms          rms(c)
DAV:   1    -0.331869137280E+03   -0.79567E-02   -0.35828E+00   784   0.500E+00    0.255E-01
RMM:   2    -0.331870068699E+03   -0.93142E-03   -0.26642E-02   784   0.570E-01    0.165E-01
RMM:   3    -0.331869347107E+03    0.72159E-03   -0.30793E-03   805   0.163E-01    0.623E-02
RMM:   4    -0.331869257849E+03    0.89258E-04   -0.38318E-04   796   0.597E-02    0.253E-02
RMM:   5    -0.331869240625E+03    0.17224E-04   -0.93234E-05   816   0.267E-02    0.910E-03
RMM:   6    -0.331869244181E+03   -0.35551E-05   -0.83133E-06   750   0.112E-02    0.450E-03
RMM:   7    -0.331869256991E+03   -0.12811E-04   -0.49103E-06   625   0.561E-03    0.251E-03
RMM:   8    -0.331869264134E+03   -0.71429E-05   -0.14042E-06   475   0.312E-03    0.141E-03
RMM:   9    -0.331869278085E+03   -0.13951E-04   -0.24569E-06   544   0.334E-03    0.141E-03
RMM:  10    -0.331869281780E+03   -0.36952E-05   -0.28871E-07   467   0.174E-03    0.705E-04
RMM:  11    -0.331869287201E+03   -0.54209E-05   -0.49462E-07   469   0.179E-03    0.718E-04
RMM:  12    -0.331869290001E+03   -0.27999E-05   -0.90479E-08   346   0.964E-04    0.299E-04
RMM:  13    -0.331869292102E+03   -0.21011E-05   -0.71694E-08   280   0.877E-04    0.212E-04
RMM:  14    -0.331869293353E+03   -0.12504E-05   -0.39085E-08   211   0.706E-04    0.968E-05
RMM:  15    -0.331869293768E+03   -0.41481E-06   -0.95791E-09   158   0.563E-04
  26 F= -.33186929E+03 E0= -.33186493E+03  d E =-.811341E-02
       N       E                     dE             d eps       ncg     rms          rms(c)
DAV:   1    -0.331869364827E+03   -0.71475E-04   -0.42791E-02   896   0.548E-01    0.275E-02
RMM:   2    -0.331869375006E+03   -0.10178E-04   -0.30186E-04   784   0.593E-02    0.179E-02
RMM:   3    -0.331869366552E+03    0.84541E-05   -0.41870E-05   801   0.178E-02    0.570E-03
RMM:   4    -0.331869365733E+03    0.81820E-06   -0.22328E-06   491   0.524E-03
  27 F= -.33186937E+03 E0= -.33186515E+03  d E =-.818537E-02
       N       E                     dE             d eps       ncg     rms          rms(c)
DAV:   1    -0.331873370059E+03   -0.40035E-02   -0.12247E+00   784   0.297E+00    0.136E-01
RMM:   2    -0.331873675482E+03   -0.30542E-03   -0.84221E-03   784   0.310E-01    0.865E-02
RMM:   3    -0.331873478071E+03    0.19741E-03   -0.82701E-04   803   0.858E-02    0.316E-02
RMM:   4    -0.331873453992E+03    0.24079E-04   -0.11216E-04   795   0.315E-02    0.110E-02
RMM:   5    -0.331873452658E+03    0.13334E-05   -0.16089E-05   810   0.122E-02    0.392E-03
RMM:   6    -0.331873455704E+03   -0.30453E-05   -0.17438E-06   480   0.455E-03    0.178E-03
RMM:   7    -0.331873460349E+03   -0.46448E-05   -0.95351E-07   474   0.303E-03    0.101E-03
RMM:   8    -0.331873464756E+03   -0.44076E-05   -0.46925E-07   473   0.197E-03    0.632E-04
RMM:   9    -0.331873468905E+03   -0.41493E-05   -0.55580E-07   472   0.171E-03    0.429E-04
RMM:  10    -0.331873471019E+03   -0.21131E-05   -0.14469E-07   340   0.117E-03    0.302E-04
RMM:  11    -0.331873472933E+03   -0.19145E-05   -0.75245E-08   286   0.905E-04    0.167E-04
RMM:  12    -0.331873474141E+03   -0.12077E-05   -0.20081E-08   192   0.694E-04    0.990E-05
RMM:  13    -0.331873475035E+03   -0.89427E-06   -0.21396E-08   171   0.657E-04
  28 F= -.33187348E+03 E0= -.33186818E+03  d E =-.410930E-02
       N       E                     dE             d eps       ncg     rms          rms(c)
DAV:   1    -0.331873605795E+03   -0.13165E-03   -0.55555E-02   868   0.633E-01    0.293E-02
RMM:   2    -0.331873619130E+03   -0.13335E-04   -0.37803E-04   784   0.655E-02    0.185E-02
RMM:   3    -0.331873610387E+03    0.87423E-05   -0.38528E-05   802   0.183E-02    0.655E-03
RMM:   4    -0.331873609357E+03    0.10300E-05   -0.43237E-06   578   0.649E-03    0.229E-03
RMM:   5    -0.331873609232E+03    0.12495E-06   -0.78285E-07   470   0.324E-03
  29 F= -.33187361E+03 E0= -.33186807E+03  d E =-.424350E-02
       N       E                     dE             d eps       ncg     rms          rms(c)
DAV:   1    -0.331876904904E+03   -0.32955E-02   -0.12854E+00   784   0.297E+00    0.128E-01
RMM:   2    -0.331877322686E+03   -0.41778E-03   -0.82400E-03   784   0.310E-01    0.827E-02
RMM:   3    -0.331877207998E+03    0.11469E-03   -0.89887E-04   827   0.870E-02    0.324E-02
RMM:   4    -0.331877199380E+03    0.86175E-05   -0.77117E-05   815   0.278E-02    0.136E-02
RMM:   5    -0.331877196442E+03    0.29384E-05   -0.23821E-05   790   0.132E-02    0.430E-03
RMM:   6    -0.331877196788E+03   -0.34646E-06   -0.18038E-06   479   0.582E-03
  30 F= -.33187720E+03 E0= -.33187145E+03  d E =-.358756E-02
       N       E                     dE             d eps       ncg     rms          rms(c)
DAV:   1    -0.331877476003E+03   -0.27956E-03   -0.22436E-01   812   0.124E+00    0.529E-02
RMM:   2    -0.331877549124E+03   -0.73121E-04   -0.14233E-03   784   0.127E-01    0.344E-02
RMM:   3    -0.331877529188E+03    0.19937E-04   -0.16051E-04   821   0.361E-02    0.127E-02
RMM:   4    -0.331877528291E+03    0.89660E-06   -0.12010E-05   807   0.107E-02    0.562E-03
RMM:   5    -0.331877528551E+03   -0.26033E-06   -0.43204E-06   614   0.549E-03
  31 F= -.33187753E+03 E0= -.33187170E+03  d E =-.391932E-02
       N       E                     dE             d eps       ncg     rms          rms(c)
DAV:   1    -0.331880496492E+03   -0.29682E-02   -0.10913E+00   784   0.257E+00    0.900E-02
RMM:   2    -0.331880902403E+03   -0.40591E-03   -0.54942E-03   784   0.246E-01    0.604E-02
RMM:   3    -0.331880870941E+03    0.31461E-04   -0.34842E-04   827   0.587E-02    0.305E-02
RMM:   4    -0.331880867450E+03    0.34911E-05   -0.77442E-05   793   0.249E-02    0.720E-03
RMM:   5    -0.331880866372E+03    0.10788E-05   -0.57257E-06   660   0.940E-03    0.373E-03
RMM:   6    -0.331880866983E+03   -0.61097E-06   -0.18031E-06   471   0.399E-03
  32 F= -.33188087E+03 E0= -.33187555E+03  d E =-.333843E-02
       N       E                     dE             d eps       ncg     rms          rms(c)
DAV:   1    -0.331881401888E+03   -0.53552E-03   -0.16626E+00   784   0.318E+00    0.111E-01
RMM:   2    -0.331882035249E+03   -0.63336E-03   -0.85412E-03   784   0.308E-01    0.751E-02
RMM:   3    -0.331881986611E+03    0.48638E-04   -0.53310E-04   829   0.723E-02    0.392E-02
RMM:   4    -0.331881979122E+03    0.74893E-05   -0.12746E-04   792   0.316E-02    0.911E-03
RMM:   5    -0.331881977321E+03    0.18009E-05   -0.91681E-06   770   0.116E-02    0.486E-03
RMM:   6    -0.331881978317E+03   -0.99574E-06   -0.27110E-06   513   0.457E-03
  33 F= -.33188198E+03 E0= -.33187729E+03  d E =-.444977E-02
       N       E                     dE             d eps       ncg     rms          rms(c)
DAV:   1    -0.331884201804E+03   -0.22245E-02   -0.96685E-01   784   0.226E+00    0.874E-02
RMM:   2    -0.331884462288E+03   -0.26048E-03   -0.45039E-03   784   0.219E-01    0.574E-02
RMM:   3    -0.331884404344E+03    0.57944E-04   -0.36371E-04   815   0.583E-02    0.236E-02
RMM:   4    -0.331884398774E+03    0.55695E-05   -0.54222E-05   793   0.218E-02    0.752E-03
RMM:   5    -0.331884399609E+03   -0.83475E-06   -0.74144E-06   729   0.905E-03
  34 F= -.33188440E+03 E0= -.33187951E+03  d E =-.242129E-02
       N       E                     dE             d eps       ncg     rms          rms(c)
DAV:   1    -0.331884965729E+03   -0.56696E-03   -0.33676E+00   784   0.423E+00    0.168E-01
RMM:   2    -0.331885977709E+03   -0.10120E-02   -0.17018E-02   784   0.431E-01    0.111E-01
RMM:   3    -0.331885787689E+03    0.19002E-03   -0.11965E-03   820   0.107E-01    0.547E-02
RMM:   4    -0.331885749955E+03    0.37734E-04   -0.29821E-04   787   0.476E-02    0.147E-02
RMM:   5    -0.331885750403E+03   -0.44807E-06   -0.29527E-05   802   0.198E-02    0.751E-03
RMM:   6    -0.331885757775E+03   -0.73717E-05   -0.61240E-06   695   0.700E-03    0.255E-03
RMM:   7    -0.331885763121E+03   -0.53455E-05   -0.12202E-06   474   0.394E-03    0.130E-03
RMM:   8    -0.331885770121E+03   -0.70004E-05   -0.77074E-07   472   0.286E-03    0.791E-04
RMM:   9    -0.331885774011E+03   -0.38897E-05   -0.32815E-07   469   0.193E-03    0.654E-04
RMM:  10    -0.331885779412E+03   -0.54017E-05   -0.60230E-07   406   0.177E-03    0.520E-04
RMM:  11    -0.331885780352E+03   -0.93986E-06   -0.11238E-07   316   0.102E-03
  35 F= -.33188578E+03 E0= -.33188046E+03  d E =-.380204E-02
       N       E                     dE             d eps       ncg     rms          rms(c)
DAV:   1    -0.331888468895E+03   -0.26895E-02   -0.15058E+00   784   0.279E+00    0.104E-01
RMM:   2    -0.331888901396E+03   -0.43250E-03   -0.68834E-03   784   0.272E-01    0.671E-02
RMM:   3    -0.331888830542E+03    0.70854E-04   -0.47341E-04   820   0.665E-02    0.328E-02
RMM:   4    -0.331888813100E+03    0.17442E-04   -0.95747E-05   790   0.278E-02    0.941E-03
RMM:   5    -0.331888812488E+03    0.61266E-06   -0.97563E-06   790   0.112E-02
  36 F= -.33188881E+03 E0= -.33188275E+03  d E =-.303214E-02
       N       E                     dE             d eps       ncg     rms          rms(c)
DAV:   1    -0.331889057748E+03   -0.24465E-03   -0.28468E-01   812   0.122E+00    0.447E-02
RMM:   2    -0.331889133486E+03   -0.75738E-04   -0.12597E-03   784   0.115E-01    0.286E-02
RMM:   3    -0.331889118850E+03    0.14636E-04   -0.95454E-05   816   0.294E-02    0.125E-02
RMM:   4    -0.331889117545E+03    0.13053E-05   -0.13778E-05   795   0.112E-02    0.409E-03
RMM:   5    -0.331889119116E+03   -0.15712E-05   -0.14491E-06   472   0.447E-03    0.149E-03
RMM:   6    -0.331889121179E+03   -0.20632E-05   -0.53056E-07   470   0.278E-03    0.664E-04
RMM:   7    -0.331889122615E+03   -0.14355E-05   -0.19351E-07   464   0.172E-03    0.402E-04
RMM:   8    -0.331889124217E+03   -0.16022E-05   -0.12087E-07   337   0.108E-03    0.238E-04
RMM:   9    -0.331889125672E+03   -0.14553E-05   -0.10378E-07   298   0.962E-04    0.212E-04
RMM:  10    -0.331889126487E+03   -0.81445E-06   -0.80255E-08   268   0.924E-04
  37 F= -.33188913E+03 E0= -.33188275E+03  d E =-.334613E-02
       N       E                     dE             d eps       ncg     rms          rms(c)
DAV:   1    -0.331891414368E+03   -0.22887E-02   -0.70166E-01   784   0.188E+00    0.723E-02
RMM:   2    -0.331891607251E+03   -0.19288E-03   -0.31162E-03   784   0.180E-01    0.466E-02
RMM:   3    -0.331891575063E+03    0.32187E-04   -0.22424E-04   822   0.464E-02    0.202E-02
RMM:   4    -0.331891572021E+03    0.30419E-05   -0.36516E-05   793   0.179E-02    0.556E-03
RMM:   5    -0.331891571293E+03    0.72780E-06   -0.32874E-06   528   0.693E-03
  38 F= -.33189157E+03 E0= -.33188544E+03  d E =-.244481E-02
       N       E                     dE             d eps       ncg     rms          rms(c)
DAV:   1    -0.331892876857E+03   -0.13048E-02   -0.16648E+00   784   0.289E+00    0.113E-01
RMM:   2    -0.331893364784E+03   -0.48793E-03   -0.77066E-03   784   0.287E-01    0.730E-02
RMM:   3    -0.331893291932E+03    0.72852E-04   -0.52476E-04   826   0.713E-02    0.351E-02
RMM:   4    -0.331893280816E+03    0.11115E-04   -0.11137E-04   792   0.299E-02    0.888E-03
RMM:   5    -0.331893279109E+03    0.17078E-05   -0.99122E-06   763   0.117E-02    0.443E-03
RMM:   6    -0.331893279664E+03   -0.55561E-06   -0.20503E-06   477   0.432E-03
  39 F= -.33189328E+03 E0= -.33188755E+03  d E =-.415318E-02
       N       E                     dE             d eps       ncg     rms          rms(c)
DAV:   1    -0.331895382150E+03   -0.21030E-02   -0.56186E-01   784   0.170E+00    0.629E-02
RMM:   2    -0.331895549274E+03   -0.16712E-03   -0.24563E-03   784   0.160E-01    0.406E-02
RMM:   3    -0.331895527585E+03    0.21689E-04   -0.16213E-04   816   0.398E-02    0.177E-02
RMM:   4    -0.331895526249E+03    0.13363E-05   -0.27553E-05   790   0.155E-02    0.469E-03
RMM:   5    -0.331895525957E+03    0.29226E-06   -0.21579E-06   493   0.575E-03
  40 F= -.33189553E+03 E0= -.33189038E+03  d E =-.224629E-02
       N       E                     dE             d eps       ncg     rms          rms(c)
DAV:   1    -0.331896964817E+03   -0.14386E-02   -0.21662E+00   784   0.334E+00    0.125E-01
RMM:   2    -0.331897674504E+03   -0.70969E-03   -0.10165E-02   784   0.330E-01    0.815E-02
RMM:   3    -0.331897597303E+03    0.77201E-04   -0.62227E-04   823   0.785E-02    0.419E-02
RMM:   4    -0.331897582633E+03    0.14670E-04   -0.15755E-04   790   0.353E-02    0.974E-03
RMM:   5    -0.331897580083E+03    0.25499E-05   -0.10956E-05   792   0.129E-02    0.516E-03
RMM:   6    -0.331897580329E+03   -0.24611E-06   -0.34042E-06   546   0.497E-03
  41 F= -.33189758E+03 E0= -.33189353E+03  d E =-.430067E-02
       N       E                     dE             d eps       ncg     rms          rms(c)
DAV:   1    -0.331899070144E+03   -0.14901E-02   -0.52127E-01   812   0.167E+00    0.622E-02
RMM:   2    -0.331899229505E+03   -0.15936E-03   -0.24270E-03   784   0.160E-01    0.406E-02
RMM:   3    -0.331899205143E+03    0.24362E-04   -0.18547E-04   819   0.412E-02    0.173E-02
RMM:   4    -0.331899202682E+03    0.24609E-05   -0.23403E-05   798   0.146E-02    0.558E-03
RMM:   5    -0.331899202390E+03    0.29232E-06   -0.26680E-06   497   0.571E-03
  42 F= -.33189920E+03 E0= -.33189481E+03  d E =-.162206E-02
       N       E                     dE             d eps       ncg     rms          rms(c)
DAV:   1    -0.331899753701E+03   -0.55102E-03   -0.82121E-01   784   0.209E+00    0.788E-02
RMM:   2    -0.331900006120E+03   -0.25242E-03   -0.38843E-03   784   0.203E-01    0.514E-02
RMM:   3    -0.331899967542E+03    0.38578E-04   -0.28974E-04   824   0.517E-02    0.231E-02
RMM:   4    -0.331899962503E+03    0.50391E-05   -0.42517E-05   794   0.189E-02    0.710E-03
RMM:   5    -0.331899961994E+03    0.50845E-06   -0.47428E-06   612   0.734E-03
  43 F= -.33189996E+03 E0= -.33189511E+03  d E =-.238167E-02
       N       E                     dE             d eps       ncg     rms          rms(c)
DAV:   1    -0.331901108606E+03   -0.11461E-02   -0.52697E-01   812   0.159E+00    0.582E-02
RMM:   2    -0.331901246784E+03   -0.13818E-03   -0.21270E-03   784   0.145E-01    0.381E-02
RMM:   3    -0.331901221554E+03    0.25231E-04   -0.15610E-04   805   0.388E-02    0.142E-02
RMM:   4    -0.331901220282E+03    0.12715E-05   -0.22786E-05   799   0.141E-02    0.449E-03
RMM:   5    -0.331901220403E+03   -0.12053E-06   -0.27058E-06   515   0.570E-03
  44 F= -.33190122E+03 E0= -.33189592E+03  d E =-.125841E-02
       N       E                     dE             d eps       ncg     rms          rms(c)
DAV:   1    -0.331901945734E+03   -0.72545E-03   -0.10690E+00   784   0.227E+00    0.844E-02
RMM:   2    -0.331902228884E+03   -0.28315E-03   -0.44211E-03   784   0.211E-01    0.552E-02
RMM:   3    -0.331902177666E+03    0.51218E-04   -0.31258E-04   807   0.553E-02    0.227E-02
RMM:   4    -0.331902172942E+03    0.47239E-05   -0.57614E-05   790   0.218E-02    0.668E-03
RMM:   5    -0.331902172366E+03    0.57576E-06   -0.66687E-06   680   0.890E-03
  45 F= -.33190217E+03 E0= -.33189624E+03  d E =-.221037E-02
       N       E                     dE             d eps       ncg     rms          rms(c)
DAV:   1    -0.331902241351E+03   -0.68409E-04   -0.23499E-01   784   0.106E+00    0.394E-02
RMM:   2    -0.331902300792E+03   -0.59441E-04   -0.94631E-04   784   0.960E-02    0.256E-02
RMM:   3    -0.331902289323E+03    0.11468E-04   -0.75889E-05   804   0.266E-02    0.832E-03
RMM:   4    -0.331902289457E+03   -0.13370E-06   -0.79772E-06   729   0.879E-03
  46 F= -.33190229E+03 E0= -.33189606E+03  d E =-.232746E-02
       N       E                     dE             d eps       ncg     rms          rms(c)
DAV:   1    -0.331903541468E+03   -0.12521E-02   -0.98722E-01   784   0.208E+00    0.663E-02
RMM:   2    -0.331903821887E+03   -0.28042E-03   -0.36440E-03   784   0.188E-01    0.432E-02
RMM:   3    -0.331903808150E+03    0.13736E-04   -0.21498E-04   824   0.452E-02    0.217E-02
RMM:   4    -0.331903807324E+03    0.82643E-06   -0.38691E-05   790   0.175E-02    0.571E-03
RMM:   5    -0.331903807183E+03    0.14114E-06   -0.35079E-06   545   0.728E-03
  47 F= -.33190381E+03 E0= -.33189776E+03  d E =-.151773E-02
       N       E                     dE             d eps       ncg     rms          rms(c)
DAV:   1    -0.331904089008E+03   -0.28168E-03   -0.72754E-01   784   0.180E+00    0.564E-02
RMM:   2    -0.331904290592E+03   -0.20158E-03   -0.26316E-03   784   0.159E-01    0.365E-02
RMM:   3    -0.331904280158E+03    0.10434E-04   -0.15918E-04   820   0.385E-02    0.175E-02
RMM:   4    -0.331904279731E+03    0.42698E-06   -0.24977E-05   791   0.142E-02    0.491E-03
RMM:   5    -0.331904279641E+03    0.89778E-07   -0.23509E-06   507   0.578E-03
  48 F= -.33190428E+03 E0= -.33189840E+03  d E =-.199018E-02
       N       E                     dE             d eps       ncg     rms          rms(c)
DAV:   1    -0.331905583753E+03   -0.13040E-02   -0.98371E-01   784   0.215E+00    0.752E-02
RMM:   2    -0.331905882508E+03   -0.29875E-03   -0.41643E-03   784   0.205E-01    0.502E-02
RMM:   3    -0.331905848908E+03    0.33600E-04   -0.27252E-04   816   0.503E-02    0.240E-02
RMM:   4    -0.331905844284E+03    0.46236E-05   -0.51174E-05   792   0.201E-02    0.706E-03
RMM:   5    -0.331905843446E+03    0.83850E-06   -0.58828E-06   671   0.830E-03
  49 F= -.33190584E+03 E0= -.33190033E+03  d E =-.156380E-02
       N       E                     dE             d eps       ncg     rms          rms(c)
DAV:   1    -0.331906031918E+03   -0.18763E-03   -0.32874E-01   784   0.124E+00    0.428E-02
RMM:   2    -0.331906129049E+03   -0.97130E-04   -0.13519E-03   784   0.116E-01    0.284E-02
RMM:   3    -0.331906117123E+03    0.11925E-04   -0.98626E-05   816   0.298E-02    0.118E-02
RMM:   4    -0.331906116343E+03    0.78048E-06   -0.11586E-05   787   0.103E-02    0.413E-03
RMM:   5    -0.331906116653E+03   -0.30989E-06   -0.16217E-06   473   0.432E-03
  50 F= -.33190612E+03 E0= -.33190083E+03  d E =-.183701E-02
       N       E                     dE             d eps       ncg     rms          rms(c)
DAV:   1    -0.331907502695E+03   -0.13864E-02   -0.96990E-01   784   0.213E+00    0.810E-02
RMM:   2    -0.331907766190E+03   -0.26350E-03   -0.41691E-03   784   0.205E-01    0.527E-02
RMM:   3    -0.331907716280E+03    0.49910E-04   -0.26542E-04   804   0.503E-02    0.244E-02
RMM:   4    -0.331907706351E+03    0.99297E-05   -0.56299E-05   788   0.210E-02    0.657E-03
RMM:   5    -0.331907706603E+03   -0.25224E-06   -0.43939E-06   594   0.747E-03
  51 F= -.33190771E+03 E0= -.33190258E+03  d E =-.158995E-02
       N       E                     dE             d eps       ncg     rms          rms(c)
DAV:   1    -0.331905984123E+03    0.17222E-02   -0.67730E+00   784   0.563E+00    0.228E-01
RMM:   2    -0.331908425067E+03   -0.24409E-02   -0.35879E-02   784   0.609E-01    0.150E-01
RMM:   3    -0.331908128214E+03    0.29685E-03   -0.18202E-03   817   0.132E-01    0.863E-02
RMM:   4    -0.331907998372E+03    0.12984E-03   -0.73517E-04   784   0.729E-02    0.195E-02
RMM:   5    -0.331907992384E+03    0.59877E-05   -0.41958E-05   815   0.230E-02    0.107E-02
RMM:   6    -0.331908002889E+03   -0.10505E-04   -0.16005E-05   767   0.957E-03    0.385E-03
RMM:   7    -0.331908010932E+03   -0.80429E-05   -0.24743E-06   506   0.539E-03    0.185E-03
RMM:   8    -0.331908021312E+03   -0.10380E-04   -0.10364E-06   475   0.314E-03    0.926E-04
RMM:   9    -0.331908028892E+03   -0.75802E-05   -0.54792E-07   470   0.200E-03    0.710E-04
RMM:  10    -0.331908035564E+03   -0.66711E-05   -0.62937E-07   377   0.170E-03    0.539E-04
RMM:  11    -0.331908037700E+03   -0.21365E-05   -0.20534E-07   340   0.121E-03    0.267E-04
RMM:  12    -0.331908039072E+03   -0.13723E-05   -0.11674E-07   332   0.103E-03    0.211E-04
RMM:  13    -0.331908039631E+03   -0.55808E-06   -0.41411E-08   238   0.798E-04
  52 F= -.33190804E+03 E0= -.33190332E+03  d E =-.192298E-02
       N       E                     dE             d eps       ncg     rms          rms(c)
DAV:   1    -0.331908250107E+03   -0.21103E-03   -0.15666E+00   784   0.270E+00    0.103E-01
RMM:   2    -0.331908716209E+03   -0.46610E-03   -0.70472E-03   784   0.267E-01    0.672E-02
RMM:   3    -0.331908642694E+03    0.73515E-04   -0.42308E-04   804   0.642E-02    0.323E-02
RMM:   4    -0.331908627034E+03    0.15661E-04   -0.10311E-04   785   0.280E-02    0.827E-03
RMM:   5    -0.331908625618E+03    0.14155E-05   -0.73216E-06   717   0.944E-03    0.420E-03
RMM:   6    -0.331908626643E+03   -0.10244E-05   -0.20933E-06   481   0.414E-03    0.134E-03
RMM:   7    -0.331908628168E+03   -0.15255E-05   -0.39543E-07   468   0.234E-03    0.688E-04
RMM:   8    -0.331908629664E+03   -0.14963E-05   -0.20983E-07   450   0.149E-03    0.411E-04
RMM:   9    -0.331908631334E+03   -0.16696E-05   -0.14162E-07   353   0.113E-03    0.296E-04
RMM:  10    -0.331908632420E+03   -0.10863E-05   -0.83227E-08   304   0.934E-04    0.178E-04
RMM:  11    -0.331908632993E+03   -0.57247E-06   -0.20200E-08   200   0.739E-04
  53 F= -.33190863E+03 E0= -.33190372E+03  d E =-.251634E-02
       N       E                     dE             d eps       ncg     rms          rms(c)
DAV:   1    -0.331909862928E+03   -0.12305E-02   -0.13064E+00   784   0.242E+00    0.825E-02
RMM:   2    -0.331910257190E+03   -0.39426E-03   -0.54272E-03   784   0.230E-01    0.560E-02
RMM:   3    -0.331910218699E+03    0.38491E-04   -0.32531E-04   810   0.559E-02    0.279E-02
RMM:   4    -0.331910211931E+03    0.67678E-05   -0.74449E-05   789   0.235E-02    0.717E-03
RMM:   5    -0.331910210742E+03    0.11890E-05   -0.72101E-06   700   0.919E-03    0.380E-03
RMM:   6    -0.331910211238E+03   -0.49602E-06   -0.14134E-06   472   0.377E-03
  54 F= -.33191021E+03 E0= -.33190554E+03  d E =-.157825E-02
       N       E                     dE             d eps       ncg     rms          rms(c)
DAV:   1    -0.331910308330E+03   -0.97588E-04   -0.20766E+00   784   0.305E+00    0.106E-01
RMM:   2    -0.331910966561E+03   -0.65823E-03   -0.89691E-03   784   0.297E-01    0.719E-02
RMM:   3    -0.331910907910E+03    0.58651E-04   -0.51126E-04   816   0.698E-02    0.386E-02
RMM:   4    -0.331910893762E+03    0.14148E-04   -0.14487E-04   786   0.323E-02    0.931E-03
RMM:   5    -0.331910891980E+03    0.17821E-05   -0.11807E-05   754   0.115E-02    0.509E-03
RMM:   6    -0.331910893706E+03   -0.17260E-05   -0.26483E-06   507   0.463E-03    0.161E-03
RMM:   7    -0.331910895228E+03   -0.15222E-05   -0.54255E-07   471   0.286E-03    0.773E-04
RMM:   8    -0.331910897462E+03   -0.22337E-05   -0.34496E-07   466   0.176E-03    0.461E-04
RMM:   9    -0.331910898067E+03   -0.60559E-06   -0.73391E-08   321   0.105E-03
  55 F= -.33191090E+03 E0= -.33190652E+03  d E =-.226507E-02
       N       E                     dE             d eps       ncg     rms          rms(c)
DAV:   1    -0.331912059499E+03   -0.11620E-02   -0.10983E+00   784   0.221E+00    0.710E-02
RMM:   2    -0.331912394850E+03   -0.33535E-03   -0.43990E-03   784   0.205E-01    0.477E-02
RMM:   3    -0.331912376624E+03    0.18227E-04   -0.25727E-04   805   0.502E-02    0.233E-02
RMM:   4    -0.331912376746E+03   -0.12210E-06   -0.51603E-05   790   0.197E-02    0.568E-03
RMM:   5    -0.331912375946E+03    0.79990E-06   -0.48191E-06   607   0.790E-03
  56 F= -.33191238E+03 E0= -.33190805E+03  d E =-.147788E-02
       N       E                     dE             d eps       ncg     rms          rms(c)
DAV:   1    -0.331912775059E+03   -0.39831E-03   -0.17950E+00   784   0.283E+00    0.925E-02
RMM:   2    -0.331913349841E+03   -0.57478E-03   -0.74837E-03   784   0.269E-01    0.622E-02
RMM:   3    -0.331913320582E+03    0.29260E-04   -0.42153E-04   813   0.639E-02    0.326E-02
RMM:   4    -0.331913319050E+03    0.15312E-05   -0.10061E-04   787   0.271E-02    0.750E-03
RMM:   5    -0.331913317289E+03    0.17613E-05   -0.85550E-06   718   0.101E-02    0.422E-03
RMM:   6    -0.331913317498E+03   -0.20879E-06   -0.16713E-06   475   0.388E-03
  57 F= -.33191332E+03 E0= -.33190905E+03  d E =-.241943E-02
       N       E                     dE             d eps       ncg     rms          rms(c)
DAV:   1    -0.331909656515E+03    0.36608E-02   -0.72135E+00   784   0.569E+00    0.202E-01
RMM:   2    -0.331912565273E+03   -0.29088E-02   -0.36691E-02   784   0.599E-01    0.136E-01
RMM:   3    -0.331912444243E+03    0.12103E-03   -0.16841E-03   824   0.126E-01    0.811E-02
RMM:   4    -0.331912412212E+03    0.32030E-04   -0.62371E-04   784   0.690E-02    0.168E-02
RMM:   5    -0.331912401577E+03    0.10635E-04   -0.45757E-05   810   0.232E-02    0.959E-03
RMM:   6    -0.331912402400E+03   -0.82296E-06   -0.10310E-05   722   0.802E-03    0.300E-03
RMM:   7    -0.331912402515E+03   -0.11439E-06   -0.13927E-06   494   0.445E-03
  58 F= -.33191240E+03 E0= -.33190823E+03  d E =-.150445E-02
       N       E                     dE             d eps       ncg     rms          rms(c)
DAV:   1    -0.331912073952E+03    0.32845E-03   -0.39229E+00   784   0.418E+00    0.142E-01
RMM:   2    -0.331913501825E+03   -0.14279E-02   -0.18175E-02   784   0.418E-01    0.952E-02
RMM:   3    -0.331913442130E+03    0.59695E-04   -0.91827E-04   821   0.937E-02    0.542E-02
RMM:   4    -0.331913433144E+03    0.89862E-05   -0.27453E-04   785   0.446E-02    0.113E-02
RMM:   5    -0.331913429157E+03    0.39869E-05   -0.17741E-05   789   0.148E-02    0.650E-03
RMM:   6    -0.331913429846E+03   -0.68870E-06   -0.48648E-06   645   0.576E-03
  59 F= -.33191343E+03 E0= -.33190919E+03  d E =-.253178E-02
       N       E                     dE             d eps       ncg     rms          rms(c)
DAV:   1    -0.331914777811E+03   -0.13487E-02   -0.18051E+00   784   0.284E+00    0.996E-02
RMM:   2    -0.331915326743E+03   -0.54893E-03   -0.76401E-03   784   0.271E-01    0.663E-02
RMM:   3    -0.331915276515E+03    0.50228E-04   -0.45479E-04   799   0.671E-02    0.317E-02
RMM:   4    -0.331915273155E+03    0.33605E-05   -0.10693E-04   788   0.281E-02    0.794E-03
RMM:   5    -0.331915271346E+03    0.18085E-05   -0.11566E-05   742   0.115E-02    0.438E-03
RMM:   6    -0.331915271770E+03   -0.42345E-06   -0.16131E-06   477   0.416E-03
  60 F= -.33191527E+03 E0= -.33191051E+03  d E =-.184192E-02
       N       E                     dE             d eps       ncg     rms          rms(c)
DAV:   1    -0.331914627341E+03    0.64401E-03   -0.56108E+00   784   0.502E+00    0.186E-01
RMM:   2    -0.331916679980E+03   -0.20526E-02   -0.27493E-02   784   0.517E-01    0.124E-01
RMM:   3    -0.331916532567E+03    0.14741E-03   -0.13839E-03   814   0.115E-01    0.699E-02
RMM:   4    -0.331916496026E+03    0.36541E-04   -0.50529E-04   784   0.613E-02    0.155E-02
RMM:   5    -0.331916486555E+03    0.94706E-05   -0.40191E-05   810   0.214E-02    0.843E-03
RMM:   6    -0.331916487583E+03   -0.10278E-05   -0.85247E-06   703   0.743E-03    0.285E-03
RMM:   7    -0.331916488230E+03   -0.64711E-06   -0.12910E-06   491   0.420E-03
  61 F= -.33191649E+03 E0= -.33191078E+03  d E =-.305838E-02
       N       E                     dE             d eps       ncg     rms          rms(c)
DAV:   1    -0.331917459713E+03   -0.97213E-03   -0.22302E+00   784   0.319E+00    0.110E-01
RMM:   2    -0.331918180277E+03   -0.72056E-03   -0.98310E-03   784   0.309E-01    0.741E-02
RMM:   3    -0.331918121612E+03    0.58665E-04   -0.55862E-04   798   0.743E-02    0.375E-02
RMM:   4    -0.331918114326E+03    0.72864E-05   -0.14992E-04   786   0.326E-02    0.877E-03
RMM:   5    -0.331918112012E+03    0.23144E-05   -0.12865E-05   745   0.120E-02    0.501E-03
RMM:   6    -0.331918113043E+03   -0.10315E-05   -0.24852E-06   520   0.457E-03    0.141E-03
RMM:   7    -0.331918114052E+03   -0.10089E-05   -0.43787E-07   469   0.258E-03    0.705E-04
RMM:   8    -0.331918115675E+03   -0.16235E-05   -0.34271E-07   465   0.172E-03    0.526E-04
RMM:   9    -0.331918116769E+03   -0.10937E-05   -0.98530E-08   337   0.109E-03    0.321E-04
RMM:  10    -0.331918118375E+03   -0.16056E-05   -0.15619E-07   353   0.109E-03    0.277E-04
RMM:  11    -0.331918118903E+03   -0.52848E-06   -0.20924E-08   202   0.744E-04
  62 F= -.33191812E+03 E0= -.33191196E+03  d E =-.163067E-02
       N       E                     dE             d eps       ncg     rms          rms(c)
DAV:   1    -0.331917974911E+03    0.14346E-03   -0.30762E+00   784   0.378E+00    0.129E-01
RMM:   2    -0.331918967493E+03   -0.99258E-03   -0.13528E-02   784   0.364E-01    0.871E-02
RMM:   3    -0.331918886912E+03    0.80580E-04   -0.75650E-04   799   0.868E-02    0.440E-02
RMM:   4    -0.331918877117E+03    0.97953E-05   -0.20553E-04   786   0.382E-02    0.102E-02
RMM:   5    -0.331918873411E+03    0.37064E-05   -0.17890E-05   786   0.143E-02    0.581E-03
RMM:   6    -0.331918873858E+03   -0.44785E-06   -0.32723E-06   551   0.507E-03
  63 F= -.33191887E+03 E0= -.33191218E+03  d E =-.238563E-02
       N       E                     dE             d eps       ncg     rms          rms(c)
DAV:   1    -0.331920196815E+03   -0.13234E-02   -0.77763E-01   784   0.206E+00    0.737E-02
RMM:   2    -0.331920464629E+03   -0.26781E-03   -0.38079E-03   784   0.198E-01    0.486E-02
RMM:   3    -0.331920441325E+03    0.23304E-04   -0.23385E-04   805   0.475E-02    0.223E-02
RMM:   4    -0.331920441268E+03    0.56676E-07   -0.41968E-05   793   0.180E-02    0.561E-03
RMM:   5    -0.331920440911E+03    0.35686E-06   -0.38102E-06   564   0.637E-03
  64 F= -.33192044E+03 E0= -.33191410E+03  d E =-.156705E-02
       N       E                     dE             d eps       ncg     rms          rms(c)
DAV:   1    -0.331920909666E+03   -0.46840E-03   -0.92613E-01   784   0.224E+00    0.806E-02
RMM:   2    -0.331921233683E+03   -0.32402E-03   -0.45845E-03   784   0.217E-01    0.533E-02
RMM:   3    -0.331921206098E+03    0.27585E-04   -0.28456E-04   809   0.524E-02    0.249E-02
RMM:   4    -0.331921205379E+03    0.71889E-06   -0.50891E-05   792   0.199E-02    0.624E-03
RMM:   5    -0.331921204615E+03    0.76384E-06   -0.46140E-06   616   0.727E-03
  65 F= -.33192120E+03 E0= -.33191525E+03  d E =-.233076E-02
       N       E                     dE             d eps       ncg     rms          rms(c)
DAV:   1    -0.331922122924E+03   -0.91754E-03   -0.96754E-01   784   0.241E+00    0.101E-01
RMM:   2    -0.331922457496E+03   -0.33457E-03   -0.55687E-03   784   0.244E-01    0.662E-02
RMM:   3    -0.331922390565E+03    0.66931E-04   -0.46516E-04   811   0.660E-02    0.249E-02
RMM:   4    -0.331922388480E+03    0.20841E-05   -0.54628E-05   797   0.216E-02    0.841E-03
RMM:   5    -0.331922387133E+03    0.13471E-05   -0.10148E-05   783   0.908E-03    0.334E-03
RMM:   6    -0.331922387305E+03   -0.17134E-06   -0.71283E-07   471   0.350E-03
  66 F= -.33192239E+03 E0= -.33191715E+03  d E =-.118269E-02
       N       E                     dE             d eps       ncg     rms          rms(c)
DAV:   1    -0.331922404706E+03   -0.17572E-04   -0.24729E-02   896   0.383E-01    0.159E-02
RMM:   2    -0.331922413427E+03   -0.87219E-05   -0.13877E-04   784   0.378E-02    0.104E-02
RMM:   3    -0.331922411865E+03    0.15621E-05   -0.12490E-05   786   0.107E-02    0.320E-03
RMM:   4    -0.331922412007E+03   -0.14129E-06   -0.95462E-07   479   0.309E-03
  67 F= -.33192241E+03 E0= -.33191728E+03  d E =-.120739E-02
       N       E                     dE             d eps       ncg     rms          rms(c)
DAV:   1    -0.331922982862E+03   -0.57100E-03   -0.34316E-01   784   0.146E+00    0.613E-02
RMM:   2    -0.331923086441E+03   -0.10358E-03   -0.19784E-03   784   0.144E-01    0.394E-02
RMM:   3    -0.331923061666E+03    0.24775E-04   -0.16030E-04   804   0.387E-02    0.146E-02
RMM:   4    -0.331923059625E+03    0.20415E-05   -0.20099E-05   792   0.129E-02    0.409E-03
RMM:   5    -0.331923059683E+03   -0.58768E-07   -0.16237E-06   483   0.439E-03
  68 F= -.33192306E+03 E0= -.33191813E+03  d E =-.647677E-03
       N       E                     dE             d eps       ncg     rms          rms(c)
DAV:   1    -0.331923149173E+03   -0.89549E-04   -0.17909E-01   784   0.105E+00    0.443E-02
RMM:   2    -0.331923202637E+03   -0.53463E-04   -0.10369E-03   784   0.104E-01    0.284E-02
RMM:   3    -0.331923189082E+03    0.13555E-04   -0.85831E-05   802   0.282E-02    0.101E-02
RMM:   4    -0.331923188383E+03    0.69913E-06   -0.10083E-05   790   0.891E-03    0.299E-03
RMM:   5    -0.331923188816E+03   -0.43331E-06   -0.82776E-07   470   0.311E-03
  69 F= -.33192319E+03 E0= -.33191840E+03  d E =-.776809E-03
       N       E                     dE             d eps       ncg     rms          rms(c)
DAV:   1    -0.331923694157E+03   -0.50577E-03   -0.38237E-01   784   0.160E+00    0.628E-02
RMM:   2    -0.331923842322E+03   -0.14816E-03   -0.23988E-03   784   0.159E-01    0.428E-02
RMM:   3    -0.331923813029E+03    0.29293E-04   -0.22665E-04   800   0.453E-02    0.124E-02
RMM:   4    -0.331923812868E+03    0.16017E-06   -0.19733E-05   825   0.128E-02    0.501E-03
RMM:   5    -0.331923813245E+03   -0.37606E-06   -0.41580E-06   613   0.564E-03
  70 F= -.33192381E+03 E0= -.33191898E+03  d E =-.624429E-03
       N       E                     dE             d eps       ncg     rms          rms(c)
DAV:   1    -0.331923858113E+03   -0.45244E-04   -0.11760E-01   812   0.886E-01    0.346E-02
RMM:   2    -0.331923903683E+03   -0.45571E-04   -0.73174E-04   784   0.874E-02    0.236E-02
RMM:   3    -0.331923894919E+03    0.87641E-05   -0.72375E-05   799   0.253E-02    0.621E-03
RMM:   4    -0.331923895166E+03   -0.24673E-06   -0.48618E-06   591   0.672E-03
  71 F= -.33192390E+03 E0= -.33191904E+03  d E =-.706350E-03
       N       E                     dE             d eps       ncg     rms          rms(c)
DAV:   1    -0.331924310924E+03   -0.41600E-03   -0.38924E-01   784   0.168E+00    0.716E-02
RMM:   2    -0.331924466339E+03   -0.15542E-03   -0.26766E-03   784   0.171E-01    0.463E-02
RMM:   3    -0.331924442552E+03    0.23787E-04   -0.22056E-04   807   0.452E-02    0.174E-02
RMM:   4    -0.331924442940E+03   -0.38799E-06   -0.26429E-05   811   0.144E-02    0.521E-03
RMM:   5    -0.331924443183E+03   -0.24320E-06   -0.24997E-06   509   0.518E-03
  72 F= -.33192444E+03 E0= -.33191937E+03  d E =-.548017E-03
       N       E                     dE             d eps       ncg     rms          rms(c)
DAV:   1    -0.331924454416E+03   -0.11476E-04   -0.10009E-02   840   0.270E-01    0.116E-02
RMM:   2    -0.331924458799E+03   -0.43832E-05   -0.70310E-05   784   0.275E-02    0.749E-03
RMM:   3    -0.331924458566E+03    0.23362E-06   -0.58518E-06   645   0.746E-03
  73 F= -.33192446E+03 E0= -.33191935E+03  d E =-.563400E-03
       N       E                     dE             d eps       ncg     rms          rms(c)
DAV:   1    -0.331924704772E+03   -0.24597E-03   -0.15938E-01   784   0.113E+00    0.510E-02
RMM:   2    -0.331924776181E+03   -0.71409E-04   -0.12794E-03   784   0.118E-01    0.338E-02
RMM:   3    -0.331924760560E+03    0.15621E-04   -0.13277E-04   804   0.348E-02    0.897E-03
RMM:   4    -0.331924760983E+03   -0.42322E-06   -0.94671E-06   740   0.904E-03
  74 F= -.33192476E+03 E0= -.33191941E+03  d E =-.302417E-03
       N       E                     dE             d eps       ncg     rms          rms(c)
DAV:   1    -0.331924765245E+03   -0.46846E-05   -0.28335E-03   882   0.151E-01    0.729E-03
RMM:   2    -0.331924766867E+03   -0.16225E-05   -0.25981E-05   784   0.169E-02    0.486E-03
RMM:   3    -0.331924766676E+03    0.19131E-06   -0.23991E-06   496   0.508E-03
  75 F= -.33192477E+03 E0= -.33191938E+03  d E =-.308110E-03
       N       E                     dE             d eps       ncg     rms          rms(c)
DAV:   1    -0.331924962917E+03   -0.19605E-03   -0.10358E-01   784   0.937E-01    0.430E-02
RMM:   2    -0.331925010886E+03   -0.47968E-04   -0.91936E-04   784   0.101E-01    0.286E-02
RMM:   3    -0.331924996455E+03    0.14431E-04   -0.86499E-05   805   0.275E-02    0.996E-03
RMM:   4    -0.331924995545E+03    0.90981E-06   -0.91934E-06   780   0.854E-03
  76 F= -.33192500E+03 E0= -.33191953E+03  d E =-.228869E-03
       N       E                     dE             d eps       ncg     rms          rms(c)
DAV:   1    -0.331925001373E+03   -0.49179E-05   -0.43405E-03   854   0.192E-01    0.913E-03
RMM:   2    -0.331925003927E+03   -0.25544E-05   -0.42147E-05   784   0.216E-02    0.612E-03
RMM:   3    -0.331925003566E+03    0.36131E-06   -0.35160E-06   540   0.592E-03
  77 F= -.33192500E+03 E0= -.33191952E+03  d E =-.236890E-03
       N       E                     dE             d eps       ncg     rms          rms(c)
DAV:   1    -0.331925125152E+03   -0.12122E-03   -0.81747E-02   784   0.845E-01    0.403E-02
RMM:   2    -0.331925162248E+03   -0.37096E-04   -0.77310E-04   784   0.923E-02    0.269E-02
RMM:   3    -0.331925148343E+03    0.13905E-04   -0.89182E-05   804   0.274E-02    0.764E-03
RMM:   4    -0.331925147999E+03    0.34428E-06   -0.54798E-06   620   0.693E-03
  78 F= -.33192515E+03 E0= -.33191977E+03  d E =-.144433E-03
       N       E                     dE             d eps       ncg     rms          rms(c)
DAV:   1    -0.331925148539E+03   -0.19622E-06   -0.15513E-04   840   0.369E-02    0.193E-03
RMM:   2    -0.331925148969E+03   -0.43023E-06   -0.10522E-06   469   0.369E-03
  79 F= -.33192515E+03 E0= -.33191977E+03  d E =-.145403E-03
       N       E                     dE             d eps       ncg     rms          rms(c)
DAV:   1    -0.331925292630E+03   -0.14409E-03   -0.78048E-02   784   0.815E-01    0.375E-02
RMM:   2    -0.331925326932E+03   -0.34302E-04   -0.66963E-04   784   0.857E-02    0.247E-02
RMM:   3    -0.331925318791E+03    0.81408E-05   -0.72913E-05   792   0.255E-02    0.604E-03
RMM:   4    -0.331925319159E+03   -0.36787E-06   -0.46806E-06   571   0.630E-03
  80 F= -.33192532E+03 E0= -.33192013E+03  d E =-.170189E-03
       N       E                     dE             d eps       ncg     rms          rms(c)
DAV:   1    -0.331925329843E+03   -0.11052E-04   -0.15160E-02   784   0.359E-01    0.168E-02
RMM:   2    -0.331925337312E+03   -0.74691E-05   -0.13511E-04   784   0.384E-02    0.111E-02
RMM:   3    -0.331925336146E+03    0.11662E-05   -0.14738E-05   779   0.115E-02    0.283E-03
RMM:   4    -0.331925336332E+03   -0.18569E-06   -0.98816E-07   480   0.300E-03
  81 F= -.33192534E+03 E0= -.33192024E+03  d E =-.187362E-03
       N       E                     dE             d eps       ncg     rms          rms(c)
DAV:   1    -0.331925477340E+03   -0.14119E-03   -0.65428E-02   784   0.736E-01    0.317E-02
RMM:   2    -0.331925508605E+03   -0.31265E-04   -0.54302E-04   784   0.766E-02    0.213E-02
RMM:   3    -0.331925503656E+03    0.49490E-05   -0.57210E-05   786   0.227E-02    0.511E-03
RMM:   4    -0.331925503942E+03   -0.28550E-06   -0.36769E-06   545   0.560E-03
  82 F= -.33192550E+03 E0= -.33192047E+03  d E =-.167610E-03
       N       E                     dE             d eps       ncg     rms          rms(c)
DAV:   1    -0.331925528498E+03   -0.24842E-04   -0.21135E-02   784   0.419E-01    0.182E-02
RMM:   2    -0.331925538896E+03   -0.10398E-04   -0.17967E-04   784   0.440E-02    0.123E-02
RMM:   3    -0.331925537313E+03    0.15832E-05   -0.19283E-05   780   0.131E-02    0.302E-03
RMM:   4    -0.331925537366E+03   -0.53042E-07   -0.12090E-06   487   0.329E-03
  83 F= -.33192554E+03 E0= -.33192055E+03  d E =-.201034E-03
       N       E                     dE             d eps       ncg     rms          rms(c)
DAV:   1    -0.331925704853E+03   -0.16754E-03   -0.59606E-02   784   0.702E-01    0.305E-02
RMM:   2    -0.331925732229E+03   -0.27376E-04   -0.50337E-04   784   0.739E-02    0.207E-02
RMM:   3    -0.331925725511E+03    0.67180E-05   -0.53951E-05   792   0.217E-02    0.545E-03
RMM:   4    -0.331925725332E+03    0.17877E-06   -0.34576E-06   537   0.549E-03
  84 F= -.33192573E+03 E0= -.33192068E+03  d E =-.187967E-03
       N       E                     dE             d eps       ncg     rms          rms(c)
DAV:   1    -0.331925751882E+03   -0.26371E-04   -0.99455E-02   784   0.906E-01    0.396E-02
RMM:   2    -0.331925797934E+03   -0.46052E-04   -0.84674E-04   784   0.960E-02    0.268E-02
RMM:   3    -0.331925786755E+03    0.11179E-04   -0.91749E-05   797   0.282E-02    0.725E-03
RMM:   4    -0.331925786550E+03    0.20534E-06   -0.60565E-06   620   0.700E-03
  85 F= -.33192579E+03 E0= -.33192067E+03  d E =-.249184E-03
       N       E                     dE             d eps       ncg     rms          rms(c)
DAV:   1    -0.331925878000E+03   -0.91245E-04   -0.55923E-02   812   0.661E-01    0.282E-02
RMM:   2    -0.331925902568E+03   -0.24568E-04   -0.43588E-04   784   0.682E-02    0.191E-02
RMM:   3    -0.331925897822E+03    0.47462E-05   -0.45621E-05   786   0.203E-02    0.444E-03
RMM:   4    -0.331925898026E+03   -0.20395E-06   -0.28418E-06   525   0.495E-03
  86 F= -.33192590E+03 E0= -.33192069E+03  d E =-.111476E-03
       N       E                     dE             d eps       ncg     rms          rms(c)
DAV:   1    -0.331925920202E+03   -0.22379E-04   -0.64144E-02   784   0.708E-01    0.302E-02
RMM:   2    -0.331925948102E+03   -0.27900E-04   -0.49950E-04   784   0.730E-02    0.203E-02
RMM:   3    -0.331925942607E+03    0.54947E-05   -0.52667E-05   787   0.218E-02    0.484E-03
RMM:   4    -0.331925942752E+03   -0.14468E-06   -0.32689E-06   529   0.527E-03
  87 F= -.33192594E+03 E0= -.33192063E+03  d E =-.156202E-03
       N       E                     dE             d eps       ncg     rms          rms(c)
DAV:   1    -0.331926060111E+03   -0.11750E-03   -0.36516E-02   812   0.540E-01    0.227E-02
RMM:   2    -0.331926079031E+03   -0.18920E-04   -0.29975E-04   784   0.572E-02    0.153E-02
RMM:   3    -0.331926077036E+03    0.19947E-05   -0.29553E-05   797   0.162E-02    0.474E-03
RMM:   4    -0.331926077293E+03   -0.25652E-06   -0.19790E-06   493   0.424E-03
  88 F= -.33192608E+03 E0= -.33192075E+03  d E =-.134541E-03
       N       E                     dE             d eps       ncg     rms          rms(c)
DAV:   1    -0.331926101552E+03   -0.24516E-04   -0.17054E-02   812   0.369E-01    0.156E-02
RMM:   2    -0.331926110563E+03   -0.90112E-05   -0.14158E-04   784   0.393E-02    0.105E-02
RMM:   3    -0.331926109648E+03    0.91564E-06   -0.13912E-05   784   0.111E-02    0.332E-03
RMM:   4    -0.331926109756E+03   -0.10868E-06   -0.11126E-06   483   0.311E-03
  89 F= -.33192611E+03 E0= -.33192076E+03  d E =-.167004E-03
       N       E                     dE             d eps       ncg     rms          rms(c)
DAV:   1    -0.331926220219E+03   -0.11057E-03   -0.35551E-02   784   0.526E-01    0.222E-02
RMM:   2    -0.331926236931E+03   -0.16712E-04   -0.28047E-04   784   0.551E-02    0.149E-02
RMM:   3    -0.331926233778E+03    0.31533E-05   -0.27301E-05   796   0.155E-02    0.467E-03
RMM:   4    -0.331926233724E+03    0.53660E-07   -0.19563E-06   489   0.424E-03
  90 F= -.33192623E+03 E0= -.33192091E+03  d E =-.123967E-03
       N       E                     dE             d eps       ncg     rms          rms(c)
DAV:   1    -0.331926256021E+03   -0.22244E-04   -0.24358E-02   812   0.435E-01    0.185E-02
RMM:   2    -0.331926267563E+03   -0.11542E-04   -0.19486E-04   784   0.459E-02    0.124E-02
RMM:   3    -0.331926265322E+03    0.22407E-05   -0.18942E-05   789   0.129E-02    0.396E-03
RMM:   4    -0.331926265318E+03    0.38108E-08   -0.14876E-06   484   0.365E-03
  91 F= -.33192627E+03 E0= -.33192096E+03  d E =-.155562E-03
       N       E                     dE             d eps       ncg     rms          rms(c)
DAV:   1    -0.331926359053E+03   -0.93731E-04   -0.42656E-02   812   0.552E-01    0.230E-02
RMM:   2    -0.331926375966E+03   -0.16913E-04   -0.30234E-04   784   0.563E-02    0.156E-02
RMM:   3    -0.331926371793E+03    0.41730E-05   -0.31735E-05   795   0.167E-02    0.400E-03
RMM:   4    -0.331926371796E+03   -0.28413E-08   -0.17622E-06   489   0.414E-03
  92 F= -.33192637E+03 E0= -.33192108E+03  d E =-.106478E-03
       N       E                     dE             d eps       ncg     rms          rms(c)
DAV:   1    -0.331926397240E+03   -0.25447E-04   -0.31618E-02   812   0.476E-01    0.199E-02
RMM:   2    -0.331926409866E+03   -0.12626E-04   -0.22643E-04   784   0.487E-02    0.135E-02
RMM:   3    -0.331926406872E+03    0.29940E-05   -0.24122E-05   795   0.145E-02    0.351E-03
RMM:   4    -0.331926406946E+03   -0.74246E-07   -0.13307E-06   481   0.357E-03
  93 F= -.33192641E+03 E0= -.33192113E+03  d E =-.141627E-03
       N       E                     dE             d eps       ncg     rms          rms(c)
DAV:   1    -0.331926522006E+03   -0.11513E-03   -0.48748E-02   784   0.579E-01    0.227E-02
RMM:   2    -0.331926542120E+03   -0.20114E-04   -0.31993E-04   784   0.579E-02    0.153E-02
RMM:   3    -0.331926539532E+03    0.25880E-05   -0.29343E-05   789   0.164E-02    0.430E-03
RMM:   4    -0.331926539789E+03   -0.25620E-06   -0.20988E-06   500   0.434E-03
  94 F= -.33192654E+03 E0= -.33192129E+03  d E =-.132843E-03
       N       E                     dE             d eps       ncg     rms          rms(c)
DAV:   1    -0.331926574893E+03   -0.35360E-04   -0.20256E-02   812   0.373E-01    0.148E-02
RMM:   2    -0.331926583648E+03   -0.87554E-05   -0.13495E-04   784   0.376E-02    0.996E-03
RMM:   3    -0.331926582797E+03    0.85111E-06   -0.12385E-05   782   0.106E-02    0.285E-03
RMM:   4    -0.331926582983E+03   -0.18559E-06   -0.91453E-07   477   0.291E-03
  95 F= -.33192658E+03 E0= -.33192135E+03  d E =-.176037E-03
       N       E                     dE             d eps       ncg     rms          rms(c)
DAV:   1    -0.331926554803E+03    0.27994E-04   -0.80965E-02   784   0.746E-01    0.293E-02
RMM:   2    -0.331926588368E+03   -0.33566E-04   -0.53272E-04   784   0.747E-02    0.197E-02
RMM:   3    -0.331926583946E+03    0.44228E-05   -0.48936E-05   794   0.211E-02    0.564E-03
RMM:   4    -0.331926584149E+03   -0.20324E-06   -0.35313E-06   548   0.557E-03
  96 F= -.33192658E+03 E0= -.33192138E+03  d E =-.177203E-03
       N       E                     dE             d eps       ncg     rms          rms(c)
DAV:   1    -0.331926589117E+03   -0.51709E-05   -0.24265E-02   784   0.408E-01    0.158E-02
RMM:   2    -0.331926598498E+03   -0.93819E-05   -0.15463E-04   784   0.402E-02    0.106E-02
RMM:   3    -0.331926597084E+03    0.14147E-05   -0.14118E-05   781   0.114E-02    0.287E-03
RMM:   4    -0.331926597232E+03   -0.14836E-06   -0.93533E-07   477   0.316E-03
  97 F= -.33192660E+03 E0= -.33192138E+03  d E =-.190286E-03
       N       E                     dE             d eps       ncg     rms          rms(c)
DAV:   1    -0.331926705186E+03   -0.10810E-03   -0.70153E-02   784   0.691E-01    0.262E-02
RMM:   2    -0.331926734343E+03   -0.29157E-04   -0.44657E-04   784   0.683E-02    0.176E-02
RMM:   3    -0.331926731136E+03    0.32065E-05   -0.39348E-05   798   0.190E-02    0.526E-03
RMM:   4    -0.331926731327E+03   -0.19025E-06   -0.27596E-06   513   0.513E-03
  98 F= -.33192673E+03 E0= -.33192154E+03  d E =-.134095E-03
       N       E                     dE             d eps       ncg     rms          rms(c)
DAV:   1    -0.331926746324E+03   -0.15188E-04   -0.30455E-02   784   0.456E-01    0.175E-02
RMM:   2    -0.331926759802E+03   -0.13478E-04   -0.19915E-04   784   0.456E-02    0.118E-02
RMM:   3    -0.331926758540E+03    0.12621E-05   -0.17396E-05   791   0.126E-02    0.358E-03
RMM:   4    -0.331926758627E+03   -0.86518E-07   -0.13652E-06   486   0.348E-03
  99 F= -.33192676E+03 E0= -.33192158E+03  d E =-.161395E-03
       N       E                     dE             d eps       ncg     rms          rms(c)
DAV:   1    -0.331926854473E+03   -0.95933E-04   -0.66307E-02   784   0.667E-01    0.270E-02
RMM:   2    -0.331926878738E+03   -0.24265E-04   -0.42828E-04   784   0.667E-02    0.181E-02
RMM:   3    -0.331926872629E+03    0.61094E-05   -0.39640E-05   793   0.188E-02    0.533E-03
RMM:   4    -0.331926872273E+03    0.35561E-06   -0.30570E-06   532   0.530E-03
 100 F= -.33192687E+03 E0= -.33192173E+03  d E =-.113647E-03
       N       E                     dE             d eps       ncg     rms          rms(c)
DAV:   1    -0.331926886329E+03   -0.13700E-04   -0.24886E-02   812   0.409E-01    0.167E-02
RMM:   2    -0.331926895480E+03   -0.91512E-05   -0.16356E-04   784   0.412E-02    0.112E-02
RMM:   3    -0.331926892972E+03    0.25084E-05   -0.15344E-05   790   0.117E-02    0.329E-03
RMM:   4    -0.331926892923E+03    0.49222E-07   -0.11311E-06   479   0.330E-03
 101 F= -.33192689E+03 E0= -.33192177E+03  d E =-.134296E-03
       N       E                     dE             d eps       ncg     rms          rms(c)
DAV:   1    -0.331926968242E+03   -0.75270E-04   -0.82603E-02   784   0.736E-01    0.311E-02
RMM:   2    -0.331926994118E+03   -0.25876E-04   -0.52992E-04   784   0.737E-02    0.209E-02
RMM:   3    -0.331926983309E+03    0.10809E-04   -0.59456E-05   791   0.227E-02    0.493E-03
RMM:   4    -0.331926983077E+03    0.23248E-06   -0.32084E-06   544   0.563E-03
 102 F= -.33192698E+03 E0= -.33192177E+03  d E =-.901543E-04
       N       E                     dE             d eps       ncg     rms          rms(c)
DAV:   1    -0.331926987979E+03   -0.46700E-05   -0.92080E-03   854   0.246E-01    0.107E-02
RMM:   2    -0.331926990896E+03   -0.29164E-05   -0.61663E-05   784   0.252E-02    0.718E-03
RMM:   3    -0.331926989780E+03    0.11155E-05   -0.73276E-06   752   0.791E-03    0.169E-03
RMM:   4    -0.331926990048E+03   -0.26761E-06   -0.41137E-07   461   0.217E-03
 103 F= -.33192699E+03 E0= -.33192175E+03  d E =-.971253E-04
       N       E                     dE             d eps       ncg     rms          rms(c)
DAV:   1    -0.331927041285E+03   -0.51504E-04   -0.64549E-02   784   0.653E-01    0.261E-02
RMM:   2    -0.331927066483E+03   -0.25199E-04   -0.41875E-04   784   0.662E-02    0.174E-02
RMM:   3    -0.331927061927E+03    0.45562E-05   -0.35311E-05   795   0.180E-02    0.611E-03
RMM:   4    -0.331927061827E+03    0.10018E-06   -0.32674E-06   534   0.537E-03
 104 F= -.33192706E+03 E0= -.33192178E+03  d E =-.717792E-04
       N       E                     dE             d eps       ncg     rms          rms(c)
DAV:   1    -0.331927062131E+03   -0.20423E-06   -0.76024E-04   896   0.710E-02    0.305E-03
RMM:   2    -0.331927062644E+03   -0.51296E-06   -0.54453E-06   604   0.778E-03
 105 F= -.33192706E+03 E0= -.33192177E+03  d E =-.725965E-04
       N       E                     dE             d eps       ncg     rms          rms(c)
DAV:   1    -0.331927102577E+03   -0.40445E-04   -0.46558E-02   784   0.557E-01    0.221E-02
RMM:   2    -0.331927123079E+03   -0.20502E-04   -0.30532E-04   784   0.565E-02    0.150E-02
RMM:   3    -0.331927121047E+03    0.20322E-05   -0.27913E-05   792   0.160E-02    0.440E-03
RMM:   4    -0.331927121267E+03   -0.22037E-06   -0.17931E-06   491   0.436E-03
 106 F= -.33192712E+03 E0= -.33192185E+03  d E =-.586225E-04
       N       E                     dE             d eps       ncg     rms          rms(c)
DAV:   1    -0.331927121764E+03   -0.71777E-06   -0.19505E-04   868   0.363E-02    0.165E-03
RMM:   2    -0.331927121937E+03   -0.17295E-06   -0.15047E-06   469   0.441E-03
 107 F= -.33192712E+03 E0= -.33192185E+03  d E =-.592929E-04
       N       E                     dE             d eps       ncg     rms          rms(c)
DAV:   1    -0.331927166996E+03   -0.45232E-04   -0.23853E-02   784   0.418E-01    0.192E-02
RMM:   2    -0.331927175731E+03   -0.87345E-05   -0.18034E-04   784   0.441E-02    0.126E-02
RMM:   3    -0.331927172779E+03    0.29522E-05   -0.17886E-05   794   0.125E-02    0.432E-03
RMM:   4    -0.331927172548E+03    0.23100E-06   -0.15062E-06   479   0.393E-03
 108 F= -.33192717E+03 E0= -.33192194E+03  d E =-.506104E-04
       N       E                     dE             d eps       ncg     rms          rms(c)
DAV:   1    -0.331927173076E+03   -0.29778E-06   -0.54832E-04   854   0.634E-02    0.292E-03
RMM:   2    -0.331927173380E+03   -0.30353E-06   -0.43571E-06   582   0.708E-03
 109 F= -.33192717E+03 E0= -.33192194E+03  d E =-.514427E-04
       N       E                     dE             d eps       ncg     rms          rms(c)
DAV:   1    -0.331927213609E+03   -0.40533E-04   -0.19870E-02   812   0.376E-01    0.190E-02
RMM:   2    -0.331927217267E+03   -0.36580E-05   -0.14234E-04   784   0.387E-02    0.124E-02
RMM:   3    -0.331927212644E+03    0.46235E-05   -0.20846E-05   790   0.129E-02    0.297E-03
RMM:   4    -0.331927212500E+03    0.14401E-06   -0.86794E-07   469   0.329E-03
 110 F= -.33192721E+03 E0= -.33192199E+03  d E =-.391196E-04
       N       E                     dE             d eps       ncg     rms          rms(c)
DAV:   1    -0.331927218538E+03   -0.58949E-05   -0.49053E-03   812   0.187E-01    0.931E-03
RMM:   2    -0.331927219618E+03   -0.10798E-05   -0.36321E-05   784   0.196E-02    0.609E-03
RMM:   3    -0.331927218670E+03    0.94819E-06   -0.50354E-06   633   0.642E-03
 111 F= -.33192722E+03 E0= -.33192201E+03  d E =-.452901E-04
       N       E                     dE             d eps       ncg     rms          rms(c)
DAV:   1    -0.331927262625E+03   -0.43006E-04   -0.21218E-02   812   0.403E-01    0.185E-02
RMM:   2    -0.331927270735E+03   -0.81100E-05   -0.16572E-04   784   0.422E-02    0.123E-02
RMM:   3    -0.331927267985E+03    0.27499E-05   -0.18731E-05   787   0.126E-02    0.337E-03
RMM:   4    -0.331927268034E+03   -0.49486E-07   -0.11442E-06   480   0.341E-03
 112 F= -.33192727E+03 E0= -.33192204E+03  d E =-.493641E-04
       N       E                     dE             d eps       ncg     rms          rms(c)
DAV:   1    -0.331927272700E+03   -0.47155E-05   -0.45985E-03   812   0.188E-01    0.856E-03
RMM:   2    -0.331927274735E+03   -0.20347E-05   -0.36889E-05   784   0.199E-02    0.570E-03
RMM:   3    -0.331927274410E+03    0.32476E-06   -0.38532E-06   561   0.591E-03
 113 F= -.33192727E+03 E0= -.33192203E+03  d E =-.557400E-04
       N       E                     dE             d eps       ncg     rms          rms(c)
DAV:   1    -0.331927309761E+03   -0.35026E-04   -0.19124E-02   784   0.382E-01    0.163E-02
RMM:   2    -0.331927318442E+03   -0.86816E-05   -0.13998E-04   784   0.387E-02    0.108E-02
RMM:   3    -0.331927317804E+03    0.63850E-06   -0.14005E-05   781   0.112E-02    0.271E-03
RMM:   4    -0.331927318033E+03   -0.22909E-06   -0.96514E-07   482   0.305E-03
 114 F= -.33192732E+03 E0= -.33192205E+03  d E =-.436228E-04
       N       E                     dE             d eps       ncg     rms          rms(c)
DAV:   1    -0.331927320809E+03   -0.30056E-05   -0.16850E-02   784   0.358E-01    0.152E-02
RMM:   2    -0.331927328325E+03   -0.75153E-05   -0.12250E-04   784   0.362E-02    0.100E-02
RMM:   3    -0.331927327671E+03    0.65410E-06   -0.12127E-05   780   0.104E-02    0.259E-03
RMM:   4    -0.331927327804E+03   -0.13364E-06   -0.82111E-07   475   0.279E-03
 115 F= -.33192733E+03 E0= -.33192203E+03  d E =-.533942E-04
       N       E                     dE             d eps       ncg     rms          rms(c)
DAV:   1    -0.331927365674E+03   -0.38004E-04   -0.18029E-02   784   0.368E-01    0.162E-02
RMM:   2    -0.331927372736E+03   -0.70618E-05   -0.13171E-04   784   0.374E-02    0.108E-02
RMM:   3    -0.331927371096E+03    0.16405E-05   -0.14694E-05   779   0.113E-02    0.243E-03
RMM:   4    -0.331927371124E+03   -0.27962E-07   -0.80599E-07   473   0.288E-03
 116 F= -.33192737E+03 E0= -.33192208E+03  d E =-.433196E-04
       N       E                     dE             d eps       ncg     rms          rms(c)
DAV:   1    -0.331927378851E+03   -0.77552E-05   -0.15913E-02   784   0.345E-01    0.153E-02
RMM:   2    -0.331927384850E+03   -0.59985E-05   -0.11719E-04   784   0.353E-02    0.102E-02
RMM:   3    -0.331927383128E+03    0.17211E-05   -0.13380E-05   777   0.107E-02    0.236E-03
RMM:   4    -0.331927383099E+03    0.29228E-07   -0.73952E-07   472   0.274E-03
 117 F= -.33192738E+03 E0= -.33192209E+03  d E =-.552950E-04
       N       E                     dE             d eps       ncg     rms          rms(c)
DAV:   1    -0.331927425446E+03   -0.42317E-04   -0.13026E-02   812   0.321E-01    0.161E-02
RMM:   2    -0.331927428458E+03   -0.30118E-05   -0.10809E-04   784   0.343E-02    0.105E-02
RMM:   3    -0.331927425025E+03    0.34323E-05   -0.13270E-05   778   0.104E-02    0.293E-03
RMM:   4    -0.331927424790E+03    0.23520E-06   -0.85095E-07   468   0.299E-03
 118 F= -.33192742E+03 E0= -.33192215E+03  d E =-.416909E-04
       N       E                     dE             d eps       ncg     rms          rms(c)
DAV:   1    -0.331927433309E+03   -0.82841E-05   -0.55283E-03   826   0.209E-01    0.105E-02
RMM:   2    -0.331927434497E+03   -0.11878E-05   -0.46591E-05   784   0.225E-02    0.687E-03
RMM:   3    -0.331927432951E+03    0.15462E-05   -0.56186E-06   671   0.685E-03    0.194E-03
RMM:   4    -0.331927432961E+03   -0.98116E-08   -0.46065E-07   458   0.236E-03
 119 F= -.33192743E+03 E0= -.33192217E+03  d E =-.498616E-04
       N       E                     dE             d eps       ncg     rms          rms(c)
DAV:   1    -0.331927461232E+03   -0.28281E-04   -0.96452E-03   812   0.279E-01    0.133E-02
RMM:   2    -0.331927464078E+03   -0.28460E-05   -0.79835E-05   784   0.295E-02    0.874E-03
RMM:   3    -0.331927461904E+03    0.21737E-05   -0.98246E-06   775   0.898E-03    0.238E-03
RMM:   4    -0.331927461863E+03    0.40829E-07   -0.58272E-07   462   0.251E-03
 120 F= -.33192746E+03 E0= -.33192222E+03  d E =-.289024E-04
       N       E                     dE             d eps       ncg     rms          rms(c)
DAV:   1    -0.331927464294E+03   -0.23899E-05   -0.15459E-03   840   0.112E-01    0.541E-03
RMM:   2    -0.331927464753E+03   -0.45957E-06   -0.13370E-05   784   0.121E-02    0.356E-03
RMM:   3    -0.331927464430E+03    0.32321E-06   -0.14545E-06   466   0.372E-03
 121 F= -.33192746E+03 E0= -.33192223E+03  d E =-.314694E-04
       N       E                     dE             d eps       ncg     rms          rms(c)
DAV:   1    -0.331927483411E+03   -0.18657E-04   -0.95153E-03   812   0.275E-01    0.123E-02
RMM:   2    -0.331927487403E+03   -0.39923E-05   -0.76565E-05   784   0.289E-02    0.802E-03
RMM:   3    -0.331927486549E+03    0.85451E-06   -0.73008E-06   737   0.801E-03
 122 F= -.33192749E+03 E0= -.33192226E+03  d E =-.221184E-04
       N       E                     dE             d eps       ncg     rms          rms(c)
DAV:   1    -0.331927486950E+03    0.45291E-06   -0.18774E-04   896   0.385E-02    0.233E-03
RMM:   2    -0.331927487099E+03   -0.14839E-06   -0.16626E-06   472   0.458E-03
 123 F= -.33192749E+03 E0= -.33192226E+03  d E =-.226684E-04
       N       E                     dE             d eps       ncg     rms          rms(c)
DAV:   1    -0.331927508219E+03   -0.21269E-04   -0.69160E-03   784   0.230E-01    0.979E-03
RMM:   2    -0.331927511521E+03   -0.33016E-05   -0.51331E-05   784   0.235E-02    0.645E-03
RMM:   3    -0.331927511336E+03    0.18457E-06   -0.47310E-06   611   0.665E-03
 124 F= -.33192751E+03 E0= -.33192228E+03  d E =-.242377E-04
       N       E                     dE             d eps       ncg     rms          rms(c)
DAV:   1    -0.331927513106E+03   -0.15847E-05   -0.20704E-03   854   0.126E-01    0.560E-03
RMM:   2    -0.331927514324E+03   -0.12180E-05   -0.16627E-05   784   0.133E-02    0.377E-03
RMM:   3    -0.331927514312E+03    0.11489E-07   -0.13304E-06   474   0.384E-03
 125 F= -.33192751E+03 E0= -.33192228E+03  d E =-.272136E-04
       N       E                     dE             d eps       ncg     rms          rms(c)
DAV:   1    -0.331927529898E+03   -0.15574E-04   -0.42518E-03   812   0.177E-01    0.814E-03
RMM:   2    -0.331927531480E+03   -0.15817E-05   -0.31343E-05   784   0.182E-02    0.540E-03
RMM:   3    -0.331927531039E+03    0.44081E-06   -0.34114E-06   535   0.567E-03
 126 F= -.33192753E+03 E0= -.33192229E+03  d E =-.167267E-04
       N       E                     dE             d eps       ncg     rms          rms(c)
DAV:   1    -0.331927535614E+03   -0.41345E-05   -0.30941E-03   826   0.151E-01    0.710E-03
RMM:   2    -0.331927536814E+03   -0.12001E-05   -0.23555E-05   784   0.158E-02    0.474E-03
RMM:   3    -0.331927536454E+03    0.36062E-06   -0.24361E-06   489   0.494E-03
 127 F= -.33192754E+03 E0= -.33192229E+03  d E =-.221416E-04
       N       E                     dE             d eps       ncg     rms          rms(c)
DAV:   1    -0.331927551332E+03   -0.14517E-04   -0.16322E-03   840   0.121E-01    0.633E-03
RMM:   2    -0.331927552013E+03   -0.68116E-06   -0.16799E-05   784   0.138E-02    0.413E-03
RMM:   3    -0.331927551674E+03    0.33886E-06   -0.17659E-06   471   0.421E-03
 128 F= -.33192755E+03 E0= -.33192228E+03  d E =-.152201E-04
