# Supplementary material for: 3D hierarchical graphene matrices enable stable Zn anodes for aqueous Zn batteries
Source: Nat Commun. 2023 Jul 14;14:4205. doi: 10.1038/s41467-023-39947-8 (PMC10349079; doi:10.1038/s41467-023-39947-8)
Supplement: Supplementary file 11 — Source Data [file 41467_2023_39947_MOESM11_ESM.zip › RAW DATA/Supplementary information/Supplementary Fig.13 and 14/CN-Zn/nN/h/OUTCAR]

 vasp.5.4.4.18Apr17-6-g9f103f2a35 (build Jul 31 2017 11:42:07) complex          
  
 executed on             LinuxIFC date 2023.01.29  22:05:29
 running on   56 total cores
 distrk:  each k-point on   56 cores,    1 groups
 distr:  one band on NCORES_PER_BAND=   4 cores,   14 groups


--------------------------------------------------------------------------------------------------------


 INCAR:
 POTCAR:    PAW_PBE C 08Apr2002                   
 POTCAR:    PAW_PBE Zn 06Sep2000                  
 POTCAR:    PAW_PBE C 08Apr2002                   
   VRHFIN =C: s2p2                                                              
   LEXCH  = PE                                                                  
   EATOM  =   147.1560 eV,   10.8157 Ry                                         
                                                                                
   TITEL  = PAW_PBE C 08Apr2002                                                 
   LULTRA =        F    use ultrasoft PP ?                                      
   IUNSCR =        1    unscreen: 0-lin 1-nonlin 2-no                           
   RPACOR =    1.200    partial core radius                                     
   POMASS =   12.011; ZVAL   =    4.000    mass and valenz                      
   RCORE  =    1.500    outmost cutoff radius                                   
   RWIGS  =    1.630; RWIGS  =    0.863    wigner-seitz radius (au A)           
   ENMAX  =  400.000; ENMIN  =  300.000 eV                                      
   ICORE  =        2    local potential                                         
   LCOR   =        T    correct aug charges                                     
   LPAW   =        T    paw PP                                                  
   EAUG   =  644.873                                                            
   DEXC   =    0.000                                                            
   RMAX   =    1.529    core radius for proj-oper                               
   RAUG   =    1.300    factor for augmentation sphere                          
   RDEP   =    1.501    radius for radial grids                                 
   RDEPT  =    1.300    core radius for aug-charge                              
                                                                                
   Atomic configuration                                                         
    4 entries                                                                   
     n  l   j            E        occ.                                          
     1  0  0.50      -273.3789   2.0000                                         
     2  0  0.50       -13.7508   2.0000                                         
     2  1  0.50        -5.2854   2.0000                                         
     3  2  1.50        -5.4423   0.0000                                         
   Description                                                                  
     l       E           TYP  RCUT    TYP  RCUT                                 
     0    -13.7508458     23  1.200                                             
     0     -8.2022199     23  1.200                                             
     1     -5.2854383     23  1.500                                             
     1     34.0145650     23  1.500                                             
     2     -5.4423304      7  1.500                                             
  local pseudopotential read in
  partial core-charges read in
  partial kinetic energy density read in
  atomic valenz-charges read in
  non local Contribution for L=           0  read in
    real space projection operators read in
  non local Contribution for L=           0  read in
    real space projection operators read in
  non local Contribution for L=           1  read in
    real space projection operators read in
  non local Contribution for L=           1  read in
    real space projection operators read in
    PAW grid and wavefunctions read in
 
   number of l-projection  operators is LMAX  =           4
   number of lm-projection operators is LMMAX =           8
 
 POTCAR:    PAW_PBE Zn 06Sep2000                  
   VRHFIN =Zn: d10 p2                                                           
   LEXCH  = PE                                                                  
   EATOM  =  1748.8345 eV,  128.5357 Ry                                         
                                                                                
   TITEL  = PAW_PBE Zn 06Sep2000                                                
   LULTRA =        F    use ultrasoft PP ?                                      
   IUNSCR =        1    unscreen: 0-lin 1-nonlin 2-no                           
   RPACOR =    2.000    partial core radius                                     
   POMASS =   65.390; ZVAL   =   12.000    mass and valenz                      
   RCORE  =    2.300    outmost cutoff radius                                   
   RWIGS  =    2.400; RWIGS  =    1.270    wigner-seitz radius (au A)           
   ENMAX  =  276.723; ENMIN  =  207.542 eV                                      
   RCLOC  =    1.828    cutoff for local pot                                    
   LCOR   =        T    correct aug charges                                     
   LPAW   =        T    paw PP                                                  
   EAUG   =  575.892                                                            
   DEXC   =    0.000                                                            
   RMAX   =    2.347    core radius for proj-oper                               
   RAUG   =    1.300    factor for augmentation sphere                          
   RDEP   =    2.324    radius for radial grids                                 
   RDEPT  =    1.788    core radius for aug-charge                              
                                                                                
   Atomic configuration                                                         
    9 entries                                                                   
     n  l   j            E        occ.                                          
     1  0  0.50     -9524.6913   2.0000                                         
     2  0  0.50     -1158.1882   2.0000                                         
     2  1  1.50     -1003.8506   6.0000                                         
     3  0  0.50      -129.2194   2.0000                                         
     3  1  1.50       -83.3890   6.0000                                         
     3  2  2.50       -10.1410  10.0000                                         
     4  0  0.50        -5.9785   2.0000                                         
     4  1  0.50        -4.0817   0.0000                                         
     4  3  2.50        -1.3606   0.0000                                         
   Description                                                                  
     l       E           TYP  RCUT    TYP  RCUT                                 
     2    -10.1410010     23  2.300                                             
     2    -11.5015836     23  2.300                                             
     0     -5.9785163     23  2.300                                             
     0      1.1858015     23  2.300                                             
     1     -2.7211652     23  2.300                                             
     1     13.2444212     23  2.300                                             
  local pseudopotential read in
  partial core-charges read in
  partial kinetic energy density read in
  atomic valenz-charges read in
  non local Contribution for L=           2  read in
    real space projection operators read in
  non local Contribution for L=           2  read in
    real space projection operators read in
  non local Contribution for L=           0  read in
    real space projection operators read in
  non local Contribution for L=           0  read in
    real space projection operators read in
  non local Contribution for L=           1  read in
    real space projection operators read in
  non local Contribution for L=           1  read in
    real space projection operators read in
    PAW grid and wavefunctions read in
 
   number of l-projection  operators is LMAX  =           6
   number of lm-projection operators is LMMAX =          18
 
 Optimization of the real space projectors (new method)

 maximal supplied QI-value         = 25.13
 optimisation between [QCUT,QGAM] = [ 11.31, 22.87] = [ 35.82,146.48] Ry 
 Optimized for a Real-space Cutoff    1.00 Angstroem

   l    n(q)    QCUT    max X(q) W(low)/X(q) W(high)/X(q)  e(spline) 
   0      7    11.310   115.676    0.43E-03    0.13E-02    0.19E-06
   0      7    11.310    87.132    0.43E-03    0.13E-02    0.18E-06
   1      6    11.310     4.429    0.42E-03    0.74E-03    0.11E-06
   1      6    11.310     2.733    0.34E-03    0.55E-03    0.92E-07
 Optimization of the real space projectors (new method)

 maximal supplied QI-value         = 16.25
 optimisation between [QCUT,QGAM] = [ 11.38, 22.75] = [ 36.24,144.96] Ry 
 Optimized for a Real-space Cutoff    1.39 Angstroem

   l    n(q)    QCUT    max X(q) W(low)/X(q) W(high)/X(q)  e(spline) 
   2      8    11.376    46.356    0.27E-03    0.53E-04    0.10E-06
   2      8    11.376    41.843    0.28E-03    0.56E-04    0.10E-06
   0      9    11.376    48.958    0.76E-04    0.12E-03    0.19E-06
   0      9    11.376    32.776    0.72E-04    0.11E-03    0.18E-06
   1      9    11.376    17.787    0.48E-03    0.13E-03    0.16E-06
   1      9    11.376    14.435    0.43E-03    0.12E-03    0.15E-06
  PAW_PBE C 08Apr2002                   :
 energy of atom  1       EATOM= -147.1560
 kinetic energy error for atom=    0.0076 (will be added to EATOM!!)
  PAW_PBE Zn 06Sep2000                  :
 energy of atom  2       EATOM=-1748.8345
 kinetic energy error for atom=    0.0029 (will be added to EATOM!!)
 
 
 POSCAR: graphite                                
  positions in direct lattice
  No initial velocities read in
 exchange correlation table for  LEXCH =        8
   RHO(1)=    0.500       N(1)  =     2000
   RHO(2)=  100.500       N(2)  =     4000
 


--------------------------------------------------------------------------------------------------------


 ion  position               nearest neighbor table
   1  0.167  0.167  0.250-  16 1.42   3 1.42   4 1.42
   2  0.000  0.000  0.250-  12 1.42   3 1.42  27 1.42
   3  0.056  0.167  0.250-   1 1.42  14 1.42   2 1.42
   4  0.222  0.000  0.250-   6 1.42   1 1.42  25 1.42
   5  0.500  0.167  0.250-   7 1.42  20 1.42   8 1.42
   6  0.333  0.000  0.250-   4 1.42   7 1.42  31 1.42
   7  0.389  0.167  0.250-   5 1.42  18 1.42   6 1.42
   8  0.556  0.000  0.250-  10 1.42   5 1.42  29 1.42
   9  0.833  0.167  0.250-  11 1.42  24 1.42  12 1.42
  10  0.667  0.000  0.250-   8 1.42  11 1.42  35 1.42
  11  0.722  0.167  0.250-  22 1.42   9 1.42  10 1.42
  12  0.889  0.000  0.250-   2 1.42   9 1.42  33 1.42
  13  0.167  0.500  0.250-  15 1.42  16 1.42  28 1.42
  14  0.000  0.333  0.250-  24 1.42   3 1.42  15 1.42
  15  0.056  0.500  0.250-  13 1.42  14 1.42  26 1.42
  16  0.222  0.333  0.250-   1 1.42  18 1.42  13 1.42
  17  0.500  0.500  0.250-  19 1.42  20 1.42  32 1.42  37 2.03
  18  0.333  0.333  0.250-  16 1.42   7 1.42  19 1.42
  19  0.389  0.500  0.250-  17 1.42  18 1.42  30 1.42
  20  0.556  0.333  0.250-  22 1.42   5 1.42  17 1.42  37 2.07
  21  0.833  0.500  0.250-  23 1.42  24 1.42  36 1.42
  22  0.667  0.333  0.250-  11 1.42  20 1.42  23 1.42  37 2.12
  23  0.722  0.500  0.250-  21 1.42  22 1.42  34 1.42  37 2.14
  24  0.889  0.333  0.250-  14 1.42   9 1.42  21 1.42
  25  0.167  0.833  0.250-  28 1.42  27 1.42   4 1.42
  26  0.000  0.667  0.250-  36 1.42  27 1.42  15 1.42
  27  0.056  0.833  0.250-  25 1.42  26 1.42   2 1.42
  28  0.222  0.667  0.250-  25 1.42  30 1.42  13 1.42
  29  0.500  0.833  0.250-  31 1.42  32 1.42   8 1.42
  30  0.333  0.667  0.250-  28 1.42  31 1.42  19 1.42
  31  0.389  0.833  0.250-  29 1.42  30 1.42   6 1.42
  32  0.556  0.667  0.250-  34 1.42  29 1.42  17 1.42  37 2.04
  33  0.833  0.833  0.250-  35 1.42  36 1.42  12 1.42
  34  0.667  0.667  0.250-  35 1.42  32 1.42  23 1.42  37 2.10
  35  0.722  0.833  0.250-  34 1.42  33 1.42  10 1.42
  36  0.889  0.667  0.250-  26 1.42  33 1.42  21 1.42
  37  0.605  0.503  0.351-  17 2.03  32 2.04  20 2.07  34 2.10  22 2.12  23 2.14
 

IMPORTANT INFORMATION: All symmetrisations will be switched off!
NOSYMM: (Re-)initialisation of all symmetry stuff for point group C_1.

 
 
 KPOINTS: K-Spacing Value to Generate K-Mesh: 0.05

Automatic generation of k-mesh.
Space group operators:
 irot       det(A)        alpha          n_x          n_y          n_z        tau_x        tau_y        tau_z
    1     1.000000     0.000001     1.000000     0.000000     0.000000     0.000000     0.000000     0.000000
 
 Subroutine IBZKPT returns following result:
 ===========================================
 
 Found      4 irreducible k-points:
 
 Following reciprocal coordinates:
            Coordinates               Weight
  0.000000  0.000000  0.000000      1.000000
  0.500000  0.000000  0.000000      1.000000
  0.000000  0.333333  0.000000      2.000000
  0.500000  0.333333  0.000000      2.000000
 
 Following cartesian coordinates:
            Coordinates               Weight
  0.000000  0.000000  0.000000      1.000000
  0.039116  0.000000  0.000000      1.000000
  0.000000  0.045167  0.000000      2.000000
  0.039116  0.045167  0.000000      2.000000
 


--------------------------------------------------------------------------------------------------------


 Dimension of arrays:
   k-points           NKPTS =      4   k-points in BZ     NKDIM =      4   number of bands    NBANDS=     98
   number of dos      NEDOS =    301   number of ions     NIONS =     37
   non local maximal  LDIM  =      6   non local SUM 2l+1 LMDIM =     18
   total plane-waves  NPLWV = 235200
   max r-space proj   IRMAX =   1918   max aug-charges    IRDMAX=   5153
   dimension x,y,z NGX =    70 NGY =   40 NGZ =   84
   dimension x,y,z NGXF=   140 NGYF=   80 NGZF=  168
   support grid    NGXF=   140 NGYF=   80 NGZF=  168
   ions per type =              36   1
   NGX,Y,Z   is equivalent  to a cutoff of   9.10,  9.01,  9.31 a.u.
   NGXF,Y,Z  is equivalent  to a cutoff of  18.21, 18.02, 18.62 a.u.

 SYSTEM =  grapheneN                               
 POSCAR =  graphite                                

 Startparameter for this run:
   NWRITE =      2    write-flag & timer
   PREC   = normal    normal or accurate (medium, high low for compatibility)
   ISTART =      0    job   : 0-new  1-cont  2-samecut
   ICHARG =      1    charge: 1-file 2-atom 10-const
   ISPIN  =      1    spin polarized calculation?
   LNONCOLLINEAR =      F non collinear calculations
   LSORBIT =      F    spin-orbit coupling
   INIWAV =      1    electr: 0-lowe 1-rand  2-diag
   LASPH  =      F    aspherical Exc in radial PAW
   METAGGA=      F    non-selfconsistent MetaGGA calc.

 Electronic Relaxation 1
   ENCUT  =  500.0 eV  36.75 Ry    6.06 a.u.  23.31 13.46 27.35*2*pi/ulx,y,z
   ENINI  =  500.0     initial cutoff
   ENAUG  =  644.9 eV  augmentation charge cutoff
   NELM   =     60;   NELMIN=  2; NELMDL= -5     # of ELM steps 
   EDIFF  = 0.1E-05   stopping-criterion for ELM
   LREAL  =      T    real-space projection
   NLSPLINE    = F    spline interpolate recip. space projectors
   LCOMPAT=      F    compatible to vasp.4.4
   GGA_COMPAT  = T    GGA compatible to vasp.4.4-vasp.4.6
   LMAXPAW     = -100 max onsite density
   LMAXMIX     =    2 max onsite mixed and CHGCAR
   VOSKOWN=      0    Vosko Wilk Nusair interpolation
   ROPT   =   -0.00050  -0.00050
 Ionic relaxation
   EDIFFG = -.1E-01   stopping-criterion for IOM
   NSW    =    500    number of steps for IOM
   NBLOCK =      1;   KBLOCK =    500    inner block; outer block 
   IBRION =      2    ionic relax: 0-MD 1-quasi-New 2-CG
   NFREE  =      1    steps in history (QN), initial steepest desc. (CG)
   ISIF   =      4    stress and relaxation
   IWAVPR =     11    prediction:  0-non 1-charg 2-wave 3-comb
   ISYM   =      0    0-nonsym 1-usesym 2-fastsym
   LCORR  =      T    Harris-Foulkes like correction to forces

   POTIM  = 0.5000    time-step for ionic-motion
   TEIN   =    0.0    initial temperature
   TEBEG  =    0.0;   TEEND  =   0.0 temperature during run
   SMASS  =  -3.00    Nose mass-parameter (am)
   estimated Nose-frequenzy (Omega)   =  0.10E-29 period in steps =****** mass=  -0.373E-26a.u.
   SCALEE = 1.0000    scale energy and forces
   NPACO  =    256;   APACO  = 16.0  distance and # of slots for P.C.
   PSTRESS=    0.0 pullay stress

  Mass of Ions in am
   POMASS =  12.01 65.39
  Ionic Valenz
   ZVAL   =   4.00 12.00
  Atomic Wigner-Seitz radii
   RWIGS  =  -1.00 -1.00
  virtual crystal weights 
   VCA    =   1.00  1.00
   NELECT =     156.0000    total number of electrons
   NUPDOWN=      -1.0000    fix difference up-down

 DOS related values:
   EMIN   =  10.00;   EMAX   =-10.00  energy-range for DOS
   EFERMI =   0.00
   ISMEAR =     0;   SIGMA  =   0.05  broadening in eV -4-tet -1-fermi 0-gaus

 Electronic relaxation 2 (details)
   IALGO  =     68    algorithm
   LDIAG  =      T    sub-space diagonalisation (order eigenvalues)
   LSUBROT=      F    optimize rotation matrix (better conditioning)
   TURBO    =      0    0=normal 1=particle mesh
   IRESTART =      0    0=no restart 2=restart with 2 vectors
   NREBOOT  =      0    no. of reboots
   NMIN     =      0    reboot dimension
   EREF     =   0.00    reference energy to select bands
   IMIX   =      4    mixing-type and parameters
     AMIX     =   0.40;   BMIX     =  1.00
     AMIX_MAG =   1.60;   BMIX_MAG =  1.00
     AMIN     =   0.10
     WC   =   100.;   INIMIX=   1;  MIXPRE=   1;  MAXMIX= -45

 Intra band minimization:
   WEIMIN = 0.0010     energy-eigenvalue tresh-hold
   EBREAK =  0.26E-08  absolut break condition
   DEPER  =   0.30     relativ break condition  

   TIME   =   0.40     timestep for ELM

  volume/ion in A,a.u.               =      38.24       258.08
  Fermi-wavevector in a.u.,A,eV,Ry     =   0.784986  1.483408  8.383950  0.616203
  Thomas-Fermi vector in A             =   1.889230
 
 Write flags
   LWAVE        =      F    write WAVECAR
   LDOWNSAMPLE  =      F    k-point downsampling of WAVECAR
   LCHARG       =      F    write CHGCAR
   LVTOT        =      F    write LOCPOT, total local potential
   LVHAR        =      F    write LOCPOT, Hartree potential only
   LELF         =      F    write electronic localiz. function (ELF)
   LORBIT       =      0    0 simple, 1 ext, 2 COOP (PROOUT), +10 PAW based schemes


 Dipole corrections
   LMONO  =      F    monopole corrections only (constant potential shift)
   LDIPOL =      F    correct potential (dipole corrections)
   IDIPOL =      0    1-x, 2-y, 3-z, 4-all directions 
   EPSILON=  1.0000000 bulk dielectric constant

 Exchange correlation treatment:
   GGA     =    --    GGA type
   LEXCH   =     8    internal setting for exchange type
   VOSKOWN=      0    Vosko Wilk Nusair interpolation
   LHFCALC =     F    Hartree Fock is set to
   LHFONE  =     F    Hartree Fock one center treatment
   AEXX    =    0.0000 exact exchange contribution

 Linear response parameters
   LEPSILON=     F    determine dielectric tensor
   LRPA    =     F    only Hartree local field effects (RPA)
   LNABLA  =     F    use nabla operator in PAW spheres
   LVEL    =     F    velocity operator in full k-point grid
   LINTERFAST=   F  fast interpolation
   KINTER  =     0    interpolate to denser k-point grid
   CSHIFT  =0.1000    complex shift for real part using Kramers Kronig
   OMEGAMAX=  -1.0    maximum frequency
   DEG_THRESHOLD= 0.2000000E-02 threshold for treating states as degnerate
   RTIME   =   -0.100 relaxation time in fs
  (WPLASMAI=    0.000 imaginary part of plasma frequency in eV, 0.658/RTIME)
   DFIELD  = 0.0000000 0.0000000 0.0000000 field for delta impulse in time
 
 Orbital magnetization related:
   ORBITALMAG=     F  switch on orbital magnetization
   LCHIMAG   =     F  perturbation theory with respect to B field
   DQ        =  0.001000  dq finite difference perturbation B field
   LLRAUG    =     F  two centre corrections for induced B field


--------------------------------------------------------------------------------------------------------


 conjugate gradient relaxation of ions
 charge density and potential will be updated during run
 non-spin polarized calculation
 RMM-DIIS sequential band-by-band and
  variant of blocked Davidson during initial phase
 perform sub-space diagonalisation
    before iterative eigenvector-optimisation
 modified Broyden-mixing scheme, WC =      100.0
 initial mixing is a Kerker type mixing with AMIX =  0.4000 and BMIX =      1.0000
 Hartree-type preconditioning will be used
 using additional bands           20
 real space projection scheme for non local part
 use partial core corrections
 calculate Harris-corrections to forces 
   (improved forces if not selfconsistent)
 use gradient corrections 
 use of overlap-Matrix (Vanderbilt PP)
 Gauss-broadening in eV      SIGMA  =   0.05


--------------------------------------------------------------------------------------------------------


  energy-cutoff  :      500.00
  volume of cell :     1415.02
      direct lattice vectors                 reciprocal lattice vectors
    12.782500267  0.000000000  0.000000000     0.078231956  0.000000000  0.000000000
     0.000000000  7.380000114  0.000000000     0.000000000  0.135501353  0.000000000
     0.000000000  0.000000000 15.000000000     0.000000000  0.000000000  0.066666667

  length of vectors
    12.782500267  7.380000114 15.000000000     0.078231956  0.135501353  0.066666667


 
 k-points in units of 2pi/SCALE and weight: K-Spacing Value to Generate K-Mesh: 0.05
   0.00000000  0.00000000  0.00000000       0.167
   0.03911598  0.00000000  0.00000000       0.167
   0.00000000  0.04516712  0.00000000       0.333
   0.03911598  0.04516712  0.00000000       0.333
 
 k-points in reciprocal lattice and weights: K-Spacing Value to Generate K-Mesh: 0.05
   0.00000000  0.00000000  0.00000000       0.167
   0.50000000  0.00000000  0.00000000       0.167
   0.00000000  0.33333333  0.00000000       0.333
   0.50000000  0.33333333  0.00000000       0.333
 
 position of ions in fractional coordinates (direct lattice) 
   0.16666999  0.16666999  0.25000000
   0.00000000  0.00000000  0.25000000
   0.05556000  0.16666999  0.25000000
   0.22222000  0.00000000  0.25000000
   0.50000000  0.16666999  0.25000000
   0.33333001  0.00000000  0.25000000
   0.38889000  0.16666999  0.25000000
   0.55555999  0.00000000  0.25000000
   0.83332998  0.16666999  0.25000000
   0.66667002  0.00000000  0.25000000
   0.72222000  0.16666999  0.25000000
   0.88889003  0.00000000  0.25000000
   0.16666999  0.50000000  0.25000000
   0.00000000  0.33333001  0.25000000
   0.05556000  0.50000000  0.25000000
   0.22222000  0.33333001  0.25000000
   0.50000000  0.50000000  0.25000000
   0.33333001  0.33333001  0.25000000
   0.38889000  0.50000000  0.25000000
   0.55555999  0.33333001  0.25000000
   0.83332998  0.50000000  0.25000000
   0.66667002  0.33333001  0.25000000
   0.72222000  0.50000000  0.25000000
   0.88889003  0.33333001  0.25000000
   0.16666999  0.83332998  0.25000000
   0.00000000  0.66667002  0.25000000
   0.05556000  0.83332998  0.25000000
   0.22222000  0.66667002  0.25000000
   0.50000000  0.83332998  0.25000000
   0.33333001  0.66667002  0.25000000
   0.38889000  0.83332998  0.25000000
   0.55555999  0.66667002  0.25000000
   0.83332998  0.83332998  0.25000000
   0.66667002  0.66667002  0.25000000
   0.72222000  0.83332998  0.25000000
   0.88889003  0.66667002  0.25000000
   0.60465002  0.50281000  0.35135999
 
 position of ions in cartesian coordinates  (Angst):
   2.13045926  1.23002458  3.75000000
   0.00000000  0.00000000  3.75000000
   0.71019571  1.23002458  3.75000000
   2.84052726  0.00000000  3.75000000
   6.39125013  1.23002458  3.75000000
   4.26079088  0.00000000  3.75000000
   4.97098650  1.23002458  3.75000000
   7.10144576  0.00000000  3.75000000
  10.65204064  1.23002458  3.75000000
   8.52170976  0.00000000  3.75000000
   9.23177739  1.23002458  3.75000000
  11.36223702  0.00000000  3.75000000
   2.13045926  3.69000006  3.75000000
   0.00000000  2.45997548  3.75000000
   0.71019571  3.69000006  3.75000000
   2.84052726  2.45997548  3.75000000
   6.39125013  3.69000006  3.75000000
   4.26079088  2.45997548  3.75000000
   4.97098650  3.69000006  3.75000000
   7.10144576  2.45997548  3.75000000
  10.65204064  3.69000006  3.75000000
   8.52170976  2.45997548  3.75000000
   9.23177739  3.69000006  3.75000000
  11.36223702  2.45997548  3.75000000
   2.13045926  6.14997532  3.75000000
   0.00000000  4.92002485  3.75000000
   0.71019571  6.14997532  3.75000000
   2.84052726  4.92002485  3.75000000
   6.39125013  6.14997532  3.75000000
   4.26079088  4.92002485  3.75000000
   4.97098650  6.14997532  3.75000000
   7.10144576  4.92002485  3.75000000
  10.65204064  6.14997532  3.75000000
   8.52170976  4.92002485  3.75000000
   9.23177739  6.14997532  3.75000000
  11.36223702  4.92002485  3.75000000
   7.72893905  3.71073786  5.27039990
 


--------------------------------------------------------------------------------------------------------


 k-point  1 :   0.0000 0.0000 0.0000  plane waves:   35983
 k-point  2 :   0.5000 0.0000 0.0000  plane waves:   35990
 k-point  3 :   0.0000 0.3333 0.0000  plane waves:   35849
 k-point  4 :   0.5000 0.3333 0.0000  plane waves:   35916

 maximum and minimum number of plane-waves per node :      9030     8942

 maximum number of plane-waves:     35990
 maximum index in each direction: 
   IXMAX=   23   IYMAX=   13   IZMAX=   27
   IXMIN=  -23   IYMIN=  -13   IZMIN=  -27


 real space projection operators:
  total allocation   :       1798.16 KBytes
  max/ min on nodes  :        459.92        438.59


 parallel 3D FFT for wavefunctions:
    minimum data exchange during FFTs selected (reduces bandwidth)
 parallel 3D FFT for charge:
    minimum data exchange during FFTs selected (reduces bandwidth)


 total amount of memory used by VASP MPI-rank0    43891. kBytes
=======================================================================

   base      :      30000. kBytes
   nonlr-proj:       1743. kBytes
   fftplans  :       3197. kBytes
   grid      :       4707. kBytes
   one-center:        155. kBytes
   wavefun   :       4089. kBytes
 
     INWAV:  cpu time    0.0000: real time    0.0000
 Broyden mixing: mesh for mixing (old mesh)
   NGX = 47   NGY = 27   NGZ = 55
  (NGX  =140   NGY  = 80   NGZ  =168)
  gives a total of  69795 points

 initial charge density was supplied:
 charge density of overlapping atoms calculated
 number of electron     156.0000000 magnetization 
 keeping initial charge density in first step


--------------------------------------------------------------------------------------------------------


 Maximum index for non-local projection operator          463
 Maximum index for augmentation-charges          185 (set IRDMAX)


--------------------------------------------------------------------------------------------------------


 First call to EWALD:  gamma=   0.158
 Maximum number of real-space cells 2x 4x 2
 Maximum number of reciprocal cells 3x 2x 4

    FEWALD:  cpu time    0.0026: real time    0.0034


--------------------------------------- Iteration      1(   1)  ---------------------------------------


    POTLOK:  cpu time    0.0443: real time    0.0526
    SETDIJ:  cpu time    0.0059: real time    0.0059
     EDDAV:  cpu time    0.8994: real time    0.9355
       DOS:  cpu time    0.0026: real time    0.0025
    --------------------------------------------
      LOOP:  cpu time    0.9522: real time    0.9964

 eigenvalue-minimisations  :   784
 total energy-change (2. order) : 0.1472200E+04  (-0.5966910E+04)
 number of electron     156.0000000 magnetization 
 augmentation part      156.0000000 magnetization 

 Free energy of the ion-electron system (eV)
  ---------------------------------------------------
  alpha Z        PSCENC =        96.04795369
  Ewald energy   TEWEN  =     16796.06966462
  -Hartree energ DENC   =    -22278.19581037
  -exchange      EXHF   =         0.00000000
  -V(xc)+E(xc)   XCENC  =       533.77612102
  PAW double counting   =      5362.02282155    -5560.08656145
  entropy T*S    EENTRO =        -0.01582902
  eigenvalues    EBANDS =      -523.59268694
  atomic energy  EATOM  =      7046.17475994
  Solvation  Ediel_sol  =         0.00000000
  ---------------------------------------------------
  free energy    TOTEN  =      1472.20043304 eV

  energy without entropy =     1472.21626206  energy(sigma->0) =     1472.20834755


--------------------------------------------------------------------------------------------------------


--------------------------------------- Iteration      1(   2)  ---------------------------------------


     EDDAV:  cpu time    1.2445: real time    1.2790
       DOS:  cpu time    0.0005: real time    0.0005
    --------------------------------------------
      LOOP:  cpu time    1.2450: real time    1.2796

 eigenvalue-minimisations  :  1176
 total energy-change (2. order) :-0.1563704E+04  (-0.1521279E+04)
 number of electron     156.0000000 magnetization 
 augmentation part      156.0000000 magnetization 

 Free energy of the ion-electron system (eV)
  ---------------------------------------------------
  alpha Z        PSCENC =        96.04795369
  Ewald energy   TEWEN  =     16796.06966462
  -Hartree energ DENC   =    -22278.19581037
  -exchange      EXHF   =         0.00000000
  -V(xc)+E(xc)   XCENC  =       533.77612102
  PAW double counting   =      5362.02282155    -5560.08656145
  entropy T*S    EENTRO =        -0.00998427
  eigenvalues    EBANDS =     -2087.30259513
  atomic energy  EATOM  =      7046.17475994
  Solvation  Ediel_sol  =         0.00000000
  ---------------------------------------------------
  free energy    TOTEN  =       -91.50363040 eV

  energy without entropy =      -91.49364613  energy(sigma->0) =      -91.49863827


--------------------------------------------------------------------------------------------------------


--------------------------------------- Iteration      1(   3)  ---------------------------------------


     EDDAV:  cpu time    0.9759: real time    0.9811
       DOS:  cpu time    0.0006: real time    0.0006
    --------------------------------------------
      LOOP:  cpu time    0.9765: real time    0.9817

 eigenvalue-minimisations  :   924
 total energy-change (2. order) :-0.2546287E+03  (-0.2536890E+03)
 number of electron     156.0000000 magnetization 
 augmentation part      156.0000000 magnetization 

 Free energy of the ion-electron system (eV)
  ---------------------------------------------------
  alpha Z        PSCENC =        96.04795369
  Ewald energy   TEWEN  =     16796.06966462
  -Hartree energ DENC   =    -22278.19581037
  -exchange      EXHF   =         0.00000000
  -V(xc)+E(xc)   XCENC  =       533.77612102
  PAW double counting   =      5362.02282155    -5560.08656145
  entropy T*S    EENTRO =        -0.01021543
  eigenvalues    EBANDS =     -2341.93108067
  atomic energy  EATOM  =      7046.17475994
  Solvation  Ediel_sol  =         0.00000000
  ---------------------------------------------------
  free energy    TOTEN  =      -346.13234710 eV

  energy without entropy =     -346.12213167  energy(sigma->0) =     -346.12723938


--------------------------------------------------------------------------------------------------------


--------------------------------------- Iteration      1(   4)  ---------------------------------------


     EDDAV:  cpu time    0.9892: real time    0.9947
       DOS:  cpu time    0.0009: real time    0.0009
    --------------------------------------------
      LOOP:  cpu time    0.9901: real time    0.9956

 eigenvalue-minimisations  :   952
 total energy-change (2. order) :-0.9165838E+01  (-0.9116944E+01)
 number of electron     156.0000000 magnetization 
 augmentation part      156.0000000 magnetization 

 Free energy of the ion-electron system (eV)
  ---------------------------------------------------
  alpha Z        PSCENC =        96.04795369
  Ewald energy   TEWEN  =     16796.06966462
  -Hartree energ DENC   =    -22278.19581037
  -exchange      EXHF   =         0.00000000
  -V(xc)+E(xc)   XCENC  =       533.77612102
  PAW double counting   =      5362.02282155    -5560.08656145
  entropy T*S    EENTRO =        -0.01702546
  eigenvalues    EBANDS =     -2351.09010868
  atomic energy  EATOM  =      7046.17475994
  Solvation  Ediel_sol  =         0.00000000
  ---------------------------------------------------
  free energy    TOTEN  =      -355.29818514 eV

  energy without entropy =     -355.28115968  energy(sigma->0) =     -355.28967241


--------------------------------------------------------------------------------------------------------


--------------------------------------- Iteration      1(   5)  ---------------------------------------


     EDDAV:  cpu time    1.2473: real time    1.2471
       DOS:  cpu time    0.0007: real time    0.0007
    CHARGE:  cpu time    0.0360: real time    0.0360
    MIXING:  cpu time    0.0052: real time    0.0052
    --------------------------------------------
      LOOP:  cpu time    1.2892: real time    1.2890

 eigenvalue-minimisations  :  1162
 total energy-change (2. order) :-0.3053018E+00  (-0.3048411E+00)
 number of electron     155.9999893 magnetization 
 augmentation part       11.8862233 magnetization 

 Broyden mixing:
  rms(total) = 0.28265E+01    rms(broyden)= 0.28261E+01
  rms(prec ) = 0.32408E+01
  weight for this iteration     100.00

 Free energy of the ion-electron system (eV)
  ---------------------------------------------------
  alpha Z        PSCENC =        96.04795369
  Ewald energy   TEWEN  =     16796.06966462
  -Hartree energ DENC   =    -22278.19581037
  -exchange      EXHF   =         0.00000000
  -V(xc)+E(xc)   XCENC  =       533.77612102
  PAW double counting   =      5362.02282155    -5560.08656145
  entropy T*S    EENTRO =        -0.01668643
  eigenvalues    EBANDS =     -2351.39574953
  atomic energy  EATOM  =      7046.17475994
  Solvation  Ediel_sol  =         0.00000000
  ---------------------------------------------------
  free energy    TOTEN  =      -355.60348696 eV

  energy without entropy =     -355.58680053  energy(sigma->0) =     -355.59514375


--------------------------------------------------------------------------------------------------------


--------------------------------------- Iteration      1(   6)  ---------------------------------------


    POTLOK:  cpu time    0.0380: real time    0.0414
    SETDIJ:  cpu time    0.0023: real time    0.0023
    EDDIAG:  cpu time    0.2090: real time    0.2090
  RMM-DIIS:  cpu time    0.3931: real time    0.3930
    ORTHCH:  cpu time    0.0482: real time    0.0482
       DOS:  cpu time    0.0006: real time    0.0005
    CHARGE:  cpu time    0.0358: real time    0.0358
    MIXING:  cpu time    0.0016: real time    0.0023
    --------------------------------------------
      LOOP:  cpu time    0.7287: real time    0.7326

 eigenvalue-minimisations  :   789
 total energy-change (2. order) : 0.2088281E+02  (-0.2710179E+01)
 number of electron     155.9999909 magnetization 
 augmentation part       11.8371826 magnetization 

 Broyden mixing:
  rms(total) = 0.17673E+01    rms(broyden)= 0.17672E+01
  rms(prec ) = 0.19140E+01
  weight for this iteration     100.00

 eigenvalues of (default mixing * dielectric matrix)
  average eigenvalue GAMMA=   1.7971
  1.7971

 Free energy of the ion-electron system (eV)
  ---------------------------------------------------
  alpha Z        PSCENC =        96.04795369
  Ewald energy   TEWEN  =     16796.06966462
  -Hartree energ DENC   =    -22471.02385396
  -exchange      EXHF   =         0.00000000
  -V(xc)+E(xc)   XCENC  =       542.36307372
  PAW double counting   =      8739.61554959    -8933.11311381
  entropy T*S    EENTRO =        -0.01789004
  eigenvalues    EBANDS =     -2150.83682246
  atomic energy  EATOM  =      7046.17475994
  Solvation  Ediel_sol  =         0.00000000
  ---------------------------------------------------
  free energy    TOTEN  =      -334.72067871 eV

  energy without entropy =     -334.70278867  energy(sigma->0) =     -334.71173369


--------------------------------------------------------------------------------------------------------


--------------------------------------- Iteration      1(   7)  ---------------------------------------


    POTLOK:  cpu time    0.0409: real time    0.0413
    SETDIJ:  cpu time    0.0023: real time    0.0023
    EDDIAG:  cpu time    0.2011: real time    0.2011
  RMM-DIIS:  cpu time    0.3639: real time    0.3640
    ORTHCH:  cpu time    0.0479: real time    0.0478
       DOS:  cpu time    0.0007: real time    0.0007
    CHARGE:  cpu time    0.1004: real time    0.1005
    MIXING:  cpu time    0.0248: real time    0.0248
    --------------------------------------------
      LOOP:  cpu time    0.7820: real time    0.7825

 eigenvalue-minimisations  :   784
 total energy-change (2. order) : 0.5788774E+01  (-0.1771094E+01)
 number of electron     155.9999917 magnetization 
 augmentation part       11.4645988 magnetization 

 Broyden mixing:
  rms(total) = 0.64003E+00    rms(broyden)= 0.63995E+00
  rms(prec ) = 0.68125E+00
  weight for this iteration     100.00

 eigenvalues of (default mixing * dielectric matrix)
  average eigenvalue GAMMA=   1.5085
  0.8109  2.2061

 Free energy of the ion-electron system (eV)
  ---------------------------------------------------
  alpha Z        PSCENC =        96.04795369
  Ewald energy   TEWEN  =     16796.06966462
  -Hartree energ DENC   =    -22685.05508103
  -exchange      EXHF   =         0.00000000
  -V(xc)+E(xc)   XCENC  =       551.34312295
  PAW double counting   =     13532.23028104   -13740.45554952
  entropy T*S    EENTRO =        -0.02123577
  eigenvalues    EBANDS =     -1925.26582018
  atomic energy  EATOM  =      7046.17475994
  Solvation  Ediel_sol  =         0.00000000
  ---------------------------------------------------
  free energy    TOTEN  =      -328.93190426 eV

  energy without entropy =     -328.91066849  energy(sigma->0) =     -328.92128637


--------------------------------------------------------------------------------------------------------


--------------------------------------- Iteration      1(   8)  ---------------------------------------


    POTLOK:  cpu time    0.0375: real time    0.0411
    SETDIJ:  cpu time    0.0023: real time    0.0023
    EDDIAG:  cpu time    0.2013: real time    0.2015
  RMM-DIIS:  cpu time    0.3736: real time    0.3735
    ORTHCH:  cpu time    0.0476: real time    0.0475
       DOS:  cpu time    0.0008: real time    0.0008
    CHARGE:  cpu time    0.0326: real time    0.0326
    MIXING:  cpu time    0.0010: real time    0.0015
    --------------------------------------------
      LOOP:  cpu time    0.6968: real time    0.7009

 eigenvalue-minimisations  :   791
 total energy-change (2. order) : 0.3124040E+00  (-0.2685120E+00)
 number of electron     155.9999920 magnetization 
 augmentation part       11.4346727 magnetization 

 Broyden mixing:
  rms(total) = 0.30338E+00    rms(broyden)= 0.30333E+00
  rms(prec ) = 0.32768E+00
  weight for this iteration     100.00

 eigenvalues of (default mixing * dielectric matrix)
  average eigenvalue GAMMA=   1.7704
  0.8400  2.2357  2.2357

 Free energy of the ion-electron system (eV)
  ---------------------------------------------------
  alpha Z        PSCENC =        96.04795369
  Ewald energy   TEWEN  =     16796.06966462
  -Hartree energ DENC   =    -22753.02447143
  -exchange      EXHF   =         0.00000000
  -V(xc)+E(xc)   XCENC  =       553.84597259
  PAW double counting   =     15828.01816414   -16034.77326168
  entropy T*S    EENTRO =        -0.02195608
  eigenvalues    EBANDS =     -1860.95632602
  atomic energy  EATOM  =      7046.17475994
  Solvation  Ediel_sol  =         0.00000000
  ---------------------------------------------------
  free energy    TOTEN  =      -328.61950024 eV

  energy without entropy =     -328.59754416  energy(sigma->0) =     -328.60852220


--------------------------------------------------------------------------------------------------------


--------------------------------------- Iteration      1(   9)  ---------------------------------------


    POTLOK:  cpu time    0.0408: real time    0.0410
    SETDIJ:  cpu time    0.0022: real time    0.0022
    EDDIAG:  cpu time    0.2008: real time    0.2007
  RMM-DIIS:  cpu time    0.3797: real time    0.3796
    ORTHCH:  cpu time    0.0476: real time    0.0476
       DOS:  cpu time    0.0010: real time    0.0009
    CHARGE:  cpu time    0.0325: real time    0.0326
    MIXING:  cpu time    0.0010: real time    0.0010
    --------------------------------------------
      LOOP:  cpu time    0.7056: real time    0.7055

 eigenvalue-minimisations  :   799
 total energy-change (2. order) : 0.6834176E-01  (-0.4205599E-01)
 number of electron     155.9999920 magnetization 
 augmentation part       11.4975886 magnetization 

 Broyden mixing:
  rms(total) = 0.11519E+00    rms(broyden)= 0.11518E+00
  rms(prec ) = 0.13577E+00
  weight for this iteration     100.00

 eigenvalues of (default mixing * dielectric matrix)
  average eigenvalue GAMMA=   1.6256
  2.4507  0.9498  1.6706  1.4311

 Free energy of the ion-electron system (eV)
  ---------------------------------------------------
  alpha Z        PSCENC =        96.04795369
  Ewald energy   TEWEN  =     16796.06966462
  -Hartree energ DENC   =    -22773.87309746
  -exchange      EXHF   =         0.00000000
  -V(xc)+E(xc)   XCENC  =       553.74201789
  PAW double counting   =     16965.99613440   -17169.50113184
  entropy T*S    EENTRO =        -0.02063661
  eigenvalues    EBANDS =     -1843.18682310
  atomic energy  EATOM  =      7046.17475994
  Solvation  Ediel_sol  =         0.00000000
  ---------------------------------------------------
  free energy    TOTEN  =      -328.55115848 eV

  energy without entropy =     -328.53052187  energy(sigma->0) =     -328.54084017


--------------------------------------------------------------------------------------------------------


--------------------------------------- Iteration      1(  10)  ---------------------------------------


    POTLOK:  cpu time    0.0413: real time    0.0415
    SETDIJ:  cpu time    0.0023: real time    0.0023
    EDDIAG:  cpu time    0.2003: real time    0.2003
  RMM-DIIS:  cpu time    0.3905: real time    0.4127
    ORTHCH:  cpu time    0.0492: real time    0.0492
       DOS:  cpu time    0.0007: real time    0.0007
    CHARGE:  cpu time    0.0334: real time    0.0334
    MIXING:  cpu time    0.0011: real time    0.0011
    --------------------------------------------
      LOOP:  cpu time    0.7188: real time    0.7411

 eigenvalue-minimisations  :   799
 total energy-change (2. order) : 0.2165683E-01  (-0.1608392E-01)
 number of electron     155.9999920 magnetization 
 augmentation part       11.4490718 magnetization 

 Broyden mixing:
  rms(total) = 0.44612E-01    rms(broyden)= 0.44611E-01
  rms(prec ) = 0.67477E-01
  weight for this iteration     100.00

 eigenvalues of (default mixing * dielectric matrix)
  average eigenvalue GAMMA=   1.5804
  2.3233  2.3233  1.3437  0.9559  0.9559

 Free energy of the ion-electron system (eV)
  ---------------------------------------------------
  alpha Z        PSCENC =        96.04795369
  Ewald energy   TEWEN  =     16796.06966462
  -Hartree energ DENC   =    -22792.92114668
  -exchange      EXHF   =         0.00000000
  -V(xc)+E(xc)   XCENC  =       554.12656626
  PAW double counting   =     17078.91213015   -17284.32670403
  entropy T*S    EENTRO =        -0.02085258
  eigenvalues    EBANDS =     -1822.59187303
  atomic energy  EATOM  =      7046.17475994
  Solvation  Ediel_sol  =         0.00000000
  ---------------------------------------------------
  free energy    TOTEN  =      -328.52950166 eV

  energy without entropy =     -328.50864908  energy(sigma->0) =     -328.51907537


--------------------------------------------------------------------------------------------------------


--------------------------------------- Iteration      1(  11)  ---------------------------------------


    POTLOK:  cpu time    0.0379: real time    0.0416
    SETDIJ:  cpu time    0.0022: real time    0.0022
    EDDIAG:  cpu time    0.2013: real time    0.2012
  RMM-DIIS:  cpu time    0.3698: real time    0.3697
    ORTHCH:  cpu time    0.0477: real time    0.0477
       DOS:  cpu time    0.0007: real time    0.0007
    CHARGE:  cpu time    0.0329: real time    0.0330
    MIXING:  cpu time    0.0011: real time    0.0011
    --------------------------------------------
      LOOP:  cpu time    0.6936: real time    0.6971

 eigenvalue-minimisations  :   787
 total energy-change (2. order) : 0.3049818E-02  (-0.4138055E-02)
 number of electron     155.9999920 magnetization 
 augmentation part       11.4730558 magnetization 

 Broyden mixing:
  rms(total) = 0.38439E-01    rms(broyden)= 0.38439E-01
  rms(prec ) = 0.52935E-01
  weight for this iteration     100.00

 eigenvalues of (default mixing * dielectric matrix)
  average eigenvalue GAMMA=   1.7013
  2.6248  2.6248  1.9415  0.9428  0.9428  1.1310

 Free energy of the ion-electron system (eV)
  ---------------------------------------------------
  alpha Z        PSCENC =        96.04795369
  Ewald energy   TEWEN  =     16796.06966462
  -Hartree energ DENC   =    -22803.65335677
  -exchange      EXHF   =         0.00000000
  -V(xc)+E(xc)   XCENC  =       554.03027852
  PAW double counting   =     17007.02685911   -17211.16275161
  entropy T*S    EENTRO =        -0.02107729
  eigenvalues    EBANDS =     -1813.03878205
  atomic energy  EATOM  =      7046.17475994
  Solvation  Ediel_sol  =         0.00000000
  ---------------------------------------------------
  free energy    TOTEN  =      -328.52645184 eV

  energy without entropy =     -328.50537455  energy(sigma->0) =     -328.51591319


--------------------------------------------------------------------------------------------------------


--------------------------------------- Iteration      1(  12)  ---------------------------------------


    POTLOK:  cpu time    0.0379: real time    0.0416
    SETDIJ:  cpu time    0.0023: real time    0.0023
    EDDIAG:  cpu time    0.2013: real time    0.2012
  RMM-DIIS:  cpu time    0.3752: real time    0.3751
    ORTHCH:  cpu time    0.0475: real time    0.0475
       DOS:  cpu time    0.0009: real time    0.0009
    CHARGE:  cpu time    0.0329: real time    0.0330
    MIXING:  cpu time    0.0012: real time    0.0012
    --------------------------------------------
      LOOP:  cpu time    0.6992: real time    0.7027

 eigenvalue-minimisations  :   784
 total energy-change (2. order) : 0.3120334E-02  (-0.2030965E-02)
 number of electron     155.9999921 magnetization 
 augmentation part       11.4620288 magnetization 

 Broyden mixing:
  rms(total) = 0.87963E-02    rms(broyden)= 0.87925E-02
  rms(prec ) = 0.20021E-01
  weight for this iteration     100.00

 eigenvalues of (default mixing * dielectric matrix)
  average eigenvalue GAMMA=   1.8056
  3.7690  2.3412  2.1882  1.5059  0.9417  0.9417  0.9512

 Free energy of the ion-electron system (eV)
  ---------------------------------------------------
  alpha Z        PSCENC =        96.04795369
  Ewald energy   TEWEN  =     16796.06966462
  -Hartree energ DENC   =    -22826.79204388
  -exchange      EXHF   =         0.00000000
  -V(xc)+E(xc)   XCENC  =       554.35013391
  PAW double counting   =     16987.26451158   -17191.73243856
  entropy T*S    EENTRO =        -0.02131979
  eigenvalues    EBANDS =     -1789.88455301
  atomic energy  EATOM  =      7046.17475994
  Solvation  Ediel_sol  =         0.00000000
  ---------------------------------------------------
  free energy    TOTEN  =      -328.52333150 eV

  energy without entropy =     -328.50201172  energy(sigma->0) =     -328.51267161


--------------------------------------------------------------------------------------------------------


--------------------------------------- Iteration      1(  13)  ---------------------------------------


    POTLOK:  cpu time    0.0382: real time    0.0419
    SETDIJ:  cpu time    0.0022: real time    0.0022
    EDDIAG:  cpu time    0.2019: real time    0.2018
  RMM-DIIS:  cpu time    0.3764: real time    0.3764
    ORTHCH:  cpu time    0.0483: real time    0.0483
       DOS:  cpu time    0.0013: real time    0.0013
    CHARGE:  cpu time    0.0343: real time    0.0343
    MIXING:  cpu time    0.0014: real time    0.0014
    --------------------------------------------
      LOOP:  cpu time    0.7050: real time    0.7077

 eigenvalue-minimisations  :   784
 total energy-change (2. order) : 0.7586266E-03  (-0.4859228E-03)
 number of electron     155.9999921 magnetization 
 augmentation part       11.4597153 magnetization 

 Broyden mixing:
  rms(total) = 0.48516E-02    rms(broyden)= 0.48486E-02
  rms(prec ) = 0.11824E-01
  weight for this iteration     100.00

 eigenvalues of (default mixing * dielectric matrix)
  average eigenvalue GAMMA=   1.9106
  4.9025  2.3622  2.1575  1.7681  0.9428  0.9428  1.1584  1.0506

 Free energy of the ion-electron system (eV)
  ---------------------------------------------------
  alpha Z        PSCENC =        96.04795369
  Ewald energy   TEWEN  =     16796.06966462
  -Hartree energ DENC   =    -22836.43165072
  -exchange      EXHF   =         0.00000000
  -V(xc)+E(xc)   XCENC  =       554.43056358
  PAW double counting   =     16986.69298320   -17191.23848996
  entropy T*S    EENTRO =        -0.02119914
  eigenvalues    EBANDS =     -1780.24715808
  atomic energy  EATOM  =      7046.17475994
  Solvation  Ediel_sol  =         0.00000000
  ---------------------------------------------------
  free energy    TOTEN  =      -328.52257288 eV

  energy without entropy =     -328.50137374  energy(sigma->0) =     -328.51197331


--------------------------------------------------------------------------------------------------------


--------------------------------------- Iteration      1(  14)  ---------------------------------------


    POTLOK:  cpu time    0.0375: real time    0.0412
    SETDIJ:  cpu time    0.0023: real time    0.0023
    EDDIAG:  cpu time    0.2006: real time    0.2006
  RMM-DIIS:  cpu time    0.3717: real time    0.3715
    ORTHCH:  cpu time    0.0471: real time    0.0471
       DOS:  cpu time    0.0011: real time    0.0011
    CHARGE:  cpu time    0.0330: real time    0.0330
    MIXING:  cpu time    0.0014: real time    0.0013
    --------------------------------------------
      LOOP:  cpu time    0.6938: real time    0.6982

 eigenvalue-minimisations  :   784
 total energy-change (2. order) :-0.2172755E-02  (-0.1447484E-03)
 number of electron     155.9999921 magnetization 
 augmentation part       11.4581414 magnetization 

 Broyden mixing:
  rms(total) = 0.40684E-02    rms(broyden)= 0.40677E-02
  rms(prec ) = 0.79719E-02
  weight for this iteration     100.00

 eigenvalues of (default mixing * dielectric matrix)
  average eigenvalue GAMMA=   2.0304
  5.6561  2.5877  2.5877  2.0015  1.4817  0.9594  0.9594  1.0199  1.0199

 Free energy of the ion-electron system (eV)
  ---------------------------------------------------
  alpha Z        PSCENC =        96.04795369
  Ewald energy   TEWEN  =     16796.06966462
  -Hartree energ DENC   =    -22841.21767299
  -exchange      EXHF   =         0.00000000
  -V(xc)+E(xc)   XCENC  =       554.43716284
  PAW double counting   =     16978.38778414   -17183.00612697
  entropy T*S    EENTRO =        -0.02121108
  eigenvalues    EBANDS =     -1775.39705981
  atomic energy  EATOM  =      7046.17475994
  Solvation  Ediel_sol  =         0.00000000
  ---------------------------------------------------
  free energy    TOTEN  =      -328.52474563 eV

  energy without entropy =     -328.50353455  energy(sigma->0) =     -328.51414009


--------------------------------------------------------------------------------------------------------


--------------------------------------- Iteration      1(  15)  ---------------------------------------


    POTLOK:  cpu time    0.0375: real time    0.0410
    SETDIJ:  cpu time    0.0023: real time    0.0023
    EDDIAG:  cpu time    0.2004: real time    0.2007
  RMM-DIIS:  cpu time    0.3731: real time    0.3746
    ORTHCH:  cpu time    0.0470: real time    0.0470
       DOS:  cpu time    0.0013: real time    0.0012
    CHARGE:  cpu time    0.0330: real time    0.0331
    MIXING:  cpu time    0.0013: real time    0.0013
    --------------------------------------------
      LOOP:  cpu time    0.6959: real time    0.7013

 eigenvalue-minimisations  :   787
 total energy-change (2. order) :-0.5563526E-02  (-0.8408733E-04)
 number of electron     155.9999921 magnetization 
 augmentation part       11.4590589 magnetization 

 Broyden mixing:
  rms(total) = 0.21834E-02    rms(broyden)= 0.21831E-02
  rms(prec ) = 0.41181E-02
  weight for this iteration     100.00

 eigenvalues of (default mixing * dielectric matrix)
  average eigenvalue GAMMA=   2.1533
  6.5203  3.4164  2.3103  2.0259  2.0259  0.9386  0.9386  1.2498  0.9756  1.1314

 Free energy of the ion-electron system (eV)
  ---------------------------------------------------
  alpha Z        PSCENC =        96.04795369
  Ewald energy   TEWEN  =     16796.06966462
  -Hartree energ DENC   =    -22843.38076092
  -exchange      EXHF   =         0.00000000
  -V(xc)+E(xc)   XCENC  =       554.41107149
  PAW double counting   =     16985.62350459   -17190.21999895
  entropy T*S    EENTRO =        -0.02124539
  eigenvalues    EBANDS =     -1773.23525824
  atomic energy  EATOM  =      7046.17475994
  Solvation  Ediel_sol  =         0.00000000
  ---------------------------------------------------
  free energy    TOTEN  =      -328.53030916 eV

  energy without entropy =     -328.50906377  energy(sigma->0) =     -328.51968646


--------------------------------------------------------------------------------------------------------


--------------------------------------- Iteration      1(  16)  ---------------------------------------


    POTLOK:  cpu time    0.0373: real time    0.0408
    SETDIJ:  cpu time    0.0023: real time    0.0023
    EDDIAG:  cpu time    0.2011: real time    0.2014
  RMM-DIIS:  cpu time    0.3716: real time    0.3736
    ORTHCH:  cpu time    0.0473: real time    0.0474
       DOS:  cpu time    0.0005: real time    0.0005
    CHARGE:  cpu time    0.0323: real time    0.0324
    MIXING:  cpu time    0.0017: real time    0.0023
    --------------------------------------------
      LOOP:  cpu time    0.6942: real time    0.7006

 eigenvalue-minimisations  :   784
 total energy-change (2. order) :-0.3279722E-02  (-0.5497289E-04)
 number of electron     155.9999921 magnetization 
 augmentation part       11.4591360 magnetization 

 Broyden mixing:
  rms(total) = 0.13475E-02    rms(broyden)= 0.13474E-02
  rms(prec ) = 0.20324E-02
  weight for this iteration     100.00

 eigenvalues of (default mixing * dielectric matrix)
  average eigenvalue GAMMA=   2.2329
  7.1783  4.0485  2.3739  2.3739  1.8722  1.3977  1.3977  0.9487  0.9487  0.9714
  1.0513

 Free energy of the ion-electron system (eV)
  ---------------------------------------------------
  alpha Z        PSCENC =        96.04795369
  Ewald energy   TEWEN  =     16796.06966462
  -Hartree energ DENC   =    -22844.01160457
  -exchange      EXHF   =         0.00000000
  -V(xc)+E(xc)   XCENC  =       554.39998383
  PAW double counting   =     16981.72615395   -17186.30962555
  entropy T*S    EENTRO =        -0.02130089
  eigenvalues    EBANDS =     -1772.60957389
  atomic energy  EATOM  =      7046.17475994
  Solvation  Ediel_sol  =         0.00000000
  ---------------------------------------------------
  free energy    TOTEN  =      -328.53358888 eV

  energy without entropy =     -328.51228799  energy(sigma->0) =     -328.52293843


--------------------------------------------------------------------------------------------------------


--------------------------------------- Iteration      1(  17)  ---------------------------------------


    POTLOK:  cpu time    0.0370: real time    0.0409
    SETDIJ:  cpu time    0.0023: real time    0.0022
    EDDIAG:  cpu time    0.2012: real time    0.2016
  RMM-DIIS:  cpu time    0.3651: real time    0.3660
    ORTHCH:  cpu time    0.0467: real time    0.0467
       DOS:  cpu time    0.0010: real time    0.0010
    CHARGE:  cpu time    0.0324: real time    0.0325
    MIXING:  cpu time    0.0015: real time    0.0015
    --------------------------------------------
      LOOP:  cpu time    0.6873: real time    0.6924

 eigenvalue-minimisations  :   784
 total energy-change (2. order) :-0.1280373E-02  (-0.1780165E-04)
 number of electron     155.9999921 magnetization 
 augmentation part       11.4595703 magnetization 

 Broyden mixing:
  rms(total) = 0.77790E-03    rms(broyden)= 0.77786E-03
  rms(prec ) = 0.10789E-02
  weight for this iteration     100.00

 eigenvalues of (default mixing * dielectric matrix)
  average eigenvalue GAMMA=   2.4011
  8.2455  5.1173  2.7464  2.3338  2.3338  1.7464  1.2074  1.2074  0.9469  0.9469
  0.9910  0.9910

 Free energy of the ion-electron system (eV)
  ---------------------------------------------------
  alpha Z        PSCENC =        96.04795369
  Ewald energy   TEWEN  =     16796.06966462
  -Hartree energ DENC   =    -22844.24127249
  -exchange      EXHF   =         0.00000000
  -V(xc)+E(xc)   XCENC  =       554.39530795
  PAW double counting   =     16984.27644876   -17188.83898390
  entropy T*S    EENTRO =        -0.02132237
  eigenvalues    EBANDS =     -1772.39742546
  atomic energy  EATOM  =      7046.17475994
  Solvation  Ediel_sol  =         0.00000000
  ---------------------------------------------------
  free energy    TOTEN  =      -328.53486925 eV

  energy without entropy =     -328.51354688  energy(sigma->0) =     -328.52420807


--------------------------------------------------------------------------------------------------------


--------------------------------------- Iteration      1(  18)  ---------------------------------------


    POTLOK:  cpu time    0.0369: real time    0.0408
    SETDIJ:  cpu time    0.0023: real time    0.0023
    EDDIAG:  cpu time    0.2018: real time    0.2022
  RMM-DIIS:  cpu time    0.2897: real time    0.2904
    ORTHCH:  cpu time    0.0473: real time    0.0474
       DOS:  cpu time    0.0007: real time    0.0006
    CHARGE:  cpu time    0.0324: real time    0.0324
    MIXING:  cpu time    0.0016: real time    0.0016
    --------------------------------------------
      LOOP:  cpu time    0.6126: real time    0.6178

 eigenvalue-minimisations  :   615
 total energy-change (2. order) :-0.6328665E-03  (-0.9123870E-05)
 number of electron     155.9999921 magnetization 
 augmentation part       11.4594779 magnetization 

 Broyden mixing:
  rms(total) = 0.26704E-03    rms(broyden)= 0.26703E-03
  rms(prec ) = 0.38356E-03
  weight for this iteration     100.00

 eigenvalues of (default mixing * dielectric matrix)
  average eigenvalue GAMMA=   2.4297
  8.8419  5.4557  3.0223  2.4050  2.1324  1.7278  1.7278  0.9468  0.9468  1.2381
  1.0080  1.0080  1.1260

 Free energy of the ion-electron system (eV)
  ---------------------------------------------------
  alpha Z        PSCENC =        96.04795369
  Ewald energy   TEWEN  =     16796.06966462
  -Hartree energ DENC   =    -22844.32627848
  -exchange      EXHF   =         0.00000000
  -V(xc)+E(xc)   XCENC  =       554.39908193
  PAW double counting   =     16983.21884681   -17187.78702110
  entropy T*S    EENTRO =        -0.02133019
  eigenvalues    EBANDS =     -1772.31117933
  atomic energy  EATOM  =      7046.17475994
  Solvation  Ediel_sol  =         0.00000000
  ---------------------------------------------------
  free energy    TOTEN  =      -328.53550212 eV

  energy without entropy =     -328.51417193  energy(sigma->0) =     -328.52483702


--------------------------------------------------------------------------------------------------------


--------------------------------------- Iteration      1(  19)  ---------------------------------------


    POTLOK:  cpu time    0.0372: real time    0.0412
    SETDIJ:  cpu time    0.0022: real time    0.0023
    EDDIAG:  cpu time    0.1996: real time    0.2004
  RMM-DIIS:  cpu time    0.2683: real time    0.2697
    ORTHCH:  cpu time    0.0473: real time    0.0473
       DOS:  cpu time    0.0010: real time    0.0005
    CHARGE:  cpu time    0.0321: real time    0.0327
    MIXING:  cpu time    0.0017: real time    0.0017
    --------------------------------------------
      LOOP:  cpu time    0.5893: real time    0.5957

 eigenvalue-minimisations  :   559
 total energy-change (2. order) :-0.1136929E-03  (-0.1319583E-05)
 number of electron     155.9999921 magnetization 
 augmentation part       11.4594601 magnetization 

 Broyden mixing:
  rms(total) = 0.11580E-03    rms(broyden)= 0.11576E-03
  rms(prec ) = 0.18540E-03
  weight for this iteration     100.00

 eigenvalues of (default mixing * dielectric matrix)
  average eigenvalue GAMMA=   2.4384
  9.0825  5.7296  3.3267  2.4480  2.2752  2.2752  1.6748  1.2489  1.2489  0.9474
  0.9474  0.9954  0.9954  0.9423

 Free energy of the ion-electron system (eV)
  ---------------------------------------------------
  alpha Z        PSCENC =        96.04795369
  Ewald energy   TEWEN  =     16796.06966462
  -Hartree energ DENC   =    -22844.34183083
  -exchange      EXHF   =         0.00000000
  -V(xc)+E(xc)   XCENC  =       554.39862416
  PAW double counting   =     16982.75558850   -17187.32452309
  entropy T*S    EENTRO =        -0.02133026
  eigenvalues    EBANDS =     -1772.29452255
  atomic energy  EATOM  =      7046.17475994
  Solvation  Ediel_sol  =         0.00000000
  ---------------------------------------------------
  free energy    TOTEN  =      -328.53561581 eV

  energy without entropy =     -328.51428556  energy(sigma->0) =     -328.52495068


--------------------------------------------------------------------------------------------------------


--------------------------------------- Iteration      1(  20)  ---------------------------------------


    POTLOK:  cpu time    0.0374: real time    0.0409
    SETDIJ:  cpu time    0.0022: real time    0.0022
    EDDIAG:  cpu time    0.1993: real time    0.2000
  RMM-DIIS:  cpu time    0.2446: real time    0.2458
    ORTHCH:  cpu time    0.0481: real time    0.0482
       DOS:  cpu time    0.0007: real time    0.0006
    CHARGE:  cpu time    0.0324: real time    0.0325
    MIXING:  cpu time    0.0017: real time    0.0017
    --------------------------------------------
      LOOP:  cpu time    0.5664: real time    0.5720

 eigenvalue-minimisations  :   476
 total energy-change (2. order) :-0.3912068E-04  (-0.3698497E-06)
 number of electron     155.9999921 magnetization 
 augmentation part       11.4594904 magnetization 

 Broyden mixing:
  rms(total) = 0.94675E-04    rms(broyden)= 0.94651E-04
  rms(prec ) = 0.12889E-03
  weight for this iteration     100.00

 eigenvalues of (default mixing * dielectric matrix)
  average eigenvalue GAMMA=   2.4389
  9.0964  5.9629  3.6280  2.6688  2.4478  1.9889  1.9889  1.4963  1.2048  1.2048
  0.9459  0.9459  1.0710  0.9666  0.9666

 Free energy of the ion-electron system (eV)
  ---------------------------------------------------
  alpha Z        PSCENC =        96.04795369
  Ewald energy   TEWEN  =     16796.06966462
  -Hartree energ DENC   =    -22844.33080836
  -exchange      EXHF   =         0.00000000
  -V(xc)+E(xc)   XCENC  =       554.39817542
  PAW double counting   =     16982.77539870   -17187.34465678
  entropy T*S    EENTRO =        -0.02133101
  eigenvalues    EBANDS =     -1772.30481115
  atomic energy  EATOM  =      7046.17475994
  Solvation  Ediel_sol  =         0.00000000
  ---------------------------------------------------
  free energy    TOTEN  =      -328.53565493 eV

  energy without entropy =     -328.51432393  energy(sigma->0) =     -328.52498943


--------------------------------------------------------------------------------------------------------


--------------------------------------- Iteration      1(  21)  ---------------------------------------


    POTLOK:  cpu time    0.0373: real time    0.0409
    SETDIJ:  cpu time    0.0022: real time    0.0022
    EDDIAG:  cpu time    0.2386: real time    0.2396
  RMM-DIIS:  cpu time    0.2420: real time    0.2432
    ORTHCH:  cpu time    0.0474: real time    0.0476
       DOS:  cpu time    0.0005: real time    0.0005
    CHARGE:  cpu time    0.0329: real time    0.0329
    MIXING:  cpu time    0.0019: real time    0.0019
    --------------------------------------------
      LOOP:  cpu time    0.6029: real time    0.6089

 eigenvalue-minimisations  :   468
 total energy-change (2. order) :-0.9279591E-05  (-0.1170204E-06)
 number of electron     155.9999921 magnetization 
 augmentation part       11.4594374 magnetization 

 Broyden mixing:
  rms(total) = 0.10314E-03    rms(broyden)= 0.10313E-03
  rms(prec ) = 0.12028E-03
  weight for this iteration     100.00

 eigenvalues of (default mixing * dielectric matrix)
  average eigenvalue GAMMA=   2.3931
  9.0856  6.0326  3.7308  2.8244  2.4444  2.0834  2.0834  1.6098  1.2494  1.2494
  0.9490  0.9490  0.9777  0.9777  1.0217  1.0217

 Free energy of the ion-electron system (eV)
  ---------------------------------------------------
  alpha Z        PSCENC =        96.04795369
  Ewald energy   TEWEN  =     16796.06966462
  -Hartree energ DENC   =    -22844.33557916
  -exchange      EXHF   =         0.00000000
  -V(xc)+E(xc)   XCENC  =       554.39860709
  PAW double counting   =     16982.68950414   -17187.26081283
  entropy T*S    EENTRO =        -0.02133172
  eigenvalues    EBANDS =     -1772.29842997
  atomic energy  EATOM  =      7046.17475994
  Solvation  Ediel_sol  =         0.00000000
  ---------------------------------------------------
  free energy    TOTEN  =      -328.53566421 eV

  energy without entropy =     -328.51433249  energy(sigma->0) =     -328.52499835


--------------------------------------------------------------------------------------------------------


--------------------------------------- Iteration      1(  22)  ---------------------------------------


    POTLOK:  cpu time    0.0373: real time    0.0412
    SETDIJ:  cpu time    0.0022: real time    0.0022
    EDDIAG:  cpu time    0.2730: real time    0.2813
  RMM-DIIS:  cpu time    0.2290: real time    0.2321
    ORTHCH:  cpu time    0.0472: real time    0.0472
       DOS:  cpu time    0.0006: real time    0.0006
    CHARGE:  cpu time    0.0324: real time    0.0326
    MIXING:  cpu time    0.0020: real time    0.0024
    --------------------------------------------
      LOOP:  cpu time    0.6236: real time    0.6395

 eigenvalue-minimisations  :   423
 total energy-change (2. order) :-0.2977778E-05  (-0.4752388E-07)
 number of electron     155.9999921 magnetization 
 augmentation part       11.4594931 magnetization 

 Broyden mixing:
  rms(total) = 0.60247E-04    rms(broyden)= 0.60243E-04
  rms(prec ) = 0.72853E-04
  weight for this iteration     100.00

 eigenvalues of (default mixing * dielectric matrix)
  average eigenvalue GAMMA=   2.3764
  9.1371  6.0485  3.9588  2.8988  2.3951  2.3951  2.0744  1.7075  1.4450  1.2030
  1.2030  0.9490  0.9490  1.0437  1.0437  0.9737  0.9737

 Free energy of the ion-electron system (eV)
  ---------------------------------------------------
  alpha Z        PSCENC =        96.04795369
  Ewald energy   TEWEN  =     16796.06966462
  -Hartree energ DENC   =    -22844.32749887
  -exchange      EXHF   =         0.00000000
  -V(xc)+E(xc)   XCENC  =       554.39818050
  PAW double counting   =     16982.76298384   -17187.33202522
  entropy T*S    EENTRO =        -0.02133106
  eigenvalues    EBANDS =     -1772.30835463
  atomic energy  EATOM  =      7046.17475994
  Solvation  Ediel_sol  =         0.00000000
  ---------------------------------------------------
  free energy    TOTEN  =      -328.53566719 eV

  energy without entropy =     -328.51433613  energy(sigma->0) =     -328.52500166


--------------------------------------------------------------------------------------------------------


--------------------------------------- Iteration      1(  23)  ---------------------------------------


    POTLOK:  cpu time    0.0373: real time    0.0407
    SETDIJ:  cpu time    0.0023: real time    0.0023
    EDDIAG:  cpu time    0.2000: real time    0.2007
  RMM-DIIS:  cpu time    0.2065: real time    0.2076
    ORTHCH:  cpu time    0.0474: real time    0.0475
       DOS:  cpu time    0.0005: real time    0.0006
    CHARGE:  cpu time    0.0323: real time    0.0327
    MIXING:  cpu time    0.0020: real time    0.0020
    --------------------------------------------
      LOOP:  cpu time    0.5283: real time    0.5341

 eigenvalue-minimisations  :   342
 total energy-change (2. order) :-0.2184501E-05  (-0.1604325E-07)
 number of electron     155.9999921 magnetization 
 augmentation part       11.4594705 magnetization 

 Broyden mixing:
  rms(total) = 0.27567E-04    rms(broyden)= 0.27562E-04
  rms(prec ) = 0.35470E-04
  weight for this iteration     100.00

 eigenvalues of (default mixing * dielectric matrix)
  average eigenvalue GAMMA=   2.3677
  9.1422  6.0635  4.1692  2.9368  2.7155  2.7155  1.9926  1.9926  1.6159  1.2186
  1.2186  1.0505  1.0505  0.9482  0.9482  1.0008  0.9468  0.8930

 Free energy of the ion-electron system (eV)
  ---------------------------------------------------
  alpha Z        PSCENC =        96.04795369
  Ewald energy   TEWEN  =     16796.06966462
  -Hartree energ DENC   =    -22844.32404297
  -exchange      EXHF   =         0.00000000
  -V(xc)+E(xc)   XCENC  =       554.39811656
  PAW double counting   =     16982.73585397   -17187.30564953
  entropy T*S    EENTRO =        -0.02133097
  eigenvalues    EBANDS =     -1772.31099469
  atomic energy  EATOM  =      7046.17475994
  Solvation  Ediel_sol  =         0.00000000
  ---------------------------------------------------
  free energy    TOTEN  =      -328.53566938 eV

  energy without entropy =     -328.51433840  energy(sigma->0) =     -328.52500389


--------------------------------------------------------------------------------------------------------


--------------------------------------- Iteration      1(  24)  ---------------------------------------


    POTLOK:  cpu time    0.0373: real time    0.0412
    SETDIJ:  cpu time    0.0023: real time    0.0023
    EDDIAG:  cpu time    0.1993: real time    0.2001
  RMM-DIIS:  cpu time    0.1904: real time    0.1917
    ORTHCH:  cpu time    0.0497: real time    0.0497
       DOS:  cpu time    0.0005: real time    0.0005
    CHARGE:  cpu time    0.0326: real time    0.0327
    MIXING:  cpu time    0.0020: real time    0.0021
    --------------------------------------------
      LOOP:  cpu time    0.5141: real time    0.5202

 eigenvalue-minimisations  :   256
 total energy-change (2. order) :-0.1393968E-05  (-0.1044854E-07)
 number of electron     155.9999921 magnetization 
 augmentation part       11.4594780 magnetization 

 Broyden mixing:
  rms(total) = 0.19217E-04    rms(broyden)= 0.19216E-04
  rms(prec ) = 0.23496E-04
  weight for this iteration     100.00

 eigenvalues of (default mixing * dielectric matrix)
  average eigenvalue GAMMA=   2.3618
  9.1040  6.1737  4.7823  3.5866  2.6847  2.2768  2.2768  1.9202  1.6362  1.3154
  1.1955  1.1955  0.9480  0.9480  1.0510  1.0133  1.0133  0.8768  0.8768

 Free energy of the ion-electron system (eV)
  ---------------------------------------------------
  alpha Z        PSCENC =        96.04795369
  Ewald energy   TEWEN  =     16796.06966462
  -Hartree energ DENC   =    -22844.32503625
  -exchange      EXHF   =         0.00000000
  -V(xc)+E(xc)   XCENC  =       554.39813863
  PAW double counting   =     16982.73385886   -17187.30348338
  entropy T*S    EENTRO =        -0.02133084
  eigenvalues    EBANDS =     -1772.31019604
  atomic energy  EATOM  =      7046.17475994
  Solvation  Ediel_sol  =         0.00000000
  ---------------------------------------------------
  free energy    TOTEN  =      -328.53567077 eV

  energy without entropy =     -328.51433993  energy(sigma->0) =     -328.52500535


--------------------------------------------------------------------------------------------------------


--------------------------------------- Iteration      1(  25)  ---------------------------------------


    POTLOK:  cpu time    0.0390: real time    0.0426
    SETDIJ:  cpu time    0.0023: real time    0.0023
    EDDIAG:  cpu time    0.2002: real time    0.2008
  RMM-DIIS:  cpu time    0.1773: real time    0.1782
    ORTHCH:  cpu time    0.0472: real time    0.0473
       DOS:  cpu time    0.0010: real time    0.0010
    --------------------------------------------
      LOOP:  cpu time    0.4670: real time    0.4721

 eigenvalue-minimisations  :   183
 total energy-change (2. order) :-0.2755387E-06  (-0.2389510E-08)
 number of electron     155.9999921 magnetization 
 augmentation part       11.4594780 magnetization 

 Free energy of the ion-electron system (eV)
  ---------------------------------------------------
  alpha Z        PSCENC =        96.04795369
  Ewald energy   TEWEN  =     16796.06966462
  -Hartree energ DENC   =    -22844.32527361
  -exchange      EXHF   =         0.00000000
  -V(xc)+E(xc)   XCENC  =       554.39819871
  PAW double counting   =     16982.76041094   -17187.33009299
  entropy T*S    EENTRO =        -0.02133093
  eigenvalues    EBANDS =     -1772.30996142
  atomic energy  EATOM  =      7046.17475994
  Solvation  Ediel_sol  =         0.00000000
  ---------------------------------------------------
  free energy    TOTEN  =      -328.53567105 eV

  energy without entropy =     -328.51434012  energy(sigma->0) =     -328.52500558


--------------------------------------------------------------------------------------------------------


 average (electrostatic) potential at core
  the test charge radii are     0.6991  0.9521
  (the norm of the test charge is              1.0000)
       1 -57.5424       2 -57.5527       3 -57.5403       4 -57.5566       5 -57.8415
       6 -57.6216       7 -57.7236       8 -57.8444       9 -57.7120      10 -57.8445
      11 -57.8275      12 -57.6133      13 -57.5539      14 -57.5677      15 -57.5516
      16 -57.5732      17 -58.4525      18 -57.6742      19 -57.7933      20 -58.4535
      21 -57.7672      22 -58.4100      23 -58.3650      24 -57.6632      25 -57.5422
      26 -57.5683      27 -57.5402      28 -57.5739      29 -57.8462      30 -57.6755
      31 -57.7248      32 -58.4725      33 -57.7131      34 -58.4278      35 -57.8319
      36 -57.6646      37 -42.1357
 
 
 
 E-fermi :  -1.9526     XC(G=0):  -3.1088     alpha+bet : -2.6298


 k-point     1 :       0.0000    0.0000    0.0000
  band No.  band energies     occupation 
      1     -22.4132      2.00000
      2     -21.3963      2.00000
      3     -21.2834      2.00000
      4     -20.2902      2.00000
      5     -20.2278      2.00000
      6     -19.5691      2.00000
      7     -19.5030      2.00000
      8     -19.3960      2.00000
      9     -19.2987      2.00000
     10     -19.2696      2.00000
     11     -19.2543      2.00000
     12     -17.6606      2.00000
     13     -17.5839      2.00000
     14     -17.5459      2.00000
     15     -17.4996      2.00000
     16     -16.7251      2.00000
     17     -15.7474      2.00000
     18     -15.2531      2.00000
     19     -15.1179      2.00000
     20     -15.0420      2.00000
     21     -15.0090      2.00000
     22     -14.0563      2.00000
     23     -13.9656      2.00000
     24     -13.8243      2.00000
     25     -13.7396      2.00000
     26     -13.1100      2.00000
     27     -13.0002      2.00000
     28     -12.2520      2.00000
     29     -12.1572      2.00000
     30     -12.1385      2.00000
     31     -12.1156      2.00000
     32     -12.0558      2.00000
     33     -12.0281      2.00000
     34     -10.9066      2.00000
     35     -10.6797      2.00000
     36     -10.6056      2.00000
     37     -10.5343      2.00000
     38     -10.3937      2.00000
     39     -10.2819      2.00000
     40     -10.1505      2.00000
     41      -9.9936      2.00000
     42      -9.7162      2.00000
     43      -9.5965      2.00000
     44      -9.5307      2.00000
     45      -9.4676      2.00000
     46      -9.3608      2.00000
     47      -9.0478      2.00000
     48      -8.8953      2.00000
     49      -8.7811      2.00000
     50      -8.6945      2.00000
     51      -8.1777      2.00000
     52      -8.1382      2.00000
     53      -8.1144      2.00000
     54      -8.1111      2.00000
     55      -8.1086      2.00000
     56      -8.0684      2.00000
     57      -8.0365      2.00000
     58      -7.7724      2.00000
     59      -7.7193      2.00000
     60      -7.6350      2.00000
     61      -7.1883      2.00000
     62      -7.1602      2.00000
     63      -7.0579      2.00000
     64      -6.9352      2.00000
     65      -6.9341      2.00000
     66      -6.9179      2.00000
     67      -6.6170      2.00000
     68      -6.4812      2.00000
     69      -5.3922      2.00000
     70      -5.3668      2.00000
     71      -5.2106      2.00000
     72      -5.1391      2.00000
     73      -5.0496      2.00000
     74      -5.0016      2.00000
     75      -4.7315      2.00000
     76      -2.4860      2.00000
     77      -2.4535      2.00000
     78      -2.4034      2.00000
     79      -2.3867      2.00000
     80      -1.9551      1.05654
     81      -0.7382      0.00000
     82       0.0191      0.00000
     83       0.0687      0.00000
     84       0.0976      0.00000
     85       0.1791      0.00000
     86       1.2257      0.00000
     87       1.6004      0.00000
     88       1.8263      0.00000
     89       2.2356      0.00000
     90       2.3878      0.00000
     91       2.3996      0.00000
     92       2.4564      0.00000
     93       2.5214      0.00000
     94       2.5673      0.00000
     95       2.5735      0.00000
     96       2.7045      0.00000
     97       4.1291      0.00000
     98       4.6492      0.00000

 k-point     2 :       0.5000    0.0000    0.0000
  band No.  band energies     occupation 
      1     -22.4001      2.00000
      2     -21.6351      2.00000
      3     -20.7109      2.00000
      4     -20.5348      2.00000
      5     -20.2017      2.00000
      6     -20.1197      2.00000
      7     -19.6868      2.00000
      8     -19.6682      2.00000
      9     -18.7017      2.00000
     10     -18.6516      2.00000
     11     -18.6450      2.00000
     12     -18.5400      2.00000
     13     -18.0553      2.00000
     14     -17.9339      2.00000
     15     -16.3959      2.00000
     16     -16.3219      2.00000
     17     -16.2522      2.00000
     18     -16.2149      2.00000
     19     -14.6953      2.00000
     20     -14.6509      2.00000
     21     -14.3144      2.00000
     22     -14.2967      2.00000
     23     -14.2923      2.00000
     24     -14.0978      2.00000
     25     -13.1553      2.00000
     26     -13.1361      2.00000
     27     -13.0922      2.00000
     28     -13.0262      2.00000
     29     -12.3085      2.00000
     30     -12.2384      2.00000
     31     -12.1806      2.00000
     32     -11.9597      2.00000
     33     -11.1325      2.00000
     34     -11.1253      2.00000
     35     -10.9445      2.00000
     36     -10.8700      2.00000
     37     -10.6558      2.00000
     38     -10.2138      2.00000
     39     -10.1348      2.00000
     40      -9.9484      2.00000
     41      -9.7084      2.00000
     42      -9.6141      2.00000
     43      -9.5167      2.00000
     44      -9.4951      2.00000
     45      -9.3985      2.00000
     46      -9.1209      2.00000
     47      -8.8890      2.00000
     48      -8.8802      2.00000
     49      -8.8232      2.00000
     50      -8.7091      2.00000
     51      -8.5813      2.00000
     52      -8.4777      2.00000
     53      -8.3275      2.00000
     54      -8.3182      2.00000
     55      -8.2605      2.00000
     56      -8.1938      2.00000
     57      -8.1443      2.00000
     58      -7.8366      2.00000
     59      -7.7388      2.00000
     60      -7.4340      2.00000
     61      -7.4007      2.00000
     62      -7.3871      2.00000
     63      -7.3774      2.00000
     64      -6.2957      2.00000
     65      -6.2535      2.00000
     66      -6.2284      2.00000
     67      -6.2110      2.00000
     68      -6.0973      2.00000
     69      -5.8994      2.00000
     70      -5.8911      2.00000
     71      -5.7358      2.00000
     72      -5.5762      2.00000
     73      -5.4931      2.00000
     74      -3.8568      2.00000
     75      -3.8305      2.00000
     76      -3.7335      2.00000
     77      -3.7149      2.00000
     78      -1.9484      0.90444
     79      -1.1894      0.00000
     80      -1.1724      0.00000
     81      -1.0960      0.00000
     82      -1.0779      0.00000
     83       0.2093      0.00000
     84       0.5005      0.00000
     85       1.1994      0.00000
     86       1.2253      0.00000
     87       1.2497      0.00000
     88       1.3374      0.00000
     89       1.3612      0.00000
     90       1.5372      0.00000
     91       2.0775      0.00000
     92       2.1876      0.00000
     93       2.5007      0.00000
     94       3.3413      0.00000
     95       3.3754      0.00000
     96       3.6058      0.00000
     97       3.7260      0.00000
     98       4.5049      0.00000

 k-point     3 :       0.0000    0.3333    0.0000
  band No.  band energies     occupation 
      1     -22.2756      2.00000
      2     -21.3471      2.00000
      3     -21.0730      2.00000
      4     -21.0519      2.00000
      5     -20.4612      2.00000
      6     -20.4033      2.00000
      7     -19.2778      2.00000
      8     -19.2519      2.00000
      9     -18.7590      2.00000
     10     -18.5732      2.00000
     11     -18.5584      2.00000
     12     -17.9428      2.00000
     13     -17.8732      2.00000
     14     -17.0310      2.00000
     15     -16.6686      2.00000
     16     -16.4191      2.00000
     17     -16.4161      2.00000
     18     -15.9640      2.00000
     19     -15.6773      2.00000
     20     -15.5173      2.00000
     21     -15.4948      2.00000
     22     -15.0419      2.00000
     23     -14.1803      2.00000
     24     -14.1345      2.00000
     25     -13.7681      2.00000
     26     -12.4711      2.00000
     27     -12.3063      2.00000
     28     -12.2409      2.00000
     29     -12.0151      2.00000
     30     -11.9876      2.00000
     31     -11.9498      2.00000
     32     -11.7201      2.00000
     33     -10.8182      2.00000
     34     -10.7475      2.00000
     35     -10.6893      2.00000
     36     -10.5133      2.00000
     37     -10.2065      2.00000
     38     -10.0883      2.00000
     39     -10.0348      2.00000
     40      -9.9769      2.00000
     41      -9.8468      2.00000
     42      -9.5791      2.00000
     43      -9.5302      2.00000
     44      -9.4718      2.00000
     45      -9.4248      2.00000
     46      -9.3621      2.00000
     47      -9.1575      2.00000
     48      -8.9859      2.00000
     49      -8.9685      2.00000
     50      -8.8993      2.00000
     51      -8.8865      2.00000
     52      -8.7263      2.00000
     53      -8.7079      2.00000
     54      -8.2639      2.00000
     55      -8.1596      2.00000
     56      -8.0956      2.00000
     57      -8.0799      2.00000
     58      -8.0224      2.00000
     59      -7.6831      2.00000
     60      -7.5730      2.00000
     61      -7.1703      2.00000
     62      -7.1110      2.00000
     63      -7.0571      2.00000
     64      -6.8779      2.00000
     65      -6.8546      2.00000
     66      -6.2832      2.00000
     67      -6.1889      2.00000
     68      -6.1151      2.00000
     69      -6.0947      2.00000
     70      -5.8571      2.00000
     71      -5.5544      2.00000
     72      -5.5003      2.00000
     73      -4.6710      2.00000
     74      -4.5645      2.00000
     75      -4.4043      2.00000
     76      -4.0817      2.00000
     77      -3.6985      2.00000
     78      -2.0084      1.88569
     79      -1.2824      0.00000
     80      -1.0196      0.00000
     81      -0.8414      0.00000
     82      -0.7671      0.00000
     83      -0.4877      0.00000
     84       0.2593      0.00000
     85       0.4110      0.00000
     86       1.3515      0.00000
     87       1.4944      0.00000
     88       1.5027      0.00000
     89       1.6231      0.00000
     90       1.8761      0.00000
     91       1.8831      0.00000
     92       2.1225      0.00000
     93       2.3037      0.00000
     94       2.3594      0.00000
     95       2.5424      0.00000
     96       2.7604      0.00000
     97       2.9127      0.00000
     98       4.9216      0.00000

 k-point     4 :       0.5000    0.3333    0.0000
  band No.  band energies     occupation 
      1     -22.2662      2.00000
      2     -21.4177      2.00000
      3     -21.2340      2.00000
      4     -20.7653      2.00000
      5     -20.3540      2.00000
      6     -20.3168      2.00000
      7     -19.6810      2.00000
      8     -19.6380      2.00000
      9     -18.7809      2.00000
     10     -18.2210      2.00000
     11     -17.9469      2.00000
     12     -17.7676      2.00000
     13     -17.3318      2.00000
     14     -17.2651      2.00000
     15     -17.1560      2.00000
     16     -17.1458      2.00000
     17     -16.8702      2.00000
     18     -16.4279      2.00000
     19     -15.1963      2.00000
     20     -15.1278      2.00000
     21     -14.7551      2.00000
     22     -14.5525      2.00000
     23     -14.1629      2.00000
     24     -14.0190      2.00000
     25     -13.7664      2.00000
     26     -13.6190      2.00000
     27     -13.0636      2.00000
     28     -12.8772      2.00000
     29     -11.9653      2.00000
     30     -11.3458      2.00000
     31     -11.3185      2.00000
     32     -11.1265      2.00000
     33     -11.0038      2.00000
     34     -10.9300      2.00000
     35     -10.5194      2.00000
     36     -10.4846      2.00000
     37     -10.2983      2.00000
     38     -10.0621      2.00000
     39      -9.9140      2.00000
     40      -9.8263      2.00000
     41      -9.6532      2.00000
     42      -9.5899      2.00000
     43      -9.5137      2.00000
     44      -9.4644      2.00000
     45      -9.3719      2.00000
     46      -9.3336      2.00000
     47      -9.2793      2.00000
     48      -8.9929      2.00000
     49      -8.9604      2.00000
     50      -8.9196      2.00000
     51      -8.7488      2.00000
     52      -8.7424      2.00000
     53      -8.7188      2.00000
     54      -8.6002      2.00000
     55      -8.5723      2.00000
     56      -8.1949      2.00000
     57      -8.1857      2.00000
     58      -8.0990      2.00000
     59      -7.9917      2.00000
     60      -7.3589      2.00000
     61      -7.2885      2.00000
     62      -7.1237      2.00000
     63      -6.9596      2.00000
     64      -6.8422      2.00000
     65      -6.7964      2.00000
     66      -6.3005      2.00000
     67      -6.1375      2.00000
     68      -6.0907      2.00000
     69      -5.7955      2.00000
     70      -5.5680      2.00000
     71      -5.2732      2.00000
     72      -5.0751      2.00000
     73      -4.9783      2.00000
     74      -4.7368      2.00000
     75      -4.5866      2.00000
     76      -4.3714      2.00000
     77      -4.0574      2.00000
     78      -1.9586      1.13382
     79      -1.0134      0.00000
     80      -0.6818      0.00000
     81      -0.3956      0.00000
     82      -0.3832      0.00000
     83      -0.3411      0.00000
     84      -0.0768      0.00000
     85       0.1399      0.00000
     86       0.4182      0.00000
     87       0.9899      0.00000
     88       1.3562      0.00000
     89       1.4938      0.00000
     90       1.5386      0.00000
     91       2.0553      0.00000
     92       2.2662      0.00000
     93       2.4762      0.00000
     94       2.6362      0.00000
     95       2.9283      0.00000
     96       3.2128      0.00000
     97       3.2328      0.00000
     98       4.9115      0.00000


--------------------------------------------------------------------------------------------------------


 soft charge-density along one line, spin component           1
         0         1         2         3         4         5         6         7         8         9
 total charge-density along one line
 
 pseudopotential strength for first ion, spin component:           1
 10.180  13.537   0.000  -0.000   0.000  -0.000   0.000  -0.000
 13.537  18.000   0.000  -0.000   0.000  -0.000   0.000  -0.000
  0.000   0.000  -4.313   0.000  -0.000   8.435  -0.000   0.000
 -0.000  -0.000   0.000  -4.305   0.000  -0.000   8.425  -0.000
  0.000   0.000  -0.000   0.000  -4.313   0.000  -0.000   8.435
 -0.000  -0.000   8.435  -0.000   0.000 -18.633   0.000  -0.000
  0.000   0.000  -0.000   8.425  -0.000   0.000 -18.622   0.000
 -0.000  -0.000   0.000  -0.000   8.435  -0.000   0.000 -18.633
 total augmentation occupancy for first ion, spin component:           1
  8.180  -3.637  -0.003  -0.000  -0.002  -0.000  -0.000  -0.000
 -3.637   1.674   0.002   0.000   0.001   0.000   0.000   0.000
 -0.003   0.002   1.822   0.000  -0.000   0.167  -0.000   0.000
 -0.000   0.000   0.000   1.199   0.000  -0.000   0.071  -0.000
 -0.002   0.001  -0.000   0.000   1.822   0.000  -0.000   0.167
 -0.000   0.000   0.167  -0.000   0.000   0.017  -0.000   0.000
 -0.000   0.000  -0.000   0.071  -0.000  -0.000   0.005  -0.000
 -0.000   0.000   0.000  -0.000   0.167   0.000  -0.000   0.017


------------------------ aborting loop because EDIFF is reached ----------------------------------------


    CHARGE:  cpu time    0.0324: real time    0.0325
    FORLOC:  cpu time    0.0059: real time    0.0059
    FORNL :  cpu time    0.1301: real time    0.1307
    STRESS:  cpu time    0.3932: real time    0.3948
    FORCOR:  cpu time    0.0413: real time    0.0414
    FORHAR:  cpu time    0.0145: real time    0.0145
    MIXING:  cpu time    0.0027: real time    0.0027
    OFIELD:  cpu time    0.0001: real time    0.0001

  FORCE on cell =-STRESS in cart. coord.  units (eV):
  Direction    XX          YY          ZZ          XY          YZ          ZX
  --------------------------------------------------------------------------------------
  Alpha Z    96.04795    96.04795    96.04795
  Ewald   21806.56367 21977.16028-26987.66753     0.16321    -2.32098     9.22358
  Hartree 21769.31643 21932.51679-20857.50571     0.07465    -0.84243     3.40172
  E(xc)    -608.97621  -608.96954  -628.25039     0.00020    -0.00291     0.01172
  Local  -45156.87182-45490.84646 45951.99895    -0.23283     2.96267   -11.84136
  n-local  -161.40426  -161.45565  -151.75408    -0.00302    -0.02583     0.10144
  augment    26.59796    26.58922    26.95298    -0.00053     0.04872    -0.18305
  Kinetic  2244.26225  2243.65663  2560.94972    -0.00398     0.01859    -0.06618
  Fock        0.00000     0.00000     0.00000     0.00000     0.00000     0.00000
  -------------------------------------------------------------------------------------
  Total      15.53598    14.69922    10.77189    -0.00229    -0.16216     0.64787
  in kB      17.59081    16.64337    12.19661    -0.00260    -0.18360     0.73356
  external pressure =       15.48 kB  Pullay stress =        0.00 kB


 VOLUME and BASIS-vectors are now :
 -----------------------------------------------------------------------------
  energy-cutoff  :      500.00
  volume of cell :     1415.02
      direct lattice vectors                 reciprocal lattice vectors
    12.782500267  0.000000000  0.000000000     0.078231956  0.000000000  0.000000000
     0.000000000  7.380000114  0.000000000     0.000000000  0.135501353  0.000000000
     0.000000000  0.000000000 15.000000000     0.000000000  0.000000000  0.066666667

  length of vectors
    12.782500267  7.380000114 15.000000000     0.078231956  0.135501353  0.066666667


 FORCES acting on ions
    electron-ion (+dipol)            ewald-force                    non-local-force                 convergence-correction
 -----------------------------------------------------------------------------------------------
   0.741E+01 0.129E+01 0.754E+01   -.742E+01 -.134E+01 -.753E+01   0.648E-01 0.378E-01 -.108E-01   0.591E-05 0.214E-04 0.503E-05
   -.114E+02 -.385E-01 0.816E+01   0.116E+02 0.384E-01 -.815E+01   -.118E+00 -.153E-03 -.120E-01   -.644E-05 -.363E-06 0.545E-05
   -.586E+01 0.119E+01 0.736E+01   0.586E+01 -.123E+01 -.735E+01   -.542E-01 0.442E-03 -.107E-01   -.675E-05 0.198E-04 0.511E-05
   0.128E+02 -.435E-01 0.850E+01   -.130E+02 0.435E-01 -.849E+01   0.122E+00 -.169E-03 -.127E-01   0.120E-04 -.375E-06 0.560E-05
   0.308E+02 0.318E+02 0.376E+02   -.315E+02 -.327E+02 -.376E+02   0.592E+00 0.640E+00 -.455E-01   -.213E-04 0.807E-05 0.359E-04
   0.234E+02 -.133E+00 0.134E+02   -.236E+02 0.136E+00 -.134E+02   0.345E+00 -.178E-02 -.530E-02   0.183E-04 -.671E-06 0.999E-05
   0.324E+02 0.123E+02 0.206E+02   -.327E+02 -.124E+02 -.206E+02   0.344E+00 0.108E+00 0.107E-01   0.201E-04 -.664E-05 0.192E-04
   0.118E+02 -.702E+00 0.303E+02   -.118E+02 0.710E+00 -.303E+02   0.213E-01 -.736E-02 0.332E-02   -.318E-04 -.715E-06 0.351E-04
   -.313E+02 0.108E+02 0.191E+02   0.317E+02 -.109E+02 -.191E+02   -.342E+00 0.112E+00 -.392E-02   -.201E-04 -.310E-05 0.182E-04
   -.145E+02 -.673E+00 0.296E+02   0.145E+02 0.680E+00 -.296E+02   -.716E-01 -.686E-02 0.115E-01   0.259E-04 -.645E-06 0.346E-04
   -.324E+02 0.290E+02 0.354E+02   0.331E+02 -.299E+02 -.354E+02   -.572E+00 0.640E+00 -.469E-01   0.193E-04 0.122E-04 0.352E-04
   -.225E+02 -.116E+00 0.126E+02   0.226E+02 0.119E+00 -.126E+02   -.285E+00 -.169E-02 -.861E-02   -.152E-04 -.999E-06 0.922E-05
   0.893E+01 0.267E-01 0.820E+01   -.897E+01 -.281E-01 -.819E+01   -.220E-02 0.579E-03 -.130E-01   0.174E-04 -.119E-05 0.310E-05
   -.143E+02 0.196E+01 0.917E+01   0.145E+02 -.198E+01 -.916E+01   -.180E+00 0.422E-01 -.564E-02   0.469E-05 0.906E-05 0.444E-05
   -.701E+01 0.244E-01 0.795E+01   0.704E+01 -.257E-01 -.793E+01   -.126E-01 0.540E-03 -.130E-01   -.981E-05 -.677E-06 0.291E-05
   0.163E+02 0.224E+01 0.969E+01   -.165E+02 -.225E+01 -.968E+01   0.223E+00 0.240E-02 -.470E-02   -.469E-05 0.159E-04 0.528E-05
   0.108E+03 0.152E+01 0.125E+03   -.111E+03 -.158E+01 -.129E+03   0.196E+01 0.335E-01 0.210E+01   -.348E-04 0.101E-05 0.313E-04
   0.359E+02 0.780E+01 0.189E+02   -.362E+02 -.793E+01 -.189E+02   0.349E+00 0.107E+00 0.120E-01   0.352E-05 0.184E-04 0.164E-04
   0.587E+02 0.345E+00 0.356E+02   -.600E+02 -.348E+00 -.356E+02   0.104E+01 0.362E-02 -.562E-01   0.118E-04 0.803E-06 0.304E-04
   0.482E+02 0.856E+02 0.119E+03   -.497E+02 -.885E+02 -.122E+03   0.814E+00 0.161E+01 0.205E+01   -.268E-04 -.842E-05 0.322E-04
   -.540E+02 0.292E+00 0.313E+02   0.551E+02 -.294E+00 -.313E+02   -.925E+00 0.342E-02 -.612E-01   -.952E-05 -.180E-08 0.289E-04
   -.563E+02 0.786E+02 0.110E+03   0.579E+02 -.810E+02 -.113E+03   -.953E+00 0.138E+01 0.186E+01   0.246E-04 -.101E-04 0.328E-04
   -.103E+03 0.128E+01 0.107E+03   0.106E+03 -.133E+01 -.110E+03   -.176E+01 0.282E-01 0.172E+01   0.312E-04 0.532E-07 0.321E-04
   -.333E+02 0.669E+01 0.172E+02   0.335E+02 -.681E+01 -.172E+02   -.326E+00 0.971E-01 0.125E-02   -.337E-05 0.167E-04 0.149E-04
   0.744E+01 -.132E+01 0.756E+01   -.745E+01 0.137E+01 -.755E+01   0.648E-01 -.384E-01 -.109E-01   0.502E-05 -.203E-04 0.494E-05
   -.144E+02 -.192E+01 0.919E+01   0.146E+02 0.194E+01 -.918E+01   -.182E+00 -.420E-01 -.524E-02   0.520E-05 -.865E-05 0.461E-05
   -.588E+01 -.121E+01 0.737E+01   0.588E+01 0.126E+01 -.736E+01   -.542E-01 -.948E-03 -.107E-01   -.593E-05 -.192E-04 0.478E-05
   0.163E+02 -.220E+01 0.971E+01   -.165E+02 0.221E+01 -.971E+01   0.225E+00 -.220E-02 -.426E-02   -.448E-05 -.154E-04 0.495E-05
   0.315E+02 -.329E+02 0.385E+02   -.322E+02 0.339E+02 -.385E+02   0.601E+00 -.655E+00 -.444E-01   -.214E-04 -.849E-05 0.367E-04
   0.362E+02 -.767E+01 0.190E+02   -.365E+02 0.780E+01 -.190E+02   0.349E+00 -.105E+00 0.150E-01   0.563E-05 -.176E-04 0.163E-04
   0.328E+02 -.126E+02 0.208E+02   -.332E+02 0.127E+02 -.208E+02   0.352E+00 -.111E+00 0.120E-01   0.201E-04 0.581E-05 0.196E-04
   0.499E+02 -.860E+02 0.123E+03   -.515E+02 0.891E+02 -.126E+03   0.860E+00 -.164E+01 0.214E+01   -.273E-04 0.903E-05 0.334E-04
   -.317E+02 -.111E+02 0.193E+02   0.320E+02 0.112E+02 -.193E+02   -.349E+00 -.115E+00 -.327E-02   -.203E-04 0.314E-05 0.186E-04
   -.582E+02 -.789E+02 0.114E+03   0.599E+02 0.814E+02 -.117E+03   -.100E+01 -.141E+01 0.194E+01   0.246E-04 0.111E-04 0.340E-04
   -.331E+02 -.300E+02 0.362E+02   0.338E+02 0.309E+02 -.362E+02   -.581E+00 -.656E+00 -.467E-01   0.200E-04 -.122E-04 0.359E-04
   -.335E+02 -.658E+01 0.173E+02   0.338E+02 0.669E+01 -.173E+02   -.325E+00 -.950E-01 0.372E-02   -.465E-05 -.158E-04 0.157E-04
   -.541E+01 0.138E+01 -.124E+04   0.607E+01 -.153E+01 0.127E+04   -.220E+00 0.285E-01 -.224E+02   -.391E-04 0.225E-04 0.242E-03
 -----------------------------------------------------------------------------------------------
   0.109E+00 -.111E-01 0.109E+02   0.000E+00 0.115E-12 0.000E+00   0.852E-02 -.122E-02 -.109E+02   -.386E-04 0.235E-04 0.925E-03
 
 
 POSITION                                       TOTAL-FORCE (eV/Angst)
 -----------------------------------------------------------------------------------
      2.13046      1.23002      3.75000         0.053082     -0.010932     -0.000927
      0.00000      0.00000      3.75000         0.080598      0.000159     -0.001743
      0.71020      1.23002      3.75000        -0.062784     -0.043083     -0.000765
      2.84053      0.00000      3.75000        -0.093365      0.000143     -0.001874
      6.39125      1.23002      3.75000        -0.101226     -0.270021     -0.058195
      4.26079      0.00000      3.75000         0.142664      0.001468     -0.001879
      4.97099      1.23002      3.75000        -0.024560      0.006828      0.014908
      7.10145      0.00000      3.75000        -0.014801      0.000379      0.016256
     10.65204      1.23002      3.75000         0.018785      0.026312      0.014085
      8.52171      0.00000      3.75000        -0.014854      0.000558      0.013248
      9.23178      1.23002      3.75000         0.092085     -0.202720     -0.040436
     11.36224      0.00000      3.75000        -0.097689      0.001513     -0.003885
      2.13046      3.69000      3.75000        -0.043802     -0.000492     -0.000978
      0.00000      2.45998      3.75000         0.018105      0.025861     -0.000429
      0.71020      3.69000      3.75000         0.008755     -0.000471     -0.000413
      2.84053      2.45998      3.75000         0.005095     -0.011175      0.000253
      6.39125      3.69000      3.75000        -1.737442     -0.031625     -1.472782
      4.26079      2.45998      3.75000         0.027712     -0.020909      0.017089
      4.97099      3.69000      3.75000        -0.233064      0.001342     -0.087760
      7.10145      2.45998      3.75000        -0.637341     -1.324482     -1.161160
     10.65204      3.69000      3.75000         0.198779      0.001554     -0.050049
      8.52171      2.45998      3.75000         0.687183     -1.093541     -0.922391
      9.23178      3.69000      3.75000         1.305305     -0.022908     -0.951729
     11.36224      2.45998      3.75000        -0.038631     -0.018327      0.014356
      2.13046      6.14998      3.75000         0.051232      0.012480     -0.000931
      0.00000      4.92002      3.75000         0.016085     -0.024952     -0.000220
      0.71020      6.14998      3.75000        -0.060990      0.044599     -0.000773
      2.84053      4.92002      3.75000         0.007171      0.012088      0.000516
      6.39125      6.14998      3.75000        -0.109486      0.285858     -0.067798
      4.26079      4.92002      3.75000         0.023879      0.020719      0.017007
      4.97099      6.14998      3.75000        -0.020928     -0.006387      0.015606
      7.10145      4.92002      3.75000        -0.708270      1.401673     -1.289916
     10.65204      6.14998      3.75000         0.014903     -0.026009      0.014638
      8.52171      4.92002      3.75000         0.755421      1.148800     -1.017490
      9.23178      6.14998      3.75000         0.099503      0.216396     -0.047460
     11.36224      4.92002      3.75000        -0.035062      0.017993      0.014278
      7.72894      3.71074      5.27040         0.427951     -0.118690      7.029743
 -----------------------------------------------------------------------------------
    total drift:                                0.117787     -0.012342      0.001812


--------------------------------------------------------------------------------------------------------


  FREE ENERGIE OF THE ION-ELECTRON SYSTEM (eV)
  ---------------------------------------------------
  free  energy   TOTEN  =      -328.53567105 eV

  energy  without entropy=     -328.51434012  energy(sigma->0) =     -328.52500558
 


--------------------------------------------------------------------------------------------------------


    POTLOK:  cpu time    0.0433: real time    0.0435


--------------------------------------------------------------------------------------------------------


--------------------------------------------------------------------------------------------------------


    WAVPRE:  cpu time    0.0177: real time    0.0197
    FEWALD:  cpu time    0.0006: real time    0.0006
    GENKIN:  cpu time    0.0050: real time    0.0050

 real space projection operators:
  total allocation   :       1798.50 KBytes
  max/ min on nodes  :        460.89        440.09

    ORTHCH:  cpu time    0.0906: real time    0.0909
     LOOP+:  cpu time   19.2497: real time   19.4630


--------------------------------------- Iteration      2(   1)  ---------------------------------------


    POTLOK:  cpu time    0.0393: real time    0.0421
    SETDIJ:  cpu time    0.0023: real time    0.0023
     EDDAV:  cpu time    1.0155: real time    1.0197
       DOS:  cpu time    0.0005: real time    0.0005
    CHARGE:  cpu time    0.0527: real time    0.0528
    MIXING:  cpu time    0.0015: real time    0.0015
    --------------------------------------------
      LOOP:  cpu time    1.1120: real time    1.1190

 eigenvalue-minimisations  :   896
 total energy-change (2. order) : 0.5720099E+00  (-0.1438431E+03)
 number of electron     155.9999985 magnetization 
 augmentation part       11.3508504 magnetization 

 Broyden mixing:
  rms(total) = 0.50196E+00    rms(broyden)= 0.50180E+00
  rms(prec ) = 0.54381E+00
  weight for this iteration     100.00

 Free energy of the ion-electron system (eV)
  ---------------------------------------------------
  alpha Z        PSCENC =        96.04795369
  Ewald energy   TEWEN  =     16131.26455729
  -Hartree energ DENC   =    -22218.23754324
  -exchange      EXHF   =         0.00000000
  -V(xc)+E(xc)   XCENC  =       553.23979145
  PAW double counting   =     16982.73790866   -17187.30768493
  entropy T*S    EENTRO =        -0.00022129
  eigenvalues    EBANDS =     -1731.88318247
  atomic energy  EATOM  =      7046.17475994
  Solvation  Ediel_sol  =         0.00000000
  ---------------------------------------------------
  free energy    TOTEN  =      -327.96366089 eV

  energy without entropy =     -327.96343960  energy(sigma->0) =     -327.96355025


--------------------------------------------------------------------------------------------------------


--------------------------------------- Iteration      2(   2)  ---------------------------------------


    POTLOK:  cpu time    0.0372: real time    0.0402
    SETDIJ:  cpu time    0.0023: real time    0.0023
    EDDIAG:  cpu time    0.2002: real time    0.2009
  RMM-DIIS:  cpu time    0.3792: real time    0.3811
    ORTHCH:  cpu time    0.0482: real time    0.0499
       DOS:  cpu time    0.0006: real time    0.0005
    CHARGE:  cpu time    0.0346: real time    0.0348
    MIXING:  cpu time    0.0009: real time    0.0009
    --------------------------------------------
      LOOP:  cpu time    0.7031: real time    0.7106

 eigenvalue-minimisations  :   794
 total energy-change (2. order) :-0.1794448E+01  (-0.2066683E+01)
 number of electron     155.9999980 magnetization 
 augmentation part       11.4357141 magnetization 

 Broyden mixing:
  rms(total) = 0.45636E+00    rms(broyden)= 0.45633E+00
  rms(prec ) = 0.49148E+00
  weight for this iteration     100.00

 eigenvalues of (default mixing * dielectric matrix)
  average eigenvalue GAMMA=   0.6630
  0.6630

 Free energy of the ion-electron system (eV)
  ---------------------------------------------------
  alpha Z        PSCENC =        96.04795369
  Ewald energy   TEWEN  =     16131.26455729
  -Hartree energ DENC   =    -22207.08342512
  -exchange      EXHF   =         0.00000000
  -V(xc)+E(xc)   XCENC  =       552.79195305
  PAW double counting   =     17044.06600999   -17250.67309735
  entropy T*S    EENTRO =        -0.01947856
  eigenvalues    EBANDS =     -1742.32734226
  atomic energy  EATOM  =      7046.17475994
  Solvation  Ediel_sol  =         0.00000000
  ---------------------------------------------------
  free energy    TOTEN  =      -329.75810932 eV

  energy without entropy =     -329.73863076  energy(sigma->0) =     -329.74837004


--------------------------------------------------------------------------------------------------------


--------------------------------------- Iteration      2(   3)  ---------------------------------------


    POTLOK:  cpu time    0.0395: real time    0.0401
    SETDIJ:  cpu time    0.0023: real time    0.0023
    EDDIAG:  cpu time    0.1999: real time    0.2001
  RMM-DIIS:  cpu time    0.3791: real time    0.3801
    ORTHCH:  cpu time    0.0452: real time    0.0453
       DOS:  cpu time    0.0020: real time    0.0020
    CHARGE:  cpu time    0.1140: real time    0.1142
    MIXING:  cpu time    0.0010: real time    0.0010
    --------------------------------------------
      LOOP:  cpu time    0.7829: real time    0.7850

 eigenvalue-minimisations  :   811
 total energy-change (2. order) : 0.5279491E-01  (-0.8974592E-01)
 number of electron     155.9999982 magnetization 
 augmentation part       11.3671214 magnetization 

 Broyden mixing:
  rms(total) = 0.35629E+00    rms(broyden)= 0.35628E+00
  rms(prec ) = 0.37304E+00
  weight for this iteration     100.00

 eigenvalues of (default mixing * dielectric matrix)
  average eigenvalue GAMMA=   1.1646
  0.8733  1.4559

 Free energy of the ion-electron system (eV)
  ---------------------------------------------------
  alpha Z        PSCENC =        96.04795369
  Ewald energy   TEWEN  =     16131.26455729
  -Hartree energ DENC   =    -22206.87419212
  -exchange      EXHF   =         0.00000000
  -V(xc)+E(xc)   XCENC  =       552.80682085
  PAW double counting   =     16959.05688604   -17163.65379197
  entropy T*S    EENTRO =        -0.00699786
  eigenvalues    EBANDS =     -1744.52131028
  atomic energy  EATOM  =      7046.17475994
  Solvation  Ediel_sol  =         0.00000000
  ---------------------------------------------------
  free energy    TOTEN  =      -329.70531441 eV

  energy without entropy =     -329.69831655  energy(sigma->0) =     -329.70181548


--------------------------------------------------------------------------------------------------------


--------------------------------------- Iteration      2(   4)  ---------------------------------------


    POTLOK:  cpu time    0.0366: real time    0.0399
    SETDIJ:  cpu time    0.0023: real time    0.0023
    EDDIAG:  cpu time    0.2011: real time    0.2017
  RMM-DIIS:  cpu time    0.3701: real time    0.3724
    ORTHCH:  cpu time    0.0462: real time    0.0467
       DOS:  cpu time    0.0013: real time    0.0013
    CHARGE:  cpu time    0.0328: real time    0.0328
    MIXING:  cpu time    0.0010: real time    0.0010
    --------------------------------------------
      LOOP:  cpu time    0.6914: real time    0.6981

 eigenvalue-minimisations  :   803
 total energy-change (2. order) : 0.1720821E-01  (-0.2323841E-01)
 number of electron     155.9999980 magnetization 
 augmentation part       11.4833755 magnetization 

 Broyden mixing:
  rms(total) = 0.19063E+00    rms(broyden)= 0.19061E+00
  rms(prec ) = 0.23660E+00
  weight for this iteration     100.00

 eigenvalues of (default mixing * dielectric matrix)
  average eigenvalue GAMMA=   1.2622
  2.3397  1.0394  0.4074

 Free energy of the ion-electron system (eV)
  ---------------------------------------------------
  alpha Z        PSCENC =        96.04795369
  Ewald energy   TEWEN  =     16131.26455729
  -Hartree energ DENC   =    -22201.99059969
  -exchange      EXHF   =         0.00000000
  -V(xc)+E(xc)   XCENC  =       552.72459599
  PAW double counting   =     16811.44576289   -17015.19334847
  entropy T*S    EENTRO =        -0.01987864
  eigenvalues    EBANDS =     -1750.14190921
  atomic energy  EATOM  =      7046.17475994
  Solvation  Ediel_sol  =         0.00000000
  ---------------------------------------------------
  free energy    TOTEN  =      -329.68810620 eV

  energy without entropy =     -329.66822756  energy(sigma->0) =     -329.67816688


--------------------------------------------------------------------------------------------------------


--------------------------------------- Iteration      2(   5)  ---------------------------------------


    POTLOK:  cpu time    0.0363: real time    0.0404
    SETDIJ:  cpu time    0.0023: real time    0.0023
    EDDIAG:  cpu time    0.1985: real time    0.1993
  RMM-DIIS:  cpu time    0.3704: real time    0.3723
    ORTHCH:  cpu time    0.0477: real time    0.0478
       DOS:  cpu time    0.0006: real time    0.0005
    CHARGE:  cpu time    0.0323: real time    0.0325
    MIXING:  cpu time    0.0010: real time    0.0010
    --------------------------------------------
      LOOP:  cpu time    0.6891: real time    0.6961

 eigenvalue-minimisations  :   791
 total energy-change (2. order) : 0.4023790E-01  (-0.8948608E-02)
 number of electron     155.9999982 magnetization 
 augmentation part       11.4315567 magnetization 

 Broyden mixing:
  rms(total) = 0.30876E-01    rms(broyden)= 0.30847E-01
  rms(prec ) = 0.36381E-01
  weight for this iteration     100.00

 eigenvalues of (default mixing * dielectric matrix)
  average eigenvalue GAMMA=   1.2518
  2.1120  1.3651  1.1187  0.4115

 Free energy of the ion-electron system (eV)
  ---------------------------------------------------
  alpha Z        PSCENC =        96.04795369
  Ewald energy   TEWEN  =     16131.26455729
  -Hartree energ DENC   =    -22203.83435741
  -exchange      EXHF   =         0.00000000
  -V(xc)+E(xc)   XCENC  =       552.86300480
  PAW double counting   =     16691.85323452   -16894.44036941
  entropy T*S    EENTRO =        -0.02130435
  eigenvalues    EBANDS =     -1749.55534738
  atomic energy  EATOM  =      7046.17475994
  Solvation  Ediel_sol  =         0.00000000
  ---------------------------------------------------
  free energy    TOTEN  =      -329.64786830 eV

  energy without entropy =     -329.62656395  energy(sigma->0) =     -329.63721612


--------------------------------------------------------------------------------------------------------


--------------------------------------- Iteration      2(   6)  ---------------------------------------


    POTLOK:  cpu time    0.0395: real time    0.0397
    SETDIJ:  cpu time    0.0022: real time    0.0022
    EDDIAG:  cpu time    0.2001: real time    0.2008
  RMM-DIIS:  cpu time    0.3646: real time    0.4122
    ORTHCH:  cpu time    0.0482: real time    0.0482
       DOS:  cpu time    0.0005: real time    0.0005
    CHARGE:  cpu time    0.0327: real time    0.0329
    MIXING:  cpu time    0.0011: real time    0.0011
    --------------------------------------------
      LOOP:  cpu time    0.6889: real time    0.7376

 eigenvalue-minimisations  :   811
 total energy-change (2. order) : 0.1790660E-02  (-0.1548123E-02)
 number of electron     155.9999981 magnetization 
 augmentation part       11.4358715 magnetization 

 Broyden mixing:
  rms(total) = 0.24982E-01    rms(broyden)= 0.24981E-01
  rms(prec ) = 0.33460E-01
  weight for this iteration     100.00

 eigenvalues of (default mixing * dielectric matrix)
  average eigenvalue GAMMA=   1.2385
  2.4765  1.3616  1.0794  0.8684  0.4065

 Free energy of the ion-electron system (eV)
  ---------------------------------------------------
  alpha Z        PSCENC =        96.04795369
  Ewald energy   TEWEN  =     16131.26455729
  -Hartree energ DENC   =    -22203.96923943
  -exchange      EXHF   =         0.00000000
  -V(xc)+E(xc)   XCENC  =       552.87517528
  PAW double counting   =     16701.34731825   -16904.39264907
  entropy T*S    EENTRO =        -0.02387632
  eigenvalues    EBANDS =     -1748.97007727
  atomic energy  EATOM  =      7046.17475994
  Solvation  Ediel_sol  =         0.00000000
  ---------------------------------------------------
  free energy    TOTEN  =      -329.64607764 eV

  energy without entropy =     -329.62220131  energy(sigma->0) =     -329.63413948


--------------------------------------------------------------------------------------------------------


--------------------------------------- Iteration      2(   7)  ---------------------------------------


    POTLOK:  cpu time    0.0362: real time    0.0404
    SETDIJ:  cpu time    0.0023: real time    0.0023
    EDDIAG:  cpu time    0.1998: real time    0.2001
  RMM-DIIS:  cpu time    0.4017: real time    0.4026
    ORTHCH:  cpu time    0.0467: real time    0.0467
       DOS:  cpu time    0.0015: real time    0.0015
    CHARGE:  cpu time    0.0330: real time    0.0331
    MIXING:  cpu time    0.0011: real time    0.0011
    --------------------------------------------
      LOOP:  cpu time    0.7224: real time    0.7278

 eigenvalue-minimisations  :   865
 total energy-change (2. order) :-0.3806743E-04  (-0.2221976E-03)
 number of electron     155.9999982 magnetization 
 augmentation part       11.4213887 magnetization 

 Broyden mixing:
  rms(total) = 0.10321E-01    rms(broyden)= 0.10314E-01
  rms(prec ) = 0.17231E-01
  weight for this iteration     100.00

 eigenvalues of (default mixing * dielectric matrix)
  average eigenvalue GAMMA=   1.3110
  2.4029  1.5568  1.5568  0.4057  0.9719  0.9719

 Free energy of the ion-electron system (eV)
  ---------------------------------------------------
  alpha Z        PSCENC =        96.04795369
  Ewald energy   TEWEN  =     16131.26455729
  -Hartree energ DENC   =    -22203.72272519
  -exchange      EXHF   =         0.00000000
  -V(xc)+E(xc)   XCENC  =       552.87887382
  PAW double counting   =     16697.37474651   -16900.23993650
  entropy T*S    EENTRO =        -0.02082810
  eigenvalues    EBANDS =     -1749.40351716
  atomic energy  EATOM  =      7046.17475994
  Solvation  Ediel_sol  =         0.00000000
  ---------------------------------------------------
  free energy    TOTEN  =      -329.64611571 eV

  energy without entropy =     -329.62528761  energy(sigma->0) =     -329.63570166


--------------------------------------------------------------------------------------------------------


--------------------------------------- Iteration      2(   8)  ---------------------------------------


    POTLOK:  cpu time    0.0362: real time    0.0398
    SETDIJ:  cpu time    0.0022: real time    0.0022
    EDDIAG:  cpu time    0.2009: real time    0.2011
  RMM-DIIS:  cpu time    0.3724: real time    0.3734
    ORTHCH:  cpu time    0.0473: real time    0.0474
       DOS:  cpu time    0.0007: real time    0.0007
    CHARGE:  cpu time    0.0327: real time    0.0327
    MIXING:  cpu time    0.0012: real time    0.0012
    --------------------------------------------
      LOOP:  cpu time    0.6936: real time    0.6984

 eigenvalue-minimisations  :   802
 total energy-change (2. order) :-0.2916381E-03  (-0.6457422E-04)
 number of electron     155.9999981 magnetization 
 augmentation part       11.4368393 magnetization 

 Broyden mixing:
  rms(total) = 0.12950E-01    rms(broyden)= 0.12947E-01
  rms(prec ) = 0.22234E-01
  weight for this iteration     100.00

 eigenvalues of (default mixing * dielectric matrix)
  average eigenvalue GAMMA=   1.2700
  2.7210  1.6286  1.5065  0.4048  0.9556  0.8367  0.8367

 Free energy of the ion-electron system (eV)
  ---------------------------------------------------
  alpha Z        PSCENC =        96.04795369
  Ewald energy   TEWEN  =     16131.26455729
  -Hartree energ DENC   =    -22202.73498257
  -exchange      EXHF   =         0.00000000
  -V(xc)+E(xc)   XCENC  =       552.85710319
  PAW double counting   =     16703.88309156   -16906.75779840
  entropy T*S    EENTRO =        -0.02346816
  eigenvalues    EBANDS =     -1750.35762389
  atomic energy  EATOM  =      7046.17475994
  Solvation  Ediel_sol  =         0.00000000
  ---------------------------------------------------
  free energy    TOTEN  =      -329.64640734 eV

  energy without entropy =     -329.62293918  energy(sigma->0) =     -329.63467326


--------------------------------------------------------------------------------------------------------


--------------------------------------- Iteration      2(   9)  ---------------------------------------


    POTLOK:  cpu time    0.0365: real time    0.0399
    SETDIJ:  cpu time    0.0023: real time    0.0023
    EDDIAG:  cpu time    0.2007: real time    0.2010
  RMM-DIIS:  cpu time    0.3710: real time    0.3720
    ORTHCH:  cpu time    0.0480: real time    0.0480
       DOS:  cpu time    0.0007: real time    0.0006
    CHARGE:  cpu time    0.0326: real time    0.0327
    MIXING:  cpu time    0.0012: real time    0.0012
    --------------------------------------------
      LOOP:  cpu time    0.6930: real time    0.6976

 eigenvalue-minimisations  :   792
 total energy-change (2. order) : 0.1528413E-03  (-0.2044197E-04)
 number of electron     155.9999981 magnetization 
 augmentation part       11.4260846 magnetization 

 Broyden mixing:
  rms(total) = 0.38072E-02    rms(broyden)= 0.38014E-02
  rms(prec ) = 0.68176E-02
  weight for this iteration     100.00

 eigenvalues of (default mixing * dielectric matrix)
  average eigenvalue GAMMA=   1.2732
  2.6243  2.1675  0.4046  1.0788  1.0788  1.0689  1.0689  0.6940

 Free energy of the ion-electron system (eV)
  ---------------------------------------------------
  alpha Z        PSCENC =        96.04795369
  Ewald energy   TEWEN  =     16131.26455729
  -Hartree energ DENC   =    -22202.63958631
  -exchange      EXHF   =         0.00000000
  -V(xc)+E(xc)   XCENC  =       552.86217061
  PAW double counting   =     16704.84541235   -16907.67804564
  entropy T*S    EENTRO =        -0.02160122
  eigenvalues    EBANDS =     -1750.50187521
  atomic energy  EATOM  =      7046.17475994
  Solvation  Ediel_sol  =         0.00000000
  ---------------------------------------------------
  free energy    TOTEN  =      -329.64625450 eV

  energy without entropy =     -329.62465328  energy(sigma->0) =     -329.63545389


--------------------------------------------------------------------------------------------------------


--------------------------------------- Iteration      2(  10)  ---------------------------------------


    POTLOK:  cpu time    0.0362: real time    0.0398
    SETDIJ:  cpu time    0.0022: real time    0.0022
    EDDIAG:  cpu time    0.1994: real time    0.2001
  RMM-DIIS:  cpu time    0.3671: real time    0.3691
    ORTHCH:  cpu time    0.0479: real time    0.0481
       DOS:  cpu time    0.0005: real time    0.0005
    CHARGE:  cpu time    0.0325: real time    0.0326
    MIXING:  cpu time    0.0012: real time    0.0013
    --------------------------------------------
      LOOP:  cpu time    0.6872: real time    0.6936

 eigenvalue-minimisations  :   786
 total energy-change (2. order) :-0.9543905E-04  (-0.4705016E-05)
 number of electron     155.9999981 magnetization 
 augmentation part       11.4280530 magnetization 

 Broyden mixing:
  rms(total) = 0.60281E-03    rms(broyden)= 0.60249E-03
  rms(prec ) = 0.16260E-02
  weight for this iteration     100.00

 eigenvalues of (default mixing * dielectric matrix)
  average eigenvalue GAMMA=   1.3128
  2.6405  1.9244  1.9244  0.4046  1.2863  0.9459  0.9459  1.0504  0.6932

 Free energy of the ion-electron system (eV)
  ---------------------------------------------------
  alpha Z        PSCENC =        96.04795369
  Ewald energy   TEWEN  =     16131.26455729
  -Hartree energ DENC   =    -22202.28394361
  -exchange      EXHF   =         0.00000000
  -V(xc)+E(xc)   XCENC  =       552.85840993
  PAW double counting   =     16707.20390200   -16910.06273635
  entropy T*S    EENTRO =        -0.02209550
  eigenvalues    EBANDS =     -1750.82715732
  atomic energy  EATOM  =      7046.17475994
  Solvation  Ediel_sol  =         0.00000000
  ---------------------------------------------------
  free energy    TOTEN  =      -329.64634994 eV

  energy without entropy =     -329.62425444  energy(sigma->0) =     -329.63530219


--------------------------------------------------------------------------------------------------------


--------------------------------------- Iteration      2(  11)  ---------------------------------------


    POTLOK:  cpu time    0.0366: real time    0.0403
    SETDIJ:  cpu time    0.0022: real time    0.0023
    EDDIAG:  cpu time    0.2004: real time    0.2012
  RMM-DIIS:  cpu time    0.3443: real time    0.3459
    ORTHCH:  cpu time    0.0473: real time    0.0474
       DOS:  cpu time    0.0006: real time    0.0006
    CHARGE:  cpu time    0.0326: real time    0.0327
    MIXING:  cpu time    0.0013: real time    0.0013
    --------------------------------------------
      LOOP:  cpu time    0.6653: real time    0.6717

 eigenvalue-minimisations  :   725
 total energy-change (2. order) :-0.1826360E-03  (-0.4422344E-05)
 number of electron     155.9999981 magnetization 
 augmentation part       11.4265814 magnetization 

 Broyden mixing:
  rms(total) = 0.23211E-02    rms(broyden)= 0.23209E-02
  rms(prec ) = 0.44315E-02
  weight for this iteration     100.00

 eigenvalues of (default mixing * dielectric matrix)
  average eigenvalue GAMMA=   1.3651
  2.6734  2.6734  1.6774  0.4046  1.3484  1.0945  1.0945  1.0073  1.0073  0.6705

 Free energy of the ion-electron system (eV)
  ---------------------------------------------------
  alpha Z        PSCENC =        96.04795369
  Ewald energy   TEWEN  =     16131.26455729
  -Hartree energ DENC   =    -22201.83795544
  -exchange      EXHF   =         0.00000000
  -V(xc)+E(xc)   XCENC  =       552.85668531
  PAW double counting   =     16707.83920084   -16910.69553026
  entropy T*S    EENTRO =        -0.02179714
  eigenvalues    EBANDS =     -1751.27440680
  atomic energy  EATOM  =      7046.17475994
  Solvation  Ediel_sol  =         0.00000000
  ---------------------------------------------------
  free energy    TOTEN  =      -329.64653258 eV

  energy without entropy =     -329.62473543  energy(sigma->0) =     -329.63563401


--------------------------------------------------------------------------------------------------------


--------------------------------------- Iteration      2(  12)  ---------------------------------------


    POTLOK:  cpu time    0.0359: real time    0.0405
    SETDIJ:  cpu time    0.0023: real time    0.0023
    EDDIAG:  cpu time    0.2004: real time    0.2008
  RMM-DIIS:  cpu time    0.3327: real time    0.3349
    ORTHCH:  cpu time    0.0475: real time    0.0476
       DOS:  cpu time    0.0007: real time    0.0007
    CHARGE:  cpu time    0.0329: real time    0.0332
    MIXING:  cpu time    0.0015: real time    0.0015
    --------------------------------------------
      LOOP:  cpu time    0.6548: real time    0.6614

 eigenvalue-minimisations  :   711
 total energy-change (2. order) :-0.9562282E-04  (-0.3248936E-05)
 number of electron     155.9999981 magnetization 
 augmentation part       11.4288008 magnetization 

 Broyden mixing:
  rms(total) = 0.79500E-03    rms(broyden)= 0.79345E-03
  rms(prec ) = 0.13530E-02
  weight for this iteration     100.00

 eigenvalues of (default mixing * dielectric matrix)
  average eigenvalue GAMMA=   1.5137
  3.7020  2.5354  2.3327  1.7616  0.4046  1.0258  1.0258  1.1359  1.1359  0.9303
  0.6601

 Free energy of the ion-electron system (eV)
  ---------------------------------------------------
  alpha Z        PSCENC =        96.04795369
  Ewald energy   TEWEN  =     16131.26455729
  -Hartree energ DENC   =    -22201.30431427
  -exchange      EXHF   =         0.00000000
  -V(xc)+E(xc)   XCENC  =       552.85146977
  PAW double counting   =     16708.64205128   -16911.50314526
  entropy T*S    EENTRO =        -0.02220837
  eigenvalues    EBANDS =     -1751.79775227
  atomic energy  EATOM  =      7046.17475994
  Solvation  Ediel_sol  =         0.00000000
  ---------------------------------------------------
  free energy    TOTEN  =      -329.64662820 eV

  energy without entropy =     -329.62441983  energy(sigma->0) =     -329.63552402


--------------------------------------------------------------------------------------------------------


--------------------------------------- Iteration      2(  13)  ---------------------------------------


    POTLOK:  cpu time    0.0368: real time    0.0403
    SETDIJ:  cpu time    0.0023: real time    0.0023
    EDDIAG:  cpu time    0.2004: real time    0.2011
  RMM-DIIS:  cpu time    0.2756: real time    0.2770
    ORTHCH:  cpu time    0.0479: real time    0.0480
       DOS:  cpu time    0.0005: real time    0.0005
    CHARGE:  cpu time    0.0328: real time    0.0328
    MIXING:  cpu time    0.0015: real time    0.0015
    --------------------------------------------
      LOOP:  cpu time    0.5968: real time    0.6035

 eigenvalue-minimisations  :   569
 total energy-change (2. order) :-0.5598531E-04  (-0.1726921E-05)
 number of electron     155.9999981 magnetization 
 augmentation part       11.4287518 magnetization 

 Broyden mixing:
  rms(total) = 0.57135E-03    rms(broyden)= 0.57122E-03
  rms(prec ) = 0.10647E-02
  weight for this iteration     100.00

 eigenvalues of (default mixing * dielectric matrix)
  average eigenvalue GAMMA=   1.6162
  5.1608  2.6872  2.3145  0.4046  1.4688  1.4688  1.2243  0.9816  0.9816  1.1339
  0.9062  0.6618

 Free energy of the ion-electron system (eV)
  ---------------------------------------------------
  alpha Z        PSCENC =        96.04795369
  Ewald energy   TEWEN  =     16131.26455729
  -Hartree energ DENC   =    -22200.94501596
  -exchange      EXHF   =         0.00000000
  -V(xc)+E(xc)   XCENC  =       552.84974115
  PAW double counting   =     16708.24586819   -16911.10851557
  entropy T*S    EENTRO =        -0.02221494
  eigenvalues    EBANDS =     -1752.15381798
  atomic energy  EATOM  =      7046.17475994
  Solvation  Ediel_sol  =         0.00000000
  ---------------------------------------------------
  free energy    TOTEN  =      -329.64668419 eV

  energy without entropy =     -329.62446924  energy(sigma->0) =     -329.63557671


--------------------------------------------------------------------------------------------------------


--------------------------------------- Iteration      2(  14)  ---------------------------------------


    POTLOK:  cpu time    0.0365: real time    0.0413
    SETDIJ:  cpu time    0.0022: real time    0.0022
    EDDIAG:  cpu time    0.2020: real time    0.2026
  RMM-DIIS:  cpu time    0.2438: real time    0.2449
    ORTHCH:  cpu time    0.0477: real time    0.0479
       DOS:  cpu time    0.0010: real time    0.0010
    CHARGE:  cpu time    0.0327: real time    0.0329
    MIXING:  cpu time    0.0016: real time    0.0016
    --------------------------------------------
      LOOP:  cpu time    0.5684: real time    0.5745

 eigenvalue-minimisations  :   476
 total energy-change (2. order) :-0.1327898E-04  (-0.3482435E-06)
 number of electron     155.9999981 magnetization 
 augmentation part       11.4281989 magnetization 

 Broyden mixing:
  rms(total) = 0.28137E-03    rms(broyden)= 0.28115E-03
  rms(prec ) = 0.46914E-03
  weight for this iteration     100.00

 eigenvalues of (default mixing * dielectric matrix)
  average eigenvalue GAMMA=   1.7188
  6.3661  2.6750  2.1954  2.1954  0.4046  1.3663  1.3663  1.0337  1.0337  0.6632
  1.0943  0.9755  0.9755

 Free energy of the ion-electron system (eV)
  ---------------------------------------------------
  alpha Z        PSCENC =        96.04795369
  Ewald energy   TEWEN  =     16131.26455729
  -Hartree energ DENC   =    -22200.85755612
  -exchange      EXHF   =         0.00000000
  -V(xc)+E(xc)   XCENC  =       552.84987848
  PAW double counting   =     16708.15987299   -16911.02199603
  entropy T*S    EENTRO =        -0.02211246
  eigenvalues    EBANDS =     -1752.24205524
  atomic energy  EATOM  =      7046.17475994
  Solvation  Ediel_sol  =         0.00000000
  ---------------------------------------------------
  free energy    TOTEN  =      -329.64669747 eV

  energy without entropy =     -329.62458500  energy(sigma->0) =     -329.63564123


--------------------------------------------------------------------------------------------------------


--------------------------------------- Iteration      2(  15)  ---------------------------------------


    POTLOK:  cpu time    0.0375: real time    0.0412
    SETDIJ:  cpu time    0.0022: real time    0.0022
    EDDIAG:  cpu time    0.2006: real time    0.2013
  RMM-DIIS:  cpu time    0.2443: real time    0.2456
    ORTHCH:  cpu time    0.0479: real time    0.0480
       DOS:  cpu time    0.0005: real time    0.0005
    CHARGE:  cpu time    0.0325: real time    0.0327
    MIXING:  cpu time    0.0017: real time    0.0017
    --------------------------------------------
      LOOP:  cpu time    0.5665: real time    0.5730

 eigenvalue-minimisations  :   475
 total energy-change (2. order) :-0.1311327E-04  (-0.1763343E-06)
 number of electron     155.9999981 magnetization 
 augmentation part       11.4284433 magnetization 

 Broyden mixing:
  rms(total) = 0.17006E-03    rms(broyden)= 0.16997E-03
  rms(prec ) = 0.30471E-03
  weight for this iteration     100.00

 eigenvalues of (default mixing * dielectric matrix)
  average eigenvalue GAMMA=   1.8005
  7.0752  2.7475  2.6645  1.9618  1.9618  1.3690  1.3690  0.4046  1.0063  1.0063
  1.0268  1.0056  0.9455  0.6636

 Free energy of the ion-electron system (eV)
  ---------------------------------------------------
  alpha Z        PSCENC =        96.04795369
  Ewald energy   TEWEN  =     16131.26455729
  -Hartree energ DENC   =    -22200.78956908
  -exchange      EXHF   =         0.00000000
  -V(xc)+E(xc)   XCENC  =       552.84959425
  PAW double counting   =     16708.20682002   -16911.06951713
  entropy T*S    EENTRO =        -0.02215711
  eigenvalues    EBANDS =     -1752.30915244
  atomic energy  EATOM  =      7046.17475994
  Solvation  Ediel_sol  =         0.00000000
  ---------------------------------------------------
  free energy    TOTEN  =      -329.64671058 eV

  energy without entropy =     -329.62455347  energy(sigma->0) =     -329.63563202


--------------------------------------------------------------------------------------------------------


--------------------------------------- Iteration      2(  16)  ---------------------------------------


    POTLOK:  cpu time    0.0404: real time    0.0407
    SETDIJ:  cpu time    0.0022: real time    0.0023
    EDDIAG:  cpu time    0.2015: real time    0.2022
  RMM-DIIS:  cpu time    0.2362: real time    0.2374
    ORTHCH:  cpu time    0.0473: real time    0.0474
       DOS:  cpu time    0.0010: real time    0.0005
    CHARGE:  cpu time    0.0323: real time    0.0327
    MIXING:  cpu time    0.0018: real time    0.0018
    --------------------------------------------
      LOOP:  cpu time    0.5635: real time    0.5650

 eigenvalue-minimisations  :   449
 total energy-change (2. order) :-0.6968185E-05  (-0.9624474E-07)
 number of electron     155.9999981 magnetization 
 augmentation part       11.4285099 magnetization 

 Broyden mixing:
  rms(total) = 0.22383E-03    rms(broyden)= 0.22382E-03
  rms(prec ) = 0.35392E-03
  weight for this iteration     100.00

 eigenvalues of (default mixing * dielectric matrix)
  average eigenvalue GAMMA=   1.9114
  8.0405  3.7487  2.5855  2.5855  1.6798  1.6798  0.4046  1.1589  1.1589  1.0170
  1.0170  0.6635  1.0290  1.0290  0.8728

 Free energy of the ion-electron system (eV)
  ---------------------------------------------------
  alpha Z        PSCENC =        96.04795369
  Ewald energy   TEWEN  =     16131.26455729
  -Hartree energ DENC   =    -22200.75839827
  -exchange      EXHF   =         0.00000000
  -V(xc)+E(xc)   XCENC  =       552.84950090
  PAW double counting   =     16708.15814915   -16911.01884331
  entropy T*S    EENTRO =        -0.02215948
  eigenvalues    EBANDS =     -1752.34223746
  atomic energy  EATOM  =      7046.17475994
  Solvation  Ediel_sol  =         0.00000000
  ---------------------------------------------------
  free energy    TOTEN  =      -329.64671755 eV

  energy without entropy =     -329.62455807  energy(sigma->0) =     -329.63563781


--------------------------------------------------------------------------------------------------------


--------------------------------------- Iteration      2(  17)  ---------------------------------------


    POTLOK:  cpu time    0.0374: real time    0.0409
    SETDIJ:  cpu time    0.0023: real time    0.0023
    EDDIAG:  cpu time    0.1999: real time    0.2009
  RMM-DIIS:  cpu time    0.2299: real time    0.2310
    ORTHCH:  cpu time    0.0510: real time    0.0527
       DOS:  cpu time    0.0007: real time    0.0007
    CHARGE:  cpu time    0.0435: real time    0.0438
    MIXING:  cpu time    0.0020: real time    0.0020
    --------------------------------------------
      LOOP:  cpu time    0.5658: real time    0.5742

 eigenvalue-minimisations  :   425
 total energy-change (2. order) :-0.2893281E-05  (-0.5394862E-07)
 number of electron     155.9999981 magnetization 
 augmentation part       11.4283108 magnetization 

 Broyden mixing:
  rms(total) = 0.65954E-04    rms(broyden)= 0.65872E-04
  rms(prec ) = 0.92434E-04
  weight for this iteration     100.00

 eigenvalues of (default mixing * dielectric matrix)
  average eigenvalue GAMMA=   1.9587
  8.5801  4.4138  2.6075  2.1573  2.1573  1.6440  1.6440  0.4046  0.6634  1.0402
  1.0402  1.0382  1.0382  1.0711  1.0011  0.8380

 Free energy of the ion-electron system (eV)
  ---------------------------------------------------
  alpha Z        PSCENC =        96.04795369
  Ewald energy   TEWEN  =     16131.26455729
  -Hartree energ DENC   =    -22200.76405631
  -exchange      EXHF   =         0.00000000
  -V(xc)+E(xc)   XCENC  =       552.84984219
  PAW double counting   =     16708.20972453   -16911.07190613
  entropy T*S    EENTRO =        -0.02213224
  eigenvalues    EBANDS =     -1752.33546340
  atomic energy  EATOM  =      7046.17475994
  Solvation  Ediel_sol  =         0.00000000
  ---------------------------------------------------
  free energy    TOTEN  =      -329.64672044 eV

  energy without entropy =     -329.62458820  energy(sigma->0) =     -329.63565432


--------------------------------------------------------------------------------------------------------


--------------------------------------- Iteration      2(  18)  ---------------------------------------


    POTLOK:  cpu time    0.0402: real time    0.0439
    SETDIJ:  cpu time    0.0026: real time    0.0026
    EDDIAG:  cpu time    0.2119: real time    0.2126
  RMM-DIIS:  cpu time    0.2202: real time    0.2253
    ORTHCH:  cpu time    0.0671: real time    0.0672
       DOS:  cpu time    0.0005: real time    0.0005
    --------------------------------------------
      LOOP:  cpu time    0.5425: real time    0.5520

 eigenvalue-minimisations  :   339
 total energy-change (2. order) :-0.6718801E-06  (-0.1271405E-07)
 number of electron     155.9999981 magnetization 
 augmentation part       11.4283108 magnetization 

 Free energy of the ion-electron system (eV)
  ---------------------------------------------------
  alpha Z        PSCENC =        96.04795369
  Ewald energy   TEWEN  =     16131.26455729
  -Hartree energ DENC   =    -22200.76135557
  -exchange      EXHF   =         0.00000000
  -V(xc)+E(xc)   XCENC  =       552.84982130
  PAW double counting   =     16708.17255810   -16911.03421815
  entropy T*S    EENTRO =        -0.02213737
  eigenvalues    EBANDS =     -1752.33866035
  atomic energy  EATOM  =      7046.17475994
  Solvation  Ediel_sol  =         0.00000000
  ---------------------------------------------------
  free energy    TOTEN  =      -329.64672111 eV

  energy without entropy =     -329.62458374  energy(sigma->0) =     -329.63565243


--------------------------------------------------------------------------------------------------------


 average (electrostatic) potential at core
  the test charge radii are     0.6991  0.9521
  (the norm of the test charge is              1.0000)
       1 -57.6910       2 -57.6911       3 -57.6928       4 -57.6887       5 -57.8146
       6 -57.7118       7 -57.7795       8 -57.8394       9 -57.7710      10 -57.8402
      11 -57.8189      12 -57.7080      13 -57.6858      14 -57.7006      15 -57.6775
      16 -57.7019      17 -58.1253      18 -57.7655      19 -57.7697      20 -58.1534
      21 -57.7693      22 -58.1374      23 -58.0885      24 -57.7540      25 -57.6913
      26 -57.6998      27 -57.6922      28 -57.7021      29 -57.8129      30 -57.7651
      31 -57.7785      32 -58.1595      33 -57.7706      34 -58.1440      35 -57.8159
      36 -57.7543      37 -40.8569
 
 
 
 E-fermi :  -2.3309     XC(G=0):  -3.1324     alpha+bet : -2.6298


 k-point     1 :       0.0000    0.0000    0.0000
  band No.  band energies     occupation 
      1     -21.9752      2.00000
      2     -21.3290      2.00000
      3     -21.2486      2.00000
      4     -20.0921      2.00000
      5     -19.9845      2.00000
      6     -19.4062      2.00000
      7     -19.3977      2.00000
      8     -19.3899      2.00000
      9     -19.3595      2.00000
     10     -19.3498      2.00000
     11     -19.1699      2.00000
     12     -17.6142      2.00000
     13     -17.4950      2.00000
     14     -17.4604      2.00000
     15     -17.4356      2.00000
     16     -16.6992      2.00000
     17     -15.6493      2.00000
     18     -15.0924      2.00000
     19     -15.0747      2.00000
     20     -14.9353      2.00000
     21     -14.9046      2.00000
     22     -13.9354      2.00000
     23     -13.8073      2.00000
     24     -13.7963      2.00000
     25     -13.7263      2.00000
     26     -12.9788      2.00000
     27     -12.9697      2.00000
     28     -12.2944      2.00000
     29     -12.0222      2.00000
     30     -12.0090      2.00000
     31     -12.0042      2.00000
     32     -11.9356      2.00000
     33     -11.9295      2.00000
     34     -10.5577      2.00000
     35     -10.5282      2.00000
     36     -10.4168      2.00000
     37     -10.4107      2.00000
     38     -10.2508      2.00000
     39     -10.1728      2.00000
     40     -10.0731      2.00000
     41      -9.3448      2.00000
     42      -9.3281      2.00000
     43      -9.0101      2.00000
     44      -8.9265      2.00000
     45      -8.7229      2.00000
     46      -8.4996      2.00000
     47      -8.4755      2.00000
     48      -8.3822      2.00000
     49      -8.3771      2.00000
     50      -8.2813      2.00000
     51      -8.1980      2.00000
     52      -8.1886      2.00000
     53      -8.1598      2.00000
     54      -8.1254      2.00000
     55      -8.0970      2.00000
     56      -7.8930      2.00000
     57      -7.8157      2.00000
     58      -7.6891      2.00000
     59      -7.6630      2.00000
     60      -7.6501      2.00000
     61      -7.1051      2.00000
     62      -7.0659      2.00000
     63      -7.0335      2.00000
     64      -7.0281      2.00000
     65      -7.0110      2.00000
     66      -7.0038      2.00000
     67      -6.5836      2.00000
     68      -6.5048      2.00000
     69      -5.4227      2.00000
     70      -5.3779      2.00000
     71      -5.1529      2.00000
     72      -5.0962      2.00000
     73      -5.0659      2.00000
     74      -5.0266      2.00000
     75      -4.7900      2.00000
     76      -2.5310      2.00000
     77      -2.5186      2.00000
     78      -2.3652      1.66765
     79      -2.3353      1.09863
     80      -2.3118      0.59014
     81      -0.7124      0.00000
     82       0.0390      0.00000
     83       0.0584      0.00000
     84       0.0777      0.00000
     85       0.1997      0.00000
     86       1.1916      0.00000
     87       1.4245      0.00000
     88       1.8029      0.00000
     89       2.1637      0.00000
     90       2.1782      0.00000
     91       2.1853      0.00000
     92       2.4478      0.00000
     93       2.4875      0.00000
     94       2.5064      0.00000
     95       2.5192      0.00000
     96       2.5339      0.00000
     97       2.6319      0.00000
     98       2.6508      0.00000

 k-point     2 :       0.5000    0.0000    0.0000
  band No.  band energies     occupation 
      1     -21.8853      2.00000
      2     -21.7008      2.00000
      3     -20.5454      2.00000
      4     -20.4320      2.00000
      5     -20.0306      2.00000
      6     -19.8251      2.00000
      7     -19.7623      2.00000
      8     -19.7446      2.00000
      9     -18.6523      2.00000
     10     -18.6355      2.00000
     11     -18.5527      2.00000
     12     -18.4219      2.00000
     13     -17.9889      2.00000
     14     -17.9130      2.00000
     15     -16.3536      2.00000
     16     -16.2613      2.00000
     17     -16.1483      2.00000
     18     -16.1402      2.00000
     19     -14.4809      2.00000
     20     -14.3593      2.00000
     21     -14.3328      2.00000
     22     -14.2991      2.00000
     23     -14.1458      2.00000
     24     -14.1199      2.00000
     25     -13.1903      2.00000
     26     -13.0073      2.00000
     27     -12.9792      2.00000
     28     -12.9534      2.00000
     29     -12.1251      2.00000
     30     -12.1171      2.00000
     31     -12.0661      2.00000
     32     -12.0176      2.00000
     33     -11.1045      2.00000
     34     -10.8856      2.00000
     35     -10.8697      2.00000
     36     -10.7874      2.00000
     37     -10.1199      2.00000
     38      -9.9230      2.00000
     39      -9.7649      2.00000
     40      -9.7285      2.00000
     41      -9.1657      2.00000
     42      -9.0754      2.00000
     43      -9.0454      2.00000
     44      -8.9645      2.00000
     45      -8.7135      2.00000
     46      -8.6018      2.00000
     47      -8.5946      2.00000
     48      -8.5144      2.00000
     49      -8.4788      2.00000
     50      -8.4181      2.00000
     51      -8.3762      2.00000
     52      -8.2859      2.00000
     53      -8.2617      2.00000
     54      -8.2236      2.00000
     55      -8.1996      2.00000
     56      -8.1286      2.00000
     57      -8.0565      2.00000
     58      -7.7307      2.00000
     59      -7.5634      2.00000
     60      -7.4894      2.00000
     61      -7.4713      2.00000
     62      -7.4573      2.00000
     63      -7.3250      2.00000
     64      -6.2479      2.00000
     65      -6.2263      2.00000
     66      -6.1719      2.00000
     67      -6.1687      2.00000
     68      -6.1203      2.00000
     69      -5.9509      2.00000
     70      -5.8156      2.00000
     71      -5.7024      2.00000
     72      -5.6961      2.00000
     73      -5.5876      2.00000
     74      -3.8838      2.00000
     75      -3.8522      2.00000
     76      -3.6996      2.00000
     77      -3.6943      2.00000
     78      -2.3439      1.28799
     79      -1.2354      0.00000
     80      -1.1730      0.00000
     81      -1.0507      0.00000
     82      -1.0432      0.00000
     83       0.2809      0.00000
     84       0.4289      0.00000
     85       1.1034      0.00000
     86       1.1727      0.00000
     87       1.2748      0.00000
     88       1.2896      0.00000
     89       1.3977      0.00000
     90       1.5484      0.00000
     91       1.9258      0.00000
     92       2.1453      0.00000
     93       2.2254      0.00000
     94       2.3547      0.00000
     95       2.7370      0.00000
     96       2.7956      0.00000
     97       3.2830      0.00000
     98       3.5322      0.00000

 k-point     3 :       0.0000    0.3333    0.0000
  band No.  band energies     occupation 
      1     -21.7572      2.00000
      2     -21.1227      2.00000
      3     -21.1143      2.00000
      4     -21.0120      2.00000
      5     -20.4584      2.00000
      6     -20.3772      2.00000
      7     -19.1878      2.00000
      8     -19.1176      2.00000
      9     -18.5925      2.00000
     10     -18.5651      2.00000
     11     -18.4126      2.00000
     12     -17.9583      2.00000
     13     -17.8328      2.00000
     14     -16.7469      2.00000
     15     -16.6157      2.00000
     16     -16.4630      2.00000
     17     -16.4086      2.00000
     18     -15.9318      2.00000
     19     -15.5040      2.00000
     20     -15.4826      2.00000
     21     -15.4149      2.00000
     22     -14.9557      2.00000
     23     -14.1470      2.00000
     24     -14.0631      2.00000
     25     -13.7220      2.00000
     26     -12.2481      2.00000
     27     -12.0974      2.00000
     28     -12.0369      2.00000
     29     -12.0318      2.00000
     30     -11.9621      2.00000
     31     -11.8574      2.00000
     32     -11.6623      2.00000
     33     -10.6224      2.00000
     34     -10.5997      2.00000
     35     -10.4862      2.00000
     36      -9.9628      2.00000
     37      -9.9020      2.00000
     38      -9.8542      2.00000
     39      -9.7771      2.00000
     40      -9.7596      2.00000
     41      -9.5960      2.00000
     42      -9.2259      2.00000
     43      -9.1335      2.00000
     44      -9.0919      2.00000
     45      -9.0709      2.00000
     46      -8.9888      2.00000
     47      -8.9083      2.00000
     48      -8.8104      2.00000
     49      -8.4852      2.00000
     50      -8.4397      2.00000
     51      -8.3908      2.00000
     52      -8.3857      2.00000
     53      -8.2684      2.00000
     54      -8.1341      2.00000
     55      -8.1308      2.00000
     56      -8.1009      2.00000
     57      -7.9964      2.00000
     58      -7.9684      2.00000
     59      -7.6514      2.00000
     60      -7.5981      2.00000
     61      -7.1611      2.00000
     62      -7.1150      2.00000
     63      -7.0499      2.00000
     64      -6.8192      2.00000
     65      -6.8126      2.00000
     66      -6.2475      2.00000
     67      -6.1600      2.00000
     68      -6.1245      2.00000
     69      -6.0816      2.00000
     70      -5.8417      2.00000
     71      -5.5857      2.00000
     72      -5.5238      2.00000
     73      -4.5560      2.00000
     74      -4.5274      2.00000
     75      -4.4873      2.00000
     76      -4.1491      2.00000
     77      -3.7328      2.00000
     78      -2.4167      1.98481
     79      -1.2742      0.00000
     80      -0.9750      0.00000
     81      -0.8218      0.00000
     82      -0.6788      0.00000
     83      -0.5946      0.00000
     84       0.2557      0.00000
     85       0.3887      0.00000
     86       1.2656      0.00000
     87       1.4350      0.00000
     88       1.4784      0.00000
     89       1.5466      0.00000
     90       1.7208      0.00000
     91       1.7599      0.00000
     92       2.1005      0.00000
     93       2.3036      0.00000
     94       2.3295      0.00000
     95       2.4953      0.00000
     96       2.6338      0.00000
     97       2.6401      0.00000
     98       2.8389      0.00000

 k-point     4 :       0.5000    0.3333    0.0000
  band No.  band energies     occupation 
      1     -21.6683      2.00000
      2     -21.4831      2.00000
      3     -21.0193      2.00000
      4     -20.8296      2.00000
      5     -20.3283      2.00000
      6     -20.1913      2.00000
      7     -19.6882      2.00000
      8     -19.5563      2.00000
      9     -18.4593      2.00000
     10     -18.2906      2.00000
     11     -17.7952      2.00000
     12     -17.7146      2.00000
     13     -17.3271      2.00000
     14     -17.1448      2.00000
     15     -17.1317      2.00000
     16     -17.0829      2.00000
     17     -16.6490      2.00000
     18     -16.5140      2.00000
     19     -15.1428      2.00000
     20     -15.0170      2.00000
     21     -14.6426      2.00000
     22     -14.5462      2.00000
     23     -13.9952      2.00000
     24     -13.9675      2.00000
     25     -13.6426      2.00000
     26     -13.6147      2.00000
     27     -12.9612      2.00000
     28     -12.8825      2.00000
     29     -11.5186      2.00000
     30     -11.3662      2.00000
     31     -11.1468      2.00000
     32     -11.0916      2.00000
     33     -10.9534      2.00000
     34     -10.8446      2.00000
     35      -9.9763      2.00000
     36      -9.8993      2.00000
     37      -9.8454      2.00000
     38      -9.7539      2.00000
     39      -9.7399      2.00000
     40      -9.6587      2.00000
     41      -9.5162      2.00000
     42      -9.4870      2.00000
     43      -9.1755      2.00000
     44      -9.1217      2.00000
     45      -8.9718      2.00000
     46      -8.9184      2.00000
     47      -8.8016      2.00000
     48      -8.7564      2.00000
     49      -8.7488      2.00000
     50      -8.7183      2.00000
     51      -8.4654      2.00000
     52      -8.3645      2.00000
     53      -8.3471      2.00000
     54      -8.3342      2.00000
     55      -8.2804      2.00000
     56      -8.2040      2.00000
     57      -8.0667      2.00000
     58      -8.0190      2.00000
     59      -7.9355      2.00000
     60      -7.3278      2.00000
     61      -7.3077      2.00000
     62      -7.0601      2.00000
     63      -6.9829      2.00000
     64      -6.8206      2.00000
     65      -6.8095      2.00000
     66      -6.1653      2.00000
     67      -6.1134      2.00000
     68      -6.0897      2.00000
     69      -5.8602      2.00000
     70      -5.4552      2.00000
     71      -5.3499      2.00000
     72      -5.0740      2.00000
     73      -4.9521      2.00000
     74      -4.7336      2.00000
     75      -4.6416      2.00000
     76      -4.3365      2.00000
     77      -4.1362      2.00000
     78      -2.3670      1.69298
     79      -0.9491      0.00000
     80      -0.6885      0.00000
     81      -0.4666      0.00000
     82      -0.4208      0.00000
     83      -0.2322      0.00000
     84      -0.1220      0.00000
     85       0.2258      0.00000
     86       0.3520      0.00000
     87       1.0339      0.00000
     88       1.2396      0.00000
     89       1.3887      0.00000
     90       1.3914      0.00000
     91       1.9868      0.00000
     92       2.0671      0.00000
     93       2.4364      0.00000
     94       2.5372      0.00000
     95       2.6764      0.00000
     96       2.8756      0.00000
     97       3.1260      0.00000
     98       3.2237      0.00000


--------------------------------------------------------------------------------------------------------


 soft charge-density along one line, spin component           1
         0         1         2         3         4         5         6         7         8         9
 total charge-density along one line
 
 pseudopotential strength for first ion, spin component:           1
 10.189  13.549  -0.000  -0.000   0.000   0.000   0.000  -0.000
 13.549  18.016  -0.000  -0.000   0.000   0.000   0.000  -0.000
 -0.000  -0.000  -4.321   0.000   0.000   8.452  -0.000  -0.000
 -0.000  -0.000   0.000  -4.313   0.000  -0.000   8.442  -0.000
  0.000   0.000   0.000   0.000  -4.321  -0.000  -0.000   8.451
  0.000   0.000   8.452  -0.000  -0.000 -18.666   0.000   0.000
  0.000   0.000  -0.000   8.442  -0.000   0.000 -18.657   0.000
 -0.000  -0.000  -0.000  -0.000   8.451   0.000   0.000 -18.665
 total augmentation occupancy for first ion, spin component:           1
  8.117  -3.601  -0.011  -0.000   0.016  -0.001  -0.000   0.003
 -3.601   1.654   0.007   0.000  -0.008   0.001   0.000  -0.001
 -0.011   0.007   1.823   0.000  -0.001   0.167  -0.000  -0.000
 -0.000   0.000   0.000   1.191   0.001  -0.000   0.070   0.000
  0.016  -0.008  -0.001   0.001   1.808  -0.000   0.000   0.165
 -0.001   0.001   0.167  -0.000  -0.000   0.017  -0.000   0.000
 -0.000   0.000  -0.000   0.070   0.000  -0.000   0.005   0.000
  0.003  -0.001  -0.000   0.000   0.165   0.000   0.000   0.017


------------------------ aborting loop because EDIFF is reached ----------------------------------------


    CHARGE:  cpu time    0.0440: real time    0.0441
    FORLOC:  cpu time    0.0056: real time    0.0056
    FORNL :  cpu time    0.1615: real time    0.1619
    STRESS:  cpu time    0.3908: real time    0.4028
    FORCOR:  cpu time    0.0390: real time    0.0390
    FORHAR:  cpu time    0.0139: real time    0.0140
    MIXING:  cpu time    0.0019: real time    0.0019
    OFIELD:  cpu time    0.0000: real time    0.0000

  FORCE on cell =-STRESS in cart. coord.  units (eV):
  Direction    XX          YY          ZZ          XY          YZ          ZX
  --------------------------------------------------------------------------------------
  Alpha Z    96.04795    96.04795    96.04795
  Ewald   21155.02422 21334.34274-26358.11562    -0.16058    -9.66068    39.08408
  Hartree 21154.64434 21314.95447-20268.84493     0.00961    -8.65867    35.00752
  E(xc)    -607.59373  -607.54508  -626.90629    -0.00063    -0.00292     0.01185
  Local  -43891.64942-44228.70120 44735.64004     0.11289    18.30571   -74.05095
  n-local  -160.94180  -161.10222  -150.67388     0.00786     0.00376    -0.00293
  augment    25.95329    25.91245    26.85738     0.00088     0.00166    -0.00927
  Kinetic  2237.24094  2235.51789  2550.93310     0.04983     0.06814    -0.26809
  Fock        0.00000     0.00000     0.00000     0.00000     0.00000     0.00000
  -------------------------------------------------------------------------------------
  Total       8.72581     9.42700     4.93776     0.01985     0.05701    -0.22779
  in kB       9.87991    10.67384     5.59084     0.02248     0.06455    -0.25791
  external pressure =        8.71 kB  Pullay stress =        0.00 kB


 VOLUME and BASIS-vectors are now :
 -----------------------------------------------------------------------------
  energy-cutoff  :      500.00
  volume of cell :     1415.02
      direct lattice vectors                 reciprocal lattice vectors
    12.813666115 -0.000038226  0.010797801     0.078041733  0.000000219 -0.000066174
    -0.000022070  7.389942063 -0.001560343     0.000000379  0.135319064  0.000028718
     0.012670996 -0.003171429 14.943396876    -0.000056391  0.000014129  0.066919240

  length of vectors
    12.813670665  7.389942228 14.943402585     0.078041761  0.135319067  0.066919265


 FORCES acting on ions
    electron-ion (+dipol)            ewald-force                    non-local-force                 convergence-correction
 -----------------------------------------------------------------------------------------------
   0.811E+01 0.687E+00 0.792E+01   -.818E+01 -.570E+00 -.790E+01   -.506E-01 0.186E-01 -.195E-01   0.608E-04 -.110E-03 -.278E-04
   -.930E+01 -.182E-01 0.865E+01   0.897E+01 0.163E-01 -.863E+01   -.171E+00 0.192E-02 -.229E-01   -.517E-04 -.894E-05 -.449E-04
   -.682E+01 0.337E+00 0.779E+01   0.688E+01 -.122E+00 -.778E+01   0.680E-01 0.666E-01 -.152E-01   -.374E-04 -.108E-03 -.373E-04
   0.102E+02 -.211E-01 0.887E+01   -.990E+01 0.214E-01 -.885E+01   0.205E+00 0.168E-02 -.184E-01   0.667E-04 -.794E-06 -.273E-04
   0.301E+02 0.278E+02 0.326E+02   -.308E+02 -.289E+02 -.324E+02   0.254E+00 0.260E+00 -.360E+00   -.377E-04 -.179E-03 -.181E-03
   0.250E+02 -.753E-01 0.137E+02   -.255E+02 0.618E-01 -.137E+02   -.139E+00 0.198E-02 0.305E-01   -.199E-03 -.103E-04 -.579E-04
   0.302E+02 0.928E+01 0.192E+02   -.308E+02 -.923E+01 -.192E+02   0.102E+00 -.291E-01 0.469E-01   -.252E-03 -.146E-03 -.102E-03
   0.795E+01 -.484E+00 0.279E+02   -.747E+01 0.519E+00 -.279E+02   0.865E-01 0.749E-02 0.991E-01   0.102E-03 0.906E-05 -.166E-03
   -.295E+02 0.905E+01 0.186E+02   0.301E+02 -.908E+01 -.186E+02   -.979E-01 -.331E-01 0.349E-01   0.226E-03 -.126E-03 -.115E-03
   -.111E+02 -.450E+00 0.279E+02   0.107E+02 0.475E+00 -.279E+02   -.796E-01 0.582E-02 0.881E-01   -.603E-04 0.839E-12 -.168E-03
   -.307E+02 0.269E+02 0.318E+02   0.313E+02 -.279E+02 -.317E+02   -.181E+00 0.279E+00 -.275E+00   0.303E-04 -.181E-03 -.182E-03
   -.233E+02 -.646E-01 0.133E+02   0.238E+02 0.540E-01 -.132E+02   0.873E-01 0.282E-02 0.140E-01   0.180E-03 -.224E-05 -.794E-04
   0.784E+01 -.326E-02 0.850E+01   -.793E+01 0.346E-02 -.850E+01   0.583E-01 0.611E-04 -.966E-02   -.102E-03 0.770E-06 -.387E-04
   -.135E+02 0.202E+01 0.964E+01   0.136E+02 -.221E+01 -.963E+01   -.968E-01 -.896E-01 0.152E-02   0.855E-04 0.734E-04 -.571E-04
   -.687E+01 -.395E-02 0.834E+01   0.703E+01 0.669E-02 -.834E+01   0.777E-02 -.319E-03 -.740E-02   0.105E-03 0.928E-05 -.459E-04
   0.152E+02 0.157E+01 0.992E+01   -.153E+02 -.165E+01 -.990E+01   0.715E-01 -.733E-01 0.135E-01   -.930E-04 0.596E-04 -.432E-04
   0.346E+02 0.316E+00 0.117E+03   -.326E+02 -.284E+00 -.118E+03   0.258E+01 0.760E-01 0.131E+01   -.340E-03 -.184E-04 -.333E-03
   0.333E+02 0.744E+01 0.172E+02   -.337E+02 -.790E+01 -.172E+02   -.239E-01 -.117E+00 0.479E-01   -.123E-03 -.579E-05 -.969E-04
   0.559E+02 0.962E-01 0.292E+02   -.578E+02 -.997E-01 -.290E+02   0.184E+00 -.218E-01 -.517E+00   -.151E-03 0.666E-05 -.173E-03
   0.183E+02 0.247E+02 0.110E+03   -.177E+02 -.233E+02 -.111E+03   0.850E+00 0.196E+01 0.106E+01   -.138E-03 -.157E-03 -.330E-03
   -.513E+02 0.122E+00 0.281E+02   0.527E+02 -.129E+00 -.279E+02   -.302E+00 -.164E-01 -.307E+00   0.101E-03 -.930E-06 -.170E-03
   -.227E+02 0.257E+02 0.102E+03   0.222E+02 -.246E+02 -.104E+03   -.113E+01 0.161E+01 0.879E+00   0.189E-03 -.122E-03 -.318E-03
   -.416E+02 0.375E+00 0.101E+03   0.405E+02 -.358E+00 -.103E+03   -.209E+01 0.712E-01 0.910E+00   0.343E-03 -.835E-05 -.310E-03
   -.318E+02 0.657E+01 0.167E+02   0.322E+02 -.693E+01 -.167E+02   -.808E-03 -.469E-01 0.366E-01   0.886E-04 0.179E-04 -.109E-03
   0.810E+01 -.677E+00 0.793E+01   -.817E+01 0.558E+00 -.791E+01   -.447E-01 -.212E-01 -.221E-01   0.549E-04 0.108E-03 -.275E-04
   -.136E+02 -.199E+01 0.965E+01   0.137E+02 0.219E+01 -.963E+01   -.983E-01 0.871E-01 0.217E-02   0.888E-04 -.655E-04 -.568E-04
   -.681E+01 -.330E+00 0.780E+01   0.687E+01 0.115E+00 -.779E+01   0.655E-01 -.656E-01 -.214E-01   -.444E-04 0.999E-04 -.369E-04
   0.153E+02 -.154E+01 0.993E+01   -.154E+02 0.163E+01 -.991E+01   0.728E-01 0.722E-01 0.143E-01   -.832E-04 -.577E-04 -.432E-04
   0.305E+02 -.288E+02 0.327E+02   -.313E+02 0.300E+02 -.325E+02   0.233E+00 -.270E+00 -.425E+00   -.630E-04 0.198E-03 -.185E-03
   0.334E+02 -.735E+01 0.173E+02   -.338E+02 0.782E+01 -.173E+02   -.750E-02 0.111E+00 0.490E-01   -.121E-03 0.150E-04 -.983E-04
   0.306E+02 -.943E+01 0.192E+02   -.312E+02 0.939E+01 -.192E+02   0.854E-01 0.426E-01 0.480E-01   -.264E-03 0.141E-03 -.104E-03
   0.179E+02 -.232E+02 0.114E+03   -.172E+02 0.217E+02 -.115E+03   0.973E+00 -.203E+01 0.117E+01   -.148E-03 0.152E-03 -.336E-03
   -.299E+02 -.919E+01 0.186E+02   0.305E+02 0.923E+01 -.186E+02   -.796E-01 0.446E-01 0.294E-01   0.223E-03 0.125E-03 -.117E-03
   -.223E+02 -.246E+02 0.105E+03   0.217E+02 0.234E+02 -.107E+03   -.126E+01 -.166E+01 0.956E+00   0.216E-03 0.123E-03 -.324E-03
   -.311E+02 -.277E+02 0.320E+02   0.318E+02 0.288E+02 -.319E+02   -.160E+00 -.281E+00 -.313E+00   0.421E-04 0.190E-03 -.187E-03
   -.319E+02 -.650E+01 0.167E+02   0.323E+02 0.687E+01 -.167E+02   -.161E-01 0.472E-01 0.413E-01   0.985E-04 -.142E-04 -.110E-03
   0.156E+01 -.438E+00 -.116E+04   -.185E+01 0.520E+00 0.117E+04   0.273E+00 -.840E-01 -.141E+02   -.487E-05 -.734E-05 -.112E-02
 -----------------------------------------------------------------------------------------------
   -.230E+00 0.658E-01 0.951E+01   0.639E-13 -.354E-12 0.227E-12   0.235E+00 -.710E-01 -.958E+01   -.106E-04 -.721E-06 -.596E-02
 
 
 POSITION                                       TOTAL-FORCE (eV/Angst)
 -----------------------------------------------------------------------------------
      2.14138      1.23035      3.73735        -0.125823      0.135486     -0.000301
      0.00707     -0.00079      3.73577        -0.507565      0.000187      0.000962
      0.71206      1.22881      3.73615         0.132810      0.281427      0.002348
      2.84611     -0.00079      3.73815         0.545799      0.002150      0.009472
      6.40510      1.21783      3.73819        -0.453922     -0.856120     -0.175887
      4.28125     -0.00073      3.73936        -0.696755     -0.011354      0.056689
      4.98508      1.23120      3.74050        -0.506003      0.026232      0.025308
      7.12121     -0.00080      3.74263         0.560663      0.042574      0.090491
     10.68209      1.23213      3.74526         0.465496     -0.060436      0.032622
      8.54494     -0.00079      3.74368        -0.483556      0.031319      0.049737
      9.26190      1.22107      3.74145         0.484879     -0.782388     -0.133221
     11.38838     -0.00075      3.74526         0.501543     -0.007606      0.042411
      2.13669      3.69415      3.73682        -0.028497      0.000403     -0.005259
      0.00404      2.46375      3.73531        -0.032279     -0.282166      0.021360
      0.71551      3.69415      3.73565         0.161264      0.002573     -0.001139
      2.85086      2.46195      3.73774        -0.035103     -0.156618      0.038393
      6.32591      3.69265      3.66961         4.585133      0.107803     -0.220866
      4.27568      2.46147      3.73975        -0.420239     -0.574229      0.036890
      4.97499      3.69423      3.73504        -1.666093     -0.025106     -0.273184
      7.09105      2.39850      3.68551         1.419302      3.314113     -0.345624
     10.69078      3.69422      3.74167         1.031084     -0.023195     -0.165526
      8.57884      2.40965      3.69824        -1.686554      2.678203     -0.428634
      9.32053      3.69305      3.69718        -3.230039      0.088746     -0.393204
     11.39123      2.46158      3.74562         0.383422     -0.406759      0.030032
      2.14128      6.15806      3.73631        -0.116701     -0.139816     -0.002545
      0.00393      4.92465      3.73480        -0.026642      0.279658      0.020923
      0.71213      6.15962      3.73511         0.125242     -0.280948     -0.003615
      2.85095      4.92644      3.73723        -0.040285      0.156880      0.038034
      6.40468      6.17126      3.73668        -0.536432      0.921664     -0.216516
      4.27549      4.92685      3.73923        -0.398724      0.582360      0.033230
      4.98524      6.15714      3.73950        -0.552623     -0.002758      0.028505
      7.08761      4.99356      3.67877         1.655145     -3.541087     -0.289050
     10.68188      6.15618      3.74425         0.505478      0.079797      0.029484
      8.58213      4.98134      3.69313        -1.914626     -2.840545     -0.390739
      9.26225      6.16789      3.74007         0.551883      0.841070     -0.156912
     11.39140      4.92670      3.74509         0.366197      0.420618      0.030534
      7.77321      3.70879      5.59413        -0.016875     -0.002130      2.584799
 -----------------------------------------------------------------------------------
    total drift:                                0.004512     -0.005166     -0.083180


--------------------------------------------------------------------------------------------------------


  FREE ENERGIE OF THE ION-ELECTRON SYSTEM (eV)
  ---------------------------------------------------
  free  energy   TOTEN  =      -329.64672111 eV

  energy  without entropy=     -329.62458374  energy(sigma->0) =     -329.63565243
 
 d Force = 0.1449568E+01[-0.516E+00, 0.342E+01]  d Energy = 0.1111050E+01 0.339E+00
 d Force = 0.4827961E+03[ 0.450E+03, 0.516E+03]  d Ewald  = 0.6648051E+03-0.182E+03


--------------------------------------------------------------------------------------------------------


    POTLOK:  cpu time    0.0470: real time    0.0473


--------------------------------------------------------------------------------------------------------


 Steepest descent step on ions:
 trial-energy change:   -1.111050  1 .order   -1.473780   -3.442011    0.494450
  (g-gl).g = 0.344E+01      g.g   = 0.344E+01  gl.gl    = 0.000E+00
 g(Force)  = 0.342E+01   g(Stress)= 0.180E-01 ortho     = 0.000E+00
 gamma     =   0.00000
 trial     =   1.00000
 opt step  =   0.77930  (harmonic =   0.87439) maximal distance =0.26428765
 next E    =  -329.705182   (d E  =  -1.16951)


--------------------------------------------------------------------------------------------------------


    WAVPRE:  cpu time    0.0121: real time    0.0142
    FEWALD:  cpu time    0.0013: real time    0.0013
    GENKIN:  cpu time    0.0056: real time    0.0056

 real space projection operators:
  total allocation   :       1799.67 KBytes
  max/ min on nodes  :        462.34        439.55

    ORTHCH:  cpu time    0.0893: real time    0.0895
     LOOP+:  cpu time   13.0109: real time   13.1805


--------------------------------------- Iteration      3(   1)  ---------------------------------------


    POTLOK:  cpu time    0.0372: real time    0.0415
    SETDIJ:  cpu time    0.0023: real time    0.0023
     EDDAV:  cpu time    0.8702: real time    0.8744
       DOS:  cpu time    0.0009: real time    0.0009
    CHARGE:  cpu time    0.0331: real time    0.0331
    MIXING:  cpu time    0.0008: real time    0.0008
    --------------------------------------------
      LOOP:  cpu time    0.9445: real time    0.9531

 eigenvalue-minimisations  :   826
 total energy-change (2. order) :-0.6325651E-01  (-0.3655048E+01)
 number of electron     155.9999961 magnetization 
 augmentation part       11.4839783 magnetization 

 Broyden mixing:
  rms(total) = 0.11324E+00    rms(broyden)= 0.11319E+00
  rms(prec ) = 0.15297E+00
  weight for this iteration     100.00

 Free energy of the ion-electron system (eV)
  ---------------------------------------------------
  alpha Z        PSCENC =        96.04795369
  Ewald energy   TEWEN  =     16272.20799470
  -Hartree energ DENC   =    -22334.71858588
  -exchange      EXHF   =         0.00000000
  -V(xc)+E(xc)   XCENC  =       553.03550408
  PAW double counting   =     16708.19946818   -16911.06135777
  entropy T*S    EENTRO =        -0.02040297
  eigenvalues    EBANDS =     -1759.57531093
  atomic energy  EATOM  =      7046.17475994
  Solvation  Ediel_sol  =         0.00000000
  ---------------------------------------------------
  free energy    TOTEN  =      -329.70997695 eV

  energy without entropy =     -329.68957398  energy(sigma->0) =     -329.69977547


--------------------------------------------------------------------------------------------------------


--------------------------------------- Iteration      3(   2)  ---------------------------------------


    POTLOK:  cpu time    0.0373: real time    0.0404
    SETDIJ:  cpu time    0.0024: real time    0.0023
    EDDIAG:  cpu time    0.2008: real time    0.2015
  RMM-DIIS:  cpu time    0.3799: real time    0.3819
    ORTHCH:  cpu time    0.0475: real time    0.0477
       DOS:  cpu time    0.0005: real time    0.0005
    CHARGE:  cpu time    0.0327: real time    0.0328
    MIXING:  cpu time    0.0009: real time    0.0009
    --------------------------------------------
      LOOP:  cpu time    0.7019: real time    0.7079

 eigenvalue-minimisations  :   794
 total energy-change (2. order) :-0.1628334E-01  (-0.3668405E-01)
 number of electron     155.9999965 magnetization 
 augmentation part       11.3954074 magnetization 

 Broyden mixing:
  rms(total) = 0.11608E+00    rms(broyden)= 0.11606E+00
  rms(prec ) = 0.17896E+00
  weight for this iteration     100.00

 eigenvalues of (default mixing * dielectric matrix)
  average eigenvalue GAMMA=   0.5113
  0.5113

 Free energy of the ion-electron system (eV)
  ---------------------------------------------------
  alpha Z        PSCENC =        96.04795369
  Ewald energy   TEWEN  =     16272.20799470
  -Hartree energ DENC   =    -22338.11300968
  -exchange      EXHF   =         0.00000000
  -V(xc)+E(xc)   XCENC  =       553.14188888
  PAW double counting   =     16737.25210690   -16939.52023919
  entropy T*S    EENTRO =        -0.00885234
  eigenvalues    EBANDS =     -1756.90886318
  atomic energy  EATOM  =      7046.17475994
  Solvation  Ediel_sol  =         0.00000000
  ---------------------------------------------------
  free energy    TOTEN  =      -329.72626029 eV

  energy without entropy =     -329.71740796  energy(sigma->0) =     -329.72183413


--------------------------------------------------------------------------------------------------------


--------------------------------------- Iteration      3(   3)  ---------------------------------------


    POTLOK:  cpu time    0.0379: real time    0.0414
    SETDIJ:  cpu time    0.0023: real time    0.0023
    EDDIAG:  cpu time    0.1998: real time    0.2006
  RMM-DIIS:  cpu time    0.3807: real time    0.3829
    ORTHCH:  cpu time    0.1232: real time    0.1233
       DOS:  cpu time    0.0020: real time    0.0020
    CHARGE:  cpu time    0.0330: real time    0.0330
    MIXING:  cpu time    0.0010: real time    0.0009
    --------------------------------------------
      LOOP:  cpu time    0.7797: real time    0.7863

 eigenvalue-minimisations  :   805
 total energy-change (2. order) : 0.2278927E-01  (-0.3097729E-02)
 number of electron     155.9999962 magnetization 
 augmentation part       11.4769425 magnetization 

 Broyden mixing:
  rms(total) = 0.63349E-01    rms(broyden)= 0.63321E-01
  rms(prec ) = 0.91726E-01
  weight for this iteration     100.00

 eigenvalues of (default mixing * dielectric matrix)
  average eigenvalue GAMMA=   0.9526
  1.5633  0.3419

 Free energy of the ion-electron system (eV)
  ---------------------------------------------------
  alpha Z        PSCENC =        96.04795369
  Ewald energy   TEWEN  =     16272.20799470
  -Hartree energ DENC   =    -22337.01409741
  -exchange      EXHF   =         0.00000000
  -V(xc)+E(xc)   XCENC  =       553.10473341
  PAW double counting   =     16739.30648333   -16942.19438070
  entropy T*S    EENTRO =        -0.02278284
  eigenvalues    EBANDS =     -1757.31413515
  atomic energy  EATOM  =      7046.17475994
  Solvation  Ediel_sol  =         0.00000000
  ---------------------------------------------------
  free energy    TOTEN  =      -329.70347103 eV

  energy without entropy =     -329.68068819  energy(sigma->0) =     -329.69207961


--------------------------------------------------------------------------------------------------------


--------------------------------------- Iteration      3(   4)  ---------------------------------------


    POTLOK:  cpu time    0.0374: real time    0.0408
    SETDIJ:  cpu time    0.0023: real time    0.0023
    EDDIAG:  cpu time    0.2031: real time    0.2037
  RMM-DIIS:  cpu time    0.3715: real time    0.3734
    ORTHCH:  cpu time    0.0483: real time    0.0486
       DOS:  cpu time    0.0010: real time    0.0010
    CHARGE:  cpu time    0.0328: real time    0.0329
    MIXING:  cpu time    0.0010: real time    0.0010
    --------------------------------------------
      LOOP:  cpu time    0.6975: real time    0.7036

 eigenvalue-minimisations  :   791
 total energy-change (2. order) : 0.7027510E-02  (-0.1210458E-02)
 number of electron     155.9999963 magnetization 
 augmentation part       11.4288295 magnetization 

 Broyden mixing:
  rms(total) = 0.32387E-01    rms(broyden)= 0.32377E-01
  rms(prec ) = 0.49179E-01
  weight for this iteration     100.00

 eigenvalues of (default mixing * dielectric matrix)
  average eigenvalue GAMMA=   1.0949
  1.9576  1.0216  0.3053

 Free energy of the ion-electron system (eV)
  ---------------------------------------------------
  alpha Z        PSCENC =        96.04795369
  Ewald energy   TEWEN  =     16272.20799470
  -Hartree energ DENC   =    -22339.43513151
  -exchange      EXHF   =         0.00000000
  -V(xc)+E(xc)   XCENC  =       553.16871428
  PAW double counting   =     16743.21592624   -16946.10782902
  entropy T*S    EENTRO =        -0.02347841
  eigenvalues    EBANDS =     -1754.94535343
  atomic energy  EATOM  =      7046.17475994
  Solvation  Ediel_sol  =         0.00000000
  ---------------------------------------------------
  free energy    TOTEN  =      -329.69644352 eV

  energy without entropy =     -329.67296511  energy(sigma->0) =     -329.68470431


--------------------------------------------------------------------------------------------------------


--------------------------------------- Iteration      3(   5)  ---------------------------------------


    POTLOK:  cpu time    0.0378: real time    0.0413
    SETDIJ:  cpu time    0.0023: real time    0.0023
    EDDIAG:  cpu time    0.2002: real time    0.2011
  RMM-DIIS:  cpu time    0.3879: real time    0.3980
    ORTHCH:  cpu time    0.0473: real time    0.0473
       DOS:  cpu time    0.0009: real time    0.0009
    CHARGE:  cpu time    0.0326: real time    0.0329
    MIXING:  cpu time    0.0010: real time    0.0010
    --------------------------------------------
      LOOP:  cpu time    0.7101: real time    0.7247

 eigenvalue-minimisations  :   815
 total energy-change (2. order) : 0.1542886E-02  (-0.1572120E-03)
 number of electron     155.9999963 magnetization 
 augmentation part       11.4484970 magnetization 

 Broyden mixing:
  rms(total) = 0.81132E-02    rms(broyden)= 0.81058E-02
  rms(prec ) = 0.10855E-01
  weight for this iteration     100.00

 eigenvalues of (default mixing * dielectric matrix)
  average eigenvalue GAMMA=   1.1920
  2.4553  0.3062  1.0033  1.0033

 Free energy of the ion-electron system (eV)
  ---------------------------------------------------
  alpha Z        PSCENC =        96.04795369
  Ewald energy   TEWEN  =     16272.20799470
  -Hartree energ DENC   =    -22339.48319915
  -exchange      EXHF   =         0.00000000
  -V(xc)+E(xc)   XCENC  =       553.16044785
  PAW double counting   =     16741.82342638   -16944.78647562
  entropy T*S    EENTRO =        -0.02546195
  eigenvalues    EBANDS =     -1754.81434647
  atomic energy  EATOM  =      7046.17475994
  Solvation  Ediel_sol  =         0.00000000
  ---------------------------------------------------
  free energy    TOTEN  =      -329.69490063 eV

  energy without entropy =     -329.66943868  energy(sigma->0) =     -329.68216966


--------------------------------------------------------------------------------------------------------


--------------------------------------- Iteration      3(   6)  ---------------------------------------


    POTLOK:  cpu time    0.0377: real time    0.0415
    SETDIJ:  cpu time    0.0022: real time    0.0022
    EDDIAG:  cpu time    0.1999: real time    0.2007
  RMM-DIIS:  cpu time    0.4065: real time    0.4108
    ORTHCH:  cpu time    0.0482: real time    0.0482
       DOS:  cpu time    0.0008: real time    0.0008
    CHARGE:  cpu time    0.0324: real time    0.0328
    MIXING:  cpu time    0.0011: real time    0.0011
    --------------------------------------------
      LOOP:  cpu time    0.7289: real time    0.7381

 eigenvalue-minimisations  :   805
 total energy-change (2. order) : 0.2052310E-04  (-0.2377110E-04)
 number of electron     155.9999963 magnetization 
 augmentation part       11.4423048 magnetization 

 Broyden mixing:
  rms(total) = 0.57522E-02    rms(broyden)= 0.57514E-02
  rms(prec ) = 0.89066E-02
  weight for this iteration     100.00

 eigenvalues of (default mixing * dielectric matrix)
  average eigenvalue GAMMA=   1.2149
  2.4643  0.3055  1.2058  1.2058  0.8933

 Free energy of the ion-electron system (eV)
  ---------------------------------------------------
  alpha Z        PSCENC =        96.04795369
  Ewald energy   TEWEN  =     16272.20799470
  -Hartree energ DENC   =    -22339.98239790
  -exchange      EXHF   =         0.00000000
  -V(xc)+E(xc)   XCENC  =       553.16705588
  PAW double counting   =     16741.47910493   -16944.45491533
  entropy T*S    EENTRO =        -0.02520419
  eigenvalues    EBANDS =     -1754.30923183
  atomic energy  EATOM  =      7046.17475994
  Solvation  Ediel_sol  =         0.00000000
  ---------------------------------------------------
  free energy    TOTEN  =      -329.69488011 eV

  energy without entropy =     -329.66967592  energy(sigma->0) =     -329.68227802


--------------------------------------------------------------------------------------------------------


--------------------------------------- Iteration      3(   7)  ---------------------------------------


    POTLOK:  cpu time    0.0389: real time    0.0425
    SETDIJ:  cpu time    0.0023: real time    0.0023
    EDDIAG:  cpu time    0.1997: real time    0.2007
  RMM-DIIS:  cpu time    0.3724: real time    0.3752
    ORTHCH:  cpu time    0.0465: real time    0.0466
       DOS:  cpu time    0.0013: real time    0.0013
    CHARGE:  cpu time    0.0326: real time    0.0328
    MIXING:  cpu time    0.0011: real time    0.0011
    --------------------------------------------
      LOOP:  cpu time    0.6949: real time    0.7024

 eigenvalue-minimisations  :   805
 total energy-change (2. order) : 0.2454986E-04  (-0.7547268E-05)
 number of electron     155.9999963 magnetization 
 augmentation part       11.4463850 magnetization 

 Broyden mixing:
  rms(total) = 0.14094E-02    rms(broyden)= 0.14070E-02
  rms(prec ) = 0.28844E-02
  weight for this iteration     100.00

 eigenvalues of (default mixing * dielectric matrix)
  average eigenvalue GAMMA=   1.3052
  2.6139  0.3056  1.5208  1.5208  0.9349  0.9349

 Free energy of the ion-electron system (eV)
  ---------------------------------------------------
  alpha Z        PSCENC =        96.04795369
  Ewald energy   TEWEN  =     16272.20799470
  -Hartree energ DENC   =    -22340.07669579
  -exchange      EXHF   =         0.00000000
  -V(xc)+E(xc)   XCENC  =       553.16335699
  PAW double counting   =     16740.56736689   -16943.54978202
  entropy T*S    EENTRO =        -0.02538965
  eigenvalues    EBANDS =     -1754.20442030
  atomic energy  EATOM  =      7046.17475994
  Solvation  Ediel_sol  =         0.00000000
  ---------------------------------------------------
  free energy    TOTEN  =      -329.69485556 eV

  energy without entropy =     -329.66946591  energy(sigma->0) =     -329.68216074


--------------------------------------------------------------------------------------------------------


--------------------------------------- Iteration      3(   8)  ---------------------------------------


    POTLOK:  cpu time    0.0372: real time    0.0409
    SETDIJ:  cpu time    0.0022: real time    0.0023
    EDDIAG:  cpu time    0.2014: real time    0.2022
  RMM-DIIS:  cpu time    0.3348: real time    0.3369
    ORTHCH:  cpu time    0.0472: real time    0.0474
       DOS:  cpu time    0.0005: real time    0.0005
    CHARGE:  cpu time    0.0325: real time    0.0326
    MIXING:  cpu time    0.0012: real time    0.0012
    --------------------------------------------
      LOOP:  cpu time    0.6571: real time    0.6641

 eigenvalue-minimisations  :   727
 total energy-change (2. order) :-0.1939558E-04  (-0.1221184E-05)
 number of electron     155.9999963 magnetization 
 augmentation part       11.4447559 magnetization 

 Broyden mixing:
  rms(total) = 0.12737E-02    rms(broyden)= 0.12734E-02
  rms(prec ) = 0.20958E-02
  weight for this iteration     100.00

 eigenvalues of (default mixing * dielectric matrix)
  average eigenvalue GAMMA=   1.3092
  2.6579  2.0175  0.3055  1.2688  1.0532  1.0532  0.8082

 Free energy of the ion-electron system (eV)
  ---------------------------------------------------
  alpha Z        PSCENC =        96.04795369
  Ewald energy   TEWEN  =     16272.20799470
  -Hartree energ DENC   =    -22340.36417743
  -exchange      EXHF   =         0.00000000
  -V(xc)+E(xc)   XCENC  =       553.16489433
  PAW double counting   =     16739.80995586   -16942.78984741
  entropy T*S    EENTRO =        -0.02533461
  eigenvalues    EBANDS =     -1753.92107403
  atomic energy  EATOM  =      7046.17475994
  Solvation  Ediel_sol  =         0.00000000
  ---------------------------------------------------
  free energy    TOTEN  =      -329.69487496 eV

  energy without entropy =     -329.66954035  energy(sigma->0) =     -329.68220765


--------------------------------------------------------------------------------------------------------


--------------------------------------- Iteration      3(   9)  ---------------------------------------


    POTLOK:  cpu time    0.0405: real time    0.0409
    SETDIJ:  cpu time    0.0022: real time    0.0022
    EDDIAG:  cpu time    0.2012: real time    0.2014
  RMM-DIIS:  cpu time    0.2848: real time    0.2857
    ORTHCH:  cpu time    0.0477: real time    0.0477
       DOS:  cpu time    0.0017: real time    0.0017
    CHARGE:  cpu time    0.0322: real time    0.0322
    MIXING:  cpu time    0.0013: real time    0.0012
    --------------------------------------------
      LOOP:  cpu time    0.6123: real time    0.6132

 eigenvalue-minimisations  :   533
 total energy-change (2. order) :-0.2159042E-04  (-0.4693979E-06)
 number of electron     155.9999963 magnetization 
 augmentation part       11.4456941 magnetization 

 Broyden mixing:
  rms(total) = 0.38464E-03    rms(broyden)= 0.38420E-03
  rms(prec ) = 0.99148E-03
  weight for this iteration     100.00

 eigenvalues of (default mixing * dielectric matrix)
  average eigenvalue GAMMA=   1.4096
  2.5880  2.3152  0.3055  1.7906  1.3269  1.1338  0.9825  0.8339

 Free energy of the ion-electron system (eV)
  ---------------------------------------------------
  alpha Z        PSCENC =        96.04795369
  Ewald energy   TEWEN  =     16272.20799470
  -Hartree energ DENC   =    -22340.52138826
  -exchange      EXHF   =         0.00000000
  -V(xc)+E(xc)   XCENC  =       553.16475970
  PAW double counting   =     16739.31522279   -16942.29562545
  entropy T*S    EENTRO =        -0.02537510
  eigenvalues    EBANDS =     -1753.76319855
  atomic energy  EATOM  =      7046.17475994
  Solvation  Ediel_sol  =         0.00000000
  ---------------------------------------------------
  free energy    TOTEN  =      -329.69489655 eV

  energy without entropy =     -329.66952145  energy(sigma->0) =     -329.68220900


--------------------------------------------------------------------------------------------------------


--------------------------------------- Iteration      3(  10)  ---------------------------------------


    POTLOK:  cpu time    0.0409: real time    0.0412
    SETDIJ:  cpu time    0.0023: real time    0.0023
    EDDIAG:  cpu time    0.2003: real time    0.2006
  RMM-DIIS:  cpu time    0.2666: real time    0.2674
    ORTHCH:  cpu time    0.0475: real time    0.0476
       DOS:  cpu time    0.0007: real time    0.0007
    CHARGE:  cpu time    0.0330: real time    0.0330
    MIXING:  cpu time    0.0014: real time    0.0013
    --------------------------------------------
      LOOP:  cpu time    0.5918: real time    0.5941

 eigenvalue-minimisations  :   550
 total energy-change (2. order) :-0.4144365E-04  (-0.7034321E-06)
 number of electron     155.9999963 magnetization 
 augmentation part       11.4454407 magnetization 

 Broyden mixing:
  rms(total) = 0.18303E-03    rms(broyden)= 0.18296E-03
  rms(prec ) = 0.39265E-03
  weight for this iteration     100.00

 eigenvalues of (default mixing * dielectric matrix)
  average eigenvalue GAMMA=   1.5508
  3.6937  2.5784  1.9403  0.3055  1.3068  1.1668  1.1668  0.8300  0.9692

 Free energy of the ion-electron system (eV)
  ---------------------------------------------------
  alpha Z        PSCENC =        96.04795369
  Ewald energy   TEWEN  =     16272.20799470
  -Hartree energ DENC   =    -22340.83441000
  -exchange      EXHF   =         0.00000000
  -V(xc)+E(xc)   XCENC  =       553.16660723
  PAW double counting   =     16738.88477596   -16941.86343821
  entropy T*S    EENTRO =        -0.02536206
  eigenvalues    EBANDS =     -1753.45381925
  atomic energy  EATOM  =      7046.17475994
  Solvation  Ediel_sol  =         0.00000000
  ---------------------------------------------------
  free energy    TOTEN  =      -329.69493799 eV

  energy without entropy =     -329.66957593  energy(sigma->0) =     -329.68225696


--------------------------------------------------------------------------------------------------------


--------------------------------------- Iteration      3(  11)  ---------------------------------------


    POTLOK:  cpu time    0.0375: real time    0.0411
    SETDIJ:  cpu time    0.0023: real time    0.0023
    EDDIAG:  cpu time    0.2004: real time    0.2009
  RMM-DIIS:  cpu time    0.2431: real time    0.2437
    ORTHCH:  cpu time    0.0470: real time    0.0470
       DOS:  cpu time    0.0006: real time    0.0006
    CHARGE:  cpu time    0.0329: real time    0.0329
    MIXING:  cpu time    0.0014: real time    0.0014
    --------------------------------------------
      LOOP:  cpu time    0.5651: real time    0.5699

 eigenvalue-minimisations  :   478
 total energy-change (2. order) :-0.2140516E-04  (-0.2920566E-06)
 number of electron     155.9999963 magnetization 
 augmentation part       11.4454964 magnetization 

 Broyden mixing:
  rms(total) = 0.20902E-03    rms(broyden)= 0.20900E-03
  rms(prec ) = 0.38581E-03
  weight for this iteration     100.00

 eigenvalues of (default mixing * dielectric matrix)
  average eigenvalue GAMMA=   1.7375
  5.2015  2.7433  2.1111  0.3055  1.5288  1.5288  1.0727  1.0727  0.8378  0.9728

 Free energy of the ion-electron system (eV)
  ---------------------------------------------------
  alpha Z        PSCENC =        96.04795369
  Ewald energy   TEWEN  =     16272.20799470
  -Hartree energ DENC   =    -22340.98068094
  -exchange      EXHF   =         0.00000000
  -V(xc)+E(xc)   XCENC  =       553.16732973
  PAW double counting   =     16738.81857522   -16941.79782049
  entropy T*S    EENTRO =        -0.02536941
  eigenvalues    EBANDS =     -1753.30770183
  atomic energy  EATOM  =      7046.17475994
  Solvation  Ediel_sol  =         0.00000000
  ---------------------------------------------------
  free energy    TOTEN  =      -329.69495940 eV

  energy without entropy =     -329.66958998  energy(sigma->0) =     -329.68227469


--------------------------------------------------------------------------------------------------------


--------------------------------------- Iteration      3(  12)  ---------------------------------------


    POTLOK:  cpu time    0.0375: real time    0.0411
    SETDIJ:  cpu time    0.0022: real time    0.0022
    EDDIAG:  cpu time    0.2003: real time    0.2006
  RMM-DIIS:  cpu time    0.2441: real time    0.2446
    ORTHCH:  cpu time    0.0469: real time    0.0470
       DOS:  cpu time    0.0007: real time    0.0007
    CHARGE:  cpu time    0.0332: real time    0.0333
    MIXING:  cpu time    0.0014: real time    0.0014
    --------------------------------------------
      LOOP:  cpu time    0.5672: real time    0.5710

 eigenvalue-minimisations  :   478
 total energy-change (2. order) :-0.2079891E-04  (-0.1823486E-06)
 number of electron     155.9999963 magnetization 
 augmentation part       11.4451446 magnetization 

 Broyden mixing:
  rms(total) = 0.38293E-03    rms(broyden)= 0.38280E-03
  rms(prec ) = 0.71157E-03
  weight for this iteration     100.00

 eigenvalues of (default mixing * dielectric matrix)
  average eigenvalue GAMMA=   1.7430
  5.9745  2.5837  2.4330  1.8610  0.3055  1.1474  1.1474  1.2138  0.9957  0.8219
  0.6897

 Free energy of the ion-electron system (eV)
  ---------------------------------------------------
  alpha Z        PSCENC =        96.04795369
  Ewald energy   TEWEN  =     16272.20799470
  -Hartree energ DENC   =    -22341.07346645
  -exchange      EXHF   =         0.00000000
  -V(xc)+E(xc)   XCENC  =       553.16781836
  PAW double counting   =     16738.93599365   -16941.91304529
  entropy T*S    EENTRO =        -0.02534966
  eigenvalues    EBANDS =     -1753.21763913
  atomic energy  EATOM  =      7046.17475994
  Solvation  Ediel_sol  =         0.00000000
  ---------------------------------------------------
  free energy    TOTEN  =      -329.69498019 eV

  energy without entropy =     -329.66963053  energy(sigma->0) =     -329.68230536


--------------------------------------------------------------------------------------------------------


--------------------------------------- Iteration      3(  13)  ---------------------------------------


    POTLOK:  cpu time    0.0374: real time    0.0412
    SETDIJ:  cpu time    0.0022: real time    0.0022
    EDDIAG:  cpu time    0.2018: real time    0.2022
  RMM-DIIS:  cpu time    0.2236: real time    0.2257
    ORTHCH:  cpu time    0.0470: real time    0.0471
       DOS:  cpu time    0.0008: real time    0.0008
    CHARGE:  cpu time    0.0327: real time    0.0328
    MIXING:  cpu time    0.0015: real time    0.0015
    --------------------------------------------
      LOOP:  cpu time    0.5461: real time    0.5535

 eigenvalue-minimisations  :   396
 total energy-change (2. order) :-0.6864169E-05  (-0.4151886E-07)
 number of electron     155.9999963 magnetization 
 augmentation part       11.4454383 magnetization 

 Broyden mixing:
  rms(total) = 0.98666E-04    rms(broyden)= 0.98478E-04
  rms(prec ) = 0.17025E-03
  weight for this iteration     100.00

 eigenvalues of (default mixing * dielectric matrix)
  average eigenvalue GAMMA=   1.7906
  6.2550  2.9565  2.5297  1.8608  0.3055  1.4551  1.3122  1.0802  1.0802  1.0811
  0.8176  0.7533

 Free energy of the ion-electron system (eV)
  ---------------------------------------------------
  alpha Z        PSCENC =        96.04795369
  Ewald energy   TEWEN  =     16272.20799470
  -Hartree energ DENC   =    -22341.07850369
  -exchange      EXHF   =         0.00000000
  -V(xc)+E(xc)   XCENC  =       553.16763956
  PAW double counting   =     16738.96634777   -16941.94515761
  entropy T*S    EENTRO =        -0.02536335
  eigenvalues    EBANDS =     -1753.21065807
  atomic energy  EATOM  =      7046.17475994
  Solvation  Ediel_sol  =         0.00000000
  ---------------------------------------------------
  free energy    TOTEN  =      -329.69498706 eV

  energy without entropy =     -329.66962371  energy(sigma->0) =     -329.68230538


--------------------------------------------------------------------------------------------------------


--------------------------------------- Iteration      3(  14)  ---------------------------------------


    POTLOK:  cpu time    0.0375: real time    0.0411
    SETDIJ:  cpu time    0.0023: real time    0.0023
    EDDIAG:  cpu time    0.2002: real time    0.2005
  RMM-DIIS:  cpu time    0.2152: real time    0.2157
    ORTHCH:  cpu time    0.0475: real time    0.0475
       DOS:  cpu time    0.0009: real time    0.0009
    CHARGE:  cpu time    0.0328: real time    0.0328
    MIXING:  cpu time    0.0016: real time    0.0016
    --------------------------------------------
      LOOP:  cpu time    0.5379: real time    0.5423

 eigenvalue-minimisations  :   330
 total energy-change (2. order) :-0.8301093E-05  (-0.3445365E-07)
 number of electron     155.9999963 magnetization 
 augmentation part       11.4453721 magnetization 

 Broyden mixing:
  rms(total) = 0.49239E-04    rms(broyden)= 0.49227E-04
  rms(prec ) = 0.85961E-04
  weight for this iteration     100.00

 eigenvalues of (default mixing * dielectric matrix)
  average eigenvalue GAMMA=   1.9104
  7.2425  3.6197  2.6268  2.2175  1.8749  0.3055  1.1990  1.1990  1.0184  1.0004
  1.0004  0.8231  0.7075

 Free energy of the ion-electron system (eV)
  ---------------------------------------------------
  alpha Z        PSCENC =        96.04795369
  Ewald energy   TEWEN  =     16272.20799470
  -Hartree energ DENC   =    -22341.10471761
  -exchange      EXHF   =         0.00000000
  -V(xc)+E(xc)   XCENC  =       553.16765063
  PAW double counting   =     16738.96623802   -16941.94466711
  entropy T*S    EENTRO =        -0.02536101
  eigenvalues    EBANDS =     -1753.18484661
  atomic energy  EATOM  =      7046.17475994
  Solvation  Ediel_sol  =         0.00000000
  ---------------------------------------------------
  free energy    TOTEN  =      -329.69499536 eV

  energy without entropy =     -329.66963435  energy(sigma->0) =     -329.68231485


--------------------------------------------------------------------------------------------------------


--------------------------------------- Iteration      3(  15)  ---------------------------------------


    POTLOK:  cpu time    0.0376: real time    0.0409
    SETDIJ:  cpu time    0.0022: real time    0.0022
    EDDIAG:  cpu time    0.2026: real time    0.2029
  RMM-DIIS:  cpu time    0.2066: real time    0.2071
    ORTHCH:  cpu time    0.0617: real time    0.0617
       DOS:  cpu time    0.0010: real time    0.0010
    CHARGE:  cpu time    0.0328: real time    0.0328
    MIXING:  cpu time    0.0017: real time    0.0016
    --------------------------------------------
      LOOP:  cpu time    0.5461: real time    0.5503

 eigenvalue-minimisations  :   302
 total energy-change (2. order) :-0.3366167E-05  (-0.1755930E-07)
 number of electron     155.9999963 magnetization 
 augmentation part       11.4453864 magnetization 

 Broyden mixing:
  rms(total) = 0.28703E-04    rms(broyden)= 0.28697E-04
  rms(prec ) = 0.36723E-04
  weight for this iteration     100.00

 eigenvalues of (default mixing * dielectric matrix)
  average eigenvalue GAMMA=   1.9650
  7.6602  4.3934  2.4247  2.4247  1.8371  0.3055  1.3383  1.2423  1.2423  1.0622
  1.0622  1.0068  0.8213  0.6892

 Free energy of the ion-electron system (eV)
  ---------------------------------------------------
  alpha Z        PSCENC =        96.04795369
  Ewald energy   TEWEN  =     16272.20799470
  -Hartree energ DENC   =    -22341.11631735
  -exchange      EXHF   =         0.00000000
  -V(xc)+E(xc)   XCENC  =       553.16762709
  PAW double counting   =     16738.94491545   -16941.92370782
  entropy T*S    EENTRO =        -0.02536241
  eigenvalues    EBANDS =     -1753.17286201
  atomic energy  EATOM  =      7046.17475994
  Solvation  Ediel_sol  =         0.00000000
  ---------------------------------------------------
  free energy    TOTEN  =      -329.69499873 eV

  energy without entropy =     -329.66963632  energy(sigma->0) =     -329.68231752


--------------------------------------------------------------------------------------------------------


--------------------------------------- Iteration      3(  16)  ---------------------------------------


    POTLOK:  cpu time    0.0377: real time    0.0412
    SETDIJ:  cpu time    0.0023: real time    0.0023
    EDDIAG:  cpu time    0.2001: real time    0.2004
  RMM-DIIS:  cpu time    0.1822: real time    0.1833
    ORTHCH:  cpu time    0.0479: real time    0.0479
       DOS:  cpu time    0.0011: real time    0.0011
    --------------------------------------------
      LOOP:  cpu time    0.4712: real time    0.4761

 eigenvalue-minimisations  :   216
 total energy-change (2. order) :-0.8680727E-06  (-0.3506797E-08)
 number of electron     155.9999963 magnetization 
 augmentation part       11.4453864 magnetization 

 Free energy of the ion-electron system (eV)
  ---------------------------------------------------
  alpha Z        PSCENC =        96.04795369
  Ewald energy   TEWEN  =     16272.20799470
  -Hartree energ DENC   =    -22341.11916386
  -exchange      EXHF   =         0.00000000
  -V(xc)+E(xc)   XCENC  =       553.16762238
  PAW double counting   =     16738.93526611   -16941.91384279
  entropy T*S    EENTRO =        -0.02536223
  eigenvalues    EBANDS =     -1753.17022753
  atomic energy  EATOM  =      7046.17475994
  Solvation  Ediel_sol  =         0.00000000
  ---------------------------------------------------
  free energy    TOTEN  =      -329.69499959 eV

  energy without entropy =     -329.66963736  energy(sigma->0) =     -329.68231848


--------------------------------------------------------------------------------------------------------


 average (electrostatic) potential at core
  the test charge radii are     0.6991  0.9521
  (the norm of the test charge is              1.0000)
       1 -57.6207       2 -57.6269       3 -57.6212       4 -57.6262       5 -57.8015
       6 -57.6600       7 -57.7375       8 -57.8224       9 -57.7279      10 -57.8211
      11 -57.8005      12 -57.6553      13 -57.6232      14 -57.6359      15 -57.6152
      16 -57.6376      17 -58.1704      18 -57.7166      19 -57.7543      20 -58.1914
      21 -57.7476      22 -58.1700      23 -58.1224      24 -57.7032      25 -57.6213
      26 -57.6346      27 -57.6207      28 -57.6374      29 -57.8012      30 -57.7156
      31 -57.7369      32 -58.2003      33 -57.7281      34 -58.1790      35 -57.7991
      36 -57.7031      37 -41.1906
 
 
 
 E-fermi :  -2.3221     XC(G=0):  -3.1326     alpha+bet : -2.6298


 k-point     1 :       0.0000    0.0000    0.0000
  band No.  band energies     occupation 
      1     -21.9832      2.00000
      2     -21.2889      2.00000
      3     -21.2398      2.00000
      4     -20.0802      2.00000
      5     -19.9888      2.00000
      6     -19.3939      2.00000
      7     -19.3450      2.00000
      8     -19.3384      2.00000
      9     -19.3324      2.00000
     10     -19.3095      2.00000
     11     -19.2513      2.00000
     12     -17.5596      2.00000
     13     -17.4806      2.00000
     14     -17.4505      2.00000
     15     -17.4459      2.00000
     16     -16.6799      2.00000
     17     -15.6426      2.00000
     18     -15.0397      2.00000
     19     -15.0361      2.00000
     20     -14.9464      2.00000
     21     -14.9277      2.00000
     22     -13.8661      2.00000
     23     -13.8199      2.00000
     24     -13.7685      2.00000
     25     -13.7561      2.00000
     26     -12.9762      2.00000
     27     -12.9515      2.00000
     28     -12.2142      2.00000
     29     -12.0104      2.00000
     30     -12.0079      2.00000
     31     -12.0054      2.00000
     32     -11.9428      2.00000
     33     -11.9403      2.00000
     34     -10.5834      2.00000
     35     -10.4669      2.00000
     36     -10.4227      2.00000
     37     -10.4047      2.00000
     38     -10.2131      2.00000
     39     -10.2044      2.00000
     40     -10.0802      2.00000
     41      -9.3493      2.00000
     42      -9.3256      2.00000
     43      -9.1838      2.00000
     44      -8.9485      2.00000
     45      -8.7248      2.00000
     46      -8.6885      2.00000
     47      -8.6827      2.00000
     48      -8.6818      2.00000
     49      -8.5798      2.00000
     50      -8.5424      2.00000
     51      -8.1727      2.00000
     52      -8.1352      2.00000
     53      -8.1249      2.00000
     54      -8.1039      2.00000
     55      -8.0988      2.00000
     56      -7.9564      2.00000
     57      -7.8580      2.00000
     58      -7.6816      2.00000
     59      -7.6600      2.00000
     60      -7.6434      2.00000
     61      -7.1232      2.00000
     62      -7.0388      2.00000
     63      -7.0127      2.00000
     64      -6.9992      2.00000
     65      -6.9846      2.00000
     66      -6.9611      2.00000
     67      -6.5650      2.00000
     68      -6.4813      2.00000
     69      -5.3868      2.00000
     70      -5.3549      2.00000
     71      -5.0970      2.00000
     72      -5.0712      2.00000
     73      -5.0569      2.00000
     74      -5.0250      2.00000
     75      -4.7661      2.00000
     76      -2.4757      1.99999
     77      -2.4730      1.99998
     78      -2.3577      1.68638
     79      -2.3322      1.22459
     80      -2.3255      1.07824
     81      -0.6993      0.00000
     82       0.0727      0.00000
     83       0.0875      0.00000
     84       0.1044      0.00000
     85       0.1919      0.00000
     86       1.2097      0.00000
     87       1.4451      0.00000
     88       1.8122      0.00000
     89       2.1843      0.00000
     90       2.2159      0.00000
     91       2.2403      0.00000
     92       2.4473      0.00000
     93       2.5067      0.00000
     94       2.5108      0.00000
     95       2.5375      0.00000
     96       2.5420      0.00000
     97       2.6542      0.00000
     98       2.6599      0.00000

 k-point     2 :       0.5000    0.0000    0.0000
  band No.  band energies     occupation 
      1     -21.9123      2.00000
      2     -21.6546      2.00000
      3     -20.5072      2.00000
      4     -20.4178      2.00000
      5     -20.0271      2.00000
      6     -19.8923      2.00000
      7     -19.7128      2.00000
      8     -19.6970      2.00000
      9     -18.5999      2.00000
     10     -18.5963      2.00000
     11     -18.5375      2.00000
     12     -18.4560      2.00000
     13     -17.9780      2.00000
     14     -17.9047      2.00000
     15     -16.3007      2.00000
     16     -16.2247      2.00000
     17     -16.1625      2.00000
     18     -16.1419      2.00000
     19     -14.4776      2.00000
     20     -14.3724      2.00000
     21     -14.3164      2.00000
     22     -14.2611      2.00000
     23     -14.1471      2.00000
     24     -14.0863      2.00000
     25     -13.1305      2.00000
     26     -12.9912      2.00000
     27     -12.9877      2.00000
     28     -12.9705      2.00000
     29     -12.1441      2.00000
     30     -12.1086      2.00000
     31     -12.0128      2.00000
     32     -12.0091      2.00000
     33     -11.0738      2.00000
     34     -10.8558      2.00000
     35     -10.8393      2.00000
     36     -10.8278      2.00000
     37     -10.1877      2.00000
     38      -9.9233      2.00000
     39      -9.7530      2.00000
     40      -9.7236      2.00000
     41      -9.2182      2.00000
     42      -9.1981      2.00000
     43      -8.9855      2.00000
     44      -8.9618      2.00000
     45      -8.7927      2.00000
     46      -8.7010      2.00000
     47      -8.6979      2.00000
     48      -8.6914      2.00000
     49      -8.6118      2.00000
     50      -8.5598      2.00000
     51      -8.5270      2.00000
     52      -8.3513      2.00000
     53      -8.3322      2.00000
     54      -8.2294      2.00000
     55      -8.2044      2.00000
     56      -8.1775      2.00000
     57      -8.1231      2.00000
     58      -7.7705      2.00000
     59      -7.5996      2.00000
     60      -7.4514      2.00000
     61      -7.4281      2.00000
     62      -7.4117      2.00000
     63      -7.3283      2.00000
     64      -6.2181      2.00000
     65      -6.1760      2.00000
     66      -6.1710      2.00000
     67      -6.1625      2.00000
     68      -6.1211      2.00000
     69      -5.9086      2.00000
     70      -5.8149      2.00000
     71      -5.6946      2.00000
     72      -5.6450      2.00000
     73      -5.5417      2.00000
     74      -3.8286      2.00000
     75      -3.8010      2.00000
     76      -3.7156      2.00000
     77      -3.6977      2.00000
     78      -2.3263      1.09613
     79      -1.2023      0.00000
     80      -1.1308      0.00000
     81      -1.0567      0.00000
     82      -1.0369      0.00000
     83       0.2790      0.00000
     84       0.4732      0.00000
     85       1.1271      0.00000
     86       1.2356      0.00000
     87       1.2818      0.00000
     88       1.3057      0.00000
     89       1.4000      0.00000
     90       1.5516      0.00000
     91       1.9540      0.00000
     92       2.1415      0.00000
     93       2.2611      0.00000
     94       2.3710      0.00000
     95       2.6692      0.00000
     96       2.7153      0.00000
     97       3.3057      0.00000
     98       3.5082      0.00000

 k-point     3 :       0.0000    0.3333    0.0000
  band No.  band energies     occupation 
      1     -21.7645      2.00000
      2     -21.1084      2.00000
      3     -21.0744      2.00000
      4     -21.0219      2.00000
      5     -20.4158      2.00000
      6     -20.3725      2.00000
      7     -19.1603      2.00000
      8     -19.1044      2.00000
      9     -18.5792      2.00000
     10     -18.5338      2.00000
     11     -18.4370      2.00000
     12     -17.9099      2.00000
     13     -17.8377      2.00000
     14     -16.7670      2.00000
     15     -16.5460      2.00000
     16     -16.4533      2.00000
     17     -16.3877      2.00000
     18     -15.9213      2.00000
     19     -15.4757      2.00000
     20     -15.4535      2.00000
     21     -15.4514      2.00000
     22     -14.9493      2.00000
     23     -14.1186      2.00000
     24     -14.0584      2.00000
     25     -13.6977      2.00000
     26     -12.1778      2.00000
     27     -12.0945      2.00000
     28     -12.0527      2.00000
     29     -12.0470      2.00000
     30     -11.9276      2.00000
     31     -11.8726      2.00000
     32     -11.6429      2.00000
     33     -10.5972      2.00000
     34     -10.5727      2.00000
     35     -10.5145      2.00000
     36     -10.0149      2.00000
     37      -9.8911      2.00000
     38      -9.8587      2.00000
     39      -9.7886      2.00000
     40      -9.7434      2.00000
     41      -9.6052      2.00000
     42      -9.2832      2.00000
     43      -9.1784      2.00000
     44      -9.0828      2.00000
     45      -9.0565      2.00000
     46      -8.9799      2.00000
     47      -8.8896      2.00000
     48      -8.8102      2.00000
     49      -8.7032      2.00000
     50      -8.6827      2.00000
     51      -8.5999      2.00000
     52      -8.5697      2.00000
     53      -8.5308      2.00000
     54      -8.1911      2.00000
     55      -8.1424      2.00000
     56      -8.0747      2.00000
     57      -8.0134      2.00000
     58      -7.9930      2.00000
     59      -7.6162      2.00000
     60      -7.5995      2.00000
     61      -7.1397      2.00000
     62      -7.0913      2.00000
     63      -7.0326      2.00000
     64      -6.8063      2.00000
     65      -6.7946      2.00000
     66      -6.2120      2.00000
     67      -6.1635      2.00000
     68      -6.0994      2.00000
     69      -6.0675      2.00000
     70      -5.8201      2.00000
     71      -5.5437      2.00000
     72      -5.5061      2.00000
     73      -4.5525      2.00000
     74      -4.5041      2.00000
     75      -4.4678      2.00000
     76      -4.1079      2.00000
     77      -3.7084      2.00000
     78      -2.3943      1.95884
     79      -1.2555      0.00000
     80      -0.9720      0.00000
     81      -0.8059      0.00000
     82      -0.6841      0.00000
     83      -0.5431      0.00000
     84       0.2811      0.00000
     85       0.4109      0.00000
     86       1.2764      0.00000
     87       1.4667      0.00000
     88       1.5240      0.00000
     89       1.5574      0.00000
     90       1.7451      0.00000
     91       1.7785      0.00000
     92       2.1105      0.00000
     93       2.3350      0.00000
     94       2.3483      0.00000
     95       2.5139      0.00000
     96       2.6297      0.00000
     97       2.6583      0.00000
     98       2.8578      0.00000

 k-point     4 :       0.5000    0.3333    0.0000
  band No.  band energies     occupation 
      1     -21.6939      2.00000
      2     -21.4367      2.00000
      3     -21.0389      2.00000
      4     -20.7828      2.00000
      5     -20.2896      2.00000
      6     -20.1989      2.00000
      7     -19.6451      2.00000
      8     -19.5598      2.00000
      9     -18.4835      2.00000
     10     -18.2389      2.00000
     11     -17.7775      2.00000
     12     -17.7041      2.00000
     13     -17.2611      2.00000
     14     -17.1402      2.00000
     15     -17.1113      2.00000
     16     -17.0983      2.00000
     17     -16.6894      2.00000
     18     -16.4642      2.00000
     19     -15.1038      2.00000
     20     -15.0340      2.00000
     21     -14.6247      2.00000
     22     -14.5163      2.00000
     23     -13.9971      2.00000
     24     -13.9514      2.00000
     25     -13.6416      2.00000
     26     -13.5805      2.00000
     27     -12.9651      2.00000
     28     -12.8513      2.00000
     29     -11.5578      2.00000
     30     -11.3165      2.00000
     31     -11.1464      2.00000
     32     -11.0591      2.00000
     33     -10.9178      2.00000
     34     -10.8518      2.00000
     35      -9.9785      2.00000
     36      -9.9623      2.00000
     37      -9.9078      2.00000
     38      -9.7579      2.00000
     39      -9.7220      2.00000
     40      -9.6692      2.00000
     41      -9.4874      2.00000
     42      -9.4350      2.00000
     43      -9.2026      2.00000
     44      -9.1834      2.00000
     45      -9.0003      2.00000
     46      -8.9041      2.00000
     47      -8.8510      2.00000
     48      -8.7958      2.00000
     49      -8.7583      2.00000
     50      -8.7287      2.00000
     51      -8.6118      2.00000
     52      -8.5813      2.00000
     53      -8.5571      2.00000
     54      -8.5320      2.00000
     55      -8.4619      2.00000
     56      -8.2066      2.00000
     57      -8.0999      2.00000
     58      -8.0439      2.00000
     59      -7.9585      2.00000
     60      -7.3032      2.00000
     61      -7.2996      2.00000
     62      -7.0586      2.00000
     63      -6.9475      2.00000
     64      -6.8069      2.00000
     65      -6.7833      2.00000
     66      -6.1401      2.00000
     67      -6.1112      2.00000
     68      -6.0817      2.00000
     69      -5.8119      2.00000
     70      -5.4490      2.00000
     71      -5.3114      2.00000
     72      -5.0263      2.00000
     73      -4.9540      2.00000
     74      -4.7306      2.00000
     75      -4.5979      2.00000
     76      -4.3443      2.00000
     77      -4.0899      2.00000
     78      -2.3458      1.49850
     79      -0.9505      0.00000
     80      -0.6579      0.00000
     81      -0.4212      0.00000
     82      -0.3882      0.00000
     83      -0.2531      0.00000
     84      -0.0888      0.00000
     85       0.2211      0.00000
     86       0.3951      0.00000
     87       1.0336      0.00000
     88       1.2907      0.00000
     89       1.4061      0.00000
     90       1.4140      0.00000
     91       1.9997      0.00000
     92       2.0995      0.00000
     93       2.4553      0.00000
     94       2.5348      0.00000
     95       2.6993      0.00000
     96       2.8742      0.00000
     97       3.0419      0.00000
     98       3.1685      0.00000


--------------------------------------------------------------------------------------------------------


 soft charge-density along one line, spin component           1
         0         1         2         3         4         5         6         7         8         9
 total charge-density along one line
 
 pseudopotential strength for first ion, spin component:           1
 10.185  13.543  -0.000  -0.000   0.000   0.000   0.000  -0.000
 13.543  18.009  -0.000  -0.000   0.000   0.000   0.000  -0.000
 -0.000  -0.000  -4.317   0.000   0.000   8.444  -0.000  -0.000
 -0.000  -0.000   0.000  -4.310   0.000  -0.000   8.434  -0.000
  0.000   0.000   0.000   0.000  -4.317  -0.000  -0.000   8.444
  0.000   0.000   8.444  -0.000  -0.000 -18.651   0.000   0.000
  0.000   0.000  -0.000   8.434  -0.000   0.000 -18.641   0.000
 -0.000  -0.000  -0.000  -0.000   8.444   0.000   0.000 -18.650
 total augmentation occupancy for first ion, spin component:           1
  8.132  -3.610  -0.009  -0.000   0.012  -0.001  -0.000   0.002
 -3.610   1.659   0.006   0.000  -0.006   0.001   0.000  -0.001
 -0.009   0.006   1.823   0.000  -0.001   0.167  -0.000  -0.000
 -0.000   0.000   0.000   1.193   0.001  -0.000   0.070   0.000
  0.012  -0.006  -0.001   0.001   1.811   0.000   0.000   0.166
 -0.001   0.001   0.167  -0.000   0.000   0.017  -0.000   0.000
 -0.000   0.000  -0.000   0.070   0.000  -0.000   0.005   0.000
  0.002  -0.001  -0.000   0.000   0.166   0.000   0.000   0.017


------------------------ aborting loop because EDIFF is reached ----------------------------------------


    CHARGE:  cpu time    0.0331: real time    0.0332
    FORLOC:  cpu time    0.0053: real time    0.0053
    FORNL :  cpu time    0.1305: real time    0.1304
    STRESS:  cpu time    0.3815: real time    0.3816
    FORCOR:  cpu time    0.0390: real time    0.0390
    FORHAR:  cpu time    0.0134: real time    0.0134
    MIXING:  cpu time    0.0016: real time    0.0016
    OFIELD:  cpu time    0.0000: real time    0.0000

  FORCE on cell =-STRESS in cart. coord.  units (eV):
  Direction    XX          YY          ZZ          XY          YZ          ZX
  --------------------------------------------------------------------------------------
  Alpha Z    96.04795    96.04795    96.04795
  Ewald   21294.60241 21472.02722-26494.43489    -0.11437    -8.02125    32.43323
  Hartree 21291.20903 21451.81524-20401.89114     0.01449    -6.98679    28.25033
  E(xc)    -607.86838  -607.82982  -627.15058    -0.00048    -0.00292     0.01179
  Local  -44167.59472-44503.61364 45004.82314     0.07001    14.96793   -60.53739
  n-local  -161.30927  -161.47419  -151.33466    -0.00414     0.00177    -0.01826
  augment    25.97304    25.93871    26.79574     0.00099     0.00661    -0.02420
  Kinetic  2238.50498  2237.15270  2552.52729     0.04253     0.06087    -0.22999
  Fock        0.00000     0.00000     0.00000     0.00000     0.00000     0.00000
  -------------------------------------------------------------------------------------
  Total       9.56505    10.06418     5.38284     0.00903     0.02624    -0.11449
  in kB      10.83015    11.39529     6.09479     0.01023     0.02970    -0.12964
  external pressure =        9.44 kB  Pullay stress =        0.00 kB


 VOLUME and BASIS-vectors are now :
 -----------------------------------------------------------------------------
  energy-cutoff  :      500.00
  volume of cell :     1415.02
      direct lattice vectors                 reciprocal lattice vectors
    12.806779228 -0.000029790  0.008414744     0.078083679  0.000000173 -0.000051554
    -0.000017199  7.387742906 -0.001215978     0.000000300  0.135359343  0.000022368
     0.009874527 -0.002471499 14.955878964    -0.000043933  0.000011005  0.066863369

  length of vectors
    12.806781993  7.387743006 14.955882428     0.078083696  0.135359345  0.066863385


 FORCES acting on ions
    electron-ion (+dipol)            ewald-force                    non-local-force                 convergence-correction
 -----------------------------------------------------------------------------------------------
   0.794E+01 0.807E+00 0.786E+01   -.802E+01 -.740E+00 -.784E+01   -.239E-01 0.176E-01 -.128E-01   0.398E-04 0.950E-05 0.541E-04
   -.976E+01 -.231E-01 0.856E+01   0.956E+01 0.211E-01 -.855E+01   -.167E+00 0.133E-02 -.181E-01   -.652E-04 0.771E-06 0.519E-04
   -.660E+01 0.513E+00 0.772E+01   0.666E+01 -.368E+00 -.770E+01   0.416E-01 0.468E-01 -.149E-01   -.332E-04 0.565E-05 0.554E-04
   0.108E+02 -.255E-01 0.881E+01   -.106E+02 0.260E-01 -.879E+01   0.186E+00 0.109E-02 -.199E-01   0.705E-04 0.942E-06 0.491E-04
   0.301E+02 0.286E+02 0.339E+02   -.309E+02 -.297E+02 -.338E+02   0.340E+00 0.348E+00 -.277E+00   0.159E-03 0.150E-03 0.139E-03
   0.247E+02 -.876E-01 0.137E+02   -.251E+02 0.773E-01 -.136E+02   -.274E-01 0.119E-02 0.277E-01   0.124E-03 0.134E-05 0.549E-04
   0.307E+02 0.993E+01 0.196E+02   -.312E+02 -.993E+01 -.196E+02   0.173E+00 0.231E-02 0.404E-01   0.168E-03 0.615E-04 0.867E-04
   0.878E+01 -.525E+00 0.286E+02   -.845E+01 0.554E+00 -.286E+02   0.624E-01 0.436E-02 0.817E-01   0.833E-04 -.412E-05 0.122E-03
   -.299E+02 0.942E+01 0.188E+02   0.305E+02 -.948E+01 -.188E+02   -.179E+00 -.425E-02 0.312E-01   -.156E-03 0.620E-04 0.824E-04
   -.118E+02 -.494E+00 0.284E+02   0.115E+02 0.515E+00 -.284E+02   -.859E-01 0.187E-02 0.807E-01   -.957E-04 -.361E-05 0.118E-03
   -.310E+02 0.273E+02 0.328E+02   0.317E+02 -.283E+02 -.327E+02   -.278E+00 0.368E+00 -.211E+00   -.171E-03 0.137E-03 0.132E-03
   -.232E+02 -.751E-01 0.132E+02   0.235E+02 0.678E-01 -.131E+02   -.499E-02 0.118E-02 0.159E-01   -.112E-03 0.106E-05 0.559E-04
   0.810E+01 0.308E-02 0.846E+01   -.816E+01 -.335E-02 -.846E+01   0.460E-01 -.131E-02 -.119E-01   0.185E-04 -.266E-06 0.621E-04
   -.137E+02 0.202E+01 0.956E+01   0.138E+02 -.216E+01 -.955E+01   -.125E+00 -.540E-01 0.493E-02   -.612E-04 0.698E-05 0.635E-04
   -.693E+01 0.281E-02 0.828E+01   0.704E+01 -.384E-03 -.827E+01   -.338E-02 -.280E-02 -.864E-02   -.119E-04 -.520E-06 0.622E-04
   0.154E+02 0.173E+01 0.990E+01   -.156E+02 -.178E+01 -.988E+01   0.116E+00 -.509E-01 0.128E-01   0.663E-04 0.557E-05 0.637E-04
   0.488E+02 0.514E+00 0.118E+03   -.479E+02 -.497E+00 -.120E+03   0.246E+01 0.611E-01 0.152E+01   0.223E-03 0.290E-05 0.275E-03
   0.338E+02 0.752E+01 0.177E+02   -.342E+02 -.789E+01 -.177E+02   0.647E-01 -.529E-01 0.420E-01   0.202E-03 0.297E-04 0.957E-04
   0.564E+02 0.151E+00 0.309E+02   -.581E+02 -.155E+00 -.307E+02   0.405E+00 -.165E-01 -.398E+00   0.303E-03 0.112E-05 0.148E-03
   0.243E+02 0.366E+02 0.111E+03   -.241E+02 -.360E+02 -.113E+03   0.826E+00 0.188E+01 0.131E+01   0.109E-03 0.156E-03 0.272E-03
   -.518E+02 0.159E+00 0.290E+02   0.531E+02 -.165E+00 -.289E+02   -.470E+00 -.127E-01 -.238E+00   -.284E-03 0.988E-06 0.136E-03
   -.294E+02 0.363E+02 0.104E+03   0.292E+02 -.359E+02 -.106E+03   -.111E+01 0.157E+01 0.114E+01   -.138E-03 0.156E-03 0.267E-03
   -.540E+02 0.535E+00 0.102E+03   0.536E+02 -.530E+00 -.104E+03   -.201E+01 0.528E-01 0.112E+01   -.249E-03 0.262E-05 0.266E-03
   -.321E+02 0.662E+01 0.168E+02   0.325E+02 -.690E+01 -.169E+02   -.819E-01 0.852E-04 0.280E-01   -.188E-03 0.185E-04 0.891E-04
   0.794E+01 -.805E+00 0.786E+01   -.802E+01 0.736E+00 -.785E+01   -.210E-01 -.178E-01 -.128E-01   0.399E-04 -.917E-05 0.542E-04
   -.138E+02 -.199E+01 0.957E+01   0.139E+02 0.213E+01 -.956E+01   -.127E+00 0.511E-01 0.227E-02   -.618E-04 -.757E-05 0.636E-04
   -.660E+01 -.514E+00 0.773E+01   0.666E+01 0.368E+00 -.771E+01   0.403E-01 -.451E-01 -.148E-01   -.335E-04 -.525E-05 0.556E-04
   0.155E+02 -.170E+01 0.991E+01   -.157E+02 0.176E+01 -.990E+01   0.118E+00 0.488E-01 0.102E-01   0.669E-04 -.652E-05 0.638E-04
   0.307E+02 -.296E+02 0.342E+02   -.314E+02 0.307E+02 -.341E+02   0.330E+00 -.355E+00 -.324E+00   0.164E-03 -.154E-03 0.141E-03
   0.340E+02 -.742E+01 0.177E+02   -.344E+02 0.780E+01 -.178E+02   0.797E-01 0.467E-01 0.477E-01   0.203E-03 -.308E-04 0.966E-04
   0.311E+02 -.101E+02 0.196E+02   -.317E+02 0.101E+02 -.197E+02   0.162E+00 0.878E-02 0.412E-01   0.171E-03 -.630E-04 0.884E-04
   0.242E+02 -.355E+02 0.115E+03   -.239E+02 0.348E+02 -.117E+03   0.919E+00 -.195E+01 0.141E+01   0.110E-03 -.151E-03 0.273E-03
   -.303E+02 -.959E+01 0.188E+02   0.308E+02 0.966E+01 -.188E+02   -.156E+00 0.160E-01 0.268E-01   -.158E-03 -.630E-04 0.837E-04
   -.294E+02 -.353E+02 0.107E+03   0.292E+02 0.349E+02 -.108E+03   -.121E+01 -.160E+01 0.120E+01   -.140E-03 -.151E-03 0.268E-03
   -.315E+02 -.281E+02 0.332E+02   0.322E+02 0.292E+02 -.330E+02   -.265E+00 -.375E+00 -.241E+00   -.175E-03 -.141E-03 0.134E-03
   -.323E+02 -.654E+01 0.169E+02   0.327E+02 0.683E+01 -.169E+02   -.100E+00 0.345E-02 0.359E-01   -.189E-03 -.195E-04 0.897E-04
   0.484E+00 -.145E+00 -.118E+04   -.738E+00 0.229E+00 0.119E+04   0.265E+00 -.905E-01 -.152E+02   -.785E-05 -.930E-05 0.169E-02
 -----------------------------------------------------------------------------------------------
   -.245E+00 0.807E-01 0.871E+01   -.699E-14 -.440E-13 -.227E-12   0.188E+00 -.953E-01 -.879E+01   -.959E-05 -.843E-05 0.591E-02
 
 
 POSITION                                       TOTAL-FORCE (eV/Angst)
 -----------------------------------------------------------------------------------
      2.13897      1.23028      3.74014        -0.101032      0.085457      0.003302
      0.00551     -0.00061      3.73891        -0.363655     -0.000260      0.001359
      0.71164      1.22907      3.73920         0.109895      0.192245     -0.000262
      2.84487     -0.00062      3.74077         0.388016      0.002064      0.002668
      6.40204      1.22052      3.74079        -0.380436     -0.717155     -0.148343
      4.27673     -0.00057      3.74171        -0.501380     -0.008780      0.045648
      4.98197      1.23094      3.74260        -0.375107     -0.000987      0.017710
      7.11685     -0.00062      3.74425         0.396191      0.034184      0.064158
     10.67545      1.23166      3.74631         0.335621     -0.066585      0.027129
      8.53981     -0.00062      3.74508        -0.352973      0.023471      0.041071
      9.25525      1.22304      3.74334         0.413386     -0.644350     -0.108036
     11.38260     -0.00059      3.74630         0.358151     -0.005719      0.034957
      2.13531      3.69323      3.73973        -0.006573     -0.001189     -0.006879
      0.00315      2.46291      3.73855        -0.026571     -0.193847      0.019076
      0.71433      3.69323      3.73881         0.100767      0.000025     -0.002213
      2.84858      2.46151      3.74044        -0.014937     -0.104568      0.030568
      6.34031      3.69206      3.68736         3.381218      0.078304     -0.345990
      4.27239      2.46114      3.74201        -0.338546     -0.420018      0.027199
      4.97410      3.69329      3.73834        -1.304930     -0.019180     -0.234978
      7.09333      2.41207      3.69975         1.016761      2.444318     -0.415133
     10.68222      3.69329      3.74351         0.840395     -0.018677     -0.134014
      8.56623      2.42076      3.70967        -1.249548      1.962217     -0.450503
      9.30094      3.69238      3.70885        -2.339593      0.058290     -0.445608
     11.38483      2.46122      3.74658         0.307609     -0.286665      0.020904
      2.13889      6.15627      3.73933        -0.095527     -0.086611      0.003609
      0.00306      4.92363      3.73815        -0.026492      0.191428      0.015713
      0.71170      6.15749      3.73839         0.103775     -0.190074      0.000012
      2.84865      4.92502      3.74005        -0.015730      0.104483      0.027239
      6.40171      6.16656      3.73962        -0.440190      0.771028     -0.181211
      4.27224      4.92534      3.74160        -0.322674      0.424333      0.028628
      4.98209      6.15556      3.74181        -0.410176      0.020560      0.019342
      7.09065      4.97734      3.69450         1.182053     -2.625755     -0.388445
     10.67529      6.15481      3.74552         0.376415      0.084772      0.023940
      8.56879      4.96781      3.70568        -1.413149     -2.070649     -0.440365
      9.25552      6.16394      3.74226         0.464972      0.688887     -0.130044
     11.38495      4.92522      3.74617         0.291881      0.301214      0.024977
      7.76345      3.70922      5.52262         0.012112     -0.006212      2.952814
 -----------------------------------------------------------------------------------
    total drift:                               -0.057117     -0.014685     -0.076297


--------------------------------------------------------------------------------------------------------


  FREE ENERGIE OF THE ION-ELECTRON SYSTEM (eV)
  ---------------------------------------------------
  free  energy   TOTEN  =      -329.69499959 eV

  energy  without entropy=     -329.66963736  energy(sigma->0) =     -329.68231848
 
 d Force = 0.5082546E-01[-0.104E-01, 0.112E+00]  d Energy = 0.4827848E-01 0.255E-02
 d Force =-0.1011336E+03[-0.103E+03,-0.996E+02]  d Ewald  =-0.1409434E+03 0.398E+02


--------------------------------------------------------------------------------------------------------


    POTLOK:  cpu time    0.0419: real time    0.0419


--------------------------------------------------------------------------------------------------------


--------------------------------------------------------------------------------------------------------


    WAVPRE:  cpu time    0.0122: real time    0.0145
    FEWALD:  cpu time    0.0008: real time    0.0008
    GENKIN:  cpu time    0.0049: real time    0.0049

 real space projection operators:
  total allocation   :       1795.61 KBytes
  max/ min on nodes  :        459.22        438.78

    ORTHCH:  cpu time    0.0901: real time    0.0901
     LOOP+:  cpu time   11.1199: real time   11.2209


--------------------------------------- Iteration      4(   1)  ---------------------------------------


    POTLOK:  cpu time    0.0378: real time    0.0405
    SETDIJ:  cpu time    0.0022: real time    0.0022
     EDDAV:  cpu time    0.8392: real time    0.8389
       DOS:  cpu time    0.0009: real time    0.0009
    CHARGE:  cpu time    0.0328: real time    0.0328
    MIXING:  cpu time    0.0008: real time    0.0008
    --------------------------------------------
      LOOP:  cpu time    0.9137: real time    0.9162

 eigenvalue-minimisations  :   784
 total energy-change (2. order) :-0.2663108E+00  (-0.5904416E+02)
 number of electron     156.0000006 magnetization 
 augmentation part       11.3906396 magnetization 

 Broyden mixing:
  rms(total) = 0.29242E+00    rms(broyden)= 0.29225E+00
  rms(prec ) = 0.34002E+00
  weight for this iteration     100.00

 Free energy of the ion-electron system (eV)
  ---------------------------------------------------
  alpha Z        PSCENC =        96.04795369
  Ewald energy   TEWEN  =     15753.57613262
  -Hartree energ DENC   =    -21856.03401039
  -exchange      EXHF   =         0.00000000
  -V(xc)+E(xc)   XCENC  =       552.50989138
  PAW double counting   =     16738.92576351   -16941.90432729
  entropy T*S    EENTRO =        -0.00825092
  eigenvalues    EBANDS =     -1719.24922201
  atomic energy  EATOM  =      7046.17475994
  Solvation  Ediel_sol  =         0.00000000
  ---------------------------------------------------
  free energy    TOTEN  =      -329.96130948 eV

  energy without entropy =     -329.95305856  energy(sigma->0) =     -329.95718402


--------------------------------------------------------------------------------------------------------


--------------------------------------- Iteration      4(   2)  ---------------------------------------


    POTLOK:  cpu time    0.0396: real time    0.0398
    SETDIJ:  cpu time    0.0023: real time    0.0023
    EDDIAG:  cpu time    0.2004: real time    0.2003
  RMM-DIIS:  cpu time    0.3677: real time    0.3675
    ORTHCH:  cpu time    0.0474: real time    0.0474
       DOS:  cpu time    0.0008: real time    0.0007
    CHARGE:  cpu time    0.0328: real time    0.0328
    MIXING:  cpu time    0.0009: real time    0.0008
    --------------------------------------------
      LOOP:  cpu time    0.6918: real time    0.6917

 eigenvalue-minimisations  :   784
 total energy-change (2. order) :-0.6589207E+00  (-0.9723699E+00)
 number of electron     156.0000005 magnetization 
 augmentation part       11.3115661 magnetization 

 Broyden mixing:
  rms(total) = 0.24602E+00    rms(broyden)= 0.24599E+00
  rms(prec ) = 0.26542E+00
  weight for this iteration     100.00

 eigenvalues of (default mixing * dielectric matrix)
  average eigenvalue GAMMA=   0.5894
  0.5894

 Free energy of the ion-electron system (eV)
  ---------------------------------------------------
  alpha Z        PSCENC =        96.04795369
  Ewald energy   TEWEN  =     15753.57613262
  -Hartree energ DENC   =    -21846.88660523
  -exchange      EXHF   =         0.00000000
  -V(xc)+E(xc)   XCENC  =       552.16439391
  PAW double counting   =     16814.85082946   -17020.41960967
  entropy T*S    EENTRO =        -0.01096593
  eigenvalues    EBANDS =     -1726.11711893
  atomic energy  EATOM  =      7046.17475994
  Solvation  Ediel_sol  =         0.00000000
  ---------------------------------------------------
  free energy    TOTEN  =      -330.62023015 eV

  energy without entropy =     -330.60926422  energy(sigma->0) =     -330.61474719


--------------------------------------------------------------------------------------------------------


--------------------------------------- Iteration      4(   3)  ---------------------------------------


    POTLOK:  cpu time    0.0367: real time    0.0402
    SETDIJ:  cpu time    0.0023: real time    0.0023
    EDDIAG:  cpu time    0.2015: real time    0.2015
  RMM-DIIS:  cpu time    0.4169: real time    0.4167
    ORTHCH:  cpu time    0.0478: real time    0.0477
       DOS:  cpu time    0.0008: real time    0.0007
    CHARGE:  cpu time    0.0353: real time    0.0353
    MIXING:  cpu time    0.0009: real time    0.0009
    --------------------------------------------
      LOOP:  cpu time    0.7422: real time    0.7454

 eigenvalue-minimisations  :   845
 total energy-change (2. order) : 0.3137994E-01  (-0.4184110E-01)
 number of electron     156.0000004 magnetization 
 augmentation part       11.3449798 magnetization 

 Broyden mixing:
  rms(total) = 0.18946E+00    rms(broyden)= 0.18945E+00
  rms(prec ) = 0.19883E+00
  weight for this iteration     100.00

 eigenvalues of (default mixing * dielectric matrix)
  average eigenvalue GAMMA=   1.2231
  1.2231  1.2231

 Free energy of the ion-electron system (eV)
  ---------------------------------------------------
  alpha Z        PSCENC =        96.04795369
  Ewald energy   TEWEN  =     15753.57613262
  -Hartree energ DENC   =    -21840.37193868
  -exchange      EXHF   =         0.00000000
  -V(xc)+E(xc)   XCENC  =       551.95271520
  PAW double counting   =     16747.93165561   -16952.19592157
  entropy T*S    EENTRO =        -0.01678486
  eigenvalues    EBANDS =     -1733.68742216
  atomic energy  EATOM  =      7046.17475994
  Solvation  Ediel_sol  =         0.00000000
  ---------------------------------------------------
  free energy    TOTEN  =      -330.58885021 eV

  energy without entropy =     -330.57206535  energy(sigma->0) =     -330.58045778


--------------------------------------------------------------------------------------------------------


--------------------------------------- Iteration      4(   4)  ---------------------------------------


    POTLOK:  cpu time    0.0366: real time    0.0400
    SETDIJ:  cpu time    0.0023: real time    0.0023
    EDDIAG:  cpu time    0.1998: real time    0.1997
  RMM-DIIS:  cpu time    0.4053: real time    0.4055
    ORTHCH:  cpu time    0.0475: real time    0.0475
       DOS:  cpu time    0.0006: real time    0.0005
    CHARGE:  cpu time    0.0329: real time    0.0329
    MIXING:  cpu time    0.0010: real time    0.0010
    --------------------------------------------
      LOOP:  cpu time    0.7259: real time    0.7294

 eigenvalue-minimisations  :   802
 total energy-change (2. order) : 0.2770285E-01  (-0.1491911E-01)
 number of electron     156.0000004 magnetization 
 augmentation part       11.3662048 magnetization 

 Broyden mixing:
  rms(total) = 0.63175E-01    rms(broyden)= 0.63174E-01
  rms(prec ) = 0.78965E-01
  weight for this iteration     100.00

 eigenvalues of (default mixing * dielectric matrix)
  average eigenvalue GAMMA=   1.3594
  1.1561  1.1561  1.7661

 Free energy of the ion-electron system (eV)
  ---------------------------------------------------
  alpha Z        PSCENC =        96.04795369
  Ewald energy   TEWEN  =     15753.57613262
  -Hartree energ DENC   =    -21834.93834187
  -exchange      EXHF   =         0.00000000
  -V(xc)+E(xc)   XCENC  =       551.83031813
  PAW double counting   =     16584.71401571   -16787.40062998
  entropy T*S    EENTRO =        -0.01347904
  eigenvalues    EBANDS =     -1740.55187656
  atomic energy  EATOM  =      7046.17475994
  Solvation  Ediel_sol  =         0.00000000
  ---------------------------------------------------
  free energy    TOTEN  =      -330.56114736 eV

  energy without entropy =     -330.54766833  energy(sigma->0) =     -330.55440784


--------------------------------------------------------------------------------------------------------


--------------------------------------- Iteration      4(   5)  ---------------------------------------


    POTLOK:  cpu time    0.0366: real time    0.0401
    SETDIJ:  cpu time    0.0022: real time    0.0022
    EDDIAG:  cpu time    0.2004: real time    0.2003
  RMM-DIIS:  cpu time    0.3764: real time    0.3763
    ORTHCH:  cpu time    0.0467: real time    0.0467
       DOS:  cpu time    0.0013: real time    0.0013
    CHARGE:  cpu time    0.0328: real time    0.0328
    MIXING:  cpu time    0.0010: real time    0.0010
    --------------------------------------------
      LOOP:  cpu time    0.6974: real time    0.7007

 eigenvalue-minimisations  :   796
 total energy-change (2. order) :-0.1020872E-01  (-0.3138225E-02)
 number of electron     156.0000003 magnetization 
 augmentation part       11.4531548 magnetization 

 Broyden mixing:
  rms(total) = 0.93185E-01    rms(broyden)= 0.93163E-01
  rms(prec ) = 0.16291E+00
  weight for this iteration     100.00

 eigenvalues of (default mixing * dielectric matrix)
  average eigenvalue GAMMA=   1.1574
  1.9648  1.2135  1.2135  0.2380

 Free energy of the ion-electron system (eV)
  ---------------------------------------------------
  alpha Z        PSCENC =        96.04795369
  Ewald energy   TEWEN  =     15753.57613262
  -Hartree energ DENC   =    -21830.78401799
  -exchange      EXHF   =         0.00000000
  -V(xc)+E(xc)   XCENC  =       551.75132450
  PAW double counting   =     16501.50324949   -16704.30451256
  entropy T*S    EENTRO =        -0.02874465
  eigenvalues    EBANDS =     -1744.50750113
  atomic energy  EATOM  =      7046.17475994
  Solvation  Ediel_sol  =         0.00000000
  ---------------------------------------------------
  free energy    TOTEN  =      -330.57135608 eV

  energy without entropy =     -330.54261143  energy(sigma->0) =     -330.55698376


--------------------------------------------------------------------------------------------------------


--------------------------------------- Iteration      4(   6)  ---------------------------------------


    POTLOK:  cpu time    0.0366: real time    0.0400
    SETDIJ:  cpu time    0.0022: real time    0.0022
    EDDIAG:  cpu time    0.2002: real time    0.2005
  RMM-DIIS:  cpu time    0.3788: real time    0.3797
    ORTHCH:  cpu time    0.0470: real time    0.0471
       DOS:  cpu time    0.0012: real time    0.0012
    CHARGE:  cpu time    0.0327: real time    0.0327
    MIXING:  cpu time    0.0011: real time    0.0011
    --------------------------------------------
      LOOP:  cpu time    0.6998: real time    0.7045

 eigenvalue-minimisations  :   809
 total energy-change (2. order) : 0.1474148E-01  (-0.4774777E-03)
 number of electron     156.0000004 magnetization 
 augmentation part       11.3739694 magnetization 

 Broyden mixing:
  rms(total) = 0.17847E-01    rms(broyden)= 0.17798E-01
  rms(prec ) = 0.28924E-01
  weight for this iteration     100.00

 eigenvalues of (default mixing * dielectric matrix)
  average eigenvalue GAMMA=   1.1192
  2.1449  1.1498  1.1498  0.9116  0.2400

 Free energy of the ion-electron system (eV)
  ---------------------------------------------------
  alpha Z        PSCENC =        96.04795369
  Ewald energy   TEWEN  =     15753.57613262
  -Hartree energ DENC   =    -21831.61417236
  -exchange      EXHF   =         0.00000000
  -V(xc)+E(xc)   XCENC  =       551.79586712
  PAW double counting   =     16496.85582064   -16699.64251093
  entropy T*S    EENTRO =        -0.01764566
  eigenvalues    EBANDS =     -1743.73281967
  atomic energy  EATOM  =      7046.17475994
  Solvation  Ediel_sol  =         0.00000000
  ---------------------------------------------------
  free energy    TOTEN  =      -330.55661461 eV

  energy without entropy =     -330.53896895  energy(sigma->0) =     -330.54779178


--------------------------------------------------------------------------------------------------------


--------------------------------------- Iteration      4(   7)  ---------------------------------------


    POTLOK:  cpu time    0.0361: real time    0.0399
    SETDIJ:  cpu time    0.0022: real time    0.0022
    EDDIAG:  cpu time    0.2004: real time    0.2007
  RMM-DIIS:  cpu time    0.3748: real time    0.3777
    ORTHCH:  cpu time    0.0470: real time    0.0470
       DOS:  cpu time    0.0007: real time    0.0007
    CHARGE:  cpu time    0.0326: real time    0.0327
    MIXING:  cpu time    0.0011: real time    0.0011
    --------------------------------------------
      LOOP:  cpu time    0.6950: real time    0.7021

 eigenvalue-minimisations  :   811
 total energy-change (2. order) : 0.8548136E-04  (-0.8052711E-04)
 number of electron     156.0000004 magnetization 
 augmentation part       11.3805199 magnetization 

 Broyden mixing:
  rms(total) = 0.73586E-02    rms(broyden)= 0.73571E-02
  rms(prec ) = 0.14275E-01
  weight for this iteration     100.00

 eigenvalues of (default mixing * dielectric matrix)
  average eigenvalue GAMMA=   1.2350
  2.4537  1.2330  1.2330  1.2375  1.0153  0.2375

 Free energy of the ion-electron system (eV)
  ---------------------------------------------------
  alpha Z        PSCENC =        96.04795369
  Ewald energy   TEWEN  =     15753.57613262
  -Hartree energ DENC   =    -21830.30413715
  -exchange      EXHF   =         0.00000000
  -V(xc)+E(xc)   XCENC  =       551.77509836
  PAW double counting   =     16489.51066150   -16692.22238189
  entropy T*S    EENTRO =        -0.01927187
  eigenvalues    EBANDS =     -1745.09534433
  atomic energy  EATOM  =      7046.17475994
  Solvation  Ediel_sol  =         0.00000000
  ---------------------------------------------------
  free energy    TOTEN  =      -330.55652913 eV

  energy without entropy =     -330.53725726  energy(sigma->0) =     -330.54689319


--------------------------------------------------------------------------------------------------------


--------------------------------------- Iteration      4(   8)  ---------------------------------------


    POTLOK:  cpu time    0.0364: real time    0.0399
    SETDIJ:  cpu time    0.0023: real time    0.0023
    EDDIAG:  cpu time    0.2187: real time    0.2191
  RMM-DIIS:  cpu time    0.3793: real time    0.3804
    ORTHCH:  cpu time    0.0472: real time    0.0473
       DOS:  cpu time    0.0010: real time    0.0010
    CHARGE:  cpu time    0.0327: real time    0.0328
    MIXING:  cpu time    0.0012: real time    0.0012
    --------------------------------------------
      LOOP:  cpu time    0.7189: real time    0.7239

 eigenvalue-minimisations  :   784
 total energy-change (2. order) :-0.3470760E-03  (-0.4048683E-04)
 number of electron     156.0000004 magnetization 
 augmentation part       11.3884933 magnetization 

 Broyden mixing:
  rms(total) = 0.45541E-02    rms(broyden)= 0.45520E-02
  rms(prec ) = 0.65786E-02
  weight for this iteration     100.00

 eigenvalues of (default mixing * dielectric matrix)
  average eigenvalue GAMMA=   1.3284
  2.5134  1.6882  1.6882  1.1066  1.1066  0.9579  0.2380

 Free energy of the ion-electron system (eV)
  ---------------------------------------------------
  alpha Z        PSCENC =        96.04795369
  Ewald energy   TEWEN  =     15753.57613262
  -Hartree energ DENC   =    -21828.81760206
  -exchange      EXHF   =         0.00000000
  -V(xc)+E(xc)   XCENC  =       551.75403265
  PAW double counting   =     16488.31286679   -16690.98943692
  entropy T*S    EENTRO =        -0.02120861
  eigenvalues    EBANDS =     -1746.59437430
  atomic energy  EATOM  =      7046.17475994
  Solvation  Ediel_sol  =         0.00000000
  ---------------------------------------------------
  free energy    TOTEN  =      -330.55687620 eV

  energy without entropy =     -330.53566759  energy(sigma->0) =     -330.54627190


--------------------------------------------------------------------------------------------------------


--------------------------------------- Iteration      4(   9)  ---------------------------------------


    POTLOK:  cpu time    0.0361: real time    0.0399
    SETDIJ:  cpu time    0.0022: real time    0.0022
    EDDIAG:  cpu time    0.2810: real time    0.2814
  RMM-DIIS:  cpu time    0.3748: real time    0.3758
    ORTHCH:  cpu time    0.0475: real time    0.0475
       DOS:  cpu time    0.0009: real time    0.0010
    CHARGE:  cpu time    0.0326: real time    0.0326
    MIXING:  cpu time    0.0013: real time    0.0012
    --------------------------------------------
      LOOP:  cpu time    0.7764: real time    0.7817

 eigenvalue-minimisations  :   793
 total energy-change (2. order) :-0.5390139E-03  (-0.1624738E-04)
 number of electron     156.0000004 magnetization 
 augmentation part       11.3863260 magnetization 

 Broyden mixing:
  rms(total) = 0.95995E-03    rms(broyden)= 0.95985E-03
  rms(prec ) = 0.26681E-02
  weight for this iteration     100.00

 eigenvalues of (default mixing * dielectric matrix)
  average eigenvalue GAMMA=   1.3778
  2.6484  2.2375  1.4765  1.1097  1.1097  1.1012  1.1012  0.2380

 Free energy of the ion-electron system (eV)
  ---------------------------------------------------
  alpha Z        PSCENC =        96.04795369
  Ewald energy   TEWEN  =     15753.57613262
  -Hartree energ DENC   =    -21827.86831685
  -exchange      EXHF   =         0.00000000
  -V(xc)+E(xc)   XCENC  =       551.74812266
  PAW double counting   =     16493.83386633   -16696.53925511
  entropy T*S    EENTRO =        -0.02072379
  eigenvalues    EBANDS =     -1747.50995470
  atomic energy  EATOM  =      7046.17475994
  Solvation  Ediel_sol  =         0.00000000
  ---------------------------------------------------
  free energy    TOTEN  =      -330.55741522 eV

  energy without entropy =     -330.53669142  energy(sigma->0) =     -330.54705332


--------------------------------------------------------------------------------------------------------


--------------------------------------- Iteration      4(  10)  ---------------------------------------


    POTLOK:  cpu time    0.0381: real time    0.0413
    SETDIJ:  cpu time    0.0024: real time    0.0024
    EDDIAG:  cpu time    0.1986: real time    0.1990
  RMM-DIIS:  cpu time    0.3674: real time    0.3681
    ORTHCH:  cpu time    0.0502: real time    0.0502
       DOS:  cpu time    0.0007: real time    0.0007
    CHARGE:  cpu time    0.0331: real time    0.0333
    MIXING:  cpu time    0.0013: real time    0.0013
    --------------------------------------------
      LOOP:  cpu time    0.6918: real time    0.6963

 eigenvalue-minimisations  :   751
 total energy-change (2. order) :-0.4421774E-03  (-0.1261695E-04)
 number of electron     156.0000004 magnetization 
 augmentation part       11.3854618 magnetization 

 Broyden mixing:
  rms(total) = 0.15477E-02    rms(broyden)= 0.15476E-02
  rms(prec ) = 0.30706E-02
  weight for this iteration     100.00

 eigenvalues of (default mixing * dielectric matrix)
  average eigenvalue GAMMA=   1.4672
  3.1430  2.4412  1.6198  1.6198  1.1026  1.1026  0.9689  0.9689  0.2380

 Free energy of the ion-electron system (eV)
  ---------------------------------------------------
  alpha Z        PSCENC =        96.04795369
  Ewald energy   TEWEN  =     15753.57613262
  -Hartree energ DENC   =    -21826.85291235
  -exchange      EXHF   =         0.00000000
  -V(xc)+E(xc)   XCENC  =       551.74174805
  PAW double counting   =     16496.53085242   -16699.24046349
  entropy T*S    EENTRO =        -0.02047082
  eigenvalues    EBANDS =     -1748.51545746
  atomic energy  EATOM  =      7046.17475994
  Solvation  Ediel_sol  =         0.00000000
  ---------------------------------------------------
  free energy    TOTEN  =      -330.55785739 eV

  energy without entropy =     -330.53738658  energy(sigma->0) =     -330.54762198


--------------------------------------------------------------------------------------------------------


--------------------------------------- Iteration      4(  11)  ---------------------------------------


    POTLOK:  cpu time    0.0389: real time    0.0426
    SETDIJ:  cpu time    0.0023: real time    0.0023
    EDDIAG:  cpu time    0.1995: real time    0.1997
  RMM-DIIS:  cpu time    0.3303: real time    0.3310
    ORTHCH:  cpu time    0.0470: real time    0.0469
       DOS:  cpu time    0.0010: real time    0.0009
    CHARGE:  cpu time    0.0325: real time    0.0327
    MIXING:  cpu time    0.0013: real time    0.0013
    --------------------------------------------
      LOOP:  cpu time    0.6528: real time    0.6575

 eigenvalue-minimisations  :   717
 total energy-change (2. order) :-0.2119637E-03  (-0.7418738E-05)
 number of electron     156.0000004 magnetization 
 augmentation part       11.3864213 magnetization 

 Broyden mixing:
  rms(total) = 0.55668E-03    rms(broyden)= 0.55631E-03
  rms(prec ) = 0.11187E-02
  weight for this iteration     100.00

 eigenvalues of (default mixing * dielectric matrix)
  average eigenvalue GAMMA=   1.5694
  4.1976  2.5911  1.6589  1.6589  1.1146  1.1146  1.0941  1.0941  0.9326  0.2380

 Free energy of the ion-electron system (eV)
  ---------------------------------------------------
  alpha Z        PSCENC =        96.04795369
  Ewald energy   TEWEN  =     15753.57613262
  -Hartree energ DENC   =    -21826.09171874
  -exchange      EXHF   =         0.00000000
  -V(xc)+E(xc)   XCENC  =       551.73689435
  PAW double counting   =     16496.23824673   -16698.94630884
  entropy T*S    EENTRO =        -0.02071481
  eigenvalues    EBANDS =     -1749.27331429
  atomic energy  EATOM  =      7046.17475994
  Solvation  Ediel_sol  =         0.00000000
  ---------------------------------------------------
  free energy    TOTEN  =      -330.55806936 eV

  energy without entropy =     -330.53735454  energy(sigma->0) =     -330.54771195


--------------------------------------------------------------------------------------------------------


--------------------------------------- Iteration      4(  12)  ---------------------------------------


    POTLOK:  cpu time    0.0364: real time    0.0403
    SETDIJ:  cpu time    0.0022: real time    0.0022
    EDDIAG:  cpu time    0.2686: real time    0.2718
  RMM-DIIS:  cpu time    0.2687: real time    0.2699
    ORTHCH:  cpu time    0.0468: real time    0.0470
       DOS:  cpu time    0.0012: real time    0.0012
    CHARGE:  cpu time    0.0326: real time    0.0326
    MIXING:  cpu time    0.0016: real time    0.0015
    --------------------------------------------
      LOOP:  cpu time    0.6579: real time    0.6665

 eigenvalue-minimisations  :   563
 total energy-change (2. order) :-0.8133828E-04  (-0.2274484E-05)
 number of electron     156.0000004 magnetization 
 augmentation part       11.3866195 magnetization 

 Broyden mixing:
  rms(total) = 0.28952E-03    rms(broyden)= 0.28932E-03
  rms(prec ) = 0.62299E-03
  weight for this iteration     100.00

 eigenvalues of (default mixing * dielectric matrix)
  average eigenvalue GAMMA=   1.7666
  5.7592  2.7365  2.2160  0.2380  1.6354  1.6354  1.1082  1.1082  1.0303  1.0303
  0.9352

 Free energy of the ion-electron system (eV)
  ---------------------------------------------------
  alpha Z        PSCENC =        96.04795369
  Ewald energy   TEWEN  =     15753.57613262
  -Hartree energ DENC   =    -21825.72967778
  -exchange      EXHF   =         0.00000000
  -V(xc)+E(xc)   XCENC  =       551.73515712
  PAW double counting   =     16495.97005751   -16698.67916257
  entropy T*S    EENTRO =        -0.02077162
  eigenvalues    EBANDS =     -1749.63259961
  atomic energy  EATOM  =      7046.17475994
  Solvation  Ediel_sol  =         0.00000000
  ---------------------------------------------------
  free energy    TOTEN  =      -330.55815070 eV

  energy without entropy =     -330.53737908  energy(sigma->0) =     -330.54776489


--------------------------------------------------------------------------------------------------------


--------------------------------------- Iteration      4(  13)  ---------------------------------------


    POTLOK:  cpu time    0.0362: real time    0.0404
    SETDIJ:  cpu time    0.0022: real time    0.0022
    EDDIAG:  cpu time    0.1977: real time    0.2012
  RMM-DIIS:  cpu time    0.2518: real time    0.2558
    ORTHCH:  cpu time    0.0467: real time    0.0472
       DOS:  cpu time    0.0009: real time    0.0009
    CHARGE:  cpu time    0.0330: real time    0.0334
    MIXING:  cpu time    0.0015: real time    0.0016
    --------------------------------------------
      LOOP:  cpu time    0.5709: real time    0.5826

 eigenvalue-minimisations  :   507
 total energy-change (2. order) :-0.5763989E-04  (-0.1447183E-05)
 number of electron     156.0000004 magnetization 
 augmentation part       11.3868854 magnetization 

 Broyden mixing:
  rms(total) = 0.31271E-03    rms(broyden)= 0.31255E-03
  rms(prec ) = 0.59257E-03
  weight for this iteration     100.00

 eigenvalues of (default mixing * dielectric matrix)
  average eigenvalue GAMMA=   1.8158
  6.4002  2.8623  2.4554  0.2380  1.6083  1.4921  1.4921  1.1151  1.1151  1.0864
  0.9621  0.9621

 Free energy of the ion-electron system (eV)
  ---------------------------------------------------
  alpha Z        PSCENC =        96.04795369
  Ewald energy   TEWEN  =     15753.57613262
  -Hartree energ DENC   =    -21825.47372218
  -exchange      EXHF   =         0.00000000
  -V(xc)+E(xc)   XCENC  =       551.73415392
  PAW double counting   =     16495.45126929   -16698.15972794
  entropy T*S    EENTRO =        -0.02083938
  eigenvalues    EBANDS =     -1749.88818829
  atomic energy  EATOM  =      7046.17475994
  Solvation  Ediel_sol  =         0.00000000
  ---------------------------------------------------
  free energy    TOTEN  =      -330.55820834 eV

  energy without entropy =     -330.53736895  energy(sigma->0) =     -330.54778864


--------------------------------------------------------------------------------------------------------


--------------------------------------- Iteration      4(  14)  ---------------------------------------


    POTLOK:  cpu time    0.0384: real time    0.0425
    SETDIJ:  cpu time    0.0022: real time    0.0022
    EDDIAG:  cpu time    0.2034: real time    0.2041
  RMM-DIIS:  cpu time    0.2449: real time    0.2460
    ORTHCH:  cpu time    0.0470: real time    0.0470
       DOS:  cpu time    0.0015: real time    0.0015
    CHARGE:  cpu time    0.0329: real time    0.0330
    MIXING:  cpu time    0.0017: real time    0.0017
    --------------------------------------------
      LOOP:  cpu time    0.5710: real time    0.5781

 eigenvalue-minimisations  :   476
 total energy-change (2. order) :-0.2011327E-04  (-0.3461919E-06)
 number of electron     156.0000004 magnetization 
 augmentation part       11.3867921 magnetization 

 Broyden mixing:
  rms(total) = 0.18105E-03    rms(broyden)= 0.18103E-03
  rms(prec ) = 0.31422E-03
  weight for this iteration     100.00

 eigenvalues of (default mixing * dielectric matrix)
  average eigenvalue GAMMA=   1.9359
  7.3436  3.4757  2.5521  2.0445  0.2380  1.7432  1.1095  1.1095  1.2893  1.2893
  1.0250  0.9735  0.9735

 Free energy of the ion-electron system (eV)
  ---------------------------------------------------
  alpha Z        PSCENC =        96.04795369
  Ewald energy   TEWEN  =     15753.57613262
  -Hartree energ DENC   =    -21825.40003693
  -exchange      EXHF   =         0.00000000
  -V(xc)+E(xc)   XCENC  =       551.73416306
  PAW double counting   =     16495.43220512   -16698.13991124
  entropy T*S    EENTRO =        -0.02081096
  eigenvalues    EBANDS =     -1749.96268373
  atomic energy  EATOM  =      7046.17475994
  Solvation  Ediel_sol  =         0.00000000
  ---------------------------------------------------
  free energy    TOTEN  =      -330.55822845 eV

  energy without entropy =     -330.53741749  energy(sigma->0) =     -330.54782297


--------------------------------------------------------------------------------------------------------


--------------------------------------- Iteration      4(  15)  ---------------------------------------


    POTLOK:  cpu time    0.0373: real time    0.0412
    SETDIJ:  cpu time    0.0023: real time    0.0023
    EDDIAG:  cpu time    0.1997: real time    0.2005
  RMM-DIIS:  cpu time    0.2718: real time    0.2741
    ORTHCH:  cpu time    0.0477: real time    0.0479
       DOS:  cpu time    0.0005: real time    0.0005
    CHARGE:  cpu time    0.0326: real time    0.0327
    MIXING:  cpu time    0.0017: real time    0.0017
    --------------------------------------------
      LOOP:  cpu time    0.5937: real time    0.6010

 eigenvalue-minimisations  :   468
 total energy-change (2. order) :-0.1477704E-04  (-0.2047268E-06)
 number of electron     156.0000004 magnetization 
 augmentation part       11.3865915 magnetization 

 Broyden mixing:
  rms(total) = 0.11837E-03    rms(broyden)= 0.11833E-03
  rms(prec ) = 0.18876E-03
  weight for this iteration     100.00

 eigenvalues of (default mixing * dielectric matrix)
  average eigenvalue GAMMA=   2.0344
  8.0683  4.4418  2.6389  2.2226  0.2380  1.7587  1.4483  1.4483  1.1083  1.1083
  1.0981  0.9436  0.9796  0.9796

 Free energy of the ion-electron system (eV)
  ---------------------------------------------------
  alpha Z        PSCENC =        96.04795369
  Ewald energy   TEWEN  =     15753.57613262
  -Hartree energ DENC   =    -21825.36871114
  -exchange      EXHF   =         0.00000000
  -V(xc)+E(xc)   XCENC  =       551.73448358
  PAW double counting   =     16495.65527745   -16698.36436543
  entropy T*S    EENTRO =        -0.02076696
  eigenvalues    EBANDS =     -1749.99300698
  atomic energy  EATOM  =      7046.17475994
  Solvation  Ediel_sol  =         0.00000000
  ---------------------------------------------------
  free energy    TOTEN  =      -330.55824323 eV

  energy without entropy =     -330.53747627  energy(sigma->0) =     -330.54785975


--------------------------------------------------------------------------------------------------------


--------------------------------------- Iteration      4(  16)  ---------------------------------------


    POTLOK:  cpu time    0.0374: real time    0.0409
    SETDIJ:  cpu time    0.0023: real time    0.0023
    EDDIAG:  cpu time    0.1996: real time    0.2002
  RMM-DIIS:  cpu time    0.2290: real time    0.2301
    ORTHCH:  cpu time    0.0474: real time    0.0475
       DOS:  cpu time    0.0010: real time    0.0008
    CHARGE:  cpu time    0.0327: real time    0.0329
    MIXING:  cpu time    0.0018: real time    0.0018
    --------------------------------------------
      LOOP:  cpu time    0.5512: real time    0.5564

 eigenvalue-minimisations  :   411
 total energy-change (2. order) :-0.4093436E-05  (-0.6029754E-07)
 number of electron     156.0000004 magnetization 
 augmentation part       11.3866590 magnetization 

 Broyden mixing:
  rms(total) = 0.45707E-04    rms(broyden)= 0.45689E-04
  rms(prec ) = 0.77556E-04
  weight for this iteration     100.00

 eigenvalues of (default mixing * dielectric matrix)
  average eigenvalue GAMMA=   2.0705
  8.5383  4.9408  2.6395  2.4655  1.7730  1.7730  0.2380  1.3103  1.3103  1.1101
  1.1101  0.9751  0.9751  0.9855  0.9127

 Free energy of the ion-electron system (eV)
  ---------------------------------------------------
  alpha Z        PSCENC =        96.04795369
  Ewald energy   TEWEN  =     15753.57613262
  -Hartree energ DENC   =    -21825.35193010
  -exchange      EXHF   =         0.00000000
  -V(xc)+E(xc)   XCENC  =       551.73441052
  PAW double counting   =     16495.68354830   -16698.39188811
  entropy T*S    EENTRO =        -0.02077776
  eigenvalues    EBANDS =     -1750.01045641
  atomic energy  EATOM  =      7046.17475994
  Solvation  Ediel_sol  =         0.00000000
  ---------------------------------------------------
  free energy    TOTEN  =      -330.55824732 eV

  energy without entropy =     -330.53746956  energy(sigma->0) =     -330.54785844


--------------------------------------------------------------------------------------------------------


--------------------------------------- Iteration      4(  17)  ---------------------------------------


    POTLOK:  cpu time    0.0376: real time    0.0411
    SETDIJ:  cpu time    0.0022: real time    0.0022
    EDDIAG:  cpu time    0.2002: real time    0.2009
  RMM-DIIS:  cpu time    0.2042: real time    0.2054
    ORTHCH:  cpu time    0.0471: real time    0.0471
       DOS:  cpu time    0.0009: real time    0.0009
    CHARGE:  cpu time    0.0323: real time    0.0326
    MIXING:  cpu time    0.0018: real time    0.0018
    --------------------------------------------
      LOOP:  cpu time    0.5264: real time    0.5321

 eigenvalue-minimisations  :   289
 total energy-change (2. order) :-0.1596596E-05  (-0.2029782E-07)
 number of electron     156.0000004 magnetization 
 augmentation part       11.3866906 magnetization 

 Broyden mixing:
  rms(total) = 0.42686E-04    rms(broyden)= 0.42659E-04
  rms(prec ) = 0.74042E-04
  weight for this iteration     100.00

 eigenvalues of (default mixing * dielectric matrix)
  average eigenvalue GAMMA=   2.1001
  8.9988  5.2761  2.9303  2.4710  1.9125  1.9125  0.2380  1.3706  1.3706  1.1122
  1.1122  1.1074  0.9771  0.9771  0.9174  0.9174

 Free energy of the ion-electron system (eV)
  ---------------------------------------------------
  alpha Z        PSCENC =        96.04795369
  Ewald energy   TEWEN  =     15753.57613262
  -Hartree energ DENC   =    -21825.34738773
  -exchange      EXHF   =         0.00000000
  -V(xc)+E(xc)   XCENC  =       551.73442653
  PAW double counting   =     16495.68893407   -16698.39794510
  entropy T*S    EENTRO =        -0.02079161
  eigenvalues    EBANDS =     -1750.01433132
  atomic energy  EATOM  =      7046.17475994
  Solvation  Ediel_sol  =         0.00000000
  ---------------------------------------------------
  free energy    TOTEN  =      -330.55824892 eV

  energy without entropy =     -330.53745730  energy(sigma->0) =     -330.54785311


--------------------------------------------------------------------------------------------------------


--------------------------------------- Iteration      4(  18)  ---------------------------------------


    POTLOK:  cpu time    0.0402: real time    0.0405
    SETDIJ:  cpu time    0.0022: real time    0.0022
    EDDIAG:  cpu time    0.2001: real time    0.2007
  RMM-DIIS:  cpu time    0.1924: real time    0.1927
    ORTHCH:  cpu time    0.0474: real time    0.0474
       DOS:  cpu time    0.0008: real time    0.0009
    --------------------------------------------
      LOOP:  cpu time    0.4831: real time    0.4844

 eigenvalue-minimisations  :   252
 total energy-change (2. order) :-0.7332746E-06  (-0.1115109E-07)
 number of electron     156.0000004 magnetization 
 augmentation part       11.3866906 magnetization 

 Free energy of the ion-electron system (eV)
  ---------------------------------------------------
  alpha Z        PSCENC =        96.04795369
  Ewald energy   TEWEN  =     15753.57613262
  -Hartree energ DENC   =    -21825.34599205
  -exchange      EXHF   =         0.00000000
  -V(xc)+E(xc)   XCENC  =       551.73441591
  PAW double counting   =     16495.67013660   -16698.37868157
  entropy T*S    EENTRO =        -0.02078324
  eigenvalues    EBANDS =     -1750.01619154
  atomic energy  EATOM  =      7046.17475994
  Solvation  Ediel_sol  =         0.00000000
  ---------------------------------------------------
  free energy    TOTEN  =      -330.55824965 eV

  energy without entropy =     -330.53746641  energy(sigma->0) =     -330.54785803


--------------------------------------------------------------------------------------------------------


 average (electrostatic) potential at core
  the test charge radii are     0.6991  0.9521
  (the norm of the test charge is              1.0000)
       1 -57.7822       2 -57.7832       3 -57.7832       4 -57.7872       5 -57.8877
       6 -57.8115       7 -57.8662       8 -57.9097       9 -57.8584      10 -57.9047
      11 -57.8779      12 -57.8128      13 -57.8087      14 -57.7975      15 -57.8123
      16 -57.7960      17 -58.0886      18 -57.8460      19 -57.8768      20 -58.0898
      21 -57.8618      22 -58.0815      23 -58.0782      24 -57.8413      25 -57.7828
      26 -57.7966      27 -57.7834      28 -57.7957      29 -57.8909      30 -57.8456
      31 -57.8662      32 -58.0923      33 -57.8591      34 -58.0856      35 -57.8813
      36 -57.8415      37 -40.3556
 
 
 
 E-fermi :  -2.4429     XC(G=0):  -3.1571     alpha+bet : -2.6298


 k-point     1 :       0.0000    0.0000    0.0000
  band No.  band energies     occupation 
      1     -21.9422      2.00000
      2     -21.2986      2.00000
      3     -21.2726      2.00000
      4     -20.0243      2.00000
      5     -19.9742      2.00000
      6     -19.4040      2.00000
      7     -19.3835      2.00000
      8     -19.3814      2.00000
      9     -19.3682      2.00000
     10     -19.2947      2.00000
     11     -19.2933      2.00000
     12     -17.5501      2.00000
     13     -17.5291      2.00000
     14     -17.4986      2.00000
     15     -17.4639      2.00000
     16     -16.7168      2.00000
     17     -15.6573      2.00000
     18     -15.0534      2.00000
     19     -15.0446      2.00000
     20     -15.0071      2.00000
     21     -14.9869      2.00000
     22     -13.8571      2.00000
     23     -13.8520      2.00000
     24     -13.8141      2.00000
     25     -13.7686      2.00000
     26     -13.0080      2.00000
     27     -12.9446      2.00000
     28     -12.1457      2.00000
     29     -12.1314      2.00000
     30     -12.0973      2.00000
     31     -12.0004      2.00000
     32     -11.9943      2.00000
     33     -11.9687      2.00000
     34     -10.5362      2.00000
     35     -10.4732      2.00000
     36     -10.4701      2.00000
     37     -10.4545      2.00000
     38     -10.2050      2.00000
     39     -10.1780      2.00000
     40     -10.1396      2.00000
     41      -9.3798      2.00000
     42      -9.2935      2.00000
     43      -8.8704      2.00000
     44      -8.8353      2.00000
     45      -8.8285      2.00000
     46      -8.3299      2.00000
     47      -8.3156      2.00000
     48      -8.2298      2.00000
     49      -8.2140      2.00000
     50      -8.1941      2.00000
     51      -8.1460      2.00000
     52      -8.0507      2.00000
     53      -7.9864      2.00000
     54      -7.9330      2.00000
     55      -7.8967      2.00000
     56      -7.8413      2.00000
     57      -7.7518      2.00000
     58      -7.6927      2.00000
     59      -7.6564      2.00000
     60      -7.5929      2.00000
     61      -7.1845      2.00000
     62      -7.0552      2.00000
     63      -7.0490      2.00000
     64      -7.0440      2.00000
     65      -6.9317      2.00000
     66      -6.9257      2.00000
     67      -6.6431      2.00000
     68      -6.4963      2.00000
     69      -5.4574      2.00000
     70      -5.4477      2.00000
     71      -5.1403      2.00000
     72      -5.1210      2.00000
     73      -5.0991      2.00000
     74      -5.0372      2.00000
     75      -4.7993      2.00000
     76      -2.4989      1.88691
     77      -2.4878      1.79620
     78      -2.4853      1.76953
     79      -2.4287      0.68889
     80      -2.4191      0.50037
     81      -0.7858      0.00000
     82       0.0131      0.00000
     83       0.0408      0.00000
     84       0.0486      0.00000
     85       0.0856      0.00000
     86       1.1588      0.00000
     87       1.3803      0.00000
     88       1.7625      0.00000
     89       2.0845      0.00000
     90       2.1671      0.00000
     91       2.3312      0.00000
     92       2.3454      0.00000
     93       2.4015      0.00000
     94       2.4298      0.00000
     95       2.4573      0.00000
     96       2.4628      0.00000
     97       2.5187      0.00000
     98       2.5276      0.00000

 k-point     2 :       0.5000    0.0000    0.0000
  band No.  band energies     occupation 
      1     -21.8093      2.00000
      2     -21.7431      2.00000
      3     -20.5192      2.00000
      4     -20.4359      2.00000
      5     -19.9236      2.00000
      6     -19.8260      2.00000
      7     -19.8037      2.00000
      8     -19.7778      2.00000
      9     -18.6377      2.00000
     10     -18.5881      2.00000
     11     -18.5403      2.00000
     12     -18.5224      2.00000
     13     -17.9930      2.00000
     14     -17.9354      2.00000
     15     -16.3090      2.00000
     16     -16.2421      2.00000
     17     -16.2185      2.00000
     18     -16.1895      2.00000
     19     -14.4239      2.00000
     20     -14.4071      2.00000
     21     -14.3372      2.00000
     22     -14.3329      2.00000
     23     -14.1684      2.00000
     24     -14.1478      2.00000
     25     -13.1216      2.00000
     26     -13.0657      2.00000
     27     -13.0150      2.00000
     28     -13.0028      2.00000
     29     -12.1192      2.00000
     30     -12.0947      2.00000
     31     -12.0676      2.00000
     32     -12.0611      2.00000
     33     -10.9805      2.00000
     34     -10.9595      2.00000
     35     -10.9054      2.00000
     36     -10.8984      2.00000
     37     -10.0563      2.00000
     38      -9.8964      2.00000
     39      -9.8287      2.00000
     40      -9.7990      2.00000
     41      -9.1104      2.00000
     42      -9.0281      2.00000
     43      -8.9900      2.00000
     44      -8.9499      2.00000
     45      -8.6828      2.00000
     46      -8.6618      2.00000
     47      -8.5089      2.00000
     48      -8.4387      2.00000
     49      -8.4196      2.00000
     50      -8.3653      2.00000
     51      -8.3498      2.00000
     52      -8.2686      2.00000
     53      -8.1165      2.00000
     54      -7.9699      2.00000
     55      -7.8454      2.00000
     56      -7.8230      2.00000
     57      -7.8057      2.00000
     58      -7.6342      2.00000
     59      -7.5440      2.00000
     60      -7.4800      2.00000
     61      -7.4505      2.00000
     62      -7.4261      2.00000
     63      -7.3651      2.00000
     64      -6.3154      2.00000
     65      -6.2030      2.00000
     66      -6.1686      2.00000
     67      -6.1642      2.00000
     68      -6.1554      2.00000
     69      -6.0470      2.00000
     70      -5.8011      2.00000
     71      -5.7565      2.00000
     72      -5.6832      2.00000
     73      -5.6045      2.00000
     74      -3.8817      2.00000
     75      -3.8395      2.00000
     76      -3.7543      2.00000
     77      -3.7470      2.00000
     78      -2.4840      1.75513
     79      -1.2134      0.00000
     80      -1.2025      0.00000
     81      -1.1276      0.00000
     82      -1.1179      0.00000
     83       0.2143      0.00000
     84       0.3774      0.00000
     85       1.0639      0.00000
     86       1.1321      0.00000
     87       1.2027      0.00000
     88       1.2813      0.00000
     89       1.3453      0.00000
     90       1.5073      0.00000
     91       1.8668      0.00000
     92       2.0874      0.00000
     93       2.0918      0.00000
     94       2.3262      0.00000
     95       2.6613      0.00000
     96       2.7333      0.00000
     97       3.3248      0.00000
     98       3.3913      0.00000

 k-point     3 :       0.0000    0.3333    0.0000
  band No.  band energies     occupation 
      1     -21.7240      2.00000
      2     -21.0845      2.00000
      3     -21.0820      2.00000
      4     -21.0417      2.00000
      5     -20.4341      2.00000
      6     -20.4070      2.00000
      7     -19.1746      2.00000
      8     -19.1270      2.00000
      9     -18.5803      2.00000
     10     -18.5007      2.00000
     11     -18.4879      2.00000
     12     -17.9258      2.00000
     13     -17.8848      2.00000
     14     -16.7302      2.00000
     15     -16.5370      2.00000
     16     -16.5220      2.00000
     17     -16.4986      2.00000
     18     -15.9690      2.00000
     19     -15.4815      2.00000
     20     -15.4685      2.00000
     21     -15.4565      2.00000
     22     -14.9841      2.00000
     23     -14.1480      2.00000
     24     -14.0770      2.00000
     25     -13.7379      2.00000
     26     -12.1909      2.00000
     27     -12.1344      2.00000
     28     -12.0821      2.00000
     29     -12.0767      2.00000
     30     -11.9589      2.00000
     31     -11.9317      2.00000
     32     -11.6629      2.00000
     33     -10.6293      2.00000
     34     -10.6229      2.00000
     35     -10.4660      2.00000
     36      -9.9499      2.00000
     37      -9.8829      2.00000
     38      -9.8070      2.00000
     39      -9.7531      2.00000
     40      -9.7241      2.00000
     41      -9.7173      2.00000
     42      -9.2103      2.00000
     43      -9.1372      2.00000
     44      -9.0553      2.00000
     45      -9.0499      2.00000
     46      -8.9878      2.00000
     47      -8.9277      2.00000
     48      -8.9016      2.00000
     49      -8.3925      2.00000
     50      -8.3339      2.00000
     51      -8.2107      2.00000
     52      -8.1939      2.00000
     53      -8.0044      2.00000
     54      -7.8807      2.00000
     55      -7.8727      2.00000
     56      -7.8375      2.00000
     57      -7.8190      2.00000
     58      -7.7738      2.00000
     59      -7.7452      2.00000
     60      -7.6051      2.00000
     61      -7.2791      2.00000
     62      -7.0998      2.00000
     63      -7.0813      2.00000
     64      -6.8695      2.00000
     65      -6.7470      2.00000
     66      -6.2751      2.00000
     67      -6.2054      2.00000
     68      -6.0751      2.00000
     69      -6.0647      2.00000
     70      -5.9144      2.00000
     71      -5.5887      2.00000
     72      -5.5558      2.00000
     73      -4.5654      2.00000
     74      -4.5615      2.00000
     75      -4.4862      2.00000
     76      -4.2114      2.00000
     77      -3.7496      2.00000
     78      -2.5175      1.96526
     79      -1.2961      0.00000
     80      -0.9231      0.00000
     81      -0.8748      0.00000
     82      -0.8411      0.00000
     83      -0.6460      0.00000
     84       0.2592      0.00000
     85       0.3012      0.00000
     86       1.2393      0.00000
     87       1.4216      0.00000
     88       1.4293      0.00000
     89       1.5471      0.00000
     90       1.5936      0.00000
     91       1.6781      0.00000
     92       2.0463      0.00000
     93       2.1854      0.00000
     94       2.3042      0.00000
     95       2.4479      0.00000
     96       2.5660      0.00000
     97       2.5833      0.00000
     98       2.7801      0.00000

 k-point     4 :       0.5000    0.3333    0.0000
  band No.  band energies     occupation 
      1     -21.5918      2.00000
      2     -21.5253      2.00000
      3     -20.9370      2.00000
      4     -20.8756      2.00000
      5     -20.3051      2.00000
      6     -20.2188      2.00000
      7     -19.6680      2.00000
      8     -19.5764      2.00000
      9     -18.3895      2.00000
     10     -18.3385      2.00000
     11     -17.7992      2.00000
     12     -17.7371      2.00000
     13     -17.2464      2.00000
     14     -17.2188      2.00000
     15     -17.1297      2.00000
     16     -17.1231      2.00000
     17     -16.6290      2.00000
     18     -16.5869      2.00000
     19     -15.1153      2.00000
     20     -15.0410      2.00000
     21     -14.6359      2.00000
     22     -14.5696      2.00000
     23     -14.0181      2.00000
     24     -14.0071      2.00000
     25     -13.6604      2.00000
     26     -13.6395      2.00000
     27     -12.9705      2.00000
     28     -12.9067      2.00000
     29     -11.4493      2.00000
     30     -11.4133      2.00000
     31     -11.1379      2.00000
     32     -11.1060      2.00000
     33     -10.9689      2.00000
     34     -10.8971      2.00000
     35      -9.9861      2.00000
     36      -9.8987      2.00000
     37      -9.8120      2.00000
     38      -9.7855      2.00000
     39      -9.7737      2.00000
     40      -9.5743      2.00000
     41      -9.5511      2.00000
     42      -9.5487      2.00000
     43      -9.1175      2.00000
     44      -9.0571      2.00000
     45      -9.0259      2.00000
     46      -8.8853      2.00000
     47      -8.8527      2.00000
     48      -8.7951      2.00000
     49      -8.7733      2.00000
     50      -8.7484      2.00000
     51      -8.2872      2.00000
     52      -8.2464      2.00000
     53      -8.2368      2.00000
     54      -8.1816      2.00000
     55      -7.8928      2.00000
     56      -7.8550      2.00000
     57      -7.8216      2.00000
     58      -7.7654      2.00000
     59      -7.7463      2.00000
     60      -7.3725      2.00000
     61      -7.2274      2.00000
     62      -7.1233      2.00000
     63      -7.0517      2.00000
     64      -6.8730      2.00000
     65      -6.8382      2.00000
     66      -6.2113      2.00000
     67      -6.1714      2.00000
     68      -6.0213      2.00000
     69      -5.9152      2.00000
     70      -5.4451      2.00000
     71      -5.3621      2.00000
     72      -5.0771      2.00000
     73      -4.9941      2.00000
     74      -4.7322      2.00000
     75      -4.6713      2.00000
     76      -4.3131      2.00000
     77      -4.2233      2.00000
     78      -2.4921      1.83622
     79      -0.9069      0.00000
     80      -0.7539      0.00000
     81      -0.4876      0.00000
     82      -0.4411      0.00000
     83      -0.3021      0.00000
     84      -0.1949      0.00000
     85       0.1348      0.00000
     86       0.2809      0.00000
     87       1.0099      0.00000
     88       1.1782      0.00000
     89       1.3301      0.00000
     90       1.3424      0.00000
     91       1.9374      0.00000
     92       1.9837      0.00000
     93       2.4070      0.00000
     94       2.4758      0.00000
     95       2.6330      0.00000
     96       2.8244      0.00000
     97       3.0112      0.00000
     98       3.1854      0.00000


--------------------------------------------------------------------------------------------------------


 soft charge-density along one line, spin component           1
         0         1         2         3         4         5         6         7         8         9
 total charge-density along one line
 
 pseudopotential strength for first ion, spin component:           1
 10.194  13.556   0.000  -0.000   0.000  -0.000   0.000  -0.000
 13.556  18.026   0.000  -0.000   0.000  -0.001   0.000  -0.000
  0.000   0.000  -4.326   0.000  -0.000   8.461  -0.000   0.000
 -0.000  -0.000   0.000  -4.319  -0.000  -0.000   8.452  -0.000
  0.000   0.000  -0.000  -0.000  -4.326   0.000  -0.000   8.461
 -0.000  -0.001   8.461  -0.000   0.000 -18.686   0.000  -0.000
  0.000   0.000  -0.000   8.452  -0.000   0.000 -18.678   0.000
 -0.000  -0.000   0.000  -0.000   8.461  -0.000   0.000 -18.686
 total augmentation occupancy for first ion, spin component:           1
  8.073  -3.575   0.017  -0.000   0.006   0.003  -0.000   0.001
 -3.575   1.641  -0.008   0.000  -0.003  -0.001   0.000  -0.001
  0.017  -0.008   1.811   0.000   0.006   0.166   0.000   0.001
 -0.000   0.000   0.000   1.188   0.001   0.000   0.070   0.000
  0.006  -0.003   0.006   0.001   1.808   0.001   0.000   0.165
  0.003  -0.001   0.166   0.000   0.001   0.017   0.000   0.000
 -0.000   0.000   0.000   0.070   0.000   0.000   0.005   0.000
  0.001  -0.001   0.001   0.000   0.165   0.000   0.000   0.017


------------------------ aborting loop because EDIFF is reached ----------------------------------------


    CHARGE:  cpu time    0.0327: real time    0.0329
    FORLOC:  cpu time    0.0044: real time    0.0053
    FORNL :  cpu time    0.1302: real time    0.1305
    STRESS:  cpu time    0.3776: real time    0.3783
    FORCOR:  cpu time    0.0387: real time    0.0387
    FORHAR:  cpu time    0.0135: real time    0.0135
    MIXING:  cpu time    0.0019: real time    0.0019
    OFIELD:  cpu time    0.0001: real time    0.0001

  FORCE on cell =-STRESS in cart. coord.  units (eV):
  Direction    XX          YY          ZZ          XY          YZ          ZX
  --------------------------------------------------------------------------------------
  Alpha Z    96.04795    96.04795    96.04795
  Ewald   20753.41684 20911.76636-25911.61551     0.10462   -11.21938    45.25819
  Hartree 20764.19765 20917.73011-19856.58909     0.04823    -9.77661    39.38624
  E(xc)    -606.50414  -606.50296  -625.85621     0.00039    -0.00412     0.01655
  Local  -43101.26529-43413.40425 43880.19168    -0.14799    20.90698   -84.27986
  n-local  -159.63778  -159.94266  -148.93252     0.02128     0.00765    -0.01389
  augment    26.04238    26.03960    26.97095     0.00024    -0.00103    -0.00023
  Kinetic  2228.67558  2229.52762  2544.37273    -0.01877     0.08162    -0.33152
  Fock        0.00000     0.00000     0.00000     0.00000     0.00000     0.00000
  -------------------------------------------------------------------------------------
  Total       0.97320     1.26177     4.58998     0.00800    -0.00488     0.03549
  in kB       1.10192     1.42865     5.19706     0.00906    -0.00553     0.04019
  external pressure =        2.58 kB  Pullay stress =        0.00 kB


 VOLUME and BASIS-vectors are now :
 -----------------------------------------------------------------------------
  energy-cutoff  :      500.00
  volume of cell :     1415.02
      direct lattice vectors                 reciprocal lattice vectors
    12.834513271  0.000038991  0.012673256     0.077914991 -0.000000256 -0.000077999
     0.000022484  7.402531955 -0.001844560    -0.000000444  0.135088922  0.000034096
     0.014909846 -0.003759119 14.893754829    -0.000066299  0.000016731  0.067142306

  length of vectors
    12.834519528  7.402532185 14.893762766     0.077915030  0.135088926  0.067142341


 FORCES acting on ions
    electron-ion (+dipol)            ewald-force                    non-local-force                 convergence-correction
 -----------------------------------------------------------------------------------------------
   0.804E+01 0.265E+01 0.806E+01   -.814E+01 -.288E+01 -.803E+01   -.261E-01 -.803E-01 -.238E-01   -.175E-04 0.239E-04 0.153E-04
   -.135E+02 -.577E-01 0.887E+01   0.139E+02 0.623E-01 -.884E+01   0.221E+00 0.128E-02 -.233E-01   0.242E-04 -.207E-06 0.212E-04
   -.682E+01 0.276E+01 0.799E+01   0.692E+01 -.306E+01 -.797E+01   0.312E-02 -.148E+00 -.234E-01   0.911E-05 0.220E-04 0.146E-04
   0.145E+02 -.339E-01 0.908E+01   -.150E+02 0.343E-01 -.905E+01   -.285E+00 -.617E-02 -.167E-01   -.264E-04 0.708E-08 0.224E-04
   0.229E+02 0.133E+02 0.318E+02   -.229E+02 -.127E+02 -.317E+02   0.530E+00 0.129E+01 -.408E+00   -.800E-04 -.904E-05 0.234E-04
   0.195E+02 -.238E+00 0.130E+02   -.194E+02 0.264E+00 -.129E+02   -.834E-01 0.119E-01 0.420E-01   -.120E-03 -.567E-06 0.328E-04
   0.243E+02 0.616E+01 0.179E+02   -.241E+02 -.668E+01 -.179E+02   0.283E+00 -.355E+00 0.184E-01   -.563E-04 0.274E-04 0.306E-04
   0.573E+01 0.731E-01 0.251E+02   -.626E+01 -.945E-01 -.251E+02   -.706E+00 -.128E-01 0.115E-01   -.672E-04 -.306E-05 0.373E-04
   -.247E+02 0.565E+01 0.174E+02   0.246E+02 -.601E+01 -.174E+02   -.283E+00 -.268E+00 0.128E-01   0.591E-04 0.253E-04 0.294E-04
   -.869E+01 0.273E-01 0.257E+02   0.945E+01 -.414E-01 -.257E+02   0.637E+00 -.110E-01 0.306E-01   0.670E-04 -.214E-05 0.378E-04
   -.236E+02 0.137E+02 0.308E+02   0.235E+02 -.133E+02 -.306E+02   -.570E+00 0.108E+01 -.345E+00   0.835E-04 -.692E-05 0.231E-04
   -.193E+02 -.232E+00 0.129E+02   0.192E+02 0.256E+00 -.129E+02   0.918E-01 0.699E-02 0.332E-01   0.119E-03 0.634E-06 0.316E-04
   0.676E+01 -.313E-01 0.874E+01   -.642E+01 0.341E-01 -.875E+01   0.134E+00 0.119E-02 0.666E-02   -.453E-04 -.946E-06 0.715E-05
   -.138E+02 -.381E+00 0.949E+01   0.139E+02 0.588E+00 -.947E+01   0.970E-01 0.704E-01 0.122E-01   0.532E-04 -.405E-04 0.119E-04
   -.525E+01 -.210E-01 0.852E+01   0.489E+01 0.212E-01 -.852E+01   -.111E+00 -.100E-03 -.771E-02   0.412E-04 0.599E-06 0.692E-05
   0.155E+02 -.134E+00 0.953E+01   -.158E+02 0.274E+00 -.950E+01   -.110E+00 -.302E-01 0.194E-01   -.583E-04 -.363E-04 0.127E-04
   0.587E+02 0.381E+00 0.117E+03   -.600E+02 -.401E+00 -.118E+03   0.521E+00 -.488E-02 0.918E+00   -.176E-03 0.379E-05 -.344E-04
   0.255E+02 0.535E+01 0.156E+02   -.258E+02 -.502E+01 -.156E+02   -.778E-01 0.445E+00 -.143E-01   -.577E-04 0.164E-04 0.183E-04
   0.336E+02 0.187E-01 0.297E+02   -.329E+02 0.458E-03 -.295E+02   0.149E+01 0.188E-01 -.517E+00   -.112E-03 0.247E-05 0.635E-05
   0.270E+02 0.412E+02 0.110E+03   -.274E+02 -.421E+02 -.111E+03   0.448E+00 0.624E+00 0.702E+00   -.955E-04 -.104E-03 -.308E-04
   -.353E+02 -.118E-01 0.274E+02   0.351E+02 0.325E-01 -.273E+02   -.111E+01 0.227E-01 -.370E+00   0.116E-03 -.117E-05 0.591E-05
   -.300E+02 0.398E+02 0.103E+03   0.304E+02 -.405E+02 -.103E+03   -.316E+00 0.559E+00 0.597E+00   0.957E-04 -.114E-03 -.312E-04
   -.577E+02 0.268E+00 0.102E+03   0.585E+02 -.274E+00 -.103E+03   -.643E+00 -.394E-02 0.625E+00   0.182E-03 -.212E-06 -.350E-04
   -.253E+02 0.468E+01 0.156E+02   0.255E+02 -.439E+01 -.156E+02   0.337E-01 0.273E+00 0.244E-02   0.626E-04 0.636E-05 0.173E-04
   0.809E+01 -.263E+01 0.806E+01   -.818E+01 0.287E+01 -.803E+01   -.273E-01 0.825E-01 -.239E-01   -.181E-04 -.230E-04 0.152E-04
   -.138E+02 0.432E+00 0.954E+01   0.140E+02 -.636E+00 -.952E+01   0.100E+00 -.660E-01 0.152E-01   0.543E-04 0.405E-04 0.117E-04
   -.688E+01 -.271E+01 0.799E+01   0.698E+01 0.301E+01 -.796E+01   0.742E-02 0.145E+00 -.214E-01   0.893E-05 -.223E-04 0.147E-04
   0.156E+02 0.193E+00 0.958E+01   -.158E+02 -.337E+00 -.955E+01   -.114E+00 0.310E-01 0.216E-01   -.567E-04 0.365E-04 0.123E-04
   0.225E+02 -.132E+02 0.324E+02   -.224E+02 0.125E+02 -.322E+02   0.587E+00 -.133E+01 -.440E+00   -.805E-04 0.701E-05 0.231E-04
   0.255E+02 -.516E+01 0.156E+02   -.258E+02 0.479E+01 -.156E+02   -.909E-01 -.443E+00 -.155E-01   -.554E-04 -.163E-04 0.181E-04
   0.244E+02 -.600E+01 0.178E+02   -.243E+02 0.649E+01 -.178E+02   0.303E+00 0.357E+00 0.121E-01   -.525E-04 -.288E-04 0.302E-04
   0.274E+02 -.415E+02 0.113E+03   -.279E+02 0.424E+02 -.114E+03   0.442E+00 -.600E+00 0.785E+00   -.966E-04 0.104E-03 -.301E-04
   -.248E+02 -.556E+01 0.174E+02   0.247E+02 0.591E+01 -.174E+02   -.314E+00 0.258E+00 0.120E-01   0.566E-04 -.236E-04 0.293E-04
   -.304E+02 -.399E+02 0.105E+03   0.309E+02 0.407E+02 -.106E+03   -.298E+00 -.560E+00 0.637E+00   0.919E-04 0.114E-03 -.310E-04
   -.234E+02 -.137E+02 0.311E+02   0.232E+02 0.132E+02 -.310E+02   -.629E+00 -.110E+01 -.367E+00   0.828E-04 0.860E-05 0.231E-04
   -.252E+02 -.442E+01 0.155E+02   0.255E+02 0.409E+01 -.156E+02   0.487E-01 -.278E+00 0.197E-02   0.640E-04 -.701E-05 0.172E-04
   0.280E+01 -.786E+00 -.114E+04   -.278E+01 0.784E+00 0.115E+04   -.181E-01 -.654E-02 -.121E+02   -.597E-04 0.163E-04 -.192E-03
 -----------------------------------------------------------------------------------------------
   0.560E-01 -.802E-02 0.102E+02   0.284E-13 -.424E-13 0.227E-12   0.166E+00 -.264E-01 -.102E+02   -.606E-04 0.164E-04 0.217E-03
 
 
 POSITION                                       TOTAL-FORCE (eV/Angst)
 -----------------------------------------------------------------------------------
      2.14328      1.23460      3.72528        -0.129594     -0.308334      0.001024
     -0.00162     -0.00094      3.72337         0.687195      0.006723      0.007548
      0.71605      1.23564      3.72378         0.099019     -0.451681     -0.000839
      2.86106     -0.00086      3.72621        -0.767129     -0.004772      0.013309
      6.40389      1.19574      3.72170         0.496931      1.896875     -0.273998
      4.27644     -0.00109      3.72884         0.017690      0.038625      0.081517
      4.98275      1.23325      3.72947         0.455552     -0.870686     -0.013003
      7.14442      0.00008      3.73329        -1.238266     -0.033329      0.014498
     10.70983      1.23261      3.73533        -0.329618     -0.626102      0.003125
      8.54915     -0.00021      3.73386         1.394580     -0.024250      0.001309
      9.29054      1.20199      3.72676        -0.668706      1.489466     -0.221996
     11.41633     -0.00097      3.73545         0.027819      0.032030      0.067874
      2.13996      3.70027      3.72437         0.467156      0.004924     -0.002958
      0.00410      2.46263      3.72334         0.246895      0.278147      0.035900
      0.72023      3.70030      3.72313        -0.470042      0.001101     -0.010122
      2.85571      2.46289      3.72652        -0.343394      0.110899      0.049017
      6.40939      3.70064      3.62865        -0.810538     -0.024064      0.008877
      4.27395      2.45332      3.72887        -0.382954      0.786044     -0.021556
      4.94338      3.69988      3.71539         2.134048      0.038905     -0.397061
      7.12342      2.45407      3.64688         0.036558     -0.211663     -0.139085
     10.73535      3.69992      3.72624        -1.338591      0.044408     -0.252690
      8.56712      2.45466      3.66198         0.100662     -0.144358     -0.206302
      9.28739      3.70061      3.66073         0.176792     -0.008943     -0.198943
     11.41856      2.45729      3.73556         0.268694      0.559969     -0.002677
      2.14333      6.16613      3.72406        -0.131495      0.313974      0.000590
      0.00399      4.93801      3.72264         0.240499     -0.269584      0.037387
      0.71600      6.16517      3.72256         0.103935      0.443252      0.000858
      2.85583      4.93784      3.72583        -0.335700     -0.112086      0.049973
      6.40169      6.20747      3.71894         0.628480     -1.973072     -0.305170
      4.27417      4.94747      3.72828        -0.398689     -0.814436     -0.025716
      4.98200      6.16802      3.72833         0.462118      0.852680     -0.015714
      7.12373      4.94628      3.63909        -0.021081      0.325490     -0.079704
     10.71076      6.16864      3.73404        -0.354397      0.607350      0.004083
      8.56670      4.94641      3.65580         0.167130      0.200518     -0.180803
      9.29248      6.20084      3.72447        -0.780402     -1.541813     -0.243397
     11.41834      4.94382      3.73506         0.289457     -0.604809     -0.005367
      7.79292      3.71314      5.75458        -0.000613     -0.007397      2.220212
 -----------------------------------------------------------------------------------
    total drift:                                0.222047     -0.034369     -0.014705


--------------------------------------------------------------------------------------------------------


  FREE ENERGIE OF THE ION-ELECTRON SYSTEM (eV)
  ---------------------------------------------------
  free  energy   TOTEN  =      -330.55824965 eV

  energy  without entropy=     -330.53746641  energy(sigma->0) =     -330.54785803
 
 d Force = 0.9257489E+00[ 0.799E-01, 0.177E+01]  d Energy = 0.8632501E+00 0.625E-01
 d Force = 0.3205872E+03[ 0.312E+03, 0.329E+03]  d Ewald  = 0.5186319E+03-0.198E+03


--------------------------------------------------------------------------------------------------------


    POTLOK:  cpu time    0.0413: real time    0.0416


--------------------------------------------------------------------------------------------------------


 Conjugate gradient step on ions:
 trial-energy change:   -0.863250  1 .order   -0.930278   -1.791497   -0.069058
  (g-gl).g = 0.293E+01      g.g   = 0.299E+01  gl.gl    = 0.344E+01
 g(Force)  = 0.297E+01   g(Stress)= 0.173E-01 ortho     = 0.620E-01
 gamma     =   0.85126
 trial     =   0.58835
 opt step  =   0.61964  (harmonic =   0.61194) maximal distance =0.26715207
 next E    =  -330.560075   (d E  =  -0.86508)


--------------------------------------------------------------------------------------------------------


    WAVPRE:  cpu time    0.0122: real time    0.0147
    FEWALD:  cpu time    0.0007: real time    0.0007
    GENKIN:  cpu time    0.0050: real time    0.0050

 real space projection operators:
  total allocation   :       1795.78 KBytes
  max/ min on nodes  :        459.22        439.02

    ORTHCH:  cpu time    0.0901: real time    0.0904
     LOOP+:  cpu time   12.7217: real time   12.8175


--------------------------------------- Iteration      5(   1)  ---------------------------------------


    POTLOK:  cpu time    0.0382: real time    0.0407
    SETDIJ:  cpu time    0.0022: real time    0.0023
     EDDAV:  cpu time    0.9600: real time    0.9641
       DOS:  cpu time    0.0010: real time    0.0009
    CHARGE:  cpu time    0.0320: real time    0.0325
    MIXING:  cpu time    0.0008: real time    0.0008
    --------------------------------------------
      LOOP:  cpu time    1.0343: real time    1.0412

 eigenvalue-minimisations  :   896
 total energy-change (2. order) :-0.2568410E-02  (-0.1147652E+00)
 number of electron     155.9999976 magnetization 
 augmentation part       11.3719825 magnetization 

 Broyden mixing:
  rms(total) = 0.20013E-01    rms(broyden)= 0.20002E-01
  rms(prec ) = 0.33966E-01
  weight for this iteration     100.00

 Free energy of the ion-electron system (eV)
  ---------------------------------------------------
  alpha Z        PSCENC =        96.04795369
  Ewald energy   TEWEN  =     15726.60676504
  -Hartree energ DENC   =    -21799.98897970
  -exchange      EXHF   =         0.00000000
  -V(xc)+E(xc)   XCENC  =       551.70970001
  PAW double counting   =     16495.67475087   -16698.38349417
  entropy T*S    EENTRO =        -0.01415830
  eigenvalues    EBANDS =     -1748.38811471
  atomic energy  EATOM  =      7046.17475994
  Solvation  Ediel_sol  =         0.00000000
  ---------------------------------------------------
  free energy    TOTEN  =      -330.56081733 eV

  energy without entropy =     -330.54665902  energy(sigma->0) =     -330.55373817


--------------------------------------------------------------------------------------------------------


--------------------------------------- Iteration      5(   2)  ---------------------------------------


    POTLOK:  cpu time    0.0404: real time    0.0407
    SETDIJ:  cpu time    0.0024: real time    0.0023
    EDDIAG:  cpu time    0.2194: real time    0.2211
  RMM-DIIS:  cpu time    0.3769: real time    0.3777
    ORTHCH:  cpu time    0.0471: real time    0.0472
       DOS:  cpu time    0.0015: real time    0.0015
    CHARGE:  cpu time    0.0327: real time    0.0327
    MIXING:  cpu time    0.0009: real time    0.0009
    --------------------------------------------
      LOOP:  cpu time    0.7213: real time    0.7240

 eigenvalue-minimisations  :   790
 total energy-change (2. order) :-0.5091559E-02  (-0.1398503E-02)
 number of electron     155.9999975 magnetization 
 augmentation part       11.4190871 magnetization 

 Broyden mixing:
  rms(total) = 0.51607E-01    rms(broyden)= 0.51596E-01
  rms(prec ) = 0.93751E-01
  weight for this iteration     100.00

 eigenvalues of (default mixing * dielectric matrix)
  average eigenvalue GAMMA=   0.2475
  0.2475

 Free energy of the ion-electron system (eV)
  ---------------------------------------------------
  alpha Z        PSCENC =        96.04795369
  Ewald energy   TEWEN  =     15726.60676504
  -Hartree energ DENC   =    -21798.93468161
  -exchange      EXHF   =         0.00000000
  -V(xc)+E(xc)   XCENC  =       551.67622708
  PAW double counting   =     16493.45122219   -16696.38321713
  entropy T*S    EENTRO =        -0.02707128
  eigenvalues    EBANDS =     -1749.17786679
  atomic energy  EATOM  =      7046.17475994
  Solvation  Ediel_sol  =         0.00000000
  ---------------------------------------------------
  free energy    TOTEN  =      -330.56590888 eV

  energy without entropy =     -330.53883760  energy(sigma->0) =     -330.55237324


--------------------------------------------------------------------------------------------------------


--------------------------------------- Iteration      5(   3)  ---------------------------------------


    POTLOK:  cpu time    0.0410: real time    0.0412
    SETDIJ:  cpu time    0.0023: real time    0.0023
    EDDIAG:  cpu time    0.2008: real time    0.2010
  RMM-DIIS:  cpu time    0.3826: real time    0.3839
    ORTHCH:  cpu time    0.0474: real time    0.0475
       DOS:  cpu time    0.0010: real time    0.0010
    CHARGE:  cpu time    0.0327: real time    0.0327
    MIXING:  cpu time    0.0009: real time    0.0009
    --------------------------------------------
      LOOP:  cpu time    0.7087: real time    0.7106

 eigenvalue-minimisations  :   803
 total energy-change (2. order) : 0.5884670E-02  (-0.2630609E-03)
 number of electron     155.9999975 magnetization 
 augmentation part       11.3791669 magnetization 

 Broyden mixing:
  rms(total) = 0.92470E-02    rms(broyden)= 0.92184E-02
  rms(prec ) = 0.12258E-01
  weight for this iteration     100.00

 eigenvalues of (default mixing * dielectric matrix)
  average eigenvalue GAMMA=   0.7006
  1.1636  0.2375

 Free energy of the ion-electron system (eV)
  ---------------------------------------------------
  alpha Z        PSCENC =        96.04795369
  Ewald energy   TEWEN  =     15726.60676504
  -Hartree energ DENC   =    -21799.40279670
  -exchange      EXHF   =         0.00000000
  -V(xc)+E(xc)   XCENC  =       551.68986871
  PAW double counting   =     16492.76722627   -16695.50971084
  entropy T*S    EENTRO =        -0.01738520
  eigenvalues    EBANDS =     -1748.91670513
  atomic energy  EATOM  =      7046.17475994
  Solvation  Ediel_sol  =         0.00000000
  ---------------------------------------------------
  free energy    TOTEN  =      -330.56002421 eV

  energy without entropy =     -330.54263902  energy(sigma->0) =     -330.55133162


--------------------------------------------------------------------------------------------------------


--------------------------------------- Iteration      5(   4)  ---------------------------------------


    POTLOK:  cpu time    0.0375: real time    0.0408
    SETDIJ:  cpu time    0.0023: real time    0.0022
    EDDIAG:  cpu time    0.2028: real time    0.2036
  RMM-DIIS:  cpu time    0.3731: real time    0.3751
    ORTHCH:  cpu time    0.0473: real time    0.0475
       DOS:  cpu time    0.0005: real time    0.0005
    CHARGE:  cpu time    0.0325: real time    0.0326
    MIXING:  cpu time    0.0010: real time    0.0010
    --------------------------------------------
      LOOP:  cpu time    0.6969: real time    0.7034

 eigenvalue-minimisations  :   800
 total energy-change (2. order) : 0.6684159E-04  (-0.3801192E-04)
 number of electron     155.9999975 magnetization 
 augmentation part       11.3832576 magnetization 

 Broyden mixing:
  rms(total) = 0.32954E-02    rms(broyden)= 0.32946E-02
  rms(prec ) = 0.37881E-02
  weight for this iteration     100.00

 eigenvalues of (default mixing * dielectric matrix)
  average eigenvalue GAMMA=   1.0288
  0.2350  0.9009  1.9505

 Free energy of the ion-electron system (eV)
  ---------------------------------------------------
  alpha Z        PSCENC =        96.04795369
  Ewald energy   TEWEN  =     15726.60676504
  -Hartree energ DENC   =    -21798.96256038
  -exchange      EXHF   =         0.00000000
  -V(xc)+E(xc)   XCENC  =       551.67633645
  PAW double counting   =     16489.80588489   -16692.50501675
  entropy T*S    EENTRO =        -0.01841978
  eigenvalues    EBANDS =     -1749.38566048
  atomic energy  EATOM  =      7046.17475994
  Solvation  Ediel_sol  =         0.00000000
  ---------------------------------------------------
  free energy    TOTEN  =      -330.55995737 eV

  energy without entropy =     -330.54153759  energy(sigma->0) =     -330.55074748


--------------------------------------------------------------------------------------------------------


--------------------------------------- Iteration      5(   5)  ---------------------------------------


    POTLOK:  cpu time    0.0404: real time    0.0407
    SETDIJ:  cpu time    0.0023: real time    0.0023
    EDDIAG:  cpu time    0.1985: real time    0.1995
  RMM-DIIS:  cpu time    0.3764: real time    0.3785
    ORTHCH:  cpu time    0.0472: real time    0.0473
       DOS:  cpu time    0.0005: real time    0.0005
    CHARGE:  cpu time    0.0323: real time    0.0326
    MIXING:  cpu time    0.0010: real time    0.0010
    --------------------------------------------
      LOOP:  cpu time    0.6986: real time    0.7024

 eigenvalue-minimisations  :   789
 total energy-change (2. order) : 0.9513215E-05  (-0.8712530E-05)
 number of electron     155.9999975 magnetization 
 augmentation part       11.3846910 magnetization 

 Broyden mixing:
  rms(total) = 0.18253E-02    rms(broyden)= 0.18251E-02
  rms(prec ) = 0.25725E-02
  weight for this iteration     100.00

 eigenvalues of (default mixing * dielectric matrix)
  average eigenvalue GAMMA=   1.1772
  2.1890  0.2358  1.3857  0.8982

 Free energy of the ion-electron system (eV)
  ---------------------------------------------------
  alpha Z        PSCENC =        96.04795369
  Ewald energy   TEWEN  =     15726.60676504
  -Hartree energ DENC   =    -21798.74308259
  -exchange      EXHF   =         0.00000000
  -V(xc)+E(xc)   XCENC  =       551.67165036
  PAW double counting   =     16487.81724242   -16690.52201351
  entropy T*S    EENTRO =        -0.01890522
  eigenvalues    EBANDS =     -1749.59431799
  atomic energy  EATOM  =      7046.17475994
  Solvation  Ediel_sol  =         0.00000000
  ---------------------------------------------------
  free energy    TOTEN  =      -330.55994786 eV

  energy without entropy =     -330.54104264  energy(sigma->0) =     -330.55049525


--------------------------------------------------------------------------------------------------------


--------------------------------------- Iteration      5(   6)  ---------------------------------------


    POTLOK:  cpu time    0.0373: real time    0.0410
    SETDIJ:  cpu time    0.0023: real time    0.0023
    EDDIAG:  cpu time    0.1997: real time    0.2005
  RMM-DIIS:  cpu time    0.3726: real time    0.3745
    ORTHCH:  cpu time    0.0481: real time    0.0482
       DOS:  cpu time    0.0010: real time    0.0006
    CHARGE:  cpu time    0.0358: real time    0.0363
    MIXING:  cpu time    0.0011: real time    0.0011
    --------------------------------------------
      LOOP:  cpu time    0.6979: real time    0.7044

 eigenvalue-minimisations  :   780
 total energy-change (2. order) : 0.5082838E-05  (-0.1298518E-05)
 number of electron     155.9999975 magnetization 
 augmentation part       11.3836393 magnetization 

 Broyden mixing:
  rms(total) = 0.46812E-03    rms(broyden)= 0.46781E-03
  rms(prec ) = 0.61696E-03
  weight for this iteration     100.00

 eigenvalues of (default mixing * dielectric matrix)
  average eigenvalue GAMMA=   1.2422
  2.3310  0.2358  1.5066  1.0212  1.1165

 Free energy of the ion-electron system (eV)
  ---------------------------------------------------
  alpha Z        PSCENC =        96.04795369
  Ewald energy   TEWEN  =     15726.60676504
  -Hartree energ DENC   =    -21798.67230479
  -exchange      EXHF   =         0.00000000
  -V(xc)+E(xc)   XCENC  =       551.67179525
  PAW double counting   =     16487.15742805   -16689.86439747
  entropy T*S    EENTRO =        -0.01862231
  eigenvalues    EBANDS =     -1749.66332017
  atomic energy  EATOM  =      7046.17475994
  Solvation  Ediel_sol  =         0.00000000
  ---------------------------------------------------
  free energy    TOTEN  =      -330.55994278 eV

  energy without entropy =     -330.54132046  energy(sigma->0) =     -330.55063162


--------------------------------------------------------------------------------------------------------


--------------------------------------- Iteration      5(   7)  ---------------------------------------


    POTLOK:  cpu time    0.0372: real time    0.0411
    SETDIJ:  cpu time    0.0023: real time    0.0023
    EDDIAG:  cpu time    0.1999: real time    0.2006
  RMM-DIIS:  cpu time    0.2615: real time    0.2673
    ORTHCH:  cpu time    0.0474: real time    0.0476
       DOS:  cpu time    0.0005: real time    0.0005
    --------------------------------------------
      LOOP:  cpu time    0.5488: real time    0.5593

 eigenvalue-minimisations  :   500
 total energy-change (2. order) : 0.6708433E-07  (-0.1889724E-06)
 number of electron     155.9999975 magnetization 
 augmentation part       11.3836393 magnetization 

 Free energy of the ion-electron system (eV)
  ---------------------------------------------------
  alpha Z        PSCENC =        96.04795369
  Ewald energy   TEWEN  =     15726.60676504
  -Hartree energ DENC   =    -21798.60121492
  -exchange      EXHF   =         0.00000000
  -V(xc)+E(xc)   XCENC  =       551.67091141
  PAW double counting   =     16487.02269114   -16689.72579221
  entropy T*S    EENTRO =        -0.01863582
  eigenvalues    EBANDS =     -1749.73738098
  atomic energy  EATOM  =      7046.17475994
  Solvation  Ediel_sol  =         0.00000000
  ---------------------------------------------------
  free energy    TOTEN  =      -330.55994271 eV

  energy without entropy =     -330.54130689  energy(sigma->0) =     -330.55062480


--------------------------------------------------------------------------------------------------------


 average (electrostatic) potential at core
  the test charge radii are     0.6991  0.9521
  (the norm of the test charge is              1.0000)
       1 -57.7899       2 -57.7902       3 -57.7909       4 -57.7944       5 -57.8927
       6 -57.8180       7 -57.8723       8 -57.9141       9 -57.8644      10 -57.9086
      11 -57.8823      12 -57.8193      13 -57.8162      14 -57.8048      15 -57.8200
      16 -57.8033      17 -58.0825      18 -57.8522      19 -57.8818      20 -58.0839
      21 -57.8664      22 -58.0761      23 -58.0731      24 -57.8476      25 -57.7905
      26 -57.8039      27 -57.7912      28 -57.8029      29 -57.8961      30 -57.8518
      31 -57.8723      32 -58.0863      33 -57.8652      34 -58.0801      35 -57.8859
      36 -57.8478      37 -40.3114
 
 
 
 E-fermi :  -2.4446     XC(G=0):  -3.1467     alpha+bet : -2.6298


 k-point     1 :       0.0000    0.0000    0.0000
  band No.  band energies     occupation 
      1     -21.9415      2.00000
      2     -21.2997      2.00000
      3     -21.2729      2.00000
      4     -20.0271      2.00000
      5     -19.9733      2.00000
      6     -19.4069      2.00000
      7     -19.3866      2.00000
      8     -19.3843      2.00000
      9     -19.3741      2.00000
     10     -19.2887      2.00000
     11     -19.2867      2.00000
     12     -17.5546      2.00000
     13     -17.5324      2.00000
     14     -17.4985      2.00000
     15     -17.4583      2.00000
     16     -16.7189      2.00000
     17     -15.6592      2.00000
     18     -15.0583      2.00000
     19     -15.0505      2.00000
     20     -15.0045      2.00000
     21     -14.9833      2.00000
     22     -13.8584      2.00000
     23     -13.8556      2.00000
     24     -13.8174      2.00000
     25     -13.7646      2.00000
     26     -13.0107      2.00000
     27     -12.9435      2.00000
     28     -12.1528      2.00000
     29     -12.1378      2.00000
     30     -12.1004      2.00000
     31     -12.0028      2.00000
     32     -11.9964      2.00000
     33     -11.9540      2.00000
     34     -10.5378      2.00000
     35     -10.4734      2.00000
     36     -10.4724      2.00000
     37     -10.4572      2.00000
     38     -10.2109      2.00000
     39     -10.1728      2.00000
     40     -10.1354      2.00000
     41      -9.3797      2.00000
     42      -9.2926      2.00000
     43      -8.8742      2.00000
     44      -8.8340      2.00000
     45      -8.8311      2.00000
     46      -8.3409      2.00000
     47      -8.3222      2.00000
     48      -8.2180      2.00000
     49      -8.2071      2.00000
     50      -8.1983      2.00000
     51      -8.1278      2.00000
     52      -8.0408      2.00000
     53      -7.9731      2.00000
     54      -7.9082      2.00000
     55      -7.8714      2.00000
     56      -7.7978      2.00000
     57      -7.7360      2.00000
     58      -7.6658      2.00000
     59      -7.6515      2.00000
     60      -7.5877      2.00000
     61      -7.1845      2.00000
     62      -7.0580      2.00000
     63      -7.0522      2.00000
     64      -7.0460      2.00000
     65      -6.9248      2.00000
     66      -6.9177      2.00000
     67      -6.6489      2.00000
     68      -6.4905      2.00000
     69      -5.4602      2.00000
     70      -5.4480      2.00000
     71      -5.1433      2.00000
     72      -5.1249      2.00000
     73      -5.0997      2.00000
     74      -5.0337      2.00000
     75      -4.8001      2.00000
     76      -2.5043      1.90872
     77      -2.4933      1.83212
     78      -2.4925      1.82425
     79      -2.4250      0.57925
     80      -2.4163      0.42307
     81      -0.7884      0.00000
     82       0.0125      0.00000
     83       0.0372      0.00000
     84       0.0446      0.00000
     85       0.0845      0.00000
     86       1.1604      0.00000
     87       1.3817      0.00000
     88       1.7662      0.00000
     89       2.0826      0.00000
     90       2.1788      0.00000
     91       2.3234      0.00000
     92       2.3381      0.00000
     93       2.4005      0.00000
     94       2.4352      0.00000
     95       2.4588      0.00000
     96       2.4748      0.00000
     97       2.5137      0.00000
     98       2.5230      0.00000

 k-point     2 :       0.5000    0.0000    0.0000
  band No.  band energies     occupation 
      1     -21.8051      2.00000
      2     -21.7472      2.00000
      3     -20.5243      2.00000
      4     -20.4326      2.00000
      5     -19.9262      2.00000
      6     -19.8321      2.00000
      7     -19.7950      2.00000
      8     -19.7796      2.00000
      9     -18.6467      2.00000
     10     -18.5882      2.00000
     11     -18.5365      2.00000
     12     -18.5188      2.00000
     13     -17.9931      2.00000
     14     -17.9366      2.00000
     15     -16.3162      2.00000
     16     -16.2469      2.00000
     17     -16.2132      2.00000
     18     -16.1868      2.00000
     19     -14.4272      2.00000
     20     -14.4144      2.00000
     21     -14.3397      2.00000
     22     -14.3275      2.00000
     23     -14.1712      2.00000
     24     -14.1462      2.00000
     25     -13.1291      2.00000
     26     -13.0692      2.00000
     27     -13.0077      2.00000
     28     -13.0029      2.00000
     29     -12.1180      2.00000
     30     -12.0987      2.00000
     31     -12.0653      2.00000
     32     -12.0631      2.00000
     33     -10.9880      2.00000
     34     -10.9536      2.00000
     35     -10.9075      2.00000
     36     -10.9000      2.00000
     37     -10.0495      2.00000
     38      -9.9042      2.00000
     39      -9.8261      2.00000
     40      -9.7999      2.00000
     41      -9.1186      2.00000
     42      -9.0306      2.00000
     43      -8.9972      2.00000
     44      -8.9409      2.00000
     45      -8.6846      2.00000
     46      -8.6599      2.00000
     47      -8.5105      2.00000
     48      -8.4285      2.00000
     49      -8.4224      2.00000
     50      -8.3619      2.00000
     51      -8.3554      2.00000
     52      -8.2657      2.00000
     53      -8.0865      2.00000
     54      -7.9530      2.00000
     55      -7.8029      2.00000
     56      -7.7966      2.00000
     57      -7.7661      2.00000
     58      -7.6088      2.00000
     59      -7.5494      2.00000
     60      -7.4790      2.00000
     61      -7.4502      2.00000
     62      -7.4242      2.00000
     63      -7.3536      2.00000
     64      -6.3216      2.00000
     65      -6.2027      2.00000
     66      -6.1678      2.00000
     67      -6.1608      2.00000
     68      -6.1544      2.00000
     69      -6.0515      2.00000
     70      -5.7975      2.00000
     71      -5.7594      2.00000
     72      -5.6820      2.00000
     73      -5.6066      2.00000
     74      -3.8894      2.00000
     75      -3.8460      2.00000
     76      -3.7496      2.00000
     77      -3.7432      2.00000
     78      -2.4888      1.78853
     79      -1.2211      0.00000
     80      -1.2106      0.00000
     81      -1.1256      0.00000
     82      -1.1119      0.00000
     83       0.2132      0.00000
     84       0.3723      0.00000
     85       1.0645      0.00000
     86       1.1261      0.00000
     87       1.1989      0.00000
     88       1.2752      0.00000
     89       1.3517      0.00000
     90       1.5117      0.00000
     91       1.8675      0.00000
     92       2.0856      0.00000
     93       2.1026      0.00000
     94       2.3278      0.00000
     95       2.6787      0.00000
     96       2.7449      0.00000
     97       3.2173      0.00000
     98       3.3249      0.00000

 k-point     3 :       0.0000    0.3333    0.0000
  band No.  band energies     occupation 
      1     -21.7235      2.00000
      2     -21.0855      2.00000
      3     -21.0831      2.00000
      4     -21.0410      2.00000
      5     -20.4348      2.00000
      6     -20.4078      2.00000
      7     -19.1785      2.00000
      8     -19.1249      2.00000
      9     -18.5874      2.00000
     10     -18.4980      2.00000
     11     -18.4843      2.00000
     12     -17.9272      2.00000
     13     -17.8844      2.00000
     14     -16.7299      2.00000
     15     -16.5412      2.00000
     16     -16.5264      2.00000
     17     -16.4977      2.00000
     18     -15.9710      2.00000
     19     -15.4831      2.00000
     20     -15.4676      2.00000
     21     -15.4554      2.00000
     22     -14.9831      2.00000
     23     -14.1522      2.00000
     24     -14.0738      2.00000
     25     -13.7395      2.00000
     26     -12.1986      2.00000
     27     -12.1398      2.00000
     28     -12.0846      2.00000
     29     -12.0784      2.00000
     30     -11.9549      2.00000
     31     -11.9303      2.00000
     32     -11.6628      2.00000
     33     -10.6323      2.00000
     34     -10.6255      2.00000
     35     -10.4634      2.00000
     36      -9.9538      2.00000
     37      -9.8824      2.00000
     38      -9.8053      2.00000
     39      -9.7526      2.00000
     40      -9.7255      2.00000
     41      -9.7167      2.00000
     42      -9.2071      2.00000
     43      -9.1417      2.00000
     44      -9.0534      2.00000
     45      -9.0482      2.00000
     46      -8.9914      2.00000
     47      -8.9300      2.00000
     48      -8.9024      2.00000
     49      -8.3898      2.00000
     50      -8.3272      2.00000
     51      -8.2135      2.00000
     52      -8.1950      2.00000
     53      -7.9973      2.00000
     54      -7.8510      2.00000
     55      -7.8390      2.00000
     56      -7.8066      2.00000
     57      -7.7782      2.00000
     58      -7.7595      2.00000
     59      -7.7178      2.00000
     60      -7.6009      2.00000
     61      -7.2887      2.00000
     62      -7.0964      2.00000
     63      -7.0765      2.00000
     64      -6.8714      2.00000
     65      -6.7436      2.00000
     66      -6.2754      2.00000
     67      -6.2105      2.00000
     68      -6.0730      2.00000
     69      -6.0617      2.00000
     70      -5.9158      2.00000
     71      -5.5899      2.00000
     72      -5.5570      2.00000
     73      -4.5689      2.00000
     74      -4.5628      2.00000
     75      -4.4849      2.00000
     76      -4.2143      2.00000
     77      -3.7505      2.00000
     78      -2.5203      1.96780
     79      -1.2997      0.00000
     80      -0.9201      0.00000
     81      -0.8737      0.00000
     82      -0.8475      0.00000
     83      -0.6502      0.00000
     84       0.2589      0.00000
     85       0.2972      0.00000
     86       1.2417      0.00000
     87       1.4179      0.00000
     88       1.4249      0.00000
     89       1.5493      0.00000
     90       1.5912      0.00000
     91       1.6780      0.00000
     92       2.0477      0.00000
     93       2.1791      0.00000
     94       2.3044      0.00000
     95       2.4488      0.00000
     96       2.5670      0.00000
     97       2.5985      0.00000
     98       2.7821      0.00000

 k-point     4 :       0.5000    0.3333    0.0000
  band No.  band energies     occupation 
      1     -21.5878      2.00000
      2     -21.5295      2.00000
      3     -20.9329      2.00000
      4     -20.8801      2.00000
      5     -20.3102      2.00000
      6     -20.2151      2.00000
      7     -19.6739      2.00000
      8     -19.5718      2.00000
      9     -18.3854      2.00000
     10     -18.3431      2.00000
     11     -17.8003      2.00000
     12     -17.7388      2.00000
     13     -17.2535      2.00000
     14     -17.2222      2.00000
     15     -17.1289      2.00000
     16     -17.1172      2.00000
     17     -16.6248      2.00000
     18     -16.5922      2.00000
     19     -15.1191      2.00000
     20     -15.0377      2.00000
     21     -14.6361      2.00000
     22     -14.5718      2.00000
     23     -14.0221      2.00000
     24     -14.0086      2.00000
     25     -13.6623      2.00000
     26     -13.6374      2.00000
     27     -12.9701      2.00000
     28     -12.9086      2.00000
     29     -11.4480      2.00000
     30     -11.4171      2.00000
     31     -11.1398      2.00000
     32     -11.1090      2.00000
     33     -10.9722      2.00000
     34     -10.8951      2.00000
     35      -9.9950      2.00000
     36      -9.8972      2.00000
     37      -9.8065      2.00000
     38      -9.7821      2.00000
     39      -9.7770      2.00000
     40      -9.5747      2.00000
     41      -9.5546      2.00000
     42      -9.5522      2.00000
     43      -9.1217      2.00000
     44      -9.0543      2.00000
     45      -9.0213      2.00000
     46      -8.8919      2.00000
     47      -8.8496      2.00000
     48      -8.7927      2.00000
     49      -8.7751      2.00000
     50      -8.7493      2.00000
     51      -8.2892      2.00000
     52      -8.2374      2.00000
     53      -8.2331      2.00000
     54      -8.1711      2.00000
     55      -7.8596      2.00000
     56      -7.8171      2.00000
     57      -7.7809      2.00000
     58      -7.7301      2.00000
     59      -7.7215      2.00000
     60      -7.3713      2.00000
     61      -7.2213      2.00000
     62      -7.1269      2.00000
     63      -7.0550      2.00000
     64      -6.8749      2.00000
     65      -6.8358      2.00000
     66      -6.2111      2.00000
     67      -6.1727      2.00000
     68      -6.0162      2.00000
     69      -5.9202      2.00000
     70      -5.4444      2.00000
     71      -5.3640      2.00000
     72      -5.0825      2.00000
     73      -4.9929      2.00000
     74      -4.7310      2.00000
     75      -4.6743      2.00000
     76      -4.3095      2.00000
     77      -4.2285      2.00000
     78      -2.4960      1.85423
     79      -0.9050      0.00000
     80      -0.7581      0.00000
     81      -0.4934      0.00000
     82      -0.4405      0.00000
     83      -0.3017      0.00000
     84      -0.1992      0.00000
     85       0.1333      0.00000
     86       0.2760      0.00000
     87       1.0101      0.00000
     88       1.1734      0.00000
     89       1.3300      0.00000
     90       1.3445      0.00000
     91       1.9403      0.00000
     92       1.9823      0.00000
     93       2.4095      0.00000
     94       2.4872      0.00000
     95       2.6335      0.00000
     96       2.8276      0.00000
     97       3.0236      0.00000
     98       3.0538      0.00000


--------------------------------------------------------------------------------------------------------


 soft charge-density along one line, spin component           1
         0         1         2         3         4         5         6         7         8         9
 total charge-density along one line
 
 pseudopotential strength for first ion, spin component:           1
 10.195  13.557   0.000  -0.000   0.000  -0.001   0.000  -0.000
 13.557  18.027   0.000  -0.000   0.000  -0.001   0.000  -0.000
  0.000   0.000  -4.326   0.000  -0.000   8.462  -0.000   0.000
 -0.000  -0.000   0.000  -4.319  -0.000  -0.000   8.453  -0.000
  0.000   0.000  -0.000  -0.000  -4.326   0.000  -0.000   8.462
 -0.001  -0.001   8.462  -0.000   0.000 -18.687   0.000  -0.000
  0.000   0.000  -0.000   8.453  -0.000   0.000 -18.679   0.000
 -0.000  -0.000   0.000  -0.000   8.462  -0.000   0.000 -18.688
 total augmentation occupancy for first ion, spin component:           1
  8.070  -3.573   0.018  -0.000   0.006   0.003  -0.000   0.001
 -3.573   1.640  -0.009   0.000  -0.002  -0.001   0.000  -0.001
  0.018  -0.009   1.811   0.000   0.007   0.165   0.000   0.001
 -0.000   0.000   0.000   1.188   0.001   0.000   0.070   0.000
  0.006  -0.002   0.007   0.001   1.808   0.001   0.000   0.165
  0.003  -0.001   0.165   0.000   0.001   0.017   0.000   0.000
 -0.000   0.000   0.000   0.070   0.000   0.000   0.005   0.000
  0.001  -0.001   0.001   0.000   0.165   0.000   0.000   0.017


------------------------ aborting loop because EDIFF is reached ----------------------------------------


    CHARGE:  cpu time    0.0331: real time    0.0332
    FORLOC:  cpu time    0.0053: real time    0.0053
    FORNL :  cpu time    0.1289: real time    0.1292
    STRESS:  cpu time    0.3820: real time    0.3836
    FORCOR:  cpu time    0.0386: real time    0.0387
    FORHAR:  cpu time    0.0134: real time    0.0135
    MIXING:  cpu time    0.0010: real time    0.0010
    OFIELD:  cpu time    0.0000: real time    0.0000

  FORCE on cell =-STRESS in cart. coord.  units (eV):
  Direction    XX          YY          ZZ          XY          YZ          ZX
  --------------------------------------------------------------------------------------
  Alpha Z    96.04795    96.04795    96.04795
  Ewald   20725.51992 20882.83015-25881.75182     0.11771   -11.40228    45.98747
  Hartree 20736.69386 20889.83670-19828.18416     0.05080    -9.92551    39.97815
  E(xc)    -606.44385  -606.44525  -625.80217     0.00043    -0.00421     0.01692
  Local  -43045.88647-43356.70683 43822.02323    -0.16174    21.23429   -85.58244
  n-local  -159.51815  -159.84405  -148.80508     0.00888     0.00512    -0.03071
  augment    26.04923    26.04810    26.98145     0.00022    -0.00013    -0.00048
  Kinetic  2228.20463  2229.23372  2544.04021    -0.02161     0.08426    -0.34301
  Fock        0.00000     0.00000     0.00000     0.00000     0.00000     0.00000
  -------------------------------------------------------------------------------------
  Total       0.66711     1.00050     4.54963    -0.00531    -0.00846     0.02589
  in kB       0.75535     1.13283     5.15138    -0.00601    -0.00958     0.02932
  external pressure =        2.35 kB  Pullay stress =        0.00 kB


 VOLUME and BASIS-vectors are now :
 -----------------------------------------------------------------------------
  energy-cutoff  :      500.00
  volume of cell :     1415.02
      direct lattice vectors                 reciprocal lattice vectors
    12.835990950  0.000042648  0.012899671     0.077906024 -0.000000279 -0.000079408
     0.000024594  7.403320058 -0.001877980    -0.000000484  0.135074542  0.000034721
     0.015177562 -0.003827579 14.890455532    -0.000067490  0.000017036  0.067157186

  length of vectors
    12.835997432  7.403320296 14.890463759     0.077906065  0.135074546  0.067157222


 FORCES acting on ions
    electron-ion (+dipol)            ewald-force                    non-local-force                 convergence-correction
 -----------------------------------------------------------------------------------------------
   0.805E+01 0.275E+01 0.807E+01   -.815E+01 -.299E+01 -.804E+01   -.280E-01 -.863E-01 -.243E-01   -.421E-03 -.148E-04 -.243E-03
   -.137E+02 -.597E-01 0.888E+01   0.142E+02 0.645E-01 -.885E+01   0.252E+00 0.133E-02 -.235E-01   0.490E-03 0.291E-05 -.288E-03
   -.683E+01 0.287E+01 0.800E+01   0.694E+01 -.320E+01 -.798E+01   0.314E-02 -.158E+00 -.239E-01   0.366E-03 -.473E-04 -.230E-03
   0.147E+02 -.344E-01 0.909E+01   -.153E+02 0.349E-01 -.906E+01   -.314E+00 -.627E-02 -.146E-01   -.487E-03 0.322E-05 -.314E-03
   0.225E+02 0.125E+02 0.317E+02   -.225E+02 -.118E+02 -.316E+02   0.535E+00 0.133E+01 -.415E+00   -.108E-02 -.648E-03 -.113E-02
   0.192E+02 -.246E+00 0.129E+02   -.191E+02 0.274E+00 -.129E+02   -.877E-01 0.125E-01 0.434E-01   -.783E-03 0.158E-04 -.564E-03
   0.239E+02 0.596E+01 0.178E+02   -.237E+02 -.651E+01 -.178E+02   0.290E+00 -.374E+00 0.177E-01   -.228E-03 -.326E-03 -.757E-03
   0.557E+01 0.104E+00 0.249E+02   -.614E+01 -.128E+00 -.249E+02   -.750E+00 -.106E-01 0.867E-02   -.126E-02 -.136E-04 -.110E-02
   -.244E+02 0.545E+01 0.174E+02   0.243E+02 -.583E+01 -.174E+02   -.295E+00 -.280E+00 0.132E-01   0.291E-03 -.238E-03 -.692E-03
   -.853E+01 0.546E-01 0.255E+02   0.935E+01 -.704E-01 -.255E+02   0.686E+00 -.327E-02 0.281E-01   0.124E-02 -.136E-04 -.105E-02
   -.232E+02 0.130E+02 0.306E+02   0.231E+02 -.126E+02 -.305E+02   -.588E+00 0.111E+01 -.343E+00   0.101E-02 -.537E-03 -.107E-02
   -.190E+02 -.241E+00 0.129E+02   0.190E+02 0.266E+00 -.128E+02   0.966E-01 0.732E-02 0.348E-01   0.824E-03 0.104E-04 -.517E-03
   0.669E+01 -.332E-01 0.875E+01   -.633E+01 0.361E-01 -.876E+01   0.139E+00 0.122E-02 0.774E-02   -.495E-03 -.301E-06 -.266E-03
   -.138E+02 -.502E+00 0.948E+01   0.139E+02 0.733E+00 -.946E+01   0.107E+00 0.761E-01 0.127E-01   0.655E-03 0.604E-04 -.302E-03
   -.516E+01 -.222E-01 0.853E+01   0.478E+01 0.224E-01 -.853E+01   -.118E+00 -.125E-03 -.742E-02   0.481E-03 0.575E-06 -.246E-03
   0.155E+02 -.227E+00 0.951E+01   -.158E+02 0.382E+00 -.948E+01   -.120E+00 -.297E-01 0.201E-01   -.717E-03 0.913E-04 -.335E-03
   0.593E+02 0.381E+00 0.117E+03   -.607E+02 -.404E+00 -.118E+03   0.441E+00 -.123E-01 0.891E+00   0.373E-04 -.113E-04 -.154E-02
   0.251E+02 0.524E+01 0.154E+02   -.254E+02 -.486E+01 -.155E+02   -.895E-01 0.472E+00 -.207E-01   -.691E-03 0.580E-03 -.637E-03
   0.325E+02 0.106E-01 0.296E+02   -.317E+02 0.101E-01 -.295E+02   0.154E+01 0.205E-01 -.521E+00   -.162E-02 -.173E-05 -.924E-03
   0.272E+02 0.416E+02 0.110E+03   -.277E+02 -.425E+02 -.111E+03   0.433E+00 0.570E+00 0.674E+00   -.103E-03 0.399E-03 -.157E-02
   -.345E+02 -.215E-01 0.274E+02   0.342E+02 0.437E-01 -.272E+02   -.114E+01 0.261E-01 -.376E+00   0.136E-02 -.240E-05 -.829E-03
   -.301E+02 0.401E+02 0.102E+03   0.305E+02 -.408E+02 -.103E+03   -.284E+00 0.519E+00 0.570E+00   0.236E-03 0.346E-03 -.151E-02
   -.580E+02 0.258E+00 0.102E+03   0.589E+02 -.265E+00 -.103E+03   -.586E+00 -.693E-02 0.609E+00   0.202E-03 -.138E-04 -.143E-02
   -.249E+02 0.458E+01 0.155E+02   0.251E+02 -.426E+01 -.155E+02   0.422E-01 0.287E+00 0.103E-02   0.684E-03 0.458E-03 -.562E-03
   0.809E+01 -.273E+01 0.806E+01   -.819E+01 0.298E+01 -.804E+01   -.294E-01 0.887E-01 -.244E-01   -.419E-03 0.140E-04 -.243E-03
   -.138E+02 0.554E+00 0.954E+01   0.140E+02 -.783E+00 -.951E+01   0.110E+00 -.715E-01 0.159E-01   0.649E-03 -.634E-04 -.303E-03
   -.689E+01 -.282E+01 0.800E+01   0.700E+01 0.314E+01 -.797E+01   0.527E-02 0.158E+00 -.242E-01   0.365E-03 0.468E-04 -.230E-03
   0.156E+02 0.288E+00 0.956E+01   -.158E+02 -.447E+00 -.953E+01   -.124E+00 0.305E-01 0.223E-01   -.711E-03 -.939E-04 -.336E-03
   0.221E+02 -.124E+02 0.323E+02   -.220E+02 0.116E+02 -.321E+02   0.599E+00 -.137E+01 -.445E+00   -.110E-02 0.710E-03 -.114E-02
   0.251E+02 -.504E+01 0.154E+02   -.254E+02 0.463E+01 -.155E+02   -.104E+00 -.466E+00 -.189E-01   -.710E-03 -.601E-03 -.637E-03
   0.241E+02 -.578E+01 0.176E+02   -.239E+02 0.631E+01 -.177E+02   0.311E+00 0.376E+00 0.108E-01   -.197E-03 0.345E-03 -.762E-03
   0.277E+02 -.419E+02 0.113E+03   -.282E+02 0.429E+02 -.114E+03   0.420E+00 -.538E+00 0.746E+00   -.808E-04 -.444E-03 -.158E-02
   -.245E+02 -.534E+01 0.174E+02   0.244E+02 0.571E+01 -.174E+02   -.323E+00 0.272E+00 0.111E-01   0.271E-03 0.251E-03 -.698E-03
   -.306E+02 -.403E+02 0.105E+03   0.311E+02 0.411E+02 -.106E+03   -.256E+00 -.508E+00 0.617E+00   0.219E-03 -.376E-03 -.153E-02
   -.230E+02 -.129E+02 0.310E+02   0.228E+02 0.124E+02 -.309E+02   -.643E+00 -.114E+01 -.378E+00   0.102E-02 0.586E-03 -.108E-02
   -.249E+02 -.431E+01 0.155E+02   0.251E+02 0.395E+01 -.155E+02   0.577E-01 -.297E+00 -.398E-02   0.699E-03 -.470E-03 -.563E-03
   0.288E+01 -.806E+00 -.114E+04   -.285E+01 0.804E+00 0.115E+04   -.167E-01 -.847E-02 -.119E+02   0.952E-05 0.222E-04 -.119E-01
 -----------------------------------------------------------------------------------------------
   0.551E-01 -.786E-02 0.102E+02   -.135E-12 0.179E-12 0.455E-12   0.172E+00 -.356E-02 -.102E+02   -.179E-05 0.248E-04 -.391E-01
 
 
 POSITION                                       TOTAL-FORCE (eV/Angst)
 -----------------------------------------------------------------------------------
      2.14351      1.23483      3.72449        -0.135367     -0.335100      0.000864
     -0.00200     -0.00095      3.72255         0.756911      0.006384      0.007584
      0.71629      1.23599      3.72296         0.103720     -0.490248     -0.001118
      2.86192     -0.00088      3.72544        -0.836119     -0.005481      0.015596
      6.40399      1.19442      3.72069         0.524971      2.005867     -0.282251
      4.27642     -0.00111      3.72816         0.048341      0.040482      0.083731
      4.98280      1.23337      3.72877         0.500573     -0.922623     -0.015188
      7.14589      0.00011      3.73271        -1.328676     -0.034003      0.012429
     10.71166      1.23266      3.73474        -0.371829     -0.659471      0.002361
      8.54965     -0.00019      3.73326         1.499429     -0.018767     -0.001171
      9.29242      1.20087      3.72588        -0.716784      1.579181     -0.220358
     11.41813     -0.00099      3.73488         0.006125      0.033528      0.069675
      2.14021      3.70064      3.72356         0.491989      0.004398     -0.003235
      0.00415      2.46262      3.72253         0.255975      0.307053      0.036375
      0.72055      3.70068      3.72230        -0.500079      0.000385     -0.010826
      2.85609      2.46296      3.72578        -0.355090      0.126179      0.049847
      6.41306      3.70109      3.62553        -0.992674     -0.035868      0.027439
      4.27404      2.45290      3.72817        -0.395009      0.851944     -0.028205
      4.94175      3.70023      3.71417         2.267989      0.041490     -0.405215
      7.12503      2.45630      3.64407         0.002889     -0.333981     -0.124472
     10.73817      3.70028      3.72532        -1.427430      0.048717     -0.258963
      8.56717      2.45647      3.65945         0.156644     -0.232243     -0.195209
      9.28667      3.70105      3.65818         0.288400     -0.013827     -0.178055
     11.42036      2.45708      3.73498         0.274469      0.607464     -0.004719
      2.14357      6.16665      3.72325        -0.137928      0.339841      0.000363
      0.00404      4.93877      3.72182         0.248806     -0.299333      0.037979
      0.71623      6.16558      3.72172         0.106908      0.482846     -0.001732
      2.85621      4.93852      3.72507        -0.346444     -0.128734      0.050895
      6.40169      6.20964      3.71784         0.667804     -2.086155     -0.312650
      4.27428      4.94865      3.72758        -0.412444     -0.880808     -0.029387
      4.98199      6.16868      3.72761         0.509386      0.901596     -0.018315
      7.12549      4.94463      3.63615        -0.067722      0.462827     -0.074144
     10.71265      6.16938      3.73343        -0.394344      0.641270      0.002048
      8.56659      4.94527      3.65315         0.239153      0.304958     -0.160444
      9.29445      6.20280      3.72353        -0.827785     -1.638226     -0.255975
     11.42012      4.94481      3.73447         0.296315     -0.661685     -0.011880
      7.79449      3.71335      5.76691        -0.001071     -0.009859      2.196325
 -----------------------------------------------------------------------------------
    total drift:                                0.227073     -0.011393      0.003239


--------------------------------------------------------------------------------------------------------


  FREE ENERGIE OF THE ION-ELECTRON SYSTEM (eV)
  ---------------------------------------------------
  free  energy   TOTEN  =      -330.55994271 eV

  energy  without entropy=     -330.54130689  energy(sigma->0) =     -330.55062480
 
 d Force = 0.2488105E-02[ 0.547E-03, 0.443E-02]  d Energy = 0.1693061E-02 0.795E-03
 d Force = 0.1661592E+02[ 0.166E+02, 0.166E+02]  d Ewald  = 0.2696937E+02-0.104E+02


--------------------------------------------------------------------------------------------------------


    POTLOK:  cpu time    0.0414: real time    0.0414


--------------------------------------------------------------------------------------------------------


--------------------------------------------------------------------------------------------------------


    WAVPRE:  cpu time    0.0121: real time    0.0143
    FEWALD:  cpu time    0.0006: real time    0.0006
    GENKIN:  cpu time    0.0049: real time    0.0049

 real space projection operators:
  total allocation   :       1792.80 KBytes
  max/ min on nodes  :        459.98        437.25

    ORTHCH:  cpu time    0.0883: real time    0.0888
     LOOP+:  cpu time    5.8678: real time    5.9130


--------------------------------------- Iteration      6(   1)  ---------------------------------------


    POTLOK:  cpu time    0.0371: real time    0.0401
    SETDIJ:  cpu time    0.0023: real time    0.0023
     EDDAV:  cpu time    0.8370: real time    0.8390
       DOS:  cpu time    0.0010: real time    0.0010
    CHARGE:  cpu time    0.0326: real time    0.0326
    MIXING:  cpu time    0.0007: real time    0.0007
    --------------------------------------------
      LOOP:  cpu time    0.9108: real time    0.9158

 eigenvalue-minimisations  :   784
 total energy-change (2. order) : 0.9750821E-01  (-0.4888019E+02)
 number of electron     156.0000037 magnetization 
 augmentation part       11.3905606 magnetization 

 Broyden mixing:
  rms(total) = 0.18957E+00    rms(broyden)= 0.18941E+00
  rms(prec ) = 0.20563E+00
  weight for this iteration     100.00

 Free energy of the ion-electron system (eV)
  ---------------------------------------------------
  alpha Z        PSCENC =        96.04795369
  Ewald energy   TEWEN  =     15361.92850283
  -Hartree energ DENC   =    -21448.47551165
  -exchange      EXHF   =         0.00000000
  -V(xc)+E(xc)   XCENC  =       551.30045874
  PAW double counting   =     16487.05186109   -16689.75595256
  entropy T*S    EENTRO =        -0.00003372
  eigenvalues    EBANDS =     -1734.73447293
  atomic energy  EATOM  =      7046.17475994
  Solvation  Ediel_sol  =         0.00000000
  ---------------------------------------------------
  free energy    TOTEN  =      -330.46243457 eV

  energy without entropy =     -330.46240085  energy(sigma->0) =     -330.46241771


--------------------------------------------------------------------------------------------------------


--------------------------------------- Iteration      6(   2)  ---------------------------------------


    POTLOK:  cpu time    0.0371: real time    0.0400
    SETDIJ:  cpu time    0.0022: real time    0.0022
    EDDIAG:  cpu time    0.1999: real time    0.2003
  RMM-DIIS:  cpu time    0.3710: real time    0.3725
    ORTHCH:  cpu time    0.0640: real time    0.0640
       DOS:  cpu time    0.0017: real time    0.0017
    CHARGE:  cpu time    0.0326: real time    0.0327
    MIXING:  cpu time    0.0009: real time    0.0009
    --------------------------------------------
      LOOP:  cpu time    0.7094: real time    0.7143

 eigenvalue-minimisations  :   784
 total energy-change (2. order) :-0.7104390E+00  (-0.7859872E+00)
 number of electron     156.0000035 magnetization 
 augmentation part       11.3359624 magnetization 

 Broyden mixing:
  rms(total) = 0.15232E+00    rms(broyden)= 0.15230E+00
  rms(prec ) = 0.16101E+00
  weight for this iteration     100.00

 eigenvalues of (default mixing * dielectric matrix)
  average eigenvalue GAMMA=   0.5915
  0.5915

 Free energy of the ion-electron system (eV)
  ---------------------------------------------------
  alpha Z        PSCENC =        96.04795369
  Ewald energy   TEWEN  =     15361.92850283
  -Hartree energ DENC   =    -21446.21476843
  -exchange      EXHF   =         0.00000000
  -V(xc)+E(xc)   XCENC  =       551.18406490
  PAW double counting   =     16532.03831916   -16736.64217281
  entropy T*S    EENTRO =        -0.00005803
  eigenvalues    EBANDS =     -1735.68947483
  atomic energy  EATOM  =      7046.17475994
  Solvation  Ediel_sol  =         0.00000000
  ---------------------------------------------------
  free energy    TOTEN  =      -331.17287359 eV

  energy without entropy =     -331.17281556  energy(sigma->0) =     -331.17284457


--------------------------------------------------------------------------------------------------------


--------------------------------------- Iteration      6(   3)  ---------------------------------------


    POTLOK:  cpu time    0.0367: real time    0.0403
    SETDIJ:  cpu time    0.0023: real time    0.0023
    EDDIAG:  cpu time    0.1994: real time    0.1998
  RMM-DIIS:  cpu time    0.3887: real time    0.3897
    ORTHCH:  cpu time    0.0481: real time    0.0482
       DOS:  cpu time    0.0005: real time    0.0005
    CHARGE:  cpu time    0.0325: real time    0.0325
    MIXING:  cpu time    0.0009: real time    0.0009
    --------------------------------------------
      LOOP:  cpu time    0.7090: real time    0.7142

 eigenvalue-minimisations  :   825
 total energy-change (2. order) : 0.2117552E-02  (-0.2439997E-01)
 number of electron     156.0000035 magnetization 
 augmentation part       11.3459930 magnetization 

 Broyden mixing:
  rms(total) = 0.11909E+00    rms(broyden)= 0.11908E+00
  rms(prec ) = 0.12470E+00
  weight for this iteration     100.00

 eigenvalues of (default mixing * dielectric matrix)
  average eigenvalue GAMMA=   1.3420
  1.3420  1.3420

 Free energy of the ion-electron system (eV)
  ---------------------------------------------------
  alpha Z        PSCENC =        96.04795369
  Ewald energy   TEWEN  =     15361.92850283
  -Hartree energ DENC   =    -21444.17210872
  -exchange      EXHF   =         0.00000000
  -V(xc)+E(xc)   XCENC  =       551.10334177
  PAW double counting   =     16508.69260100   -16712.33984203
  entropy T*S    EENTRO =        -0.00006641
  eigenvalues    EBANDS =     -1738.60589810
  atomic energy  EATOM  =      7046.17475994
  Solvation  Ediel_sol  =         0.00000000
  ---------------------------------------------------
  free energy    TOTEN  =      -331.17075603 eV

  energy without entropy =     -331.17068962  energy(sigma->0) =     -331.17072283


--------------------------------------------------------------------------------------------------------


--------------------------------------- Iteration      6(   4)  ---------------------------------------


    POTLOK:  cpu time    0.1152: real time    0.1155
    SETDIJ:  cpu time    0.0023: real time    0.0023
    EDDIAG:  cpu time    0.2017: real time    0.2020
  RMM-DIIS:  cpu time    0.3739: real time    0.3764
    ORTHCH:  cpu time    0.0466: real time    0.0466
       DOS:  cpu time    0.0012: real time    0.0012
    CHARGE:  cpu time    0.0325: real time    0.0325
    MIXING:  cpu time    0.0010: real time    0.0010
    --------------------------------------------
      LOOP:  cpu time    0.7752: real time    0.7776

 eigenvalue-minimisations  :   793
 total energy-change (2. order) : 0.1053762E-01  (-0.1317232E-01)
 number of electron     156.0000035 magnetization 
 augmentation part       11.3749751 magnetization 

 Broyden mixing:
  rms(total) = 0.27614E-01    rms(broyden)= 0.27607E-01
  rms(prec ) = 0.30718E-01
  weight for this iteration     100.00

 eigenvalues of (default mixing * dielectric matrix)
  average eigenvalue GAMMA=   1.3947
  1.8957  1.1442  1.1442

 Free energy of the ion-electron system (eV)
  ---------------------------------------------------
  alpha Z        PSCENC =        96.04795369
  Ewald energy   TEWEN  =     15361.92850283
  -Hartree energ DENC   =    -21442.28835600
  -exchange      EXHF   =         0.00000000
  -V(xc)+E(xc)   XCENC  =       551.04225212
  PAW double counting   =     16427.27456732   -16629.35757742
  entropy T*S    EENTRO =        -0.00008979
  eigenvalues    EBANDS =     -1741.98223111
  atomic energy  EATOM  =      7046.17475994
  Solvation  Ediel_sol  =         0.00000000
  ---------------------------------------------------
  free energy    TOTEN  =      -331.16021842 eV

  energy without entropy =     -331.16012863  energy(sigma->0) =     -331.16017352


--------------------------------------------------------------------------------------------------------


--------------------------------------- Iteration      6(   5)  ---------------------------------------


    POTLOK:  cpu time    0.0366: real time    0.0402
    SETDIJ:  cpu time    0.0022: real time    0.0022
    EDDIAG:  cpu time    0.1997: real time    0.2000
  RMM-DIIS:  cpu time    0.4063: real time    0.4136
    ORTHCH:  cpu time    0.0474: real time    0.0474
       DOS:  cpu time    0.0004: real time    0.0004
    CHARGE:  cpu time    0.0324: real time    0.0324
    MIXING:  cpu time    0.0010: real time    0.0010
    --------------------------------------------
      LOOP:  cpu time    0.7252: real time    0.7374

 eigenvalue-minimisations  :   819
 total energy-change (2. order) : 0.1796166E-02  (-0.1763116E-02)
 number of electron     156.0000035 magnetization 
 augmentation part       11.3636685 magnetization 

 Broyden mixing:
  rms(total) = 0.15719E-01    rms(broyden)= 0.15718E-01
  rms(prec ) = 0.16288E-01
  weight for this iteration     100.00

 eigenvalues of (default mixing * dielectric matrix)
  average eigenvalue GAMMA=   1.3805
  2.3243  1.0528  1.0528  1.0920

 Free energy of the ion-electron system (eV)
  ---------------------------------------------------
  alpha Z        PSCENC =        96.04795369
  Ewald energy   TEWEN  =     15361.92850283
  -Hartree energ DENC   =    -21442.85420016
  -exchange      EXHF   =         0.00000000
  -V(xc)+E(xc)   XCENC  =       551.07306533
  PAW double counting   =     16422.32492054   -16625.01580405
  entropy T*S    EENTRO =        -0.00009498
  eigenvalues    EBANDS =     -1740.83752540
  atomic energy  EATOM  =      7046.17475994
  Solvation  Ediel_sol  =         0.00000000
  ---------------------------------------------------
  free energy    TOTEN  =      -331.15842225 eV

  energy without entropy =     -331.15832727  energy(sigma->0) =     -331.15837476


--------------------------------------------------------------------------------------------------------


--------------------------------------- Iteration      6(   6)  ---------------------------------------


    POTLOK:  cpu time    0.0366: real time    0.0404
    SETDIJ:  cpu time    0.0022: real time    0.0022
    EDDIAG:  cpu time    0.2004: real time    0.2007
  RMM-DIIS:  cpu time    0.4262: real time    0.4275
    ORTHCH:  cpu time    0.0464: real time    0.0464
       DOS:  cpu time    0.0009: real time    0.0009
    CHARGE:  cpu time    0.0327: real time    0.0327
    MIXING:  cpu time    0.0011: real time    0.0011
    --------------------------------------------
      LOOP:  cpu time    0.7464: real time    0.7519

 eigenvalue-minimisations  :   859
 total energy-change (2. order) : 0.3190772E-04  (-0.1663704E-03)
 number of electron     156.0000035 magnetization 
 augmentation part       11.3669174 magnetization 

 Broyden mixing:
  rms(total) = 0.36311E-02    rms(broyden)= 0.36307E-02
  rms(prec ) = 0.40554E-02
  weight for this iteration     100.00

 eigenvalues of (default mixing * dielectric matrix)
  average eigenvalue GAMMA=   1.3936
  2.4620  1.1282  1.1282  1.1247  1.1247

 Free energy of the ion-electron system (eV)
  ---------------------------------------------------
  alpha Z        PSCENC =        96.04795369
  Ewald energy   TEWEN  =     15361.92850283
  -Hartree energ DENC   =    -21442.47659017
  -exchange      EXHF   =         0.00000000
  -V(xc)+E(xc)   XCENC  =       551.06326221
  PAW double counting   =     16412.60377818   -16615.11428630
  entropy T*S    EENTRO =        -0.00009604
  eigenvalues    EBANDS =     -1741.38567468
  atomic energy  EATOM  =      7046.17475994
  Solvation  Ediel_sol  =         0.00000000
  ---------------------------------------------------
  free energy    TOTEN  =      -331.15839034 eV

  energy without entropy =     -331.15829430  energy(sigma->0) =     -331.15834232


--------------------------------------------------------------------------------------------------------


--------------------------------------- Iteration      6(   7)  ---------------------------------------


    POTLOK:  cpu time    0.0380: real time    0.0422
    SETDIJ:  cpu time    0.0022: real time    0.0023
    EDDIAG:  cpu time    0.2011: real time    0.2014
  RMM-DIIS:  cpu time    0.3858: real time    0.3867
    ORTHCH:  cpu time    0.0468: real time    0.0468
       DOS:  cpu time    0.0009: real time    0.0009
    CHARGE:  cpu time    0.0325: real time    0.0326
    MIXING:  cpu time    0.0011: real time    0.0011
    --------------------------------------------
      LOOP:  cpu time    0.7085: real time    0.7139

 eigenvalue-minimisations  :   824
 total energy-change (2. order) :-0.3007525E-04  (-0.1837656E-04)
 number of electron     156.0000035 magnetization 
 augmentation part       11.3666420 magnetization 

 Broyden mixing:
  rms(total) = 0.18960E-02    rms(broyden)= 0.18960E-02
  rms(prec ) = 0.21112E-02
  weight for this iteration     100.00

 eigenvalues of (default mixing * dielectric matrix)
  average eigenvalue GAMMA=   1.4764
  2.6212  1.8459  1.0539  1.0539  1.3341  0.9492

 Free energy of the ion-electron system (eV)
  ---------------------------------------------------
  alpha Z        PSCENC =        96.04795369
  Ewald energy   TEWEN  =     15361.92850283
  -Hartree energ DENC   =    -21442.38859011
  -exchange      EXHF   =         0.00000000
  -V(xc)+E(xc)   XCENC  =       551.06165214
  PAW double counting   =     16413.47561045   -16616.00301196
  entropy T*S    EENTRO =        -0.00009447
  eigenvalues    EBANDS =     -1741.45520292
  atomic energy  EATOM  =      7046.17475994
  Solvation  Ediel_sol  =         0.00000000
  ---------------------------------------------------
  free energy    TOTEN  =      -331.15842042 eV

  energy without entropy =     -331.15832595  energy(sigma->0) =     -331.15837318


--------------------------------------------------------------------------------------------------------


--------------------------------------- Iteration      6(   8)  ---------------------------------------


    POTLOK:  cpu time    0.0370: real time    0.0408
    SETDIJ:  cpu time    0.0024: real time    0.0023
    EDDIAG:  cpu time    0.1991: real time    0.1994
  RMM-DIIS:  cpu time    0.3700: real time    0.3710
    ORTHCH:  cpu time    0.0486: real time    0.0486
       DOS:  cpu time    0.0004: real time    0.0005
    CHARGE:  cpu time    0.0324: real time    0.0325
    MIXING:  cpu time    0.0012: real time    0.0012
    --------------------------------------------
      LOOP:  cpu time    0.6911: real time    0.6963

 eigenvalue-minimisations  :   784
 total energy-change (2. order) :-0.3727405E-04  (-0.5343884E-05)
 number of electron     156.0000035 magnetization 
 augmentation part       11.3663624 magnetization 

 Broyden mixing:
  rms(total) = 0.41729E-03    rms(broyden)= 0.41721E-03
  rms(prec ) = 0.57734E-03
  weight for this iteration     100.00

 eigenvalues of (default mixing * dielectric matrix)
  average eigenvalue GAMMA=   1.4905
  2.6529  1.7634  1.7634  1.0546  1.0546  1.0724  1.0724

 Free energy of the ion-electron system (eV)
  ---------------------------------------------------
  alpha Z        PSCENC =        96.04795369
  Ewald energy   TEWEN  =     15361.92850283
  -Hartree energ DENC   =    -21442.28685218
  -exchange      EXHF   =         0.00000000
  -V(xc)+E(xc)   XCENC  =       551.06005136
  PAW double counting   =     16415.33446995   -16617.87718111
  entropy T*S    EENTRO =        -0.00009309
  eigenvalues    EBANDS =     -1741.54006908
  atomic energy  EATOM  =      7046.17475994
  Solvation  Ediel_sol  =         0.00000000
  ---------------------------------------------------
  free energy    TOTEN  =      -331.15845769 eV

  energy without entropy =     -331.15836461  energy(sigma->0) =     -331.15841115


--------------------------------------------------------------------------------------------------------


--------------------------------------- Iteration      6(   9)  ---------------------------------------


    POTLOK:  cpu time    0.0401: real time    0.0404
    SETDIJ:  cpu time    0.0023: real time    0.0023
    EDDIAG:  cpu time    0.1986: real time    0.1991
  RMM-DIIS:  cpu time    0.2975: real time    0.2982
    ORTHCH:  cpu time    0.0478: real time    0.0478
       DOS:  cpu time    0.0007: real time    0.0007
    CHARGE:  cpu time    0.0339: real time    0.0339
    MIXING:  cpu time    0.0013: real time    0.0013
    --------------------------------------------
      LOOP:  cpu time    0.6222: real time    0.6237

 eigenvalue-minimisations  :   580
 total energy-change (2. order) :-0.1955896E-04  (-0.6264516E-06)
 number of electron     156.0000035 magnetization 
 augmentation part       11.3664395 magnetization 

 Broyden mixing:
  rms(total) = 0.30528E-03    rms(broyden)= 0.30527E-03
  rms(prec ) = 0.40244E-03
  weight for this iteration     100.00

 eigenvalues of (default mixing * dielectric matrix)
  average eigenvalue GAMMA=   1.5355
  2.7509  2.3776  1.7053  1.0495  1.0495  0.9965  1.1772  1.1772

 Free energy of the ion-electron system (eV)
  ---------------------------------------------------
  alpha Z        PSCENC =        96.04795369
  Ewald energy   TEWEN  =     15361.92850283
  -Hartree energ DENC   =    -21442.22114024
  -exchange      EXHF   =         0.00000000
  -V(xc)+E(xc)   XCENC  =       551.05928114
  PAW double counting   =     16415.65244569   -16618.19129841
  entropy T*S    EENTRO =        -0.00009340
  eigenvalues    EBANDS =     -1741.60888849
  atomic energy  EATOM  =      7046.17475994
  Solvation  Ediel_sol  =         0.00000000
  ---------------------------------------------------
  free energy    TOTEN  =      -331.15847725 eV

  energy without entropy =     -331.15838385  energy(sigma->0) =     -331.15843055


--------------------------------------------------------------------------------------------------------


--------------------------------------- Iteration      6(  10)  ---------------------------------------


    POTLOK:  cpu time    0.0382: real time    0.0421
    SETDIJ:  cpu time    0.0023: real time    0.0023
    EDDIAG:  cpu time    0.2008: real time    0.2011
  RMM-DIIS:  cpu time    0.2619: real time    0.2625
    ORTHCH:  cpu time    0.0474: real time    0.0474
       DOS:  cpu time    0.0005: real time    0.0005
    CHARGE:  cpu time    0.0326: real time    0.0326
    MIXING:  cpu time    0.0013: real time    0.0013
    --------------------------------------------
      LOOP:  cpu time    0.5850: real time    0.5899

 eigenvalue-minimisations  :   518
 total energy-change (2. order) :-0.1794912E-04  (-0.3022495E-06)
 number of electron     156.0000035 magnetization 
 augmentation part       11.3663509 magnetization 

 Broyden mixing:
  rms(total) = 0.13339E-03    rms(broyden)= 0.13338E-03
  rms(prec ) = 0.21230E-03
  weight for this iteration     100.00

 eigenvalues of (default mixing * dielectric matrix)
  average eigenvalue GAMMA=   1.5336
  2.6245  2.5122  1.6780  1.6780  1.0580  1.0580  1.1067  1.1067  0.9800

 Free energy of the ion-electron system (eV)
  ---------------------------------------------------
  alpha Z        PSCENC =        96.04795369
  Ewald energy   TEWEN  =     15361.92850283
  -Hartree energ DENC   =    -21442.15668194
  -exchange      EXHF   =         0.00000000
  -V(xc)+E(xc)   XCENC  =       551.05878029
  PAW double counting   =     16416.18183379   -16618.72581014
  entropy T*S    EENTRO =        -0.00009344
  eigenvalues    EBANDS =     -1741.66774023
  atomic energy  EATOM  =      7046.17475994
  Solvation  Ediel_sol  =         0.00000000
  ---------------------------------------------------
  free energy    TOTEN  =      -331.15849520 eV

  energy without entropy =     -331.15840176  energy(sigma->0) =     -331.15844848


--------------------------------------------------------------------------------------------------------


--------------------------------------- Iteration      6(  11)  ---------------------------------------


    POTLOK:  cpu time    0.0403: real time    0.0406
    SETDIJ:  cpu time    0.0022: real time    0.0023
    EDDIAG:  cpu time    0.1996: real time    0.2000
  RMM-DIIS:  cpu time    0.2473: real time    0.2479
    ORTHCH:  cpu time    0.0465: real time    0.0465
       DOS:  cpu time    0.0009: real time    0.0009
    CHARGE:  cpu time    0.0326: real time    0.0326
    MIXING:  cpu time    0.0014: real time    0.0014
    --------------------------------------------
      LOOP:  cpu time    0.5708: real time    0.5721

 eigenvalue-minimisations  :   476
 total energy-change (2. order) :-0.8447241E-05  (-0.1009879E-06)
 number of electron     156.0000035 magnetization 
 augmentation part       11.3663896 magnetization 

 Broyden mixing:
  rms(total) = 0.57487E-04    rms(broyden)= 0.57471E-04
  rms(prec ) = 0.13047E-03
  weight for this iteration     100.00

 eigenvalues of (default mixing * dielectric matrix)
  average eigenvalue GAMMA=   1.6532
  3.6159  2.6063  2.1887  1.0569  1.0569  1.4263  1.3002  1.3002  0.9901  0.9901

 Free energy of the ion-electron system (eV)
  ---------------------------------------------------
  alpha Z        PSCENC =        96.04795369
  Ewald energy   TEWEN  =     15361.92850283
  -Hartree energ DENC   =    -21442.11402792
  -exchange      EXHF   =         0.00000000
  -V(xc)+E(xc)   XCENC  =       551.05837306
  PAW double counting   =     16416.15725742   -16618.70010774
  entropy T*S    EENTRO =        -0.00009334
  eigenvalues    EBANDS =     -1741.71112160
  atomic energy  EATOM  =      7046.17475994
  Solvation  Ediel_sol  =         0.00000000
  ---------------------------------------------------
  free energy    TOTEN  =      -331.15850365 eV

  energy without entropy =     -331.15841031  energy(sigma->0) =     -331.15845698


--------------------------------------------------------------------------------------------------------


--------------------------------------- Iteration      6(  12)  ---------------------------------------


    POTLOK:  cpu time    0.0367: real time    0.0407
    SETDIJ:  cpu time    0.0022: real time    0.0022
    EDDIAG:  cpu time    0.1998: real time    0.2002
  RMM-DIIS:  cpu time    0.2338: real time    0.2343
    ORTHCH:  cpu time    0.0476: real time    0.0476
       DOS:  cpu time    0.0006: real time    0.0006
    CHARGE:  cpu time    0.0326: real time    0.0326
    MIXING:  cpu time    0.0014: real time    0.0014
    --------------------------------------------
      LOOP:  cpu time    0.5547: real time    0.5596

 eigenvalue-minimisations  :   457
 total energy-change (2. order) :-0.7030416E-05  (-0.1068796E-06)
 number of electron     156.0000035 magnetization 
 augmentation part       11.3663689 magnetization 

 Broyden mixing:
  rms(total) = 0.43883E-04    rms(broyden)= 0.43869E-04
  rms(prec ) = 0.73691E-04
  weight for this iteration     100.00

 eigenvalues of (default mixing * dielectric matrix)
  average eigenvalue GAMMA=   1.6838
  4.0698  2.6339  2.2714  1.5903  1.5903  1.0577  1.0577  1.2372  0.9884  1.0123
  1.0123

 Free energy of the ion-electron system (eV)
  ---------------------------------------------------
  alpha Z        PSCENC =        96.04795369
  Ewald energy   TEWEN  =     15361.92850283
  -Hartree energ DENC   =    -21442.05404982
  -exchange      EXHF   =         0.00000000
  -V(xc)+E(xc)   XCENC  =       551.05793423
  PAW double counting   =     16416.15474949   -16618.69782688
  entropy T*S    EENTRO =        -0.00009341
  eigenvalues    EBANDS =     -1741.77044075
  atomic energy  EATOM  =      7046.17475994
  Solvation  Ediel_sol  =         0.00000000
  ---------------------------------------------------
  free energy    TOTEN  =      -331.15851068 eV

  energy without entropy =     -331.15841727  energy(sigma->0) =     -331.15846397


--------------------------------------------------------------------------------------------------------


--------------------------------------- Iteration      6(  13)  ---------------------------------------


    POTLOK:  cpu time    0.0368: real time    0.0406
    SETDIJ:  cpu time    0.0023: real time    0.0023
    EDDIAG:  cpu time    0.1993: real time    0.1998
  RMM-DIIS:  cpu time    0.2161: real time    0.2176
    ORTHCH:  cpu time    0.0483: real time    0.0483
       DOS:  cpu time    0.0005: real time    0.0005
    CHARGE:  cpu time    0.0326: real time    0.0327
    MIXING:  cpu time    0.0015: real time    0.0015
    --------------------------------------------
      LOOP:  cpu time    0.5374: real time    0.5434

 eigenvalue-minimisations  :   366
 total energy-change (2. order) :-0.1448772E-05  (-0.4321914E-07)
 number of electron     156.0000035 magnetization 
 augmentation part       11.3664182 magnetization 

 Broyden mixing:
  rms(total) = 0.10202E-03    rms(broyden)= 0.10202E-03
  rms(prec ) = 0.11226E-03
  weight for this iteration     100.00

 eigenvalues of (default mixing * dielectric matrix)
  average eigenvalue GAMMA=   1.7697
  5.1479  2.6388  2.3959  2.1288  1.0531  1.0531  1.4227  1.2875  1.2875  1.0163
  0.9338  0.8712

 Free energy of the ion-electron system (eV)
  ---------------------------------------------------
  alpha Z        PSCENC =        96.04795369
  Ewald energy   TEWEN  =     15361.92850283
  -Hartree energ DENC   =    -21442.02859108
  -exchange      EXHF   =         0.00000000
  -V(xc)+E(xc)   XCENC  =       551.05765973
  PAW double counting   =     16416.13484110   -16618.67616168
  entropy T*S    EENTRO =        -0.00009338
  eigenvalues    EBANDS =     -1741.79738327
  atomic energy  EATOM  =      7046.17475994
  Solvation  Ediel_sol  =         0.00000000
  ---------------------------------------------------
  free energy    TOTEN  =      -331.15851213 eV

  energy without entropy =     -331.15841874  energy(sigma->0) =     -331.15846544


--------------------------------------------------------------------------------------------------------


--------------------------------------- Iteration      6(  14)  ---------------------------------------


    POTLOK:  cpu time    0.0373: real time    0.0408
    SETDIJ:  cpu time    0.0023: real time    0.0023
    EDDIAG:  cpu time    0.1996: real time    0.2000
  RMM-DIIS:  cpu time    0.2071: real time    0.2075
    ORTHCH:  cpu time    0.0477: real time    0.0477
       DOS:  cpu time    0.0004: real time    0.0005
    --------------------------------------------
      LOOP:  cpu time    0.4944: real time    0.4986

 eigenvalue-minimisations  :   324
 total energy-change (2. order) :-0.6043319E-06  (-0.2170706E-07)
 number of electron     156.0000035 magnetization 
 augmentation part       11.3664182 magnetization 

 Free energy of the ion-electron system (eV)
  ---------------------------------------------------
  alpha Z        PSCENC =        96.04795369
  Ewald energy   TEWEN  =     15361.92850283
  -Hartree energ DENC   =    -21442.01657853
  -exchange      EXHF   =         0.00000000
  -V(xc)+E(xc)   XCENC  =       551.05765974
  PAW double counting   =     16416.16585473   -16618.70891413
  entropy T*S    EENTRO =        -0.00009337
  eigenvalues    EBANDS =     -1741.80765764
  atomic energy  EATOM  =      7046.17475994
  Solvation  Ediel_sol  =         0.00000000
  ---------------------------------------------------
  free energy    TOTEN  =      -331.15851273 eV

  energy without entropy =     -331.15841936  energy(sigma->0) =     -331.15846605


--------------------------------------------------------------------------------------------------------


 average (electrostatic) potential at core
  the test charge radii are     0.6991  0.9521
  (the norm of the test charge is              1.0000)
       1 -57.8243       2 -57.8236       3 -57.8217       4 -57.8294       5 -57.8729
       6 -57.8209       7 -57.8501       8 -57.8741       9 -57.8546      10 -57.8671
      11 -57.8686      12 -57.8275      13 -57.8256      14 -57.8225      15 -57.8269
      16 -57.8198      17 -57.9730      18 -57.8410      19 -57.8703      20 -57.9798
      21 -57.8630      22 -57.9799      23 -57.9723      24 -57.8407      25 -57.8260
      26 -57.8218      27 -57.8234      28 -57.8190      29 -57.8748      30 -57.8401
      31 -57.8507      32 -57.9799      33 -57.8555      34 -57.9807      35 -57.8707
      36 -57.8397      37 -40.0435
 
 
 
 E-fermi :  -2.4249     XC(G=0):  -3.1706     alpha+bet : -2.6298


 k-point     1 :       0.0000    0.0000    0.0000
  band No.  band energies     occupation 
      1     -21.8876      2.00000
      2     -21.2541      2.00000
      3     -21.2207      2.00000
      4     -20.0074      2.00000
      5     -19.8960      2.00000
      6     -19.4349      2.00000
      7     -19.3884      2.00000
      8     -19.2703      2.00000
      9     -19.2692      2.00000
     10     -19.2383      2.00000
     11     -19.2290      2.00000
     12     -17.5227      2.00000
     13     -17.4982      2.00000
     14     -17.4269      2.00000
     15     -17.4222      2.00000
     16     -16.6794      2.00000
     17     -15.5966      2.00000
     18     -15.0860      2.00000
     19     -15.0758      2.00000
     20     -14.9079      2.00000
     21     -14.8860      2.00000
     22     -13.8422      2.00000
     23     -13.8255      2.00000
     24     -13.7555      2.00000
     25     -13.7194      2.00000
     26     -12.9556      2.00000
     27     -12.8718      2.00000
     28     -12.0969      2.00000
     29     -12.0954      2.00000
     30     -12.0759      2.00000
     31     -12.0682      2.00000
     32     -11.9106      2.00000
     33     -11.8818      2.00000
     34     -10.4613      2.00000
     35     -10.4443      2.00000
     36     -10.4329      2.00000
     37     -10.4106      2.00000
     38     -10.2548      2.00000
     39     -10.0818      2.00000
     40     -10.0478      2.00000
     41      -9.3417      2.00000
     42      -9.2092      2.00000
     43      -8.8853      2.00000
     44      -8.7883      2.00000
     45      -8.7398      2.00000
     46      -8.2747      2.00000
     47      -8.2613      2.00000
     48      -8.1531      2.00000
     49      -8.1483      2.00000
     50      -8.1051      2.00000
     51      -8.1039      2.00000
     52      -7.9000      2.00000
     53      -7.8228      2.00000
     54      -7.7424      2.00000
     55      -7.7247      2.00000
     56      -7.6199      2.00000
     57      -7.5278      2.00000
     58      -7.5204      2.00000
     59      -7.4941      2.00000
     60      -7.4931      2.00000
     61      -7.1404      2.00000
     62      -7.0554      2.00000
     63      -6.9432      2.00000
     64      -6.9354      2.00000
     65      -6.9266      2.00000
     66      -6.9199      2.00000
     67      -6.5840      2.00000
     68      -6.5447      2.00000
     69      -5.4503      2.00000
     70      -5.4392      2.00000
     71      -5.1085      2.00000
     72      -5.0896      2.00000
     73      -5.0382      2.00000
     74      -5.0152      2.00000
     75      -4.7705      2.00000
     76      -2.8318      2.00000
     77      -2.5474      1.99947
     78      -2.5355      1.99824
     79      -2.3153      0.00193
     80      -2.2987      0.00036
     81      -0.7488      0.00000
     82       0.0340      0.00000
     83       0.0603      0.00000
     84       0.0716      0.00000
     85       0.1379      0.00000
     86       1.1500      0.00000
     87       1.2848      0.00000
     88       1.7128      0.00000
     89       1.8868      0.00000
     90       2.1475      0.00000
     91       2.3502      0.00000
     92       2.3691      0.00000
     93       2.3731      0.00000
     94       2.3767      0.00000
     95       2.4344      0.00000
     96       2.4384      0.00000
     97       2.5292      0.00000
     98       2.5555      0.00000

 k-point     2 :       0.5000    0.0000    0.0000
  band No.  band energies     occupation 
      1     -21.7375      2.00000
      2     -21.7112      2.00000
      3     -20.4873      2.00000
      4     -20.3820      2.00000
      5     -19.8478      2.00000
      6     -19.8171      2.00000
      7     -19.7803      2.00000
      8     -19.6828      2.00000
      9     -18.6263      2.00000
     10     -18.5263      2.00000
     11     -18.5178      2.00000
     12     -18.4280      2.00000
     13     -17.9489      2.00000
     14     -17.8843      2.00000
     15     -16.3021      2.00000
     16     -16.1945      2.00000
     17     -16.1658      2.00000
     18     -16.1509      2.00000
     19     -14.3841      2.00000
     20     -14.3550      2.00000
     21     -14.3399      2.00000
     22     -14.2545      2.00000
     23     -14.1443      2.00000
     24     -14.0850      2.00000
     25     -13.1256      2.00000
     26     -13.0148      2.00000
     27     -12.9970      2.00000
     28     -12.9257      2.00000
     29     -12.0986      2.00000
     30     -12.0465      2.00000
     31     -12.0173      2.00000
     32     -11.9815      2.00000
     33     -11.0323      2.00000
     34     -10.9211      2.00000
     35     -10.8580      2.00000
     36     -10.8052      2.00000
     37      -9.9317      2.00000
     38      -9.8453      2.00000
     39      -9.8069      2.00000
     40      -9.7742      2.00000
     41      -9.0178      2.00000
     42      -9.0145      2.00000
     43      -8.9803      2.00000
     44      -8.8829      2.00000
     45      -8.6672      2.00000
     46      -8.6229      2.00000
     47      -8.4389      2.00000
     48      -8.4046      2.00000
     49      -8.3609      2.00000
     50      -8.3383      2.00000
     51      -8.2442      2.00000
     52      -8.2229      2.00000
     53      -7.7926      2.00000
     54      -7.7573      2.00000
     55      -7.6217      2.00000
     56      -7.5490      2.00000
     57      -7.5086      2.00000
     58      -7.4893      2.00000
     59      -7.4661      2.00000
     60      -7.4653      2.00000
     61      -7.4109      2.00000
     62      -7.3958      2.00000
     63      -7.2699      2.00000
     64      -6.2809      2.00000
     65      -6.1641      2.00000
     66      -6.1548      2.00000
     67      -6.1225      2.00000
     68      -6.0973      2.00000
     69      -6.0587      2.00000
     70      -5.7798      2.00000
     71      -5.7699      2.00000
     72      -5.6305      2.00000
     73      -5.5766      2.00000
     74      -3.8678      2.00000
     75      -3.7997      2.00000
     76      -3.7242      2.00000
     77      -3.7134      2.00000
     78      -2.8212      2.00000
     79      -1.1717      0.00000
     80      -1.1617      0.00000
     81      -1.1298      0.00000
     82      -1.0674      0.00000
     83       0.2902      0.00000
     84       0.3678      0.00000
     85       1.0224      0.00000
     86       1.2086      0.00000
     87       1.2213      0.00000
     88       1.2409      0.00000
     89       1.3879      0.00000
     90       1.4974      0.00000
     91       1.7686      0.00000
     92       1.8919      0.00000
     93       1.9741      0.00000
     94       2.3021      0.00000
     95       2.6295      0.00000
     96       2.7324      0.00000
     97       3.1921      0.00000
     98       3.3178      0.00000

 k-point     3 :       0.0000    0.3333    0.0000
  band No.  band energies     occupation 
      1     -21.6701      2.00000
      2     -21.0555      2.00000
      3     -21.0074      2.00000
      4     -21.0019      2.00000
      5     -20.3911      2.00000
      6     -20.3524      2.00000
      7     -19.1067      2.00000
      8     -19.0969      2.00000
      9     -18.4837      2.00000
     10     -18.4794      2.00000
     11     -18.4639      2.00000
     12     -17.8752      2.00000
     13     -17.8480      2.00000
     14     -16.6893      2.00000
     15     -16.4969      2.00000
     16     -16.4830      2.00000
     17     -16.4727      2.00000
     18     -15.9269      2.00000
     19     -15.4265      2.00000
     20     -15.4188      2.00000
     21     -15.4148      2.00000
     22     -14.9326      2.00000
     23     -14.0819      2.00000
     24     -14.0678      2.00000
     25     -13.7039      2.00000
     26     -12.0896      2.00000
     27     -12.0865      2.00000
     28     -12.0805      2.00000
     29     -12.0450      2.00000
     30     -11.9398      2.00000
     31     -11.9084      2.00000
     32     -11.6196      2.00000
     33     -10.5532      2.00000
     34     -10.5178      2.00000
     35     -10.5133      2.00000
     36      -9.8494      2.00000
     37      -9.8444      2.00000
     38      -9.7684      2.00000
     39      -9.7079      2.00000
     40      -9.6987      2.00000
     41      -9.6934      2.00000
     42      -9.1559      2.00000
     43      -9.0516      2.00000
     44      -9.0169      2.00000
     45      -8.9668      2.00000
     46      -8.9542      2.00000
     47      -8.8805      2.00000
     48      -8.8772      2.00000
     49      -8.3253      2.00000
     50      -8.2181      2.00000
     51      -8.1213      2.00000
     52      -8.1051      2.00000
     53      -8.0987      2.00000
     54      -7.6752      2.00000
     55      -7.6572      2.00000
     56      -7.5684      2.00000
     57      -7.5619      2.00000
     58      -7.5167      2.00000
     59      -7.5130      2.00000
     60      -7.4856      2.00000
     61      -7.1664      2.00000
     62      -7.1543      2.00000
     63      -7.1176      2.00000
     64      -6.7794      2.00000
     65      -6.7479      2.00000
     66      -6.2797      2.00000
     67      -6.0824      2.00000
     68      -6.0672      2.00000
     69      -6.0637      2.00000
     70      -5.8996      2.00000
     71      -5.5611      2.00000
     72      -5.5124      2.00000
     73      -4.5224      2.00000
     74      -4.5080      2.00000
     75      -4.4769      2.00000
     76      -4.1879      2.00000
     77      -3.7245      2.00000
     78      -2.8320      2.00000
     79      -1.2601      0.00000
     80      -0.8583      0.00000
     81      -0.8333      0.00000
     82      -0.8254      0.00000
     83      -0.6459      0.00000
     84       0.2944      0.00000
     85       0.3230      0.00000
     86       1.1828      0.00000
     87       1.4252      0.00000
     88       1.4788      0.00000
     89       1.5012      0.00000
     90       1.5127      0.00000
     91       1.6103      0.00000
     92       1.9761      0.00000
     93       2.2447      0.00000
     94       2.2702      0.00000
     95       2.4203      0.00000
     96       2.4730      0.00000
     97       2.5236      0.00000
     98       2.7409      0.00000

 k-point     4 :       0.5000    0.3333    0.0000
  band No.  band energies     occupation 
      1     -21.5207      2.00000
      2     -21.4942      2.00000
      3     -20.8693      2.00000
      4     -20.8499      2.00000
      5     -20.2589      2.00000
      6     -20.1699      2.00000
      7     -19.6207      2.00000
      8     -19.5150      2.00000
      9     -18.3378      2.00000
     10     -18.3108      2.00000
     11     -17.7495      2.00000
     12     -17.6795      2.00000
     13     -17.2104      2.00000
     14     -17.1687      2.00000
     15     -17.1049      2.00000
     16     -17.0805      2.00000
     17     -16.5914      2.00000
     18     -16.5388      2.00000
     19     -15.0760      2.00000
     20     -14.9927      2.00000
     21     -14.5859      2.00000
     22     -14.5355      2.00000
     23     -13.9963      2.00000
     24     -13.9358      2.00000
     25     -13.6364      2.00000
     26     -13.5873      2.00000
     27     -12.9238      2.00000
     28     -12.8851      2.00000
     29     -11.4146      2.00000
     30     -11.3604      2.00000
     31     -11.0878      2.00000
     32     -11.0576      2.00000
     33     -10.9533      2.00000
     34     -10.8643      2.00000
     35      -9.9391      2.00000
     36      -9.8323      2.00000
     37      -9.7569      2.00000
     38      -9.7438      2.00000
     39      -9.6525      2.00000
     40      -9.5608      2.00000
     41      -9.5410      2.00000
     42      -9.5022      2.00000
     43      -9.0840      2.00000
     44      -9.0170      2.00000
     45      -8.8980      2.00000
     46      -8.8649      2.00000
     47      -8.8026      2.00000
     48      -8.7753      2.00000
     49      -8.7398      2.00000
     50      -8.7372      2.00000
     51      -8.2470      2.00000
     52      -8.1816      2.00000
     53      -8.1418      2.00000
     54      -8.0466      2.00000
     55      -7.6134      2.00000
     56      -7.5855      2.00000
     57      -7.5171      2.00000
     58      -7.5057      2.00000
     59      -7.5009      2.00000
     60      -7.2801      2.00000
     61      -7.1777      2.00000
     62      -7.0668      2.00000
     63      -7.0583      2.00000
     64      -6.8520      2.00000
     65      -6.8479      2.00000
     66      -6.2062      2.00000
     67      -6.1711      2.00000
     68      -5.9405      2.00000
     69      -5.9202      2.00000
     70      -5.3957      2.00000
     71      -5.3286      2.00000
     72      -5.0481      2.00000
     73      -4.9472      2.00000
     74      -4.6911      2.00000
     75      -4.6564      2.00000
     76      -4.2357      2.00000
     77      -4.2314      2.00000
     78      -2.8191      2.00000
     79      -0.8432      0.00000
     80      -0.7440      0.00000
     81      -0.4848      0.00000
     82      -0.4091      0.00000
     83      -0.2337      0.00000
     84      -0.1912      0.00000
     85       0.2080      0.00000
     86       0.2689      0.00000
     87       1.0634      0.00000
     88       1.1673      0.00000
     89       1.2534      0.00000
     90       1.2660      0.00000
     91       1.8672      0.00000
     92       1.8858      0.00000
     93       2.3156      0.00000
     94       2.3983      0.00000
     95       2.6072      0.00000
     96       2.8016      0.00000
     97       2.9942      0.00000
     98       3.0343      0.00000


--------------------------------------------------------------------------------------------------------


 soft charge-density along one line, spin component           1
         0         1         2         3         4         5         6         7         8         9
 total charge-density along one line
 
 pseudopotential strength for first ion, spin component:           1
 10.197  13.560   0.000  -0.000   0.000  -0.000   0.000  -0.000
 13.560  18.031   0.000  -0.000   0.000  -0.001   0.000  -0.000
  0.000   0.000  -4.328  -0.000  -0.000   8.465   0.000   0.000
 -0.000  -0.000  -0.000  -4.320  -0.000   0.000   8.456   0.000
  0.000   0.000  -0.000  -0.000  -4.328   0.000   0.000   8.465
 -0.000  -0.001   8.465   0.000   0.000 -18.693  -0.000  -0.000
  0.000   0.000   0.000   8.456   0.000  -0.000 -18.684   0.000
 -0.000  -0.000   0.000   0.000   8.465  -0.000   0.000 -18.692
 total augmentation occupancy for first ion, spin component:           1
  8.136  -3.611  -0.007   0.001  -0.009  -0.001   0.000  -0.001
 -3.611   1.660   0.004  -0.000   0.005   0.001  -0.000   0.001
 -0.007   0.004   1.815   0.000  -0.003   0.167   0.000  -0.000
  0.001  -0.000   0.000   1.191   0.001   0.000   0.070   0.000
 -0.009   0.005  -0.003   0.001   1.820  -0.000   0.000   0.167
 -0.001   0.001   0.167   0.000  -0.000   0.017   0.000  -0.000
  0.000  -0.000   0.000   0.070   0.000   0.000   0.005   0.000
 -0.001   0.001  -0.000   0.000   0.167  -0.000   0.000   0.017


------------------------ aborting loop because EDIFF is reached ----------------------------------------


    CHARGE:  cpu time    0.0330: real time    0.0330
    FORLOC:  cpu time    0.0053: real time    0.0053
    FORNL :  cpu time    0.1287: real time    0.1287
    STRESS:  cpu time    0.3984: real time    0.3983
    FORCOR:  cpu time    0.0388: real time    0.0387
    FORHAR:  cpu time    0.0137: real time    0.0137
    MIXING:  cpu time    0.0014: real time    0.0015
    OFIELD:  cpu time    0.0000: real time    0.0000

  FORCE on cell =-STRESS in cart. coord.  units (eV):
  Direction    XX          YY          ZZ          XY          YZ          ZX
  --------------------------------------------------------------------------------------
  Alpha Z    96.04795    96.04795    96.04795
  Ewald   20344.67537 20498.93275-25481.68875     0.33647   -14.30769    56.91290
  Hartree 20374.33819 20521.35535-19453.69243     0.09248   -12.45784    49.51581
  E(xc)    -605.90992  -605.90007  -625.36674     0.00096    -0.00539     0.02137
  Local  -42303.79893-42604.46822 43048.51210    -0.37871    26.64695  -105.95812
  n-local  -159.30403  -159.61491  -148.29333     0.01442    -0.00526     0.00995
  augment    26.02621    26.02496    26.99774    -0.00060    -0.00061    -0.00210
  Kinetic  2225.31538  2225.70359  2540.69174    -0.04677     0.11037    -0.43411
  Fock        0.00000     0.00000     0.00000     0.00000     0.00000     0.00000
  -------------------------------------------------------------------------------------
  Total      -2.60976    -1.91859     3.20828     0.01825    -0.01946     0.06570
  in kB      -2.95494    -2.17235     3.63262     0.02066    -0.02204     0.07439
  external pressure =       -0.50 kB  Pullay stress =        0.00 kB


 VOLUME and BASIS-vectors are now :
 -----------------------------------------------------------------------------
  energy-cutoff  :      500.00
  volume of cell :     1415.02
      direct lattice vectors                 reciprocal lattice vectors
    12.845834918  0.000052299  0.016350675     0.077846372 -0.000000350 -0.000100626
     0.000030173  7.409611750 -0.002395664    -0.000000606  0.134959852  0.000044286
     0.019216710 -0.004878159 14.866420397    -0.000085619  0.000021749  0.067265806

  length of vectors
    12.845845324  7.409612138 14.866433617     0.077846437  0.134959859  0.067265864


 FORCES acting on ions
    electron-ion (+dipol)            ewald-force                    non-local-force                 convergence-correction
 -----------------------------------------------------------------------------------------------
   0.506E+01 -.503E+00 0.829E+01   -.521E+01 0.313E+00 -.826E+01   -.159E-01 0.317E-01 -.158E-01   0.933E-04 0.154E-03 0.139E-04
   -.876E+01 0.398E-01 0.908E+01   0.911E+01 -.393E-01 -.904E+01   0.383E-01 0.364E-02 -.977E-02   -.170E-03 0.148E-05 0.205E-04
   -.389E+01 -.991E+00 0.829E+01   0.397E+01 0.886E+00 -.826E+01   -.895E-02 0.329E-01 -.228E-01   -.759E-04 0.143E-03 0.148E-04
   0.968E+01 0.771E-02 0.914E+01   -.101E+02 -.720E-04 -.910E+01   -.103E-01 0.767E-02 0.572E-02   0.173E-03 0.220E-05 0.190E-04
   0.178E+02 0.101E+02 0.321E+02   -.176E+02 -.984E+01 -.320E+02   0.236E+00 0.314E+00 -.318E+00   0.957E-04 0.160E-03 0.176E-03
   0.207E+02 -.669E-01 0.112E+02   -.206E+02 0.656E-01 -.111E+02   0.261E+00 -.171E-01 0.570E-01   0.208E-04 0.760E-05 0.462E-04
   0.224E+02 -.219E+00 0.158E+02   -.224E+02 0.728E+00 -.159E+02   -.285E-01 0.484E+00 -.132E-01   0.210E-04 0.768E-04 0.903E-04
   0.611E+00 0.141E-01 0.202E+02   -.286E+00 -.241E-01 -.203E+02   0.108E+00 -.104E-01 -.132E+00   0.158E-03 -.361E-05 0.144E-03
   -.219E+02 0.454E+00 0.156E+02   0.218E+02 -.539E-01 -.157E+02   -.953E-01 0.381E+00 -.226E-01   -.333E-05 0.803E-04 0.798E-04
   -.135E+01 -.508E-02 0.217E+02   0.957E+00 -.641E-03 -.218E+02   -.278E+00 -.323E-02 -.395E-01   -.156E-03 -.264E-05 0.138E-03
   -.196E+02 0.940E+01 0.304E+02   0.196E+02 -.905E+01 -.303E+02   -.167E+00 0.364E+00 -.323E+00   -.130E-03 0.125E-03 0.163E-03
   -.198E+02 -.546E-01 0.117E+02   0.198E+02 0.530E-01 -.116E+02   -.166E+00 -.212E-01 0.511E-01   -.177E-05 0.512E-05 0.438E-04
   0.937E+01 -.407E-01 0.907E+01   -.964E+01 0.464E-01 -.910E+01   -.326E+00 -.235E-02 0.449E-01   -.428E-04 -.360E-05 0.156E-04
   -.135E+02 0.229E+01 0.889E+01   0.136E+02 -.221E+01 -.886E+01   -.339E-01 0.641E-01 0.161E-01   0.627E-05 -.483E-04 0.232E-04
   -.859E+01 -.484E-01 0.888E+01   0.887E+01 0.567E-01 -.890E+01   0.191E+00 -.104E-02 0.140E-01   0.356E-04 -.339E-05 0.153E-04
   0.146E+02 0.202E+01 0.846E+01   -.147E+02 -.187E+01 -.843E+01   0.879E-01 0.869E-01 0.260E-01   -.220E-04 -.740E-04 0.252E-04
   0.550E+02 0.227E+00 0.113E+03   -.562E+02 -.247E+00 -.113E+03   -.217E+00 -.314E-01 0.556E+00   0.110E-03 0.198E-05 0.333E-03
   0.182E+02 0.722E+01 0.132E+02   -.177E+02 -.736E+01 -.132E+02   0.357E+00 0.953E-01 -.117E+00   0.111E-03 -.993E-04 0.835E-04
   0.272E+02 0.130E+00 0.323E+02   -.268E+02 -.141E+00 -.322E+02   0.606E+00 0.525E-02 -.375E+00   0.241E-03 0.255E-05 0.172E-03
   0.247E+02 0.387E+02 0.106E+03   -.251E+02 -.395E+02 -.106E+03   0.125E-01 -.138E+00 0.421E+00   0.505E-04 0.656E-04 0.327E-03
   -.280E+02 0.185E+00 0.281E+02   0.277E+02 -.204E+00 -.280E+02   -.540E+00 0.285E-02 -.348E+00   -.203E-03 0.306E-05 0.143E-03
   -.273E+02 0.374E+02 0.993E+02   0.277E+02 -.380E+02 -.996E+02   0.720E-01 -.377E-01 0.290E+00   -.832E-04 0.687E-04 0.312E-03
   -.545E+02 0.208E+00 0.990E+02   0.554E+02 -.219E+00 -.994E+02   0.755E-01 -.173E-01 0.346E+00   -.133E-03 0.188E-05 0.304E-03
   -.187E+02 0.650E+01 0.139E+02   0.184E+02 -.656E+01 -.139E+02   -.268E+00 0.566E-01 -.414E-01   -.856E-04 -.888E-04 0.692E-04
   0.511E+01 0.573E+00 0.827E+01   -.525E+01 -.396E+00 -.824E+01   -.140E-01 -.310E-01 -.156E-01   0.929E-04 -.151E-03 0.143E-04
   -.136E+02 -.229E+01 0.895E+01   0.137E+02 0.221E+01 -.892E+01   -.204E-01 -.698E-01 0.195E-01   -.150E-05 0.469E-04 0.238E-04
   -.393E+01 0.101E+01 0.828E+01   0.400E+01 -.910E+00 -.825E+01   -.101E-01 -.272E-01 -.227E-01   -.760E-04 -.139E-03 0.152E-04
   0.147E+02 -.205E+01 0.852E+01   -.148E+02 0.189E+01 -.849E+01   0.663E-01 -.931E-01 0.251E-01   -.166E-04 0.726E-04 0.258E-04
   0.178E+02 -.992E+01 0.332E+02   -.176E+02 0.959E+01 -.331E+02   0.254E+00 -.345E+00 -.327E+00   0.997E-04 -.161E-03 0.183E-03
   0.181E+02 -.729E+01 0.131E+02   -.176E+02 0.743E+01 -.132E+02   0.339E+00 -.644E-01 -.117E+00   0.110E-03 0.932E-04 0.853E-04
   0.223E+02 0.334E+00 0.156E+02   -.223E+02 -.843E+00 -.156E+02   0.127E-01 -.477E+00 -.328E-01   0.283E-04 -.800E-04 0.939E-04
   0.251E+02 -.388E+02 0.109E+03   -.256E+02 0.397E+02 -.110E+03   -.215E-01 0.156E+00 0.473E+00   0.486E-04 -.623E-04 0.334E-03
   -.219E+02 -.373E+00 0.155E+02   0.218E+02 -.277E-01 -.156E+02   -.136E+00 -.380E+00 -.303E-01   -.533E-05 -.853E-04 0.833E-04
   -.277E+02 -.375E+02 0.102E+03   0.282E+02 0.382E+02 -.102E+03   0.976E-01 0.362E-01 0.328E+00   -.817E-04 -.654E-04 0.320E-03
   -.196E+02 -.927E+01 0.312E+02   0.196E+02 0.889E+01 -.311E+02   -.192E+00 -.382E+00 -.332E+00   -.136E-03 -.127E-03 0.169E-03
   -.187E+02 -.659E+01 0.138E+02   0.184E+02 0.667E+01 -.138E+02   -.262E+00 -.207E-01 -.410E-01   -.846E-04 0.860E-04 0.710E-04
   0.313E+01 -.844E+00 -.109E+04   -.320E+01 0.865E+00 0.110E+04   0.568E-01 -.245E-01 -.724E+01   -.567E-05 0.589E-05 -.807E-03
 -----------------------------------------------------------------------------------------------
   -.406E-01 0.138E-01 0.720E+01   -.156E-12 0.146E-12 -.227E-12   0.611E-01 -.711E-01 -.726E+01   -.199E-04 0.850E-05 0.338E-02
 
 
 POSITION                                       TOTAL-FORCE (eV/Angst)
 -----------------------------------------------------------------------------------
      2.14184      1.22955      3.71905        -0.162031     -0.156628      0.015945
      0.01007     -0.00107      3.71671         0.381506      0.005718      0.026397
      0.72145      1.22885      3.71701         0.070244     -0.070927      0.007855
      2.85253     -0.00122      3.72058        -0.393547      0.016860      0.038748
      6.41193      1.22095      3.70559         0.371798      0.613494     -0.203701
      4.27363     -0.00060      3.72616         0.294919     -0.016857      0.103797
      4.99061      1.21302      3.72432        -0.044197      0.995227     -0.070886
      7.13006     -0.00018      3.73057         0.432099     -0.018909     -0.144041
     10.71990      1.21732      3.73242        -0.183186      0.782961     -0.056651
      8.58386     -0.00036      3.73065        -0.669432     -0.007411     -0.095061
      9.29464      1.22039      3.71417        -0.156407      0.710256     -0.202533
     11.43396     -0.00057      3.73422        -0.211837     -0.021218      0.088342
      2.15324      3.70359      3.71763        -0.596844      0.004853      0.015882
      0.01082      2.46782      3.71759         0.077477      0.141892      0.045844
      0.71293      3.70356      3.71592         0.470197      0.008840     -0.002118
      2.85089      2.46524      3.72217        -0.028108      0.240482      0.060777
      6.43710      3.70427      3.58739        -1.479269     -0.049787      0.177248
      4.26244      2.46491      3.72338         0.825759     -0.039585     -0.129168
      4.96635      3.70369      3.69329         1.015455     -0.003831     -0.284727
      7.14175      2.47884      3.60690        -0.364193     -0.926512      0.073290
     10.73631      3.70392      3.71220        -0.827407     -0.014577     -0.239245
      8.56400      2.47519      3.62463         0.501498     -0.659303     -0.048438
      9.27494      3.70446      3.62343         1.014736     -0.026731     -0.016255
     11.44237      2.46639      3.73247        -0.606562     -0.003018     -0.058731
      2.14193      6.17782      3.71745        -0.158271      0.147833      0.015170
      0.01050      4.93948      3.71667         0.097220     -0.151276      0.047954
      0.72137      6.17840      3.71541         0.065129      0.078564      0.007135
      2.85123      4.94197      3.72124        -0.053172     -0.243600      0.058763
      6.41148      6.18850      3.70082         0.394412     -0.679686     -0.219505
      4.26255      4.94184      3.72261         0.800987      0.077959     -0.132439
      4.98933      6.19475      3.72279         0.018513     -0.984185     -0.083490
      7.14285      4.92836      3.59820        -0.460552      1.017176      0.116677
     10.72119      6.19049      3.73070        -0.232100     -0.778571     -0.059372
      8.56305      4.93269      3.61744         0.585601      0.709765     -0.008845
      9.29537      6.18892      3.71005        -0.184609     -0.751876     -0.217128
     11.44236      4.94035      3.73171        -0.592498      0.055254     -0.061233
      7.81018      3.71355      6.00205        -0.013329     -0.002647      1.433743
 -----------------------------------------------------------------------------------
    total drift:                                0.020527     -0.057297     -0.059128


--------------------------------------------------------------------------------------------------------


  FREE ENERGIE OF THE ION-ELECTRON SYSTEM (eV)
  ---------------------------------------------------
  free  energy   TOTEN  =      -331.15851273 eV

  energy  without entropy=     -331.15841936  energy(sigma->0) =     -331.15846605
 
 d Force = 0.5907320E+00[ 0.184E+00, 0.997E+00]  d Energy = 0.5985700E+00-0.784E-02
 d Force = 0.2894461E+03[ 0.283E+03, 0.296E+03]  d Ewald  = 0.3646783E+03-0.752E+02


--------------------------------------------------------------------------------------------------------


    POTLOK:  cpu time    0.0414: real time    0.0414


--------------------------------------------------------------------------------------------------------


 Conjugate gradient step on ions:
 trial-energy change:   -0.598570  1 .order   -0.584004   -0.991684   -0.176324
  (g-gl).g = 0.280E+01      g.g   = 0.209E+01  gl.gl    = 0.299E+01
 g(Force)  = 0.208E+01   g(Stress)= 0.121E-01 ortho     =-0.846E-02
 gamma     =   0.93620
 trial     =   0.47685
 opt step  =   0.56829  (harmonic =   0.57997) maximal distance =0.28959749
 next E    =  -331.175521   (d E  =  -0.61558)


--------------------------------------------------------------------------------------------------------


    WAVPRE:  cpu time    0.0122: real time    0.0147
    FEWALD:  cpu time    0.0010: real time    0.0006
    GENKIN:  cpu time    0.0046: real time    0.0050

 real space projection operators:
  total allocation   :       1792.05 KBytes
  max/ min on nodes  :        459.14        436.98

    ORTHCH:  cpu time    0.0891: real time    0.0891
     LOOP+:  cpu time   10.1195: real time   10.1920


--------------------------------------- Iteration      7(   1)  ---------------------------------------


    POTLOK:  cpu time    0.0371: real time    0.0408
    SETDIJ:  cpu time    0.0023: real time    0.0022
     EDDAV:  cpu time    0.8839: real time    0.8839
       DOS:  cpu time    0.0010: real time    0.0009
    CHARGE:  cpu time    0.0328: real time    0.0329
    MIXING:  cpu time    0.0008: real time    0.0008
    --------------------------------------------
      LOOP:  cpu time    0.9579: real time    0.9616

 eigenvalue-minimisations  :   812
 total energy-change (2. order) :-0.1487431E-01  (-0.1257646E+01)
 number of electron     156.0000030 magnetization 
 augmentation part       11.3688992 magnetization 

 Broyden mixing:
  rms(total) = 0.26651E-01    rms(broyden)= 0.26609E-01
  rms(prec ) = 0.29957E-01
  weight for this iteration     100.00

 Free energy of the ion-electron system (eV)
  ---------------------------------------------------
  alpha Z        PSCENC =        96.04795369
  Ewald energy   TEWEN  =     15293.62722475
  -Hartree energ DENC   =    -21376.11408601
  -exchange      EXHF   =         0.00000000
  -V(xc)+E(xc)   XCENC  =       551.00022164
  PAW double counting   =     16416.16190299   -16618.70462679
  entropy T*S    EENTRO =        -0.00001750
  eigenvalues    EBANDS =     -1739.36671913
  atomic energy  EATOM  =      7046.17475994
  Solvation  Ediel_sol  =         0.00000000
  ---------------------------------------------------
  free energy    TOTEN  =      -331.17338643 eV

  energy without entropy =     -331.17336893  energy(sigma->0) =     -331.17337768


--------------------------------------------------------------------------------------------------------


--------------------------------------- Iteration      7(   2)  ---------------------------------------


    POTLOK:  cpu time    0.0371: real time    0.0409
    SETDIJ:  cpu time    0.0023: real time    0.0023
    EDDIAG:  cpu time    0.2000: real time    0.1999
  RMM-DIIS:  cpu time    0.3705: real time    0.3708
    ORTHCH:  cpu time    0.0466: real time    0.0466
       DOS:  cpu time    0.0011: real time    0.0011
    CHARGE:  cpu time    0.0327: real time    0.0327
    MIXING:  cpu time    0.0008: real time    0.0008
    --------------------------------------------
      LOOP:  cpu time    0.6911: real time    0.6952

 eigenvalue-minimisations  :   784
 total energy-change (2. order) :-0.4750645E-02  (-0.6345925E-02)
 number of electron     156.0000030 magnetization 
 augmentation part       11.3637953 magnetization 

 Broyden mixing:
  rms(total) = 0.19797E-01    rms(broyden)= 0.19794E-01
  rms(prec ) = 0.21923E-01
  weight for this iteration     100.00

 eigenvalues of (default mixing * dielectric matrix)
  average eigenvalue GAMMA=   0.7939
  0.7939

 Free energy of the ion-electron system (eV)
  ---------------------------------------------------
  alpha Z        PSCENC =        96.04795369
  Ewald energy   TEWEN  =     15293.62722475
  -Hartree energ DENC   =    -21375.99673401
  -exchange      EXHF   =         0.00000000
  -V(xc)+E(xc)   XCENC  =       550.99038650
  PAW double counting   =     16414.28034316   -16616.93401116
  entropy T*S    EENTRO =        -0.00001939
  eigenvalues    EBANDS =     -1739.36804055
  atomic energy  EATOM  =      7046.17475994
  Solvation  Ediel_sol  =         0.00000000
  ---------------------------------------------------
  free energy    TOTEN  =      -331.17813708 eV

  energy without entropy =     -331.17811769  energy(sigma->0) =     -331.17812738


--------------------------------------------------------------------------------------------------------


--------------------------------------- Iteration      7(   3)  ---------------------------------------


    POTLOK:  cpu time    0.0372: real time    0.0406
    SETDIJ:  cpu time    0.0023: real time    0.0023
    EDDIAG:  cpu time    0.2008: real time    0.2008
  RMM-DIIS:  cpu time    0.3906: real time    0.3905
    ORTHCH:  cpu time    0.0475: real time    0.0475
       DOS:  cpu time    0.0004: real time    0.0005
    CHARGE:  cpu time    0.0327: real time    0.0327
    MIXING:  cpu time    0.0009: real time    0.0009
    --------------------------------------------
      LOOP:  cpu time    0.7125: real time    0.7157

 eigenvalue-minimisations  :   828
 total energy-change (2. order) : 0.4706694E-03  (-0.3606233E-03)
 number of electron     156.0000030 magnetization 
 augmentation part       11.3662181 magnetization 

 Broyden mixing:
  rms(total) = 0.11852E-01    rms(broyden)= 0.11852E-01
  rms(prec ) = 0.13131E-01
  weight for this iteration     100.00

 eigenvalues of (default mixing * dielectric matrix)
  average eigenvalue GAMMA=   1.4898
  0.8796  2.0999

 Free energy of the ion-electron system (eV)
  ---------------------------------------------------
  alpha Z        PSCENC =        96.04795369
  Ewald energy   TEWEN  =     15293.62722475
  -Hartree energ DENC   =    -21375.74788520
  -exchange      EXHF   =         0.00000000
  -V(xc)+E(xc)   XCENC  =       550.97726681
  PAW double counting   =     16411.73901363   -16614.26388812
  entropy T*S    EENTRO =        -0.00002020
  eigenvalues    EBANDS =     -1739.73209171
  atomic energy  EATOM  =      7046.17475994
  Solvation  Ediel_sol  =         0.00000000
  ---------------------------------------------------
  free energy    TOTEN  =      -331.17766641 eV

  energy without entropy =     -331.17764621  energy(sigma->0) =     -331.17765631


--------------------------------------------------------------------------------------------------------


--------------------------------------- Iteration      7(   4)  ---------------------------------------


    POTLOK:  cpu time    0.0369: real time    0.0407
    SETDIJ:  cpu time    0.0023: real time    0.0023
    EDDIAG:  cpu time    0.2041: real time    0.2041
  RMM-DIIS:  cpu time    0.3621: real time    0.3622
    ORTHCH:  cpu time    0.0477: real time    0.0476
       DOS:  cpu time    0.0004: real time    0.0004
    CHARGE:  cpu time    0.0326: real time    0.0326
    MIXING:  cpu time    0.0010: real time    0.0010
    --------------------------------------------
      LOOP:  cpu time    0.6872: real time    0.6909

 eigenvalue-minimisations  :   787
 total energy-change (2. order) : 0.2017502E-03  (-0.1670726E-03)
 number of electron     156.0000030 magnetization 
 augmentation part       11.3670247 magnetization 

 Broyden mixing:
  rms(total) = 0.30449E-02    rms(broyden)= 0.30435E-02
  rms(prec ) = 0.39615E-02
  weight for this iteration     100.00

 eigenvalues of (default mixing * dielectric matrix)
  average eigenvalue GAMMA=   1.3510
  2.1150  0.9690  0.9690

 Free energy of the ion-electron system (eV)
  ---------------------------------------------------
  alpha Z        PSCENC =        96.04795369
  Ewald energy   TEWEN  =     15293.62722475
  -Hartree energ DENC   =    -21375.68562936
  -exchange      EXHF   =         0.00000000
  -V(xc)+E(xc)   XCENC  =       550.97075879
  PAW double counting   =     16407.40640728   -16609.87750996
  entropy T*S    EENTRO =        -0.00002147
  eigenvalues    EBANDS =     -1739.84140832
  atomic energy  EATOM  =      7046.17475994
  Solvation  Ediel_sol  =         0.00000000
  ---------------------------------------------------
  free energy    TOTEN  =      -331.17746466 eV

  energy without entropy =     -331.17744319  energy(sigma->0) =     -331.17745393


--------------------------------------------------------------------------------------------------------


--------------------------------------- Iteration      7(   5)  ---------------------------------------


    POTLOK:  cpu time    0.0399: real time    0.0403
    SETDIJ:  cpu time    0.0023: real time    0.0023
    EDDIAG:  cpu time    0.2323: real time    0.2323
  RMM-DIIS:  cpu time    0.3698: real time    0.3730
    ORTHCH:  cpu time    0.0472: real time    0.0472
       DOS:  cpu time    0.0008: real time    0.0007
    CHARGE:  cpu time    0.0326: real time    0.0326
    MIXING:  cpu time    0.0039: real time    0.0039
    --------------------------------------------
      LOOP:  cpu time    0.7288: real time    0.7323

 eigenvalue-minimisations  :   801
 total energy-change (2. order) : 0.4385153E-04  (-0.1070770E-04)
 number of electron     156.0000030 magnetization 
 augmentation part       11.3666034 magnetization 

 Broyden mixing:
  rms(total) = 0.16913E-02    rms(broyden)= 0.16912E-02
  rms(prec ) = 0.21464E-02
  weight for this iteration     100.00

 eigenvalues of (default mixing * dielectric matrix)
  average eigenvalue GAMMA=   1.4742
  2.5601  0.9986  1.1690  1.1690

 Free energy of the ion-electron system (eV)
  ---------------------------------------------------
  alpha Z        PSCENC =        96.04795369
  Ewald energy   TEWEN  =     15293.62722475
  -Hartree energ DENC   =    -21375.77287021
  -exchange      EXHF   =         0.00000000
  -V(xc)+E(xc)   XCENC  =       550.97270329
  PAW double counting   =     16407.04346874   -16609.53968980
  entropy T*S    EENTRO =        -0.00002137
  eigenvalues    EBANDS =     -1739.73094984
  atomic energy  EATOM  =      7046.17475994
  Solvation  Ediel_sol  =         0.00000000
  ---------------------------------------------------
  free energy    TOTEN  =      -331.17742081 eV

  energy without entropy =     -331.17739944  energy(sigma->0) =     -331.17741012


--------------------------------------------------------------------------------------------------------


--------------------------------------- Iteration      7(   6)  ---------------------------------------


    POTLOK:  cpu time    0.0371: real time    0.0406
    SETDIJ:  cpu time    0.0022: real time    0.0022
    EDDIAG:  cpu time    0.2894: real time    0.2896
  RMM-DIIS:  cpu time    0.3697: real time    0.3696
    ORTHCH:  cpu time    0.0487: real time    0.0487
       DOS:  cpu time    0.0006: real time    0.0006
    CHARGE:  cpu time    0.0327: real time    0.0327
    MIXING:  cpu time    0.0011: real time    0.0011
    --------------------------------------------
      LOOP:  cpu time    0.7815: real time    0.7850

 eigenvalue-minimisations  :   792
 total energy-change (2. order) : 0.6141681E-05  (-0.4312096E-05)
 number of electron     156.0000030 magnetization 
 augmentation part       11.3664751 magnetization 

 Broyden mixing:
  rms(total) = 0.60942E-03    rms(broyden)= 0.60929E-03
  rms(prec ) = 0.10013E-02
  weight for this iteration     100.00

 eigenvalues of (default mixing * dielectric matrix)
  average eigenvalue GAMMA=   1.4617
  2.4633  0.9744  0.9744  1.4483  1.4483

 Free energy of the ion-electron system (eV)
  ---------------------------------------------------
  alpha Z        PSCENC =        96.04795369
  Ewald energy   TEWEN  =     15293.62722475
  -Hartree energ DENC   =    -21375.86015099
  -exchange      EXHF   =         0.00000000
  -V(xc)+E(xc)   XCENC  =       550.97303118
  PAW double counting   =     16406.30149364   -16608.80154555
  entropy T*S    EENTRO =        -0.00002134
  eigenvalues    EBANDS =     -1739.64015998
  atomic energy  EATOM  =      7046.17475994
  Solvation  Ediel_sol  =         0.00000000
  ---------------------------------------------------
  free energy    TOTEN  =      -331.17741467 eV

  energy without entropy =     -331.17739333  energy(sigma->0) =     -331.17740400


--------------------------------------------------------------------------------------------------------
[truncated: 4,804,891 more chars]
