# Supplementary material for: 3D hierarchical graphene matrices enable stable Zn anodes for aqueous Zn batteries
Source: Nat Commun. 2023 Jul 14;14:4205. doi: 10.1038/s41467-023-39947-8 (PMC10349079; doi:10.1038/s41467-023-39947-8)
Supplement: Supplementary file 11 — Source Data [file 41467_2023_39947_MOESM11_ESM.zip › RAW DATA/Supplementary information/Supplementary Fig.13 and 14/CN-Zn/nN/h/XDATCAR]

grapheneN                               
           1
    12.782500    0.000000    0.000000
     0.000000    7.380000    0.000000
     0.000000    0.000000   15.000000
   C    Zn
  36   1
grapheneN                               
           1
    12.782500    0.000000    0.000000
     0.000000    7.380000    0.000000
     0.000000    0.000000   15.000000
   C    Zn
  36   1
Direct configuration=     1
   0.16666999  0.16666999  0.25000000
   0.00000000  0.00000000  0.25000000
   0.05556000  0.16666999  0.25000000
   0.22222000  0.00000000  0.25000000
   0.50000000  0.16666999  0.25000000
   0.33333001  0.00000000  0.25000000
   0.38889000  0.16666999  0.25000000
   0.55555999  0.00000000  0.25000000
   0.83332998  0.16666999  0.25000000
   0.66667002  0.00000000  0.25000000
   0.72222000  0.16666999  0.25000000
   0.88889003  0.00000000  0.25000000
   0.16666999  0.50000000  0.25000000
   0.00000000  0.33333001  0.25000000
   0.05556000  0.50000000  0.25000000
   0.22222000  0.33333001  0.25000000
   0.50000000  0.50000000  0.25000000
   0.33333001  0.33333001  0.25000000
   0.38889000  0.50000000  0.25000000
   0.55555999  0.33333001  0.25000000
   0.83332998  0.50000000  0.25000000
   0.66667002  0.33333001  0.25000000
   0.72222000  0.50000000  0.25000000
   0.88889003  0.33333001  0.25000000
   0.16666999  0.83332998  0.25000000
   0.00000000  0.66667002  0.25000000
   0.05556000  0.83332998  0.25000000
   0.22222000  0.66667002  0.25000000
   0.50000000  0.83332998  0.25000000
   0.33333001  0.66667002  0.25000000
   0.38889000  0.83332998  0.25000000
   0.55555999  0.66667002  0.25000000
   0.83332998  0.83332998  0.25000000
   0.66667002  0.66667002  0.25000000
   0.72222000  0.83332998  0.25000000
   0.88889003  0.66667002  0.25000000
   0.60465002  0.50281000  0.35135999
grapheneN                               
           1
    12.813666   -0.000038    0.010798
    -0.000022    7.389942   -0.001560
     0.012671   -0.003171   14.943397
   C    Zn
  36   1
Direct configuration=     2
   0.16687033  0.16659854  0.24999702
   0.00030419  0.00000104  0.24999439
   0.05532305  0.16638836  0.24999754
   0.22186764  0.00000093  0.24999397
   0.49961796  0.16490489  0.24981284
   0.33386843  0.00000959  0.24999396
   0.38879731  0.16671463  0.25004795
   0.55550413  0.00000248  0.25005228
   0.83340087  0.16684199  0.25004530
   0.66661396  0.00000365  0.25004261
   0.72256755  0.16534483  0.24986995
   0.88852134  0.00000989  0.24998750
   0.16650468  0.49999678  0.24999685
   0.00006833  0.33349905  0.24999862
   0.05559304  0.49999692  0.24999867
   0.22223923  0.33325695  0.25000081
   0.49344269  0.49979327  0.24526327
   0.33343460  0.33319333  0.25005496
   0.38801039  0.50000877  0.24971775
   0.55315459  0.32467194  0.24626550
   0.83408019  0.50001016  0.24983903
   0.66926353  0.32618159  0.24703343
   0.72714638  0.49985025  0.24693907
   0.88874423  0.33321020  0.25004617
   0.16686335  0.83341156  0.24999701
   0.00006071  0.66650692  0.24999929
   0.05532982  0.83362152  0.24999751
   0.22224707  0.66674904  0.25000166
   0.49958679  0.83519861  0.24978195
   0.33342013  0.66680547  0.25005470
   0.38881101  0.83328822  0.25005019
   0.55288690  0.67583269  0.24585140
   0.83338622  0.83315996  0.25004708
   0.66952107  0.67417967  0.24672757
   0.72259554  0.83474454  0.24984736
   0.88875770  0.66678765  0.25004592
   0.60626516  0.50203413  0.37396889
grapheneN                               
           1
    12.806779   -0.000030    0.008415
    -0.000017    7.387743   -0.001216
     0.009875   -0.002471   14.955879
   C    Zn
  36   1
Direct configuration=     3
   0.16682622  0.16661429  0.24999771
   0.00023722  0.00000081  0.24999568
   0.05537521  0.16645043  0.24999805
   0.22194521  0.00000073  0.24999525
   0.49970203  0.16529393  0.24985428
   0.33374989  0.00000748  0.24999538
   0.38881772  0.16670479  0.25003731
   0.55551644  0.00000193  0.25004069
   0.83338527  0.16680408  0.25003527
   0.66662632  0.00000284  0.25003316
   0.72249100  0.16563691  0.24989885
   0.88860251  0.00000771  0.24999021
   0.16654108  0.49999749  0.24999753
   0.00005329  0.33346180  0.24999893
   0.05558577  0.49999760  0.24999897
   0.22223500  0.33327305  0.25000064
   0.49488531  0.49983929  0.24631158
   0.33341158  0.33322344  0.25004281
   0.38820398  0.50000687  0.24978014
   0.55368335  0.32658054  0.24709264
   0.83391499  0.50000793  0.24987481
   0.66869190  0.32775738  0.24769120
   0.72606111  0.49988354  0.24761796
   0.88877634  0.33323660  0.25003592
   0.16682078  0.83339358  0.24999770
   0.00004734  0.66654287  0.24999946
   0.05538049  0.83355726  0.24999802
   0.22224111  0.66673163  0.25000129
   0.49967771  0.83478678  0.24983015
   0.33340030  0.66677561  0.25004259
   0.38882841  0.83329742  0.25003906
   0.55347450  0.67381363  0.24676982
   0.83337385  0.83319742  0.25003666
   0.66889266  0.67252485  0.24745280
   0.72251283  0.83443279  0.24988120
   0.88878684  0.66676172  0.25003572
   0.60591452  0.50220298  0.36896054
grapheneN                               
           1
    12.834513    0.000039    0.012673
     0.000022    7.402532   -0.001845
     0.014910   -0.003759   14.893755
   C    Zn
  36   1
Direct configuration=     4
   0.16670245  0.16690686  0.25000258
  -0.00041669  0.00000033  0.24999582
   0.05550032  0.16704814  0.24999630
   0.22262903  0.00000913  0.24999690
   0.49866817  0.16165537  0.24947902
   0.33290777 -0.00002143  0.25007945
   0.38793999  0.16672334  0.25009550
   0.55636649  0.00013456  0.25018825
   0.83416450  0.16663434  0.25010906
   0.66581592  0.00009487  0.25013297
   0.72358113  0.16249821  0.24962762
   0.88921193 -0.00000929  0.25004993
   0.16644388  0.49999131  0.24998294
   0.00002853  0.33280162  0.25003440
   0.05582562  0.49999616  0.24999397
   0.22221146  0.33283477  0.25005904
   0.49910351  0.50003570  0.24327322
   0.33271348  0.33154137  0.25012229
   0.38487259  0.49993735  0.24919428
   0.55473642  0.33163894  0.24442868
   0.83615285  0.49994116  0.24953835
   0.66722081  0.33171894  0.24534719
   0.72334036  0.50003176  0.24523623
   0.88938516  0.33207532  0.25009835
   0.16670572  0.83310164  0.25000308
   0.00001895  0.66719674  0.25002900
   0.05549542  0.83297286  0.24999668
   0.22221974  0.66717261  0.25005387
   0.49849591  0.83868384  0.24937769
   0.33273014  0.66847369  0.25012491
   0.38787980  0.83335554  0.25010152
   0.55476019  0.66830878  0.24394751
   0.83423617  0.83343808  0.25010528
   0.66718782  0.66832579  0.24497387
   0.72373134  0.83778713  0.24955731
   0.88936754  0.66797786  0.25010596
   0.60673569  0.50179661  0.38592097
grapheneN                               
           1
    12.835991    0.000043    0.012900
     0.000025    7.403320   -0.001878
     0.015178   -0.003828   14.890456
   C    Zn
  36   1
Direct configuration=     5
   0.16669588  0.16692239  0.25000284
  -0.00045139  0.00000031  0.24999583
   0.05550696  0.16707985  0.24999621
   0.22266530  0.00000957  0.24999698
   0.49861333  0.16146230  0.24945899
   0.33286310 -0.00002296  0.25008395
   0.38789342  0.16672433  0.25009862
   0.55641158  0.00014160  0.25019611
   0.83420583  0.16662534  0.25011299
   0.66577292  0.00009975  0.25013831
   0.72363897  0.16233167  0.24961312
   0.88924426 -0.00001019  0.25005311
   0.16643872  0.49999098  0.24998217
   0.00002721  0.33276660  0.25003630
   0.05583835  0.49999608  0.24999370
   0.22221021  0.33281152  0.25006215
   0.49932735  0.50004609  0.24311095
   0.33267644  0.33145212  0.25012654
   0.38469587  0.49993366  0.24916305
   0.55479235  0.33190731  0.24428645
   0.83627158  0.49993761  0.24952036
   0.66714282  0.33192912  0.24522208
   0.72319607  0.50003961  0.24510912
   0.88941746  0.33201370  0.25010167
   0.16669961  0.83308614  0.25000337
   0.00001745  0.66723143  0.25003058
   0.05550152  0.83294185  0.24999661
   0.22221860  0.66719600  0.25005668
   0.49843322  0.83889062  0.24935356
   0.33269459  0.66856379  0.25012932
   0.38782948  0.83335863  0.25010487
   0.55482846  0.66801666  0.24379680
   0.83428191  0.83345085  0.25010893
   0.66709743  0.66810296  0.24484154
   0.72379599  0.83796511  0.24954001
   0.88939834  0.66804239  0.25010971
   0.60677889  0.50177520  0.38682645
grapheneN                               
           1
    12.845835    0.000052    0.016351
     0.000030    7.409612   -0.002396
     0.019217   -0.004878   14.866420
   C    Zn
  36   1
Direct configuration=     6
   0.16635958  0.16610266  0.25000799
   0.00041009  0.00001978  0.25000662
   0.05578756  0.16600905  0.24999278
   0.22168447 -0.00000108  0.25002348
   0.49877213  0.16493987  0.24873703
   0.33231203  0.00008102  0.25027751
   0.38812608  0.16387148  0.25011856
   0.55467379  0.00013640  0.25032963
   0.83412933  0.16444763  0.25017301
   0.66784665  0.00011112  0.25021043
   0.72318012  0.16486194  0.24906735
   0.88971645  0.00008118  0.25020613
   0.16724689  0.49999995  0.24996532
   0.00046715  0.33322087  0.25011923
   0.05512371  0.49999618  0.24997388
   0.22155589  0.33287179  0.25018426
   0.50074258  0.50008293  0.24083836
   0.33144004  0.33282576  0.25014459
   0.38623945  0.50000955  0.24808778
   0.55559581  0.33469914  0.24206372
   0.83540810  0.50003817  0.24886559
   0.66631096  0.33420660  0.24313424
   0.72165428  0.50010841  0.24301908
   0.89037026  0.33302199  0.25014159
   0.16636531  0.83392109  0.25000840
   0.00044179  0.66679644  0.25011128
   0.05578013  0.83399972  0.24999289
   0.22158141  0.66712994  0.25017588
   0.49873609  0.83535870  0.24852426
   0.33144810  0.66711258  0.25014717
   0.38802426  0.83620419  0.25012395
   0.55568147  0.66528621  0.24153116
   0.83422796  0.83562572  0.25016507
   0.66623648  0.66587066  0.24270444
   0.72323547  0.83541419  0.24889819
   0.89036901  0.66690714  0.25014407
   0.60738924  0.50144101  0.40314507
grapheneN                               
           1
    12.847725    0.000054    0.017012
     0.000031    7.410819   -0.002495
     0.019991   -0.005080   14.861814
   C    Zn
  36   1
Direct configuration=     7
   0.16629514  0.16594560  0.25000899
   0.00057516  0.00002351  0.25000866
   0.05584133  0.16580389  0.24999210
   0.22149653 -0.00000312  0.25002861
   0.49880260  0.16560614  0.24859838
   0.33220643  0.00010095  0.25031471
   0.38817065  0.16332489  0.25012236
   0.55434080  0.00013541  0.25035535
   0.83411467  0.16403039  0.25018453
   0.66824400  0.00011330  0.25022418
   0.72309224  0.16534671  0.24896257
   0.88980692  0.00009869  0.25023550
   0.16740175  0.50000167  0.24996205
   0.00055144  0.33330791  0.25013515
   0.05498678  0.49999620  0.24997011
   0.22143051  0.33288334  0.25020774
   0.50101389  0.50008993  0.24040180
   0.33120313  0.33308895  0.25014812
   0.38653528  0.50002406  0.24788119
   0.55574989  0.33523398  0.24163679
   0.83524269  0.50005742  0.24873987
   0.66615170  0.33464290  0.24273329
   0.72135899  0.50012154  0.24261771
   0.89055282  0.33321517  0.25014922
   0.16630125  0.83408107  0.25000939
   0.00052309  0.66671309  0.25012676
   0.05583351  0.83420240  0.24999217
   0.22145932  0.66711728  0.25019881
   0.49879417  0.83468198  0.24836494
   0.33120925  0.66683453  0.25015064
   0.38806158  0.83674938  0.25012763
   0.55584505  0.66476301  0.24109594
   0.83421761  0.83604241  0.25017586
   0.66607164  0.66544291  0.24229399
   0.72312811  0.83492543  0.24877492
   0.89055500  0.66668963  0.25015062
   0.60750520  0.50137742  0.40627933
grapheneN                               
           1
    12.834738    0.000307    0.019023
     0.000177    7.406926   -0.002831
     0.022267   -0.005743   14.884678
   C    Zn
  36   1
Direct configuration=     8
   0.16583105  0.16516375  0.25004101
   0.00154084  0.00004625  0.25006535
   0.05608607  0.16533497  0.25000460
   0.22044845  0.00005222  0.25011179
   0.49952435  0.16851280  0.24791509
   0.33252895  0.00007679  0.25057336
   0.38804637  0.16625935  0.24999208
   0.55480880  0.00006579  0.25014276
   0.83380614  0.16634166  0.25011530
   0.66732818  0.00009647  0.25007189
   0.72275837  0.16842293  0.24836450
   0.88961053  0.00004330  0.25046270
   0.16629755  0.50000908  0.24997747
   0.00087683  0.33383675  0.25024724
   0.05585528  0.50001585  0.24996028
   0.22113982  0.33370829  0.25036564
   0.49874610  0.49998137  0.23960042
   0.33251605  0.33315401  0.24992158
   0.38877733  0.50002600  0.24691210
   0.55532371  0.33325774  0.24066945
   0.83343955  0.50002257  0.24802535
   0.66684394  0.33333846  0.24165844
   0.72275449  0.50006707  0.24161092
   0.88959949  0.33330866  0.25006003
   0.16584719  0.83482398  0.25004015
   0.00088750  0.66614363  0.25024105
   0.05606455  0.83468894  0.25000342
   0.22112849  0.66628809  0.25036195
   0.49957434  0.83156144  0.24760696
   0.33248002  0.66689490  0.24992297
   0.38806437  0.83382241  0.24997596
   0.55525192  0.66706159  0.24017735
   0.83381977  0.83376383  0.25009428
   0.66691989  0.66694274  0.24123992
   0.72272507  0.83172089  0.24812423
   0.88963698  0.66675569  0.25004172
   0.60778177  0.50119971  0.41666071
grapheneN                               
           1
    12.835815    0.000286    0.018856
     0.000165    7.407249   -0.002803
     0.022078   -0.005688   14.882780
   C    Zn
  36   1
Direct configuration=     9
   0.16586960  0.16522867  0.25003835
   0.00146062  0.00004436  0.25006067
   0.05606574  0.16537391  0.25000357
   0.22053551  0.00004763  0.25010488
   0.49946439  0.16827146  0.24797171
   0.33250216  0.00007880  0.25055193
   0.38805669  0.16601570  0.25000286
   0.55476992  0.00007157  0.25016038
   0.83383177  0.16614975  0.25012103
   0.66740426  0.00009787  0.25008450
   0.72278610  0.16816751  0.24841405
   0.88962685  0.00004790  0.25044388
   0.16638928  0.50000846  0.24997618
   0.00084980  0.33379284  0.25023795
   0.05578314  0.50001422  0.24996110
   0.22116397  0.33363980  0.25035255
   0.49893448  0.49999038  0.23966680
   0.33240698  0.33314861  0.24994036
   0.38859107  0.50002585  0.24699242
   0.55535910  0.33342183  0.24074960
   0.83358933  0.50002547  0.24808453
   0.66678642  0.33344678  0.24174751
   0.72263854  0.50007161  0.24169436
   0.88967869  0.33330090  0.25006741
   0.16588491  0.83476230  0.25003760
   0.00085723  0.66619092  0.25023158
   0.05604536  0.83464855  0.25000249
   0.22115598  0.66635694  0.25034843
   0.49950951  0.83182055  0.24766978
   0.33237445  0.66688989  0.24994184
   0.38806414  0.83406545  0.24998853
   0.55530119  0.66687074  0.24025345
   0.83385281  0.83395302  0.25010104
   0.66684941  0.66681822  0.24132726
   0.72275854  0.83198697  0.24817815
   0.88971324  0.66675021  0.25005073
   0.60775895  0.50121439  0.41580051
grapheneN                               
           1
    12.823804    0.000275    0.019284
     0.000158    7.398112   -0.002847
     0.022506   -0.005756   14.915119
   C    Zn
  36   1
Direct configuration=    10
   0.16630337  0.16691521  0.25010922
   0.00029373  0.00001069  0.25014601
   0.05558117  0.16691446  0.25005484
   0.22165769 -0.00000231  0.25021229
   0.49971980  0.16689312  0.24752358
   0.33267158 -0.00000141  0.25074182
   0.38813136  0.16818589  0.24981492
   0.55568261  0.00005982  0.24971351
   0.83394686  0.16789256  0.24999252
   0.66627789  0.00005443  0.24975696
   0.72237697  0.16706891  0.24801614
   0.88931289  0.00003061  0.25062811
   0.16617129  0.49996533  0.25003137
   0.00042791  0.33317008  0.25031924
   0.05584588  0.49999515  0.24998595
   0.22171486  0.33305111  0.25043546
   0.49920378  0.50009489  0.23959649
   0.33304670  0.33362675  0.24963106
   0.38832543  0.50002650  0.24641535
   0.55500188  0.33316278  0.24056279
   0.83358494  0.50002381  0.24758619
   0.66711805  0.33329483  0.24137976
   0.72289652  0.50008278  0.24136560
   0.88908016  0.33367675  0.24989620
   0.16630033  0.83312857  0.25010751
   0.00044499  0.66686602  0.25031066
   0.05558684  0.83316576  0.25004798
   0.22169248  0.66699759  0.25043660
   0.49970180  0.83323995  0.24720447
   0.33304566  0.66650033  0.24962337
   0.38816373  0.83194584  0.24976632
   0.55498938  0.66696432  0.24015335
   0.83391968  0.83218252  0.24994869
   0.66711343  0.66688748  0.24100003
   0.72241125  0.83312845  0.24778343
   0.88908883  0.66647046  0.24986246
   0.60783837  0.50113999  0.42119978
grapheneN                               
           1
    12.822116    0.000273    0.019344
     0.000158    7.396827   -0.002853
     0.022566   -0.005765   14.919673
   C    Zn
  36   1
Direct configuration=    11
   0.16636446  0.16715283  0.25011917
   0.00012937  0.00000594  0.25015800
   0.05551292  0.16713151  0.25006204
   0.22181575 -0.00000934  0.25022737
   0.49975578  0.16669892  0.24746065
   0.33269544 -0.00001271  0.25076848
   0.38814188  0.16849165  0.24978853
   0.55581117  0.00005816  0.24965076
   0.83396308  0.16813811  0.24997447
   0.66611925  0.00004831  0.24971098
   0.72231935  0.16691412  0.24796027
   0.88926867  0.00002817  0.25065398
   0.16614059  0.49995925  0.25003912
   0.00036849  0.33308234  0.25033065
   0.05585472  0.49999247  0.24998944
   0.22179245  0.33296817  0.25044709
   0.49924171  0.50010962  0.23958662
   0.33313681  0.33369411  0.24958763
   0.38828802  0.50002659  0.24633432
   0.55495157  0.33312628  0.24053656
   0.83358432  0.50002357  0.24751622
   0.66716476  0.33327342  0.24132812
   0.72293285  0.50008436  0.24131943
   0.88899586  0.33372970  0.24987217
   0.16635884  0.83289839  0.25011732
   0.00038693  0.66696114  0.25032176
   0.05552225  0.83295685  0.25005436
   0.22176805  0.66708785  0.25044897
   0.49972888  0.83343993  0.24713913
   0.33314020  0.66644544  0.24957865
   0.38817776  0.83164720  0.24973511
   0.55494547  0.66697750  0.24013929
   0.83392910  0.83193307  0.24992729
   0.66715062  0.66689724  0.24095408
   0.72236234  0.83328927  0.24772801
   0.88900088  0.66643105  0.24983603
   0.60784954  0.50112951  0.42195791
grapheneN                               
           1
    12.815365    0.000050    0.019348
     0.000029    7.390722   -0.002842
     0.022528   -0.005732   14.939864
   C    Zn
  36   1
Direct configuration=    12
   0.16702565  0.16797036  0.25021677
  -0.00077237  0.00002290  0.25029283
   0.05492474  0.16776194  0.25014545
   0.22265449 -0.00001383  0.25039045
   0.49993564  0.16686752  0.24704008
   0.33294695  0.00003086  0.25087498
   0.38862125  0.16729000  0.24957343
   0.55559476  0.00004719  0.24905245
   0.83353090  0.16744723  0.24983341
   0.66638751  0.00005600  0.24924367
   0.72202078  0.16687882  0.24757269
   0.88909554  0.00003414  0.25077818
   0.16652356  0.50001222  0.25014833
   0.00001627  0.33310214  0.25037239
   0.05559412  0.50000819  0.25006580
   0.22199672  0.33298979  0.25046260
   0.49928048  0.50005947  0.23979260
   0.33311045  0.33383837  0.24925018
   0.38872161  0.50011072  0.24586043
   0.55518960  0.33248763  0.24065065
   0.83339919  0.50009132  0.24706804
   0.66694585  0.33250282  0.24125508
   0.72297729  0.50009119  0.24120737
   0.88888179  0.33367179  0.24965047
   0.16700848  0.83208489  0.25021367
   0.00002810  0.66700600  0.25036028
   0.05493526  0.83231277  0.25013444
   0.22199162  0.66706810  0.25047002
   0.49994527  0.83329149  0.24673668
   0.33312099  0.66626705  0.24923589
   0.38862296  0.83278647  0.24948478
   0.55519831  0.66764634  0.24032081
   0.83355056  0.83263577  0.24975840
   0.66692126  0.66760558  0.24094989
   0.72200620  0.83324329  0.24737007
   0.88887440  0.66642552  0.24960552
   0.60786392  0.50107795  0.42592120
grapheneN                               
           1
    12.814996    0.000038    0.019348
     0.000022    7.390387   -0.002842
     0.022526   -0.005731   14.940971
   C    Zn
  36   1
Direct configuration=    13
   0.16706190  0.16801519  0.25022211
  -0.00082181  0.00002382  0.25030020
   0.05489249  0.16779652  0.25015002
   0.22270048 -0.00001407  0.25039937
   0.49994550  0.16687677  0.24701706
   0.33296074  0.00003325  0.25088081
   0.38864754  0.16722409  0.24956165
   0.55558289  0.00004659  0.24901971
   0.83350720  0.16740933  0.24982569
   0.66640221  0.00005642  0.24921810
   0.72200441  0.16687689  0.24755148
   0.88908605  0.00003447  0.25078498
   0.16654456  0.50001513  0.25015431
  -0.00000304  0.33310322  0.25037467
   0.05557983  0.50000905  0.25006998
   0.22200792  0.33299098  0.25046344
   0.49928261  0.50005672  0.23980387
   0.33310900  0.33384628  0.24923171
   0.38874538  0.50011534  0.24583449
   0.55520265  0.33245260  0.24065690
   0.83338904  0.50009503  0.24704352
   0.66693385  0.33246056  0.24125108
   0.72297973  0.50009157  0.24120124
   0.88887554  0.33366862  0.24963834
   0.16704410  0.83204027  0.25021895
   0.00000843  0.66700846  0.25036239
   0.05490308  0.83227744  0.25013882
   0.22200387  0.66706702  0.25047117
   0.49995713  0.83328334  0.24671465
   0.33311993  0.66625726  0.24921713
   0.38864737  0.83284895  0.24947108
   0.55521218  0.66768303  0.24033075
   0.83352980  0.83267431  0.24974916
   0.66690868  0.66764443  0.24094967
   0.72198667  0.83324076  0.24735049
   0.88886746  0.66642522  0.24959290
   0.60786471  0.50107512  0.42613810
grapheneN                               
           1
    12.811361   -0.000153    0.018985
    -0.000088    7.389111   -0.002847
     0.022086   -0.005738   14.947789
   C    Zn
  36   1
Direct configuration=    14
   0.16696661  0.16736279  0.25034197
  -0.00078082  0.00007036  0.25046261
   0.05498236  0.16729426  0.25026103
   0.22274733  0.00002479  0.25057835
   0.50005915  0.16706860  0.24661657
   0.33350319  0.00004312  0.25092159
   0.38884598  0.16656217  0.24932382
   0.55552495  0.00006463  0.24835285
   0.83309585  0.16683100  0.24966857
   0.66648906  0.00006559  0.24867660
   0.72199166  0.16698928  0.24720460
   0.88856874  0.00004821  0.25085268
   0.16645276  0.50006758  0.25026361
  -0.00026202  0.33360015  0.25039072
   0.05569914  0.50006227  0.25019090
   0.22221889  0.33363551  0.25042605
   0.49967347  0.50003715  0.24009045
   0.33341167  0.33304801  0.24887769
   0.38911782  0.50009413  0.24544857
   0.55541617  0.33244129  0.24085728
   0.83314353  0.50010165  0.24662361
   0.66674539  0.33233814  0.24128571
   0.72259843  0.50006439  0.24116782
   0.88859117  0.33301259  0.24938825
   0.16696119  0.83267200  0.25033755
  -0.00026135  0.66651212  0.25037457
   0.05497479  0.83275726  0.25025265
   0.22222676  0.66642387  0.25043747
   0.50008137  0.83303958  0.24635883
   0.33339804  0.66707658  0.24885054
   0.38884128  0.83350359  0.24920410
   0.55540048  0.66768343  0.24059206
   0.83311712  0.83326590  0.24957388
   0.66672703  0.66776426  0.24106052
   0.72195002  0.83308537  0.24702636
   0.88859702  0.66706878  0.24933917
   0.60785587  0.50102961  0.42968039
grapheneN                               
           1
    12.808500   -0.000303    0.018699
    -0.000175    7.388107   -0.002851
     0.021739   -0.005744   14.953159
   C    Zn
  36   1
Direct configuration=    15
   0.16689154  0.16684888  0.25043631
  -0.00074853  0.00010701  0.25059045
   0.05505316  0.16689863  0.25034843
   0.22278425  0.00005541  0.25071924
   0.50014867  0.16721970  0.24630129
   0.33393053  0.00005090  0.25095370
   0.38900230  0.16604077  0.24913660
   0.55547928  0.00007883  0.24782789
   0.83277177  0.16637542  0.24954488
   0.66655746  0.00007282  0.24825033
   0.72198160  0.16707781  0.24693154
   0.88816120  0.00005902  0.25090598
   0.16638044  0.50010890  0.25034965
  -0.00046605  0.33399157  0.25040334
   0.05579313  0.50010420  0.25028610
   0.22238510  0.33414322  0.25039661
   0.49998141  0.50002174  0.24031606
   0.33365010  0.33241920  0.24859900
   0.38941122  0.50007743  0.24514477
   0.55558439  0.33243238  0.24101504
   0.83295010  0.50010686  0.24629305
   0.66659693  0.33224171  0.24131297
   0.72229805  0.50004297  0.24114151
   0.88836713  0.33249582  0.24919137
   0.16689588  0.83316962  0.25043092
  -0.00047389  0.66612114  0.25038414
   0.05503129  0.83313522  0.25034225
   0.22240234  0.66591727  0.25041094
   0.50017924  0.83284757  0.24607873
   0.33361713  0.66772197  0.24856196
   0.38899405  0.83401926  0.24899393
   0.55554884  0.66768376  0.24079777
   0.83279201  0.83373190  0.24943589
   0.66658392  0.66785864  0.24114778
   0.72192114  0.83296296  0.24677120
   0.88838396  0.66757571  0.24913942
   0.60784900  0.50099377  0.43246895
grapheneN                               
           1
    12.810490   -0.000561    0.018004
    -0.000323    7.390504   -0.002866
     0.020942   -0.005778   14.945986
   C    Zn
  36   1
Direct configuration=    16
   0.16666916  0.16653881  0.25058702
  -0.00053171  0.00008896  0.25079178
   0.05528946  0.16657379  0.25052764
   0.22259543  0.00005605  0.25092530
   0.50020302  0.16680631  0.24589300
   0.33400218  0.00005882  0.25090628
   0.38926750  0.16625926  0.24883754
   0.55565508  0.00006940  0.24702811
   0.83262279  0.16630864  0.24935093
   0.66641870  0.00007361  0.24756970
   0.72186305  0.16668195  0.24657474
   0.88787862  0.00007256  0.25091604
   0.16657177  0.50008329  0.25045707
  -0.00042799  0.33367488  0.25038519
   0.05545166  0.50011586  0.25044793
   0.22246624  0.33360002  0.25031021
   0.50049456  0.50001523  0.24064585
   0.33393206  0.33251455  0.24819849
   0.38946114  0.50003957  0.24485370
   0.55561252  0.33301950  0.24126458
   0.83275646  0.50006645  0.24589097
   0.66664031  0.33295329  0.24141766
   0.72174481  0.50001839  0.24117515
   0.88808857  0.33264632  0.24888021
   0.16666758  0.83354729  0.25058506
  -0.00044367  0.66645209  0.25036659
   0.05527045  0.83352434  0.25052145
   0.22247026  0.66647628  0.25032244
   0.50019695  0.83327983  0.24573237
   0.33393490  0.66761643  0.24814749
   0.38927134  0.83383015  0.24867822
   0.55557677  0.66700044  0.24111260
   0.83260150  0.83381432  0.24922578
   0.66660930  0.66712492  0.24132717
   0.72185863  0.83339088  0.24644584
   0.88809971  0.66747650  0.24881957
   0.60783097  0.50094099  0.43624030
grapheneN                               
           1
    12.812357   -0.000802    0.017354
    -0.000462    7.392751   -0.002879
     0.020196   -0.005809   14.939263
   C    Zn
  36   1
Direct configuration=    17
   0.16646071  0.16624820  0.25072837
  -0.00032845  0.00007205  0.25098063
   0.05551098  0.16626935  0.25069574
   0.22241845  0.00005664  0.25111858
   0.50025393  0.16641886  0.24551003
   0.33406935  0.00006625  0.25086181
   0.38951609  0.16646405  0.24855705
   0.55581982  0.00006056  0.24627794
   0.83248312  0.16624604  0.24916901
   0.66628860  0.00007434  0.24693127
   0.72175190  0.16631093  0.24624006
   0.88761374  0.00008525  0.25092546
   0.16675113  0.50005930  0.25055784
  -0.00039232  0.33337807  0.25036818
   0.05513157  0.50012677  0.25059972
   0.22254229  0.33309091  0.25022916
   0.50097560  0.50000915  0.24095522
   0.33419635  0.33260392  0.24782283
   0.38950792  0.50000408  0.24458068
   0.55563890  0.33356977  0.24149865
   0.83257492  0.50002856  0.24551382
   0.66668100  0.33362021  0.24151585
   0.72122622  0.49999534  0.24120669
   0.88782744  0.33278737  0.24858834
   0.16645358  0.83390126  0.25072963
  -0.00041533  0.66676227  0.25035012
   0.05549466  0.83388905  0.25068955
   0.22253393  0.66700021  0.25023942
   0.50021354  0.83368496  0.24540750
   0.33423275  0.66751752  0.24775874
   0.38953124  0.83365291  0.24838211
   0.55560297  0.66636002  0.24140791
   0.83242292  0.83389156  0.24902870
   0.66663309  0.66643726  0.24149543
   0.72180001  0.83379194  0.24614065
   0.88783323  0.66738350  0.24851954
   0.60781428  0.50089155  0.43977776
grapheneN                               
           1
    12.823024   -0.000861    0.016439
    -0.000496    7.395532   -0.002922
     0.019170   -0.005907   14.921220
   C    Zn
  36   1
Direct configuration=    18
   0.16667830  0.16620474  0.25094341
  -0.00027017  0.00008190  0.25123983
   0.05534325  0.16615355  0.25094072
   0.22215217  0.00007313  0.25133208
   0.50051492  0.16623819  0.24506621
   0.33390718  0.00009216  0.25065373
   0.38965658  0.16638548  0.24816541
   0.55543269  0.00002273  0.24536743
   0.83241674  0.16627326  0.24888822
   0.66657179  0.00006420  0.24606977
   0.72156404  0.16629284  0.24584175
   0.88792462  0.00008645  0.25085469
   0.16721530  0.50006252  0.25064189
  -0.00051333  0.33301027  0.25033159
   0.05472327  0.50006995  0.25077028
   0.22259941  0.33266197  0.25008186
   0.50081818  0.49996834  0.24136566
   0.33403951  0.33378190  0.24741393
   0.38931800  0.49999961  0.24439566
   0.55576398  0.33356945  0.24176134
   0.83261308  0.50005169  0.24516824
   0.66652887  0.33360910  0.24169789
   0.72132802  0.50002591  0.24136800
   0.88803764  0.33370166  0.24821952
   0.16665339  0.83399732  0.25094730
  -0.00053438  0.66720835  0.25031580
   0.05535411  0.83402591  0.25093149
   0.22259629  0.66745778  0.25008105
   0.50048103  0.83384138  0.24501791
   0.33408863  0.66630356  0.24733156
   0.38966894  0.83376019  0.24799786
   0.55572955  0.66638224  0.24174882
   0.83239374  0.83389728  0.24874475
   0.66651760  0.66639969  0.24174212
   0.72157019  0.83379613  0.24578244
   0.88799168  0.66642753  0.24813648
   0.60779528  0.50083166  0.44400331
grapheneN                               
           1
    12.824853   -0.000872    0.016282
    -0.000502    7.396009   -0.002930
     0.018995   -0.005924   14.918131
   C    Zn
  36   1
Direct configuration=    19
   0.16671555  0.16619730  0.25098029
  -0.00026019  0.00008359  0.25128428
   0.05531455  0.16613372  0.25098273
   0.22210660  0.00007595  0.25136870
   0.50055958  0.16620726  0.24499009
   0.33387943  0.00009660  0.25061804
   0.38968062  0.16637202  0.24809824
   0.55536642  0.00001625  0.24521127
   0.83240537  0.16627792  0.24884006
   0.66662025  0.00006246  0.24592203
   0.72153188  0.16628974  0.24577344
   0.88797783  0.00008666  0.25084255
   0.16729474  0.50006307  0.25065631
  -0.00053404  0.33294729  0.25032531
   0.05465339  0.50006022  0.25079953
   0.22260919  0.33258852  0.25005660
   0.50079124  0.49996135  0.24143605
   0.33401266  0.33398361  0.24734380
   0.38928549  0.49999884  0.24436393
   0.55578539  0.33356939  0.24180640
   0.83261960  0.50005565  0.24510898
   0.66650283  0.33360720  0.24172911
   0.72134545  0.50003114  0.24139566
   0.88807361  0.33385822  0.24815627
   0.16668759  0.83401377  0.25098463
  -0.00055476  0.66728474  0.25030992
   0.05533006  0.83404934  0.25097298
   0.22260696  0.66753613  0.25005389
   0.50052680  0.83386816  0.24495110
   0.33406396  0.66609569  0.24725830
   0.38969250  0.83377856  0.24793196
   0.55575122  0.66638605  0.24180729
   0.83238875  0.83389825  0.24869605
   0.66649784  0.66639326  0.24178443
   0.72153085  0.83379684  0.24572100
   0.88801880  0.66626383  0.24807078
   0.60779208  0.50082141  0.44472800
grapheneN                               
           1
    12.833536   -0.000550    0.015695
    -0.000317    7.397882   -0.003006
     0.018342   -0.006084   14.904260
   C    Zn
  36   1
Direct configuration=    20
   0.16673839  0.16623786  0.25114585
  -0.00024066  0.00010346  0.25143987
   0.05522618  0.16624655  0.25117608
   0.22210453  0.00010514  0.25146932
   0.50045838  0.16648571  0.24473415
   0.33389774  0.00007055  0.25031387
   0.38941690  0.16656453  0.24779322
   0.55532688  0.00001370  0.24467037
   0.83264435  0.16664762  0.24858605
   0.66664763  0.00004219  0.24533128
   0.72170293  0.16655108  0.24552870
   0.88817343  0.00008656  0.25067614
   0.16706704  0.50008604  0.25065448
  -0.00066277  0.33341212  0.25030109
   0.05502733  0.50009378  0.25085874
   0.22268552  0.33338986  0.24994590
   0.50039707  0.49996935  0.24170101
   0.33372351  0.33379727  0.24717105
   0.38909357  0.50001375  0.24435867
   0.55576476  0.33328183  0.24194174
   0.83296376  0.50006961  0.24498512
   0.66641955  0.33325859  0.24189380
   0.72174352  0.50001517  0.24161380
   0.88827928  0.33382265  0.24793799
   0.16673682  0.83395066  0.25114836
  -0.00067207  0.66679845  0.25028162
   0.05522423  0.83393542  0.25116412
   0.22269522  0.66676751  0.24993107
   0.50046127  0.83354105  0.24471386
   0.33373217  0.66627957  0.24707591
   0.38939977  0.83355843  0.24766715
   0.55573484  0.66670889  0.24198815
   0.83264524  0.83353089  0.24845906
   0.66642542  0.66677188  0.24196305
   0.72166600  0.83352153  0.24550089
   0.88824204  0.66630205  0.24784474
   0.60778029  0.50077870  0.44739374
grapheneN                               
           1
    12.839401   -0.000333    0.015299
    -0.000192    7.399149   -0.003057
     0.017901   -0.006191   14.894900
   C    Zn
  36   1
Direct configuration=    21
   0.16675381  0.16626523  0.25125772
  -0.00022748  0.00011688  0.25154499
   0.05516657  0.16632269  0.25130671
   0.22210313  0.00012485  0.25153730
   0.50039010  0.16667362  0.24456122
   0.33391009  0.00005297  0.25010836
   0.38923900  0.16669445  0.24758713
   0.55530019  0.00001197  0.24430491
   0.83280555  0.16689711  0.24841443
   0.66666608  0.00002851  0.24493214
   0.72181830  0.16672744  0.24536334
   0.88830538  0.00008648  0.25056371
   0.16691344  0.50010154  0.25065324
  -0.00074960  0.33372580  0.25028473
   0.05527957  0.50011641  0.25089876
   0.22273700  0.33393064  0.24987110
   0.50013119  0.49997476  0.24188002
   0.33352846  0.33367153  0.24705432
   0.38896411  0.50002382  0.24435510
   0.55575085  0.33308777  0.24203318
   0.83319592  0.50007903  0.24490144
   0.66636339  0.33302334  0.24200507
   0.72201205  0.50000438  0.24176120
   0.88841800  0.33379863  0.24779050
   0.16677004  0.83390806  0.25125899
  -0.00075120  0.66647029  0.25026250
   0.05515285  0.83385855  0.25129326
   0.22275476  0.66624880  0.24984808
   0.50041706  0.83332029  0.24455356
   0.33350834  0.66640367  0.24695267
   0.38920230  0.83340988  0.24748822
   0.55572380  0.66692675  0.24211035
   0.83281826  0.83328297  0.24829894
   0.66637658  0.66702740  0.24208374
   0.72175717  0.83333572  0.24535218
   0.88839262  0.66632783  0.24769202
   0.60777243  0.50074992  0.44919485
grapheneN                               
           1
    12.843480    0.000123    0.014644
     0.000071    7.400679   -0.003154
     0.017156   -0.006389   14.887090
   C    Zn
  36   1
Direct configuration=    22
   0.16662140  0.16699067  0.25144017
  -0.00021854  0.00010560  0.25167440
   0.05525029  0.16689595  0.25153699
   0.22230876  0.00009384  0.25157043
   0.49994782  0.16672015  0.24430255
   0.33381772  0.00004668  0.24966397
   0.38893405  0.16684135  0.24721798
   0.55548112  0.00000415  0.24383076
   0.83316770  0.16695814  0.24808113
   0.66665433  0.00002365  0.24435664
   0.72215647  0.16670004  0.24507957
   0.88832426  0.00007570  0.25028775
   0.16666263  0.50012140  0.25058485
  -0.00033730  0.33402707  0.25026976
   0.05547174  0.50013452  0.25089822
   0.22234720  0.33408118  0.24978220
   0.49998745  0.50001148  0.24217002
   0.33337842  0.33335506  0.24694288
   0.38872746  0.50002876  0.24443800
   0.55542548  0.33330430  0.24215104
   0.83339708  0.50005537  0.24485793
   0.66665877  0.33327025  0.24218682
   0.72215489  0.50001417  0.24205861
   0.88857882  0.33355544  0.24759314
   0.16664909  0.83321519  0.25143294
  -0.00034997  0.66616364  0.25023658
   0.05523277  0.83332258  0.25152187
   0.22234683  0.66612663  0.24974314
   0.49996372  0.83328320  0.24431460
   0.33334035  0.66675114  0.24684597
   0.38889609  0.83318146  0.24717555
   0.55544539  0.66671136  0.24225522
   0.83314322  0.83316265  0.24800266
   0.66663482  0.66676741  0.24225797
   0.72212609  0.83337712  0.24509334
   0.88858791  0.66663226  0.24749701
   0.60775573  0.50070045  0.45200731
grapheneN                               
           1
    12.844831    0.000274    0.014427
     0.000159    7.401186   -0.003186
     0.016910   -0.006455   14.884502
   C    Zn
  36   1
Direct configuration=    23
   0.16657755  0.16723098  0.25150064
  -0.00021558  0.00010186  0.25171730
   0.05527802  0.16708584  0.25161333
   0.22237687  0.00008356  0.25158142
   0.49980133  0.16673557  0.24421680
   0.33378712  0.00004459  0.24951666
   0.38883304  0.16689001  0.24709561
   0.55554103  0.00000155  0.24367359
   0.83328764  0.16697835  0.24797065
   0.66665043  0.00002204  0.24416587
   0.72226847  0.16669095  0.24498550
   0.88833051  0.00007212  0.25019627
   0.16657955  0.50012798  0.25056218
  -0.00020075  0.33412686  0.25026481
   0.05553540  0.50014052  0.25089804
   0.22221809  0.33413105  0.24975272
   0.49993984  0.50002365  0.24226615
   0.33332872  0.33325023  0.24690594
   0.38864907  0.50003040  0.24446548
   0.55531771  0.33337603  0.24219011
   0.83346371  0.50004753  0.24484351
   0.66675661  0.33335204  0.24224708
   0.72220221  0.50001741  0.24215720
   0.88863208  0.33347488  0.24752772
   0.16660904  0.83298568  0.25149059
  -0.00021707  0.66606205  0.25022799
   0.05525925  0.83314504  0.25159765
   0.22221172  0.66608617  0.24970834
   0.49981357  0.83327093  0.24423538
   0.33328471  0.66686624  0.24681060
   0.38879466  0.83310580  0.24707190
   0.55535319  0.66664001  0.24230325
   0.83325084  0.83312279  0.24790446
   0.66672036  0.66668128  0.24231573
   0.72224828  0.83339083  0.24500754
   0.88865259  0.66673310  0.24743236
   0.60775026  0.50068409  0.45293961
grapheneN                               
           1
    12.843223    0.000396    0.013516
     0.000229    7.399443   -0.003274
     0.015846   -0.006629   14.889871
   C    Zn
  36   1
Direct configuration=    24
   0.16671104  0.16733508  0.25160431
  -0.00012288  0.00006864  0.25175173
   0.05525722  0.16730902  0.25176786
   0.22219213  0.00009064  0.25152773
   0.49985114  0.16674914  0.24402088
   0.33345795  0.00001400  0.24915030
   0.38860990  0.16678636  0.24682847
   0.55529730 -0.00000402  0.24349872
   0.83343545  0.16668567  0.24771608
   0.66691385  0.00002287  0.24390847
   0.72226633  0.16683560  0.24475401
   0.88861384  0.00004072  0.24994069
   0.16664098  0.50010214  0.25044931
   0.00018726  0.33373010  0.25025152
   0.05539784  0.50010708  0.25083849
   0.22182578  0.33342408  0.24973325
   0.49985027  0.50001903  0.24244146
   0.33324186  0.33348614  0.24688999
   0.38853109  0.50005182  0.24457998
   0.55522255  0.33341459  0.24225258
   0.83341001  0.50005598  0.24490525
   0.66688285  0.33335633  0.24235313
   0.72224143  0.50002100  0.24239776
   0.88882950  0.33355599  0.24746092
   0.16669961  0.83290402  0.25158765
   0.00015463  0.66650741  0.25020122
   0.05525633  0.83295743  0.25175003
   0.22180227  0.66678095  0.24968368
   0.49984313  0.83326982  0.24406100
   0.33320307  0.66659667  0.24681059
   0.38860423  0.83328797  0.24683430
   0.55525278  0.66661069  0.24236094
   0.83342163  0.83344248  0.24767401
   0.66686713  0.66667874  0.24241701
   0.72224483  0.83324282  0.24478729
   0.88883729  0.66662453  0.24737074
   0.60773850  0.50064848  0.45479863
grapheneN                               
           1
    12.843103    0.000405    0.013448
     0.000235    7.399313   -0.003281
     0.015767   -0.006642   14.890272
   C    Zn
  36   1
Direct configuration=    25
   0.16672101  0.16734286  0.25161205
  -0.00011596  0.00006616  0.25175430
   0.05525567  0.16732568  0.25177939
   0.22217834  0.00009117  0.25152372
   0.49985486  0.16675015  0.24400627
   0.33343338  0.00001171  0.24912297
   0.38859324  0.16677862  0.24680854
   0.55527911 -0.00000443  0.24348567
   0.83344648  0.16666383  0.24769709
   0.66693351  0.00002293  0.24388927
   0.72226616  0.16684640  0.24473674
   0.88863498  0.00003837  0.24992163
   0.16664556  0.50010021  0.25044089
   0.00021622  0.33370048  0.25025053
   0.05538758  0.50010458  0.25083405
   0.22179650  0.33337131  0.24973180
   0.49984359  0.50001868  0.24245453
   0.33323537  0.33350375  0.24688880
   0.38852228  0.50005342  0.24458852
   0.55521544  0.33341747  0.24225724
   0.83340600  0.50005661  0.24490986
   0.66689227  0.33335666  0.24236105
   0.72224436  0.50002126  0.24241571
   0.88884424  0.33356204  0.24745594
   0.16670637  0.83289792  0.25159489
   0.00018237  0.66654065  0.25019922
   0.05525611  0.83294342  0.25176139
   0.22177171  0.66683281  0.24968184
   0.49984534  0.83326973  0.24404799
   0.33319698  0.66657655  0.24681058
   0.38859001  0.83330156  0.24681658
   0.55524529  0.66660850  0.24236524
   0.83343437  0.83346634  0.24765682
   0.66687808  0.66667855  0.24242457
   0.72224457  0.83323177  0.24477086
   0.88885107  0.66661643  0.24736614
   0.60773764  0.50064583  0.45493732
grapheneN                               
           1
    12.842511    0.000452    0.012255
     0.000262    7.394401   -0.003331
     0.014372   -0.006734   14.900848
   C    Zn
  36   1
Direct configuration=    26
   0.16673661  0.16666858  0.25166941
   0.00012453  0.00009495  0.25174735
   0.05530610  0.16685972  0.25188813
   0.22180826  0.00010563  0.25141507
   0.50002843  0.16679089  0.24384627
   0.33311688  0.00002716  0.24879021
   0.38840102  0.16686906  0.24657515
   0.55520731  0.00000839  0.24343280
   0.83362717  0.16679191  0.24745888
   0.66694681  0.00001053  0.24380121
   0.72215757  0.16690355  0.24451539
   0.88891557  0.00005254  0.24965254
   0.16656850  0.50007574  0.25032003
   0.00025745  0.33341689  0.25024022
   0.05544345  0.50011187  0.25073405
   0.22179525  0.33320534  0.24973723
   0.49984513  0.50001125  0.24257826
   0.33314031  0.33343570  0.24691918
   0.38842256  0.50005721  0.24473329
   0.55532685  0.33327678  0.24230676
   0.83351074  0.50006380  0.24504044
   0.66683249  0.33324666  0.24243515
   0.72219254  0.50002979  0.24262988
   0.88887716  0.33338751  0.24744851
   0.16670477  0.83355366  0.25165333
   0.00024347  0.66682370  0.25018190
   0.05530773  0.83335516  0.25186336
   0.22176823  0.66701271  0.24967758
   0.50002890  0.83323558  0.24391058
   0.33311792  0.66665809  0.24686587
   0.38840481  0.83324333  0.24659370
   0.55529901  0.66676658  0.24238321
   0.83362464  0.83332955  0.24743399
   0.66685467  0.66680863  0.24249353
   0.72213725  0.83314775  0.24455490
   0.88886998  0.66676003  0.24737637
   0.60772005  0.50061376  0.45645626
grapheneN                               
           1
    12.842446    0.000457    0.012125
     0.000265    7.393864   -0.003336
     0.014219   -0.006744   14.902006
   C    Zn
  36   1
Direct configuration=    27
   0.16673832  0.16659475  0.25167568
   0.00015084  0.00009810  0.25174659
   0.05531162  0.16680870  0.25190002
   0.22176776  0.00010722  0.25140319
   0.50004742  0.16679535  0.24382878
   0.33308224  0.00002885  0.24875382
   0.38837998  0.16687896  0.24654962
   0.55519945  0.00000979  0.24342702
   0.83364694  0.16680593  0.24743283
   0.66694826  0.00000918  0.24379158
   0.72214568  0.16690981  0.24449119
   0.88894627  0.00005409  0.24962311
   0.16656006  0.50007306  0.25030681
   0.00026196  0.33338584  0.25023909
   0.05544957  0.50011267  0.25072312
   0.22179511  0.33318717  0.24973782
   0.49984530  0.50001043  0.24259179
   0.33312991  0.33342825  0.24692250
   0.38841165  0.50005762  0.24474911
   0.55533905  0.33326138  0.24231218
   0.83352220  0.50006459  0.24505472
   0.66682596  0.33323462  0.24244326
   0.72218687  0.50003072  0.24265330
   0.88888076  0.33336840  0.24744770
   0.16670460  0.83362546  0.25165971
   0.00025016  0.66685469  0.25018001
   0.05531338  0.83340025  0.25187451
   0.22176785  0.66703241  0.24967712
   0.50004898  0.83323184  0.24389555
   0.33310927  0.66666702  0.24687192
   0.38838454  0.83323696  0.24656933
   0.55530489  0.66678389  0.24238518
   0.83364545  0.83331457  0.24740962
   0.66685211  0.66682288  0.24250107
   0.72212550  0.83313855  0.24453129
   0.88887205  0.66677575  0.24737749
   0.60771814  0.50061025  0.45662235
grapheneN                               
           1
    12.842596    0.000401    0.011046
     0.000233    7.390774   -0.003365
     0.012962   -0.006797   14.908058
   C    Zn
  36   1
Direct configuration=    28
   0.16656539  0.16656778  0.25168086
   0.00017655  0.00009389  0.25171370
   0.05542926  0.16656596  0.25192604
   0.22182909  0.00008345  0.25129307
   0.49990554  0.16676888  0.24376009
   0.33310509  0.00005569  0.24854743
   0.38846333  0.16677191  0.24640023
   0.55540628  0.00002457  0.24344956
   0.83359047  0.16681388  0.24726949
   0.66674943  0.00002273  0.24380798
   0.72222033  0.16672719  0.24436580
   0.88893257  0.00008982  0.24942421
   0.16659704  0.50010410  0.25025316
   0.00014924  0.33338783  0.25024317
   0.05544551  0.50011802  0.25063214
   0.22189020  0.33330737  0.24975415
   0.49990744  0.50002202  0.24265739
   0.33309406  0.33329716  0.24696305
   0.38845476  0.50005127  0.24486887
   0.55535898  0.33327403  0.24233244
   0.83359562  0.50004984  0.24518842
   0.66679779  0.33326163  0.24247212
   0.72217374  0.50003803  0.24276616
   0.88886119  0.33331283  0.24748363
   0.16655539  0.83363599  0.25165888
   0.00015652  0.66681211  0.25018158
   0.05541207  0.83366076  0.25189489
   0.22186852  0.66688124  0.24969409
   0.49990073  0.83328270  0.24383581
   0.33309969  0.66681948  0.24693469
   0.38846079  0.83332203  0.24641978
   0.55535671  0.66677457  0.24238553
   0.83358366  0.83329368  0.24724782
   0.66678540  0.66678183  0.24252630
   0.72223009  0.83332540  0.24440155
   0.88885742  0.66682304  0.24742088
   0.60770420  0.50058728  0.45750505
grapheneN                               
           1
    12.842629    0.000389    0.010816
     0.000227    7.390116   -0.003372
     0.012694   -0.006808   14.909349
   C    Zn
  36   1
Direct configuration=    29
   0.16652853  0.16656203  0.25168196
   0.00018203  0.00009299  0.25170669
   0.05545433  0.16651420  0.25193158
   0.22184216  0.00007838  0.25126961
   0.49987530  0.16676324  0.24374545
   0.33310996  0.00006142  0.24850346
   0.38848109  0.16674908  0.24636840
   0.55545036  0.00002773  0.24345436
   0.83357843  0.16681558  0.24723469
   0.66670705  0.00002561  0.24381147
   0.72223624  0.16668825  0.24433908
   0.88892964  0.00009744  0.24938183
   0.16660492  0.50011072  0.25024173
   0.00012522  0.33338825  0.25024404
   0.05544465  0.50011917  0.25061275
   0.22191047  0.33333300  0.24975762
   0.49992069  0.50002449  0.24267136
   0.33308642  0.33326920  0.24697169
   0.38846395  0.50004992  0.24489438
   0.55536323  0.33327673  0.24233676
   0.83361127  0.50004669  0.24521691
   0.66679179  0.33326739  0.24247827
   0.72217095  0.50003959  0.24279021
   0.88885702  0.33330098  0.24749128
   0.16652358  0.83363824  0.25165870
   0.00013656  0.66680303  0.25018191
   0.05543310  0.83371631  0.25189923
   0.22188998  0.66684901  0.24969771
   0.49986913  0.83329355  0.24382308
   0.33309765  0.66685199  0.24694807
   0.38847704  0.83334017  0.24638791
   0.55536775  0.66677258  0.24238560
   0.83357048  0.83328923  0.24721334
   0.66677119  0.66677307  0.24253167
   0.72225238  0.83336524  0.24437391
   0.88885430  0.66683312  0.24743013
   0.60770125  0.50058238  0.45769311
grapheneN                               
           1
    12.841238    0.000263    0.009484
     0.000154    7.389453   -0.003409
     0.011144   -0.006882   14.912297
   C    Zn
  36   1
Direct configuration=    30
   0.16654922  0.16677129  0.25166618
   0.00006721  0.00009736  0.25164777
   0.05540534  0.16664017  0.25192341
   0.22196149  0.00007997  0.25113900
   0.49982336  0.16662998  0.24369810
   0.33327851  0.00005251  0.24827652
   0.38859590  0.16655225  0.24622709
   0.55536442  0.00004533  0.24349581
   0.83343051  0.16659168  0.24705102
   0.66675847  0.00004946  0.24383648
   0.72225859  0.16660867  0.24423431
   0.88881670  0.00007867  0.24917482
   0.16671095  0.50012059  0.25020921
   0.00005275  0.33338165  0.25025639
   0.05535518  0.50011325  0.25052071
   0.22191474  0.33339640  0.24978611
   0.49995875  0.50003085  0.24273223
   0.33316162  0.33333006  0.24701680
   0.38853836  0.50005582  0.24503561
   0.55533276  0.33332058  0.24235586
   0.83354614  0.50005160  0.24536313
   0.66680998  0.33323264  0.24249587
   0.72221275  0.50004321  0.24289304
   0.88885700  0.33341240  0.24754341
   0.16653739  0.83337472  0.25162698
   0.00005707  0.66679240  0.25018923
   0.05539801  0.83358511  0.25187921
   0.22192496  0.66678793  0.24973521
   0.49982196  0.83342394  0.24376896
   0.33317349  0.66679516  0.24700843
   0.38859657  0.83354713  0.24624260
   0.55534380  0.66674674  0.24239384
   0.83343867  0.83352828  0.24703516
   0.66679022  0.66681104  0.24253932
   0.72227399  0.83346731  0.24426024
   0.88886811  0.66671319  0.24749372
   0.60768517  0.50055069  0.45860821
grapheneN                               
           1
    12.840657    0.000210    0.008927
     0.000124    7.389177   -0.003425
     0.010496   -0.006913   14.913529
   C    Zn
  36   1
Direct configuration=    31
   0.16655786  0.16685874  0.25165959
   0.00001922  0.00009918  0.25162314
   0.05538487  0.16669281  0.25191999
   0.22201136  0.00008064  0.25108443
   0.49980165  0.16657428  0.24367832
   0.33334894  0.00004879  0.24818171
   0.38864388  0.16646999  0.24616805
   0.55532850  0.00005269  0.24351313
   0.83336868  0.16649811  0.24697427
   0.66677997  0.00005942  0.24384693
   0.72226793  0.16657541  0.24419053
   0.88876948  0.00007082  0.24908833
   0.16675526  0.50012472  0.25019563
   0.00002246  0.33337890  0.25026155
   0.05531778  0.50011078  0.25048225
   0.22191653  0.33342289  0.24979801
   0.49997467  0.50003350  0.24275767
   0.33319305  0.33335549  0.24703565
   0.38856947  0.50005828  0.24509462
   0.55532003  0.33333891  0.24236383
   0.83351892  0.50005365  0.24542422
   0.66681758  0.33321812  0.24250323
   0.72223023  0.50004472  0.24293601
   0.88885700  0.33345896  0.24756519
   0.16654316  0.83326458  0.25161373
   0.00002385  0.66678795  0.25019229
   0.05538334  0.83353027  0.25187084
   0.22193958  0.66676240  0.24975088
   0.49980224  0.83347844  0.24374634
   0.33320519  0.66677140  0.24703366
   0.38864652  0.83363362  0.24618190
   0.55533378  0.66673594  0.24239727
   0.83338357  0.83362818  0.24696071
   0.66679817  0.66682690  0.24254251
   0.72228301  0.83350997  0.24421276
   0.88887388  0.66666307  0.24752030
   0.60767849  0.50053745  0.45899055
grapheneN                               
           1
    12.838602    0.000147    0.007564
     0.000088    7.390713   -0.003466
     0.008912   -0.006997   14.912814
   C    Zn
  36   1
Direct configuration=    32
   0.16666689  0.16684548  0.25162165
  -0.00001879  0.00007735  0.25155029
   0.05528590  0.16680326  0.25188881
   0.22201879  0.00007457  0.25095966
   0.49990076  0.16653078  0.24364614
   0.33343844  0.00003456  0.24797439
   0.38866556  0.16656656  0.24606095
   0.55520756  0.00005628  0.24354626
   0.83334031  0.16653854  0.24681853
   0.66685201  0.00005720  0.24384865
   0.72218434  0.16657514  0.24411381
   0.88862646  0.00007214  0.24888567
   0.16671309  0.50010939  0.25018778
  -0.00000671  0.33350147  0.25026524
   0.05530926  0.50010050  0.25042511
   0.22199853  0.33351201  0.24982271
   0.50001472  0.50004322  0.24281751
   0.33329464  0.33336109  0.24707390
   0.38860316  0.50006769  0.24522779
   0.55534957  0.33330473  0.24237851
   0.83349334  0.50006538  0.24556332
   0.66680395  0.33324149  0.24251529
   0.72218066  0.50004604  0.24301127
   0.88874884  0.33340516  0.24761283
   0.16665718  0.83327458  0.25156345
  -0.00001072  0.66667805  0.25019775
   0.05528623  0.83339312  0.25182736
   0.22203384  0.66668232  0.24978141
   0.49990525  0.83353405  0.24370041
   0.33330762  0.66674063  0.24707530
   0.38867353  0.83355410  0.24607024
   0.55535171  0.66677756  0.24240773
   0.83336037  0.83357959  0.24680978
   0.66681447  0.66683772  0.24254138
   0.72218892  0.83354335  0.24412734
   0.88876626  0.66672280  0.24757433
   0.60766416  0.50050212  0.45986742
grapheneN                               
           1
    12.836067    0.000068    0.005882
     0.000043    7.392610   -0.003516
     0.006957   -0.007101   14.911931
   C    Zn
  36   1
Direct configuration=    33
   0.16680146  0.16682911  0.25157484
  -0.00006570  0.00005042  0.25146038
   0.05516374  0.16693954  0.25185033
   0.22202794  0.00006707  0.25080568
   0.50002308  0.16647711  0.24360643
   0.33354889  0.00001700  0.24771852
   0.38869231  0.16668572  0.24592877
   0.55505828  0.00006071  0.24358715
   0.83330527  0.16658842  0.24662631
   0.66694094  0.00005445  0.24385078
   0.72208114  0.16657481  0.24401911
   0.88844989  0.00007377  0.24863552
   0.16666104  0.50009048  0.25017808
  -0.00004272  0.33365270  0.25026981
   0.05529872  0.50008780  0.25035458
   0.22209974  0.33362197  0.24985321
   0.50006417  0.50005520  0.24289138
   0.33342006  0.33336799  0.24712111
   0.38864477  0.50007930  0.24539216
   0.55538603  0.33326256  0.24239662
   0.83346177  0.50007986  0.24573501
   0.66678713  0.33327033  0.24253018
   0.72211949  0.50004766  0.24310416
   0.88861533  0.33333877  0.24767162
   0.16679791  0.83328691  0.25150140
  -0.00005339  0.66654245  0.25020448
   0.05516636  0.83322389  0.25177368
   0.22215018  0.66658351  0.24981910
   0.50003241  0.83360266  0.24364373
   0.33343406  0.66670267  0.24712670
   0.38870684  0.83345599  0.24593243
   0.55537384  0.66682891  0.24242064
   0.83333171  0.83351963  0.24662349
   0.66683458  0.66685107  0.24253999
   0.72207278  0.83358453  0.24402192
   0.88863344  0.66679650  0.24764101
   0.60764661  0.50045854  0.46094967
grapheneN                               
           1
    12.836258    0.000122    0.004667
     0.000074    7.393806   -0.003550
     0.005547   -0.007173   14.909295
   C    Zn
  36   1
Direct configuration=    34
   0.16681416  0.16683347  0.25152181
  -0.00009538  0.00004956  0.25137108
   0.05518059  0.16694070  0.25180454
   0.22205207  0.00006159  0.25067979
   0.50007572  0.16660044  0.24358886
   0.33354291  0.00002576  0.24754202
   0.38871452  0.16679675  0.24584201
   0.55518230  0.00006144  0.24358975
   0.83329087  0.16671845  0.24651029
   0.66682697  0.00005168  0.24382345
   0.72201674  0.16666444  0.24396365
   0.88841209  0.00006054  0.24843810
   0.16665660  0.50008591  0.25018906
  -0.00008511  0.33368905  0.25026259
   0.05529866  0.50008756  0.25033664
   0.22215033  0.33359112  0.24987066
   0.50010252  0.50004871  0.24294577
   0.33348318  0.33341190  0.24715590
   0.38870122  0.50006203  0.24549683
   0.55541558  0.33325015  0.24241855
   0.83340297  0.50007389  0.24586149
   0.66677140  0.33330024  0.24254097
   0.72205720  0.50006345  0.24316538
   0.88853886  0.33334326  0.24770471
   0.16682356  0.83330489  0.25143963
  -0.00008880  0.66648353  0.25020116
   0.05518397  0.83320317  0.25171737
   0.22218923  0.66659888  0.24984036
   0.50008575  0.83350277  0.24361123
   0.33349918  0.66666370  0.24715869
   0.38873374  0.83332917  0.24584107
   0.55541703  0.66686437  0.24243952
   0.83330808  0.83339824  0.24651110
   0.66681533  0.66684513  0.24253937
   0.72201822  0.83350176  0.24395991
   0.88854643  0.66681594  0.24768119
   0.60763139  0.50042635  0.46179551
grapheneN                               
           1
    12.836617    0.000221    0.002403
     0.000132    7.396036   -0.003615
     0.002918   -0.007307   14.904382
   C    Zn
  36   1
Direct configuration=    35
   0.16683780  0.16684160  0.25142296
  -0.00015072  0.00004797  0.25120460
   0.05521200  0.16694286  0.25171918
   0.22209701  0.00005137  0.25044510
   0.50017384  0.16683029  0.24355611
   0.33353175  0.00004208  0.24721298
   0.38875591  0.16700367  0.24568027
   0.55541347  0.00006279  0.24359462
   0.83326402  0.16696079  0.24629399
   0.66661453  0.00004652  0.24377247
   0.72189669  0.16683149  0.24386024
   0.88834159  0.00003588  0.24807006
   0.16664832  0.50007739  0.25020952
  -0.00016411  0.33375679  0.25024914
   0.05529854  0.50008712  0.25030318
   0.22224464  0.33353364  0.24990319
   0.50017400  0.50003660  0.24304717
   0.33360083  0.33349374  0.24722076
   0.38880647  0.50002985  0.24569196
   0.55547068  0.33322702  0.24245944
   0.83329339  0.50006276  0.24609727
   0.66674210  0.33335599  0.24256107
   0.72194111  0.50009288  0.24327950
   0.88839634  0.33335163  0.24776638
   0.16687136  0.83333840  0.25132446
  -0.00015481  0.66637372  0.25019497
   0.05521677  0.83316456  0.25161240
   0.22226201  0.66662753  0.24988000
   0.50018516  0.83331663  0.24355065
   0.33362055  0.66659107  0.24721835
   0.38878385  0.83309283  0.24567076
   0.55549753  0.66693044  0.24247472
   0.83326402  0.83317201  0.24630156
   0.66677945  0.66683406  0.24253823
   0.72191652  0.83334752  0.24384430
   0.88838427  0.66685217  0.24775609
   0.60760320  0.50036637  0.46337237
grapheneN                               
           1
    12.839966    0.000223    0.000839
     0.000134    7.395928   -0.003637
     0.001104   -0.007353   14.900711
   C    Zn
  36   1
Direct configuration=    36
   0.16677547  0.16691589  0.25132829
  -0.00018515  0.00003881  0.25106578
   0.05526491  0.16692179  0.25163881
   0.22217226  0.00008113  0.25027936
   0.50016471  0.16691114  0.24355955
   0.33348308  0.00005185  0.24703260
   0.38882330  0.16695936  0.24559283
   0.55548380  0.00007922  0.24355535
   0.83316084  0.16689548  0.24619647
   0.66658569  0.00006604  0.24368619
   0.72190195  0.16690791  0.24381459
   0.88845068  0.00005651  0.24785339
   0.16672937  0.50008255  0.25025286
  -0.00018117  0.33354830  0.25022689
   0.05530147  0.50007255  0.25034269
   0.22220220  0.33339240  0.24990696
   0.50019773  0.50006284  0.24311332
   0.33357287  0.33353409  0.24725936
   0.38897049  0.50002093  0.24577199
   0.55545623  0.33332737  0.24249959
   0.83310043  0.50008021  0.24621940
   0.66673748  0.33334478  0.24258224
   0.72197958  0.50009834  0.24333741
   0.88845230  0.33350165  0.24778985
   0.16680406  0.83324178  0.25122481
  -0.00017635  0.66656660  0.25018024
   0.05527450  0.83319578  0.25152912
   0.22221599  0.66674140  0.24988124
   0.50018676  0.83322431  0.24353388
   0.33358701  0.66657365  0.24725219
   0.38884009  0.83313479  0.24557829
   0.55549228  0.66684519  0.24250730
   0.83315510  0.83322638  0.24620098
   0.66674988  0.66685640  0.24254868
   0.72191644  0.83323593  0.24378799
   0.88843872  0.66668739  0.24779011
   0.60758510  0.50032926  0.46443939
grapheneN                               
           1
    12.841423    0.000224    0.000159
     0.000135    7.395881   -0.003646
     0.000315   -0.007373   14.899115
   C    Zn
  36   1
Direct configuration=    37
   0.16674836  0.16694821  0.25128711
  -0.00020014  0.00003483  0.25100539
   0.05528792  0.16691263  0.25160385
   0.22220498  0.00009407  0.25020726
   0.50016074  0.16694631  0.24356105
   0.33346191  0.00005610  0.24695413
   0.38885259  0.16694008  0.24555479
   0.55551438  0.00008637  0.24353827
   0.83311597  0.16686707  0.24615404
   0.66657315  0.00007453  0.24364864
   0.72190423  0.16694115  0.24379472
   0.88849811  0.00006549  0.24775914
   0.16676461  0.50008479  0.25027172
  -0.00018859  0.33345761  0.25021721
   0.05530275  0.50006622  0.25035988
   0.22218375  0.33333097  0.24990860
   0.50020806  0.50007425  0.24314210
   0.33356072  0.33355165  0.24727615
   0.38904181  0.50001704  0.24580682
   0.55544994  0.33337101  0.24251705
   0.83301653  0.50008780  0.24627252
   0.66673547  0.33333990  0.24259144
   0.72199631  0.50010071  0.24336260
   0.88847663  0.33356689  0.24780006
   0.16677479  0.83319976  0.25118146
  -0.00018572  0.66665050  0.25017384
   0.05529959  0.83320936  0.25149289
   0.22219598  0.66679093  0.24988178
   0.50018746  0.83318416  0.24352658
   0.33357243  0.66656607  0.24726692
   0.38886453  0.83315304  0.24553807
   0.55549000  0.66680811  0.24252148
   0.83310773  0.83325004  0.24615722
   0.66673702  0.66686612  0.24255322
   0.72191641  0.83318740  0.24376349
   0.88846239  0.66661572  0.24780491
   0.60757730  0.50031312  0.46490360
grapheneN                               
           1
    12.843464    0.000146   -0.000948
     0.000090    7.395218   -0.003634
    -0.000970   -0.007348   14.898083
   C    Zn
  36   1
Direct configuration=    38
   0.16671738  0.16688712  0.25119506
  -0.00014451  0.00004490  0.25089447
   0.05525813  0.16681043  0.25152676
   0.22218498  0.00008060  0.25009666
   0.50012418  0.16688015  0.24358102
   0.33345026  0.00006369  0.24687781
   0.38882835  0.16687416  0.24552857
   0.55542867  0.00009363  0.24347421
   0.83315429  0.16685820  0.24614670
   0.66667697  0.00006699  0.24354797
   0.72194751  0.16685099  0.24378190
   0.88856839  0.00007858  0.24765648
   0.16671973  0.50007029  0.25032710
  -0.00012783  0.33337370  0.25019956
   0.05537359  0.50005713  0.25043370
   0.22215346  0.33334668  0.24989369
   0.50017325  0.50009996  0.24318720
   0.33351294  0.33344752  0.24728031
   0.38902948  0.50005642  0.24581739
   0.55546170  0.33340566  0.24255081
   0.83304889  0.50007793  0.24628975
   0.66671553  0.33334169  0.24261806
   0.72200792  0.50010281  0.24338766
   0.88848663  0.33348030  0.24778643
   0.16673117  0.83324985  0.25109371
  -0.00013316  0.66675686  0.25015665
   0.05527860  0.83331665  0.25141917
   0.22217626  0.66678034  0.24985716
   0.50015303  0.83326376  0.24354197
   0.33352376  0.66666011  0.24726769
   0.38883960  0.83323422  0.24550393
   0.55547304  0.66675982  0.24254340
   0.83315005  0.83327673  0.24614168
   0.66671759  0.66681598  0.24257458
   0.72195060  0.83329520  0.24374393
   0.88849156  0.66665829  0.24780121
   0.60756812  0.50029263  0.46563567
grapheneN                               
           1
    12.846607    0.000026   -0.002653
     0.000022    7.394197   -0.003615
    -0.002947   -0.007309   14.896496
   C    Zn
  36   1
Direct configuration=    39
   0.16666969  0.16679307  0.25105332
  -0.00005890  0.00006041  0.25072368
   0.05521225  0.16665308  0.25140805
   0.22215417  0.00005986  0.24992635
   0.50006790  0.16677828  0.24361176
   0.33343230  0.00007539  0.24676031
   0.38879103  0.16677266  0.24548818
   0.55529673  0.00010481  0.24337558
   0.83321328  0.16684456  0.24613539
   0.66683677  0.00005538  0.24339297
   0.72201414  0.16671216  0.24376217
   0.88867658  0.00009875  0.24749843
   0.16665064  0.50004795  0.25041235
  -0.00003429  0.33324450  0.25017238
   0.05548265  0.50004314  0.25054737
   0.22210683  0.33337087  0.24987074
   0.50011968  0.50013954  0.24325663
   0.33343940  0.33328718  0.24728672
   0.38901051  0.50011706  0.24583367
   0.55547980  0.33345900  0.24260278
   0.83309870  0.50006272  0.24631627
   0.66668484  0.33334445  0.24265903
   0.72202578  0.50010603  0.24342623
   0.88850201  0.33334698  0.24776544
   0.16666400  0.83332699  0.25095860
  -0.00005224  0.66692064  0.25013019
   0.05524627  0.83348186  0.25130566
   0.22214589  0.66676402  0.24981926
   0.50010003  0.83338633  0.24356566
   0.33344885  0.66680491  0.24726889
   0.38880121  0.83335923  0.24545136
   0.55544693  0.66668546  0.24257716
   0.83321519  0.83331785  0.24611776
   0.66668766  0.66673878  0.24260746
   0.72200323  0.83346119  0.24371381
   0.88853647  0.66672384  0.24779553
   0.60755411  0.50026107  0.46676286
grapheneN                               
           1
    12.847085    0.000008   -0.003642
     0.000011    7.393798   -0.003598
    -0.004094   -0.007275   14.896746
   C    Zn
  36   1
Direct configuration=    40
   0.16667275  0.16672393  0.25095864
  -0.00004753  0.00006466  0.25061746
   0.05523852  0.16660955  0.25132019
   0.22208665  0.00005190  0.24983409
   0.50005404  0.16677076  0.24362435
   0.33342406  0.00007303  0.24671736
   0.38872776  0.16673568  0.24548254
   0.55530062  0.00010248  0.24330830
   0.83329825  0.16676676  0.24614198
   0.66682276  0.00006650  0.24330703
   0.72204845  0.16670752  0.24375075
   0.88868342  0.00009737  0.24744695
   0.16667140  0.50005415  0.25046357
  -0.00000741  0.33329306  0.25016516
   0.05545356  0.50006204  0.25062130
   0.22206573  0.33336049  0.24985123
   0.50010579  0.50012369  0.24329616
   0.33342236  0.33330640  0.24727171
   0.38886386  0.50011853  0.24582806
   0.55544907  0.33341290  0.24264055
   0.83321354  0.50004484  0.24630122
   0.66670727  0.33330904  0.24269204
   0.72201360  0.50008783  0.24344722
   0.88855369  0.33332503  0.24774886
   0.16667501  0.83338087  0.25087052
  -0.00000699  0.66685881  0.25011923
   0.05525509  0.83353724  0.25122413
   0.22209320  0.66675651  0.24979238
   0.50006686  0.83341315  0.24357385
   0.33343258  0.66682460  0.24724876
   0.38874192  0.83342185  0.24543940
   0.55541970  0.66674931  0.24260257
   0.83330895  0.83337764  0.24612071
   0.66670277  0.66677078  0.24263726
   0.72203933  0.83344417  0.24370168
   0.88857374  0.66676355  0.24777698
   0.60754573  0.50024337  0.46741581
grapheneN                               
           1
    12.848022   -0.000028   -0.005582
    -0.000009    7.393017   -0.003566
    -0.006344   -0.007210   14.897235
   C    Zn
  36   1
Direct configuration=    41
   0.16667874  0.16658828  0.25077289
  -0.00002525  0.00007301  0.25040907
   0.05529003  0.16652416  0.25114781
   0.22195415  0.00003629  0.24965308
   0.50002686  0.16675600  0.24364904
   0.33340789  0.00006840  0.24663309
   0.38860362  0.16666314  0.24547147
   0.55530824  0.00009791  0.24317630
   0.83346496  0.16661413  0.24615490
   0.66679525  0.00008832  0.24313842
   0.72211577  0.16669840  0.24372836
   0.88869684  0.00009466  0.24734597
   0.16671214  0.50006630  0.25056405
   0.00004532  0.33338832  0.25015100
   0.05539651  0.50009913  0.25076633
   0.22198510  0.33334012  0.24981294
   0.50007855  0.50009259  0.24337372
   0.33338894  0.33334412  0.24724225
   0.38857614  0.50012141  0.24581704
   0.55538877  0.33332245  0.24271465
   0.83343884  0.50000977  0.24627172
   0.66675130  0.33323955  0.24275681
   0.72198969  0.50005212  0.24348839
   0.88865507  0.33328197  0.24771633
   0.16669660  0.83348658  0.25069772
   0.00008176  0.66673748  0.25009773
   0.05527238  0.83364592  0.25106420
   0.22198981  0.66674178  0.24973963
   0.50000180  0.83346575  0.24358991
   0.33340065  0.66686324  0.24720927
   0.38862562  0.83354471  0.24541594
   0.55536629  0.66687459  0.24265242
   0.83349288  0.83349497  0.24612652
   0.66673242  0.66683358  0.24269572
   0.72211013  0.83341076  0.24367787
   0.88864687  0.66684147  0.24774061
   0.60752940  0.50020862  0.46869684
grapheneN                               
           1
    12.846928   -0.000015   -0.006524
    -0.000001    7.392988   -0.003573
    -0.007434   -0.007222   14.898562
   C    Zn
  36   1
Direct configuration=    42
   0.16669375  0.16662545  0.25067263
  -0.00001212  0.00008366  0.25029379
   0.05530595  0.16662697  0.25104299
   0.22195997  0.00004224  0.24957257
   0.49999356  0.16674215  0.24363496
   0.33331571  0.00008862  0.24662186
   0.38860481  0.16672506  0.24548252
   0.55532423  0.00010388  0.24312890
   0.83346287  0.16664475  0.24615630
   0.66677545  0.00007326  0.24308643
   0.72215116  0.16672485  0.24371677
   0.88870060  0.00008134  0.24735333
   0.16673893  0.50004910  0.25060287
   0.00007683  0.33344276  0.25015870
   0.05534322  0.50008595  0.25082336
   0.22198084  0.33331188  0.24978877
   0.50002356  0.50008714  0.24341490
   0.33330732  0.33338743  0.24721195
   0.38854944  0.50010243  0.24578904
   0.55533921  0.33330034  0.24276734
   0.83346573  0.50003777  0.24622054
   0.66680422  0.33324300  0.24278983
   0.72204730  0.50003289  0.24351741
   0.88874271  0.33332622  0.24769972
   0.16669490  0.83345102  0.25060340
   0.00009214  0.66669842  0.25010094
   0.05530369  0.83354036  0.25097015
   0.22198498  0.66679045  0.24971022
   0.49997695  0.83347931  0.24357444
   0.33331144  0.66682533  0.24716425
   0.38860932  0.83347912  0.24542720
   0.55532127  0.66690462  0.24269678
   0.83347148  0.83346376  0.24613035
   0.66678675  0.66686309  0.24273270
   0.72215621  0.83337696  0.24366815
   0.88874246  0.66677619  0.24771275
   0.60752327  0.50019226  0.46932120
grapheneN                               
           1
    12.845556    0.000001   -0.007705
     0.000009    7.392952   -0.003581
    -0.008802   -0.007238   14.900228
   C    Zn
  36   1
Direct configuration=    43
   0.16671257  0.16667210  0.25054684
   0.00000434  0.00009704  0.25014915
   0.05532592  0.16675598  0.25091146
   0.22196726  0.00004970  0.24947154
   0.49995176  0.16672476  0.24361729
   0.33320002  0.00011398  0.24660776
   0.38860631  0.16680276  0.24549639
   0.55534430  0.00011138  0.24306944
   0.83346025  0.16668319  0.24615805
   0.66675059  0.00005437  0.24302118
   0.72219557  0.16675803  0.24370222
   0.88870532  0.00006464  0.24736257
   0.16677256  0.50002751  0.25065157
   0.00011638  0.33351107  0.25016836
   0.05527635  0.50006941  0.25089491
   0.22197550  0.33327644  0.24975845
   0.49995456  0.50008030  0.24346658
   0.33320487  0.33344178  0.24717393
   0.38851592  0.50007861  0.24575390
   0.55527702  0.33327259  0.24283346
   0.83349948  0.50007289  0.24615631
   0.66687063  0.33324732  0.24283127
   0.72211960  0.50000875  0.24355382
   0.88885270  0.33338174  0.24767889
   0.16669276  0.83340639  0.25048507
   0.00010516  0.66664940  0.25010496
   0.05534297  0.83340789  0.25085215
   0.22197891  0.66685151  0.24967332
   0.49994575  0.83349632  0.24355502
   0.33319950  0.66677776  0.24710775
   0.38858887  0.83339682  0.24544132
   0.55526477  0.66694231  0.24275244
   0.83344463  0.83342459  0.24613515
   0.66685493  0.66690012  0.24277910
   0.72221404  0.83333454  0.24365596
   0.88886242  0.66669427  0.24767780
   0.60751564  0.50017174  0.47010461
grapheneN                               
           1
    12.843944    0.000014   -0.008683
     0.000016    7.393177   -0.003591
    -0.009935   -0.007258   14.901646
   C    Zn
  36   1
Direct configuration=    44
   0.16669621  0.16673450  0.25044310
   0.00002760  0.00008044  0.25002493
   0.05535503  0.16682286  0.25079799
   0.22195752  0.00005809  0.24939067
   0.49992363  0.16672845  0.24359511
   0.33317006  0.00012670  0.24661381
   0.38857130  0.16686154  0.24551237
   0.55534166  0.00010878  0.24303732
   0.83346591  0.16680032  0.24615324
   0.66676747  0.00004774  0.24299499
   0.72220026  0.16675065  0.24369195
   0.88870799  0.00004546  0.24739726
   0.16671446  0.50003097  0.25067531
   0.00012956  0.33353166  0.25017989
   0.05535094  0.50006294  0.25093101
   0.22197489  0.33329315  0.24972951
   0.49990727  0.50009077  0.24351057
   0.33318434  0.33342810  0.24713582
   0.38852273  0.50007640  0.24571888
   0.55529433  0.33328820  0.24289270
   0.83351744  0.50007601  0.24609671
   0.66685714  0.33328643  0.24286854
   0.72219634  0.50003199  0.24358197
   0.88887131  0.33340728  0.24765526
   0.16667610  0.83337668  0.25039089
   0.00010985  0.66664122  0.25011298
   0.05536801  0.83334040  0.25074998
   0.22196984  0.66683543  0.24964374
   0.49992696  0.83348784  0.24352914
   0.33317897  0.66674997  0.24705748
   0.38854669  0.83334451  0.24545486
   0.55529022  0.66691493  0.24280841
   0.83344616  0.83330942  0.24613844
   0.66685159  0.66686422  0.24281869
   0.72221395  0.83333545  0.24364708
   0.88887642  0.66668405  0.24763665
   0.60750997  0.50015644  0.47074275
grapheneN                               
           1
    12.841650    0.000033   -0.010076
     0.000027    7.393497   -0.003606
    -0.011548   -0.007286   14.903665
   C    Zn
  36   1
Direct configuration=    45
   0.16667289  0.16682337  0.25029540
   0.00006071  0.00005681  0.24984805
   0.05539649  0.16691809  0.25063642
   0.22194363  0.00007004  0.24927551
   0.49988355  0.16673371  0.24356353
   0.33312739  0.00014480  0.24662243
   0.38852144  0.16694525  0.24553512
   0.55533790  0.00010507  0.24299158
   0.83347396  0.16696711  0.24614639
   0.66679151  0.00003831  0.24295770
   0.72220694  0.16674014  0.24367733
   0.88871180  0.00001816  0.24744665
   0.16663172  0.50003590  0.25070910
   0.00014833  0.33356099  0.25019631
   0.05545717  0.50005373  0.25098241
   0.22197403  0.33331694  0.24968830
   0.49983993  0.50010567  0.24357320
   0.33315509  0.33340862  0.24708156
   0.38853244  0.50007326  0.24566902
   0.55531900  0.33331043  0.24297706
   0.83354302  0.50008045  0.24601184
   0.66683792  0.33334213  0.24292160
   0.72230564  0.50006509  0.24362206
   0.88889780  0.33344365  0.24762161
   0.16665237  0.83333439  0.25025678
   0.00011653  0.66662957  0.25012441
   0.05540366  0.83324428  0.25060451
   0.22195692  0.66681252  0.24960162
   0.49990018  0.83347578  0.24349230
   0.33314974  0.66671040  0.24698589
   0.38848663  0.83327003  0.24547413
   0.55532648  0.66687595  0.24288811
   0.83344834  0.83314542  0.24614313
   0.66684682  0.66681308  0.24287507
   0.72221382  0.83333675  0.24363443
   0.88889635  0.66666949  0.24757805
   0.60750197  0.50013464  0.47165139
grapheneN                               
           1
    12.840573    0.000041   -0.010729
     0.000033    7.393647   -0.003612
    -0.012305   -0.007300   14.904613
   C    Zn
  36   1
Direct configuration=    46
   0.16666194  0.16686504  0.25022613
   0.00007623  0.00004573  0.24976511
   0.05541593  0.16696275  0.25056065
   0.22193711  0.00007564  0.24922151
   0.49986475  0.16673618  0.24354872
   0.33310738  0.00015329  0.24662646
   0.38849806  0.16698451  0.24554578
   0.55533613  0.00010334  0.24297013
   0.83347774  0.16704533  0.24614318
   0.66680279  0.00003389  0.24294021
   0.72221007  0.16673521  0.24367047
   0.88871358  0.00000536  0.24746982
   0.16659291  0.50003821  0.25072494
   0.00015714  0.33357475  0.25020401
   0.05550700  0.50004941  0.25100652
   0.22197362  0.33332809  0.24966898
   0.49980835  0.50011266  0.24360257
   0.33314137  0.33339948  0.24705611
   0.38853699  0.50007179  0.24564564
   0.55533058  0.33332086  0.24301662
   0.83355502  0.50008253  0.24597204
   0.66682891  0.33336825  0.24294648
   0.72235691  0.50008060  0.24364087
   0.88891022  0.33346070  0.24760583
   0.16664123  0.83331455  0.25019390
   0.00011966  0.66662410  0.25012977
   0.05542037  0.83319920  0.25053630
   0.22195086  0.66680177  0.24958187
   0.49988762  0.83347012  0.24347502
   0.33313602  0.66669184  0.24695232
   0.38845845  0.83323510  0.24548316
   0.55534349  0.66685767  0.24292549
   0.83344936  0.83306850  0.24614533
   0.66684459  0.66678910  0.24290151
   0.72221375  0.83333736  0.24362850
   0.88890570  0.66666266  0.24755057
   0.60749827  0.50012443  0.47207747
grapheneN                               
           1
    12.839096   -0.000051   -0.012085
    -0.000021    7.394189   -0.003614
    -0.013877   -0.007304   14.905240
   C    Zn
  36   1
Direct configuration=    47
   0.16666192  0.16691430  0.25009790
   0.00006062  0.00003404  0.24959887
   0.05538964  0.16687499  0.25040986
   0.22189771  0.00010299  0.24911216
   0.49987228  0.16682933  0.24353554
   0.33314108  0.00011868  0.24664803
   0.38846163  0.16690706  0.24555176
   0.55532105  0.00009132  0.24294012
   0.83349917  0.16696590  0.24614014
   0.66680092  0.00004749  0.24294742
   0.72217262  0.16685589  0.24366139
   0.88875739  0.00001712  0.24751139
   0.16660000  0.50006353  0.25071464
   0.00016301  0.33354182  0.25019146
   0.05556639  0.50007573  0.25102929
   0.22193815  0.33339397  0.24962449
   0.49986751  0.50010769  0.24364717
   0.33319101  0.33341054  0.24700834
   0.38854841  0.50006222  0.24559992
   0.55535463  0.33336054  0.24308873
   0.83356892  0.50005906  0.24592171
   0.66680671  0.33339141  0.24300438
   0.72236323  0.50009921  0.24366905
   0.88887594  0.33348308  0.24756620
   0.16666641  0.83329036  0.25007289
   0.00015210  0.66662238  0.25012400
   0.05537549  0.83326764  0.25039522
   0.22191434  0.66672353  0.24953604
   0.49988096  0.83336732  0.24345172
   0.33317925  0.66669871  0.24689803
   0.38843423  0.83328278  0.24547963
   0.55537604  0.66682689  0.24299985
   0.83348431  0.83313221  0.24614320
   0.66681722  0.66675400  0.24296074
   0.72216466  0.83325409  0.24362707
   0.88885729  0.66667931  0.24748910
   0.60748785  0.50010288  0.47296256
grapheneN                               
           1
    12.837827   -0.000131   -0.013249
    -0.000066    7.394653   -0.003616
    -0.015226   -0.007307   14.905778
   C    Zn
  36   1
Direct configuration=    48
   0.16666189  0.16695659  0.24998782
   0.00004720  0.00002402  0.24945616
   0.05536705  0.16679965  0.25028040
   0.22186388  0.00012646  0.24901829
   0.49987875  0.16690931  0.24352423
   0.33317002  0.00008897  0.24666654
   0.38843034  0.16684057  0.24555688
   0.55530810  0.00008101  0.24291435
   0.83351756  0.16689772  0.24613752
   0.66679932  0.00005916  0.24295360
   0.72214046  0.16695948  0.24365358
   0.88879501  0.00002721  0.24754708
   0.16660608  0.50008527  0.25070581
   0.00016805  0.33351355  0.25018068
   0.05561738  0.50009833  0.25104885
   0.22190769  0.33345052  0.24958629
   0.49991832  0.50010342  0.24368547
   0.33323362  0.33342003  0.24696732
   0.38855822  0.50005400  0.24556067
   0.55537529  0.33339461  0.24315064
   0.83358085  0.50003891  0.24587850
   0.66678765  0.33341130  0.24305408
   0.72236867  0.50011518  0.24369324
   0.88884651  0.33350229  0.24753217
   0.16668802  0.83326959  0.24996900
   0.00017995  0.66662090  0.25011906
   0.05533693  0.83332639  0.25027410
   0.22188297  0.66665637  0.24949670
   0.49987524  0.83327907  0.24343171
   0.33321637  0.66670461  0.24685142
   0.38841344  0.83332372  0.24547660
   0.55540399  0.66680046  0.24306369
   0.83351433  0.83318690  0.24614137
   0.66679373  0.66672386  0.24301158
   0.72212251  0.83318261  0.24362585
   0.88881572  0.66669360  0.24743633
   0.60747899  0.50008438  0.47372239
grapheneN                               
           1
    12.839321   -0.000078   -0.014566
    -0.000035    7.394591   -0.003621
    -0.016759   -0.007319   14.904173
   C    Zn
  36   1
Direct configuration=    49
   0.16666186  0.16691270  0.24988141
   0.00002935  0.00005078  0.24930858
   0.05529493  0.16669203  0.25014963
   0.22189593  0.00012525  0.24890891
   0.49992631  0.16690691  0.24354384
   0.33315290  0.00005392  0.24668371
   0.38850073  0.16677546  0.24553627
   0.55527168  0.00008410  0.24290317
   0.83348085  0.16679307  0.24614776
   0.66675555  0.00008076  0.24299274
   0.72212866  0.16694900  0.24366725
   0.88879322  0.00006686  0.24754094
   0.16670477  0.50006830  0.25064838
   0.00017578  0.33347115  0.25012711
   0.05550659  0.50009094  0.25103484
   0.22194022  0.33348404  0.24952382
   0.50002651  0.50008059  0.24372160
   0.33324309  0.33339786  0.24693040
   0.38864134  0.50006799  0.24552810
   0.55532890  0.33341987  0.24319750
   0.83352920  0.50006639  0.24586618
   0.66683703  0.33346252  0.24311244
   0.72224853  0.50007611  0.24371394
   0.88882703  0.33338677  0.24749856
   0.16668291  0.83329762  0.24986650
   0.00017404  0.66665528  0.25007150
   0.05530449  0.83341880  0.25014358
   0.22193643  0.66670893  0.24943652
   0.49990664  0.83325580  0.24344027
   0.33322705  0.66674325  0.24681872
   0.38848553  0.83333971  0.24544179
   0.55535479  0.66678379  0.24312167
   0.83347006  0.83329967  0.24613610
   0.66683283  0.66670914  0.24307127
   0.72211134  0.83322045  0.24364892
   0.88881634  0.66674937  0.24739697
   0.60746667  0.50006479  0.47459909
grapheneN                               
           1
    12.840185   -0.000048   -0.015328
    -0.000018    7.394555   -0.003625
    -0.017645   -0.007326   14.903244
   C    Zn
  36   1
Direct configuration=    50
   0.16666183  0.16688733  0.24981988
   0.00001903  0.00006625  0.24922323
   0.05525323  0.16662980  0.25007400
   0.22191444  0.00012455  0.24884566
   0.49995382  0.16690553  0.24355518
   0.33314300  0.00003365  0.24669364
   0.38854143  0.16673781  0.24552436
   0.55525063  0.00008589  0.24289671
   0.83345963  0.16673256  0.24615368
   0.66673024  0.00009324  0.24301537
   0.72212184  0.16694294  0.24367515
   0.88879219  0.00008979  0.24753740
   0.16676182  0.50005849  0.25061517
   0.00018025  0.33344664  0.25009613
   0.05544253  0.50008666  0.25102673
   0.22195903  0.33350342  0.24948770
   0.50008906  0.50006739  0.24374250
   0.33324855  0.33338504  0.24690904
   0.38868939  0.50007608  0.24550927
   0.55530209  0.33343448  0.24322459
   0.83349935  0.50008229  0.24585905
   0.66686559  0.33349213  0.24314619
   0.72217907  0.50005351  0.24372591
   0.88881577  0.33331998  0.24747912
   0.16667994  0.83331384  0.24980723
   0.00017061  0.66667517  0.25004400
   0.05528573  0.83347223  0.25006811
   0.22196733  0.66673932  0.24940173
   0.49992480  0.83324234  0.24344521
   0.33323323  0.66676560  0.24679981
   0.38852721  0.83334895  0.24542166
   0.55532635  0.66677416  0.24315520
   0.83344446  0.83336487  0.24613305
   0.66685545  0.66670063  0.24310580
   0.72210488  0.83324234  0.24366226
   0.88881670  0.66678162  0.24737421
   0.60745961  0.50005347  0.47510607
grapheneN                               
           1
    12.843603    0.000111   -0.016646
     0.000074    7.393963   -0.003655
    -0.019183   -0.007389   14.900475
   C    Zn
  36   1
Direct configuration=    51
   0.16664074  0.16679205  0.24973122
  -0.00000726  0.00006173  0.24909807
   0.05527737  0.16664327  0.24996079
   0.22192588  0.00010298  0.24874558
   0.49997915  0.16681435  0.24359295
   0.33321366  0.00002322  0.24668195
   0.38859968  0.16673456  0.24549530
   0.55524085  0.00008362  0.24291507
   0.83341832  0.16672392  0.24616158
   0.66668455  0.00011492  0.24306560
   0.72210908  0.16680887  0.24372168
   0.88869666  0.00008889  0.24747863
   0.16677188  0.50009033  0.25052846
   0.00011766  0.33339957  0.25000538
   0.05539577  0.50005692  0.25097608
   0.22201948  0.33340888  0.24941058
   0.50009488  0.50007274  0.24376877
   0.33333186  0.33337814  0.24688005
   0.38872710  0.50008864  0.24549897
   0.55536187  0.33339539  0.24325498
   0.83344913  0.50007438  0.24587756
   0.66683339  0.33342478  0.24319342
   0.72210343  0.50006143  0.24375443
   0.88877030  0.33326532  0.24745096
   0.16665263  0.83340062  0.24971298
   0.00011076  0.66673327  0.24995699
   0.05531909  0.83348388  0.24994783
   0.22203017  0.66683679  0.24933013
   0.49995876  0.83332706  0.24347986
   0.33332121  0.66675227  0.24678080
   0.38858843  0.83334115  0.24537648
   0.55536281  0.66679172  0.24320223
   0.83340588  0.83343258  0.24612465
   0.66682676  0.66675799  0.24315371
   0.72210297  0.83338472  0.24371487
   0.88878690  0.66682398  0.24735600
   0.60744831  0.50003511  0.47597538
grapheneN                               
           1
    12.852617    0.000530   -0.020119
     0.000317    7.392403   -0.003736
    -0.023236   -0.007554   14.893179
   C    Zn
  36   1
Direct configuration=    52
   0.16658514  0.16654088  0.24949748
  -0.00007658  0.00004981  0.24876806
   0.05534096  0.16667875  0.24966233
   0.22195600  0.00004611  0.24848172
   0.50004593  0.16657396  0.24369255
   0.33339989 -0.00000429  0.24665117
   0.38875318  0.16672597  0.24541868
   0.55521510  0.00007764  0.24296347
   0.83330945  0.16670113  0.24618241
   0.66656415  0.00017209  0.24319803
   0.72207546  0.16645543  0.24384435
   0.88844490  0.00008649  0.24732369
   0.16679836  0.50017425  0.25029985
  -0.00004734  0.33327548  0.24976608
   0.05527253  0.49997849  0.25084250
   0.22217876  0.33315964  0.24920727
   0.50011022  0.50008683  0.24383802
   0.33355140  0.33335992  0.24680363
   0.38882648  0.50012175  0.24547183
   0.55551944  0.33329232  0.24333512
   0.83331681  0.50005353  0.24592636
   0.66674855  0.33324721  0.24331795
   0.72190410  0.50008229  0.24382962
   0.88865045  0.33312122  0.24737669
   0.16658062  0.83362942  0.24946449
  -0.00004700  0.66688647  0.24972755
   0.05540696  0.83351459  0.24963070
   0.22219577  0.66709376  0.24914138
   0.50004826  0.83355039  0.24357120
   0.33355306  0.66671712  0.24673071
   0.38874975  0.83332057  0.24525737
   0.55545889  0.66683801  0.24332622
   0.83330419  0.83361109  0.24610250
   0.66675117  0.66690921  0.24328003
   0.72209793  0.83376007  0.24385358
   0.88870833  0.66693564  0.24730800
   0.60741881  0.49998673  0.47826740
grapheneN                               
           1
    12.848273    0.000328   -0.018445
     0.000200    7.393154   -0.003697
    -0.021282   -0.007475   14.896695
   C    Zn
  36   1
Direct configuration=    53
   0.16661195  0.16666196  0.24961020
  -0.00004315  0.00005555  0.24892719
   0.05531038  0.16666165  0.24980624
   0.22194154  0.00007353  0.24860894
   0.50001375  0.16668984  0.24364452
   0.33331021  0.00000897  0.24666599
   0.38867926  0.16673011  0.24545561
   0.55522749  0.00008052  0.24294014
   0.83336188  0.16671211  0.24617238
   0.66662211  0.00014453  0.24313419
   0.72209163  0.16662580  0.24378520
   0.88856618  0.00008764  0.24739843
   0.16678564  0.50013380  0.25041008
   0.00003216  0.33333530  0.24988149
   0.05533190  0.50001629  0.25090692
   0.22210208  0.33327979  0.24930528
   0.50010282  0.50008004  0.24380463
   0.33344568  0.33336871  0.24684046
   0.38877862  0.50010579  0.24548491
   0.55544354  0.33334201  0.24329646
   0.83338053  0.50006358  0.24590284
   0.66678939  0.33333280  0.24325791
   0.72200009  0.50007223  0.24379339
   0.88870818  0.33319068  0.24741251
   0.16661534  0.83351913  0.24958432
   0.00002902  0.66681262  0.24983820
   0.05536469  0.83349979  0.24978360
   0.22211605  0.66696990  0.24923238
   0.50000514  0.83344273  0.24352714
   0.33344140  0.66673407  0.24675484
   0.38867207  0.83333050  0.24531478
   0.55541260  0.66681570  0.24326642
   0.83335317  0.83352504  0.24611319
   0.66678756  0.66683631  0.24321913
   0.72210034  0.83357913  0.24378670
   0.88874618  0.66688181  0.24733116
   0.60743267  0.50001002  0.47716223
grapheneN                               
           1
    12.850320    0.000237   -0.019962
     0.000148    7.392996   -0.003751
    -0.023048   -0.007584   14.894646
   C    Zn
  36   1
Direct configuration=    54
   0.16667413  0.16665736  0.24950798
  -0.00007169  0.00005139  0.24880128
   0.05530964  0.16665397  0.24968559
   0.22197585  0.00007333  0.24852477
   0.50003283  0.16668895  0.24368513
   0.33339810  0.00003176  0.24659613
   0.38873023  0.16669675  0.24543366
   0.55524954  0.00007906  0.24300849
   0.83328223  0.16670534  0.24617257
   0.66664008  0.00012801  0.24320712
   0.72204010  0.16662792  0.24386957
   0.88853588  0.00009474  0.24728204
   0.16677013  0.50014085  0.25029148
  -0.00003083  0.33336233  0.24975197
   0.05535434  0.50005230  0.25078394
   0.22214231  0.33325399  0.24920262
   0.50012223  0.50008170  0.24382409
   0.33348586  0.33336132  0.24681150
   0.38878603  0.50006446  0.24550110
   0.55546114  0.33324905  0.24331865
   0.83335147  0.50005459  0.24594424
   0.66676193  0.33322448  0.24329803
   0.72201368  0.50010280  0.24384820
   0.88862683  0.33331529  0.24738929
   0.16668484  0.83351044  0.24947437
   0.00000315  0.66676798  0.24971038
   0.05531917  0.83350485  0.24965350
   0.22213846  0.66694627  0.24915398
   0.50003586  0.83346094  0.24357728
   0.33348122  0.66674038  0.24673541
   0.38873570  0.83337002  0.24528386
   0.55544484  0.66688146  0.24329994
   0.83331077  0.83350670  0.24610266
   0.66676292  0.66695240  0.24326629
   0.72204511  0.83357944  0.24386728
   0.88864234  0.66684767  0.24732149
   0.60742368  0.49998973  0.47817413
grapheneN                               
           1
    12.852900    0.000122   -0.021875
     0.000082    7.392796   -0.003819
    -0.025273   -0.007721   14.892065
   C    Zn
  36   1
Direct configuration=    55
   0.16675246  0.16665155  0.24937913
  -0.00010769  0.00004614  0.24864255
   0.05530868  0.16664429  0.24953350
   0.22201908  0.00007307  0.24841866
   0.50005688  0.16668783  0.24373631
   0.33350885  0.00006048  0.24650807
   0.38879446  0.16665469  0.24540599
   0.55527734  0.00007722  0.24309466
   0.83318184  0.16669679  0.24617279
   0.66666272  0.00010719  0.24329906
   0.72197517  0.16663059  0.24397592
   0.88849768  0.00010369  0.24713532
   0.16675056  0.50014974  0.25014197
  -0.00011023  0.33339639  0.24958869
   0.05538260  0.50009768  0.25062892
   0.22219300  0.33322147  0.24907322
   0.50014670  0.50008379  0.24384863
   0.33353649  0.33335202  0.24677499
   0.38879536  0.50001236  0.24552152
   0.55548333  0.33313188  0.24334662
   0.83331486  0.50004325  0.24599642
   0.66672734  0.33308794  0.24334861
   0.72203082  0.50014134  0.24391729
   0.88852430  0.33347235  0.24736001
   0.16677240  0.83349949  0.24933578
  -0.00002948  0.66671172  0.24954924
   0.05526178  0.83351123  0.24948948
   0.22216669  0.66691648  0.24905515
   0.50007459  0.83348388  0.24364048
   0.33353140  0.66674833  0.24671092
   0.38881589  0.83341983  0.24524490
   0.55548548  0.66696435  0.24334220
   0.83325733  0.83348359  0.24608938
   0.66673189  0.66709871  0.24332574
   0.72197553  0.83357984  0.24396886
   0.88851148  0.66680464  0.24730929
   0.60741254  0.49996418  0.47944971
grapheneN                               
           1
    12.852350    0.000013   -0.023212
     0.000020    7.393296   -0.003877
    -0.026821   -0.007838   14.891701
   C    Zn
  36   1
Direct configuration=    56
   0.16679481  0.16670806  0.24928690
  -0.00010381  0.00005954  0.24855524
   0.05528188  0.16667847  0.24941989
   0.22211575  0.00007473  0.24835875
   0.50008291  0.16669691  0.24376480
   0.33352908  0.00007075  0.24641411
   0.38880259  0.16668324  0.24539286
   0.55532005  0.00008918  0.24318720
   0.83316646  0.16675252  0.24616328
   0.66667066  0.00008482  0.24338366
   0.72193582  0.16667118  0.24406395
   0.88850582  0.00012400  0.24701169
   0.16676919  0.50010009  0.25002618
  -0.00010412  0.33344825  0.24946444
   0.05538495  0.50010871  0.25046974
   0.22218665  0.33330957  0.24897878
   0.50018904  0.50006670  0.24386140
   0.33352271  0.33329436  0.24674988
   0.38881675  0.50001445  0.24554679
   0.55543201  0.33314780  0.24335990
   0.83325540  0.50009363  0.24603647
   0.66675259  0.33315984  0.24338613
   0.72201093  0.50013700  0.24397237
   0.88847922  0.33347249  0.24734250
   0.16679458  0.83344416  0.24923749
  -0.00006267  0.66669023  0.24942773
   0.05524663  0.83346743  0.24936786
   0.22216753  0.66682407  0.24898269
   0.50011374  0.83345385  0.24368135
   0.33352705  0.66677703  0.24668711
   0.38881594  0.83341389  0.24524134
   0.55544653  0.66697358  0.24335834
   0.83321937  0.83341502  0.24607878
   0.66676037  0.66705296  0.24337341
   0.72194965  0.83352909  0.24404820
   0.88848729  0.66677650  0.24730212
   0.60740674  0.49994592  0.48037665
grapheneN                               
           1
    12.851647   -0.000125   -0.024920
    -0.000059    7.393935   -0.003951
    -0.028800   -0.007988   14.891236
   C    Zn
  36   1
Direct configuration=    57
   0.16684892  0.16678027  0.24916903
  -0.00009887  0.00007667  0.24844366
   0.05524762  0.16672214  0.24927471
   0.22223929  0.00007685  0.24828219
   0.50011619  0.16670850  0.24380120
   0.33355491  0.00008388  0.24629403
   0.38881296  0.16671971  0.24537608
   0.55537465  0.00010447  0.24330547
   0.83314680  0.16682373  0.24615111
   0.66668081  0.00005624  0.24349178
   0.72188555  0.16672306  0.24417644
   0.88851621  0.00014996  0.24685370
   0.16679299  0.50003664  0.24987820
  -0.00009633  0.33351450  0.24930566
   0.05538793  0.50012280  0.25026631
   0.22217852  0.33342214  0.24885808
   0.50024314  0.50004487  0.24387771
   0.33350511  0.33322068  0.24671777
   0.38884408  0.50001713  0.24557909
   0.55536642  0.33316813  0.24337687
   0.83317940  0.50015800  0.24608765
   0.66678486  0.33325173  0.24343409
   0.72198553  0.50013145  0.24404276
   0.88842161  0.33347266  0.24732012
   0.16682291  0.83337345  0.24911188
  -0.00010509  0.66666277  0.24927243
   0.05522726  0.83341145  0.24921244
   0.22216859  0.66670598  0.24889009
   0.50016379  0.83341548  0.24373359
   0.33352150  0.66681369  0.24665669
   0.38881602  0.83340631  0.24523680
   0.55539676  0.66698537  0.24337897
   0.83317085  0.83332739  0.24606523
   0.66679678  0.66699451  0.24343433
   0.72191659  0.83346424  0.24414961
   0.88845636  0.66674055  0.24729296
   0.60739947  0.49992260  0.48156126
grapheneN                               
           1
    12.850242   -0.000402   -0.028337
    -0.000218    7.395214   -0.004099
    -0.032758   -0.008288   14.890307
   C    Zn
  36   1
Direct configuration=    58
   0.16695712  0.16692467  0.24893331
  -0.00008903  0.00011091  0.24822049
   0.05517904  0.16680947  0.24898433
   0.22248636  0.00008110  0.24812911
   0.50018275  0.16673169  0.24387402
   0.33360653  0.00011014  0.24605387
   0.38883371  0.16679265  0.24534252
   0.55548389  0.00013506  0.24354203
   0.83310747  0.16696614  0.24612678
   0.66670115 -0.00000091  0.24370803
   0.72178503  0.16682680  0.24440142
   0.88853695  0.00020187  0.24653770
   0.16684055  0.49990974  0.24958224
  -0.00008079  0.33364700  0.24898808
   0.05539382  0.50015097  0.24985943
   0.22216223  0.33364725  0.24861668
   0.50035137  0.50000121  0.24391035
   0.33346988  0.33307332  0.24665356
   0.38889877  0.50002249  0.24564369
   0.55523524  0.33320881  0.24341080
   0.83302743  0.50028673  0.24619000
   0.66684942  0.33343550  0.24353001
   0.72193475  0.50012034  0.24418355
   0.88830637  0.33347302  0.24727534
   0.16687954  0.83323204  0.24886067
  -0.00019000  0.66660784  0.24896182
   0.05518846  0.83329950  0.24890157
   0.22217068  0.66646981  0.24870488
   0.50026391  0.83333874  0.24383808
   0.33351038  0.66688702  0.24659584
   0.38881617  0.83339114  0.24522770
   0.55529722  0.66700894  0.24342022
   0.83307379  0.83315215  0.24603812
   0.66686963  0.66687761  0.24355617
   0.72185049  0.83333456  0.24435241
   0.88839451  0.66666864  0.24727463
   0.60738530  0.49987602  0.48393054
grapheneN                               
           1
    12.851280   -0.000197   -0.025813
    -0.000101    7.394270   -0.003990
    -0.029835   -0.008067   14.890993
   C    Zn
  36   1
Direct configuration=    59
   0.16687725  0.16681804  0.24910740
  -0.00009625  0.00008563  0.24838533
   0.05522976  0.16674499  0.24919882
   0.22230389  0.00007796  0.24824214
   0.50013357  0.16671456  0.24382022
   0.33356845  0.00009075  0.24623125
   0.38881839  0.16673879  0.24536730
   0.55540315  0.00011246  0.24336728
   0.83313653  0.16686098  0.24614476
   0.66668608  0.00004128  0.24354830
   0.72185923  0.16675019  0.24423526
   0.88852170  0.00016354  0.24677110
   0.16680549  0.50000345  0.24980084
  -0.00009219  0.33354917  0.24922265
   0.05538956  0.50013018  0.25015996
   0.22217432  0.33348102  0.24879499
   0.50027142  0.50003345  0.24388622
   0.33349592  0.33318214  0.24670100
   0.38885836  0.50001853  0.24559596
   0.55533213  0.33317877  0.24338576
   0.83313966  0.50019167  0.24611443
   0.66680171  0.33329979  0.24345914
   0.72197223  0.50012854  0.24407957
   0.88839150  0.33347276  0.24730844
   0.16683777  0.83333647  0.24904621
  -0.00012721  0.66664841  0.24919126
   0.05521719  0.83338218  0.24913119
   0.22216918  0.66664421  0.24884168
   0.50018993  0.83339540  0.24376089
   0.33351861  0.66683287  0.24664079
   0.38881606  0.83340234  0.24523442
   0.55537074  0.66699154  0.24338977
   0.83314549  0.83328156  0.24605816
   0.66681579  0.66696393  0.24346616
   0.72189927  0.83343032  0.24420263
   0.88844020  0.66672174  0.24728818
   0.60739523  0.49991035  0.48218052
grapheneN                               
           1
    12.848656   -0.000217   -0.027536
    -0.000112    7.395048   -0.004066
    -0.031822   -0.008221   14.892474
   C    Zn
  36   1
Direct configuration=    60
   0.16685783  0.16686787  0.24898298
  -0.00007993  0.00010191  0.24828599
   0.05526509  0.16683851  0.24905406
   0.22231771  0.00008343  0.24815388
   0.50013249  0.16674312  0.24385342
   0.33357340  0.00007586  0.24610882
   0.38879094  0.16678241  0.24534836
   0.55544708  0.00008684  0.24350093
   0.83317749  0.16688294  0.24611788
   0.66668462  0.00004503  0.24368027
   0.72187648  0.16682515  0.24434711
   0.88851319  0.00013183  0.24663786
   0.16679031  0.50000310  0.24963722
  -0.00008050  0.33356385  0.24906403
   0.05537504  0.50012036  0.24990832
   0.22214609  0.33346740  0.24868471
   0.50020422  0.50004646  0.24389952
   0.33349875  0.33325416  0.24666857
   0.38888294  0.50002607  0.24562580
   0.55536923  0.33328808  0.24340331
   0.83311175  0.50017088  0.24616044
   0.66675397  0.33340992  0.24352126
   0.72194217  0.50013292  0.24415628
   0.88841803  0.33348071  0.24728510
   0.16682139  0.83326130  0.24892177
  -0.00012351  0.66666755  0.24903505
   0.05524998  0.83332031  0.24898577
   0.22214531  0.66662059  0.24874213
   0.50016687  0.83338424  0.24380824
   0.33351609  0.66678988  0.24661324
   0.38879070  0.83335627  0.24524020
   0.55540647  0.66689331  0.24340716
   0.83318358  0.83329466  0.24604456
   0.66676751  0.66683650  0.24353577
   0.72192645  0.83332469  0.24430257
   0.88845995  0.66674320  0.24727124
   0.60739090  0.49988869  0.48336612
grapheneN                               
           1
    12.844040   -0.000251   -0.030568
    -0.000130    7.396419   -0.004200
    -0.035319   -0.008491   14.895082
   C    Zn
  36   1
Direct configuration=    61
   0.16682362  0.16695555  0.24876403
  -0.00005122  0.00013054  0.24811118
   0.05532724  0.16700307  0.24879932
   0.22234201  0.00009304  0.24799857
   0.50013062  0.16679338  0.24391185
   0.33358208  0.00004966  0.24589337
   0.38874260  0.16685918  0.24531503
   0.55552445  0.00004175  0.24373614
   0.83324960  0.16692159  0.24607059
   0.66668208  0.00005163  0.24391250
   0.72190687  0.16695709  0.24454396
   0.88849817  0.00007602  0.24640339
   0.16676355  0.50000248  0.24934927
  -0.00005995  0.33358969  0.24878490
   0.05534941  0.50010307  0.24946548
   0.22209635  0.33344344  0.24849064
   0.50008594  0.50006936  0.24392291
   0.33350372  0.33338089  0.24661151
   0.38892623  0.50003933  0.24567831
   0.55543455  0.33348042  0.24343420
   0.83306264  0.50013430  0.24624141
   0.66666994  0.33360371  0.24363056
   0.72188928  0.50014062  0.24429128
   0.88846471  0.33349470  0.24724405
   0.16679253  0.83312901  0.24870278
  -0.00011703  0.66670122  0.24876015
   0.05530767  0.83321143  0.24872987
   0.22210326  0.66657902  0.24856694
   0.50012630  0.83336460  0.24389157
   0.33351165  0.66671423  0.24656475
   0.38874605  0.83327519  0.24525037
   0.55546937  0.66672047  0.24343777
   0.83325064  0.83331771  0.24602064
   0.66668253  0.66661227  0.24365825
   0.72197432  0.83313880  0.24447847
   0.88849470  0.66678095  0.24724144
   0.60738361  0.49985061  0.48545255
grapheneN                               
           1
    12.841943   -0.000284   -0.032513
    -0.000149    7.396585   -0.004250
    -0.037564   -0.008590   14.897191
   C    Zn
  36   1
Direct configuration=    62
   0.16678934  0.16690009  0.24861579
  -0.00004852  0.00013889  0.24799235
   0.05535881  0.16699388  0.24864660
   0.22223686  0.00005144  0.24788326
   0.50012713  0.16687374  0.24396024
   0.33350657  0.00004171  0.24581016
   0.38875945  0.16688357  0.24527535
   0.55546347  0.00003616  0.24387155
   0.83327202  0.16690848  0.24603568
   0.66675559  0.00004468  0.24407955
   0.72197116  0.16701273  0.24465012
   0.88856951  0.00008059  0.24630412
   0.16667895  0.50002828  0.24914682
  -0.00005727  0.33359164  0.24860164
   0.05536551  0.50009913  0.24915950
   0.22211846  0.33339591  0.24837281
   0.50003761  0.50010729  0.24393721
   0.33346833  0.33347119  0.24657799
   0.38888030  0.50005690  0.24569375
   0.55540921  0.33349197  0.24346624
   0.83310365  0.50010990  0.24628727
   0.66665406  0.33355630  0.24371947
   0.72191218  0.50010845  0.24437276
   0.88854536  0.33350162  0.24720325
   0.16679153  0.83318578  0.24856849
  -0.00007986  0.66669956  0.24857949
   0.05534074  0.83326497  0.24857926
   0.22212297  0.66661968  0.24844318
   0.50010273  0.83329882  0.24395274
   0.33346373  0.66667036  0.24655063
   0.38875290  0.83321795  0.24524415
   0.55542420  0.66668893  0.24347373
   0.83328578  0.83333526  0.24600368
   0.66666094  0.66662409  0.24374769
   0.72200392  0.83310838  0.24458299
   0.88854467  0.66678252  0.24720579
   0.60737812  0.49982917  0.48676470
grapheneN                               
           1
    12.839482   -0.000322   -0.034796
    -0.000171    7.396780   -0.004309
    -0.040199   -0.008707   14.899667
   C    Zn
  36   1
Direct configuration=    63
   0.16674906  0.16683497  0.24844177
  -0.00004537  0.00014870  0.24785288
   0.05539585  0.16698310  0.24846734
   0.22211336  0.00000260  0.24774788
   0.50012304  0.16696807  0.24401704
   0.33341790  0.00003237  0.24571249
   0.38877922  0.16691220  0.24522879
   0.55539189  0.00002961  0.24403049
   0.83329833  0.16689310  0.24599470
   0.66684195  0.00003652  0.24427565
   0.72204666  0.16707806  0.24477473
   0.88865325  0.00008596  0.24618760
   0.16657956  0.50005856  0.24890915
  -0.00005416  0.33359392  0.24838653
   0.05538436  0.50009451  0.24880033
   0.22214439  0.33334011  0.24823451
   0.49998087  0.50015181  0.24395398
   0.33342677  0.33357720  0.24653865
   0.38882638  0.50007752  0.24571186
   0.55537947  0.33350553  0.24350383
   0.83315181  0.50008125  0.24634110
   0.66663542  0.33350064  0.24382383
   0.72193908  0.50007069  0.24446841
   0.88864004  0.33350975  0.24715537
   0.16679034  0.83325244  0.24841086
  -0.00003626  0.66669760  0.24836742
   0.05537953  0.83332782  0.24840247
   0.22214608  0.66666740  0.24829790
   0.50007508  0.83322160  0.24402454
   0.33340746  0.66661885  0.24653404
   0.38876094  0.83315074  0.24523685
   0.55537117  0.66665190  0.24351593
   0.83332703  0.83335586  0.24598378
   0.66663562  0.66663797  0.24385268
   0.72203869  0.83307267  0.24470570
   0.88860333  0.66678437  0.24716396
   0.60737195  0.49980402  0.48830495
grapheneN                               
           1
    12.840504   -0.000391   -0.035976
    -0.000210    7.396109   -0.004344
    -0.041570   -0.008778   14.899839
   C    Zn
  36   1
Direct configuration=    64
   0.16674513  0.16678774  0.24834480
  -0.00000029  0.00015942  0.24777211
   0.05535242  0.16687264  0.24837806
   0.22207326  0.00000116  0.24765414
   0.50007339  0.16691562  0.24406064
   0.33337036  0.00005441  0.24574178
   0.38875362  0.16688319  0.24518677
   0.55541103  0.00005748  0.24405880
   0.83333608  0.16690087  0.24598458
   0.66680599  0.00005918  0.24437400
   0.72208849  0.16694974  0.24481053
   0.88870157  0.00012544  0.24619706
   0.16663747  0.50004870  0.24876945
  -0.00000662  0.33350407  0.24828024
   0.05538551  0.50011909  0.24863543
   0.22211785  0.33338777  0.24817174
   0.49999871  0.50011950  0.24396318
   0.33338998  0.33346112  0.24652120
   0.38874597  0.50009975  0.24568876
   0.55533092  0.33345711  0.24355199
   0.83322714  0.50011665  0.24634354
   0.66667730  0.33341096  0.24390695
   0.72200400  0.50003623  0.24450938
   0.88865093  0.33346099  0.24710645
   0.16676535  0.83331538  0.24833043
  -0.00000623  0.66674288  0.24825604
   0.05536934  0.83340872  0.24832299
   0.22211192  0.66668292  0.24820609
   0.50005153  0.83324756  0.24407222
   0.33336423  0.66669103  0.24653590
   0.38871964  0.83319776  0.24521675
   0.55532558  0.66673045  0.24357224
   0.83333696  0.83331296  0.24597735
   0.66666975  0.66674598  0.24392574
   0.72206998  0.83319417  0.24475500
   0.88865252  0.66675720  0.24711625
   0.60736930  0.49979415  0.48906142
grapheneN                               
           1
    12.841620   -0.000467   -0.037263
    -0.000253    7.395378   -0.004384
    -0.043067   -0.008855   14.900026
   C    Zn
  36   1
Direct configuration=    65
   0.16674084  0.16673620  0.24823900
   0.00004889  0.00017111  0.24768399
   0.05530504  0.16675212  0.24828065
   0.22202951 -0.00000042  0.24755185
   0.50001922  0.16685839  0.24410822
   0.33331849  0.00007845  0.24577374
   0.38872568  0.16685154  0.24514093
   0.55543191  0.00008788  0.24408968
   0.83337726  0.16690934  0.24597354
   0.66676677  0.00008390  0.24448132
   0.72213413  0.16680973  0.24484960
   0.88875430  0.00016852  0.24620738
   0.16670064  0.50003794  0.24861703
   0.00004523  0.33340603  0.24816426
   0.05538674  0.50014591  0.24845550
   0.22208890  0.33343977  0.24810325
   0.50001817  0.50008425  0.24397321
   0.33334984  0.33333444  0.24650216
   0.38865824  0.50012400  0.24566354
   0.55527795  0.33340428  0.24360453
   0.83330933  0.50015529  0.24634622
   0.66672301  0.33331309  0.24399765
   0.72207483  0.49999864  0.24455408
   0.88866281  0.33340779  0.24705307
   0.16673808  0.83338406  0.24824266
   0.00002653  0.66679229  0.24813452
   0.05535821  0.83349701  0.24823627
   0.22207464  0.66669985  0.24810591
   0.50002585  0.83327588  0.24412425
   0.33331707  0.66676980  0.24653792
   0.38867458  0.83324907  0.24519482
   0.55527586  0.66681616  0.24363368
   0.83334778  0.83326615  0.24597032
   0.66670700  0.66686384  0.24400545
   0.72210413  0.83332676  0.24480879
   0.88870617  0.66672756  0.24706420
   0.60736648  0.49978340  0.48988679
grapheneN                               
           1
    12.844979   -0.000363   -0.038549
    -0.000193    7.394158   -0.004415
    -0.044575   -0.008918   14.898595
   C    Zn
  36   1
Direct configuration=    66
   0.16669341  0.16679030  0.24812742
   0.00004386  0.00010941  0.24760109
   0.05534953  0.16672331  0.24818047
   0.22203527  0.00009103  0.24744321
   0.49998878  0.16674707  0.24414765
   0.33330465  0.00008151  0.24584399
   0.38860912  0.16672634  0.24510777
   0.55539537  0.00011154  0.24408538
   0.83344172  0.16680912  0.24598818
   0.66675372  0.00012271  0.24456727
   0.72211525  0.16670978  0.24487469
   0.88875302  0.00012390  0.24626931
   0.16674613  0.50007628  0.24844516
   0.00005781  0.33336679  0.24804273
   0.05542654  0.50011515  0.24830295
   0.22203464  0.33333090  0.24802429
   0.49996003  0.50007722  0.24399690
   0.33334062  0.33328047  0.24647406
   0.38861755  0.50006772  0.24561452
   0.55531374  0.33331138  0.24369235
   0.83341887  0.50010852  0.24630648
   0.66678629  0.33319756  0.24411110
   0.72210008  0.50008128  0.24460647
   0.88869644  0.33340595  0.24696937
   0.16667544  0.83333965  0.24813610
   0.00008414  0.66683635  0.24799904
   0.05535926  0.83350750  0.24815074
   0.22200320  0.66680676  0.24800859
   0.49998307  0.83342210  0.24417302
   0.33330153  0.66683741  0.24652399
   0.38858372  0.83341604  0.24518261
   0.55532513  0.66687041  0.24373221
   0.83342935  0.83333047  0.24598032
   0.66676986  0.66691442  0.24410608
   0.72210129  0.83340597  0.24486062
   0.88871466  0.66678020  0.24697345
   0.60735702  0.49977747  0.49071040
grapheneN                               
           1
    12.845517   -0.000347   -0.038755
    -0.000184    7.393963   -0.004420
    -0.044816   -0.008928   14.898367
   C    Zn
  36   1
Direct configuration=    67
   0.16668582  0.16679895  0.24810958
   0.00004305  0.00009954  0.24758783
   0.05535664  0.16671870  0.24816445
   0.22203618  0.00010566  0.24742584
   0.49998392  0.16672927  0.24415395
   0.33330244  0.00008200  0.24585523
   0.38859049  0.16670632  0.24510247
   0.55538953  0.00011533  0.24408469
   0.83345202  0.16679310  0.24599052
   0.66675163  0.00012891  0.24458102
   0.72211223  0.16669380  0.24487870
   0.88875282  0.00011676  0.24627922
   0.16675340  0.50008242  0.24841767
   0.00005982  0.33336052  0.24802330
   0.05543290  0.50011023  0.24827856
   0.22202596  0.33331349  0.24801166
   0.49995074  0.50007610  0.24400068
   0.33333914  0.33327184  0.24646957
   0.38861104  0.50005872  0.24560668
   0.55531946  0.33329652  0.24370639
   0.83343637  0.50010104  0.24630013
   0.66679641  0.33317908  0.24412925
   0.72210412  0.50009450  0.24461484
   0.88870181  0.33340566  0.24695599
   0.16666543  0.83333254  0.24811906
   0.00009334  0.66684340  0.24797738
   0.05535943  0.83350918  0.24813706
   0.22199178  0.66682386  0.24799303
   0.49997623  0.83344548  0.24418082
   0.33329905  0.66684822  0.24652177
   0.38856919  0.83344274  0.24518066
   0.55533301  0.66687909  0.24374797
   0.83344239  0.83334076  0.24598192
   0.66677991  0.66692251  0.24412217
   0.72210084  0.83341864  0.24486890
   0.88871602  0.66678861  0.24695894
   0.60735552  0.49977652  0.49084210
grapheneN                               
           1
    12.847816   -0.000125   -0.039674
    -0.000056    7.393506   -0.004479
    -0.045896   -0.009048   14.896628
   C    Zn
  36   1
Direct configuration=    68
   0.16669248  0.16678401  0.24805644
   0.00004950  0.00009010  0.24756619
   0.05536054  0.16677012  0.24808745
   0.22200719  0.00010759  0.24737898
   0.49997782  0.16671577  0.24415318
   0.33325416  0.00009495  0.24589807
   0.38855542  0.16670858  0.24512689
   0.55531993  0.00011955  0.24407410
   0.83343489  0.16675475  0.24602051
   0.66676216  0.00007646  0.24458397
   0.72212020  0.16674271  0.24489857
   0.88874492  0.00006376  0.24633728
   0.16672044  0.50008912  0.24830945
   0.00007552  0.33340302  0.24793641
   0.05546149  0.50007530  0.24821042
   0.22202058  0.33327629  0.24795177
   0.49997811  0.50009635  0.24403179
   0.33331390  0.33326279  0.24643103
   0.38861915  0.50006088  0.24556290
   0.55536102  0.33324866  0.24379390
   0.83343812  0.50008382  0.24622407
   0.66680042  0.33323355  0.24420584
   0.72211784  0.50011790  0.24466290
   0.88874419  0.33336286  0.24688239
   0.16668066  0.83341503  0.24806011
   0.00011119  0.66681076  0.24788492
   0.05533811  0.83343085  0.24807252
   0.22198728  0.66688273  0.24793582
   0.49995556  0.83347958  0.24419512
   0.33330974  0.66681820  0.24648552
   0.38856901  0.83342364  0.24519684
   0.55535240  0.66687791  0.24383274
   0.83343797  0.83340634  0.24600915
   0.66679471  0.66688415  0.24419721
   0.72211482  0.83341183  0.24490444
   0.88874359  0.66685165  0.24687776
   0.60734511  0.49977842  0.49132336
grapheneN                               
           1
    12.849477    0.000036   -0.040338
     0.000037    7.393176   -0.004521
    -0.046675   -0.009135   14.895373
   C    Zn
  36   1
Direct configuration=    69
   0.16669729  0.16677322  0.24801806
   0.00005415  0.00008329  0.24755056
   0.05536335  0.16680726  0.24803184
   0.22198626  0.00010898  0.24734513
   0.49997342  0.16670603  0.24415262
   0.33321931  0.00010430  0.24592902
   0.38853009  0.16671022  0.24514452
   0.55526967  0.00012261  0.24406645
   0.83342253  0.16672706  0.24604216
   0.66676976  0.00003858  0.24458610
   0.72212595  0.16677803  0.24491292
   0.88873922  0.00002548  0.24637922
   0.16669663  0.50009396  0.24823127
   0.00008684  0.33343372  0.24787365
   0.05548212  0.50005008  0.24816121
   0.22201669  0.33324943  0.24790851
   0.49999787  0.50011097  0.24405425
   0.33329567  0.33325625  0.24640320
   0.38862500  0.50006244  0.24553129
   0.55539103  0.33321408  0.24385711
   0.83343937  0.50007139  0.24616914
   0.66680331  0.33327289  0.24426116
   0.72212776  0.50013480  0.24469760
   0.88877479  0.33333196  0.24682923
   0.16669165  0.83347461  0.24801754
   0.00012406  0.66678719  0.24781815
   0.05532271  0.83337427  0.24802591
   0.22198402  0.66692525  0.24789450
   0.49994063  0.83350421  0.24420545
   0.33331746  0.66679652  0.24645934
   0.38856888  0.83340985  0.24520852
   0.55536640  0.66687706  0.24389396
   0.83343478  0.83345371  0.24602881
   0.66680539  0.66685645  0.24425141
   0.72212491  0.83340690  0.24493011
   0.88876350  0.66689718  0.24681913
   0.60733763  0.49977980  0.49167095
grapheneN                               
           1
    12.850079    0.000153   -0.041565
     0.000105    7.393676   -0.004549
    -0.048105   -0.009192   14.893676
   C    Zn
  36   1
Direct configuration=    70
   0.16669956  0.16675948  0.24796301
   0.00006167  0.00009482  0.24754742
   0.05535844  0.16682317  0.24795113
   0.22195208  0.00012147  0.24732720
   0.49994437  0.16677915  0.24414587
   0.33320828  0.00007070  0.24594558
   0.38855014  0.16675398  0.24519696
   0.55529670  0.00009430  0.24406141
   0.83341796  0.16676543  0.24607479
   0.66673686  0.00004639  0.24454947
   0.72211933  0.16680455  0.24494478
   0.88873955  0.00006632  0.24645012
   0.16670814  0.50008833  0.24813327
   0.00012103  0.33346522  0.24776603
   0.05546050  0.50007361  0.24808864
   0.22201915  0.33332283  0.24782637
   0.50005748  0.50007006  0.24411500
   0.33328094  0.33331641  0.24635719
   0.38865541  0.50005357  0.24548140
   0.55538074  0.33326243  0.24396124
   0.83344520  0.50012233  0.24605297
   0.66680245  0.33337516  0.24435159
   0.72212826  0.50007658  0.24475614
   0.88875601  0.33331035  0.24674225
   0.16669116  0.83350210  0.24795377
   0.00011711  0.66670580  0.24772215
   0.05535468  0.83336640  0.24795104
   0.22200837  0.66690124  0.24782499
   0.49994397  0.83340590  0.24421449
   0.33332394  0.66674928  0.24640217
   0.38857258  0.83332769  0.24524528
   0.55534767  0.66690047  0.24398548
   0.83341084  0.83341761  0.24606210
   0.66679158  0.66683127  0.24434833
   0.72212623  0.83334301  0.24497201
   0.88875930  0.66685640  0.24672433
   0.60732240  0.49978619  0.49216402
grapheneN                               
           1
    12.850413    0.000219   -0.042246
     0.000142    7.393954   -0.004564
    -0.048899   -0.009224   14.892734
   C    Zn
  36   1
Direct configuration=    71
   0.16670081  0.16675186  0.24793247
   0.00006585  0.00010121  0.24754567
   0.05535571  0.16683200  0.24790635
   0.22193313  0.00012840  0.24731726
   0.49992825  0.16681971  0.24414213
   0.33320216  0.00005206  0.24595477
   0.38856125  0.16677826  0.24522606
   0.55531169  0.00007859  0.24405861
   0.83341543  0.16678671  0.24609289
   0.66671861  0.00005072  0.24452915
   0.72211567  0.16681927  0.24496246
   0.88873974  0.00008898  0.24648946
   0.16671452  0.50008520  0.24807890
   0.00013998  0.33348269  0.24770632
   0.05544850  0.50008666  0.24804837
   0.22202051  0.33336354  0.24778081
   0.50009055  0.50004737  0.24414871
   0.33327277  0.33334977  0.24633166
   0.38867228  0.50004865  0.24545373
   0.55537503  0.33328925  0.24401900
   0.83344842  0.50015059  0.24598852
   0.66680198  0.33343189  0.24440175
   0.72212854  0.50004428  0.24478861
   0.88874559  0.33329837  0.24669400
   0.16669089  0.83351735  0.24791840
   0.00011325  0.66666065  0.24766888
   0.05537241  0.83336204  0.24790951
   0.22202187  0.66688793  0.24778642
   0.49994582  0.83335137  0.24421951
   0.33332753  0.66672308  0.24637045
   0.38857463  0.83328212  0.24526568
   0.55533729  0.66691346  0.24403625
   0.83339757  0.83339759  0.24608057
   0.66678393  0.66681731  0.24440210
   0.72212697  0.83330757  0.24499525
   0.88875697  0.66683377  0.24667174
   0.60731399  0.49978973  0.49243756
grapheneN                               
           1
    12.848976    0.000096   -0.043649
     0.000072    7.395188   -0.004596
    -0.050522   -0.009290   14.891927
   C    Zn
  36   1
Direct configuration=    72
   0.16668657  0.16683813  0.24786668
   0.00006904  0.00010133  0.24754949
   0.05538115  0.16680171  0.24782655
   0.22196320  0.00014169  0.24732319
   0.49995075  0.16684344  0.24415619
   0.33326718  0.00000140  0.24594786
   0.38856567  0.16679179  0.24528501
   0.55531856  0.00006286  0.24404260
   0.83340693  0.16684611  0.24612364
   0.66673089  0.00009838  0.24448954
   0.72207197  0.16683337  0.24500471
   0.88873095  0.00012404  0.24655801
   0.16674115  0.50014829  0.24800944
   0.00011381  0.33343385  0.24758796
   0.05543756  0.50010980  0.24795706
   0.22201333  0.33343098  0.24768043
   0.50004465  0.50004854  0.24423410
   0.33331467  0.33343894  0.24628068
   0.38872096  0.50000598  0.24541021
   0.55535730  0.33336213  0.24410954
   0.83343005  0.50008822  0.24587504
   0.66679734  0.33335935  0.24449819
   0.72211443  0.50008919  0.24485187
   0.88872488  0.33341321  0.24660358
   0.16669326  0.83339385  0.24784782
   0.00009186  0.66669743  0.24756542
   0.05538721  0.83338631  0.24782722
   0.22204647  0.66681409  0.24769701
   0.49996405  0.83331647  0.24423805
   0.33332757  0.66671839  0.24630335
   0.38855735  0.83327472  0.24531624
   0.55536432  0.66682310  0.24412413
   0.83342256  0.83332838  0.24611743
   0.66675701  0.66680500  0.24451437
   0.72208232  0.83328390  0.24503911
   0.88872436  0.66675441  0.24657798
   0.60729876  0.49980125  0.49292029
grapheneN                               
           1
    12.848746    0.000076   -0.043874
     0.000061    7.395385   -0.004601
    -0.050782   -0.009300   14.891797
   C    Zn
  36   1
Direct configuration=    73
   0.16668429  0.16685194  0.24785614
   0.00006955  0.00010135  0.24755010
   0.05538523  0.16679686  0.24781377
   0.22196802  0.00014382  0.24732414
   0.49995435  0.16684724  0.24415845
   0.33327759 -0.00000671  0.24594675
   0.38856638  0.16679396  0.24529445
   0.55531966  0.00006034  0.24404004
   0.83340557  0.16685562  0.24612857
   0.66673285  0.00010601  0.24448320
   0.72206497  0.16683563  0.24501148
   0.88872954  0.00012965  0.24656899
   0.16674541  0.50015839  0.24799832
   0.00010962  0.33342603  0.24756901
   0.05543580  0.50011350  0.24794244
   0.22201217  0.33344177  0.24766436
   0.50003730  0.50004872  0.24424777
   0.33332138  0.33345321  0.24627251
   0.38872875  0.49999915  0.24540324
   0.55535447  0.33337380  0.24412404
   0.83342711  0.50007823  0.24585686
   0.66679660  0.33334774  0.24451363
   0.72211217  0.50009638  0.24486200
   0.88872156  0.33343159  0.24658911
   0.16669364  0.83337408  0.24783652
   0.00008843  0.66670332  0.24754886
   0.05538958  0.83339020  0.24781404
   0.22205041  0.66680227  0.24768269
   0.49996697  0.83331088  0.24424102
   0.33332758  0.66671763  0.24629260
   0.38855459  0.83327353  0.24532434
   0.55536865  0.66680863  0.24413821
   0.83342656  0.83331731  0.24612333
   0.66675270  0.66680303  0.24453234
   0.72207517  0.83328011  0.24504613
   0.88871913  0.66674170  0.24656297
   0.60729634  0.49980309  0.49299758
grapheneN                               
           1
    12.847154    0.000067   -0.044942
     0.000056    7.395920   -0.004585
    -0.052012   -0.009269   14.892575
   C    Zn
  36   1
Direct configuration=    74
   0.16671804  0.16690818  0.24780592
   0.00007350  0.00009151  0.24754820
   0.05537244  0.16679617  0.24776626
   0.22202771  0.00009963  0.24733308
   0.49998696  0.16681285  0.24420101
   0.33329536  0.00005537  0.24595543
   0.38858873  0.16680280  0.24530828
   0.55529557  0.00008205  0.24401644
   0.83338028  0.16682464  0.24614842
   0.66674960  0.00006927  0.24447952
   0.72207956  0.16683492  0.24504194
   0.88871946  0.00010623  0.24660061
   0.16671899  0.50016150  0.24796457
   0.00007668  0.33340743  0.24748341
   0.05544036  0.50009622  0.24785637
   0.22204192  0.33349267  0.24760041
   0.50001230  0.50007147  0.24431568
   0.33334922  0.33338568  0.24624311
   0.38870940  0.50006091  0.24538748
   0.55535464  0.33335032  0.24416649
   0.83337813  0.50004676  0.24581102
   0.66676456  0.33330898  0.24458085
   0.72208698  0.50008060  0.24490567
   0.88871865  0.33345154  0.24652538
   0.16673696  0.83332288  0.24779694
   0.00005389  0.66678161  0.24747299
   0.05535340  0.83337685  0.24776374
   0.22206921  0.66678828  0.24760947
   0.49998976  0.83332636  0.24427242
   0.33334757  0.66671965  0.24625526
   0.38859889  0.83328815  0.24533063
   0.55534964  0.66677463  0.24418797
   0.83340232  0.83331134  0.24614104
   0.66675860  0.66681116  0.24460975
   0.72207197  0.83334752  0.24507245
   0.88871194  0.66674861  0.24650954
   0.60728691  0.49981528  0.49329223
grapheneN                               
           1
    12.846942    0.000066   -0.045084
     0.000055    7.395991   -0.004583
    -0.052175   -0.009265   14.892678
   C    Zn
  36   1
Direct configuration=    75
   0.16672251  0.16691564  0.24779926
   0.00007403  0.00009021  0.24754795
   0.05537074  0.16679608  0.24775996
   0.22203563  0.00009377  0.24733426
   0.49999128  0.16680829  0.24420665
   0.33329771  0.00006360  0.24595658
   0.38859170  0.16680397  0.24531011
   0.55529238  0.00008493  0.24401330
   0.83337693  0.16682053  0.24615105
   0.66675182  0.00006440  0.24447903
   0.72208149  0.16683482  0.24504598
   0.88871812  0.00010312  0.24660480
   0.16671549  0.50016191  0.24796009
   0.00007231  0.33340497  0.24747206
   0.05544096  0.50009393  0.24784496
   0.22204587  0.33349942  0.24759193
   0.50000899  0.50007449  0.24432468
   0.33335291  0.33337673  0.24623921
   0.38870683  0.50006911  0.24538539
   0.55535467  0.33334720  0.24417212
   0.83337164  0.50004258  0.24580494
   0.66676031  0.33330384  0.24458977
   0.72208364  0.50007851  0.24491146
   0.88871827  0.33345419  0.24651693
   0.16674270  0.83331609  0.24779169
   0.00004931  0.66679199  0.24746293
   0.05534860  0.83337507  0.24775707
   0.22207171  0.66678642  0.24759976
   0.49999279  0.83332842  0.24427659
   0.33335022  0.66671992  0.24625031
   0.38860476  0.83329008  0.24533146
   0.55534712  0.66677012  0.24419457
   0.83339911  0.83331055  0.24614339
   0.66675939  0.66681224  0.24462002
   0.72207154  0.83335645  0.24507594
   0.88871098  0.66674952  0.24650246
   0.60728566  0.49981690  0.49333131
grapheneN                               
           1
    12.846191    0.000091   -0.046052
     0.000071    7.395679   -0.004559
    -0.053288   -0.009215   14.894185
   C    Zn
  36   1
Direct configuration=    76
   0.16676177  0.16686987  0.24775199
   0.00005374  0.00008234  0.24753550
   0.05538127  0.16681791  0.24772012
   0.22206016  0.00008068  0.24733191
   0.49999474  0.16678715  0.24426061
   0.33331483  0.00008615  0.24597170
   0.38863244  0.16678027  0.24529789
   0.55534438  0.00008091  0.24400372
   0.83339810  0.16682118  0.24615917
   0.66672657  0.00006474  0.24449816
   0.72209388  0.16681688  0.24506833
   0.88871363  0.00006277  0.24661580
   0.16668890  0.50013848  0.24792050
   0.00006350  0.33342364  0.24738947
   0.05540715  0.50010485  0.24775887
   0.22208068  0.33347909  0.24754974
   0.50003333  0.50007033  0.24437580
   0.33335545  0.33333485  0.24622104
   0.38867716  0.50009379  0.24538595
   0.55534495  0.33330420  0.24420233
   0.83334399  0.50007504  0.24580087
   0.66673261  0.33330007  0.24464482
   0.72204318  0.50004316  0.24494954
   0.88868465  0.33336965  0.24647447
   0.16675529  0.83332540  0.24776272
   0.00003491  0.66677016  0.24739138
   0.05535841  0.83337521  0.24771830
   0.22207454  0.66681228  0.24754384
   0.49999645  0.83334078  0.24430531
   0.33336396  0.66677407  0.24623240
   0.38864402  0.83334533  0.24532281
   0.55533976  0.66682245  0.24423897
   0.83338140  0.83333831  0.24615182
   0.66675280  0.66684070  0.24467679
   0.72208621  0.83335207  0.24509890
   0.88867393  0.66679447  0.24646827
   0.60727738  0.49983077  0.49356020
grapheneN                               
           1
    12.846038    0.000097   -0.046249
     0.000074    7.395615   -0.004554
    -0.053515   -0.009205   14.894492
   C    Zn
  36   1
Direct configuration=    77
   0.16676978  0.16686052  0.24774234
   0.00004960  0.00008074  0.24753295
   0.05538342  0.16682236  0.24771198
   0.22206516  0.00007801  0.24733143
   0.49999545  0.16678283  0.24427162
   0.33331832  0.00009075  0.24597478
   0.38864076  0.16677543  0.24529539
   0.55535500  0.00008009  0.24400176
   0.83340242  0.16682131  0.24616083
   0.66672142  0.00006480  0.24450206
   0.72209641  0.16681321  0.24507289
   0.88871272  0.00005453  0.24661804
   0.16668347  0.50013370  0.24791242
   0.00006170  0.33342746  0.24737262
   0.05540025  0.50010709  0.24774130
   0.22208778  0.33347494  0.24754113
   0.50003830  0.50006948  0.24438624
   0.33335597  0.33332631  0.24621733
   0.38867110  0.50009883  0.24538607
   0.55534297  0.33329542  0.24420849
   0.83333834  0.50008167  0.24580004
   0.66672695  0.33329930  0.24465605
   0.72203492  0.50003595  0.24495731
   0.88867779  0.33335239  0.24646580
   0.16675786  0.83332730  0.24775681
   0.00003196  0.66676571  0.24737678
   0.05536041  0.83337523  0.24771038
   0.22207512  0.66681755  0.24753242
   0.49999720  0.83334330  0.24431117
   0.33336676  0.66678512  0.24622874
   0.38865203  0.83335661  0.24532104
   0.55533826  0.66683313  0.24424803
   0.83337779  0.83334398  0.24615355
   0.66675146  0.66684651  0.24468838
   0.72208921  0.83335117  0.24510358
   0.88866637  0.66680364  0.24646129
   0.60727569  0.49983361  0.49360692
grapheneN                               
           1
    12.846146   -0.000060   -0.047166
    -0.000016    7.394890   -0.004531
    -0.054574   -0.009157   14.895835
   C    Zn
  36   1
Direct configuration=    78
   0.16678029  0.16679637  0.24769769
   0.00004160  0.00009852  0.24751459
   0.05541074  0.16682995  0.24766759
   0.22207283  0.00008783  0.24731513
   0.50001155  0.16675635  0.24431988
   0.33335074  0.00005717  0.24597823
   0.38865530  0.16675033  0.24527759
   0.55536960  0.00007705  0.24401735
   0.83340992  0.16674985  0.24615909
   0.66674064  0.00009583  0.24453855
   0.72208250  0.16681268  0.24509707
   0.88872401  0.00005919  0.24661279
   0.16669114  0.50012944  0.24785147
   0.00005792  0.33340222  0.24729989
   0.05536568  0.50011860  0.24764649
   0.22208273  0.33339222  0.24750968
   0.50002373  0.50006850  0.24441812
   0.33336741  0.33336039  0.24620859
   0.38869652  0.50007274  0.24540074
   0.55532838  0.33328909  0.24424553
   0.83331244  0.50008801  0.24582079
   0.66672330  0.33325985  0.24469308
   0.72202387  0.50005604  0.24500018
   0.88867137  0.33335273  0.24643785
   0.16673527  0.83337123  0.24772890
   0.00002944  0.66678346  0.24731744
   0.05538968  0.83336195  0.24767465
   0.22205647  0.66681706  0.24749771
   0.50001243  0.83339034  0.24433321
   0.33336722  0.66686825  0.24622047
   0.38865566  0.83340525  0.24531038
   0.55535136  0.66687141  0.24429639
   0.83336763  0.83337393  0.24615615
   0.66672372  0.66685377  0.24472541
   0.72207821  0.83330735  0.24512603
   0.88864050  0.66679507  0.24644114
   0.60726829  0.49984999  0.49380417
grapheneN                               
           1
    12.846142   -0.000053   -0.047126
    -0.000012    7.394922   -0.004532
    -0.054527   -0.009159   14.895776
   C    Zn
  36   1
Direct configuration=    79
   0.16677983  0.16679919  0.24769965
   0.00004195  0.00009774  0.24751540
   0.05540954  0.16682962  0.24766955
   0.22207249  0.00008739  0.24731585
   0.50001084  0.16675752  0.24431776
   0.33334931  0.00005865  0.24597808
   0.38865466  0.16675144  0.24527837
   0.55536896  0.00007719  0.24401666
   0.83340959  0.16675300  0.24615916
   0.66673980  0.00009446  0.24453695
   0.72208311  0.16681270  0.24509600
   0.88872352  0.00005899  0.24661302
   0.16669080  0.50012962  0.24785415
   0.00005809  0.33340333  0.24730309
   0.05536720  0.50011809  0.24765065
   0.22208295  0.33339586  0.24751106
   0.50002437  0.50006854  0.24441672
   0.33336690  0.33335889  0.24620897
   0.38869541  0.50007389  0.24540010
   0.55532902  0.33328936  0.24424390
   0.83331358  0.50008773  0.24581988
   0.66672346  0.33326158  0.24469145
   0.72202436  0.50005516  0.24499829
   0.88867166  0.33335272  0.24643908
   0.16673626  0.83336930  0.24773012
   0.00002955  0.66678268  0.24732004
   0.05538840  0.83336253  0.24767622
   0.22205729  0.66681708  0.24749924
   0.50001176  0.83338827  0.24433224
   0.33336720  0.66686460  0.24622084
   0.38865550  0.83340311  0.24531085
   0.55535079  0.66686973  0.24429426
   0.83336808  0.83337261  0.24615604
   0.66672494  0.66685345  0.24472378
   0.72207869  0.83330927  0.24512505
   0.88864163  0.66679545  0.24644202
   0.60726862  0.49984927  0.49379550
grapheneN                               
           1
    12.846766   -0.000298   -0.048041
    -0.000153    7.394336   -0.004521
    -0.055589   -0.009133   14.896241
   C    Zn
  36   1
Direct configuration=    80
   0.16677225  0.16676259  0.24765484
   0.00007995  0.00011018  0.24749124
   0.05540669  0.16679418  0.24761985
   0.22208088  0.00006627  0.24728642
   0.50001498  0.16675476  0.24435008
   0.33334696  0.00005584  0.24597504
   0.38865346  0.16676853  0.24526913
   0.55536694  0.00008342  0.24405735
   0.83338951  0.16676730  0.24615041
   0.66677533  0.00008600  0.24457793
   0.72207830  0.16680239  0.24512692
   0.88873634  0.00007243  0.24659424
   0.16669967  0.50010574  0.24776984
   0.00004262  0.33338955  0.24723760
   0.05537344  0.50011414  0.24755050
   0.22206193  0.33334231  0.24748027
   0.50003883  0.50009908  0.24442967
   0.33337831  0.33337925  0.24620611
   0.38871925  0.50010206  0.24542579
   0.55532972  0.33329816  0.24428999
   0.83330038  0.50007062  0.24585602
   0.66672912  0.33326152  0.24472120
   0.72201514  0.50007243  0.24504964
   0.88867658  0.33337032  0.24642127
   0.16672102  0.83340400  0.24769851
   0.00002153  0.66681848  0.24726238
   0.05538239  0.83338107  0.24763831
   0.22204059  0.66681800  0.24747642
   0.50003208  0.83343596  0.24435081
   0.33336848  0.66682354  0.24622052
   0.38866237  0.83336996  0.24530524
   0.55533732  0.66686539  0.24434281
   0.83336228  0.83335640  0.24615509
   0.66672252  0.66683737  0.24474557
   0.72205643  0.83332399  0.24515159
   0.88863676  0.66677706  0.24643266
   0.60725978  0.49986973  0.49398873
grapheneN                               
           1
    12.847041   -0.000406   -0.048443
    -0.000215    7.394077   -0.004515
    -0.056056   -0.009122   14.896446
   C    Zn
  36   1
Direct configuration=    81
   0.16676891  0.16674647  0.24763512
   0.00009667  0.00011565  0.24748060
   0.05540543  0.16677858  0.24759797
   0.22208457  0.00005697  0.24727346
   0.50001681  0.16675355  0.24436431
   0.33334592  0.00005460  0.24597370
   0.38865293  0.16677606  0.24526506
   0.55536605  0.00008616  0.24407527
   0.83338067  0.16677359  0.24614655
   0.66679098  0.00008227  0.24459598
   0.72207618  0.16679784  0.24514053
   0.88874199  0.00007835  0.24658597
   0.16670356  0.50009522  0.24773272
   0.00003581  0.33338348  0.24720877
   0.05537619  0.50011239  0.24750640
   0.22205268  0.33331873  0.24746672
   0.50004519  0.50011253  0.24443537
   0.33338333  0.33338822  0.24620485
   0.38872974  0.50011447  0.24543710
   0.55533003  0.33330203  0.24431028
   0.83329458  0.50006309  0.24587194
   0.66673161  0.33326149  0.24473429
   0.72201109  0.50008004  0.24507225
   0.88867874  0.33337807  0.24641343
   0.16671432  0.83341927  0.24768459
   0.00001799  0.66683425  0.24723700
   0.05537974  0.83338923  0.24762162
   0.22203323  0.66681841  0.24746638
   0.50004103  0.83345696  0.24435898
   0.33336905  0.66680547  0.24622038
   0.38866539  0.83335537  0.24530278
   0.55533140  0.66686348  0.24436419
   0.83335973  0.83334926  0.24615468
   0.66672146  0.66683029  0.24475516
   0.72204663  0.83333047  0.24516327
   0.88863461  0.66676897  0.24642853
   0.60725589  0.49987873  0.49407380
grapheneN                               
           1
    12.847559   -0.000584   -0.049288
    -0.000317    7.393988   -0.004504
    -0.057040   -0.009098   14.896033
   C    Zn
  36   1
Direct configuration=    82
   0.16675209  0.16675149  0.24759993
   0.00010686  0.00009151  0.24744936
   0.05538913  0.16677279  0.24754869
   0.22208408  0.00004745  0.24724017
   0.50001461  0.16677436  0.24438195
   0.33334492  0.00005581  0.24596084
   0.38864288  0.16679212  0.24526856
   0.55538169  0.00011498  0.24413079
   0.83338453  0.16682610  0.24614019
   0.66677766  0.00007299  0.24463142
   0.72209105  0.16678526  0.24517133
   0.88873669  0.00007840  0.24655976
   0.16670126  0.50006705  0.24764713
   0.00004690  0.33339398  0.24715119
   0.05538031  0.50010733  0.24742371
   0.22205903  0.33332830  0.24743004
   0.50005949  0.50012202  0.24444954
   0.33337959  0.33338990  0.24620700
   0.38872395  0.50012411  0.24546293
   0.55534582  0.33331000  0.24434542
   0.83331168  0.50006197  0.24591037
   0.66672318  0.33330720  0.24475882
   0.72200379  0.50005227  0.24511247
   0.88866365  0.33337682  0.24640443
   0.16672480  0.83339051  0.24765043
   0.00002519  0.66682559  0.24718791
   0.05535778  0.83341713  0.24758554
   0.22203284  0.66680602  0.24744499
   0.50003471  0.83344793  0.24437285
   0.33336046  0.66677545  0.24622575
   0.38866285  0.83333121  0.24531042
   0.55534296  0.66685091  0.24439276
   0.83336574  0.83334415  0.24615313
   0.66672007  0.66683035  0.24477766
   0.72205489  0.83333736  0.24519198
   0.88863519  0.66675123  0.24642773
   0.60724780  0.49989796  0.49425280
grapheneN                               
           1
    12.847853   -0.000685   -0.049768
    -0.000375    7.393937   -0.004497
    -0.057598   -0.009084   14.895799
   C    Zn
  36   1
Direct configuration=    83
   0.16674254  0.16675434  0.24757995
   0.00011264  0.00007780  0.24743162
   0.05537987  0.16676950  0.24752070
   0.22208381  0.00004205  0.24722127
   0.50001336  0.16678618  0.24439197
   0.33334436  0.00005649  0.24595354
   0.38863718  0.16680124  0.24527055
   0.55539057  0.00013134  0.24416231
   0.83338672  0.16685592  0.24613658
   0.66677010  0.00006773  0.24465154
   0.72209949  0.16677811  0.24518882
   0.88873369  0.00007843  0.24654488
   0.16669994  0.50005105  0.24759853
   0.00005319  0.33339995  0.24711849
   0.05538265  0.50010446  0.24737676
   0.22206263  0.33333373  0.24740921
   0.50006760  0.50012741  0.24445758
   0.33337747  0.33339085  0.24620823
   0.38872067  0.50012959  0.24547759
   0.55535479  0.33331453  0.24436537
   0.83332139  0.50006133  0.24593220
   0.66671839  0.33333315  0.24477275
   0.72199965  0.50003650  0.24513531
   0.88865508  0.33337610  0.24639932
   0.16673076  0.83337418  0.24763104
   0.00002927  0.66682068  0.24716003
   0.05534532  0.83343297  0.24756506
   0.22203261  0.66679898  0.24743285
   0.50003113  0.83344281  0.24438072
   0.33335558  0.66675840  0.24622881
   0.38866140  0.83331750  0.24531476
   0.55534953  0.66684377  0.24440898
   0.83336915  0.83334125  0.24615225
   0.66671928  0.66683039  0.24479043
   0.72205958  0.83334127  0.24520828
   0.88863552  0.66674116  0.24642727
   0.60724321  0.49990888  0.49435443
grapheneN                               
           1
    12.847996   -0.000718   -0.050519
    -0.000393    7.394270   -0.004493
    -0.058472   -0.009076   14.894969
   C    Zn
  36   1
Direct configuration=    84
   0.16673219  0.16677836  0.24754558
   0.00007699  0.00006626  0.24739724
   0.05537164  0.16678451  0.24747468
   0.22206895  0.00004212  0.24718631
   0.50001470  0.16681592  0.24440198
   0.33334913  0.00005637  0.24593712
   0.38863390  0.16679922  0.24528211
   0.55537909  0.00013923  0.24421274
   0.83340300  0.16682251  0.24613355
   0.66675768  0.00007978  0.24468613
   0.72209775  0.16680870  0.24522104
   0.88872574  0.00008095  0.24651671
   0.16669774  0.50004944  0.24751924
   0.00005928  0.33341456  0.24706881
   0.05537814  0.50009525  0.24730610
   0.22207084  0.33335298  0.24736702
   0.50006089  0.50010582  0.24447861
   0.33337009  0.33339667  0.24621335
   0.38870934  0.50010110  0.24550003
   0.55535524  0.33333447  0.24439030
   0.83332811  0.50005534  0.24596184
   0.66672797  0.33332733  0.24480191
   0.72200845  0.50003087  0.24516568
   0.88866111  0.33338895  0.24639893
   0.16673814  0.83333845  0.24759325
   0.00003437  0.66680214  0.24711750
   0.05535754  0.83340737  0.24752755
   0.22203895  0.66676478  0.24740770
   0.50002320  0.83341945  0.24439900
   0.33334618  0.66677674  0.24623962
   0.38864561  0.83333143  0.24532784
   0.55537255  0.66685180  0.24441324
   0.83338070  0.83335976  0.24615134
   0.66673330  0.66684016  0.24481970
   0.72207447  0.83332653  0.24523810
   0.88865233  0.66673466  0.24643197
   0.60723478  0.49993001  0.49452616
grapheneN                               
           1
    12.848181   -0.000760   -0.051488
    -0.000418    7.394700   -0.004487
    -0.059601   -0.009065   14.893897
   C    Zn
  36   1
Direct configuration=    85
   0.16671883  0.16680939  0.24750118
   0.00003095  0.00005135  0.24735284
   0.05536101  0.16680388  0.24741523
   0.22204976  0.00004222  0.24714116
   0.50001643  0.16685433  0.24441490
   0.33335530  0.00005621  0.24591592
   0.38862966  0.16679661  0.24529704
   0.55536428  0.00014943  0.24427786
   0.83342403  0.16677937  0.24612965
   0.66674165  0.00009534  0.24473081
   0.72209550  0.16684821  0.24526265
   0.88871548  0.00008419  0.24648032
   0.16669488  0.50004736  0.24741685
   0.00006714  0.33343343  0.24700464
   0.05537231  0.50008335  0.24721483
   0.22208145  0.33337783  0.24731254
   0.50005222  0.50007794  0.24450576
   0.33336056  0.33340418  0.24621996
   0.38869471  0.50006431  0.24552900
   0.55535583  0.33336023  0.24442250
   0.83333678  0.50004761  0.24600013
   0.66674034  0.33331981  0.24483957
   0.72201983  0.50002359  0.24520491
   0.88866890  0.33340554  0.24639844
   0.16674767  0.83329232  0.24754444
   0.00004094  0.66677821  0.24706258
   0.05537332  0.83337432  0.24747912
   0.22204713  0.66672062  0.24737522
   0.50001297  0.83338929  0.24442260
   0.33333405  0.66680042  0.24625358
   0.38862522  0.83334942  0.24534473
   0.55540229  0.66686217  0.24441875
   0.83339562  0.83338367  0.24615017
   0.66675141  0.66685278  0.24485750
   0.72209370  0.83330750  0.24527662
   0.88867405  0.66672628  0.24643804
   0.60722392  0.49995730  0.49474795
grapheneN                               
           1
    12.848020   -0.000707   -0.052120
    -0.000387    7.395086   -0.004473
    -0.060335   -0.009039   14.893313
   C    Zn
  36   1
Direct configuration=    86
   0.16671529  0.16681775  0.24746122
   0.00002245  0.00006368  0.24731445
   0.05536156  0.16681374  0.24737372
   0.22203978  0.00004577  0.24710560
   0.50001082  0.16686883  0.24443073
   0.33334106  0.00006763  0.24590091
   0.38863522  0.16678988  0.24530961
   0.55533676  0.00013396  0.24431714
   0.83341455  0.16679007  0.24612938
   0.66674186  0.00010783  0.24476703
   0.72210036  0.16684977  0.24529046
   0.88871203  0.00007182  0.24645242
   0.16669422  0.50004670  0.24735024
   0.00006133  0.33343897  0.24695798
   0.05536943  0.50007882  0.24715166
   0.22206669  0.33339154  0.24726818
   0.50004136  0.50007473  0.24453231
   0.33335791  0.33338955  0.24622427
   0.38869471  0.50005991  0.24554675
   0.55535680  0.33336807  0.24443649
   0.83334094  0.50004216  0.24601859
   0.66674795  0.33331102  0.24486914
   0.72203867  0.50004297  0.24523146
   0.88868757  0.33339285  0.24640219
   0.16674355  0.83328166  0.24750634
   0.00004778  0.66676338  0.24702298
   0.05538244  0.83334155  0.24744042
   0.22205317  0.66670106  0.24734199
   0.50001434  0.83338661  0.24444704
   0.33333755  0.66679723  0.24626829
   0.38862303  0.83334235  0.24535886
   0.55539648  0.66686768  0.24442347
   0.83340612  0.83337099  0.24615204
   0.66676883  0.66684251  0.24488571
   0.72210275  0.83332518  0.24530678
   0.88868929  0.66675313  0.24644446
   0.60721544  0.49997865  0.49491969
grapheneN                               
           1
    12.847847   -0.000651   -0.052796
    -0.000354    7.395500   -0.004459
    -0.061121   -0.009011   14.892686
   C    Zn
  36   1
Direct configuration=    87
   0.16671149  0.16682670  0.24741842
   0.00001334  0.00007689  0.24727333
   0.05536215  0.16682430  0.24732926
   0.22202910  0.00004957  0.24706752
   0.50000482  0.16688435  0.24444767
   0.33332581  0.00007986  0.24588483
   0.38864119  0.16678266  0.24532307
   0.55530729  0.00011738  0.24435920
   0.83340440  0.16680152  0.24612910
   0.66674208  0.00012120  0.24480583
   0.72210556  0.16685143  0.24532024
   0.88870833  0.00005857  0.24642253
   0.16669350  0.50004600  0.24727890
   0.00005510  0.33344490  0.24690800
   0.05536636  0.50007397  0.24708400
   0.22205088  0.33340623  0.24722066
   0.50002973  0.50007130  0.24456075
   0.33335509  0.33337387  0.24622888
   0.38869470  0.50005519  0.24556575
   0.55535783  0.33337647  0.24445147
   0.83334539  0.50003633  0.24603838
   0.66675610  0.33330161  0.24490081
   0.72205886  0.50006374  0.24525989
   0.88870758  0.33337926  0.24640621
   0.16673913  0.83327025  0.24746553
   0.00005511  0.66674751  0.24698056
   0.05539221  0.83330646  0.24739898
   0.22205965  0.66668011  0.24730640
   0.50001582  0.83338374  0.24447322
   0.33334129  0.66679381  0.24628403
   0.38862067  0.83333478  0.24537400
   0.55539026  0.66687359  0.24442853
   0.83341737  0.83335741  0.24615405
   0.66678748  0.66683151  0.24491592
   0.72211244  0.83334412  0.24533908
   0.88870561  0.66678189  0.24645133
   0.60720637  0.50000151  0.49510365
grapheneN                               
           1
    12.847569   -0.000519   -0.053175
    -0.000278    7.395622   -0.004425
    -0.061559   -0.008944   14.892766
   C    Zn
  36   1
Direct configuration=    88
   0.16671289  0.16681921  0.24737959
   0.00004949  0.00007072  0.24723951
   0.05536862  0.16681631  0.24729776
   0.22202980  0.00005673  0.24703707
   0.49999950  0.16685582  0.24447060
   0.33330417  0.00007616  0.24587663
   0.38863815  0.16678759  0.24533106
   0.55530777  0.00011658  0.24437699
   0.83339811  0.16683678  0.24613341
   0.66673695  0.00011368  0.24483856
   0.72210450  0.16682745  0.24533618
   0.88871268  0.00006288  0.24640164
   0.16668313  0.50005206  0.24724034
   0.00005534  0.33342016  0.24688114
   0.05536506  0.50006346  0.24704476
   0.22203711  0.33338673  0.24718664
   0.50004430  0.50011735  0.24458139
   0.33335135  0.33335549  0.24622839
   0.38870174  0.50006747  0.24557702
   0.55536533  0.33336278  0.24445559
   0.83336571  0.50005489  0.24604247
   0.66675386  0.33332883  0.24492215
   0.72207486  0.50006685  0.24527949
   0.88870211  0.33335556  0.24640838
   0.16673736  0.83328015  0.24743326
   0.00006089  0.66675612  0.24695326
   0.05538660  0.83331371  0.24736893
   0.22205718  0.66670536  0.24727095
   0.50000991  0.83339404  0.24450063
   0.33335525  0.66675722  0.24629368
   0.38862477  0.83333375  0.24538398
   0.55537893  0.66684881  0.24443756
   0.83340752  0.83333739  0.24615848
   0.66678287  0.66683762  0.24493653
   0.72210684  0.83337829  0.24535881
   0.88870017  0.66677858  0.24645420
   0.60719928  0.50001742  0.49524296
grapheneN                               
           1
    12.847378   -0.000428   -0.053434
    -0.000225    7.395706   -0.004402
    -0.061858   -0.008898   14.892820
   C    Zn
  36   1
Direct configuration=    89
   0.16671384  0.16681409  0.24735306
   0.00007420  0.00006650  0.24721639
   0.05537305  0.16681085  0.24727623
   0.22203027  0.00006163  0.24701626
   0.49999586  0.16683632  0.24448627
   0.33328937  0.00007363  0.24587102
   0.38863607  0.16679096  0.24533652
   0.55530810  0.00011603  0.24438915
   0.83339380  0.16686088  0.24613635
   0.66673345  0.00010854  0.24486093
   0.72210378  0.16681105  0.24534708
   0.88871565  0.00006583  0.24638736
   0.16667605  0.50005620  0.24721399
   0.00005551  0.33340325  0.24686278
   0.05536417  0.50005628  0.24701793
   0.22202771  0.33337341  0.24716338
   0.50005427  0.50014882  0.24459550
   0.33334880  0.33334292  0.24622806
   0.38870655  0.50007586  0.24558472
   0.55537046  0.33335343  0.24445840
   0.83337960  0.50006757  0.24604528
   0.66675232  0.33334743  0.24493673
   0.72208579  0.50006897  0.24529289
   0.88869837  0.33333937  0.24640987
   0.16673615  0.83328692  0.24741121
   0.00006484  0.66676201  0.24693461
   0.05538276  0.83331867  0.24734840
   0.22205549  0.66672261  0.24724672
   0.50000588  0.83340108  0.24451936
   0.33336479  0.66673220  0.24630027
   0.38862757  0.83333305  0.24539080
   0.55537118  0.66683187  0.24444373
   0.83340078  0.83332371  0.24616150
   0.66677972  0.66684180  0.24495062
   0.72210302  0.83340165  0.24537229
   0.88869645  0.66677633  0.24645616
   0.60719443  0.50002829  0.49533816
grapheneN                               
           1
    12.847139   -0.000327   -0.053657
    -0.000167    7.395519   -0.004357
    -0.062113   -0.008806   14.893476
   C    Zn
  36   1
Direct configuration=    90
   0.16671782  0.16679696  0.24730614
   0.00009989  0.00007175  0.24718077
   0.05538591  0.16680349  0.24724761
   0.22202897  0.00006575  0.24698258
   0.49999931  0.16680406  0.24451684
   0.33328686  0.00006988  0.24586957
   0.38861655  0.16677700  0.24534223
   0.55532384  0.00011702  0.24439897
   0.83339663  0.16680369  0.24614553
   0.66672612  0.00011243  0.24489402
   0.72208611  0.16680686  0.24536002
   0.88873396  0.00008291  0.24637018
   0.16667276  0.50007356  0.24719084
   0.00005466  0.33335701  0.24684561
   0.05535448  0.50005308  0.24699140
   0.22202707  0.33334922  0.24713076
   0.50005470  0.50014277  0.24461009
   0.33334328  0.33334658  0.24622170
   0.38872028  0.50006797  0.24559492
   0.55537300  0.33334492  0.24446233
   0.83340115  0.50007729  0.24604181
   0.66675746  0.33335349  0.24495478
   0.72209301  0.50008756  0.24531088
   0.88868976  0.33335361  0.24640580
   0.16673532  0.83331022  0.24737399
   0.00006445  0.66677838  0.24691426
   0.05538657  0.83333452  0.24731567
   0.22205233  0.66674290  0.24721009
   0.49999622  0.83340713  0.24455195
   0.33336926  0.66673878  0.24630242
   0.38862721  0.83333597  0.24539822
   0.55537388  0.66685177  0.24446081
   0.83339178  0.83333951  0.24616916
   0.66676646  0.66685819  0.24496608
   0.72208280  0.83338563  0.24539038
   0.88869393  0.66676572  0.24645339
   0.60718633  0.50004245  0.49547821
grapheneN                               
           1
    12.846941   -0.000242   -0.053842
    -0.000118    7.395365   -0.004319
    -0.062323   -0.008730   14.894018
   C    Zn
  36   1
Direct configuration=    91
   0.16672111  0.16678279  0.24726732
   0.00012115  0.00007609  0.24715130
   0.05539655  0.16679741  0.24722392
   0.22202789  0.00006915  0.24695470
   0.50000217  0.16677736  0.24454213
   0.33328477  0.00006678  0.24586836
   0.38860038  0.16676545  0.24534695
   0.55533686  0.00011785  0.24440710
   0.83339896  0.16675636  0.24615312
   0.66672006  0.00011565  0.24492140
   0.72207150  0.16680338  0.24537074
   0.88874911  0.00009704  0.24635596
   0.16667003  0.50008792  0.24717169
   0.00005395  0.33331875  0.24683140
   0.05534647  0.50005044  0.24696945
   0.22202654  0.33332921  0.24710376
   0.50005505  0.50013776  0.24462217
   0.33333872  0.33334961  0.24621644
   0.38873165  0.50006143  0.24560336
   0.55537510  0.33333788  0.24446559
   0.83341899  0.50008533  0.24603894
   0.66676171  0.33335850  0.24496972
   0.72209899  0.50010294  0.24532576
   0.88868264  0.33336540  0.24640242
   0.16673464  0.83332950  0.24734320
   0.00006412  0.66679194  0.24689743
   0.05538972  0.83334763  0.24728858
   0.22204970  0.66675969  0.24717978
   0.49998822  0.83341214  0.24457891
   0.33337296  0.66674422  0.24630419
   0.38862691  0.83333838  0.24540436
   0.55537611  0.66686823  0.24447494
   0.83338433  0.83335258  0.24617549
   0.66675549  0.66687174  0.24497888
   0.72206608  0.83337238  0.24540535
   0.88869184  0.66675694  0.24645109
   0.60717963  0.50005416  0.49559409
grapheneN                               
           1
    12.846861   -0.000183   -0.054054
    -0.000083    7.395022   -0.004254
    -0.062566   -0.008600   14.894802
   C    Zn
  36   1
Direct configuration=    92
   0.16673506  0.16677103  0.24721174
   0.00012099  0.00009418  0.24711289
   0.05540985  0.16678362  0.24719215
   0.22202234  0.00006838  0.24691734
   0.50000489  0.16676887  0.24457669
   0.33329759  0.00006695  0.24587045
   0.38859482  0.16676216  0.24535456
   0.55533778  0.00011107  0.24442230
   0.83339590  0.16674486  0.24616267
   0.66671607  0.00011845  0.24495089
   0.72206232  0.16679903  0.24538520
   0.88877301  0.00008550  0.24634306
   0.16667781  0.50008740  0.24715718
   0.00004592  0.33329958  0.24681837
   0.05533363  0.50005335  0.24695032
   0.22203836  0.33335047  0.24707241
   0.50005606  0.50009464  0.24463368
   0.33333485  0.33335585  0.24620665
   0.38873265  0.50005420  0.24561402
   0.55537016  0.33332724  0.24447725
   0.83339936  0.50007415  0.24602983
   0.66676478  0.33334126  0.24498142
   0.72209215  0.50012802  0.24534360
   0.88868820  0.33333929  0.24639555
   0.16673440  0.83334294  0.24729437
   0.00005862  0.66679424  0.24687865
   0.05540624  0.83334931  0.24724860
   0.22204935  0.66676758  0.24714463
   0.49999056  0.83341086  0.24461260
   0.33337013  0.66676881  0.24629712
   0.38862580  0.83333543  0.24541160
   0.55537074  0.66689730  0.24450051
   0.83337960  0.83337199  0.24618491
   0.66675250  0.66685595  0.24499018
   0.72206208  0.83337721  0.24542194
   0.88869672  0.66679130  0.24644188
   0.60716883  0.50006751  0.49575278
grapheneN                               
           1
    12.846792   -0.000131   -0.054237
    -0.000053    7.394728   -0.004199
    -0.062775   -0.008488   14.895477
   C    Zn
  36   1
Direct configuration=    93
   0.16674706  0.16676091  0.24716390
   0.00012085  0.00010975  0.24707984
   0.05542129  0.16677175  0.24716481
   0.22201757  0.00006771  0.24688519
   0.50000723  0.16676156  0.24460644
   0.33330862  0.00006710  0.24587225
   0.38859004  0.16675933  0.24536111
   0.55533858  0.00010524  0.24443538
   0.83339327  0.16673496  0.24617088
   0.66671263  0.00012086  0.24497627
   0.72205443  0.16679529  0.24539764
   0.88879358  0.00007556  0.24633195
   0.16668451  0.50008694  0.24714469
   0.00003901  0.33328309  0.24680715
   0.05532257  0.50005585  0.24693385
   0.22204853  0.33336877  0.24704543
   0.50005693  0.50005754  0.24464359
   0.33333152  0.33336121  0.24619822
   0.38873352  0.50004798  0.24562319
   0.55536591  0.33331809  0.24448729
   0.83338246  0.50006453  0.24602199
   0.66676742  0.33332642  0.24499150
   0.72208627  0.50014959  0.24535896
   0.88869298  0.33331681  0.24638964
   0.16673420  0.83335451  0.24725235
   0.00005389  0.66679623  0.24686250
   0.05542045  0.83335076  0.24721418
   0.22204904  0.66677437  0.24711439
   0.49999257  0.83340977  0.24464160
   0.33336770  0.66678998  0.24629103
   0.38862483  0.83333290  0.24541784
   0.55536611  0.66692232  0.24452251
   0.83337553  0.83338870  0.24619302
   0.66674993  0.66684235  0.24499991
   0.72205864  0.83338136  0.24543622
   0.88870091  0.66682087  0.24643395
   0.60715954  0.50007901  0.49588934
grapheneN                               
           1
    12.846772   -0.000033   -0.054425
     0.000003    7.394514   -0.004132
    -0.062991   -0.008352   14.895933
   C    Zn
  36   1
Direct configuration=    94
   0.16676603  0.16678068  0.24710658
   0.00011905  0.00009634  0.24704222
   0.05542867  0.16677900  0.24712549
   0.22202948  0.00006916  0.24684669
   0.49999967  0.16676893  0.24463593
   0.33330902  0.00005822  0.24587378
   0.38860900  0.16677566  0.24537265
   0.55532359  0.00010331  0.24446444
   0.83339259  0.16675020  0.24617777
   0.66670935  0.00010587  0.24499883
   0.72206693  0.16679445  0.24541642
   0.88878978  0.00006983  0.24632853
   0.16668380  0.50007974  0.24713191
   0.00004201  0.33330769  0.24679624
   0.05531981  0.50005682  0.24692457
   0.22205854  0.33340526  0.24701522
   0.50005966  0.50004875  0.24465511
   0.33333745  0.33336257  0.24618598
   0.38872160  0.50006051  0.24563154
   0.55536900  0.33329417  0.24450979
   0.83336988  0.50006667  0.24601349
   0.66675293  0.33331894  0.24499587
   0.72206649  0.50012848  0.24537223
   0.88868762  0.33328696  0.24637801
   0.16673948  0.83333621  0.24719538
   0.00005545  0.66678488  0.24684323
   0.05542471  0.83334899  0.24716794
   0.22205179  0.66677556  0.24708319
   0.49999843  0.83340312  0.24467301
   0.33336315  0.66677941  0.24627548
   0.38863349  0.83335105  0.24542482
   0.55535437  0.66689302  0.24455031
   0.83338364  0.83339550  0.24620088
   0.66674947  0.66684166  0.24501169
   0.72207029  0.83340407  0.24545345
   0.88868845  0.66683824  0.24641961
   0.60714546  0.50009010  0.49606168
grapheneN                               
           1
    12.846759    0.000030   -0.054545
     0.000040    7.394376   -0.004089
    -0.063129   -0.008265   14.896227
   C    Zn
  36   1
Direct configuration=    95
   0.16677826  0.16679342  0.24706965
   0.00011788  0.00008770  0.24701797
   0.05543342  0.16678367  0.24710015
   0.22203716  0.00007009  0.24682187
   0.49999479  0.16677367  0.24465494
   0.33330928  0.00005249  0.24587476
   0.38862122  0.16678617  0.24538009
   0.55531393  0.00010207  0.24448316
   0.83339215  0.16676003  0.24618221
   0.66670724  0.00009621  0.24501338
   0.72207498  0.16679392  0.24542853
   0.88878733  0.00006613  0.24632634
   0.16668333  0.50007510  0.24712367
   0.00004394  0.33332354  0.24678922
   0.05531803  0.50005745  0.24691859
   0.22206500  0.33342877  0.24699575
   0.50006142  0.50004309  0.24466254
   0.33334126  0.33336344  0.24617810
   0.38871392  0.50006858  0.24563693
   0.55537099  0.33327875  0.24452430
   0.83336177  0.50006804  0.24600802
   0.66674359  0.33331412  0.24499869
   0.72205375  0.50011487  0.24538078
   0.88868417  0.33326773  0.24637051
   0.16674289  0.83332441  0.24715866
   0.00005645  0.66677756  0.24683082
   0.05542745  0.83334785  0.24713815
   0.22205356  0.66677632  0.24706309
   0.50000221  0.83339883  0.24469325
   0.33336023  0.66677260  0.24626545
   0.38863906  0.83336275  0.24542932
   0.55534681  0.66687414  0.24456822
   0.83338886  0.83339987  0.24620595
   0.66674917  0.66684121  0.24501928
   0.72207780  0.83341871  0.24546456
   0.88868042  0.66684944  0.24641037
   0.60713639  0.50009724  0.49617274
grapheneN                               
           1
    12.846732    0.000156   -0.054787
     0.000113    7.394100   -0.004002
    -0.063407   -0.008091   14.896816
   C    Zn
  36   1
Direct configuration=    96
   0.16680272  0.16681891  0.24699578
   0.00011556  0.00007042  0.24696949
   0.05544292  0.16679302  0.24704948
   0.22205251  0.00007195  0.24677224
   0.49998504  0.16678317  0.24469295
   0.33330980  0.00004104  0.24587673
   0.38864566  0.16680721  0.24539496
   0.55529462  0.00009958  0.24452060
   0.83339128  0.16677967  0.24619109
   0.66670302  0.00007689  0.24504246
   0.72209109  0.16679284  0.24545274
   0.88878244  0.00005875  0.24632194
   0.16668241  0.50006582  0.24710720
   0.00004780  0.33335525  0.24677517
   0.05531446  0.50005870  0.24690662
   0.22207790  0.33347581  0.24695682
   0.50006494  0.50003177  0.24467739
   0.33334889  0.33336518  0.24616232
   0.38869857  0.50008473  0.24564769
   0.55537497  0.33324792  0.24455330
   0.83334556  0.50007079  0.24599706
   0.66672491  0.33330448  0.24500433
   0.72202826  0.50008766  0.24539789
   0.88867725  0.33322925  0.24635552
   0.16674970  0.83330082  0.24708522
   0.00005845  0.66676293  0.24680599
   0.05543294  0.83334556  0.24707855
   0.22205710  0.66677785  0.24702289
   0.50000976  0.83339026  0.24473373
   0.33335437  0.66675898  0.24624540
   0.38865021  0.83338614  0.24543832
   0.55533168  0.66683637  0.24460405
   0.83339931  0.83340863  0.24621608
   0.66674857  0.66684032  0.24503446
   0.72209281  0.83344797  0.24548677
   0.88866436  0.66687184  0.24639189
   0.60711824  0.50011153  0.49639486
grapheneN                               
           1
    12.846747    0.000087   -0.054655
     0.000073    7.394251   -0.004050
    -0.063255   -0.008187   14.896493
   C    Zn
  36   1
Direct configuration=    97
   0.16678932  0.16680494  0.24703625
   0.00011683  0.00007989  0.24699605
   0.05543771  0.16678790  0.24707724
   0.22204410  0.00007093  0.24679944
   0.49999038  0.16677797  0.24467212
   0.33330951  0.00004732  0.24587565
   0.38863227  0.16679569  0.24538681
   0.55530520  0.00010095  0.24450008
   0.83339176  0.16676891  0.24618622
   0.66670533  0.00008747  0.24502653
   0.72208226  0.16679343  0.24543948
   0.88878512  0.00006279  0.24632435
   0.16668292  0.50007091  0.24711623
   0.00004569  0.33333787  0.24678287
   0.05531642  0.50005801  0.24691318
   0.22207083  0.33345003  0.24697815
   0.50006301  0.50003798  0.24466925
   0.33334471  0.33336423  0.24617097
   0.38870698  0.50007588  0.24564179
   0.55537279  0.33326481  0.24453741
   0.83335444  0.50006928  0.24600307
   0.66673514  0.33330976  0.24500124
   0.72204222  0.50010257  0.24538852
   0.88868104  0.33325033  0.24636373
   0.16674597  0.83331374  0.24712546
   0.00005735  0.66677094  0.24681960
   0.05542993  0.83334681  0.24711120
   0.22205516  0.66677701  0.24704491
   0.50000562  0.83339496  0.24471155
   0.33335758  0.66676644  0.24625639
   0.38864410  0.83337332  0.24543339
   0.55533997  0.66685706  0.24458442
   0.83339358  0.83340383  0.24621053
   0.66674890  0.66684081  0.24502614
   0.72208458  0.83343194  0.24547460
   0.88867316  0.66685957  0.24640202
   0.60712818  0.50010370  0.49627316
grapheneN                               
           1
    12.846837    0.000170   -0.054872
     0.000122    7.394316   -0.003937
    -0.063508   -0.007961   14.896260
   C    Zn
  36   1
Direct configuration=    98
   0.16680524  0.16683735  0.24698273
   0.00011967  0.00005880  0.24695412
   0.05544200  0.16681419  0.24702647
   0.22205988  0.00007221  0.24674666
   0.49998290  0.16677847  0.24469811
   0.33332187  0.00006183  0.24587334
   0.38863649  0.16679860  0.24540276
   0.55529450  0.00009932  0.24455294
   0.83339393  0.16675489  0.24618702
   0.66670701  0.00009093  0.24504814
   0.72208784  0.16678677  0.24545838
   0.88876223  0.00008630  0.24633068
   0.16667565  0.50008582  0.24709705
   0.00004984  0.33334300  0.24676979
   0.05532901  0.50006532  0.24691078
   0.22207552  0.33345602  0.24694578
   0.50004394  0.50004438  0.24468870
   0.33336555  0.33338108  0.24615660
   0.38870696  0.50008617  0.24564093
   0.55536618  0.33326901  0.24456785
   0.83335237  0.50005690  0.24599549
   0.66673193  0.33329298  0.24500942
   0.72202552  0.50007192  0.24539338
   0.88867188  0.33332373  0.24634807
   0.16676245  0.83329717  0.24706074
   0.00005139  0.66676986  0.24679308
   0.05542377  0.83333324  0.24705360
   0.22206029  0.66675403  0.24701357
   0.49999690  0.83338355  0.24474002
   0.33335905  0.66677223  0.24623433
   0.38864603  0.83336477  0.24544573
   0.55534961  0.66680421  0.24461744
   0.83340333  0.83341215  0.24621517
   0.66674413  0.66686031  0.24504306
   0.72208850  0.83341971  0.24549391
   0.88866846  0.66680701  0.24638297
   0.60710830  0.50011575  0.49648117
grapheneN                               
           1
    12.846897    0.000225   -0.055015
     0.000154    7.394358   -0.003863
    -0.063676   -0.007813   14.896107
   C    Zn
  36   1
Direct configuration=    99
   0.16681573  0.16685869  0.24694748
   0.00012154  0.00004491  0.24692651
   0.05544482  0.16683151  0.24699304
   0.22207027  0.00007306  0.24671191
   0.49997797  0.16677880  0.24471523
   0.33333001  0.00007139  0.24587182
   0.38863926  0.16680052  0.24541326
   0.55528746  0.00009825  0.24458774
   0.83339536  0.16674567  0.24618755
   0.66670811  0.00009320  0.24506237
   0.72209151  0.16678238  0.24547083
   0.88874715  0.00010178  0.24633485
   0.16667086  0.50009564  0.24708443
   0.00005257  0.33334638  0.24676118
   0.05533730  0.50007013  0.24690920
   0.22207861  0.33345996  0.24692447
   0.50003139  0.50004859  0.24470150
   0.33337927  0.33339217  0.24614714
   0.38870694  0.50009294  0.24564036
   0.55536183  0.33327177  0.24458790
   0.83335101  0.50004875  0.24599050
   0.66672981  0.33328194  0.24501481
   0.72201452  0.50005174  0.24539659
   0.88866585  0.33337206  0.24633775
   0.16677331  0.83328626  0.24701812
   0.00004746  0.66676915  0.24677563
   0.05541972  0.83332431  0.24701567
   0.22206367  0.66673890  0.24699292
   0.49999115  0.83337604  0.24475877
   0.33336001  0.66677605  0.24621980
   0.38864730  0.83335914  0.24545386
   0.55535596  0.66676942  0.24463918
   0.83340975  0.83341763  0.24621823
   0.66674099  0.66687315  0.24505419
   0.72209108  0.83341167  0.24550663
   0.88866536  0.66677240  0.24637043
   0.60709520  0.50012368  0.49661813
grapheneN                               
           1
    12.847202    0.000213   -0.055282
     0.000147    7.394663   -0.003743
    -0.063990   -0.007570   14.895141
   C    Zn
  36   1
Direct configuration=   100
   0.16680998  0.16686889  0.24690934
   0.00012339  0.00007312  0.24689184
   0.05543462  0.16682101  0.24694167
   0.22206533  0.00005830  0.24665697
   0.49998363  0.16677670  0.24473874
   0.33334750  0.00008252  0.24585986
   0.38862504  0.16679708  0.24542831
   0.55529185  0.00008241  0.24464864
   0.83339363  0.16678872  0.24618190
   0.66671129  0.00010265  0.24508567
   0.72208204  0.16675849  0.24548324
   0.88875133  0.00011089  0.24634619
   0.16667977  0.50010340  0.24705889
   0.00004920  0.33336399  0.24674387
   0.05534379  0.50007198  0.24691231
   0.22208708  0.33344612  0.24689742
   0.50004971  0.50004795  0.24473039
   0.33338804  0.33341264  0.24613768
   0.38871477  0.50010117  0.24562631
   0.55533723  0.33329876  0.24461914
   0.83333422  0.50004361  0.24598309
   0.66674080  0.33328041  0.24502973
   0.72201497  0.50005736  0.24539020
   0.88867095  0.33340200  0.24632438
   0.16678387  0.83329166  0.24696006
   0.00003174  0.66675589  0.24674690
   0.05541786  0.83331122  0.24696121
   0.22207155  0.66672303  0.24696276
   0.49999467  0.83335163  0.24478259
   0.33336453  0.66679090  0.24619741
   0.38863954  0.83335058  0.24546350
   0.55536488  0.66678449  0.24466996
   0.83340440  0.83338590  0.24621720
   0.66674169  0.66684307  0.24507703
   0.72208306  0.83339310  0.24552423
   0.88866980  0.66674322  0.24635031
   0.60707236  0.50013515  0.49682104
grapheneN                               
           1
    12.847389    0.000206   -0.055445
     0.000144    7.394850   -0.003669
    -0.064183   -0.007422   14.894549
   C    Zn
  36   1
Direct configuration=   101
   0.16680646  0.16687513  0.24688599
   0.00012452  0.00009040  0.24687061
   0.05542838  0.16681458  0.24691020
   0.22206231  0.00004927  0.24662332
   0.49998710  0.16677542  0.24475314
   0.33335821  0.00008933  0.24585253
   0.38861633  0.16679497  0.24543753
   0.55529453  0.00007272  0.24468594
   0.83339257  0.16681509  0.24617844
   0.66671325  0.00010844  0.24509994
   0.72207625  0.16674386  0.24549084
   0.88875389  0.00011647  0.24635313
   0.16668523  0.50010815  0.24704324
   0.00004713  0.33337477  0.24673327
   0.05534776  0.50007310  0.24691422
   0.22209227  0.33343764  0.24688086
   0.50006093  0.50004756  0.24474807
   0.33339341  0.33342517  0.24613189
   0.38871956  0.50010620  0.24561770
   0.55532217  0.33331530  0.24463827
   0.83332394  0.50004046  0.24597855
   0.66674753  0.33327948  0.24503887
   0.72201524  0.50006080  0.24538630
   0.88867407  0.33342033  0.24631619
   0.16679034  0.83329497  0.24692451
   0.00002211  0.66674777  0.24672931
   0.05541672  0.83330320  0.24692786
   0.22207638  0.66671332  0.24694429
   0.49999682  0.83333668  0.24479717
   0.33336729  0.66679999  0.24618369
   0.38863479  0.83334534  0.24546940
   0.55537034  0.66679372  0.24468881
   0.83340112  0.83336646  0.24621656
   0.66674212  0.66682465  0.24509102
   0.72207814  0.83338173  0.24553501
   0.88867252  0.66672536  0.24633800
   0.60705837  0.50014218  0.49694531
grapheneN                               
           1
    12.847858   -0.000105   -0.055764
    -0.000035    7.395223   -0.003530
    -0.064561   -0.007141   14.893257
   C    Zn
  36   1
Direct configuration=   102
   0.16678788  0.16683744  0.24684906
   0.00012429  0.00010842  0.24683407
   0.05541545  0.16681517  0.24685443
   0.22206263  0.00005157  0.24656671
   0.49998408  0.16676527  0.24478647
   0.33334651  0.00007751  0.24583138
   0.38862267  0.16679954  0.24545109
   0.55531404  0.00005464  0.24474466
   0.83339474  0.16684223  0.24616968
   0.66670892  0.00007051  0.24513422
   0.72207041  0.16675516  0.24549971
   0.88876108  0.00010667  0.24635886
   0.16671122  0.50008843  0.24701014
   0.00005134  0.33339720  0.24670881
   0.05534505  0.50006441  0.24691303
   0.22209709  0.33342988  0.24685460
   0.50005843  0.50007771  0.24478776
   0.33338628  0.33343460  0.24612436
   0.38874012  0.50012046  0.24559832
   0.55533832  0.33330242  0.24467270
   0.83332019  0.50006172  0.24596687
   0.66672385  0.33329396  0.24506148
   0.72202629  0.50005467  0.24537567
   0.88867627  0.33339001  0.24630323
   0.16677865  0.83330619  0.24686634
   0.00002876  0.66674320  0.24669933
   0.05540926  0.83331257  0.24687346
   0.22208375  0.66671080  0.24690838
   0.50000886  0.83333607  0.24482669
   0.33337405  0.66679584  0.24615900
   0.38864295  0.83335210  0.24547366
   0.55537765  0.66682717  0.24472099
   0.83339565  0.83334103  0.24621229
   0.66674587  0.66681417  0.24511987
   0.72206971  0.83337163  0.24555495
   0.88865863  0.66674450  0.24631463
   0.60702919  0.50015513  0.49717308
grapheneN                               
           1
    12.848014   -0.000208   -0.055871
    -0.000094    7.395348   -0.003483
    -0.064687   -0.007047   14.892827
   C    Zn
  36   1
Direct configuration=   103
   0.16678168  0.16682487  0.24683675
   0.00012421  0.00011442  0.24682189
   0.05541114  0.16681537  0.24683584
   0.22206273  0.00005234  0.24654784
   0.49998307  0.16676189  0.24479759
   0.33334261  0.00007357  0.24582432
   0.38862478  0.16680106  0.24545561
   0.55532055  0.00004862  0.24476424
   0.83339546  0.16685128  0.24616675
   0.66670748  0.00005787  0.24514564
   0.72206846  0.16675893  0.24550267
   0.88876347  0.00010341  0.24636077
   0.16671988  0.50008186  0.24699911
   0.00005274  0.33340468  0.24670066
   0.05534415  0.50006152  0.24691264
   0.22209869  0.33342730  0.24684585
   0.50005760  0.50008776  0.24480099
   0.33338390  0.33343774  0.24612185
   0.38874698  0.50012521  0.24559185
   0.55534370  0.33329813  0.24468418
   0.83331893  0.50006881  0.24596298
   0.66671595  0.33329879  0.24506902
   0.72202998  0.50005263  0.24537212
   0.88867700  0.33337990  0.24629891
   0.16677476  0.83330994  0.24684695
   0.00003098  0.66674167  0.24668934
   0.05540677  0.83331569  0.24685532
   0.22208621  0.66670996  0.24689640
   0.50001288  0.83333586  0.24483653
   0.33337631  0.66679445  0.24615077
   0.38864567  0.83335436  0.24547508
   0.55538009  0.66683832  0.24473172
   0.83339383  0.83333256  0.24621087
   0.66674712  0.66681067  0.24512949
   0.72206690  0.83336826  0.24556160
   0.88865400  0.66675088  0.24630684
   0.60701946  0.50015945  0.49724901
grapheneN                               
           1
    12.848285   -0.000532   -0.056229
    -0.000280    7.395525   -0.003360
    -0.065106   -0.006798   14.892159
   C    Zn
  36   1
Direct configuration=   104
   0.16676971  0.16680237  0.24680084
   0.00010304  0.00009841  0.24678635
   0.05542139  0.16683252  0.24680141
   0.22205501  0.00005287  0.24650959
   0.49999051  0.16674999  0.24483979
   0.33332457  0.00007806  0.24580804
   0.38863330  0.16680412  0.24546214
   0.55532722  0.00005154  0.24480315
   0.83339671  0.16677690  0.24615965
   0.66671075  0.00004648  0.24517507
   0.72206273  0.16678843  0.24550859
   0.88875604  0.00008706  0.24635115
   0.16671924  0.50006299  0.24696721
   0.00004484  0.33338441  0.24667763
   0.05535568  0.50007981  0.24689976
   0.22208986  0.33339078  0.24682391
   0.50005960  0.50010990  0.24483381
   0.33338375  0.33342352  0.24611424
   0.38875149  0.50012689  0.24557868
   0.55535365  0.33327616  0.24471438
   0.83333542  0.50006983  0.24594543
   0.66671690  0.33329792  0.24509124
   0.72203251  0.50004587  0.24536720
   0.88867755  0.33336910  0.24628638
   0.16675817  0.83331033  0.24680161
   0.00003699  0.66677094  0.24666869
   0.05540726  0.83332411  0.24681117
   0.22208463  0.66674269  0.24685916
   0.50001939  0.83338121  0.24487106
   0.33339546  0.66677958  0.24613211
   0.38866338  0.83336167  0.24546871
   0.55538100  0.66683737  0.24476294
   0.83338560  0.83337651  0.24620481
   0.66675309  0.66683570  0.24515562
   0.72207446  0.83334647  0.24558157
   0.88864930  0.66676611  0.24628643
   0.60698991  0.50017141  0.49745048
grapheneN                               
           1
    12.848314   -0.000567   -0.056268
    -0.000300    7.395544   -0.003347
    -0.065151   -0.006772   14.892087
   C    Zn
  36   1
Direct configuration=   105
   0.16676841  0.16679993  0.24679695
   0.00010075  0.00009668  0.24678250
   0.05542249  0.16683438  0.24679768
   0.22205418  0.00005293  0.24650545
   0.49999132  0.16674870  0.24484436
   0.33332262  0.00007854  0.24580628
   0.38863422  0.16680445  0.24546285
   0.55532794  0.00005185  0.24480737
   0.83339685  0.16676885  0.24615888
   0.66671110  0.00004525  0.24517825
   0.72206210  0.16679162  0.24550923
   0.88875524  0.00008529  0.24635010
   0.16671917  0.50006095  0.24696376
   0.00004398  0.33338222  0.24667514
   0.05535693  0.50008179  0.24689836
   0.22208890  0.33338682  0.24682154
   0.50005982  0.50011230  0.24483737
   0.33338374  0.33342198  0.24611341
   0.38875198  0.50012707  0.24557725
   0.55535473  0.33327378  0.24471765
   0.83333721  0.50006994  0.24594353
   0.66671700  0.33329783  0.24509365
   0.72203278  0.50004514  0.24536666
   0.88867761  0.33336793  0.24628502
   0.16675637  0.83331038  0.24679670
   0.00003764  0.66677410  0.24666646
   0.05540731  0.83332502  0.24680639
   0.22208446  0.66674623  0.24685513
   0.50002009  0.83338612  0.24487480
   0.33339753  0.66677797  0.24613009
   0.38866529  0.83336246  0.24546802
   0.55538110  0.66683726  0.24476633
   0.83338470  0.83338127  0.24620416
   0.66675374  0.66683841  0.24515845
   0.72207528  0.83334411  0.24558373
   0.88864879  0.66676775  0.24628422
   0.60698671  0.50017270  0.49747229
grapheneN                               
           1
    12.848262   -0.000742   -0.056660
    -0.000400    7.395510   -0.003246
    -0.065605   -0.006567   14.892221
   C    Zn
  36   1
Direct configuration=   106
   0.16677040  0.16682073  0.24676688
   0.00008950  0.00008658  0.24674739
   0.05541864  0.16681321  0.24677976
   0.22203962  0.00003792  0.24648994
   0.50000718  0.16674504  0.24488247
   0.33331963  0.00009028  0.24579452
   0.38863255  0.16679041  0.24546567
   0.55533336  0.00007708  0.24483282
   0.83338449  0.16676036  0.24615779
   0.66671516  0.00007644  0.24519652
   0.72206763  0.16676587  0.24551665
   0.88874530  0.00006615  0.24632590
   0.16670440  0.50007043  0.24693444
   0.00004018  0.33336554  0.24665483
   0.05536214  0.50009834  0.24687158
   0.22208149  0.33334431  0.24680104
   0.50007112  0.50008783  0.24486093
   0.33338721  0.33339304  0.24610438
   0.38874328  0.50010113  0.24557530
   0.55535563  0.33329164  0.24474636
   0.83334871  0.50005044  0.24592179
   0.66673806  0.33329552  0.24511343
   0.72203625  0.50005909  0.24537149
   0.88867623  0.33333234  0.24627119
   0.16675215  0.83330159  0.24676995
   0.00003572  0.66679991  0.24665155
   0.05540294  0.83333458  0.24677193
   0.22208341  0.66675558  0.24681639
   0.50002253  0.83341245  0.24491216
   0.33340189  0.66681223  0.24611374
   0.38866844  0.83335425  0.24545997
   0.55538207  0.66684611  0.24479143
   0.83337916  0.83339972  0.24619737
   0.66675832  0.66683759  0.24518163
   0.72208987  0.83336287  0.24560032
   0.88866137  0.66679097  0.24626734
   0.60696406  0.50018245  0.49764315
grapheneN                               
           1
    12.848259   -0.000753   -0.056685
    -0.000406    7.395507   -0.003239
    -0.065634   -0.006553   14.892230
   C    Zn
  36   1
Direct configuration=   107
   0.16677053  0.16682207  0.24676495
   0.00008878  0.00008593  0.24674513
   0.05541839  0.16681185  0.24677860
   0.22203868  0.00003696  0.24648894
   0.50000820  0.16674480  0.24488491
   0.33331943  0.00009104  0.24579377
   0.38863245  0.16678951  0.24546585
   0.55533371  0.00007870  0.24483445
   0.83338369  0.16675981  0.24615772
   0.66671543  0.00007844  0.24519769
   0.72206798  0.16676421  0.24551712
   0.88874466  0.00006492  0.24632435
   0.16670345  0.50007103  0.24693256
   0.00003993  0.33336447  0.24665353
   0.05536248  0.50009940  0.24686985
   0.22208102  0.33334158  0.24679973
   0.50007185  0.50008626  0.24486244
   0.33338743  0.33339118  0.24610380
   0.38874272  0.50009946  0.24557517
   0.55535569  0.33329279  0.24474821
   0.83334945  0.50004919  0.24592040
   0.66673941  0.33329537  0.24511470
   0.72203647  0.50005998  0.24537180
   0.88867614  0.33333005  0.24627030
   0.16675188  0.83330102  0.24676823
   0.00003560  0.66680157  0.24665059
   0.05540266  0.83333519  0.24676972
   0.22208334  0.66675618  0.24681390
   0.50002269  0.83341414  0.24491456
   0.33340217  0.66681443  0.24611269
   0.38866864  0.83335372  0.24545946
   0.55538213  0.66684668  0.24479304
   0.83337880  0.83340090  0.24619694
   0.66675862  0.66683754  0.24518311
   0.72209081  0.83336407  0.24560139
   0.88866218  0.66679246  0.24626626
   0.60696261  0.50018308  0.49765412
grapheneN                               
           1
    12.847955   -0.000713   -0.057063
    -0.000383    7.395287   -0.003170
    -0.066067   -0.006415   14.893029
   C    Zn
  36   1
Direct configuration=   108
   0.16677039  0.16681222  0.24675485
   0.00009134  0.00009209  0.24671496
   0.05540206  0.16678272  0.24677056
   0.22203689  0.00002844  0.24648866
   0.50001491  0.16677291  0.24490613
   0.33332136  0.00008367  0.24578685
   0.38863745  0.16676387  0.24546693
   0.55534186  0.00009775  0.24485035
   0.83337904  0.16679047  0.24615808
   0.66671941  0.00009936  0.24520519
   0.72207710  0.16674109  0.24552633
   0.88874603  0.00007238  0.24630688
   0.16670361  0.50008458  0.24690639
   0.00005073  0.33335977  0.24664166
   0.05534337  0.50008982  0.24683559
   0.22207790  0.33337403  0.24678376
   0.50006833  0.50007306  0.24487468
   0.33338231  0.33337347  0.24609451
   0.38873702  0.50007773  0.24558276
   0.55537135  0.33330064  0.24477398
   0.83334533  0.50005928  0.24591256
   0.66674168  0.33329083  0.24512527
   0.72205219  0.50006223  0.24538364
   0.88867213  0.33329801  0.24625564
   0.16675558  0.83330139  0.24675641
   0.00003499  0.66681353  0.24663658
   0.05539942  0.83333807  0.24675204
   0.22208295  0.66673361  0.24678079
   0.50002450  0.83340194  0.24493434
   0.33339866  0.66680783  0.24609873
   0.38865428  0.83337906  0.24545852
   0.55538450  0.66685678  0.24481318
   0.83338703  0.83337487  0.24618888
   0.66676228  0.66684913  0.24520041
   0.72208307  0.83339739  0.24560762
   0.88866900  0.66678566  0.24625332
   0.60695002  0.50019032  0.49777296
grapheneN                               
           1
    12.847910   -0.000707   -0.057120
    -0.000380    7.395254   -0.003160
    -0.066132   -0.006394   14.893150
   C    Zn
  36   1
Direct configuration=   109
   0.16677037  0.16681073  0.24675332
   0.00009172  0.00009303  0.24671039
   0.05539959  0.16677831  0.24676935
   0.22203662  0.00002715  0.24648861
   0.50001593  0.16677717  0.24490934
   0.33332166  0.00008255  0.24578580
   0.38863821  0.16675999  0.24546710
   0.55534309  0.00010063  0.24485276
   0.83337834  0.16679511  0.24615813
   0.66672002  0.00010253  0.24520633
   0.72207849  0.16673758  0.24552772
   0.88874624  0.00007351  0.24630423
   0.16670363  0.50008663  0.24690243
   0.00005236  0.33335906  0.24663986
   0.05534048  0.50008837  0.24683040
   0.22207743  0.33337895  0.24678134
   0.50006780  0.50007107  0.24487654
   0.33338154  0.33337079  0.24609310
   0.38873615  0.50007444  0.24558391
   0.55537373  0.33330183  0.24477788
   0.83334471  0.50006081  0.24591137
   0.66674202  0.33329014  0.24512687
   0.72205458  0.50006257  0.24538543
   0.88867152  0.33329315  0.24625342
   0.16675614  0.83330144  0.24675462
   0.00003489  0.66681534  0.24663446
   0.05539892  0.83333850  0.24674937
   0.22208289  0.66673019  0.24677578
   0.50002477  0.83340010  0.24493733
   0.33339813  0.66680683  0.24609661
   0.38865210  0.83338289  0.24545838
   0.55538486  0.66685830  0.24481623
   0.83338827  0.83337093  0.24618766
   0.66676283  0.66685089  0.24520303
   0.72208190  0.83340243  0.24560857
   0.88867003  0.66678463  0.24625136
   0.60694811  0.50019142  0.49779095
grapheneN                               
           1
    12.847519   -0.000592   -0.057534
    -0.000313    7.394975   -0.003084
    -0.066606   -0.006241   14.894167
   C    Zn
  36   1
Direct configuration=   110
   0.16676404  0.16680737  0.24675595
   0.00008894  0.00009272  0.24668129
   0.05540025  0.16678330  0.24676137
   0.22204190  0.00002886  0.24649360
   0.50001984  0.16678941  0.24492206
   0.33332086  0.00007594  0.24578166
   0.38864390  0.16675026  0.24546841
   0.55534294  0.00010746  0.24486827
   0.83338976  0.16678317  0.24615817
   0.66672186  0.00011125  0.24521139
   0.72207988  0.16675519  0.24553923
   0.88874843  0.00008475  0.24628767
   0.16669675  0.50009408  0.24687112
   0.00005083  0.33334786  0.24662763
   0.05532595  0.50007876  0.24679068
   0.22207442  0.33338853  0.24676435
   0.50006273  0.50008012  0.24488839
   0.33337419  0.33336055  0.24608414
   0.38873477  0.50006108  0.24559494
   0.55538671  0.33331224  0.24480140
   0.83335319  0.50005671  0.24590671
   0.66674976  0.33328720  0.24513765
   0.72206044  0.50006251  0.24540209
   0.88867169  0.33332533  0.24623894
   0.16675740  0.83329922  0.24675045
   0.00003372  0.66681109  0.24661521
   0.05540269  0.83333826  0.24673636
   0.22208256  0.66672692  0.24674595
   0.50002611  0.83339214  0.24494707
   0.33338848  0.66678140  0.24608625
   0.38864648  0.83337807  0.24545830
   0.55538352  0.66684878  0.24483777
   0.83339604  0.83336201  0.24617753
   0.66676954  0.66687059  0.24521813
   0.72207317  0.83341449  0.24561125
   0.88866872  0.66676202  0.24623880
   0.60693764  0.50020034  0.49789981
grapheneN                               
           1
    12.847325   -0.000534   -0.057740
    -0.000279    7.394837   -0.003047
    -0.066841   -0.006166   14.894672
   C    Zn
  36   1
Direct configuration=   111
   0.16676089  0.16680570  0.24675726
   0.00008756  0.00009257  0.24666687
   0.05540058  0.16678578  0.24675742
   0.22204451  0.00002971  0.24649608
   0.50002178  0.16679548  0.24492836
   0.33332046  0.00007266  0.24577961
   0.38864671  0.16674543  0.24546907
   0.55534287  0.00011085  0.24487596
   0.83339543  0.16677724  0.24615819
   0.66672278  0.00011558  0.24521391
   0.72208058  0.16676393  0.24554493
   0.88874952  0.00009033  0.24627945
   0.16669333  0.50009778  0.24685560
   0.00005007  0.33334230  0.24662156
   0.05531875  0.50007400  0.24677098
   0.22207292  0.33339328  0.24675593
   0.50006021  0.50008461  0.24489426
   0.33337054  0.33335548  0.24607969
   0.38873408  0.50005445  0.24560041
   0.55539315  0.33331739  0.24481306
   0.83335740  0.50005467  0.24590440
   0.66675360  0.33328575  0.24514300
   0.72206335  0.50006248  0.24541035
   0.88867178  0.33334129  0.24623176
   0.16675803  0.83329812  0.24674838
   0.00003314  0.66680899  0.24660567
   0.05540456  0.83333815  0.24672990
   0.22208240  0.66672530  0.24673116
   0.50002678  0.83338820  0.24495190
   0.33338369  0.66676878  0.24608111
   0.38864369  0.83337567  0.24545827
   0.55538285  0.66684406  0.24484845
   0.83339990  0.83335759  0.24617250
   0.66677286  0.66688037  0.24522562
   0.72206884  0.83342047  0.24561258
   0.88866807  0.66675081  0.24623257
   0.60693244  0.50020477  0.49795379
grapheneN                               
           1
    12.847046   -0.000420   -0.058236
    -0.000213    7.394664   -0.002963
    -0.067412   -0.005996   14.895350
   C    Zn
  36   1
Direct configuration=   112
   0.16675985  0.16681184  0.24676847
   0.00009051  0.00008550  0.24664018
   0.05541043  0.16679079  0.24674761
   0.22204492  0.00004194  0.24650485
   0.50002678  0.16678663  0.24493718
   0.33332438  0.00006524  0.24577866
   0.38864608  0.16676138  0.24547057
   0.55533646  0.00010560  0.24489188
   0.83340145  0.16678811  0.24615534
   0.66671910  0.00012266  0.24522016
   0.72208830  0.16678992  0.24555826
   0.88875421  0.00007979  0.24626100
   0.16667808  0.50008796  0.24681395
   0.00003487  0.33333954  0.24660287
   0.05532603  0.50005664  0.24672847
   0.22206341  0.33337729  0.24673663
   0.50007327  0.50009500  0.24491116
   0.33337008  0.33334429  0.24607251
   0.38873052  0.50005073  0.24561089
   0.55538589  0.33331966  0.24483727
   0.83335768  0.50004876  0.24590473
   0.66676557  0.33330345  0.24515957
   0.72206134  0.50007861  0.24543071
   0.88868068  0.33335764  0.24621752
   0.16676093  0.83329672  0.24674692
   0.00003048  0.66678563  0.24657683
   0.05540533  0.83334601  0.24671727
   0.22207331  0.66674671  0.24670683
   0.50002277  0.83339030  0.24495646
   0.33337451  0.66676249  0.24607295
   0.38864849  0.83333228  0.24545844
   0.55538345  0.66683611  0.24486818
   0.83339505  0.83336573  0.24615958
   0.66677420  0.66687139  0.24524216
   0.72208178  0.83342058  0.24561326
   0.88866657  0.66675220  0.24621847
   0.60692335  0.50021489  0.49806223
grapheneN                               
           1
    12.846916   -0.000367   -0.058467
    -0.000182    7.394583   -0.002924
    -0.067677   -0.005918   14.895665
   C    Zn
  36   1
Direct configuration=   113
   0.16675936  0.16681470  0.24677368
   0.00009188  0.00008221  0.24662777
   0.05541502  0.16679312  0.24674305
   0.22204511  0.00004763  0.24650893
   0.50002910  0.16678252  0.24494129
   0.33332621  0.00006178  0.24577822
   0.38864579  0.16676880  0.24547126
   0.55533348  0.00010316  0.24489929
   0.83340426  0.16679316  0.24615402
   0.66671739  0.00012595  0.24522307
   0.72209189  0.16680201  0.24556445
   0.88875639  0.00007489  0.24625242
   0.16667098  0.50008340  0.24679458
   0.00002780  0.33333826  0.24659418
   0.05532942  0.50004856  0.24670870
   0.22205899  0.33336985  0.24672765
   0.50007935  0.50009983  0.24491902
   0.33336986  0.33333909  0.24606916
   0.38872886  0.50004901  0.24561577
   0.55538251  0.33332072  0.24484853
   0.83335780  0.50004601  0.24590488
   0.66677113  0.33331168  0.24516728
   0.72206041  0.50008611  0.24544018
   0.88868482  0.33336524  0.24621090
   0.16676228  0.83329607  0.24674624
   0.00002924  0.66677476  0.24656341
   0.05540569  0.83334967  0.24671139
   0.22206908  0.66675667  0.24669551
   0.50002090  0.83339128  0.24495858
   0.33337023  0.66675956  0.24606915
   0.38865072  0.83331209  0.24545853
   0.55538373  0.66683242  0.24487735
   0.83339280  0.83336952  0.24615357
   0.66677482  0.66686721  0.24524985
   0.72208780  0.83342063  0.24561358
   0.88866587  0.66675284  0.24621191
   0.60691913  0.50021959  0.49811266
grapheneN                               
           1
    12.846820   -0.000233   -0.059024
    -0.000105    7.394595   -0.002868
    -0.068322   -0.005806   14.895758
   C    Zn
  36   1
Direct configuration=   114
   0.16676180  0.16681166  0.24678496
   0.00010139  0.00007719  0.24660718
   0.05541379  0.16679486  0.24673209
   0.22204861  0.00005466  0.24652096
   0.50002606  0.16677192  0.24494969
   0.33333293  0.00004874  0.24578098
   0.38864583  0.16677404  0.24547310
   0.55532985  0.00009238  0.24490750
   0.83340905  0.16680946  0.24614859
   0.66671791  0.00012820  0.24523232
   0.72210102  0.16681546  0.24557800
   0.88875986  0.00006995  0.24623262
   0.16667366  0.50005970  0.24674863
   0.00002815  0.33333416  0.24656870
   0.05533529  0.50003267  0.24666729
   0.22205174  0.33336936  0.24671098
   0.50007220  0.50008833  0.24493653
   0.33336615  0.33334089  0.24606841
   0.38872951  0.50005310  0.24562298
   0.55538505  0.33332680  0.24486945
   0.83335126  0.50005537  0.24590856
   0.66676321  0.33333143  0.24519239
   0.72206107  0.50010172  0.24546211
   0.88868633  0.33335377  0.24619923
   0.16676178  0.83330632  0.24674771
   0.00003139  0.66675995  0.24652807
   0.05540274  0.83333840  0.24669706
   0.22205497  0.66676409  0.24667660
   0.50002136  0.83338807  0.24495646
   0.33336406  0.66675269  0.24606435
   0.38865433  0.83330413  0.24545868
   0.55539059  0.66684868  0.24489186
   0.83339150  0.83337361  0.24614239
   0.66677200  0.66685687  0.24526507
   0.72209717  0.83341985  0.24561390
   0.88866468  0.66677400  0.24619928
   0.60691178  0.50022751  0.49821528
grapheneN                               
           1
    12.846730   -0.000107   -0.059546
    -0.000032    7.394607   -0.002815
    -0.068928   -0.005701   14.895845
   C    Zn
  36   1
Direct configuration=   115
   0.16676409  0.16680881  0.24679555
   0.00011032  0.00007248  0.24658786
   0.05541265  0.16679649  0.24672182
   0.22205189  0.00006124  0.24653224
   0.50002321  0.16676198  0.24495756
   0.33333924  0.00003650  0.24578356
   0.38864587  0.16677896  0.24547482
   0.55532645  0.00008228  0.24491521
   0.83341355  0.16682475  0.24614349
   0.66671840  0.00013031  0.24524101
   0.72210958  0.16682807  0.24559071
   0.88876311  0.00006532  0.24621405
   0.16667616  0.50003747  0.24670553
   0.00002848  0.33333032  0.24654480
   0.05534080  0.50001776  0.24662846
   0.22204494  0.33336890  0.24669534
   0.50006549  0.50007754  0.24495297
   0.33336267  0.33334259  0.24606769
   0.38873012  0.50005694  0.24562974
   0.55538743  0.33333251  0.24488907
   0.83334512  0.50006416  0.24591200
   0.66675577  0.33334996  0.24521595
   0.72206169  0.50011637  0.24548268
   0.88868775  0.33334302  0.24618828
   0.16676131  0.83331593  0.24674910
   0.00003341  0.66674605  0.24649492
   0.05539997  0.83332782  0.24668362
   0.22204173  0.66677106  0.24665886
   0.50002180  0.83338506  0.24495448
   0.33335827  0.66674625  0.24605985
   0.38865772  0.83329667  0.24545883
   0.55539703  0.66686394  0.24490547
   0.83339028  0.83337745  0.24613190
   0.66676936  0.66684716  0.24527935
   0.72210595  0.83341912  0.24561421
   0.88866357  0.66679384  0.24618744
   0.60690490  0.50023494  0.49831153
grapheneN                               
           1
    12.846813    0.000055   -0.060126
     0.000062    7.394777   -0.002778
    -0.069602   -0.005627   14.895411
   C    Zn
  36   1
Direct configuration=   116
   0.16676326  0.16680067  0.24680350
   0.00011123  0.00006368  0.24657196
   0.05541024  0.16679337  0.24670946
   0.22205967  0.00005929  0.24654316
   0.50001841  0.16675995  0.24496704
   0.33334260  0.00002827  0.24578955
   0.38864543  0.16677330  0.24547788
   0.55532979  0.00008224  0.24491794
   0.83341564  0.16680764  0.24613566
   0.66672950  0.00012453  0.24525115
   0.72210640  0.16683854  0.24560499
   0.88876793  0.00008102  0.24619251
   0.16668750  0.50002773  0.24666540
   0.00003852  0.33332904  0.24651345
   0.05533514  0.50000932  0.24658917
   0.22205075  0.33337235  0.24668034
   0.50006173  0.50008026  0.24497001
   0.33335711  0.33334997  0.24607124
   0.38872679  0.50006005  0.24563390
   0.55538530  0.33333113  0.24490682
   0.83334689  0.50007320  0.24591547
   0.66675094  0.33335798  0.24524492
   0.72206188  0.50011446  0.24550412
   0.88868138  0.33334990  0.24618047
   0.16675576  0.83331985  0.24675062
   0.00003672  0.66674564  0.24645750
   0.05540184  0.83331027  0.24666781
   0.22203693  0.66676048  0.24664206
   0.50002427  0.83337262  0.24495253
   0.33335145  0.66674691  0.24605778
   0.38865503  0.83331248  0.24545852
   0.55539733  0.66687182  0.24491660
   0.83339672  0.83338404  0.24612139
   0.66676498  0.66685883  0.24528844
   0.72209806  0.83342287  0.24561556
   0.88866911  0.66679430  0.24617931
   0.60689785  0.50024199  0.49841177
grapheneN                               
           1
    12.846892    0.000207   -0.060671
     0.000149    7.394937   -0.002743
    -0.070236   -0.005557   14.895004
   C    Zn
  36   1
Direct configuration=   117
   0.16676249  0.16679303  0.24681097
   0.00011208  0.00005542  0.24655703
   0.05540799  0.16679045  0.24669784
   0.22206698  0.00005747  0.24655342
   0.50001391  0.16675805  0.24497593
   0.33334575  0.00002054  0.24579518
   0.38864501  0.16676798  0.24548075
   0.55533292  0.00008219  0.24492051
   0.83341759  0.16679157  0.24612830
   0.66673993  0.00011910  0.24526067
   0.72210342  0.16684837  0.24561840
   0.88877246  0.00009577  0.24617228
   0.16669815  0.50001859  0.24662771
   0.00004795  0.33332784  0.24648400
   0.05532982  0.50000140  0.24655228
   0.22205621  0.33337559  0.24666624
   0.50005820  0.50008281  0.24498601
   0.33335189  0.33335689  0.24607457
   0.38872367  0.50006297  0.24563781
   0.55538329  0.33332983  0.24492350
   0.83334855  0.50008168  0.24591872
   0.66674640  0.33336552  0.24527213
   0.72206206  0.50011266  0.24552425
   0.88867539  0.33335636  0.24617313
   0.16675056  0.83332353  0.24675205
   0.00003983  0.66674526  0.24642235
   0.05540360  0.83329379  0.24665296
   0.22203242  0.66675055  0.24662628
   0.50002660  0.83336095  0.24495070
   0.33334506  0.66674753  0.24605583
   0.38865252  0.83332733  0.24545823
   0.55539761  0.66687923  0.24492706
   0.83340276  0.83339023  0.24611153
   0.66676086  0.66686980  0.24529697
   0.72209065  0.83342638  0.24561682
   0.88867430  0.66679473  0.24617167
   0.60689124  0.50024860  0.49850590
grapheneN                               
           1
    12.847213    0.000311   -0.061166
     0.000209    7.395129   -0.002706
    -0.070816   -0.005484   14.894251
   C    Zn
  36   1
Direct configuration=   118
   0.16676508  0.16678169  0.24680259
   0.00010791  0.00004378  0.24654791
   0.05541540  0.16677433  0.24668794
   0.22206409  0.00004383  0.24656362
   0.50001605  0.16676749  0.24498314
   0.33334494  0.00003087  0.24580429
   0.38864050  0.16676506  0.24548732
   0.55534155  0.00008730  0.24491908
   0.83340719  0.16679167  0.24612337
   0.66674043  0.00012513  0.24527222
   0.72209982  0.16683816  0.24563072
   0.88877191  0.00010000  0.24615458
   0.16669753  0.50002554  0.24660116
   0.00004515  0.33332726  0.24645172
   0.05533355  0.50002405  0.24651848
   0.22206567  0.33336991  0.24665623
   0.50006277  0.50009263  0.24499797
   0.33336054  0.33335127  0.24607845
   0.38871455  0.50006913  0.24563946
   0.55536992  0.33333426  0.24493607
   0.83335647  0.50007435  0.24592281
   0.66675338  0.33334642  0.24529967
   0.72205660  0.50011203  0.24553206
   0.88867350  0.33337262  0.24616872
   0.16675129  0.83330636  0.24675140
   0.00004049  0.66674291  0.24639458
   0.05540684  0.83330057  0.24663628
   0.22204162  0.66673999  0.24661381
   0.50002419  0.83337728  0.24495403
   0.33334331  0.66676207  0.24605687
   0.38864714  0.83333665  0.24545852
   0.55538801  0.66686065  0.24493372
   0.83340918  0.83339288  0.24610366
   0.66675946  0.66688206  0.24530081
   0.72208534  0.83342111  0.24562060
   0.88868300  0.66678766  0.24616643
   0.60688571  0.50025104  0.49858970
grapheneN                               
           1
    12.847422    0.000378   -0.061489
     0.000248    7.395254   -0.002682
    -0.071194   -0.005435   14.893761
   C    Zn
  36   1
Direct configuration=   119
   0.16676677  0.16677431  0.24679713
   0.00010520  0.00003619  0.24654197
   0.05542023  0.16676383  0.24668150
   0.22206221  0.00003494  0.24657027
   0.50001745  0.16677364  0.24498784
   0.33334441  0.00003760  0.24581023
   0.38863757  0.16676316  0.24549159
   0.55534717  0.00009063  0.24491814
   0.83340041  0.16679173  0.24612016
   0.66674075  0.00012905  0.24527974
   0.72209747  0.16683151  0.24563874
   0.88877155  0.00010275  0.24614305
   0.16669712  0.50003007  0.24658387
   0.00004333  0.33332688  0.24643069
   0.05533598  0.50003881  0.24649647
   0.22207183  0.33336621  0.24664971
   0.50006576  0.50009902  0.24500576
   0.33336618  0.33334761  0.24608098
   0.38870861  0.50007314  0.24564053
   0.55536121  0.33333715  0.24494427
   0.83336163  0.50006958  0.24592547
   0.66675792  0.33333398  0.24531761
   0.72205304  0.50011162  0.24553715
   0.88867227  0.33338321  0.24616584
   0.16675177  0.83329517  0.24675098
   0.00004092  0.66674138  0.24637649
   0.05540895  0.83330499  0.24662541
   0.22204761  0.66673312  0.24660568
   0.50002262  0.83338792  0.24495619
   0.33334217  0.66677154  0.24605755
   0.38864364  0.83334272  0.24545872
   0.55538176  0.66684855  0.24493806
   0.83341336  0.83339461  0.24609854
   0.66675854  0.66689005  0.24530331
   0.72208188  0.83341768  0.24562306
   0.88868867  0.66678304  0.24616302
   0.60688211  0.50025262  0.49864429
grapheneN                               
           1
    12.847803    0.000390   -0.061843
     0.000255    7.395326   -0.002642
    -0.071609   -0.005355   14.893177
   C    Zn
  36   1
Direct configuration=   120
   0.16677246  0.16677669  0.24678300
   0.00010736  0.00003606  0.24653649
   0.05542365  0.16675340  0.24667021
   0.22205363  0.00002013  0.24657617
   0.50001689  0.16678398  0.24498996
   0.33333648  0.00005174  0.24582224
   0.38864251  0.16676268  0.24550236
   0.55534946  0.00010406  0.24491664
   0.83339303  0.16681146  0.24611830
   0.66673912  0.00012266  0.24528939
   0.72209817  0.16680869  0.24564861
   0.88875720  0.00009833  0.24613195
   0.16669943  0.50003308  0.24656812
   0.00004244  0.33333095  0.24639978
   0.05533842  0.50003645  0.24646326
   0.22207122  0.33335351  0.24664581
   0.50005893  0.50010012  0.24501345
   0.33337530  0.33334518  0.24608804
   0.38870852  0.50008489  0.24564163
   0.55536140  0.33334383  0.24495591
   0.83336679  0.50007481  0.24592719
   0.66674684  0.33332584  0.24533863
   0.72205221  0.50010714  0.24553662
   0.88867568  0.33337534  0.24616173
   0.16675894  0.83327858  0.24674696
   0.00004507  0.66675225  0.24635673
   0.05540875  0.83331549  0.24660801
   0.22205739  0.66673151  0.24659740
   0.50002075  0.83339847  0.24496052
   0.33335542  0.66676463  0.24606059
   0.38864400  0.83335611  0.24546172
   0.55537477  0.66685081  0.24494214
   0.83340961  0.83338482  0.24609629
   0.66675300  0.66687675  0.24530395
   0.72209581  0.83342330  0.24562637
   0.88868137  0.66678495  0.24615779
   0.60687808  0.50025134  0.49871603
grapheneN                               
           1
    12.847955    0.000394   -0.061985
     0.000258    7.395355   -0.002626
    -0.071775   -0.005323   14.892944
   C    Zn
  36   1
Direct configuration=   121
   0.16677474  0.16677764  0.24677736
   0.00010822  0.00003600  0.24653430
   0.05542502  0.16674923  0.24666570
   0.22205019  0.00001420  0.24657852
   0.50001666  0.16678812  0.24499080
   0.33333331  0.00005740  0.24582704
   0.38864448  0.16676249  0.24550667
   0.55535038  0.00010942  0.24491604
   0.83339008  0.16681934  0.24611755
   0.66673847  0.00012010  0.24529324
   0.72209845  0.16679956  0.24565255
   0.88875147  0.00009656  0.24612752
   0.16670035  0.50003428  0.24656183
   0.00004209  0.33333258  0.24638742
   0.05533939  0.50003551  0.24644999
   0.22207097  0.33334843  0.24664425
   0.50005620  0.50010056  0.24501652
   0.33337894  0.33334420  0.24609086
   0.38870848  0.50008958  0.24564207
   0.55536148  0.33334650  0.24496056
   0.83336886  0.50007690  0.24592788
   0.66674241  0.33332259  0.24534704
   0.72205187  0.50010535  0.24553641
   0.88867704  0.33337219  0.24616008
   0.16676180  0.83327196  0.24674535
   0.00004673  0.66675659  0.24634883
   0.05540867  0.83331968  0.24660105
   0.22206130  0.66673086  0.24659409
   0.50002000  0.83340269  0.24496225
   0.33336071  0.66676187  0.24606181
   0.38864414  0.83336146  0.24546292
   0.55537198  0.66685172  0.24494377
   0.83340811  0.83338091  0.24609540
   0.66675079  0.66687143  0.24530421
   0.72210138  0.83342555  0.24562769
   0.88867846  0.66678571  0.24615569
   0.60687647  0.50025082  0.49874472
grapheneN                               
           1
    12.848195    0.000293   -0.062230
     0.000200    7.395338   -0.002567
    -0.072062   -0.005204   14.892703
   C    Zn
  36   1
Direct configuration=   122
   0.16677762  0.16678280  0.24676572
   0.00010465  0.00005129  0.24652846
   0.05541844  0.16676949  0.24664957
   0.22204511  0.00001207  0.24658026
   0.50001595  0.16678166  0.24499396
   0.33332270  0.00006451  0.24583916
   0.38865118  0.16676642  0.24551861
   0.55534313  0.00012396  0.24491649
   0.83339447  0.16679931  0.24611976
   0.66674297  0.00010334  0.24530159
   0.72209158  0.16679331  0.24566349
   0.88873813  0.00009855  0.24612168
   0.16670893  0.50002836  0.24655095
   0.00004721  0.33332426  0.24636102
   0.05534272  0.50004376  0.24641397
   0.22207267  0.33334504  0.24664314
   0.50004609  0.50010571  0.24501840
   0.33337922  0.33335091  0.24610128
   0.38871808  0.50008764  0.24564445
   0.55537106  0.33335482  0.24497041
   0.83336069  0.50007331  0.24592605
   0.66673199  0.33332674  0.24536035
   0.72205177  0.50009171  0.24553239
   0.88868310  0.33336444  0.24615331
   0.16676623  0.83326553  0.24673664
   0.00004740  0.66677206  0.24633101
   0.05540744  0.83331972  0.24658403
   0.22207173  0.66672514  0.24658895
   0.50001943  0.83341563  0.24496718
   0.33337247  0.66677698  0.24606512
   0.38865004  0.83335508  0.24547052
   0.55536815  0.66686929  0.24494699
   0.83339915  0.83337621  0.24609681
   0.66674997  0.66685654  0.24530271
   0.72210697  0.83340851  0.24562915
   0.88867848  0.66677866  0.24614970
   0.60687319  0.50024722  0.49881671
grapheneN                               
           1
    12.848229    0.000279   -0.062265
     0.000192    7.395336   -0.002558
    -0.072102   -0.005188   14.892669
   C    Zn
  36   1
Direct configuration=   123
   0.16677803  0.16678353  0.24676408
   0.00010414  0.00005344  0.24652764
   0.05541751  0.16677235  0.24664729
   0.22204440  0.00001177  0.24658050
   0.50001584  0.16678075  0.24499441
   0.33332120  0.00006552  0.24584087
   0.38865212  0.16676697  0.24552029
   0.55534211  0.00012602  0.24491656
   0.83339509  0.16679648  0.24612007
   0.66674360  0.00010097  0.24530277
   0.72209061  0.16679243  0.24566503
   0.88873625  0.00009883  0.24612086
   0.16671014  0.50002753  0.24654942
   0.00004793  0.33332309  0.24635729
   0.05534319  0.50004492  0.24640889
   0.22207291  0.33334456  0.24664298
   0.50004466  0.50010644  0.24501866
   0.33337926  0.33335185  0.24610275
   0.38871943  0.50008737  0.24564479
   0.55537241  0.33335600  0.24497180
   0.83335954  0.50007281  0.24592580
   0.66673052  0.33332732  0.24536223
   0.72205176  0.50008978  0.24553182
   0.88868396  0.33336335  0.24615235
   0.16676686  0.83326462  0.24673541
   0.00004750  0.66677424  0.24632850
   0.05540727  0.83331972  0.24658163
   0.22207320  0.66672434  0.24658823
   0.50001935  0.83341746  0.24496788
   0.33337413  0.66677912  0.24606559
   0.38865087  0.83335418  0.24547159
   0.55536761  0.66687177  0.24494744
   0.83339789  0.83337554  0.24609701
   0.66674985  0.66685444  0.24530249
   0.72210776  0.83340611  0.24562936
   0.88867848  0.66677766  0.24614885
   0.60687273  0.50024671  0.49882687
grapheneN                               
           1
    12.848116    0.000113   -0.062368
     0.000096    7.395319   -0.002526
    -0.072221   -0.005121   14.892834
   C    Zn
  36   1
Direct configuration=   124
   0.16677174  0.16678556  0.24675697
   0.00009312  0.00007141  0.24652009
   0.05541217  0.16677992  0.24662890
   0.22204498  0.00002462  0.24657751
   0.50002398  0.16678999  0.24499603
   0.33332126  0.00005946  0.24585120
   0.38864716  0.16676927  0.24553167
   0.55533949  0.00011929  0.24492346
   0.83339550  0.16679375  0.24612341
   0.66674955  0.00009242  0.24530582
   0.72208209  0.16679691  0.24567603
   0.88874256  0.00009132  0.24611878
   0.16671674  0.50002310  0.24654194
   0.00005095  0.33332806  0.24633787
   0.05534897  0.50005854  0.24637682
   0.22208029  0.33334544  0.24664383
   0.50004872  0.50011654  0.24501613
   0.33337894  0.33335626  0.24611065
   0.38872472  0.50007984  0.24564875
   0.55537269  0.33335693  0.24497825
   0.83335781  0.50006629  0.24592058
   0.66673260  0.33332631  0.24536579
   0.72204773  0.50007712  0.24552717
   0.88868119  0.33335380  0.24614422
   0.16676255  0.83326230  0.24672320
   0.00004013  0.66676958  0.24631560
   0.05540782  0.83331762  0.24657126
   0.22207803  0.66672268  0.24659002
   0.50001856  0.83341588  0.24497546
   0.33338062  0.66679114  0.24606855
   0.38865357  0.83337322  0.24548242
   0.55536743  0.66688417  0.24494912
   0.83339382  0.83336690  0.24610045
   0.66675299  0.66684356  0.24529917
   0.72209947  0.83339173  0.24563096
   0.88867986  0.66676767  0.24614245
   0.60687029  0.50024139  0.49888944
grapheneN                               
           1
    12.848054    0.000022   -0.062425
     0.000044    7.395310   -0.002508
    -0.072286   -0.005085   14.892924
   C    Zn
  36   1
Direct configuration=   125
   0.16676830  0.16678667  0.24675307
   0.00008709  0.00008125  0.24651596
   0.05540924  0.16678407  0.24661883
   0.22204530  0.00003165  0.24657587
   0.50002844  0.16679505  0.24499692
   0.33332129  0.00005614  0.24585685
   0.38864445  0.16677053  0.24553789
   0.55533806  0.00011560  0.24492725
   0.83339573  0.16679225  0.24612524
   0.66675281  0.00008774  0.24530749
   0.72207742  0.16679936  0.24568206
   0.88874601  0.00008721  0.24611765
   0.16672035  0.50002068  0.24653785
   0.00005260  0.33333078  0.24632723
   0.05535214  0.50006599  0.24635926
   0.22208433  0.33334592  0.24664430
   0.50005094  0.50012207  0.24501475
   0.33337877  0.33335868  0.24611497
   0.38872762  0.50007572  0.24565091
   0.55537284  0.33335744  0.24498179
   0.83335686  0.50006272  0.24591773
   0.66673374  0.33332576  0.24536774
   0.72204553  0.50007019  0.24552463
   0.88867968  0.33334857  0.24613977
   0.16676019  0.83326103  0.24671651
   0.00003609  0.66676702  0.24630853
   0.05540811  0.83331647  0.24656559
   0.22208067  0.66672178  0.24659100
   0.50001813  0.83341502  0.24497961
   0.33338417  0.66679772  0.24607018
   0.38865505  0.83338364  0.24548836
   0.55536734  0.66689097  0.24495003
   0.83339159  0.83336217  0.24610234
   0.66675471  0.66683760  0.24529735
   0.72209492  0.83338386  0.24563183
   0.88868061  0.66676221  0.24613894
   0.60686895  0.50023848  0.49892370
grapheneN                               
           1
    12.847824   -0.000089   -0.062472
    -0.000019    7.395283   -0.002479
    -0.072337   -0.005025   14.893247
   C    Zn
  36   1
Direct configuration=   126
   0.16676448  0.16679174  0.24674834
   0.00008437  0.00008426  0.24650819
   0.05540572  0.16678644  0.24660264
   0.22204464  0.00003804  0.24657167
   0.50002941  0.16679693  0.24500164
   0.33332679  0.00005702  0.24586394
   0.38864325  0.16677579  0.24554561
   0.55534344  0.00010893  0.24493181
   0.83339194  0.16679503  0.24612868
   0.66674712  0.00008509  0.24531075
   0.72207768  0.16679629  0.24568934
   0.88874682  0.00008025  0.24611950
   0.16672457  0.50002407  0.24653187
   0.00005251  0.33334495  0.24631180
   0.05535308  0.50006153  0.24633622
   0.22208654  0.33334471  0.24664594
   0.50005842  0.50012896  0.24501235
   0.33338103  0.33335734  0.24612142
   0.38872999  0.50007977  0.24565510
   0.55537204  0.33335980  0.24498527
   0.83335680  0.50005466  0.24591160
   0.66673562  0.33332105  0.24536781
   0.72204558  0.50006461  0.24552109
   0.88867661  0.33334318  0.24613229
   0.16675705  0.83326439  0.24670570
   0.00003414  0.66676269  0.24629801
   0.05540470  0.83332546  0.24656072
   0.22208236  0.66672514  0.24659431
   0.50002023  0.83342276  0.24498432
   0.33338779  0.66680219  0.24607388
   0.38865638  0.83338275  0.24549928
   0.55537286  0.66689159  0.24494898
   0.83339237  0.83335248  0.24610574
   0.66675387  0.66683255  0.24529426
   0.72209046  0.83337477  0.24563368
   0.88867243  0.66676022  0.24613302
   0.60686702  0.50023259  0.49897324
grapheneN                               
           1
    12.847627   -0.000183   -0.062512
    -0.000073    7.395260   -0.002454
    -0.072381   -0.004973   14.893522
   C    Zn
  36   1
Direct configuration=   127
   0.16676122  0.16679606  0.24674431
   0.00008205  0.00008682  0.24650157
   0.05540272  0.16678846  0.24658883
   0.22204407  0.00004349  0.24656808
   0.50003023  0.16679853  0.24500566
   0.33333147  0.00005777  0.24586998
   0.38864223  0.16678027  0.24555219
   0.55534803  0.00010323  0.24493570
   0.83338871  0.16679741  0.24613160
   0.66674226  0.00008283  0.24531352
   0.72207791  0.16679367  0.24569555
   0.88874751  0.00007431  0.24612107
   0.16672816  0.50002696  0.24652677
   0.00005243  0.33335703  0.24629865
   0.05535388  0.50005773  0.24631658
   0.22208843  0.33334368  0.24664733
   0.50006479  0.50013483  0.24501030
   0.33338295  0.33335619  0.24612692
   0.38873202  0.50008322  0.24565868
   0.55537136  0.33336181  0.24498823
   0.83335674  0.50004779  0.24590638
   0.66673723  0.33331703  0.24536787
   0.72204562  0.50005985  0.24551806
   0.88867399  0.33333857  0.24612591
   0.16675437  0.83326725  0.24669649
   0.00003247  0.66675900  0.24628905
   0.05540180  0.83333312  0.24655657
   0.22208381  0.66672800  0.24659713
   0.50002202  0.83342936  0.24498834
   0.33339087  0.66680601  0.24607704
   0.38865750  0.83338198  0.24550859
   0.55537756  0.66689213  0.24494807
   0.83339304  0.83334422  0.24610865
   0.66675315  0.66682824  0.24529162
   0.72208665  0.83336702  0.24563526
   0.88866547  0.66675852  0.24612796
   0.60686537  0.50022757  0.49901548
grapheneN                               
           1
    12.847431   -0.000210   -0.062509
    -0.000089    7.395249   -0.002429
    -0.072375   -0.004923   14.893771
   C    Zn
  36   1
Direct configuration=   128
   0.16676180  0.16680215  0.24674106
   0.00008642  0.00007874  0.24649486
   0.05540102  0.16679393  0.24658016
   0.22204387  0.00003689  0.24656353
   0.50002468  0.16679462  0.24501254
   0.33333219  0.00006073  0.24587073
   0.38864975  0.16678003  0.24555529
   0.55535133  0.00010726  0.24493725
   0.83338761  0.16679516  0.24613165
   0.66673921  0.00008162  0.24531311
   0.72208266  0.16678255  0.24569743
   0.88873918  0.00007181  0.24612532
   0.16672794  0.50003348  0.24652239
   0.00004788  0.33336009  0.24628757
   0.05535256  0.50005192  0.24631069
   0.22208402  0.33334344  0.24664874
   0.50006221  0.50013008  0.24501200
   0.33338642  0.33335834  0.24613089
   0.38873379  0.50009195  0.24566173
   0.55537210  0.33336014  0.24498751
   0.83335408  0.50004332  0.24590001
   0.66673683  0.33331307  0.24536547
   0.72204950  0.50006340  0.24552017
   0.88867364  0.33335232  0.24612282
   0.16675515  0.83327977  0.24669259
   0.00003917  0.66676204  0.24628291
   0.05539545  0.83333623  0.24655519
   0.22208216  0.66673563  0.24659888
   0.50002726  0.83343305  0.24498996
   0.33338727  0.66679660  0.24608246
   0.38866199  0.83337648  0.24551424
   0.55537928  0.66688674  0.24494682
   0.83339248  0.83334488  0.24611061
   0.66675142  0.66683027  0.24528920
   0.72208884  0.83336891  0.24563684
   0.88866453  0.66674876  0.24612388
   0.60686440  0.50022359  0.49904348
