# Supplementary material for: 3D hierarchical graphene matrices enable stable Zn anodes for aqueous Zn batteries
Source: Nat Commun. 2023 Jul 14;14:4205. doi: 10.1038/s41467-023-39947-8 (PMC10349079; doi:10.1038/s41467-023-39947-8)
Supplement: Supplementary file 11 — Source Data [file 41467_2023_39947_MOESM11_ESM.zip › RAW DATA/Supplementary information/Supplementary Fig.13 and 14/CN-Zn/nN/h/vasprun.xml]

<?xml version="1.0" encoding="ISO-8859-1"?>
<modeling>
 <generator>
  <i name="program" type="string">vasp </i>
  <i name="version" type="string">5.4.4.18Apr17-6-g9f103f2a35  </i>
  <i name="subversion" type="string">(build Jul 31 2017 11:42:07) complex            parallel </i>
  <i name="platform" type="string">LinuxIFC </i>
  <i name="date" type="string">2023 01 29 </i>
  <i name="time" type="string">22:05:29 </i>
 </generator>
 <incar>
  <i type="string" name="SYSTEM">grapheneN</i>
  <i type="int" name="ISTART">     0</i>
  <i type="string" name="PREC">normal</i>
  <i type="string" name="ALGO">Fast</i>
  <i type="int" name="ISPIN">     1</i>
  <i type="int" name="ICHARG">     1</i>
  <i type="int" name="IBRION">     2</i>
  <i name="EDIFF">      0.00000100</i>
  <i name="EDIFFG">     -0.01000000</i>
  <i type="int" name="NSW">   500</i>
  <i type="int" name="ISIF">     4</i>
  <i type="int" name="ISYM">     0</i>
  <i name="ENCUT">    500.00000000</i>
  <i name="POTIM">      0.50000000</i>
  <i type="string" name="LREAL">A</i>
  <i type="int" name="ISMEAR">     0</i>
  <i name="SIGMA">      0.05000000</i>
  <i type="logical" name="LWAVE"> F  </i>
  <i type="logical" name="LCHARG"> F  </i>
  <v type="int" name="KPOINT_BSE">    -1     0     0     0</v>
 </incar>
 <structure name="primitive_cell" >
  <crystal>
   <varray name="basis" >
    <v>      12.78250027       0.00000000       0.00000000 </v>
    <v>       0.00000000       7.38000011       0.00000000 </v>
    <v>       0.00000000       0.00000000      15.00000000 </v>
   </varray>
   <i name="volume">   1415.02280149 </i>
   <varray name="rec_basis" >
    <v>       0.07823196       0.00000000       0.00000000 </v>
    <v>       0.00000000       0.13550135       0.00000000 </v>
    <v>       0.00000000       0.00000000       0.06666667 </v>
   </varray>
  </crystal>
  <varray name="positions" >
   <v>       0.16667000       0.16667000       0.25000000 </v>
   <v>       0.22222000       0.33333000       0.25000000 </v>
   <v>       0.05556000       0.16667000       0.25000000 </v>
   <v>       0.22222000       0.00000000       0.25000000 </v>
   <v>       0.33333000       0.33333000       0.25000000 </v>
   <v>       0.33333000       0.00000000       0.25000000 </v>
   <v>       0.16667000      -0.50000000       0.25000000 </v>
   <v>       0.00000000       0.33333000       0.25000000 </v>
   <v>       0.00000000       0.00000000       0.25000000 </v>
   <v>       0.16667000      -0.16667002       0.25000000 </v>
   <v>       0.38889000       0.16667000       0.25000000 </v>
   <v>       0.05556000      -0.50000000       0.25000000 </v>
   <v>       0.05556000      -0.16667002       0.25000000 </v>
   <v>       0.38889000      -0.50000000       0.25000000 </v>
   <v>       0.22222000      -0.33332998       0.25000000 </v>
   <v>      -0.11110997       0.33333000       0.25000000 </v>
   <v>       0.38889000      -0.16667002       0.25000000 </v>
   <v>      -0.11110997       0.00000000       0.25000000 </v>
   <v>      -0.50000000       0.16667000       0.25000000 </v>
   <v>       0.33333000      -0.33332998       0.25000000 </v>
   <v>       0.00000000      -0.33332998       0.25000000 </v>
   <v>      -0.16667002       0.16667000       0.25000000 </v>
   <v>      -0.50000000      -0.50000000       0.25000000 </v>
   <v>      -0.50000000      -0.16667002       0.25000000 </v>
   <v>      -0.16667002      -0.50000000       0.25000000 </v>
   <v>      -0.16667002      -0.16667002       0.25000000 </v>
   <v>      -0.44444001       0.33333000       0.25000000 </v>
   <v>      -0.44444001       0.00000000       0.25000000 </v>
   <v>      -0.11110997      -0.33332998       0.25000000 </v>
   <v>      -0.27778000       0.16667000       0.25000000 </v>
   <v>      -0.44444001      -0.33332998       0.25000000 </v>
   <v>      -0.27778000      -0.50000000       0.25000000 </v>
   <v>      -0.27778000      -0.16667002       0.25000000 </v>
   <v>      -0.39534998      -0.49719000       0.35135999 </v>
   <v>      -0.33332998       0.33333000       0.25000000 </v>
   <v>      -0.33332998       0.00000000       0.25000000 </v>
   <v>      -0.33332998      -0.33332998       0.25000000 </v>
  </varray>
 </structure>
 <varray name="primitive_index" >
  <v type="int" >        1 </v>
  <v type="int" >       16 </v>
  <v type="int" >        3 </v>
  <v type="int" >        4 </v>
  <v type="int" >       18 </v>
  <v type="int" >        6 </v>
  <v type="int" >       13 </v>
  <v type="int" >       14 </v>
  <v type="int" >        2 </v>
  <v type="int" >       25 </v>
  <v type="int" >        7 </v>
  <v type="int" >       15 </v>
  <v type="int" >       27 </v>
  <v type="int" >       19 </v>
  <v type="int" >       28 </v>
  <v type="int" >       24 </v>
  <v type="int" >       31 </v>
  <v type="int" >       12 </v>
  <v type="int" >        5 </v>
  <v type="int" >       30 </v>
  <v type="int" >       26 </v>
  <v type="int" >        9 </v>
  <v type="int" >       17 </v>
  <v type="int" >       29 </v>
  <v type="int" >       21 </v>
  <v type="int" >       33 </v>
  <v type="int" >       20 </v>
  <v type="int" >        8 </v>
  <v type="int" >       36 </v>
  <v type="int" >       11 </v>
  <v type="int" >       32 </v>
  <v type="int" >       23 </v>
  <v type="int" >       35 </v>
  <v type="int" >       37 </v>
  <v type="int" >       22 </v>
  <v type="int" >       10 </v>
  <v type="int" >       34 </v>
 </varray>
 <kpoints>
  <generation param="Gamma">
   <v type="int" name="divisions">       2        3        1 </v>
   <v name="usershift">      0.00000000       0.00000000       0.00000000 </v>
   <v name="genvec1">      0.50000000       0.00000000       0.00000000 </v>
   <v name="genvec2">      0.00000000       0.33333333       0.00000000 </v>
   <v name="genvec3">      0.00000000       0.00000000       1.00000000 </v>
   <v name="shift">      0.00000000       0.00000000       0.00000000 </v>
  </generation>
  <varray name="kpointlist" >
   <v>       0.00000000       0.00000000       0.00000000 </v>
   <v>       0.50000000       0.00000000       0.00000000 </v>
   <v>       0.00000000       0.33333333       0.00000000 </v>
   <v>       0.50000000       0.33333333       0.00000000 </v>
  </varray>
  <varray name="weights" >
   <v>       0.16666667 </v>
   <v>       0.16666667 </v>
   <v>       0.33333333 </v>
   <v>       0.33333333 </v>
  </varray>
 </kpoints>
 <parameters>
  <separator name="general" >
   <i type="string" name="SYSTEM">grapheneN</i>
   <i type="logical" name="LCOMPAT"> F  </i>
  </separator>
  <separator name="electronic" >
   <i type="string" name="PREC">normal</i>
   <i name="ENMAX">    500.00000000</i>
   <i name="ENAUG">    644.87300000</i>
   <i name="EDIFF">      0.00000100</i>
   <i type="int" name="IALGO">    68</i>
   <i type="int" name="IWAVPR">    11</i>
   <i type="int" name="NBANDS">    98</i>
   <i name="NELECT">    156.00000000</i>
   <i type="int" name="TURBO">     0</i>
   <i type="int" name="IRESTART">     0</i>
   <i type="int" name="NREBOOT">     0</i>
   <i type="int" name="NMIN">     0</i>
   <i name="EREF">      0.00000000</i>
   <separator name="electronic smearing" >
    <i type="int" name="ISMEAR">     0</i>
    <i name="SIGMA">      0.05000000</i>
    <i name="KSPACING">      0.50000000</i>
    <i type="logical" name="KGAMMA"> T  </i>
   </separator>
   <separator name="electronic projectors" >
    <i type="logical" name="LREAL"> T  </i>
    <v name="ROPT">     -0.00050000     -0.00050000</v>
    <i type="int" name="LMAXPAW">  -100</i>
    <i type="int" name="LMAXMIX">     2</i>
    <i type="logical" name="NLSPLINE"> F  </i>
   </separator>
   <separator name="electronic startup" >
    <i type="int" name="ISTART">     0</i>
    <i type="int" name="ICHARG">     1</i>
    <i type="int" name="INIWAV">     1</i>
   </separator>
   <separator name="electronic spin" >
    <i type="int" name="ISPIN">     1</i>
    <i type="logical" name="LNONCOLLINEAR"> F  </i>
    <v name="MAGMOM">      1.00000000      1.00000000      1.00000000      1.00000000      1.00000000      1.00000000      1.00000000      1.00000000      1.00000000      1.00000000      1.00000000      1.00000000      1.00000000      1.00000000      1.00000000      1.00000000      1.00000000      1.00000000      1.00000000      1.00000000
      1.00000000      1.00000000      1.00000000      1.00000000      1.00000000      1.00000000      1.00000000      1.00000000      1.00000000      1.00000000      1.00000000      1.00000000      1.00000000      1.00000000      1.00000000      1.00000000      1.00000000</v>
    <i name="NUPDOWN">     -1.00000000</i>
    <i type="logical" name="LSORBIT"> F  </i>
    <v name="SAXIS">      0.00000000      0.00000000      1.00000000</v>
    <i type="logical" name="LSPIRAL"> F  </i>
    <v name="QSPIRAL">      0.00000000      0.00000000      0.00000000</v>
    <i type="logical" name="LZEROZ"> F  </i>
   </separator>
   <separator name="electronic exchange-correlation" >
    <i type="logical" name="LASPH"> F  </i>
    <i type="logical" name="LMETAGGA"> F  </i>
   </separator>
   <separator name="electronic convergence" >
    <i type="int" name="NELM">    60</i>
    <i type="int" name="NELMDL">    -5</i>
    <i type="int" name="NELMIN">     2</i>
    <i name="ENINI">    500.00000000</i>
    <separator name="electronic convergence detail" >
     <i type="logical" name="LDIAG"> T  </i>
     <i type="logical" name="LSUBROT"> F  </i>
     <i name="WEIMIN">      0.00100000</i>
     <i name="EBREAK">      0.00000000</i>
     <i name="DEPER">      0.30000000</i>
     <i type="int" name="NRMM">     4</i>
     <i name="TIME">      0.40000000</i>
    </separator>
   </separator>
   <separator name="electronic mixer" >
    <i name="AMIX">      0.40000000</i>
    <i name="BMIX">      1.00000000</i>
    <i name="AMIN">      0.10000000</i>
    <i name="AMIX_MAG">      1.60000000</i>
    <i name="BMIX_MAG">      1.00000000</i>
    <separator name="electronic mixer details" >
     <i type="int" name="IMIX">     4</i>
     <i type="logical" name="MIXFIRST"> F  </i>
     <i type="int" name="MAXMIX">   -45</i>
     <i name="WC">    100.00000000</i>
     <i type="int" name="INIMIX">     1</i>
     <i type="int" name="MIXPRE">     1</i>
     <i type="int" name="MREMOVE">     5</i>
    </separator>
   </separator>
   <separator name="electronic dipolcorrection" >
    <i type="logical" name="LDIPOL"> F  </i>
    <i type="logical" name="LMONO"> F  </i>
    <i type="int" name="IDIPOL">     0</i>
    <i name="EPSILON">      1.00000000</i>
    <v name="DIPOL">   -100.00000000   -100.00000000   -100.00000000</v>
    <i name="EFIELD">      0.00000000</i>
   </separator>
  </separator>
  <separator name="grids" >
   <i type="int" name="NGX">    70</i>
   <i type="int" name="NGY">    40</i>
   <i type="int" name="NGZ">    84</i>
   <i type="int" name="NGXF">   140</i>
   <i type="int" name="NGYF">    80</i>
   <i type="int" name="NGZF">   168</i>
   <i type="logical" name="ADDGRID"> F  </i>
  </separator>
  <separator name="ionic" >
   <i type="int" name="NSW">   500</i>
   <i type="int" name="IBRION">     2</i>
   <i type="int" name="MDALGO">     0</i>
   <i type="int" name="ISIF">     4</i>
   <i name="PSTRESS">      0.00000000</i>
   <i name="EDIFFG">     -0.01000000</i>
   <i type="int" name="NFREE">     1</i>
   <i name="POTIM">      0.50000000</i>
   <i name="SMASS">     -3.00000000</i>
   <i name="SCALEE">      1.00000000</i>
  </separator>
  <separator name="ionic md" >
   <i name="TEBEG">      0.00010000</i>
   <i name="TEEND">      0.00010000</i>
   <i type="int" name="NBLOCK">     1</i>
   <i type="int" name="KBLOCK">   500</i>
   <i type="int" name="NPACO">   256</i>
   <i name="APACO">     16.00000000</i>
  </separator>
  <separator name="symmetry" >
   <i type="int" name="ISYM">     0</i>
   <i name="SYMPREC">      0.00001000</i>
  </separator>
  <separator name="dos" >
   <i type="int" name="LORBIT">     0</i>
   <v name="RWIGS">     -1.00000000     -1.00000000</v>
   <i type="int" name="NEDOS">   301</i>
   <i name="EMIN">     10.00000000</i>
   <i name="EMAX">    -10.00000000</i>
   <i name="EFERMI">      0.00000000</i>
  </separator>
  <separator name="writing" >
   <i type="int" name="NWRITE">     2</i>
   <i type="logical" name="LWAVE"> F  </i>
   <i type="logical" name="LDOWNSAMPLE"> F  </i>
   <i type="logical" name="LCHARG"> F  </i>
   <i type="logical" name="LPARD"> F  </i>
   <i type="logical" name="LVTOT"> F  </i>
   <i type="logical" name="LVHAR"> F  </i>
   <i type="logical" name="LELF"> F  </i>
   <i type="logical" name="LOPTICS"> F  </i>
   <v name="STM">      0.00000000      0.00000000      0.00000000      0.00000000      0.00000000      0.00000000      0.00000000</v>
  </separator>
  <separator name="performance" >
   <i type="int" name="NPAR">    14</i>
   <i type="int" name="NSIM">     4</i>
   <i type="int" name="NBLK">    -1</i>
   <i type="logical" name="LPLANE"> T  </i>
   <i type="logical" name="LSCALAPACK"> T  </i>
   <i type="logical" name="LSCAAWARE"> F  </i>
   <i type="logical" name="LSCALU"> F  </i>
   <i type="logical" name="LASYNC"> F  </i>
   <i type="logical" name="LORBITALREAL"> F  </i>
  </separator>
  <separator name="miscellaneous" >
   <i type="int" name="IDIOT">     3</i>
   <i type="int" name="ISPECIAL">     0</i>
   <i type="logical" name="LMUSIC"> F  </i>
   <v name="POMASS">     12.01100000     65.39000000</v>
   <v name="DARWINR">      0.00000000      0.00000000</v>
   <v name="DARWINV">      1.00000000      1.00000000</v>
   <i type="logical" name="LCORR"> T  </i>
  </separator>
  <i type="logical" name="GGA_COMPAT"> T  </i>
  <i type="logical" name="LBERRY"> F  </i>
  <i type="int" name="ICORELEVEL">     0</i>
  <i type="logical" name="LDAU"> F  </i>
  <i type="int" name="I_CONSTRAINED_M">     0</i>
  <separator name="electronic exchange-correlation" >
   <i type="string" name="GGA">--</i>
   <i type="int" name="VOSKOWN">     0</i>
   <i type="logical" name="LHFCALC"> F  </i>
   <i type="string" name="PRECFOCK"></i>
   <i type="logical" name="LSYMGRAD"> F  </i>
   <i type="logical" name="LHFONE"> F  </i>
   <i type="logical" name="LRHFCALC"> F  </i>
   <i type="logical" name="LTHOMAS"> F  </i>
   <i type="logical" name="LMODELHF"> F  </i>
   <i name="ENCUT4O">     -1.00000000</i>
   <i type="int" name="EXXOEP">     0</i>
   <i type="int" name="FOURORBIT">     0</i>
   <i name="AEXX">      0.00000000</i>
   <i name="HFALPHA">      0.00000000</i>
   <i name="MCALPHA">      0.00000000</i>
   <i name="ALDAX">      1.00000000</i>
   <i name="AGGAX">      1.00000000</i>
   <i name="ALDAC">      1.00000000</i>
   <i name="AGGAC">      1.00000000</i>
   <i type="int" name="NKREDX">     1</i>
   <i type="int" name="NKREDY">     1</i>
   <i type="int" name="NKREDZ">     1</i>
   <i type="logical" name="SHIFTRED"> F  </i>
   <i type="logical" name="ODDONLY"> F  </i>
   <i type="logical" name="EVENONLY"> F  </i>
   <i type="int" name="LMAXFOCK">     0</i>
   <i type="int" name="NMAXFOCKAE">     0</i>
   <i type="logical" name="LFOCKAEDFT"> F  </i>
   <i name="HFSCREEN">      0.00000000</i>
   <i name="HFSCREENC">      0.00000000</i>
   <i type="int" name="NBANDSGWLOW">     0</i>
  </separator>
  <separator name="vdW DFT" >
   <i type="logical" name="LUSE_VDW"> F  </i>
   <i name="Zab_VDW">     -0.84910000</i>
   <i name="PARAM1">      0.12340000</i>
   <i name="PARAM2">      1.00000000</i>
   <i name="PARAM3">      0.00000000</i>
  </separator>
  <separator name="model GW" >
   <i type="int" name="MODEL_GW">     0</i>
   <i name="MODEL_EPS0">     22.94631570</i>
   <i name="MODEL_ALPHA">      1.00000000</i>
  </separator>
  <separator name="linear response parameters" >
   <i type="logical" name="LEPSILON"> F  </i>
   <i type="logical" name="LRPA"> F  </i>
   <i type="logical" name="LNABLA"> F  </i>
   <i type="logical" name="LVEL"> F  </i>
   <i type="int" name="KINTER">     0</i>
   <i name="CSHIFT">      0.10000000</i>
   <i name="OMEGAMAX">     -1.00000000</i>
   <i name="DEG_THRESHOLD">      0.00200000</i>
   <i name="RTIME">     -0.10000000</i>
   <i name="WPLASMAI">      0.00000000</i>
   <v name="DFIELD">      0.00000000      0.00000000      0.00000000</v>
   <v name="WPLASMA">      0.00000000      0.00000000      0.00000000      0.00000000      0.00000000      0.00000000      0.00000000      0.00000000      0.00000000</v>
  </separator>
  <separator name="orbital magnetization" >
   <i type="logical" name="NUCIND"> F  </i>
   <v name="MAGPOS">      0.00000000      0.00000000      0.00000000</v>
   <i type="logical" name="LNICSALL"> T  </i>
   <i type="logical" name="ORBITALMAG"> F  </i>
   <i type="logical" name="LMAGBLOCH"> F  </i>
   <i type="logical" name="LCHIMAG"> F  </i>
   <i type="logical" name="LGAUGE"> T  </i>
   <i type="int" name="MAGATOM">     0</i>
   <v name="MAGDIPOL">      0.00000000      0.00000000      0.00000000</v>
   <v name="AVECCONST">      0.00000000      0.00000000      0.00000000</v>
  </separator>
  <separator name="response functions" >
   <i type="logical" name="LADDER"> F  </i>
   <i type="logical" name="LRPAFORCE"> F  </i>
   <i type="logical" name="LFXC"> F  </i>
   <i type="logical" name="LHARTREE"> T  </i>
   <i type="int" name="IBSE">     0</i>
   <v type="int" name="KPOINT">    -1     0     0     0</v>
   <i type="logical" name="LTCTE"> F  </i>
   <i type="logical" name="LTETE"> F  </i>
   <i type="logical" name="LTRIPLET"> F  </i>
   <i type="logical" name="LFXCEPS"> F  </i>
   <i type="logical" name="LFXHEG"> F  </i>
   <i type="int" name="NATURALO">     2</i>
   <i type="logical" name="L2ORDER"> F  </i>
   <i type="logical" name="LMP2LT"> F  </i>
   <i type="logical" name="LUSEW"> F  </i>
   <i name="ENCUTGW">     -2.00000000</i>
   <i name="ENCUTGWSOFT">     -2.00000000</i>
   <i name="ENCUTLF">     -1.00000000</i>
   <i type="int" name="LMAXMP2">    -1</i>
   <i name="SCISSOR">      0.00000000</i>
   <i type="int" name="NOMEGA">     0</i>
   <i type="int" name="NOMEGAR">     0</i>
   <i type="int" name="NBANDSGW">    -1</i>
   <i type="int" name="NBANDSO">    -1</i>
   <i type="int" name="NBANDSV">    -1</i>
   <i type="int" name="NELM">     1</i>
   <i type="int" name="NELMHF">     1</i>
   <i type="int" name="DIM">     3</i>
   <i type="int" name="ANTIRES">     0</i>
   <i name="OMEGAMAX">    -30.00000000</i>
   <i name="OMEGAMIN">    -30.00000000</i>
   <i name="OMEGATL">   -200.00000000</i>
   <i type="int" name="OMEGAGRID">   140</i>
   <i name="CSHIFT">     -0.10000000</i>
   <i type="logical" name="SELFENERGY"> F  </i>
   <i type="logical" name="LSPECTRAL"> F  </i>
   <i type="logical" name="LSPECTRALGW"> F  </i>
   <i type="logical" name="LSINGLES"> F  </i>
   <i type="logical" name="LFERMIGW"> F  </i>
   <i type="logical" name="ODDONLYGW"> F  </i>
   <i type="logical" name="EVENONLYGW"> F  </i>
   <i type="int" name="NKREDLFX">     1</i>
   <i type="int" name="NKREDLFY">     1</i>
   <i type="int" name="NKREDLFZ">     1</i>
   <i type="int" name="MAXMEM">  2800</i>
   <i type="int" name="TELESCOPE">     0</i>
   <i type="int" name="TAUPAR">     1</i>
   <i type="int" name="OMEGAPAR">    -1</i>
   <i name="LAMBDA">      1.00000000</i>
  </separator>
  <separator name="External order field" >
   <i name="OFIELD_KAPPA">      0.00000000</i>
   <v name="OFIELD_K">      0.00000000      0.00000000      0.00000000</v>
   <i name="OFIELD_Q6_NEAR">      0.00000000</i>
   <i name="OFIELD_Q6_FAR">      0.00000000</i>
   <i name="OFIELD_A">      0.00000000</i>
  </separator>
 </parameters>
 <atominfo>
  <atoms>      37 </atoms>
  <types>       2 </types>
  <array name="atoms" >
   <dimension dim="1">ion</dimension>
   <field type="string">element</field>
   <field type="int">atomtype</field>
   <set>
    <rc><c>C </c><c>   1</c></rc>
    <rc><c>C </c><c>   1</c></rc>
    <rc><c>C </c><c>   1</c></rc>
    <rc><c>C </c><c>   1</c></rc>
    <rc><c>C </c><c>   1</c></rc>
    <rc><c>C </c><c>   1</c></rc>
    <rc><c>C </c><c>   1</c></rc>
    <rc><c>C </c><c>   1</c></rc>
    <rc><c>C </c><c>   1</c></rc>
    <rc><c>C </c><c>   1</c></rc>
    <rc><c>C </c><c>   1</c></rc>
    <rc><c>C </c><c>   1</c></rc>
    <rc><c>C </c><c>   1</c></rc>
    <rc><c>C </c><c>   1</c></rc>
    <rc><c>C </c><c>   1</c></rc>
    <rc><c>C </c><c>   1</c></rc>
    <rc><c>C </c><c>   1</c></rc>
    <rc><c>C </c><c>   1</c></rc>
    <rc><c>C </c><c>   1</c></rc>
    <rc><c>C </c><c>   1</c></rc>
    <rc><c>C </c><c>   1</c></rc>
    <rc><c>C </c><c>   1</c></rc>
    <rc><c>C </c><c>   1</c></rc>
    <rc><c>C </c><c>   1</c></rc>
    <rc><c>C </c><c>   1</c></rc>
    <rc><c>C </c><c>   1</c></rc>
    <rc><c>C </c><c>   1</c></rc>
    <rc><c>C </c><c>   1</c></rc>
    <rc><c>C </c><c>   1</c></rc>
    <rc><c>C </c><c>   1</c></rc>
    <rc><c>C </c><c>   1</c></rc>
    <rc><c>C </c><c>   1</c></rc>
    <rc><c>C </c><c>   1</c></rc>
    <rc><c>C </c><c>   1</c></rc>
    <rc><c>C </c><c>   1</c></rc>
    <rc><c>C </c><c>   1</c></rc>
    <rc><c>Zn</c><c>   2</c></rc>
   </set>
  </array>
  <array name="atomtypes" >
   <dimension dim="1">type</dimension>
   <field type="int">atomspertype</field>
   <field type="string">element</field>
   <field>mass</field>
   <field>valence</field>
   <field type="string">pseudopotential</field>
   <set>
    <rc><c>  36</c><c>C </c><c>     12.01100000</c><c>      4.00000000</c><c>  PAW_PBE C 08Apr2002                   </c></rc>
    <rc><c>   1</c><c>Zn</c><c>     65.39000000</c><c>     12.00000000</c><c>  PAW_PBE Zn 06Sep2000                  </c></rc>
   </set>
  </array>
 </atominfo>
 <structure name="initialpos" >
  <crystal>
   <varray name="basis" >
    <v>      12.78250027       0.00000000       0.00000000 </v>
    <v>       0.00000000       7.38000011       0.00000000 </v>
    <v>       0.00000000       0.00000000      15.00000000 </v>
   </varray>
   <i name="volume">   1415.02280149 </i>
   <varray name="rec_basis" >
    <v>       0.07823196       0.00000000       0.00000000 </v>
    <v>       0.00000000       0.13550135       0.00000000 </v>
    <v>       0.00000000       0.00000000       0.06666667 </v>
   </varray>
  </crystal>
  <varray name="positions" >
   <v>       0.16666999       0.16666999       0.25000000 </v>
   <v>       0.00000000       0.00000000       0.25000000 </v>
   <v>       0.05556000       0.16666999       0.25000000 </v>
   <v>       0.22222000       0.00000000       0.25000000 </v>
   <v>       0.50000000       0.16666999       0.25000000 </v>
   <v>       0.33333001       0.00000000       0.25000000 </v>
   <v>       0.38889000       0.16666999       0.25000000 </v>
   <v>       0.55555999       0.00000000       0.25000000 </v>
   <v>       0.83332998       0.16666999       0.25000000 </v>
   <v>       0.66667002       0.00000000       0.25000000 </v>
   <v>       0.72222000       0.16666999       0.25000000 </v>
   <v>       0.88889003       0.00000000       0.25000000 </v>
   <v>       0.16666999       0.50000000       0.25000000 </v>
   <v>       0.00000000       0.33333001       0.25000000 </v>
   <v>       0.05556000       0.50000000       0.25000000 </v>
   <v>       0.22222000       0.33333001       0.25000000 </v>
   <v>       0.50000000       0.50000000       0.25000000 </v>
   <v>       0.33333001       0.33333001       0.25000000 </v>
   <v>       0.38889000       0.50000000       0.25000000 </v>
   <v>       0.55555999       0.33333001       0.25000000 </v>
   <v>       0.83332998       0.50000000       0.25000000 </v>
   <v>       0.66667002       0.33333001       0.25000000 </v>
   <v>       0.72222000       0.50000000       0.25000000 </v>
   <v>       0.88889003       0.33333001       0.25000000 </v>
   <v>       0.16666999       0.83332998       0.25000000 </v>
   <v>       0.00000000       0.66667002       0.25000000 </v>
   <v>       0.05556000       0.83332998       0.25000000 </v>
   <v>       0.22222000       0.66667002       0.25000000 </v>
   <v>       0.50000000       0.83332998       0.25000000 </v>
   <v>       0.33333001       0.66667002       0.25000000 </v>
   <v>       0.38889000       0.83332998       0.25000000 </v>
   <v>       0.55555999       0.66667002       0.25000000 </v>
   <v>       0.83332998       0.83332998       0.25000000 </v>
   <v>       0.66667002       0.66667002       0.25000000 </v>
   <v>       0.72222000       0.83332998       0.25000000 </v>
   <v>       0.88889003       0.66667002       0.25000000 </v>
   <v>       0.60465002       0.50281000       0.35135999 </v>
  </varray>
 </structure>
 <calculation>
  <scstep>
   <time name="dav">    0.90    0.94</time>
   <time name="total">    0.95    1.00</time>
   <energy>
    <i name="alphaZ">     96.04795369 </i>
    <i name="ewald">  16796.06966462 </i>
    <i name="hartreedc"> -22278.19581037 </i>
    <i name="XCdc">    533.77612102 </i>
    <i name="pawpsdc">   5362.02282155 </i>
    <i name="pawaedc">  -5560.08656145 </i>
    <i name="eentropy">     -0.01582902 </i>
    <i name="bandstr">   -523.59268694 </i>
    <i name="atom">   7046.17475994 </i>
    <i name="e_fr_energy">   1472.20043304 </i>
    <i name="e_wo_entrp">   1472.21626206 </i>
    <i name="e_0_energy">   1472.20834755 </i>
   </energy>
  </scstep>
  <scstep>
   <time name="dav">    1.24    1.28</time>
   <time name="total">    1.25    1.28</time>
   <energy>
    <i name="e_fr_energy">    -91.50363040 </i>
    <i name="e_wo_entrp">    -91.49364613 </i>
    <i name="e_0_energy">    -91.49863827 </i>
   </energy>
  </scstep>
  <scstep>
   <time name="dav">    0.98    0.98</time>
   <time name="total">    0.98    0.98</time>
   <energy>
    <i name="e_fr_energy">   -346.13234710 </i>
    <i name="e_wo_entrp">   -346.12213167 </i>
    <i name="e_0_energy">   -346.12723938 </i>
   </energy>
  </scstep>
  <scstep>
   <time name="dav">    0.99    0.99</time>
   <time name="total">    0.99    1.00</time>
   <energy>
    <i name="e_fr_energy">   -355.29818514 </i>
    <i name="e_wo_entrp">   -355.28115968 </i>
    <i name="e_0_energy">   -355.28967241 </i>
   </energy>
  </scstep>
  <scstep>
   <time name="dav">    1.25    1.25</time>
   <time name="total">    1.29    1.29</time>
   <energy>
    <i name="e_fr_energy">   -355.60348696 </i>
    <i name="e_wo_entrp">   -355.58680053 </i>
    <i name="e_0_energy">   -355.59514375 </i>
   </energy>
  </scstep>
  <scstep>
   <time name="diag">    0.21    0.21</time>
   <time name="diis">    0.39    0.39</time>
   <time name="orth">    0.05    0.05</time>
   <time name="total">    0.73    0.73</time>
   <energy>
    <i name="e_fr_energy">   -334.72067871 </i>
    <i name="e_wo_entrp">   -334.70278867 </i>
    <i name="e_0_energy">   -334.71173369 </i>
   </energy>
  </scstep>
  <scstep>
   <time name="diag">    0.20    0.20</time>
   <time name="diis">    0.36    0.36</time>
   <time name="orth">    0.05    0.05</time>
   <time name="total">    0.78    0.78</time>
   <energy>
    <i name="e_fr_energy">   -328.93190426 </i>
    <i name="e_wo_entrp">   -328.91066849 </i>
    <i name="e_0_energy">   -328.92128637 </i>
   </energy>
  </scstep>
  <scstep>
   <time name="diag">    0.20    0.20</time>
   <time name="diis">    0.37    0.37</time>
   <time name="orth">    0.05    0.05</time>
   <time name="total">    0.70    0.70</time>
   <energy>
    <i name="e_fr_energy">   -328.61950024 </i>
    <i name="e_wo_entrp">   -328.59754416 </i>
    <i name="e_0_energy">   -328.60852220 </i>
   </energy>
  </scstep>
  <scstep>
   <time name="diag">    0.20    0.20</time>
   <time name="diis">    0.38    0.38</time>
   <time name="orth">    0.05    0.05</time>
   <time name="total">    0.71    0.71</time>
   <energy>
    <i name="e_fr_energy">   -328.55115848 </i>
    <i name="e_wo_entrp">   -328.53052187 </i>
    <i name="e_0_energy">   -328.54084017 </i>
   </energy>
  </scstep>
  <scstep>
   <time name="diag">    0.20    0.20</time>
   <time name="diis">    0.39    0.41</time>
   <time name="orth">    0.05    0.05</time>
   <time name="total">    0.72    0.74</time>
   <energy>
    <i name="e_fr_energy">   -328.52950166 </i>
    <i name="e_wo_entrp">   -328.50864908 </i>
    <i name="e_0_energy">   -328.51907537 </i>
   </energy>
  </scstep>
  <scstep>
   <time name="diag">    0.20    0.20</time>
   <time name="diis">    0.37    0.37</time>
   <time name="orth">    0.05    0.05</time>
   <time name="total">    0.69    0.70</time>
   <energy>
    <i name="e_fr_energy">   -328.52645184 </i>
    <i name="e_wo_entrp">   -328.50537455 </i>
    <i name="e_0_energy">   -328.51591319 </i>
   </energy>
  </scstep>
  <scstep>
   <time name="diag">    0.20    0.20</time>
   <time name="diis">    0.38    0.38</time>
   <time name="orth">    0.05    0.05</time>
   <time name="total">    0.70    0.70</time>
   <energy>
    <i name="e_fr_energy">   -328.52333150 </i>
    <i name="e_wo_entrp">   -328.50201172 </i>
    <i name="e_0_energy">   -328.51267161 </i>
   </energy>
  </scstep>
  <scstep>
   <time name="diag">    0.20    0.20</time>
   <time name="diis">    0.38    0.38</time>
   <time name="orth">    0.05    0.05</time>
   <time name="total">    0.70    0.71</time>
   <energy>
    <i name="e_fr_energy">   -328.52257288 </i>
    <i name="e_wo_entrp">   -328.50137374 </i>
    <i name="e_0_energy">   -328.51197331 </i>
   </energy>
  </scstep>
  <scstep>
   <time name="diag">    0.20    0.20</time>
   <time name="diis">    0.37    0.37</time>
   <time name="orth">    0.05    0.05</time>
   <time name="total">    0.69    0.70</time>
   <energy>
    <i name="e_fr_energy">   -328.52474563 </i>
    <i name="e_wo_entrp">   -328.50353455 </i>
    <i name="e_0_energy">   -328.51414009 </i>
   </energy>
  </scstep>
  <scstep>
   <time name="diag">    0.20    0.20</time>
   <time name="diis">    0.37    0.37</time>
   <time name="orth">    0.05    0.05</time>
   <time name="total">    0.70    0.70</time>
   <energy>
    <i name="e_fr_energy">   -328.53030916 </i>
    <i name="e_wo_entrp">   -328.50906377 </i>
    <i name="e_0_energy">   -328.51968646 </i>
   </energy>
  </scstep>
  <scstep>
   <time name="diag">    0.20    0.20</time>
   <time name="diis">    0.37    0.37</time>
   <time name="orth">    0.05    0.05</time>
   <time name="total">    0.69    0.70</time>
   <energy>
    <i name="e_fr_energy">   -328.53358888 </i>
    <i name="e_wo_entrp">   -328.51228799 </i>
    <i name="e_0_energy">   -328.52293843 </i>
   </energy>
  </scstep>
  <scstep>
   <time name="diag">    0.20    0.20</time>
   <time name="diis">    0.37    0.37</time>
   <time name="orth">    0.05    0.05</time>
   <time name="total">    0.69    0.69</time>
   <energy>
    <i name="e_fr_energy">   -328.53486925 </i>
    <i name="e_wo_entrp">   -328.51354688 </i>
    <i name="e_0_energy">   -328.52420807 </i>
   </energy>
  </scstep>
  <scstep>
   <time name="diag">    0.20    0.20</time>
   <time name="diis">    0.29    0.29</time>
   <time name="orth">    0.05    0.05</time>
   <time name="total">    0.61    0.62</time>
   <energy>
    <i name="e_fr_energy">   -328.53550212 </i>
    <i name="e_wo_entrp">   -328.51417193 </i>
    <i name="e_0_energy">   -328.52483702 </i>
   </energy>
  </scstep>
  <scstep>
   <time name="diag">    0.20    0.20</time>
   <time name="diis">    0.27    0.27</time>
   <time name="orth">    0.05    0.05</time>
   <time name="total">    0.59    0.60</time>
   <energy>
    <i name="e_fr_energy">   -328.53561581 </i>
    <i name="e_wo_entrp">   -328.51428556 </i>
    <i name="e_0_energy">   -328.52495068 </i>
   </energy>
  </scstep>
  <scstep>
   <time name="diag">    0.20    0.20</time>
   <time name="diis">    0.24    0.25</time>
   <time name="orth">    0.05    0.05</time>
   <time name="total">    0.57    0.57</time>
   <energy>
    <i name="e_fr_energy">   -328.53565493 </i>
    <i name="e_wo_entrp">   -328.51432393 </i>
    <i name="e_0_energy">   -328.52498943 </i>
   </energy>
  </scstep>
  <scstep>
   <time name="diag">    0.24    0.24</time>
   <time name="diis">    0.24    0.24</time>
   <time name="orth">    0.05    0.05</time>
   <time name="total">    0.60    0.61</time>
   <energy>
    <i name="e_fr_energy">   -328.53566421 </i>
    <i name="e_wo_entrp">   -328.51433249 </i>
    <i name="e_0_energy">   -328.52499835 </i>
   </energy>
  </scstep>
  <scstep>
   <time name="diag">    0.27    0.28</time>
   <time name="diis">    0.23    0.23</time>
   <time name="orth">    0.05    0.05</time>
   <time name="total">    0.62    0.64</time>
   <energy>
    <i name="e_fr_energy">   -328.53566719 </i>
    <i name="e_wo_entrp">   -328.51433613 </i>
    <i name="e_0_energy">   -328.52500166 </i>
   </energy>
  </scstep>
  <scstep>
   <time name="diag">    0.20    0.20</time>
   <time name="diis">    0.21    0.21</time>
   <time name="orth">    0.05    0.05</time>
   <time name="total">    0.53    0.53</time>
   <energy>
    <i name="e_fr_energy">   -328.53566938 </i>
    <i name="e_wo_entrp">   -328.51433840 </i>
    <i name="e_0_energy">   -328.52500389 </i>
   </energy>
  </scstep>
  <scstep>
   <time name="diag">    0.20    0.20</time>
   <time name="diis">    0.19    0.19</time>
   <time name="orth">    0.05    0.05</time>
   <time name="total">    0.51    0.52</time>
   <energy>
    <i name="e_fr_energy">   -328.53567077 </i>
    <i name="e_wo_entrp">   -328.51433993 </i>
    <i name="e_0_energy">   -328.52500535 </i>
   </energy>
  </scstep>
  <scstep>
   <time name="diag">    0.20    0.20</time>
   <time name="diis">    0.18    0.18</time>
   <time name="orth">    0.05    0.05</time>
   <time name="total">    0.47    0.47</time>
   <energy>
    <i name="alphaZ">     96.04795369 </i>
    <i name="ewald">  16796.06966462 </i>
    <i name="hartreedc"> -22844.32527361 </i>
    <i name="XCdc">    554.39819871 </i>
    <i name="pawpsdc">  16982.76041094 </i>
    <i name="pawaedc"> -17187.33009299 </i>
    <i name="eentropy">     -0.02133093 </i>
    <i name="bandstr">  -1772.30996142 </i>
    <i name="atom">   7046.17475994 </i>
    <i name="e_fr_energy">   -328.53567105 </i>
    <i name="e_wo_entrp">   -328.51434012 </i>
    <i name="e_0_energy">   -328.52500558 </i>
   </energy>
  </scstep>
  <structure>
   <crystal>
    <varray name="basis" >
     <v>      12.78250027       0.00000000       0.00000000 </v>
     <v>       0.00000000       7.38000011       0.00000000 </v>
     <v>       0.00000000       0.00000000      15.00000000 </v>
    </varray>
    <i name="volume">   1415.02280149 </i>
    <varray name="rec_basis" >
     <v>       0.07823196       0.00000000       0.00000000 </v>
     <v>       0.00000000       0.13550135       0.00000000 </v>
     <v>       0.00000000       0.00000000       0.06666667 </v>
    </varray>
   </crystal>
   <varray name="positions" >
    <v>       0.16666999       0.16666999       0.25000000 </v>
    <v>       0.00000000       0.00000000       0.25000000 </v>
    <v>       0.05556000       0.16666999       0.25000000 </v>
    <v>       0.22222000       0.00000000       0.25000000 </v>
    <v>       0.50000000       0.16666999       0.25000000 </v>
    <v>       0.33333001       0.00000000       0.25000000 </v>
    <v>       0.38889000       0.16666999       0.25000000 </v>
    <v>       0.55555999       0.00000000       0.25000000 </v>
    <v>       0.83332998       0.16666999       0.25000000 </v>
    <v>       0.66667002       0.00000000       0.25000000 </v>
    <v>       0.72222000       0.16666999       0.25000000 </v>
    <v>       0.88889003       0.00000000       0.25000000 </v>
    <v>       0.16666999       0.50000000       0.25000000 </v>
    <v>       0.00000000       0.33333001       0.25000000 </v>
    <v>       0.05556000       0.50000000       0.25000000 </v>
    <v>       0.22222000       0.33333001       0.25000000 </v>
    <v>       0.50000000       0.50000000       0.25000000 </v>
    <v>       0.33333001       0.33333001       0.25000000 </v>
    <v>       0.38889000       0.50000000       0.25000000 </v>
    <v>       0.55555999       0.33333001       0.25000000 </v>
    <v>       0.83332998       0.50000000       0.25000000 </v>
    <v>       0.66667002       0.33333001       0.25000000 </v>
    <v>       0.72222000       0.50000000       0.25000000 </v>
    <v>       0.88889003       0.33333001       0.25000000 </v>
    <v>       0.16666999       0.83332998       0.25000000 </v>
    <v>       0.00000000       0.66667002       0.25000000 </v>
    <v>       0.05556000       0.83332998       0.25000000 </v>
    <v>       0.22222000       0.66667002       0.25000000 </v>
    <v>       0.50000000       0.83332998       0.25000000 </v>
    <v>       0.33333001       0.66667002       0.25000000 </v>
    <v>       0.38889000       0.83332998       0.25000000 </v>
    <v>       0.55555999       0.66667002       0.25000000 </v>
    <v>       0.83332998       0.83332998       0.25000000 </v>
    <v>       0.66667002       0.66667002       0.25000000 </v>
    <v>       0.72222000       0.83332998       0.25000000 </v>
    <v>       0.88889003       0.66667002       0.25000000 </v>
    <v>       0.60465002       0.50281000       0.35135999 </v>
   </varray>
  </structure>
  <varray name="forces" >
   <v>       0.05308168      -0.01093159      -0.00092714 </v>
   <v>       0.08059802       0.00015904      -0.00174281 </v>
   <v>      -0.06278405      -0.04308323      -0.00076485 </v>
   <v>      -0.09336456       0.00014266      -0.00187409 </v>
   <v>      -0.10122565      -0.27002060      -0.05819463 </v>
   <v>       0.14266376       0.00146777      -0.00187912 </v>
   <v>      -0.02455985       0.00682796       0.01490752 </v>
   <v>      -0.01480107       0.00037927       0.01625645 </v>
   <v>       0.01878473       0.02631188       0.01408513 </v>
   <v>      -0.01485378       0.00055763       0.01324829 </v>
   <v>       0.09208548      -0.20271977      -0.04043567 </v>
   <v>      -0.09768918       0.00151316      -0.00388532 </v>
   <v>      -0.04380165      -0.00049247      -0.00097804 </v>
   <v>       0.01810480       0.02586067      -0.00042872 </v>
   <v>       0.00875538      -0.00047052      -0.00041333 </v>
   <v>       0.00509503      -0.01117511       0.00025253 </v>
   <v>      -1.73744223      -0.03162514      -1.47278167 </v>
   <v>       0.02771247      -0.02090872       0.01708897 </v>
   <v>      -0.23306405       0.00134164      -0.08775955 </v>
   <v>      -0.63734064      -1.32448201      -1.16116021 </v>
   <v>       0.19877894       0.00155399      -0.05004913 </v>
   <v>       0.68718346      -1.09354128      -0.92239113 </v>
   <v>       1.30530453      -0.02290771      -0.95172899 </v>
   <v>      -0.03863110      -0.01832712       0.01435554 </v>
   <v>       0.05123198       0.01248031      -0.00093084 </v>
   <v>       0.01608541      -0.02495168      -0.00021981 </v>
   <v>      -0.06099019       0.04459911      -0.00077304 </v>
   <v>       0.00717061       0.01208829       0.00051589 </v>
   <v>      -0.10948572       0.28585757      -0.06779785 </v>
   <v>       0.02387884       0.02071949       0.01700682 </v>
   <v>      -0.02092786      -0.00638694       0.01560613 </v>
   <v>      -0.70826960       1.40167337      -1.28991573 </v>
   <v>       0.01490292      -0.02600906       0.01463837 </v>
   <v>       0.75542107       1.14880019      -1.01749029 </v>
   <v>       0.09950348       0.21639600      -0.04746018 </v>
   <v>      -0.03506229       0.01799344       0.01427763 </v>
   <v>       0.42795086      -0.11869047       7.02974289 </v>
  </varray>
  <varray name="stress" >
   <v>      17.59080575      -0.00259693       0.73355973 </v>
   <v>      -0.00259692      16.64337430      -0.18360296 </v>
   <v>       0.73355972      -0.18360295      12.19660726 </v>
  </varray>
  <energy>
   <i name="e_fr_energy">   -328.53567105 </i>
   <i name="e_wo_entrp">   -328.52500558 </i>
   <i name="e_0_energy">     -0.02133093 </i>
  </energy>
  <time name="totalsc">   19.25   19.46</time>
 </calculation>
 <calculation>
  <scstep>
   <time name="dav">    1.02    1.02</time>
   <time name="total">    1.11    1.12</time>
   <energy>
    <i name="alphaZ">     96.04795369 </i>
    <i name="ewald">  16131.26455729 </i>
    <i name="hartreedc"> -22218.23754324 </i>
    <i name="XCdc">    553.23979145 </i>
    <i name="pawpsdc">  16982.73790866 </i>
    <i name="pawaedc"> -17187.30768493 </i>
    <i name="eentropy">     -0.00022129 </i>
    <i name="bandstr">  -1731.88318247 </i>
    <i name="atom">   7046.17475994 </i>
    <i name="e_fr_energy">   -327.96366089 </i>
    <i name="e_wo_entrp">   -327.96343960 </i>
    <i name="e_0_energy">   -327.96355025 </i>
   </energy>
  </scstep>
  <scstep>
   <time name="diag">    0.20    0.20</time>
   <time name="diis">    0.38    0.38</time>
   <time name="orth">    0.05    0.05</time>
   <time name="total">    0.70    0.71</time>
   <energy>
    <i name="e_fr_energy">   -329.75810932 </i>
    <i name="e_wo_entrp">   -329.73863076 </i>
    <i name="e_0_energy">   -329.74837004 </i>
   </energy>
  </scstep>
  <scstep>
   <time name="diag">    0.20    0.20</time>
   <time name="diis">    0.38    0.38</time>
   <time name="orth">    0.05    0.05</time>
   <time name="total">    0.78    0.79</time>
   <energy>
    <i name="e_fr_energy">   -329.70531441 </i>
    <i name="e_wo_entrp">   -329.69831655 </i>
    <i name="e_0_energy">   -329.70181548 </i>
   </energy>
  </scstep>
  <scstep>
   <time name="diag">    0.20    0.20</time>
   <time name="diis">    0.37    0.37</time>
   <time name="orth">    0.05    0.05</time>
   <time name="total">    0.69    0.70</time>
   <energy>
    <i name="e_fr_energy">   -329.68810620 </i>
    <i name="e_wo_entrp">   -329.66822756 </i>
    <i name="e_0_energy">   -329.67816688 </i>
   </energy>
  </scstep>
  <scstep>
   <time name="diag">    0.20    0.20</time>
   <time name="diis">    0.37    0.37</time>
   <time name="orth">    0.05    0.05</time>
   <time name="total">    0.69    0.70</time>
   <energy>
    <i name="e_fr_energy">   -329.64786830 </i>
    <i name="e_wo_entrp">   -329.62656395 </i>
    <i name="e_0_energy">   -329.63721612 </i>
   </energy>
  </scstep>
  <scstep>
   <time name="diag">    0.20    0.20</time>
   <time name="diis">    0.36    0.41</time>
   <time name="orth">    0.05    0.05</time>
   <time name="total">    0.69    0.74</time>
   <energy>
    <i name="e_fr_energy">   -329.64607764 </i>
    <i name="e_wo_entrp">   -329.62220131 </i>
    <i name="e_0_energy">   -329.63413948 </i>
   </energy>
  </scstep>
  <scstep>
   <time name="diag">    0.20    0.20</time>
   <time name="diis">    0.40    0.40</time>
   <time name="orth">    0.05    0.05</time>
   <time name="total">    0.72    0.73</time>
   <energy>
    <i name="e_fr_energy">   -329.64611571 </i>
    <i name="e_wo_entrp">   -329.62528761 </i>
    <i name="e_0_energy">   -329.63570166 </i>
   </energy>
  </scstep>
  <scstep>
   <time name="diag">    0.20    0.20</time>
   <time name="diis">    0.37    0.37</time>
   <time name="orth">    0.05    0.05</time>
   <time name="total">    0.69    0.70</time>
   <energy>
    <i name="e_fr_energy">   -329.64640734 </i>
    <i name="e_wo_entrp">   -329.62293918 </i>
    <i name="e_0_energy">   -329.63467326 </i>
   </energy>
  </scstep>
  <scstep>
   <time name="diag">    0.20    0.20</time>
   <time name="diis">    0.37    0.37</time>
   <time name="orth">    0.05    0.05</time>
   <time name="total">    0.69    0.70</time>
   <energy>
    <i name="e_fr_energy">   -329.64625450 </i>
    <i name="e_wo_entrp">   -329.62465328 </i>
    <i name="e_0_energy">   -329.63545389 </i>
   </energy>
  </scstep>
  <scstep>
   <time name="diag">    0.20    0.20</time>
   <time name="diis">    0.37    0.37</time>
   <time name="orth">    0.05    0.05</time>
   <time name="total">    0.69    0.69</time>
   <energy>
    <i name="e_fr_energy">   -329.64634994 </i>
    <i name="e_wo_entrp">   -329.62425444 </i>
    <i name="e_0_energy">   -329.63530219 </i>
   </energy>
  </scstep>
  <scstep>
   <time name="diag">    0.20    0.20</time>
   <time name="diis">    0.34    0.35</time>
   <time name="orth">    0.05    0.05</time>
   <time name="total">    0.67    0.67</time>
   <energy>
    <i name="e_fr_energy">   -329.64653258 </i>
    <i name="e_wo_entrp">   -329.62473543 </i>
    <i name="e_0_energy">   -329.63563401 </i>
   </energy>
  </scstep>
  <scstep>
   <time name="diag">    0.20    0.20</time>
   <time name="diis">    0.33    0.33</time>
   <time name="orth">    0.05    0.05</time>
   <time name="total">    0.65    0.66</time>
   <energy>
    <i name="e_fr_energy">   -329.64662820 </i>
    <i name="e_wo_entrp">   -329.62441983 </i>
    <i name="e_0_energy">   -329.63552402 </i>
   </energy>
  </scstep>
  <scstep>
   <time name="diag">    0.20    0.20</time>
   <time name="diis">    0.28    0.28</time>
   <time name="orth">    0.05    0.05</time>
   <time name="total">    0.60    0.60</time>
   <energy>
    <i name="e_fr_energy">   -329.64668419 </i>
    <i name="e_wo_entrp">   -329.62446924 </i>
    <i name="e_0_energy">   -329.63557671 </i>
   </energy>
  </scstep>
  <scstep>
   <time name="diag">    0.20    0.20</time>
   <time name="diis">    0.24    0.24</time>
   <time name="orth">    0.05    0.05</time>
   <time name="total">    0.57    0.57</time>
   <energy>
    <i name="e_fr_energy">   -329.64669747 </i>
    <i name="e_wo_entrp">   -329.62458500 </i>
    <i name="e_0_energy">   -329.63564123 </i>
   </energy>
  </scstep>
  <scstep>
   <time name="diag">    0.20    0.20</time>
   <time name="diis">    0.24    0.25</time>
   <time name="orth">    0.05    0.05</time>
   <time name="total">    0.57    0.57</time>
   <energy>
    <i name="e_fr_energy">   -329.64671058 </i>
    <i name="e_wo_entrp">   -329.62455347 </i>
    <i name="e_0_energy">   -329.63563202 </i>
   </energy>
  </scstep>
  <scstep>
   <time name="diag">    0.20    0.20</time>
   <time name="diis">    0.24    0.24</time>
   <time name="orth">    0.05    0.05</time>
   <time name="total">    0.56    0.56</time>
   <energy>
    <i name="e_fr_energy">   -329.64671755 </i>
    <i name="e_wo_entrp">   -329.62455807 </i>
    <i name="e_0_energy">   -329.63563781 </i>
   </energy>
  </scstep>
  <scstep>
   <time name="diag">    0.20    0.20</time>
   <time name="diis">    0.23    0.23</time>
   <time name="orth">    0.05    0.05</time>
   <time name="total">    0.57    0.57</time>
   <energy>
    <i name="e_fr_energy">   -329.64672044 </i>
    <i name="e_wo_entrp">   -329.62458820 </i>
    <i name="e_0_energy">   -329.63565432 </i>
   </energy>
  </scstep>
  <scstep>
   <time name="diag">    0.21    0.21</time>
   <time name="diis">    0.22    0.23</time>
   <time name="orth">    0.07    0.07</time>
   <time name="total">    0.54    0.55</time>
   <energy>
    <i name="alphaZ">     96.04795369 </i>
    <i name="ewald">  16131.26455729 </i>
    <i name="hartreedc"> -22200.76135557 </i>
    <i name="XCdc">    552.84982130 </i>
    <i name="pawpsdc">  16708.17255810 </i>
    <i name="pawaedc"> -16911.03421815 </i>
    <i name="eentropy">     -0.02213737 </i>
    <i name="bandstr">  -1752.33866035 </i>
    <i name="atom">   7046.17475994 </i>
    <i name="e_fr_energy">   -329.64672111 </i>
    <i name="e_wo_entrp">   -329.62458374 </i>
    <i name="e_0_energy">   -329.63565243 </i>
   </energy>
  </scstep>
  <structure>
   <crystal>
    <varray name="basis" >
     <v>      12.81366612      -0.00003823       0.01079780 </v>
     <v>      -0.00002207       7.38994206      -0.00156034 </v>
     <v>       0.01267100      -0.00317143      14.94339688 </v>
    </varray>
    <i name="volume">   1415.02280149 </i>
    <varray name="rec_basis" >
     <v>       0.07804173       0.00000022      -0.00006617 </v>
     <v>       0.00000038       0.13531906       0.00002872 </v>
     <v>      -0.00005639       0.00001413       0.06691924 </v>
    </varray>
   </crystal>
   <varray name="positions" >
    <v>       0.16687033       0.16659854       0.24999702 </v>
    <v>       0.00030419       0.00000104       0.24999439 </v>
    <v>       0.05532305       0.16638836       0.24999754 </v>
    <v>       0.22186764       0.00000093       0.24999397 </v>
    <v>       0.49961796       0.16490489       0.24981284 </v>
    <v>       0.33386843       0.00000959       0.24999396 </v>
    <v>       0.38879731       0.16671463       0.25004795 </v>
    <v>       0.55550413       0.00000248       0.25005228 </v>
    <v>       0.83340087       0.16684199       0.25004530 </v>
    <v>       0.66661396       0.00000365       0.25004261 </v>
    <v>       0.72256755       0.16534483       0.24986995 </v>
    <v>       0.88852134       0.00000989       0.24998750 </v>
    <v>       0.16650468       0.49999678       0.24999685 </v>
    <v>       0.00006833       0.33349905       0.24999862 </v>
    <v>       0.05559304       0.49999692       0.24999867 </v>
    <v>       0.22223923       0.33325695       0.25000081 </v>
    <v>       0.49344269       0.49979327       0.24526327 </v>
    <v>       0.33343460       0.33319333       0.25005496 </v>
    <v>       0.38801039       0.50000877       0.24971775 </v>
    <v>       0.55315459       0.32467194       0.24626550 </v>
    <v>       0.83408019       0.50001016       0.24983903 </v>
    <v>       0.66926353       0.32618159       0.24703343 </v>
    <v>       0.72714638       0.49985025       0.24693907 </v>
    <v>       0.88874423       0.33321020       0.25004617 </v>
    <v>       0.16686335       0.83341156       0.24999701 </v>
    <v>       0.00006071       0.66650692       0.24999929 </v>
    <v>       0.05532982       0.83362152       0.24999751 </v>
    <v>       0.22224707       0.66674904       0.25000166 </v>
    <v>       0.49958679       0.83519861       0.24978195 </v>
    <v>       0.33342013       0.66680547       0.25005470 </v>
    <v>       0.38881101       0.83328822       0.25005019 </v>
    <v>       0.55288690       0.67583269       0.24585140 </v>
    <v>       0.83338622       0.83315996       0.25004708 </v>
    <v>       0.66952107       0.67417967       0.24672757 </v>
    <v>       0.72259554       0.83474454       0.24984736 </v>
    <v>       0.88875770       0.66678765       0.25004592 </v>
    <v>       0.60626516       0.50203413       0.37396889 </v>
   </varray>
  </structure>
  <varray name="forces" >
   <v>      -0.12582328       0.13548588      -0.00030144 </v>
   <v>      -0.50756538       0.00018709       0.00096222 </v>
   <v>       0.13281039       0.28142705       0.00234818 </v>
   <v>       0.54579898       0.00214962       0.00947224 </v>
   <v>      -0.45392195      -0.85612009      -0.17588678 </v>
   <v>      -0.69675462      -0.01135403       0.05668854 </v>
   <v>      -0.50600329       0.02623182       0.02530828 </v>
   <v>       0.56066285       0.04257398       0.09049067 </v>
   <v>       0.46549562      -0.06043608       0.03262168 </v>
   <v>      -0.48355600       0.03131945       0.04973721 </v>
   <v>       0.48487885      -0.78238762      -0.13322112 </v>
   <v>       0.50154344      -0.00760589       0.04241076 </v>
   <v>      -0.02849682       0.00040278      -0.00525857 </v>
   <v>      -0.03227933      -0.28216621       0.02136020 </v>
   <v>       0.16126412       0.00257264      -0.00113941 </v>
   <v>      -0.03510304      -0.15661821       0.03839321 </v>
   <v>       4.58513280       0.10780288      -0.22086650 </v>
   <v>      -0.42023933      -0.57422895       0.03688951 </v>
   <v>      -1.66609302      -0.02510599      -0.27318413 </v>
   <v>       1.41930157       3.31411324      -0.34562364 </v>
   <v>       1.03108394      -0.02319498      -0.16552556 </v>
   <v>      -1.68655424       2.67820315      -0.42863428 </v>
   <v>      -3.23003944       0.08874559      -0.39320434 </v>
   <v>       0.38342172      -0.40675905       0.03003177 </v>
   <v>      -0.11670118      -0.13981630      -0.00254520 </v>
   <v>      -0.02664245       0.27965810       0.02092318 </v>
   <v>       0.12524184      -0.28094837      -0.00361518 </v>
   <v>      -0.04028516       0.15688021       0.03803429 </v>
   <v>      -0.53643191       0.92166419      -0.21651575 </v>
   <v>      -0.39872399       0.58236010       0.03322952 </v>
   <v>      -0.55262347      -0.00275841       0.02850532 </v>
   <v>       1.65514509      -3.54108656      -0.28905018 </v>
   <v>       0.50547761       0.07979678       0.02948414 </v>
   <v>      -1.91462561      -2.84054541      -0.39073931 </v>
   <v>       0.55188263       0.84106970      -0.15691232 </v>
   <v>       0.36619727       0.42061798       0.03053353 </v>
   <v>      -0.01687525      -0.00213008       2.58479927 </v>
  </varray>
  <varray name="stress" >
   <v>       9.87990849       0.02247977      -0.25791419 </v>
   <v>       0.02247976      10.67384376       0.06454635 </v>
   <v>      -0.25791415       0.06454632       5.59083774 </v>
  </varray>
  <energy>
   <i name="e_fr_energy">   -329.64672111 </i>
   <i name="e_wo_entrp">   -329.63565243 </i>
   <i name="e_0_energy">     -0.02213737 </i>
  </energy>
  <time name="totalsc">   13.01   13.18</time>
 </calculation>
 <calculation>
  <scstep>
   <time name="dav">    0.87    0.87</time>
   <time name="total">    0.94    0.95</time>
   <energy>
    <i name="alphaZ">     96.04795369 </i>
    <i name="ewald">  16272.20799470 </i>
    <i name="hartreedc"> -22334.71858588 </i>
    <i name="XCdc">    553.03550408 </i>
    <i name="pawpsdc">  16708.19946818 </i>
    <i name="pawaedc"> -16911.06135777 </i>
    <i name="eentropy">     -0.02040297 </i>
    <i name="bandstr">  -1759.57531093 </i>
    <i name="atom">   7046.17475994 </i>
    <i name="e_fr_energy">   -329.70997695 </i>
    <i name="e_wo_entrp">   -329.68957398 </i>
    <i name="e_0_energy">   -329.69977547 </i>
   </energy>
  </scstep>
  <scstep>
   <time name="diag">    0.20    0.20</time>
   <time name="diis">    0.38    0.38</time>
   <time name="orth">    0.05    0.05</time>
   <time name="total">    0.70    0.71</time>
   <energy>
    <i name="e_fr_energy">   -329.72626029 </i>
    <i name="e_wo_entrp">   -329.71740796 </i>
    <i name="e_0_energy">   -329.72183413 </i>
   </energy>
  </scstep>
  <scstep>
   <time name="diag">    0.20    0.20</time>
   <time name="diis">    0.38    0.38</time>
   <time name="orth">    0.12    0.12</time>
   <time name="total">    0.78    0.79</time>
   <energy>
    <i name="e_fr_energy">   -329.70347103 </i>
    <i name="e_wo_entrp">   -329.68068819 </i>
    <i name="e_0_energy">   -329.69207961 </i>
   </energy>
  </scstep>
  <scstep>
   <time name="diag">    0.20    0.20</time>
   <time name="diis">    0.37    0.37</time>
   <time name="orth">    0.05    0.05</time>
   <time name="total">    0.70    0.70</time>
   <energy>
    <i name="e_fr_energy">   -329.69644352 </i>
    <i name="e_wo_entrp">   -329.67296511 </i>
    <i name="e_0_energy">   -329.68470431 </i>
   </energy>
  </scstep>
  <scstep>
   <time name="diag">    0.20    0.20</time>
   <time name="diis">    0.39    0.40</time>
   <time name="orth">    0.05    0.05</time>
   <time name="total">    0.71    0.72</time>
   <energy>
    <i name="e_fr_energy">   -329.69490063 </i>
    <i name="e_wo_entrp">   -329.66943868 </i>
    <i name="e_0_energy">   -329.68216966 </i>
   </energy>
  </scstep>
  <scstep>
   <time name="diag">    0.20    0.20</time>
   <time name="diis">    0.41    0.41</time>
   <time name="orth">    0.05    0.05</time>
   <time name="total">    0.73    0.74</time>
   <energy>
    <i name="e_fr_energy">   -329.69488011 </i>
    <i name="e_wo_entrp">   -329.66967592 </i>
    <i name="e_0_energy">   -329.68227802 </i>
   </energy>
  </scstep>
  <scstep>
   <time name="diag">    0.20    0.20</time>
   <time name="diis">    0.37    0.38</time>
   <time name="orth">    0.05    0.05</time>
   <time name="total">    0.69    0.70</time>
   <energy>
    <i name="e_fr_energy">   -329.69485556 </i>
    <i name="e_wo_entrp">   -329.66946591 </i>
    <i name="e_0_energy">   -329.68216074 </i>
   </energy>
  </scstep>
  <scstep>
   <time name="diag">    0.20    0.20</time>
   <time name="diis">    0.33    0.34</time>
   <time name="orth">    0.05    0.05</time>
   <time name="total">    0.66    0.66</time>
   <energy>
    <i name="e_fr_energy">   -329.69487496 </i>
    <i name="e_wo_entrp">   -329.66954035 </i>
    <i name="e_0_energy">   -329.68220765 </i>
   </energy>
  </scstep>
  <scstep>
   <time name="diag">    0.20    0.20</time>
   <time name="diis">    0.28    0.29</time>
   <time name="orth">    0.05    0.05</time>
   <time name="total">    0.61    0.61</time>
   <energy>
    <i name="e_fr_energy">   -329.69489655 </i>
    <i name="e_wo_entrp">   -329.66952145 </i>
    <i name="e_0_energy">   -329.68220900 </i>
   </energy>
  </scstep>
  <scstep>
   <time name="diag">    0.20    0.20</time>
   <time name="diis">    0.27    0.27</time>
   <time name="orth">    0.05    0.05</time>
   <time name="total">    0.59    0.59</time>
   <energy>
    <i name="e_fr_energy">   -329.69493799 </i>
    <i name="e_wo_entrp">   -329.66957593 </i>
    <i name="e_0_energy">   -329.68225696 </i>
   </energy>
  </scstep>
  <scstep>
   <time name="diag">    0.20    0.20</time>
   <time name="diis">    0.24    0.24</time>
   <time name="orth">    0.05    0.05</time>
   <time name="total">    0.57    0.57</time>
   <energy>
    <i name="e_fr_energy">   -329.69495940 </i>
    <i name="e_wo_entrp">   -329.66958998 </i>
    <i name="e_0_energy">   -329.68227469 </i>
   </energy>
  </scstep>
  <scstep>
   <time name="diag">    0.20    0.20</time>
   <time name="diis">    0.24    0.24</time>
   <time name="orth">    0.05    0.05</time>
   <time name="total">    0.57    0.57</time>
   <energy>
    <i name="e_fr_energy">   -329.69498019 </i>
    <i name="e_wo_entrp">   -329.66963053 </i>
    <i name="e_0_energy">   -329.68230536 </i>
   </energy>
  </scstep>
  <scstep>
   <time name="diag">    0.20    0.20</time>
   <time name="diis">    0.22    0.23</time>
   <time name="orth">    0.05    0.05</time>
   <time name="total">    0.55    0.55</time>
   <energy>
    <i name="e_fr_energy">   -329.69498706 </i>
    <i name="e_wo_entrp">   -329.66962371 </i>
    <i name="e_0_energy">   -329.68230538 </i>
   </energy>
  </scstep>
  <scstep>
   <time name="diag">    0.20    0.20</time>
   <time name="diis">    0.22    0.22</time>
   <time name="orth">    0.05    0.05</time>
   <time name="total">    0.54    0.54</time>
   <energy>
    <i name="e_fr_energy">   -329.69499536 </i>
    <i name="e_wo_entrp">   -329.66963435 </i>
    <i name="e_0_energy">   -329.68231485 </i>
   </energy>
  </scstep>
  <scstep>
   <time name="diag">    0.20    0.20</time>
   <time name="diis">    0.21    0.21</time>
   <time name="orth">    0.06    0.06</time>
   <time name="total">    0.55    0.55</time>
   <energy>
    <i name="e_fr_energy">   -329.69499873 </i>
    <i name="e_wo_entrp">   -329.66963632 </i>
    <i name="e_0_energy">   -329.68231752 </i>
   </energy>
  </scstep>
  <scstep>
   <time name="diag">    0.20    0.20</time>
   <time name="diis">    0.18    0.18</time>
   <time name="orth">    0.05    0.05</time>
   <time name="total">    0.47    0.48</time>
   <energy>
    <i name="alphaZ">     96.04795369 </i>
    <i name="ewald">  16272.20799470 </i>
    <i name="hartreedc"> -22341.11916386 </i>
    <i name="XCdc">    553.16762238 </i>
    <i name="pawpsdc">  16738.93526611 </i>
    <i name="pawaedc"> -16941.91384279 </i>
    <i name="eentropy">     -0.02536223 </i>
    <i name="bandstr">  -1753.17022753 </i>
    <i name="atom">   7046.17475994 </i>
    <i name="e_fr_energy">   -329.69499959 </i>
    <i name="e_wo_entrp">   -329.66963736 </i>
    <i name="e_0_energy">   -329.68231848 </i>
   </energy>
  </scstep>
  <structure>
   <crystal>
    <varray name="basis" >
     <v>      12.80677923      -0.00002979       0.00841474 </v>
     <v>      -0.00001720       7.38774291      -0.00121598 </v>
     <v>       0.00987453      -0.00247150      14.95587896 </v>
    </varray>
    <i name="volume">   1415.02280149 </i>
    <varray name="rec_basis" >
     <v>       0.07808368       0.00000017      -0.00005155 </v>
     <v>       0.00000030       0.13535934       0.00002237 </v>
     <v>      -0.00004393       0.00001101       0.06686337 </v>
    </varray>
   </crystal>
   <varray name="positions" >
    <v>       0.16682622       0.16661429       0.24999771 </v>
    <v>       0.00023722       0.00000081       0.24999568 </v>
    <v>       0.05537521       0.16645043       0.24999805 </v>
    <v>       0.22194521       0.00000073       0.24999525 </v>
    <v>       0.49970203       0.16529393       0.24985428 </v>
    <v>       0.33374989       0.00000748       0.24999538 </v>
    <v>       0.38881772       0.16670479       0.25003731 </v>
    <v>       0.55551644       0.00000193       0.25004069 </v>
    <v>       0.83338527       0.16680408       0.25003527 </v>
    <v>       0.66662632       0.00000284       0.25003316 </v>
    <v>       0.72249100       0.16563691       0.24989885 </v>
    <v>       0.88860251       0.00000771       0.24999021 </v>
    <v>       0.16654108       0.49999749       0.24999753 </v>
    <v>       0.00005329       0.33346180       0.24999893 </v>
    <v>       0.05558577       0.49999760       0.24999897 </v>
    <v>       0.22223500       0.33327305       0.25000064 </v>
    <v>       0.49488531       0.49983929       0.24631158 </v>
    <v>       0.33341158       0.33322344       0.25004281 </v>
    <v>       0.38820398       0.50000687       0.24978014 </v>
    <v>       0.55368335       0.32658054       0.24709264 </v>
    <v>       0.83391499       0.50000793       0.24987481 </v>
    <v>       0.66869190       0.32775738       0.24769120 </v>
    <v>       0.72606111       0.49988354       0.24761796 </v>
    <v>       0.88877634       0.33323660       0.25003592 </v>
    <v>       0.16682078       0.83339358       0.24999770 </v>
    <v>       0.00004734       0.66654287       0.24999946 </v>
    <v>       0.05538049       0.83355726       0.24999802 </v>
    <v>       0.22224111       0.66673163       0.25000129 </v>
    <v>       0.49967771       0.83478678       0.24983015 </v>
    <v>       0.33340030       0.66677561       0.25004259 </v>
    <v>       0.38882841       0.83329742       0.25003906 </v>
    <v>       0.55347450       0.67381363       0.24676982 </v>
    <v>       0.83337385       0.83319742       0.25003666 </v>
    <v>       0.66889266       0.67252485       0.24745280 </v>
    <v>       0.72251283       0.83443279       0.24988120 </v>
    <v>       0.88878684       0.66676172       0.25003572 </v>
    <v>       0.60591452       0.50220298       0.36896054 </v>
   </varray>
  </structure>
  <varray name="forces" >
   <v>      -0.10103188       0.08545735       0.00330237 </v>
   <v>      -0.36365472      -0.00025973       0.00135878 </v>
   <v>       0.10989450       0.19224536      -0.00026192 </v>
   <v>       0.38801628       0.00206419       0.00266826 </v>
   <v>      -0.38043633      -0.71715495      -0.14834255 </v>
   <v>      -0.50137994      -0.00878038       0.04564813 </v>
   <v>      -0.37510659      -0.00098714       0.01770970 </v>
   <v>       0.39619141       0.03418443       0.06415815 </v>
   <v>       0.33562116      -0.06658545       0.02712930 </v>
   <v>      -0.35297288       0.02347065       0.04107114 </v>
   <v>       0.41338567      -0.64435027      -0.10803557 </v>
   <v>       0.35815141      -0.00571907       0.03495705 </v>
   <v>      -0.00657341      -0.00118865      -0.00687859 </v>
   <v>      -0.02657079      -0.19384720       0.01907623 </v>
   <v>       0.10076705       0.00002531      -0.00221287 </v>
   <v>      -0.01493664      -0.10456850       0.03056775 </v>
   <v>       3.38121766       0.07830426      -0.34598997 </v>
   <v>      -0.33854576      -0.42001793       0.02719930 </v>
   <v>      -1.30493006      -0.01918024      -0.23497819 </v>
   <v>       1.01676104       2.44431774      -0.41513326 </v>
   <v>       0.84039491      -0.01867661      -0.13401358 </v>
   <v>      -1.24954780       1.96221654      -0.45050315 </v>
   <v>      -2.33959323       0.05828979      -0.44560819 </v>
   <v>       0.30760866      -0.28666459       0.02090356 </v>
   <v>      -0.09552692      -0.08661138       0.00360850 </v>
   <v>      -0.02649171       0.19142812       0.01571284 </v>
   <v>       0.10377451      -0.19007366       0.00001161 </v>
   <v>      -0.01572990       0.10448296       0.02723906 </v>
   <v>      -0.44019005       0.77102826      -0.18121148 </v>
   <v>      -0.32267432       0.42433316       0.02862845 </v>
   <v>      -0.41017624       0.02056039       0.01934211 </v>
   <v>       1.18205310      -2.62575479      -0.38844479 </v>
   <v>       0.37641542       0.08477189       0.02393999 </v>
   <v>      -1.41314911      -2.07064902      -0.44036493 </v>
   <v>       0.46497212       0.68888717      -0.13004446 </v>
   <v>       0.29188122       0.30121374       0.02497689 </v>
   <v>       0.01211217      -0.00621176       2.95281436 </v>
  </varray>
  <varray name="stress" >
   <v>      10.83014606       0.01022766      -0.12963649 </v>
   <v>       0.01022765      11.39529168       0.02970493 </v>
   <v>      -0.12963649       0.02970496       6.09478564 </v>
  </varray>
  <energy>
   <i name="e_fr_energy">   -329.69499959 </i>
   <i name="e_wo_entrp">   -329.68231848 </i>
   <i name="e_0_energy">     -0.02536223 </i>
  </energy>
  <time name="totalsc">   11.12   11.22</time>
 </calculation>
 <calculation>
  <scstep>
   <time name="dav">    0.84    0.84</time>
   <time name="total">    0.91    0.92</time>
   <energy>
    <i name="alphaZ">     96.04795369 </i>
    <i name="ewald">  15753.57613262 </i>
    <i name="hartreedc"> -21856.03401039 </i>
    <i name="XCdc">    552.50989138 </i>
    <i name="pawpsdc">  16738.92576351 </i>
    <i name="pawaedc"> -16941.90432729 </i>
    <i name="eentropy">     -0.00825092 </i>
    <i name="bandstr">  -1719.24922201 </i>
    <i name="atom">   7046.17475994 </i>
    <i name="e_fr_energy">   -329.96130948 </i>
    <i name="e_wo_entrp">   -329.95305856 </i>
    <i name="e_0_energy">   -329.95718402 </i>
   </energy>
  </scstep>
  <scstep>
   <time name="diag">    0.20    0.20</time>
   <time name="diis">    0.37    0.37</time>
   <time name="orth">    0.05    0.05</time>
   <time name="total">    0.69    0.69</time>
   <energy>
    <i name="e_fr_energy">   -330.62023015 </i>
    <i name="e_wo_entrp">   -330.60926422 </i>
    <i name="e_0_energy">   -330.61474719 </i>
   </energy>
  </scstep>
  <scstep>
   <time name="diag">    0.20    0.20</time>
   <time name="diis">    0.42    0.42</time>
   <time name="orth">    0.05    0.05</time>
   <time name="total">    0.74    0.75</time>
   <energy>
    <i name="e_fr_energy">   -330.58885021 </i>
    <i name="e_wo_entrp">   -330.57206535 </i>
    <i name="e_0_energy">   -330.58045778 </i>
   </energy>
  </scstep>
  <scstep>
   <time name="diag">    0.20    0.20</time>
   <time name="diis">    0.41    0.41</time>
   <time name="orth">    0.05    0.05</time>
   <time name="total">    0.73    0.73</time>
   <energy>
    <i name="e_fr_energy">   -330.56114736 </i>
    <i name="e_wo_entrp">   -330.54766833 </i>
    <i name="e_0_energy">   -330.55440784 </i>
   </energy>
  </scstep>
  <scstep>
   <time name="diag">    0.20    0.20</time>
   <time name="diis">    0.38    0.38</time>
   <time name="orth">    0.05    0.05</time>
   <time name="total">    0.70    0.70</time>
   <energy>
    <i name="e_fr_energy">   -330.57135608 </i>
    <i name="e_wo_entrp">   -330.54261143 </i>
    <i name="e_0_energy">   -330.55698376 </i>
   </energy>
  </scstep>
  <scstep>
   <time name="diag">    0.20    0.20</time>
   <time name="diis">    0.38    0.38</time>
   <time name="orth">    0.05    0.05</time>
   <time name="total">    0.70    0.70</time>
   <energy>
    <i name="e_fr_energy">   -330.55661461 </i>
    <i name="e_wo_entrp">   -330.53896895 </i>
    <i name="e_0_energy">   -330.54779178 </i>
   </energy>
  </scstep>
  <scstep>
   <time name="diag">    0.20    0.20</time>
   <time name="diis">    0.37    0.38</time>
   <time name="orth">    0.05    0.05</time>
   <time name="total">    0.70    0.70</time>
   <energy>
    <i name="e_fr_energy">   -330.55652913 </i>
    <i name="e_wo_entrp">   -330.53725726 </i>
    <i name="e_0_energy">   -330.54689319 </i>
   </energy>
  </scstep>
  <scstep>
   <time name="diag">    0.22    0.22</time>
   <time name="diis">    0.38    0.38</time>
   <time name="orth">    0.05    0.05</time>
   <time name="total">    0.72    0.72</time>
   <energy>
    <i name="e_fr_energy">   -330.55687620 </i>
    <i name="e_wo_entrp">   -330.53566759 </i>
    <i name="e_0_energy">   -330.54627190 </i>
   </energy>
  </scstep>
  <scstep>
   <time name="diag">    0.28    0.28</time>
   <time name="diis">    0.37    0.38</time>
   <time name="orth">    0.05    0.05</time>
   <time name="total">    0.78    0.78</time>
   <energy>
    <i name="e_fr_energy">   -330.55741522 </i>
    <i name="e_wo_entrp">   -330.53669142 </i>
    <i name="e_0_energy">   -330.54705332 </i>
   </energy>
  </scstep>
  <scstep>
   <time name="diag">    0.20    0.20</time>
   <time name="diis">    0.37    0.37</time>
   <time name="orth">    0.05    0.05</time>
   <time name="total">    0.69    0.70</time>
   <energy>
    <i name="e_fr_energy">   -330.55785739 </i>
    <i name="e_wo_entrp">   -330.53738658 </i>
    <i name="e_0_energy">   -330.54762198 </i>
   </energy>
  </scstep>
  <scstep>
   <time name="diag">    0.20    0.20</time>
   <time name="diis">    0.33    0.33</time>
   <time name="orth">    0.05    0.05</time>
   <time name="total">    0.65    0.66</time>
   <energy>
    <i name="e_fr_energy">   -330.55806936 </i>
    <i name="e_wo_entrp">   -330.53735454 </i>
    <i name="e_0_energy">   -330.54771195 </i>
   </energy>
  </scstep>
  <scstep>
   <time name="diag">    0.27    0.27</time>
   <time name="diis">    0.27    0.27</time>
   <time name="orth">    0.05    0.05</time>
   <time name="total">    0.66    0.67</time>
   <energy>
    <i name="e_fr_energy">   -330.55815070 </i>
    <i name="e_wo_entrp">   -330.53737908 </i>
    <i name="e_0_energy">   -330.54776489 </i>
   </energy>
  </scstep>
  <scstep>
   <time name="diag">    0.20    0.20</time>
   <time name="diis">    0.25    0.26</time>
   <time name="orth">    0.05    0.05</time>
   <time name="total">    0.57    0.58</time>
   <energy>
    <i name="e_fr_energy">   -330.55820834 </i>
    <i name="e_wo_entrp">   -330.53736895 </i>
    <i name="e_0_energy">   -330.54778864 </i>
   </energy>
  </scstep>
  <scstep>
   <time name="diag">    0.20    0.20</time>
   <time name="diis">    0.24    0.25</time>
   <time name="orth">    0.05    0.05</time>
   <time name="total">    0.57    0.58</time>
   <energy>
    <i name="e_fr_energy">   -330.55822845 </i>
    <i name="e_wo_entrp">   -330.53741749 </i>
    <i name="e_0_energy">   -330.54782297 </i>
   </energy>
  </scstep>
  <scstep>
   <time name="diag">    0.20    0.20</time>
   <time name="diis">    0.27    0.27</time>
   <time name="orth">    0.05    0.05</time>
   <time name="total">    0.59    0.60</time>
   <energy>
    <i name="e_fr_energy">   -330.55824323 </i>
    <i name="e_wo_entrp">   -330.53747627 </i>
    <i name="e_0_energy">   -330.54785975 </i>
   </energy>
  </scstep>
  <scstep>
   <time name="diag">    0.20    0.20</time>
   <time name="diis">    0.23    0.23</time>
   <time name="orth">    0.05    0.05</time>
   <time name="total">    0.55    0.56</time>
   <energy>
    <i name="e_fr_energy">   -330.55824732 </i>
    <i name="e_wo_entrp">   -330.53746956 </i>
    <i name="e_0_energy">   -330.54785844 </i>
   </energy>
  </scstep>
  <scstep>
   <time name="diag">    0.20    0.20</time>
   <time name="diis">    0.20    0.21</time>
   <time name="orth">    0.05    0.05</time>
   <time name="total">    0.53    0.53</time>
   <energy>
    <i name="e_fr_energy">   -330.55824892 </i>
    <i name="e_wo_entrp">   -330.53745730 </i>
    <i name="e_0_energy">   -330.54785311 </i>
   </energy>
  </scstep>
  <scstep>
   <time name="diag">    0.20    0.20</time>
   <time name="diis">    0.19    0.19</time>
   <time name="orth">    0.05    0.05</time>
   <time name="total">    0.48    0.48</time>
   <energy>
    <i name="alphaZ">     96.04795369 </i>
    <i name="ewald">  15753.57613262 </i>
    <i name="hartreedc"> -21825.34599205 </i>
    <i name="XCdc">    551.73441591 </i>
    <i name="pawpsdc">  16495.67013660 </i>
    <i name="pawaedc"> -16698.37868157 </i>
    <i name="eentropy">     -0.02078324 </i>
    <i name="bandstr">  -1750.01619154 </i>
    <i name="atom">   7046.17475994 </i>
    <i name="e_fr_energy">   -330.55824965 </i>
    <i name="e_wo_entrp">   -330.53746641 </i>
    <i name="e_0_energy">   -330.54785803 </i>
   </energy>
  </scstep>
  <structure>
   <crystal>
    <varray name="basis" >
     <v>      12.83451327       0.00003899       0.01267326 </v>
     <v>       0.00002248       7.40253196      -0.00184456 </v>
     <v>       0.01490985      -0.00375912      14.89375483 </v>
    </varray>
    <i name="volume">   1415.02280149 </i>
    <varray name="rec_basis" >
     <v>       0.07791499      -0.00000026      -0.00007800 </v>
     <v>      -0.00000044       0.13508892       0.00003410 </v>
     <v>      -0.00006630       0.00001673       0.06714231 </v>
    </varray>
   </crystal>
   <varray name="positions" >
    <v>       0.16670245       0.16690686       0.25000258 </v>
    <v>      -0.00041669       0.00000033       0.24999582 </v>
    <v>       0.05550032       0.16704814       0.24999630 </v>
    <v>       0.22262903       0.00000913       0.24999690 </v>
    <v>       0.49866817       0.16165537       0.24947902 </v>
    <v>       0.33290777      -0.00002143       0.25007945 </v>
    <v>       0.38793999       0.16672334       0.25009550 </v>
    <v>       0.55636649       0.00013456       0.25018825 </v>
    <v>       0.83416450       0.16663434       0.25010906 </v>
    <v>       0.66581592       0.00009487       0.25013297 </v>
    <v>       0.72358113       0.16249821       0.24962762 </v>
    <v>       0.88921193      -0.00000929       0.25004993 </v>
    <v>       0.16644388       0.49999131       0.24998294 </v>
    <v>       0.00002853       0.33280162       0.25003440 </v>
    <v>       0.05582562       0.49999616       0.24999397 </v>
    <v>       0.22221146       0.33283477       0.25005904 </v>
    <v>       0.49910351       0.50003570       0.24327322 </v>
    <v>       0.33271348       0.33154137       0.25012229 </v>
    <v>       0.38487259       0.49993735       0.24919428 </v>
    <v>       0.55473642       0.33163894       0.24442868 </v>
    <v>       0.83615285       0.49994116       0.24953835 </v>
    <v>       0.66722081       0.33171894       0.24534719 </v>
    <v>       0.72334036       0.50003176       0.24523623 </v>
    <v>       0.88938516       0.33207532       0.25009835 </v>
    <v>       0.16670572       0.83310164       0.25000308 </v>
    <v>       0.00001895       0.66719674       0.25002900 </v>
    <v>       0.05549542       0.83297286       0.24999668 </v>
    <v>       0.22221974       0.66717261       0.25005387 </v>
    <v>       0.49849591       0.83868384       0.24937769 </v>
    <v>       0.33273014       0.66847369       0.25012491 </v>
    <v>       0.38787980       0.83335554       0.25010152 </v>
    <v>       0.55476019       0.66830878       0.24394751 </v>
    <v>       0.83423617       0.83343808       0.25010528 </v>
    <v>       0.66718782       0.66832579       0.24497387 </v>
    <v>       0.72373134       0.83778713       0.24955731 </v>
    <v>       0.88936754       0.66797786       0.25010596 </v>
    <v>       0.60673569       0.50179661       0.38592097 </v>
   </varray>
  </structure>
  <varray name="forces" >
   <v>      -0.12959447      -0.30833388       0.00102355 </v>
   <v>       0.68719486       0.00672254       0.00754761 </v>
   <v>       0.09901893      -0.45168147      -0.00083856 </v>
   <v>      -0.76712933      -0.00477183       0.01330942 </v>
   <v>       0.49693116       1.89687516      -0.27399799 </v>
   <v>       0.01768959       0.03862532       0.08151698 </v>
   <v>       0.45555183      -0.87068585      -0.01300279 </v>
   <v>      -1.23826622      -0.03332904       0.01449809 </v>
   <v>      -0.32961751      -0.62610228       0.00312547 </v>
   <v>       1.39458031      -0.02425015       0.00130865 </v>
   <v>      -0.66870587       1.48946568      -0.22199617 </v>
   <v>       0.02781904       0.03203039       0.06787444 </v>
   <v>       0.46715605       0.00492445      -0.00295806 </v>
   <v>       0.24689497       0.27814652       0.03590002 </v>
   <v>      -0.47004207       0.00110126      -0.01012170 </v>
   <v>      -0.34339441       0.11089857       0.04901660 </v>
   <v>      -0.81053829      -0.02406385       0.00887726 </v>
   <v>      -0.38295364       0.78604422      -0.02155628 </v>
   <v>       2.13404767       0.03890504      -0.39706102 </v>
   <v>       0.03655756      -0.21166315      -0.13908467 </v>
   <v>      -1.33859132       0.04440777      -0.25268977 </v>
   <v>       0.10066171      -0.14435754      -0.20630162 </v>
   <v>       0.17679227      -0.00894267      -0.19894308 </v>
   <v>       0.26869369       0.55996925      -0.00267726 </v>
   <v>      -0.13149478       0.31397383       0.00058956 </v>
   <v>       0.24049925      -0.26958435       0.03738749 </v>
   <v>       0.10393517       0.44325188       0.00085783 </v>
   <v>      -0.33569952      -0.11208637       0.04997298 </v>
   <v>       0.62848050      -1.97307225      -0.30517002 </v>
   <v>      -0.39868879      -0.81443639      -0.02571649 </v>
   <v>       0.46211799       0.85268016      -0.01571441 </v>
   <v>      -0.02108120       0.32548983      -0.07970395 </v>
   <v>      -0.35439745       0.60734999       0.00408303 </v>
   <v>       0.16713005       0.20051770      -0.18080311 </v>
   <v>      -0.78040195      -1.54181255      -0.24339748 </v>
   <v>       0.28945694      -0.60480893      -0.00536681 </v>
   <v>      -0.00061275      -0.00739700       2.22021230 </v>
  </varray>
  <varray name="stress" >
   <v>       1.10191881       0.00906062       0.04018941 </v>
   <v>       0.00906062       1.42865318      -0.00552850 </v>
   <v>       0.04018943      -0.00552850       5.19706261 </v>
  </varray>
  <energy>
   <i name="e_fr_energy">   -330.55824965 </i>
   <i name="e_wo_entrp">   -330.54785803 </i>
   <i name="e_0_energy">     -0.02078324 </i>
  </energy>
  <time name="totalsc">   12.72   12.82</time>
 </calculation>
 <calculation>
  <scstep>
   <time name="dav">    0.96    0.96</time>
   <time name="total">    1.03    1.04</time>
   <energy>
    <i name="alphaZ">     96.04795369 </i>
    <i name="ewald">  15726.60676504 </i>
    <i name="hartreedc"> -21799.98897970 </i>
    <i name="XCdc">    551.70970001 </i>
    <i name="pawpsdc">  16495.67475087 </i>
    <i name="pawaedc"> -16698.38349417 </i>
    <i name="eentropy">     -0.01415830 </i>
    <i name="bandstr">  -1748.38811471 </i>
    <i name="atom">   7046.17475994 </i>
    <i name="e_fr_energy">   -330.56081733 </i>
    <i name="e_wo_entrp">   -330.54665902 </i>
    <i name="e_0_energy">   -330.55373817 </i>
   </energy>
  </scstep>
  <scstep>
   <time name="diag">    0.22    0.22</time>
   <time name="diis">    0.38    0.38</time>
   <time name="orth">    0.05    0.05</time>
   <time name="total">    0.72    0.72</time>
   <energy>
    <i name="e_fr_energy">   -330.56590888 </i>
    <i name="e_wo_entrp">   -330.53883760 </i>
    <i name="e_0_energy">   -330.55237324 </i>
   </energy>
  </scstep>
  <scstep>
   <time name="diag">    0.20    0.20</time>
   <time name="diis">    0.38    0.38</time>
   <time name="orth">    0.05    0.05</time>
   <time name="total">    0.71    0.71</time>
   <energy>
    <i name="e_fr_energy">   -330.56002421 </i>
    <i name="e_wo_entrp">   -330.54263902 </i>
    <i name="e_0_energy">   -330.55133162 </i>
   </energy>
  </scstep>
  <scstep>
   <time name="diag">    0.20    0.20</time>
   <time name="diis">    0.37    0.38</time>
   <time name="orth">    0.05    0.05</time>
   <time name="total">    0.70    0.70</time>
   <energy>
    <i name="e_fr_energy">   -330.55995737 </i>
    <i name="e_wo_entrp">   -330.54153759 </i>
    <i name="e_0_energy">   -330.55074748 </i>
   </energy>
  </scstep>
  <scstep>
   <time name="diag">    0.20    0.20</time>
   <time name="diis">    0.38    0.38</time>
   <time name="orth">    0.05    0.05</time>
   <time name="total">    0.70    0.70</time>
   <energy>
    <i name="e_fr_energy">   -330.55994786 </i>
    <i name="e_wo_entrp">   -330.54104264 </i>
    <i name="e_0_energy">   -330.55049525 </i>
   </energy>
  </scstep>
  <scstep>
   <time name="diag">    0.20    0.20</time>
   <time name="diis">    0.37    0.37</time>
   <time name="orth">    0.05    0.05</time>
   <time name="total">    0.70    0.70</time>
   <energy>
    <i name="e_fr_energy">   -330.55994278 </i>
    <i name="e_wo_entrp">   -330.54132046 </i>
    <i name="e_0_energy">   -330.55063162 </i>
   </energy>
  </scstep>
  <scstep>
   <time name="diag">    0.20    0.20</time>
   <time name="diis">    0.26    0.27</time>
   <time name="orth">    0.05    0.05</time>
   <time name="total">    0.55    0.56</time>
   <energy>
    <i name="alphaZ">     96.04795369 </i>
    <i name="ewald">  15726.60676504 </i>
    <i name="hartreedc"> -21798.60121492 </i>
    <i name="XCdc">    551.67091141 </i>
    <i name="pawpsdc">  16487.02269114 </i>
    <i name="pawaedc"> -16689.72579221 </i>
    <i name="eentropy">     -0.01863582 </i>
    <i name="bandstr">  -1749.73738098 </i>
    <i name="atom">   7046.17475994 </i>
    <i name="e_fr_energy">   -330.55994271 </i>
    <i name="e_wo_entrp">   -330.54130689 </i>
    <i name="e_0_energy">   -330.55062480 </i>
   </energy>
  </scstep>
  <structure>
   <crystal>
    <varray name="basis" >
     <v>      12.83599095       0.00004265       0.01289967 </v>
     <v>       0.00002459       7.40332006      -0.00187798 </v>
     <v>       0.01517756      -0.00382758      14.89045553 </v>
    </varray>
    <i name="volume">   1415.02280149 </i>
    <varray name="rec_basis" >
     <v>       0.07790602      -0.00000028      -0.00007941 </v>
     <v>      -0.00000048       0.13507454       0.00003472 </v>
     <v>      -0.00006749       0.00001704       0.06715719 </v>
    </varray>
   </crystal>
   <varray name="positions" >
    <v>       0.16669588       0.16692239       0.25000284 </v>
    <v>      -0.00045139       0.00000031       0.24999583 </v>
    <v>       0.05550696       0.16707985       0.24999621 </v>
    <v>       0.22266530       0.00000957       0.24999698 </v>
    <v>       0.49861333       0.16146230       0.24945899 </v>
    <v>       0.33286310      -0.00002296       0.25008395 </v>
    <v>       0.38789342       0.16672433       0.25009862 </v>
    <v>       0.55641158       0.00014160       0.25019611 </v>
    <v>       0.83420583       0.16662534       0.25011299 </v>
    <v>       0.66577292       0.00009975       0.25013831 </v>
    <v>       0.72363897       0.16233167       0.24961312 </v>
    <v>       0.88924426      -0.00001019       0.25005311 </v>
    <v>       0.16643872       0.49999098       0.24998217 </v>
    <v>       0.00002721       0.33276660       0.25003630 </v>
    <v>       0.05583835       0.49999608       0.24999370 </v>
    <v>       0.22221021       0.33281152       0.25006215 </v>
    <v>       0.49932735       0.50004609       0.24311095 </v>
    <v>       0.33267644       0.33145212       0.25012654 </v>
    <v>       0.38469587       0.49993366       0.24916305 </v>
    <v>       0.55479235       0.33190731       0.24428645 </v>
    <v>       0.83627158       0.49993761       0.24952036 </v>
    <v>       0.66714282       0.33192912       0.24522208 </v>
    <v>       0.72319607       0.50003961       0.24510912 </v>
    <v>       0.88941746       0.33201370       0.25010167 </v>
    <v>       0.16669961       0.83308614       0.25000337 </v>
    <v>       0.00001745       0.66723143       0.25003058 </v>
    <v>       0.05550152       0.83294185       0.24999661 </v>
    <v>       0.22221860       0.66719600       0.25005668 </v>
    <v>       0.49843322       0.83889062       0.24935356 </v>
    <v>       0.33269459       0.66856379       0.25012932 </v>
    <v>       0.38782948       0.83335863       0.25010487 </v>
    <v>       0.55482846       0.66801666       0.24379680 </v>
    <v>       0.83428191       0.83345085       0.25010893 </v>
    <v>       0.66709743       0.66810296       0.24484154 </v>
    <v>       0.72379599       0.83796511       0.24954001 </v>
    <v>       0.88939834       0.66804239       0.25010971 </v>
    <v>       0.60677889       0.50177520       0.38682645 </v>
   </varray>
  </structure>
  <varray name="forces" >
   <v>      -0.13536653      -0.33510038       0.00086389 </v>
   <v>       0.75691119       0.00638429       0.00758386 </v>
   <v>       0.10371999      -0.49024788      -0.00111765 </v>
   <v>      -0.83611895      -0.00548098       0.01559603 </v>
   <v>       0.52497059       2.00586734      -0.28225050 </v>
   <v>       0.04834066       0.04048189       0.08373099 </v>
   <v>       0.50057281      -0.92262263      -0.01518791 </v>
   <v>      -1.32867571      -0.03400261       0.01242892 </v>
   <v>      -0.37182914      -0.65947144       0.00236149 </v>
   <v>       1.49942932      -0.01876681      -0.00117095 </v>
   <v>      -0.71678404       1.57918079      -0.22035819 </v>
   <v>       0.00612458       0.03352823       0.06967453 </v>
   <v>       0.49198886       0.00439762      -0.00323508 </v>
   <v>       0.25597531       0.30705253       0.03637485 </v>
   <v>      -0.50007862       0.00038473      -0.01082560 </v>
   <v>      -0.35509031       0.12617920       0.04984714 </v>
   <v>      -0.99267432      -0.03586846       0.02743893 </v>
   <v>      -0.39500896       0.85194401      -0.02820501 </v>
   <v>       2.26798869       0.04149049      -0.40521511 </v>
   <v>       0.00288863      -0.33398103      -0.12447180 </v>
   <v>      -1.42742958       0.04871692      -0.25896332 </v>
   <v>       0.15664360      -0.23224256      -0.19520880 </v>
   <v>       0.28840007      -0.01382674      -0.17805535 </v>
   <v>       0.27446937       0.60746411      -0.00471915 </v>
   <v>      -0.13792810       0.33984122       0.00036338 </v>
   <v>       0.24880586      -0.29933303       0.03797950 </v>
   <v>       0.10690806       0.48284644      -0.00173236 </v>
   <v>      -0.34644419      -0.12873389       0.05089539 </v>
   <v>       0.66780363      -2.08615461      -0.31265004 </v>
   <v>      -0.41244389      -0.88080847      -0.02938702 </v>
   <v>       0.50938583       0.90159604      -0.01831545 </v>
   <v>      -0.06772214       0.46282736      -0.07414407 </v>
   <v>      -0.39434445       0.64126973       0.00204818 </v>
   <v>       0.23915302       0.30495842      -0.16044433 </v>
   <v>      -0.82778544      -1.63822596      -0.25597485 </v>
   <v>       0.29631519      -0.66168516      -0.01187987 </v>
   <v>      -0.00107088      -0.00985873       2.19632533 </v>
  </varray>
  <varray name="stress" >
   <v>       0.75534835      -0.00601277       0.02931764 </v>
   <v>      -0.00601276       1.13283047      -0.00957635 </v>
   <v>       0.02931762      -0.00957635       5.15137544 </v>
  </varray>
  <energy>
   <i name="e_fr_energy">   -330.55994271 </i>
   <i name="e_wo_entrp">   -330.55062480 </i>
   <i name="e_0_energy">     -0.01863582 </i>
  </energy>
  <time name="totalsc">    5.87    5.91</time>
 </calculation>
 <calculation>
  <scstep>
   <time name="dav">    0.84    0.84</time>
   <time name="total">    0.91    0.92</time>
   <energy>
    <i name="alphaZ">     96.04795369 </i>
    <i name="ewald">  15361.92850283 </i>
    <i name="hartreedc"> -21448.47551165 </i>
    <i name="XCdc">    551.30045874 </i>
    <i name="pawpsdc">  16487.05186109 </i>
    <i name="pawaedc"> -16689.75595256 </i>
    <i name="eentropy">     -0.00003372 </i>
    <i name="bandstr">  -1734.73447293 </i>
    <i name="atom">   7046.17475994 </i>
    <i name="e_fr_energy">   -330.46243457 </i>
    <i name="e_wo_entrp">   -330.46240085 </i>
    <i name="e_0_energy">   -330.46241771 </i>
   </energy>
  </scstep>
  <scstep>
   <time name="diag">    0.20    0.20</time>
   <time name="diis">    0.37    0.37</time>
   <time name="orth">    0.06    0.06</time>
   <time name="total">    0.71    0.71</time>
   <energy>
    <i name="e_fr_energy">   -331.17287359 </i>
    <i name="e_wo_entrp">   -331.17281556 </i>
    <i name="e_0_energy">   -331.17284457 </i>
   </energy>
  </scstep>
  <scstep>
   <time name="diag">    0.20    0.20</time>
   <time name="diis">    0.39    0.39</time>
   <time name="orth">    0.05    0.05</time>
   <time name="total">    0.71    0.71</time>
   <energy>
    <i name="e_fr_energy">   -331.17075603 </i>
    <i name="e_wo_entrp">   -331.17068962 </i>
    <i name="e_0_energy">   -331.17072283 </i>
   </energy>
  </scstep>
  <scstep>
   <time name="diag">    0.20    0.20</time>
   <time name="diis">    0.37    0.38</time>
   <time name="orth">    0.05    0.05</time>
   <time name="total">    0.78    0.78</time>
   <energy>
    <i name="e_fr_energy">   -331.16021842 </i>
    <i name="e_wo_entrp">   -331.16012863 </i>
    <i name="e_0_energy">   -331.16017352 </i>
   </energy>
  </scstep>
  <scstep>
   <time name="diag">    0.20    0.20</time>
   <time name="diis">    0.41    0.41</time>
   <time name="orth">    0.05    0.05</time>
   <time name="total">    0.73    0.74</time>
   <energy>
    <i name="e_fr_energy">   -331.15842225 </i>
    <i name="e_wo_entrp">   -331.15832727 </i>
    <i name="e_0_energy">   -331.15837476 </i>
   </energy>
  </scstep>
  <scstep>
   <time name="diag">    0.20    0.20</time>
   <time name="diis">    0.43    0.43</time>
   <time name="orth">    0.05    0.05</time>
   <time name="total">    0.75    0.75</time>
   <energy>
    <i name="e_fr_energy">   -331.15839034 </i>
    <i name="e_wo_entrp">   -331.15829430 </i>
    <i name="e_0_energy">   -331.15834232 </i>
   </energy>
  </scstep>
  <scstep>
   <time name="diag">    0.20    0.20</time>
   <time name="diis">    0.39    0.39</time>
   <time name="orth">    0.05    0.05</time>
   <time name="total">    0.71    0.71</time>
   <energy>
    <i name="e_fr_energy">   -331.15842042 </i>
    <i name="e_wo_entrp">   -331.15832595 </i>
    <i name="e_0_energy">   -331.15837318 </i>
   </energy>
  </scstep>
  <scstep>
   <time name="diag">    0.20    0.20</time>
   <time name="diis">    0.37    0.37</time>
   <time name="orth">    0.05    0.05</time>
   <time name="total">    0.69    0.70</time>
   <energy>
    <i name="e_fr_energy">   -331.15845769 </i>
    <i name="e_wo_entrp">   -331.15836461 </i>
    <i name="e_0_energy">   -331.15841115 </i>
   </energy>
  </scstep>
  <scstep>
   <time name="diag">    0.20    0.20</time>
   <time name="diis">    0.30    0.30</time>
   <time name="orth">    0.05    0.05</time>
   <time name="total">    0.62    0.62</time>
   <energy>
    <i name="e_fr_energy">   -331.15847725 </i>
    <i name="e_wo_entrp">   -331.15838385 </i>
    <i name="e_0_energy">   -331.15843055 </i>
   </energy>
  </scstep>
  <scstep>
   <time name="diag">    0.20    0.20</time>
   <time name="diis">    0.26    0.26</time>
   <time name="orth">    0.05    0.05</time>
   <time name="total">    0.59    0.59</time>
   <energy>
    <i name="e_fr_energy">   -331.15849520 </i>
    <i name="e_wo_entrp">   -331.15840176 </i>
    <i name="e_0_energy">   -331.15844848 </i>
   </energy>
  </scstep>
  <scstep>
   <time name="diag">    0.20    0.20</time>
   <time name="diis">    0.25    0.25</time>
   <time name="orth">    0.05    0.05</time>
   <time name="total">    0.57    0.57</time>
   <energy>
    <i name="e_fr_energy">   -331.15850365 </i>
    <i name="e_wo_entrp">   -331.15841031 </i>
    <i name="e_0_energy">   -331.15845698 </i>
   </energy>
  </scstep>
  <scstep>
   <time name="diag">    0.20    0.20</time>
   <time name="diis">    0.23    0.23</time>
   <time name="orth">    0.05    0.05</time>
   <time name="total">    0.55    0.56</time>
   <energy>
    <i name="e_fr_energy">   -331.15851068 </i>
    <i name="e_wo_entrp">   -331.15841727 </i>
    <i name="e_0_energy">   -331.15846397 </i>
   </energy>
  </scstep>
  <scstep>
   <time name="diag">    0.20    0.20</time>
   <time name="diis">    0.22    0.22</time>
   <time name="orth">    0.05    0.05</time>
   <time name="total">    0.54    0.54</time>
   <energy>
    <i name="e_fr_energy">   -331.15851213 </i>
    <i name="e_wo_entrp">   -331.15841874 </i>
    <i name="e_0_energy">   -331.15846544 </i>
   </energy>
  </scstep>
  <scstep>
   <time name="diag">    0.20    0.20</time>
   <time name="diis">    0.21    0.21</time>
   <time name="orth">    0.05    0.05</time>
   <time name="total">    0.49    0.50</time>
   <energy>
    <i name="alphaZ">     96.04795369 </i>
    <i name="ewald">  15361.92850283 </i>
    <i name="hartreedc"> -21442.01657853 </i>
    <i name="XCdc">    551.05765974 </i>
    <i name="pawpsdc">  16416.16585473 </i>
    <i name="pawaedc"> -16618.70891413 </i>
    <i name="eentropy">     -0.00009337 </i>
    <i name="bandstr">  -1741.80765764 </i>
    <i name="atom">   7046.17475994 </i>
    <i name="e_fr_energy">   -331.15851273 </i>
    <i name="e_wo_entrp">   -331.15841936 </i>
    <i name="e_0_energy">   -331.15846605 </i>
   </energy>
  </scstep>
  <structure>
   <crystal>
    <varray name="basis" >
     <v>      12.84583492       0.00005230       0.01635068 </v>
     <v>       0.00003017       7.40961175      -0.00239566 </v>
     <v>       0.01921671      -0.00487816      14.86642040 </v>
    </varray>
    <i name="volume">   1415.02280149 </i>
    <varray name="rec_basis" >
     <v>       0.07784637      -0.00000035      -0.00010063 </v>
     <v>      -0.00000061       0.13495985       0.00004429 </v>
     <v>      -0.00008562       0.00002175       0.06726581 </v>
    </varray>
   </crystal>
   <varray name="positions" >
    <v>       0.16635958       0.16610266       0.25000799 </v>
    <v>       0.00041009       0.00001978       0.25000662 </v>
    <v>       0.05578756       0.16600905       0.24999278 </v>
    <v>       0.22168447      -0.00000108       0.25002348 </v>
    <v>       0.49877213       0.16493987       0.24873703 </v>
    <v>       0.33231203       0.00008102       0.25027751 </v>
    <v>       0.38812608       0.16387148       0.25011856 </v>
    <v>       0.55467379       0.00013640       0.25032963 </v>
    <v>       0.83412933       0.16444763       0.25017301 </v>
    <v>       0.66784665       0.00011112       0.25021043 </v>
    <v>       0.72318012       0.16486194       0.24906735 </v>
    <v>       0.88971645       0.00008118       0.25020613 </v>
    <v>       0.16724689       0.49999995       0.24996532 </v>
    <v>       0.00046715       0.33322087       0.25011923 </v>
    <v>       0.05512371       0.49999618       0.24997388 </v>
    <v>       0.22155589       0.33287179       0.25018426 </v>
    <v>       0.50074258       0.50008293       0.24083836 </v>
    <v>       0.33144004       0.33282576       0.25014459 </v>
    <v>       0.38623945       0.50000955       0.24808778 </v>
    <v>       0.55559581       0.33469914       0.24206372 </v>
    <v>       0.83540810       0.50003817       0.24886559 </v>
    <v>       0.66631096       0.33420660       0.24313424 </v>
    <v>       0.72165428       0.50010841       0.24301908 </v>
    <v>       0.89037026       0.33302199       0.25014159 </v>
    <v>       0.16636531       0.83392109       0.25000840 </v>
    <v>       0.00044179       0.66679644       0.25011128 </v>
    <v>       0.05578013       0.83399972       0.24999289 </v>
    <v>       0.22158141       0.66712994       0.25017588 </v>
    <v>       0.49873609       0.83535870       0.24852426 </v>
    <v>       0.33144810       0.66711258       0.25014717 </v>
    <v>       0.38802426       0.83620419       0.25012395 </v>
    <v>       0.55568147       0.66528621       0.24153116 </v>
    <v>       0.83422796       0.83562572       0.25016507 </v>
    <v>       0.66623648       0.66587066       0.24270444 </v>
    <v>       0.72323547       0.83541419       0.24889819 </v>
    <v>       0.89036901       0.66690714       0.25014407 </v>
    <v>       0.60738924       0.50144101       0.40314507 </v>
   </varray>
  </structure>
  <varray name="forces" >
   <v>      -0.16203053      -0.15662837       0.01594503 </v>
   <v>       0.38150572       0.00571825       0.02639685 </v>
   <v>       0.07024425      -0.07092676       0.00785512 </v>
   <v>      -0.39354667       0.01685988       0.03874794 </v>
   <v>       0.37179751       0.61349401      -0.20370085 </v>
   <v>       0.29491905      -0.01685699       0.10379709 </v>
   <v>      -0.04419672       0.99522705      -0.07088551 </v>
   <v>       0.43209870      -0.01890912      -0.14404124 </v>
   <v>      -0.18318564       0.78296111      -0.05665104 </v>
   <v>      -0.66943231      -0.00741099      -0.09506124 </v>
   <v>      -0.15640709       0.71025600      -0.20253313 </v>
   <v>      -0.21183724      -0.02121768       0.08834155 </v>
   <v>      -0.59684436       0.00485321       0.01588165 </v>
   <v>       0.07747730       0.14189161       0.04584416 </v>
   <v>       0.47019730       0.00884025      -0.00211835 </v>
   <v>      -0.02810755       0.24048181       0.06077688 </v>
   <v>      -1.47926861      -0.04978694       0.17724764 </v>
   <v>       0.82575870      -0.03958507      -0.12916807 </v>
   <v>       1.01545501      -0.00383110      -0.28472725 </v>
   <v>      -0.36419332      -0.92651188       0.07329037 </v>
   <v>      -0.82740737      -0.01457708      -0.23924455 </v>
   <v>       0.50149821      -0.65930266      -0.04843752 </v>
   <v>       1.01473635      -0.02673146      -0.01625480 </v>
   <v>      -0.60656165      -0.00301814      -0.05873053 </v>
   <v>      -0.15827066       0.14783318       0.01517012 </v>
   <v>       0.09721999      -0.15127608       0.04795415 </v>
   <v>       0.06512926       0.07856429       0.00713527 </v>
   <v>      -0.05317200      -0.24360007       0.05876268 </v>
   <v>       0.39441152      -0.67968580      -0.21950470 </v>
   <v>       0.80098663       0.07795934      -0.13243890 </v>
   <v>       0.01851319      -0.98418517      -0.08348997 </v>
   <v>      -0.46055217       1.01717611       0.11667687 </v>
   <v>      -0.23210001      -0.77857137      -0.05937238 </v>
   <v>       0.58560084       0.70976475      -0.00884526 </v>
   <v>      -0.18460860      -0.75187554      -0.21712778 </v>
   <v>      -0.59249770       0.05525430      -0.06123328 </v>
   <v>      -0.01332934      -0.00264689       1.43374297 </v>
  </varray>
  <varray name="stress" >
   <v>      -2.95493625       0.02066195       0.07439323 </v>
   <v>       0.02066196      -2.17235187      -0.02203547 </v>
   <v>       0.07439323      -0.02203544       3.63262034 </v>
  </varray>
  <energy>
   <i name="e_fr_energy">   -331.15851273 </i>
   <i name="e_wo_entrp">   -331.15846605 </i>
   <i name="e_0_energy">     -0.00009337 </i>
  </energy>
  <time name="totalsc">   10.12   10.19</time>
 </calculation>
 <calculation>
  <scstep>
   <time name="dav">    0.88    0.88</time>
   <time name="total">    0.96    0.96</time>
   <energy>
    <i name="alphaZ">     96.04795369 </i>
    <i name="ewald">  15293.62722475 </i>
    <i name="hartreedc"> -21376.11408601 </i>
    <i name="XCdc">    551.00022164 </i>
    <i name="pawpsdc">  16416.16190299 </i>
    <i name="pawaedc"> -16618.70462679 </i>
    <i name="eentropy">     -0.00001750 </i>
    <i name="bandstr">  -1739.36671913 </i>
    <i name="atom">   7046.17475994 </i>
    <i name="e_fr_energy">   -331.17338643 </i>
    <i name="e_wo_entrp">   -331.17336893 </i>
    <i name="e_0_energy">   -331.17337768 </i>
   </energy>
  </scstep>
  <scstep>
   <time name="diag">    0.20    0.20</time>
   <time name="diis">    0.37    0.37</time>
   <time name="orth">    0.05    0.05</time>
   <time name="total">    0.69    0.70</time>
   <energy>
    <i name="e_fr_energy">   -331.17813708 </i>
    <i name="e_wo_entrp">   -331.17811769 </i>
    <i name="e_0_energy">   -331.17812738 </i>
   </energy>
  </scstep>
  <scstep>
   <time name="diag">    0.20    0.20</time>
   <time name="diis">    0.39    0.39</time>
   <time name="orth">    0.05    0.05</time>
   <time name="total">    0.71    0.72</time>
   <energy>
    <i name="e_fr_energy">   -331.17766641 </i>
    <i name="e_wo_entrp">   -331.17764621 </i>
    <i name="e_0_energy">   -331.17765631 </i>
   </energy>
  </scstep>
  <scstep>
   <time name="diag">    0.20    0.20</time>
   <time name="diis">    0.36    0.36</time>
   <time name="orth">    0.05    0.05</time>
   <time name="total">    0.69    0.69</time>
   <energy>
    <i name="e_fr_energy">   -331.17746466 </i>
    <i name="e_wo_entrp">   -331.17744319 </i>
    <i name="e_0_energy">   -331.17745393 </i>
   </energy>
  </scstep>
  <scstep>
   <time name="diag">    0.23    0.23</time>
   <time name="diis">    0.37    0.37</time>
   <time name="orth">    0.05    0.05</time>
   <time name="total">    0.73    0.73</time>
   <energy>
    <i name="e_fr_energy">   -331.17742081 </i>
    <i name="e_wo_entrp">   -331.17739944 </i>
    <i name="e_0_energy">   -331.17741012 </i>
   </energy>
  </scstep>
  <scstep>
   <time name="diag">    0.29    0.29</time>
   <time name="diis">    0.37    0.37</time>
   <time name="orth">    0.05    0.05</time>
   <time name="total">    0.78    0.78</time>
   <energy>
    <i name="e_fr_energy">   -331.17741467 </i>
    <i name="e_wo_entrp">   -331.17739333 </i>
    <i name="e_0_energy">   -331.17740400 </i>
   </energy>
  </scstep>
  <scstep>
   <time name="diag">    0.20    0.20</time>
   <time name="diis">    0.33    0.33</time>
   <time name="orth">    0.05    0.05</time>
   <time name="total">    0.65    0.65</time>
   <energy>
    <i name="e_fr_energy">   -331.17741799 </i>
    <i name="e_wo_entrp">   -331.17739670 </i>
    <i name="e_0_energy">   -331.17740735 </i>
   </energy>
  </scstep>
  <scstep>
   <time name="diag">    0.20    0.20</time>
   <time name="diis">    0.26    0.26</time>
   <time name="orth">    0.05    0.05</time>
   <time name="total">    0.58    0.58</time>
   <energy>
    <i name="e_fr_energy">   -331.17742332 </i>
    <i name="e_wo_entrp">   -331.17740209 </i>
    <i name="e_0_energy">   -331.17741270 </i>
   </energy>
  </scstep>
  <scstep>
   <time name="diag">    0.20    0.20</time>
   <time name="diis">    0.24    0.24</time>
   <time name="orth">    0.07    0.07</time>
   <time name="total">    0.59    0.59</time>
   <energy>
    <i name="e_fr_energy">   -331.17743272 </i>
    <i name="e_wo_entrp">   -331.17741145 </i>
    <i name="e_0_energy">   -331.17742208 </i>
   </energy>
  </scstep>
  <scstep>
   <time name="diag">    0.20    0.20</time>
   <time name="diis">    0.24    0.24</time>
   <time name="orth">    0.05    0.05</time>
   <time name="total">    0.57    0.57</time>
   <energy>
    <i name="e_fr_energy">   -331.17743954 </i>
    <i name="e_wo_entrp">   -331.17741828 </i>
    <i name="e_0_energy">   -331.17742891 </i>
   </energy>
  </scstep>
  <scstep>
   <time name="diag">    0.27    0.27</time>
   <time name="diis">    0.23    0.23</time>
   <time name="orth">    0.05    0.05</time>
   <time name="total">    0.63    0.63</time>
   <energy>
    <i name="e_fr_energy">   -331.17744562 </i>
    <i name="e_wo_entrp">   -331.17742436 </i>
    <i name="e_0_energy">   -331.17743499 </i>
   </energy>
  </scstep>
  <scstep>
   <time name="diag">    0.20    0.20</time>
   <time name="diis">    0.21    0.21</time>
   <time name="orth">    0.05    0.05</time>
   <time name="total">    0.53    0.54</time>
   <energy>
    <i name="e_fr_energy">   -331.17744791 </i>
    <i name="e_wo_entrp">   -331.17742665 </i>
    <i name="e_0_energy">   -331.17743728 </i>
   </energy>
  </scstep>
  <scstep>
   <time name="diag">    0.23    0.23</time>
   <time name="diis">    0.21    0.21</time>
   <time name="orth">    0.05    0.05</time>
   <time name="total">    0.57    0.58</time>
   <energy>
    <i name="e_fr_energy">   -331.17744920 </i>
    <i name="e_wo_entrp">   -331.17742794 </i>
    <i name="e_0_energy">   -331.17743857 </i>
   </energy>
  </scstep>
  <scstep>
   <time name="diag">    0.21    0.21</time>
   <time name="diis">    0.21    0.21</time>
   <time name="orth">    0.11    0.11</time>
   <time name="total">    0.57    0.57</time>
   <energy>
    <i name="alphaZ">     96.04795369 </i>
    <i name="ewald">  15293.62722475 </i>
    <i name="hartreedc"> -21376.13653926 </i>
    <i name="XCdc">    550.97367909 </i>
    <i name="pawpsdc">  16406.34363369 </i>
    <i name="pawaedc"> -16608.84556310 </i>
    <i name="eentropy">     -0.00002126 </i>
    <i name="bandstr">  -1739.36257745 </i>
    <i name="atom">   7046.17475994 </i>
    <i name="e_fr_energy">   -331.17744991 </i>
    <i name="e_wo_entrp">   -331.17742865 </i>
    <i name="e_0_energy">   -331.17743928 </i>
   </energy>
  </scstep>
  <structure>
   <crystal>
    <varray name="basis" >
     <v>      12.84772457       0.00005415       0.01701244 </v>
     <v>       0.00003124       7.41081938      -0.00249493 </v>
     <v>       0.01999125      -0.00507962      14.86181377 </v>
    </varray>
    <i name="volume">   1415.02280149 </i>
    <varray name="rec_basis" >
     <v>       0.07783493      -0.00000036      -0.00010470 </v>
     <v>      -0.00000063       0.13493786       0.00004612 </v>
     <v>      -0.00008910       0.00002265       0.06728667 </v>
    </varray>
   </crystal>
   <varray name="positions" >
    <v>       0.16629514       0.16594560       0.25000899 </v>
    <v>       0.00057516       0.00002351       0.25000866 </v>
    <v>       0.05584133       0.16580389       0.24999210 </v>
    <v>       0.22149653      -0.00000312       0.25002861 </v>
    <v>       0.49880260       0.16560614       0.24859838 </v>
    <v>       0.33220643       0.00010095       0.25031471 </v>
    <v>       0.38817065       0.16332489       0.25012236 </v>
    <v>       0.55434080       0.00013541       0.25035535 </v>
    <v>       0.83411467       0.16403039       0.25018453 </v>
    <v>       0.66824400       0.00011330       0.25022418 </v>
    <v>       0.72309224       0.16534671       0.24896257 </v>
    <v>       0.88980692       0.00009869       0.25023550 </v>
    <v>       0.16740175       0.50000167       0.24996205 </v>
    <v>       0.00055144       0.33330791       0.25013515 </v>
    <v>       0.05498678       0.49999620       0.24997011 </v>
    <v>       0.22143051       0.33288334       0.25020774 </v>
    <v>       0.50101389       0.50008993       0.24040180 </v>
    <v>       0.33120313       0.33308895       0.25014812 </v>
    <v>       0.38653528       0.50002406       0.24788119 </v>
    <v>       0.55574989       0.33523398       0.24163679 </v>
    <v>       0.83524269       0.50005742       0.24873987 </v>
    <v>       0.66615170       0.33464290       0.24273329 </v>
    <v>       0.72135899       0.50012154       0.24261771 </v>
    <v>       0.89055282       0.33321517       0.25014922 </v>
    <v>       0.16630125       0.83408107       0.25000939 </v>
    <v>       0.00052309       0.66671309       0.25012676 </v>
    <v>       0.05583351       0.83420240       0.24999217 </v>
    <v>       0.22145932       0.66711728       0.25019881 </v>
    <v>       0.49879417       0.83468198       0.24836494 </v>
    <v>       0.33120925       0.66683453       0.25015064 </v>
    <v>       0.38806158       0.83674938       0.25012763 </v>
    <v>       0.55584505       0.66476301       0.24109594 </v>
    <v>       0.83421761       0.83604241       0.25017586 </v>
    <v>       0.66607164       0.66544291       0.24229399 </v>
    <v>       0.72312811       0.83492543       0.24877492 </v>
    <v>       0.89055500       0.66668963       0.25015062 </v>
    <v>       0.60750520       0.50137742       0.40627933 </v>
   </varray>
  </structure>
  <varray name="forces" >
   <v>      -0.15790243      -0.11367872       0.01809788 </v>
   <v>       0.28458360       0.00398085       0.03231085 </v>
   <v>       0.05514643       0.02288934       0.00896576 </v>
   <v>      -0.29625631       0.01882873       0.04288756 </v>
   <v>       0.34456766       0.35505420      -0.19649324 </v>
   <v>       0.32386099      -0.02388383       0.10009898 </v>
   <v>      -0.13038682       1.35902038      -0.08794092 </v>
   <v>       0.72526189      -0.02072475      -0.17368308 </v>
   <v>      -0.14516135       1.05950729      -0.06257859 </v>
   <v>      -1.05807966      -0.00697406      -0.11877506 </v>
   <v>      -0.05479955       0.55660974      -0.19983171 </v>
   <v>      -0.23421909      -0.03158782       0.09270382 </v>
   <v>      -0.81421063       0.00087982       0.01391843 </v>
   <v>       0.05514507       0.09262206       0.04358603 </v>
   <v>       0.66195861       0.00608314       0.00096310 </v>
   <v>       0.02212888       0.24643769       0.05951050 </v>
   <v>      -1.60551049      -0.03949449       0.21814228 </v>
   <v>       1.04304463      -0.19575270      -0.14533780 </v>
   <v>       0.78462253      -0.01120721      -0.26170343 </v>
   <v>      -0.44837040      -1.05209142       0.10090151 </v>
   <v>      -0.73481130      -0.02652820      -0.23851739 </v>
   <v>       0.59888491      -0.76274812      -0.00749287 </v>
   <v>       1.17074436      -0.02766801       0.03601840 </v>
   <v>      -0.77260080      -0.12951972      -0.06902693 </v>
   <v>      -0.15305275       0.09919243       0.01727310 </v>
   <v>       0.08038221      -0.10829208       0.04576559 </v>
   <v>       0.04832050      -0.01539268       0.00825327 </v>
   <v>      -0.00412452      -0.24689161       0.06382510 </v>
   <v>       0.33667948      -0.41268239      -0.20866524 </v>
   <v>       1.02312117       0.24697290      -0.14611298 </v>
   <v>      -0.05174103      -1.35548879      -0.10003266 </v>
   <v>      -0.55160203       1.14247778       0.14400279 </v>
   <v>      -0.19936604      -1.04888065      -0.06845965 </v>
   <v>       0.69076207       0.81637913       0.02065542 </v>
   <v>      -0.06430866      -0.59300560      -0.20176156 </v>
   <v>      -0.75849834       0.19902435      -0.07959891 </v>
   <v>      -0.01421279      -0.00346697       1.29813168 </v>
  </varray>
  <varray name="stress" >
   <v>      -3.30559849       0.03384065       0.03025573 </v>
   <v>       0.03384068      -2.52793426      -0.01607923 </v>
   <v>       0.03025575      -0.01607922       3.28392525 </v>
  </varray>
  <energy>
   <i name="e_fr_energy">   -331.17744991 </i>
   <i name="e_wo_entrp">   -331.17743928 </i>
   <i name="e_0_energy">     -0.00002126 </i>
  </energy>
  <time name="totalsc">   10.03   10.08</time>
 </calculation>
 <calculation>
  <scstep>
   <time name="dav">    0.84    0.84</time>
   <time name="total">    0.91    0.92</time>
   <energy>
    <i name="alphaZ">     96.04795369 </i>
    <i name="ewald">  15186.54392376 </i>
    <i name="hartreedc"> -21262.31202448 </i>
    <i name="XCdc">    550.77136822 </i>
    <i name="pawpsdc">  16406.34417122 </i>
    <i name="pawaedc"> -16608.84597275 </i>
    <i name="eentropy">     -0.01832175 </i>
    <i name="bandstr">  -1746.02884188 </i>
    <i name="atom">   7046.17475994 </i>
    <i name="e_fr_energy">   -331.32298402 </i>
    <i name="e_wo_entrp">   -331.30466227 </i>
    <i name="e_0_energy">   -331.31382314 </i>
   </energy>
  </scstep>
  <scstep>
   <time name="diag">    0.20    0.20</time>
   <time name="diis">    0.40    0.40</time>
   <time name="orth">    0.05    0.05</time>
   <time name="total">    0.72    0.72</time>
   <energy>
    <i name="e_fr_energy">   -331.48388655 </i>
    <i name="e_wo_entrp">   -331.46538747 </i>
    <i name="e_0_energy">   -331.47463701 </i>
   </energy>
  </scstep>
  <scstep>
   <time name="diag">    0.20    0.20</time>
   <time name="diis">    0.40    0.40</time>
   <time name="orth">    0.05    0.05</time>
   <time name="total">    0.72    0.72</time>
   <energy>
    <i name="e_fr_energy">   -331.46634755 </i>
    <i name="e_wo_entrp">   -331.44860006 </i>
    <i name="e_0_energy">   -331.45747381 </i>
   </energy>
  </scstep>
  <scstep>
   <time name="diag">    0.20    0.20</time>
   <time name="diis">    0.37    0.37</time>
   <time name="orth">    0.05    0.05</time>
   <time name="total">    0.69    0.69</time>
   <energy>
    <i name="e_fr_energy">   -331.46264425 </i>
    <i name="e_wo_entrp">   -331.44541406 </i>
    <i name="e_0_energy">   -331.45402915 </i>
   </energy>
  </scstep>
  <scstep>
   <time name="diag">    0.20    0.20</time>
   <time name="diis">    0.39    0.39</time>
   <time name="orth">    0.05    0.05</time>
   <time name="total">    0.71    0.71</time>
   <energy>
    <i name="e_fr_energy">   -331.46212026 </i>
    <i name="e_wo_entrp">   -331.44480964 </i>
    <i name="e_0_energy">   -331.45346495 </i>
   </energy>
  </scstep>
  <scstep>
   <time name="diag">    0.22    0.22</time>
   <time name="diis">    0.40    0.40</time>
   <time name="orth">    0.05    0.05</time>
   <time name="total">    0.74    0.74</time>
   <energy>
    <i name="e_fr_energy">   -331.46201696 </i>
    <i name="e_wo_entrp">   -331.44467078 </i>
    <i name="e_0_energy">   -331.45334387 </i>
   </energy>
  </scstep>
  <scstep>
   <time name="diag">    0.22    0.22</time>
   <time name="diis">    0.39    0.39</time>
   <time name="orth">    0.05    0.05</time>
   <time name="total">    0.74    0.74</time>
   <energy>
    <i name="e_fr_energy">   -331.46199531 </i>
    <i name="e_wo_entrp">   -331.44463963 </i>
    <i name="e_0_energy">   -331.45331747 </i>
   </energy>
  </scstep>
  <scstep>
   <time name="diag">    0.20    0.20</time>
   <time name="diis">    0.37    0.37</time>
   <time name="orth">    0.05    0.05</time>
   <time name="total">    0.69    0.69</time>
   <energy>
    <i name="e_fr_energy">   -331.46201607 </i>
    <i name="e_wo_entrp">   -331.44465059 </i>
    <i name="e_0_energy">   -331.45333333 </i>
   </energy>
  </scstep>
  <scstep>
   <time name="diag">    0.20    0.20</time>
   <time name="diis">    0.36    0.36</time>
   <time name="orth">    0.05    0.05</time>
   <time name="total">    0.69    0.69</time>
   <energy>
    <i name="e_fr_energy">   -331.46208410 </i>
    <i name="e_wo_entrp">   -331.44473339 </i>
    <i name="e_0_energy">   -331.45340875 </i>
   </energy>
  </scstep>
  <scstep>
   <time name="diag">    0.20    0.20</time>
   <time name="diis">    0.26    0.26</time>
   <time name="orth">    0.05    0.05</time>
   <time name="total">    0.59    0.59</time>
   <energy>
    <i name="e_fr_energy">   -331.46212027 </i>
    <i name="e_wo_entrp">   -331.44476699 </i>
    <i name="e_0_energy">   -331.45344363 </i>
   </energy>
  </scstep>
  <scstep>
   <time name="diag">    0.20    0.20</time>
   <time name="diis">    0.31    0.31</time>
   <time name="orth">    0.05    0.05</time>
   <time name="total">    0.63    0.64</time>
   <energy>
    <i name="e_fr_energy">   -331.46217674 </i>
    <i name="e_wo_entrp">   -331.44481982 </i>
    <i name="e_0_energy">   -331.45349828 </i>
   </energy>
  </scstep>
  <scstep>
   <time name="diag">    0.20    0.20</time>
   <time name="diis">    0.24    0.24</time>
   <time name="orth">    0.05    0.05</time>
   <time name="total">    0.57    0.57</time>
   <energy>
    <i name="e_fr_energy">   -331.46220435 </i>
    <i name="e_wo_entrp">   -331.44485058 </i>
    <i name="e_0_energy">   -331.45352746 </i>
   </energy>
  </scstep>
  <scstep>
   <time name="diag">    0.20    0.20</time>
   <time name="diis">    0.24    0.25</time>
   <time name="orth">    0.05    0.05</time>
   <time name="total">    0.57    0.58</time>
   <energy>
    <i name="e_fr_energy">   -331.46223690 </i>
    <i name="e_wo_entrp">   -331.44488313 </i>
    <i name="e_0_energy">   -331.45356002 </i>
   </energy>
  </scstep>
  <scstep>
   <time name="diag">    0.20    0.20</time>
   <time name="diis">    0.23    0.23</time>
   <time name="orth">    0.05    0.05</time>
   <time name="total">    0.55    0.55</time>
   <energy>
    <i name="e_fr_energy">   -331.46224694 </i>
    <i name="e_wo_entrp">   -331.44489282 </i>
    <i name="e_0_energy">   -331.45356988 </i>
   </energy>
  </scstep>
  <scstep>
   <time name="diag">    0.20    0.20</time>
   <time name="diis">    0.21    0.21</time>
   <time name="orth">    0.05    0.05</time>
   <time name="total">    0.53    0.53</time>
   <energy>
    <i name="e_fr_energy">   -331.46225271 </i>
    <i name="e_wo_entrp">   -331.44489807 </i>
    <i name="e_0_energy">   -331.45357539 </i>
   </energy>
  </scstep>
  <scstep>
   <time name="diag">    0.20    0.20</time>
   <time name="diis">    0.19    0.20</time>
   <time name="orth">    0.05    0.05</time>
   <time name="total">    0.52    0.52</time>
   <energy>
    <i name="e_fr_energy">   -331.46225466 </i>
    <i name="e_wo_entrp">   -331.44490025 </i>
    <i name="e_0_energy">   -331.45357745 </i>
   </energy>
  </scstep>
  <scstep>
   <time name="diag">    0.20    0.20</time>
   <time name="diis">    0.18    0.18</time>
   <time name="orth">    0.05    0.05</time>
   <time name="total">    0.48    0.48</time>
   <energy>
    <i name="alphaZ">     96.04795369 </i>
    <i name="ewald">  15186.54392376 </i>
    <i name="hartreedc"> -21276.30930395 </i>
    <i name="XCdc">    551.05062129 </i>
    <i name="pawpsdc">  16432.57469387 </i>
    <i name="pawaedc"> -16634.97306072 </i>
    <i name="eentropy">     -0.01735442 </i>
    <i name="bandstr">  -1732.55448864 </i>
    <i name="atom">   7046.17475994 </i>
    <i name="e_fr_energy">   -331.46225517 </i>
    <i name="e_wo_entrp">   -331.44490075 </i>
    <i name="e_0_energy">   -331.45357796 </i>
   </energy>
  </scstep>
  <structure>
   <crystal>
    <varray name="basis" >
     <v>      12.83473835       0.00030660       0.01902324 </v>
     <v>       0.00017690       7.40692608      -0.00283116 </v>
     <v>       0.02226670      -0.00574314      14.88467770 </v>
    </varray>
    <i name="volume">   1415.02280149 </i>
    <varray name="rec_basis" >
     <v>       0.07791372      -0.00000191      -0.00011656 </v>
     <v>      -0.00000330       0.13500879       0.00005210 </v>
     <v>      -0.00009958       0.00002568       0.06718334 </v>
    </varray>
   </crystal>
   <varray name="positions" >
    <v>       0.16583105       0.16516375       0.25004101 </v>
    <v>       0.00154084       0.00004625       0.25006535 </v>
    <v>       0.05608607       0.16533497       0.25000460 </v>
    <v>       0.22044845       0.00005222       0.25011179 </v>
    <v>       0.49952435       0.16851280       0.24791509 </v>
    <v>       0.33252895       0.00007679       0.25057336 </v>
    <v>       0.38804637       0.16625935       0.24999208 </v>
    <v>       0.55480880       0.00006579       0.25014276 </v>
    <v>       0.83380614       0.16634166       0.25011530 </v>
    <v>       0.66732818       0.00009647       0.25007189 </v>
    <v>       0.72275837       0.16842293       0.24836450 </v>
    <v>       0.88961053       0.00004330       0.25046270 </v>
    <v>       0.16629755       0.50000908       0.24997747 </v>
    <v>       0.00087683       0.33383675       0.25024724 </v>
    <v>       0.05585528       0.50001585       0.24996028 </v>
    <v>       0.22113982       0.33370829       0.25036564 </v>
    <v>       0.49874610       0.49998137       0.23960042 </v>
    <v>       0.33251605       0.33315401       0.24992158 </v>
    <v>       0.38877733       0.50002600       0.24691210 </v>
    <v>       0.55532371       0.33325774       0.24066945 </v>
    <v>       0.83343955       0.50002257       0.24802535 </v>
    <v>       0.66684394       0.33333846       0.24165844 </v>
    <v>       0.72275449       0.50006707       0.24161092 </v>
    <v>       0.88959949       0.33330866       0.25006003 </v>
    <v>       0.16584719       0.83482398       0.25004015 </v>
    <v>       0.00088750       0.66614363       0.25024105 </v>
    <v>       0.05606455       0.83468894       0.25000342 </v>
    <v>       0.22112849       0.66628809       0.25036195 </v>
    <v>       0.49957434       0.83156144       0.24760696 </v>
    <v>       0.33248002       0.66689490       0.24992297 </v>
    <v>       0.38806437       0.83382241       0.24997596 </v>
    <v>       0.55525192       0.66706159       0.24017735 </v>
    <v>       0.83381977       0.83376383       0.25009428 </v>
    <v>       0.66691989       0.66694274       0.24123992 </v>
    <v>       0.72272507       0.83172089       0.24812423 </v>
    <v>       0.88963698       0.66675569       0.25004172 </v>
    <v>       0.60778177       0.50119971       0.41666071 </v>
   </varray>
  </structure>
  <varray name="forces" >
   <v>       0.39910275       0.72735868       0.03754149 </v>
   <v>      -0.97179263      -0.01587745       0.04005790 </v>
   <v>      -0.37656720       0.62564924       0.02498645 </v>
   <v>       0.96898066      -0.02391000       0.04703030 </v>
   <v>      -0.03418691      -0.87520807      -0.10663991 </v>
   <v>      -0.03659695      -0.02295478       0.05280102 </v>
   <v>       0.07693304       0.25536209      -0.08644880 </v>
   <v>       0.40693652       0.00747248      -0.23286067 </v>
   <v>       0.16643402       0.22648360      -0.06318528 </v>
   <v>      -0.40173816      -0.01488059      -0.17105522 </v>
   <v>      -0.16673009      -0.81023735      -0.09796286 </v>
   <v>      -0.08428327       0.00417737       0.05816460 </v>
   <v>       0.16454146      -0.01656761       0.03309565 </v>
   <v>      -0.32101308      -0.32398696       0.01818826 </v>
   <v>      -0.19031567      -0.00947841       0.01957792 </v>
   <v>       0.37401735      -0.36872126       0.01077430 </v>
   <v>       0.80105682       0.05149822       0.14364035 </v>
   <v>       0.00429941       0.14572586      -0.13957884 </v>
   <v>      -0.73182767      -0.00166634      -0.11337183 </v>
   <v>      -0.07623560       0.24920775       0.12452420 </v>
   <v>       0.45224036       0.00719045      -0.12581371 </v>
   <v>      -0.00011382       0.16622682       0.03294297 </v>
   <v>      -0.25282871       0.01775019       0.03796432 </v>
   <v>      -0.08213950       0.09704691      -0.08986996 </v>
   <v>       0.38527067      -0.70447963       0.03784702 </v>
   <v>      -0.32386123       0.34408777       0.01806729 </v>
   <v>      -0.35472695      -0.60625934       0.02524905 </v>
   <v>       0.37681398       0.38846097       0.01253017 </v>
   <v>      -0.08435575       0.92361388      -0.09766394 </v>
   <v>       0.03447926      -0.13768144      -0.14525611 </v>
   <v>       0.05568191      -0.23943905      -0.10267978 </v>
   <v>      -0.01501467      -0.35372193       0.15932743 </v>
   <v>       0.16341856      -0.23716867      -0.07513371 </v>
   <v>      -0.08755548      -0.23069152       0.05925871 </v>
   <v>      -0.11569580       0.84897510      -0.08399978 </v>
   <v>      -0.11076584      -0.09149442      -0.09328340 </v>
   <v>      -0.01186180      -0.00186257       0.83123443 </v>
  </varray>
  <varray name="stress" >
   <v>      -1.11379772      -0.00388532      -0.05940167 </v>
   <v>      -0.00388530      -2.10728430       0.02175558 </v>
   <v>      -0.05940167       0.02175561       2.32939383 </v>
  </varray>
  <energy>
   <i name="e_fr_energy">   -331.46225517 </i>
   <i name="e_wo_entrp">   -331.45357796 </i>
   <i name="e_0_energy">     -0.01735442 </i>
  </energy>
  <time name="totalsc">   11.83   11.90</time>
 </calculation>
 <calculation>
  <scstep>
   <time name="dav">    0.98    0.99</time>
   <time name="total">    1.06    1.06</time>
   <energy>
    <i name="alphaZ">     96.04795369 </i>
    <i name="ewald">  15195.03633164 </i>
    <i name="hartreedc"> -21285.47548480 </i>
    <i name="XCdc">    551.06236600 </i>
    <i name="pawpsdc">  16432.58468624 </i>
    <i name="pawaedc"> -16634.98315253 </i>
    <i name="eentropy">     -0.01448660 </i>
    <i name="bandstr">  -1731.89769578 </i>
    <i name="atom">   7046.17475994 </i>
    <i name="e_fr_energy">   -331.46472221 </i>
    <i name="e_wo_entrp">   -331.45023561 </i>
    <i name="e_0_energy">   -331.45747891 </i>
   </energy>
  </scstep>
  <scstep>
   <time name="diag">    0.20    0.20</time>
   <time name="diis">    0.38    0.38</time>
   <time name="orth">    0.05    0.05</time>
   <time name="total">    0.70    0.71</time>
   <energy>
    <i name="e_fr_energy">   -331.46480423 </i>
    <i name="e_wo_entrp">   -331.44998057 </i>
    <i name="e_0_energy">   -331.45739240 </i>
   </energy>
  </scstep>
  <scstep>
   <time name="diag">    0.20    0.20</time>
   <time name="diis">    0.40    0.40</time>
   <time name="orth">    0.05    0.05</time>
   <time name="total">    0.72    0.72</time>
   <energy>
    <i name="e_fr_energy">   -331.46462301 </i>
    <i name="e_wo_entrp">   -331.44952246 </i>
    <i name="e_0_energy">   -331.45707273 </i>
   </energy>
  </scstep>
  <scstep>
   <time name="diag">    0.20    0.20</time>
   <time name="diis">    0.38    0.38</time>
   <time name="orth">    0.05    0.05</time>
   <time name="total">    0.70    0.71</time>
   <energy>
    <i name="e_fr_energy">   -331.46461310 </i>
    <i name="e_wo_entrp">   -331.44952074 </i>
    <i name="e_0_energy">   -331.45706692 </i>
   </energy>
  </scstep>
  <scstep>
   <time name="diag">    0.20    0.20</time>
   <time name="diis">    0.37    0.37</time>
   <time name="orth">    0.05    0.05</time>
   <time name="total">    0.69    0.69</time>
   <energy>
    <i name="e_fr_energy">   -331.46460852 </i>
    <i name="e_wo_entrp">   -331.44953265 </i>
    <i name="e_0_energy">   -331.45707059 </i>
   </energy>
  </scstep>
  <scstep>
   <time name="diag">    0.20    0.20</time>
   <time name="diis">    0.26    0.26</time>
   <time name="orth">    0.05    0.05</time>
   <time name="total">    0.55    0.56</time>
   <energy>
    <i name="alphaZ">     96.04795369 </i>
    <i name="ewald">  15195.03633164 </i>
    <i name="hartreedc"> -21284.53468507 </i>
    <i name="XCdc">    551.03900315 </i>
    <i name="pawpsdc">  16428.02415500 </i>
    <i name="pawaedc"> -16630.42924421 </i>
    <i name="eentropy">     -0.01507973 </i>
    <i name="bandstr">  -1732.80780209 </i>
    <i name="atom">   7046.17475994 </i>
    <i name="e_fr_energy">   -331.46460769 </i>
    <i name="e_wo_entrp">   -331.44952796 </i>
    <i name="e_0_energy">   -331.45706783 </i>
   </energy>
  </scstep>
  <structure>
   <crystal>
    <varray name="basis" >
     <v>      12.83581544       0.00028565       0.01885637 </v>
     <v>       0.00016481       7.40724883      -0.00280326 </v>
     <v>       0.02207787      -0.00568808      14.88277958 </v>
    </varray>
    <i name="volume">   1415.02280149 </i>
    <varray name="rec_basis" >
     <v>       0.07790718      -0.00000178      -0.00011557 </v>
     <v>      -0.00000308       0.13500291       0.00005160 </v>
     <v>      -0.00009871       0.00002543       0.06719191 </v>
    </varray>
   </crystal>
   <varray name="positions" >
    <v>       0.16586960       0.16522867       0.25003835 </v>
    <v>       0.00146062       0.00004436       0.25006067 </v>
    <v>       0.05606574       0.16537391       0.25000357 </v>
    <v>       0.22053551       0.00004763       0.25010488 </v>
    <v>       0.49946439       0.16827146       0.24797171 </v>
    <v>       0.33250216       0.00007880       0.25055193 </v>
    <v>       0.38805669       0.16601570       0.25000286 </v>
    <v>       0.55476992       0.00007157       0.25016038 </v>
    <v>       0.83383177       0.16614975       0.25012103 </v>
    <v>       0.66740426       0.00009787       0.25008450 </v>
    <v>       0.72278610       0.16816751       0.24841405 </v>
    <v>       0.88962685       0.00004790       0.25044388 </v>
    <v>       0.16638928       0.50000846       0.24997618 </v>
    <v>       0.00084980       0.33379284       0.25023795 </v>
    <v>       0.05578314       0.50001422       0.24996110 </v>
    <v>       0.22116397       0.33363980       0.25035255 </v>
    <v>       0.49893448       0.49999038       0.23966680 </v>
    <v>       0.33240698       0.33314861       0.24994036 </v>
    <v>       0.38859107       0.50002585       0.24699242 </v>
    <v>       0.55535910       0.33342183       0.24074960 </v>
    <v>       0.83358933       0.50002547       0.24808453 </v>
    <v>       0.66678642       0.33344678       0.24174751 </v>
    <v>       0.72263854       0.50007161       0.24169436 </v>
    <v>       0.88967869       0.33330090       0.25006741 </v>
    <v>       0.16588491       0.83476230       0.25003760 </v>
    <v>       0.00085723       0.66619092       0.25023158 </v>
    <v>       0.05604536       0.83464855       0.25000249 </v>
    <v>       0.22115598       0.66635694       0.25034843 </v>
    <v>       0.49950951       0.83182055       0.24766978 </v>
    <v>       0.33237445       0.66688989       0.24994184 </v>
    <v>       0.38806414       0.83406545       0.24998853 </v>
    <v>       0.55530119       0.66687074       0.24025345 </v>
    <v>       0.83385281       0.83395302       0.25010104 </v>
    <v>       0.66684941       0.66681822       0.24132726 </v>
    <v>       0.72275854       0.83198697       0.24817815 </v>
    <v>       0.88971324       0.66675021       0.25005073 </v>
    <v>       0.60775895       0.50121439       0.41580051 </v>
   </varray>
  </structure>
  <varray name="forces" >
   <v>       0.33630211       0.62822154       0.03722860 </v>
   <v>      -0.84400303      -0.01345281       0.03884501 </v>
   <v>      -0.31704727       0.54359081       0.02872824 </v>
   <v>       0.83731675      -0.02257478       0.04868978 </v>
   <v>      -0.01493074      -0.79300210      -0.11466878 </v>
   <v>       0.02372137      -0.02233618       0.05639591 </v>
   <v>       0.06725343       0.32251579      -0.08690058 </v>
   <v>       0.39832676       0.00497906      -0.22994951 </v>
   <v>       0.12876019       0.26458626      -0.06423806 </v>
   <v>      -0.41995891      -0.01156923      -0.17050033 </v>
   <v>      -0.15236973      -0.72571412      -0.10417990 </v>
   <v>      -0.12947375       0.00134880       0.06034287 </v>
   <v>       0.11698371      -0.01453029       0.03129347 </v>
   <v>      -0.30006022      -0.26160251       0.02344453 </v>
   <v>      -0.15135317      -0.00844083       0.01798188 </v>
   <v>       0.36318097      -0.28735766       0.01410955 </v>
   <v>       0.63215090       0.04629738       0.15446740 </v>
   <v>       0.06868108       0.14280946      -0.13985574 </v>
   <v>      -0.62466979       0.00001896      -0.12682028 </v>
   <v>      -0.10393943       0.16196231       0.12063945 </v>
   <v>       0.38283678       0.00383558      -0.13853444 </v>
   <v>       0.03323641       0.11293744       0.03283548 </v>
   <v>      -0.15733521       0.01023636       0.04048753 </v>
   <v>      -0.12338286       0.10701635      -0.08666700 </v>
   <v>       0.32410564      -0.60678416       0.03737467 </v>
   <v>      -0.30311563       0.28308851       0.02129738 </v>
   <v>      -0.29991183      -0.52758076       0.02580428 </v>
   <v>       0.36391777       0.30426510       0.01593065 </v>
   <v>      -0.06188370       0.83242749      -0.10773209 </v>
   <v>       0.09488056      -0.13022207      -0.14524594 </v>
   <v>       0.05365377      -0.30741055      -0.10307383 </v>
   <v>      -0.04337035      -0.25398975       0.16373833 </v>
   <v>       0.12146091      -0.27728986      -0.07606415 </v>
   <v>      -0.03702042      -0.16311221       0.05336283 </v>
   <v>      -0.10375154       0.75513572      -0.08960492 </v>
   <v>      -0.14508774      -0.09632816      -0.09255895 </v>
   <v>      -0.01410380      -0.00197485       0.85359670 </v>
  </varray>
  <varray name="stress" >
   <v>      -1.38198714      -0.01521856      -0.05393147 </v>
   <v>      -0.01521858      -2.25150724       0.02231147 </v>
   <v>      -0.05393146       0.02231146       2.38522621 </v>
  </varray>
  <energy>
   <i name="e_fr_energy">   -331.46460769 </i>
   <i name="e_wo_entrp">   -331.45706783 </i>
   <i name="e_0_energy">     -0.01507973 </i>
  </energy>
  <time name="totalsc">    5.18    5.22</time>
 </calculation>
 <calculation>
  <scstep>
   <time name="dav">    0.84    0.84</time>
   <time name="total">    0.91    0.92</time>
   <energy>
    <i name="alphaZ">     96.04795369 </i>
    <i name="ewald">  15206.38424488 </i>
    <i name="hartreedc"> -21283.46843416 </i>
    <i name="XCdc">    550.97928940 </i>
    <i name="pawpsdc">  16427.98523541 </i>
    <i name="pawaedc"> -16630.39001053 </i>
    <i name="eentropy">     -0.00938684 </i>
    <i name="bandstr">  -1745.29092804 </i>
    <i name="atom">   7046.17475994 </i>
    <i name="e_fr_energy">   -331.58727624 </i>
    <i name="e_wo_entrp">   -331.57788941 </i>
    <i name="e_0_energy">   -331.58258283 </i>
   </energy>
  </scstep>
  <scstep>
   <time name="diag">    0.20    0.20</time>
   <time name="diis">    0.37    0.37</time>
   <time name="orth">    0.05    0.05</time>
   <time name="total">    0.69    0.70</time>
   <energy>
    <i name="e_fr_energy">   -331.60543747 </i>
    <i name="e_wo_entrp">   -331.59415220 </i>
    <i name="e_0_energy">   -331.59979483 </i>
   </energy>
  </scstep>
  <scstep>
   <time name="diag">    0.20    0.20</time>
   <time name="diis">    0.38    0.38</time>
   <time name="orth">    0.05    0.05</time>
   <time name="total">    0.70    0.70</time>
   <energy>
    <i name="e_fr_energy">   -331.59663264 </i>
    <i name="e_wo_entrp">   -331.58413328 </i>
    <i name="e_0_energy">   -331.59038296 </i>
   </energy>
  </scstep>
  <scstep>
   <time name="diag">    0.22    0.22</time>
   <time name="diis">    0.37    0.37</time>
   <time name="orth">    0.05    0.07</time>
   <time name="total">    0.71    0.75</time>
   <energy>
    <i name="e_fr_energy">   -331.59527418 </i>
    <i name="e_wo_entrp">   -331.58235046 </i>
    <i name="e_0_energy">   -331.58881232 </i>
   </energy>
  </scstep>
  <scstep>
   <time name="diag">    0.20    0.20</time>
   <time name="diis">    0.37    0.38</time>
   <time name="orth">    0.05    0.05</time>
   <time name="total">    0.69    0.71</time>
   <energy>
    <i name="e_fr_energy">   -331.59502198 </i>
    <i name="e_wo_entrp">   -331.58226584 </i>
    <i name="e_0_energy">   -331.58864391 </i>
   </energy>
  </scstep>
  <scstep>
   <time name="diag">    0.20    0.20</time>
   <time name="diis">    0.38    0.38</time>
   <time name="orth">    0.05    0.05</time>
   <time name="total">    0.70    0.70</time>
   <energy>
    <i name="e_fr_energy">   -331.59499635 </i>
    <i name="e_wo_entrp">   -331.58225723 </i>
    <i name="e_0_energy">   -331.58862679 </i>
   </energy>
  </scstep>
  <scstep>
   <time name="diag">    0.20    0.20</time>
   <time name="diis">    0.37    0.37</time>
   <time name="orth">    0.05    0.05</time>
   <time name="total">    0.69    0.70</time>
   <energy>
    <i name="e_fr_energy">   -331.59503886 </i>
    <i name="e_wo_entrp">   -331.58231319 </i>
    <i name="e_0_energy">   -331.58867602 </i>
   </energy>
  </scstep>
  <scstep>
   <time name="diag">    0.20    0.20</time>
   <time name="diis">    0.33    0.34</time>
   <time name="orth">    0.05    0.05</time>
   <time name="total">    0.66    0.66</time>
   <energy>
    <i name="e_fr_energy">   -331.59508751 </i>
    <i name="e_wo_entrp">   -331.58236538 </i>
    <i name="e_0_energy">   -331.58872644 </i>
   </energy>
  </scstep>
  <scstep>
   <time name="diag">    0.22    0.23</time>
   <time name="diis">    0.28    0.28</time>
   <time name="orth">    0.05    0.05</time>
   <time name="total">    0.62    0.63</time>
   <energy>
    <i name="e_fr_energy">   -331.59514142 </i>
    <i name="e_wo_entrp">   -331.58240395 </i>
    <i name="e_0_energy">   -331.58877268 </i>
   </energy>
  </scstep>
  <scstep>
   <time name="diag">    0.27    0.28</time>
   <time name="diis">    0.26    0.26</time>
   <time name="orth">    0.05    0.05</time>
   <time name="total">    0.65    0.67</time>
   <energy>
    <i name="e_fr_energy">   -331.59517689 </i>
    <i name="e_wo_entrp">   -331.58244515 </i>
    <i name="e_0_energy">   -331.58881102 </i>
   </energy>
  </scstep>
  <scstep>
   <time name="diag">    0.20    0.20</time>
   <time name="diis">    0.24    0.24</time>
   <time name="orth">    0.05    0.05</time>
   <time name="total">    0.56    0.57</time>
   <energy>
    <i name="e_fr_energy">   -331.59520513 </i>
    <i name="e_wo_entrp">   -331.58247364 </i>
    <i name="e_0_energy">   -331.58883938 </i>
   </energy>
  </scstep>
  <scstep>
   <time name="diag">    0.20    0.20</time>
   <time name="diis">    0.24    0.25</time>
   <time name="orth">    0.05    0.05</time>
   <time name="total">    0.57    0.57</time>
   <energy>
    <i name="e_fr_energy">   -331.59522885 </i>
    <i name="e_wo_entrp">   -331.58249383 </i>
    <i name="e_0_energy">   -331.58886134 </i>
   </energy>
  </scstep>
  <scstep>
   <time name="diag">    0.20    0.20</time>
   <time name="diis">    0.22    0.23</time>
   <time name="orth">    0.05    0.05</time>
   <time name="total">    0.55    0.55</time>
   <energy>
    <i name="e_fr_energy">   -331.59524190 </i>
    <i name="e_wo_entrp">   -331.58250983 </i>
    <i name="e_0_energy">   -331.58887586 </i>
   </energy>
  </scstep>
  <scstep>
   <time name="diag">    0.20    0.20</time>
   <time name="diis">    0.21    0.21</time>
   <time name="orth">    0.05    0.05</time>
   <time name="total">    0.53    0.54</time>
   <energy>
    <i name="e_fr_energy">   -331.59524579 </i>
    <i name="e_wo_entrp">   -331.58251295 </i>
    <i name="e_0_energy">   -331.58887937 </i>
   </energy>
  </scstep>
  <scstep>
   <time name="diag">    0.20    0.20</time>
   <time name="diis">    0.18    0.19</time>
   <time name="orth">    0.05    0.05</time>
   <time name="total">    0.51    0.51</time>
   <energy>
    <i name="e_fr_energy">   -331.59524748 </i>
    <i name="e_wo_entrp">   -331.58251455 </i>
    <i name="e_0_energy">   -331.58888102 </i>
   </energy>
  </scstep>
  <scstep>
   <time name="diag">    0.27    0.27</time>
   <time name="diis">    0.18    0.18</time>
   <time name="orth">    0.05    0.05</time>
   <time name="total">    0.54    0.54</time>
   <energy>
    <i name="alphaZ">     96.04795369 </i>
    <i name="ewald">  15206.38424488 </i>
    <i name="hartreedc"> -21298.18330312 </i>
    <i name="XCdc">    551.34115658 </i>
    <i name="pawpsdc">  16498.31638976 </i>
    <i name="pawaedc"> -16700.70461652 </i>
    <i name="eentropy">     -0.01273302 </i>
    <i name="bandstr">  -1730.95910015 </i>
    <i name="atom">   7046.17475994 </i>
    <i name="e_fr_energy">   -331.59524796 </i>
    <i name="e_wo_entrp">   -331.58251494 </i>
    <i name="e_0_energy">   -331.58888145 </i>
   </energy>
  </scstep>
  <structure>
   <crystal>
    <varray name="basis" >
     <v>      12.82380420       0.00027456       0.01928418 </v>
     <v>       0.00015843       7.39811165      -0.00284653 </v>
     <v>       0.02250575      -0.00575580      14.91511920 </v>
    </varray>
    <i name="volume">   1415.02280149 </i>
    <varray name="rec_basis" >
     <v>       0.07798016      -0.00000172      -0.00011767 </v>
     <v>      -0.00000297       0.13516965       0.00005217 </v>
     <v>      -0.00010082       0.00002580       0.06704622 </v>
    </varray>
   </crystal>
   <varray name="positions" >
    <v>       0.16630337       0.16691521       0.25010922 </v>
    <v>       0.00029373       0.00001069       0.25014601 </v>
    <v>       0.05558117       0.16691446       0.25005484 </v>
    <v>       0.22165769      -0.00000231       0.25021229 </v>
    <v>       0.49971980       0.16689312       0.24752358 </v>
    <v>       0.33267158      -0.00000141       0.25074182 </v>
    <v>       0.38813136       0.16818589       0.24981492 </v>
    <v>       0.55568261       0.00005982       0.24971351 </v>
    <v>       0.83394686       0.16789256       0.24999252 </v>
    <v>       0.66627789       0.00005443       0.24975696 </v>
    <v>       0.72237697       0.16706891       0.24801614 </v>
    <v>       0.88931289       0.00003061       0.25062811 </v>
    <v>       0.16617129       0.49996533       0.25003137 </v>
    <v>       0.00042791       0.33317008       0.25031924 </v>
    <v>       0.05584588       0.49999515       0.24998595 </v>
    <v>       0.22171486       0.33305111       0.25043546 </v>
    <v>       0.49920378       0.50009489       0.23959649 </v>
    <v>       0.33304670       0.33362675       0.24963106 </v>
    <v>       0.38832543       0.50002650       0.24641535 </v>
    <v>       0.55500188       0.33316278       0.24056279 </v>
    <v>       0.83358494       0.50002381       0.24758619 </v>
    <v>       0.66711805       0.33329483       0.24137976 </v>
    <v>       0.72289652       0.50008278       0.24136560 </v>
    <v>       0.88908016       0.33367675       0.24989620 </v>
    <v>       0.16630033       0.83312857       0.25010751 </v>
    <v>       0.00044499       0.66686602       0.25031066 </v>
    <v>       0.05558684       0.83316576       0.25004798 </v>
    <v>       0.22169248       0.66699759       0.25043660 </v>
    <v>       0.49970180       0.83323995       0.24720447 </v>
    <v>       0.33304566       0.66650033       0.24962337 </v>
    <v>       0.38816373       0.83194584       0.24976632 </v>
    <v>       0.55498938       0.66696432       0.24015335 </v>
    <v>       0.83391968       0.83218252       0.24994869 </v>
    <v>       0.66711343       0.66688748       0.24100003 </v>
    <v>       0.72241125       0.83312845       0.24778343 </v>
    <v>       0.88908883       0.66647046       0.24986246 </v>
    <v>       0.60783837       0.50113999       0.42119978 </v>
   </varray>
  </structure>
  <varray name="forces" >
   <v>       0.25274635       0.05896078       0.03832690 </v>
   <v>      -0.22233523       0.00648947       0.05279375 </v>
   <v>      -0.20546773       0.01702178       0.03185604 </v>
   <v>       0.20279478       0.00307760       0.06349610 </v>
   <v>       0.04034944       0.15635988      -0.11570693 </v>
   <v>       0.07818060       0.02011436       0.01100949 </v>
   <v>       0.20935237      -0.58566654      -0.07175595 </v>
   <v>      -0.27163581      -0.00063064      -0.22307877 </v>
   <v>      -0.19250802      -0.39086945      -0.04625265 </v>
   <v>       0.35013597       0.00604772      -0.17843339 </v>
   <v>      -0.07145590       0.06565348      -0.11209838 </v>
   <v>      -0.01580666       0.00397393       0.01957187 </v>
   <v>       0.24515757       0.01824245       0.04728534 </v>
   <v>      -0.08127538       0.05083915       0.00338804 </v>
   <v>      -0.15368834       0.00545150       0.03537302 </v>
   <v>      -0.01667961       0.04586239      -0.01172009 </v>
   <v>       0.02307661      -0.02424167       0.15133487 </v>
   <v>      -0.15300429      -0.02457059      -0.10614410 </v>
   <v>       0.19649809       0.02187012      -0.10147980 </v>
   <v>       0.17026464      -0.12767114       0.13011308 </v>
   <v>      -0.04344997       0.01730243      -0.11391329 </v>
   <v>      -0.16335929      -0.17476881       0.06711345 </v>
   <v>      -0.06324096       0.00141663       0.04066720 </v>
   <v>       0.06545522      -0.06242888      -0.07971110 </v>
   <v>       0.24864799      -0.06351944       0.03516521 </v>
   <v>      -0.08711083      -0.04130120       0.00233919 </v>
   <v>      -0.21228995      -0.03328937       0.03394598 </v>
   <v>      -0.00322340      -0.05134745      -0.01073651 </v>
   <v>       0.05978602      -0.15260784      -0.09493787 </v>
   <v>      -0.15782657       0.00514571      -0.11545577 </v>
   <v>       0.18393366       0.56670775      -0.08274514 </v>
   <v>       0.17327675       0.14473029       0.14708710 </v>
   <v>      -0.15974650       0.39906451      -0.05333221 </v>
   <v>      -0.16288083       0.17180801       0.09813699 </v>
   <v>      -0.11018764      -0.08409419      -0.09212052 </v>
   <v>       0.06476394       0.03471510      -0.08232796 </v>
   <v>      -0.01724708      -0.00384782       0.68294685 </v>
  </varray>
  <varray name="stress" >
   <v>       1.33194613      -0.01306513      -0.04257156 </v>
   <v>      -0.01306515       0.68090402       0.00117274 </v>
   <v>      -0.04257156       0.00117277       1.95161250 </v>
  </varray>
  <energy>
   <i name="e_fr_energy">   -331.59524796 </i>
   <i name="e_wo_entrp">   -331.58888145 </i>
   <i name="e_0_energy">     -0.01273302 </i>
  </energy>
  <time name="totalsc">   11.07   11.22</time>
 </calculation>
 <calculation>
  <scstep>
   <time name="dav">    0.98    1.00</time>
   <time name="total">    1.06    1.08</time>
   <energy>
    <i name="alphaZ">     96.04795369 </i>
    <i name="ewald">  15208.16509550 </i>
    <i name="hartreedc"> -21298.18602927 </i>
    <i name="XCdc">    551.33477702 </i>
    <i name="pawpsdc">  16498.32780924 </i>
    <i name="pawaedc"> -16700.71620418 </i>
    <i name="eentropy">     -0.01007533 </i>
    <i name="bandstr">  -1732.73557820 </i>
    <i name="atom">   7046.17475994 </i>
    <i name="e_fr_energy">   -331.59749159 </i>
    <i name="e_wo_entrp">   -331.58741626 </i>
    <i name="e_0_energy">   -331.59245393 </i>
   </energy>
  </scstep>
  <scstep>
   <time name="diag">    0.20    0.20</time>
   <time name="diis">    0.37    0.37</time>
   <time name="orth">    0.05    0.05</time>
   <time name="total">    0.69    0.70</time>
   <energy>
    <i name="e_fr_energy">   -331.59765150 </i>
    <i name="e_wo_entrp">   -331.58733568 </i>
    <i name="e_0_energy">   -331.59249359 </i>
   </energy>
  </scstep>
  <scstep>
   <time name="diag">    0.20    0.20</time>
   <time name="diis">    0.37    0.37</time>
   <time name="orth">    0.05    0.05</time>
   <time name="total">    0.69    0.70</time>
   <energy>
    <i name="e_fr_energy">   -331.59747494 </i>
    <i name="e_wo_entrp">   -331.58698490 </i>
    <i name="e_0_energy">   -331.59222992 </i>
   </energy>
  </scstep>
  <scstep>
   <time name="diag">    0.20    0.20</time>
   <time name="diis">    0.38    0.38</time>
   <time name="orth">    0.05    0.05</time>
   <time name="total">    0.71    0.71</time>
   <energy>
    <i name="e_fr_energy">   -331.59745493 </i>
    <i name="e_wo_entrp">   -331.58692553 </i>
    <i name="e_0_energy">   -331.59219023 </i>
   </energy>
  </scstep>
  <scstep>
   <time name="diag">    0.20    0.20</time>
   <time name="diis">    0.37    0.37</time>
   <time name="orth">    0.05    0.05</time>
   <time name="total">    0.69    0.70</time>
   <energy>
    <i name="e_fr_energy">   -331.59745012 </i>
    <i name="e_wo_entrp">   -331.58694126 </i>
    <i name="e_0_energy">   -331.59219569 </i>
   </energy>
  </scstep>
  <scstep>
   <time name="diag">    0.20    0.20</time>
   <time name="diis">    0.24    0.24</time>
   <time name="orth">    0.05    0.05</time>
   <time name="total">    0.53    0.54</time>
   <energy>
    <i name="alphaZ">     96.04795369 </i>
    <i name="ewald">  15208.16509550 </i>
    <i name="hartreedc"> -21299.97127359 </i>
    <i name="XCdc">    551.38464028 </i>
    <i name="pawpsdc">  16509.60636096 </i>
    <i name="pawaedc"> -16711.99299383 </i>
    <i name="eentropy">     -0.01050512 </i>
    <i name="bandstr">  -1731.00148812 </i>
    <i name="atom">   7046.17475994 </i>
    <i name="e_fr_energy">   -331.59745029 </i>
    <i name="e_wo_entrp">   -331.58694517 </i>
    <i name="e_0_energy">   -331.59219773 </i>
   </energy>
  </scstep>
  <structure>
   <crystal>
    <varray name="basis" >
     <v>      12.82211645       0.00027300       0.01934439 </v>
     <v>       0.00015754       7.39682730      -0.00285262 </v>
     <v>       0.02256596      -0.00576533      14.91967279 </v>
    </varray>
    <i name="volume">   1415.02280149 </i>
    <varray name="rec_basis" >
     <v>       0.07799042      -0.00000171      -0.00011796 </v>
     <v>      -0.00000296       0.13519312       0.00005225 </v>
     <v>      -0.00010112       0.00002585       0.06702576 </v>
    </varray>
   </crystal>
   <varray name="positions" >
    <v>       0.16636446       0.16715283       0.25011917 </v>
    <v>       0.00012937       0.00000594       0.25015800 </v>
    <v>       0.05551292       0.16713151       0.25006204 </v>
    <v>       0.22181575      -0.00000934       0.25022737 </v>
    <v>       0.49975578       0.16669892       0.24746065 </v>
    <v>       0.33269544      -0.00001271       0.25076848 </v>
    <v>       0.38814188       0.16849165       0.24978853 </v>
    <v>       0.55581117       0.00005816       0.24965076 </v>
    <v>       0.83396308       0.16813811       0.24997447 </v>
    <v>       0.66611925       0.00004831       0.24971098 </v>
    <v>       0.72231935       0.16691412       0.24796027 </v>
    <v>       0.88926867       0.00002817       0.25065398 </v>
    <v>       0.16614059       0.49995925       0.25003912 </v>
    <v>       0.00036849       0.33308234       0.25033065 </v>
    <v>       0.05585472       0.49999247       0.24998944 </v>
    <v>       0.22179245       0.33296817       0.25044709 </v>
    <v>       0.49924171       0.50010962       0.23958662 </v>
    <v>       0.33313681       0.33369411       0.24958763 </v>
    <v>       0.38828802       0.50002659       0.24633432 </v>
    <v>       0.55495157       0.33312628       0.24053656 </v>
    <v>       0.83358432       0.50002357       0.24751622 </v>
    <v>       0.66716476       0.33327342       0.24132812 </v>
    <v>       0.72293285       0.50008436       0.24131943 </v>
    <v>       0.88899586       0.33372970       0.24987217 </v>
    <v>       0.16635884       0.83289839       0.25011732 </v>
    <v>       0.00038693       0.66696114       0.25032176 </v>
    <v>       0.05552225       0.83295685       0.25005436 </v>
    <v>       0.22176805       0.66708785       0.25044897 </v>
    <v>       0.49972888       0.83343993       0.24713913 </v>
    <v>       0.33314020       0.66644544       0.24957865 </v>
    <v>       0.38817776       0.83164720       0.24973511 </v>
    <v>       0.55494547       0.66697750       0.24013929 </v>
    <v>       0.83392910       0.83193307       0.24992729 </v>
    <v>       0.66715062       0.66689724       0.24095408 </v>
    <v>       0.72236234       0.83328927       0.24772801 </v>
    <v>       0.88900088       0.66643105       0.24983603 </v>
    <v>       0.60784954       0.50112951       0.42195791 </v>
   </varray>
  </structure>
  <varray name="forces" >
   <v>       0.22749464      -0.02692516       0.03724045 </v>
   <v>      -0.14618729       0.01070406       0.05486006 </v>
   <v>      -0.17415409      -0.06023244       0.03434535 </v>
   <v>       0.12566950       0.00681352       0.06545723 </v>
   <v>       0.02254941       0.27830469      -0.11183614 </v>
   <v>       0.08526214       0.02653271       0.00318653 </v>
   <v>       0.23309976      -0.72481574      -0.07016287 </v>
   <v>      -0.37527496      -0.00134819      -0.22253889 </v>
   <v>      -0.26231645      -0.49813297      -0.04489007 </v>
   <v>       0.46306472       0.00957768      -0.17979280 </v>
   <v>      -0.04210747       0.16986038      -0.10811514 </v>
   <v>      -0.00243654       0.00466531       0.01585597 </v>
   <v>       0.26550580       0.02330440       0.04962300 </v>
   <v>      -0.06679019       0.10845683      -0.00121488 </v>
   <v>      -0.15617262       0.00792993       0.03872482 </v>
   <v>      -0.04852837       0.10342123      -0.01791822 </v>
   <v>      -0.05591361      -0.03260119       0.15040527 </v>
   <v>      -0.19642822      -0.03439518      -0.10655623 </v>
   <v>       0.30571779       0.02570491      -0.10166158 </v>
   <v>       0.22834498      -0.15304938       0.13259386 </v>
   <v>      -0.09720807       0.02106228      -0.11239034 </v>
   <v>      -0.21059507      -0.21106027       0.07613081 </v>
   <v>      -0.04985178       0.00024013       0.03930860 </v>
   <v>       0.10984921      -0.07949795      -0.08020408 </v>
   <v>       0.22659439       0.01945656       0.03676710 </v>
   <v>      -0.07305748      -0.09726194      -0.00240142 </v>
   <v>      -0.18094213       0.04651826       0.03414553 </v>
   <v>      -0.03419248      -0.11137823      -0.01612837 </v>
   <v>       0.05993881      -0.27880191      -0.09470515 </v>
   <v>      -0.20159966       0.00945376      -0.10683138 </v>
   <v>       0.20787232       0.69745899      -0.08118567 </v>
   <v>       0.22329614       0.18940836       0.14546412 </v>
   <v>      -0.22009086       0.50633420      -0.05453003 </v>
   <v>      -0.19683421       0.20551183       0.10514142 </v>
   <v>      -0.09027425      -0.20173108      -0.09078542 </v>
   <v>       0.11063419       0.04433686      -0.08005889 </v>
   <v>      -0.01393802      -0.00382525       0.66465745 </v>
  </varray>
  <varray name="stress" >
   <v>       1.58315658      -0.02939564      -0.03108815 </v>
   <v>      -0.02939562       1.34152192       0.00797899 </v>
   <v>      -0.03108818       0.00797900       1.95318181 </v>
  </varray>
  <energy>
   <i name="e_fr_energy">   -331.59745029 </i>
   <i name="e_wo_entrp">   -331.59219773 </i>
   <i name="e_0_energy">     -0.01050512 </i>
  </energy>
  <time name="totalsc">    5.15    5.20</time>
 </calculation>
 <calculation>
  <scstep>
   <time name="dav">    0.85    0.85</time>
   <time name="total">    0.93    0.93</time>
   <energy>
    <i name="alphaZ">     96.04795369 </i>
    <i name="ewald">  15208.14447385 </i>
    <i name="hartreedc"> -21292.17496061 </i>
    <i name="XCdc">    551.35831775 </i>
    <i name="pawpsdc">  16509.59573648 </i>
    <i name="pawaedc"> -16711.98325043 </i>
    <i name="eentropy">     -0.00736866 </i>
    <i name="bandstr">  -1738.79760967 </i>
    <i name="atom">   7046.17475994 </i>
    <i name="e_fr_energy">   -331.64194766 </i>
    <i name="e_wo_entrp">   -331.63457900 </i>
    <i name="e_0_energy">   -331.63826333 </i>
   </energy>
  </scstep>
  <scstep>
   <time name="diag">    0.22    0.22</time>
   <time name="diis">    0.38    0.39</time>
   <time name="orth">    0.05    0.05</time>
   <time name="total">    0.72    0.73</time>
   <energy>
    <i name="e_fr_energy">   -331.65200633 </i>
    <i name="e_wo_entrp">   -331.64437140 </i>
    <i name="e_0_energy">   -331.64818886 </i>
   </energy>
  </scstep>
  <scstep>
   <time name="diag">    0.20    0.20</time>
   <time name="diis">    0.39    0.39</time>
   <time name="orth">    0.05    0.05</time>
   <time name="total">    0.72    0.72</time>
   <energy>
    <i name="e_fr_energy">   -331.64929649 </i>
    <i name="e_wo_entrp">   -331.64150217 </i>
    <i name="e_0_energy">   -331.64539933 </i>
   </energy>
  </scstep>
  <scstep>
   <time name="diag">    0.20    0.20</time>
   <time name="diis">    0.36    0.37</time>
   <time name="orth">    0.05    0.05</time>
   <time name="total">    0.68    0.69</time>
   <energy>
    <i name="e_fr_energy">   -331.64852289 </i>
    <i name="e_wo_entrp">   -331.64063539 </i>
    <i name="e_0_energy">   -331.64457914 </i>
   </energy>
  </scstep>
  <scstep>
   <time name="diag">    0.20    0.20</time>
   <time name="diis">    0.38    0.38</time>
   <time name="orth">    0.05    0.05</time>
   <time name="total">    0.70    0.71</time>
   <energy>
    <i name="e_fr_energy">   -331.64839254 </i>
    <i name="e_wo_entrp">   -331.64052319 </i>
    <i name="e_0_energy">   -331.64445787 </i>
   </energy>
  </scstep>
  <scstep>
   <time name="diag">    0.20    0.20</time>
   <time name="diis">    0.37    0.38</time>
   <time name="orth">    0.05    0.05</time>
   <time name="total">    0.69    0.70</time>
   <energy>
    <i name="e_fr_energy">   -331.64838218 </i>
    <i name="e_wo_entrp">   -331.64051399 </i>
    <i name="e_0_energy">   -331.64444809 </i>
   </energy>
  </scstep>
  <scstep>
   <time name="diag">    0.21    0.24</time>
   <time name="diis">    0.38    0.38</time>
   <time name="orth">    0.05    0.05</time>
   <time name="total">    0.71    0.75</time>
   <energy>
    <i name="e_fr_energy">   -331.64840637 </i>
    <i name="e_wo_entrp">   -331.64053942 </i>
    <i name="e_0_energy">   -331.64447289 </i>
   </energy>
  </scstep>
  <scstep>
   <time name="diag">    0.20    0.20</time>
   <time name="diis">    0.34    0.34</time>
   <time name="orth">    0.05    0.05</time>
   <time name="total">    0.75    0.75</time>
   <energy>
    <i name="e_fr_energy">   -331.64842876 </i>
    <i name="e_wo_entrp">   -331.64056666 </i>
    <i name="e_0_energy">   -331.64449771 </i>
   </energy>
  </scstep>
  <scstep>
   <time name="diag">    0.20    0.20</time>
   <time name="diis">    0.31    0.31</time>
   <time name="orth">    0.05    0.05</time>
   <time name="total">    0.63    0.64</time>
   <energy>
    <i name="e_fr_energy">   -331.64846555 </i>
    <i name="e_wo_entrp">   -331.64059759 </i>
    <i name="e_0_energy">   -331.64453157 </i>
   </energy>
  </scstep>
  <scstep>
   <time name="diag">    0.20    0.20</time>
   <time name="diis">    0.26    0.26</time>
   <time name="orth">    0.05    0.05</time>
   <time name="total">    0.58    0.58</time>
   <energy>
    <i name="e_fr_energy">   -331.64848178 </i>
    <i name="e_wo_entrp">   -331.64061429 </i>
    <i name="e_0_energy">   -331.64454804 </i>
   </energy>
  </scstep>
  <scstep>
   <time name="diag">    0.20    0.20</time>
   <time name="diis">    0.24    0.24</time>
   <time name="orth">    0.06    0.06</time>
   <time name="total">    0.57    0.58</time>
   <energy>
    <i name="e_fr_energy">   -331.64850118 </i>
    <i name="e_wo_entrp">   -331.64063517 </i>
    <i name="e_0_energy">   -331.64456818 </i>
   </energy>
  </scstep>
  <scstep>
   <time name="diag">    0.20    0.20</time>
   <time name="diis">    0.24    0.24</time>
   <time name="orth">    0.05    0.05</time>
   <time name="total">    0.57    0.57</time>
   <energy>
    <i name="e_fr_energy">   -331.64851613 </i>
    <i name="e_wo_entrp">   -331.64064906 </i>
    <i name="e_0_energy">   -331.64458260 </i>
   </energy>
  </scstep>
  <scstep>
   <time name="diag">    0.30    0.30</time>
   <time name="diis">    0.23    0.23</time>
   <time name="orth">    0.05    0.05</time>
   <time name="total">    0.65    0.65</time>
   <energy>
    <i name="e_fr_energy">   -331.64852388 </i>
    <i name="e_wo_entrp">   -331.64065712 </i>
    <i name="e_0_energy">   -331.64459050 </i>
   </energy>
  </scstep>
  <scstep>
   <time name="diag">    0.20    0.20</time>
   <time name="diis">    0.20    0.20</time>
   <time name="orth">    0.05    0.05</time>
   <time name="total">    0.53    0.54</time>
   <energy>
    <i name="e_fr_energy">   -331.64852826 </i>
    <i name="e_wo_entrp">   -331.64066144 </i>
    <i name="e_0_energy">   -331.64459485 </i>
   </energy>
  </scstep>
  <scstep>
   <time name="diag">    0.21    0.24</time>
   <time name="diis">    0.18    0.18</time>
   <time name="orth">    0.05    0.05</time>
   <time name="total">    0.51    0.55</time>
   <energy>
    <i name="e_fr_energy">   -331.64852961 </i>
    <i name="e_wo_entrp">   -331.64066283 </i>
    <i name="e_0_energy">   -331.64459622 </i>
   </energy>
  </scstep>
  <scstep>
   <time name="diag">    0.20    0.20</time>
   <time name="diis">    0.18    0.18</time>
   <time name="orth">    0.09    0.11</time>
   <time name="total">    0.51    0.53</time>
   <energy>
    <i name="alphaZ">     96.04795369 </i>
    <i name="ewald">  15208.14447385 </i>
    <i name="hartreedc"> -21301.80501561 </i>
    <i name="XCdc">    551.58892474 </i>
    <i name="pawpsdc">  16557.74894756 </i>
    <i name="pawaedc"> -16760.13128539 </i>
    <i name="eentropy">     -0.00786679 </i>
    <i name="bandstr">  -1729.40942195 </i>
    <i name="atom">   7046.17475994 </i>
    <i name="e_fr_energy">   -331.64852995 </i>
    <i name="e_wo_entrp">   -331.64066316 </i>
    <i name="e_0_energy">   -331.64459656 </i>
   </energy>
  </scstep>
  <structure>
   <crystal>
    <varray name="basis" >
     <v>      12.81536535       0.00004983       0.01934793 </v>
     <v>       0.00002882       7.39072169      -0.00284237 </v>
     <v>       0.02252784      -0.00573249      14.93986422 </v>
    </varray>
    <i name="volume">   1415.02280149 </i>
    <varray name="rec_basis" >
     <v>       0.07803151      -0.00000035      -0.00011766 </v>
     <v>      -0.00000060       0.13530480       0.00005192 </v>
     <v>      -0.00010106       0.00002574       0.06693517 </v>
    </varray>
   </crystal>
   <varray name="positions" >
    <v>       0.16702565       0.16797036       0.25021677 </v>
    <v>      -0.00077237       0.00002290       0.25029283 </v>
    <v>       0.05492474       0.16776194       0.25014545 </v>
    <v>       0.22265449      -0.00001383       0.25039045 </v>
    <v>       0.49993564       0.16686752       0.24704008 </v>
    <v>       0.33294695       0.00003086       0.25087498 </v>
    <v>       0.38862125       0.16729000       0.24957343 </v>
    <v>       0.55559476       0.00004719       0.24905245 </v>
    <v>       0.83353090       0.16744723       0.24983341 </v>
    <v>       0.66638751       0.00005600       0.24924367 </v>
    <v>       0.72202078       0.16687882       0.24757269 </v>
    <v>       0.88909554       0.00003414       0.25077818 </v>
    <v>       0.16652356       0.50001222       0.25014833 </v>
    <v>       0.00001627       0.33310214       0.25037239 </v>
    <v>       0.05559412       0.50000819       0.25006580 </v>
    <v>       0.22199672       0.33298979       0.25046260 </v>
    <v>       0.49928048       0.50005947       0.23979260 </v>
    <v>       0.33311045       0.33383837       0.24925018 </v>
    <v>       0.38872161       0.50011072       0.24586043 </v>
    <v>       0.55518960       0.33248763       0.24065065 </v>
    <v>       0.83339919       0.50009132       0.24706804 </v>
    <v>       0.66694585       0.33250282       0.24125508 </v>
    <v>       0.72297729       0.50009119       0.24120737 </v>
    <v>       0.88888179       0.33367179       0.24965047 </v>
    <v>       0.16700848       0.83208489       0.25021367 </v>
    <v>       0.00002810       0.66700600       0.25036028 </v>
    <v>       0.05493526       0.83231277       0.25013444 </v>
    <v>       0.22199162       0.66706810       0.25047002 </v>
    <v>       0.49994527       0.83329149       0.24673668 </v>
    <v>       0.33312099       0.66626705       0.24923589 </v>
    <v>       0.38862296       0.83278647       0.24948478 </v>
    <v>       0.55519831       0.66764634       0.24032081 </v>
    <v>       0.83355056       0.83263577       0.24975840 </v>
    <v>       0.66692126       0.66760558       0.24094989 </v>
    <v>       0.72200620       0.83324329       0.24737007 </v>
    <v>       0.88887440       0.66642552       0.24960552 </v>
    <v>       0.60786392       0.50107795       0.42592120 </v>
   </varray>
  </structure>
  <varray name="forces" >
   <v>      -0.37904818      -0.48124049       0.03928394 </v>
   <v>       0.45968374       0.00865669       0.05756166 </v>
   <v>       0.33672086      -0.37328649       0.04485973 </v>
   <v>      -0.37483716       0.01698659       0.05048422 </v>
   <v>      -0.01072682       0.04162699      -0.07963088 </v>
   <v>       0.24548888      -0.00734088      -0.02755939 </v>
   <v>      -0.08634061       0.04544903      -0.06919089 </v>
   <v>       0.05119669       0.01274341      -0.19406970 </v>
   <v>      -0.07880906      -0.05380750      -0.04435458 </v>
   <v>      -0.04799036       0.00229006      -0.17283413 </v>
   <v>       0.13730789       0.06447770      -0.05793483 </v>
   <v>      -0.26341108       0.00385678      -0.01694788 </v>
   <v>      -0.23355672       0.00662874       0.02472564 </v>
   <v>      -0.00559435       0.19293850      -0.01067674 </v>
   <v>       0.20062574       0.01662983       0.05483092 </v>
   <v>       0.03853639       0.24922636      -0.03898448 </v>
   <v>       0.24164337       0.00490385       0.11621057 </v>
   <v>       0.20698009      -0.35351954      -0.08967080 </v>
   <v>       0.05686854      -0.02949334      -0.04544282 </v>
   <v>       0.03783881       0.16902324       0.09992134 </v>
   <v>      -0.08063877      -0.01523833      -0.07936860 </v>
   <v>      -0.03053385       0.16030010       0.07359506 </v>
   <v>      -0.28177813      -0.01255104       0.04002208 </v>
   <v>      -0.13582625      -0.24027112      -0.07440449 </v>
   <v>      -0.35843407       0.46612982       0.03664104 </v>
   <v>      -0.00994961      -0.21025415      -0.01180432 </v>
   <v>       0.32827804       0.36555924       0.04757345 </v>
   <v>       0.03789837      -0.24967339      -0.03901856 </v>
   <v>      -0.01984994      -0.06798849      -0.05348834 </v>
   <v>       0.18640146       0.37045762      -0.09715032 </v>
   <v>      -0.07946666      -0.03391266      -0.07007408 </v>
   <v>       0.01297829      -0.18045638       0.11019677 </v>
   <v>      -0.10228019       0.06426988      -0.04960252 </v>
   <v>      -0.01995841      -0.14348961       0.09568173 </v>
   <v>       0.14408804      -0.06000739      -0.05725527 </v>
   <v>      -0.11185728       0.25373195      -0.07430862 </v>
   <v>      -0.01164771      -0.00335555       0.56218408 </v>
  </varray>
  <varray name="stress" >
   <v>       3.03605315      -0.00950795      -0.05110129 </v>
   <v>      -0.00950793       3.73987653      -0.00473997 </v>
   <v>      -0.05110128      -0.00474000       1.66899727 </v>
  </varray>
  <energy>
   <i name="e_fr_energy">   -331.64852995 </i>
   <i name="e_wo_entrp">   -331.64459656 </i>
   <i name="e_0_energy">     -0.00786679 </i>
  </energy>
  <time name="totalsc">   11.24   11.42</time>
 </calculation>
 <calculation>
  <scstep>
   <time name="dav">    0.91    0.92</time>
   <time name="total">    0.99    0.99</time>
   <energy>
    <i name="alphaZ">     96.04795369 </i>
    <i name="ewald">  15208.17295423 </i>
    <i name="hartreedc"> -21301.39642757 </i>
    <i name="XCdc">    551.58775999 </i>
    <i name="pawpsdc">  16557.75127045 </i>
    <i name="pawaedc"> -16760.13353099 </i>
    <i name="eentropy">     -0.00769877 </i>
    <i name="bandstr">  -1729.84569572 </i>
    <i name="atom">   7046.17475994 </i>
    <i name="e_fr_energy">   -331.64865475 </i>
    <i name="e_wo_entrp">   -331.64095599 </i>
    <i name="e_0_energy">   -331.64480537 </i>
   </energy>
  </scstep>
  <scstep>
   <time name="diag">    0.28    0.28</time>
   <time name="diis">    0.37    0.37</time>
   <time name="orth">    0.05    0.05</time>
   <time name="total">    0.77    0.77</time>
   <energy>
    <i name="e_fr_energy">   -331.64867201 </i>
    <i name="e_wo_entrp">   -331.64096009 </i>
    <i name="e_0_energy">   -331.64481605 </i>
   </energy>
  </scstep>
  <scstep>
   <time name="diag">    0.20    0.20</time>
   <time name="diis">    0.39    0.39</time>
   <time name="orth">    0.05    0.05</time>
   <time name="total">    0.72    0.72</time>
   <energy>
    <i name="e_fr_energy">   -331.64866333 </i>
    <i name="e_wo_entrp">   -331.64094010 </i>
    <i name="e_0_energy">   -331.64480171 </i>
   </energy>
  </scstep>
  <scstep>
   <time name="diag">    0.21    0.21</time>
   <time name="diis">    0.27    0.27</time>
   <time name="orth">    0.05    0.05</time>
   <time name="total">    0.60    0.60</time>
   <energy>
    <i name="e_fr_energy">   -331.64866222 </i>
    <i name="e_wo_entrp">   -331.64093737 </i>
    <i name="e_0_energy">   -331.64479980 </i>
   </energy>
  </scstep>
  <scstep>
   <time name="diag">    0.20    0.20</time>
   <time name="diis">    0.24    0.24</time>
   <time name="orth">    0.05    0.05</time>
   <time name="total">    0.53    0.53</time>
   <energy>
    <i name="alphaZ">     96.04795369 </i>
    <i name="ewald">  15208.17295423 </i>
    <i name="hartreedc"> -21301.81646490 </i>
    <i name="XCdc">    551.59985692 </i>
    <i name="pawpsdc">  16560.56869069 </i>
    <i name="pawaedc"> -16762.95112519 </i>
    <i name="eentropy">     -0.00772453 </i>
    <i name="bandstr">  -1729.43756274 </i>
    <i name="atom">   7046.17475994 </i>
    <i name="e_fr_energy">   -331.64866189 </i>
    <i name="e_wo_entrp">   -331.64093736 </i>
    <i name="e_0_energy">   -331.64479963 </i>
   </energy>
  </scstep>
  <structure>
   <crystal>
    <varray name="basis" >
     <v>      12.81499572       0.00003760       0.01934812 </v>
     <v>       0.00002177       7.39038730      -0.00284181 </v>
     <v>       0.02252575      -0.00573069      14.94097113 </v>
    </varray>
    <i name="volume">   1415.02280149 </i>
    <varray name="rec_basis" >
     <v>       0.07803376      -0.00000028      -0.00011765 </v>
     <v>      -0.00000048       0.13531093       0.00005190 </v>
     <v>      -0.00010105       0.00002574       0.06693022 </v>
    </varray>
   </crystal>
   <varray name="positions" >
    <v>       0.16706190       0.16801519       0.25022211 </v>
    <v>      -0.00082181       0.00002382       0.25030020 </v>
    <v>       0.05489249       0.16779652       0.25015002 </v>
    <v>       0.22270048      -0.00001407       0.25039937 </v>
    <v>       0.49994550       0.16687677       0.24701706 </v>
    <v>       0.33296074       0.00003325       0.25088081 </v>
    <v>       0.38864754       0.16722409       0.24956165 </v>
    <v>       0.55558289       0.00004659       0.24901971 </v>
    <v>       0.83350720       0.16740933       0.24982569 </v>
    <v>       0.66640221       0.00005642       0.24921810 </v>
    <v>       0.72200441       0.16687689       0.24755148 </v>
    <v>       0.88908605       0.00003447       0.25078498 </v>
    <v>       0.16654456       0.50001513       0.25015431 </v>
    <v>      -0.00000304       0.33310322       0.25037467 </v>
    <v>       0.05557983       0.50000905       0.25006998 </v>
    <v>       0.22200792       0.33299098       0.25046344 </v>
    <v>       0.49928261       0.50005672       0.23980387 </v>
    <v>       0.33310900       0.33384628       0.24923171 </v>
    <v>       0.38874538       0.50011534       0.24583449 </v>
    <v>       0.55520265       0.33245260       0.24065690 </v>
    <v>       0.83338904       0.50009503       0.24704352 </v>
    <v>       0.66693385       0.33246056       0.24125108 </v>
    <v>       0.72297973       0.50009157       0.24120124 </v>
    <v>       0.88887554       0.33366862       0.24963834 </v>
    <v>       0.16704410       0.83204027       0.25021895 </v>
    <v>       0.00000843       0.66700846       0.25036239 </v>
    <v>       0.05490308       0.83227744       0.25013882 </v>
    <v>       0.22200387       0.66706702       0.25047117 </v>
    <v>       0.49995713       0.83328334       0.24671465 </v>
    <v>       0.33311993       0.66625726       0.24921713 </v>
    <v>       0.38864737       0.83284895       0.24947108 </v>
    <v>       0.55521218       0.66768303       0.24033075 </v>
    <v>       0.83352980       0.83267431       0.24974916 </v>
    <v>       0.66690868       0.66764443       0.24094967 </v>
    <v>       0.72198667       0.83324076       0.24735049 </v>
    <v>       0.88886746       0.66642522       0.24959290 </v>
    <v>       0.60786471       0.50107512       0.42613810 </v>
   </varray>
  </structure>
  <varray name="forces" >
   <v>      -0.40942609      -0.51141460       0.04029819 </v>
   <v>       0.49524548       0.01402796       0.05437069 </v>
   <v>       0.36795555      -0.39401922       0.04262907 </v>
   <v>      -0.40004638       0.01725468       0.04977974 </v>
   <v>      -0.01221563       0.02846791      -0.07932014 </v>
   <v>       0.25589111      -0.00893037      -0.02983340 </v>
   <v>      -0.10664793       0.08668787      -0.06811680 </v>
   <v>       0.07032639       0.01074472      -0.19324324 </v>
   <v>      -0.06937097      -0.03129157      -0.04558797 </v>
   <v>      -0.07710201       0.00153242      -0.16825956 </v>
   <v>       0.14513782       0.05665934      -0.05445363 </v>
   <v>      -0.27858953       0.00386368      -0.01894783 </v>
   <v>      -0.26318792       0.00571318       0.02458848 </v>
   <v>      -0.00224223       0.19798193      -0.01187039 </v>
   <v>       0.21963565       0.01713271       0.05470714 </v>
   <v>       0.04446361       0.25800306      -0.04037120 </v>
   <v>       0.25820514       0.00687637       0.11422600 </v>
   <v>       0.22881378      -0.37048576      -0.09024100 </v>
   <v>       0.04084024      -0.03377168      -0.03506388 </v>
   <v>       0.02904442       0.18571480       0.09757582 </v>
   <v>      -0.07910864      -0.01744952      -0.07890205 </v>
   <v>      -0.02083240       0.17948286       0.07255028 </v>
   <v>      -0.29417036      -0.01320636       0.03922466 </v>
   <v>      -0.14347570      -0.25186267      -0.07424669 </v>
   <v>      -0.39464151       0.50168443       0.03965030 </v>
   <v>      -0.00651254      -0.21700163      -0.01299427 </v>
   <v>       0.35443844       0.38886335       0.04664101 </v>
   <v>       0.04296914      -0.25796644      -0.04044731 </v>
   <v>      -0.02351271      -0.05573791      -0.05313796 </v>
   <v>       0.20763648       0.38936823      -0.09779637 </v>
   <v>      -0.09222973      -0.07103380      -0.07102944 </v>
   <v>       0.00345748      -0.19927432       0.10767249 </v>
   <v>      -0.09803988       0.03324669      -0.04398569 </v>
   <v>      -0.01056562      -0.16204868       0.09451085 </v>
   <v>       0.15789418      -0.05002073      -0.05335177 </v>
   <v>      -0.12714365       0.26571300      -0.07213875 </v>
   <v>      -0.01289345      -0.00350391       0.55491463 </v>
  </varray>
  <varray name="stress" >
   <v>       3.13470646      -0.00522957      -0.06455167 </v>
   <v>      -0.00522957       3.89740717      -0.00451429 </v>
   <v>      -0.06455169      -0.00451428       1.68140195 </v>
  </varray>
  <energy>
   <i name="e_fr_energy">   -331.64866189 </i>
   <i name="e_wo_entrp">   -331.64479963 </i>
   <i name="e_0_energy">     -0.00772453 </i>
  </energy>
  <time name="totalsc">    4.36    4.38</time>
 </calculation>
 <calculation>
  <scstep>
   <time name="dav">    0.89    0.89</time>
   <time name="total">    0.96    0.97</time>
   <energy>
    <i name="alphaZ">     96.04795369 </i>
    <i name="ewald">  15175.04825216 </i>
    <i name="hartreedc"> -21266.22456052 </i>
    <i name="XCdc">    551.57549888 </i>
    <i name="pawpsdc">  16560.61663762 </i>
    <i name="pawaedc"> -16762.99857089 </i>
    <i name="eentropy">     -0.01337445 </i>
    <i name="bandstr">  -1731.91660816 </i>
    <i name="atom">   7046.17475994 </i>
    <i name="e_fr_energy">   -331.69001174 </i>
    <i name="e_wo_entrp">   -331.67663729 </i>
    <i name="e_0_energy">   -331.68332451 </i>
   </energy>
  </scstep>
  <scstep>
   <time name="diag">    0.20    0.20</time>
   <time name="diis">    0.37    0.37</time>
   <time name="orth">    0.05    0.05</time>
   <time name="total">    0.68    0.69</time>
   <energy>
    <i name="e_fr_energy">   -331.69821292 </i>
    <i name="e_wo_entrp">   -331.68531744 </i>
    <i name="e_0_energy">   -331.69176518 </i>
   </energy>
  </scstep>
  <scstep>
   <time name="diag">    0.20    0.20</time>
   <time name="diis">    0.40    0.40</time>
   <time name="orth">    0.05    0.05</time>
   <time name="total">    0.72    0.72</time>
   <energy>
    <i name="e_fr_energy">   -331.69726481 </i>
    <i name="e_wo_entrp">   -331.68459735 </i>
    <i name="e_0_energy">   -331.69093108 </i>
   </energy>
  </scstep>
  <scstep>
   <time name="diag">    0.20    0.20</time>
   <time name="diis">    0.37    0.37</time>
   <time name="orth">    0.05    0.05</time>
   <time name="total">    0.70    0.70</time>
   <energy>
    <i name="e_fr_energy">   -331.69691888 </i>
    <i name="e_wo_entrp">   -331.68448072 </i>
    <i name="e_0_energy">   -331.69069980 </i>
   </energy>
  </scstep>
  <scstep>
   <time name="diag">    0.20    0.20</time>
   <time name="diis">    0.38    0.38</time>
   <time name="orth">    0.05    0.05</time>
   <time name="total">    0.71    0.71</time>
   <energy>
    <i name="e_fr_energy">   -331.69686004 </i>
    <i name="e_wo_entrp">   -331.68436828 </i>
    <i name="e_0_energy">   -331.69061416 </i>
   </energy>
  </scstep>
  <scstep>
   <time name="diag">    0.20    0.24</time>
   <time name="diis">    0.38    0.38</time>
   <time name="orth">    0.13    0.13</time>
   <time name="total">    0.79    0.83</time>
   <energy>
    <i name="e_fr_energy">   -331.69684995 </i>
    <i name="e_wo_entrp">   -331.68434215 </i>
    <i name="e_0_energy">   -331.69059605 </i>
   </energy>
  </scstep>
  <scstep>
   <time name="diag">    0.20    0.20</time>
   <time name="diis">    0.36    0.36</time>
   <time name="orth">    0.05    0.05</time>
   <time name="total">    0.69    0.69</time>
   <energy>
    <i name="e_fr_energy">   -331.69685032 </i>
    <i name="e_wo_entrp">   -331.68434626 </i>
    <i name="e_0_energy">   -331.69059829 </i>
   </energy>
  </scstep>
  <scstep>
   <time name="diag">    0.20    0.20</time>
   <time name="diis">    0.28    0.28</time>
   <time name="orth">    0.05    0.05</time>
   <time name="total">    0.60    0.61</time>
   <energy>
    <i name="e_fr_energy">   -331.69685248 </i>
    <i name="e_wo_entrp">   -331.68433902 </i>
    <i name="e_0_energy">   -331.69059575 </i>
   </energy>
  </scstep>
  <scstep>
   <time name="diag">    0.20    0.20</time>
   <time name="diis">    0.25    0.25</time>
   <time name="orth">    0.05    0.05</time>
   <time name="total">    0.58    0.58</time>
   <energy>
    <i name="e_fr_energy">   -331.69686013 </i>
    <i name="e_wo_entrp">   -331.68434989 </i>
    <i name="e_0_energy">   -331.69060501 </i>
   </energy>
  </scstep>
  <scstep>
   <time name="diag">    0.20    0.20</time>
   <time name="diis">    0.26    0.26</time>
   <time name="orth">    0.05    0.05</time>
   <time name="total">    0.58    0.59</time>
   <energy>
    <i name="e_fr_energy">   -331.69686569 </i>
    <i name="e_wo_entrp">   -331.68435565 </i>
    <i name="e_0_energy">   -331.69061067 </i>
   </energy>
  </scstep>
  <scstep>
   <time name="diag">    0.20    0.20</time>
   <time name="diis">    0.24    0.24</time>
   <time name="orth">    0.05    0.05</time>
   <time name="total">    0.56    0.56</time>
   <energy>
    <i name="e_fr_energy">   -331.69687188 </i>
    <i name="e_wo_entrp">   -331.68436140 </i>
    <i name="e_0_energy">   -331.69061664 </i>
   </energy>
  </scstep>
  <scstep>
   <time name="diag">    0.28    0.28</time>
   <time name="diis">    0.21    0.21</time>
   <time name="orth">    0.05    0.05</time>
   <time name="total">    0.61    0.62</time>
   <energy>
    <i name="e_fr_energy">   -331.69687738 </i>
    <i name="e_wo_entrp">   -331.68436718 </i>
    <i name="e_0_energy">   -331.69062228 </i>
   </energy>
  </scstep>
  <scstep>
   <time name="diag">    0.21    0.21</time>
   <time name="diis">    0.20    0.20</time>
   <time name="orth">    0.05    0.05</time>
   <time name="total">    0.54    0.54</time>
   <energy>
    <i name="e_fr_energy">   -331.69688071 </i>
    <i name="e_wo_entrp">   -331.68437064 </i>
    <i name="e_0_energy">   -331.69062568 </i>
   </energy>
  </scstep>
  <scstep>
   <time name="diag">    0.20    0.24</time>
   <time name="diis">    0.19    0.19</time>
   <time name="orth">    0.05    0.05</time>
   <time name="total">    0.51    0.55</time>
   <energy>
    <i name="e_fr_energy">   -331.69688244 </i>
    <i name="e_wo_entrp">   -331.68437201 </i>
    <i name="e_0_energy">   -331.69062723 </i>
   </energy>
  </scstep>
  <scstep>
   <time name="diag">    0.20    0.20</time>
   <time name="diis">    0.22    0.23</time>
   <time name="orth">    0.05    0.05</time>
   <time name="total">    0.51    0.53</time>
   <energy>
    <i name="alphaZ">     96.04795369 </i>
    <i name="ewald">  15175.04825216 </i>
    <i name="hartreedc"> -21270.08816672 </i>
    <i name="XCdc">    551.65701520 </i>
    <i name="pawpsdc">  16575.88049583 </i>
    <i name="pawaedc"> -16778.25174136 </i>
    <i name="eentropy">     -0.01251029 </i>
    <i name="bandstr">  -1728.15294120 </i>
    <i name="atom">   7046.17475994 </i>
    <i name="e_fr_energy">   -331.69688276 </i>
    <i name="e_wo_entrp">   -331.68437247 </i>
    <i name="e_0_energy">   -331.69062761 </i>
   </energy>
  </scstep>
  <structure>
   <crystal>
    <varray name="basis" >
     <v>      12.81136138      -0.00015304       0.01898484 </v>
     <v>      -0.00008808       7.38911148      -0.00284721 </v>
     <v>       0.02208561      -0.00573834      14.94778879 </v>
    </varray>
    <i name="volume">   1415.02280149 </i>
    <varray name="rec_basis" >
     <v>       0.07805589       0.00000089      -0.00011533 </v>
     <v>       0.00000154       0.13533429       0.00005195 </v>
     <v>      -0.00009914       0.00002578       0.06689968 </v>
    </varray>
   </crystal>
   <varray name="positions" >
    <v>       0.16696661       0.16736279       0.25034197 </v>
    <v>      -0.00078082       0.00007036       0.25046261 </v>
    <v>       0.05498236       0.16729426       0.25026103 </v>
    <v>       0.22274733       0.00002479       0.25057835 </v>
    <v>       0.50005915       0.16706860       0.24661657 </v>
    <v>       0.33350319       0.00004312       0.25092159 </v>
    <v>       0.38884598       0.16656217       0.24932382 </v>
    <v>       0.55552495       0.00006463       0.24835285 </v>
    <v>       0.83309585       0.16683100       0.24966857 </v>
    <v>       0.66648906       0.00006559       0.24867660 </v>
    <v>       0.72199166       0.16698928       0.24720460 </v>
    <v>       0.88856874       0.00004821       0.25085268 </v>
    <v>       0.16645276       0.50006758       0.25026361 </v>
    <v>      -0.00026202       0.33360015       0.25039072 </v>
    <v>       0.05569914       0.50006227       0.25019090 </v>
    <v>       0.22221889       0.33363551       0.25042605 </v>
    <v>       0.49967347       0.50003715       0.24009045 </v>
    <v>       0.33341167       0.33304801       0.24887769 </v>
    <v>       0.38911782       0.50009413       0.24544857 </v>
    <v>       0.55541617       0.33244129       0.24085728 </v>
    <v>       0.83314353       0.50010165       0.24662361 </v>
    <v>       0.66674539       0.33233814       0.24128571 </v>
    <v>       0.72259843       0.50006439       0.24116782 </v>
    <v>       0.88859117       0.33301259       0.24938825 </v>
    <v>       0.16696119       0.83267200       0.25033755 </v>
    <v>      -0.00026135       0.66651212       0.25037457 </v>
    <v>       0.05497479       0.83275726       0.25025265 </v>
    <v>       0.22222676       0.66642387       0.25043747 </v>
    <v>       0.50008137       0.83303958       0.24635883 </v>
    <v>       0.33339804       0.66707658       0.24885054 </v>
    <v>       0.38884128       0.83350359       0.24920410 </v>
    <v>       0.55540048       0.66768343       0.24059206 </v>
    <v>       0.83311712       0.83326590       0.24957388 </v>
    <v>       0.66672703       0.66776426       0.24106052 </v>
    <v>       0.72195002       0.83308537       0.24702636 </v>
    <v>       0.88859702       0.66706878       0.24933917 </v>
    <v>       0.60785587       0.50102961       0.42968039 </v>
   </varray>
  </structure>
  <varray name="forces" >
   <v>      -0.21772135      -0.13572308       0.03823428 </v>
   <v>       0.30139812      -0.01313507       0.05038958 </v>
   <v>       0.20948887      -0.13479991       0.06188212 </v>
   <v>      -0.27221851      -0.00066473       0.03631166 </v>
   <v>      -0.01717036      -0.11575211      -0.04778587 </v>
   <v>      -0.07199413       0.00004991      -0.05980131 </v>
   <v>      -0.01590997       0.25204738      -0.07553365 </v>
   <v>       0.12941827       0.00015822      -0.17327707 </v>
   <v>       0.07294077       0.09880503      -0.04755333 </v>
   <v>      -0.12691581      -0.00168010      -0.16810363 </v>
   <v>       0.00960696      -0.08982956      -0.04254392 </v>
   <v>      -0.02763356       0.00331503      -0.03223892 </v>
   <v>       0.00111957      -0.01066730       0.01593073 </v>
   <v>       0.12944860      -0.11305012      -0.01850449 </v>
   <v>      -0.09266781      -0.00143619       0.04633017 </v>
   <v>      -0.03847438      -0.17493481      -0.04433684 </v>
   <v>       0.19033712       0.01246002       0.08910927 </v>
   <v>       0.11384127       0.02576322      -0.07976644 </v>
   <v>      -0.11361745      -0.02361501       0.02870481 </v>
   <v>      -0.07213312       0.22845768       0.07335733 </v>
   <v>      -0.02049547      -0.01973025      -0.04589976 </v>
   <v>       0.08959175       0.27393159       0.07228129 </v>
   <v>      -0.22292085      -0.00934174       0.05348471 </v>
   <v>      -0.08713679       0.06369706      -0.07639899 </v>
   <v>      -0.21773003       0.14968119       0.03851323 </v>
   <v>       0.12345455       0.10299114      -0.01612155 </v>
   <v>       0.21376743       0.14807408       0.06108914 </v>
   <v>      -0.05088375       0.17896198      -0.04485368 </v>
   <v>      -0.04614722       0.13186515      -0.04178900 </v>
   <v>       0.11815226      -0.02875360      -0.08526163 </v>
   <v>      -0.00978138      -0.23951549      -0.06864797 </v>
   <v>      -0.06886278      -0.24743106       0.08481148 </v>
   <v>       0.04445833      -0.10200306      -0.04054715 </v>
   <v>       0.08486291      -0.26960375       0.08200284 </v>
   <v>       0.04846936       0.10444441      -0.03790325 </v>
   <v>      -0.08349005      -0.03944896      -0.08024203 </v>
   <v>      -0.00645138      -0.00358718       0.49467785 </v>
  </varray>
  <varray name="stress" >
   <v>       4.05703138      -0.01257144      -0.06237982 </v>
   <v>      -0.01257144       4.23650074      -0.00030721 </v>
   <v>      -0.06237979      -0.00030722       1.47810066 </v>
  </varray>
  <energy>
   <i name="e_fr_energy">   -331.69688276 </i>
   <i name="e_wo_entrp">   -331.69062761 </i>
   <i name="e_0_energy">     -0.01251029 </i>
  </energy>
  <time name="totalsc">   10.50   10.66</time>
 </calculation>
 <calculation>
  <scstep>
   <time name="dav">    0.84    0.84</time>
   <time name="total">    0.92    0.92</time>
   <energy>
    <i name="alphaZ">     96.04795369 </i>
    <i name="ewald">  15149.27685522 </i>
    <i name="hartreedc"> -21242.29389860 </i>
    <i name="XCdc">    551.64014285 </i>
    <i name="pawpsdc">  16575.87526187 </i>
    <i name="pawaedc"> -16778.24642243 </i>
    <i name="eentropy">     -0.01671413 </i>
    <i name="bandstr">  -1730.16104023 </i>
    <i name="atom">   7046.17475994 </i>
    <i name="e_fr_energy">   -331.70310181 </i>
    <i name="e_wo_entrp">   -331.68638768 </i>
    <i name="e_0_energy">   -331.69474475 </i>
   </energy>
  </scstep>
  <scstep>
   <time name="diag">    0.29    0.29</time>
   <time name="diis">    0.37    0.37</time>
   <time name="orth">    0.05    0.05</time>
   <time name="total">    0.78    0.79</time>
   <energy>
    <i name="e_fr_energy">   -331.70754335 </i>
    <i name="e_wo_entrp">   -331.69114196 </i>
    <i name="e_0_energy">   -331.69934265 </i>
   </energy>
  </scstep>
  <scstep>
   <time name="diag">    0.20    0.20</time>
   <time name="diis">    0.40    0.40</time>
   <time name="orth">    0.05    0.05</time>
   <time name="total">    0.72    0.73</time>
   <energy>
    <i name="e_fr_energy">   -331.70692588 </i>
    <i name="e_wo_entrp">   -331.69068134 </i>
    <i name="e_0_energy">   -331.69880361 </i>
   </energy>
  </scstep>
  <scstep>
   <time name="diag">    0.20    0.20</time>
   <time name="diis">    0.38    0.38</time>
   <time name="orth">    0.05    0.05</time>
   <time name="total">    0.70    0.71</time>
   <energy>
    <i name="e_fr_energy">   -331.70673281 </i>
    <i name="e_wo_entrp">   -331.69063559 </i>
    <i name="e_0_energy">   -331.69868420 </i>
   </energy>
  </scstep>
  <scstep>
   <time name="diag">    0.20    0.20</time>
   <time name="diis">    0.38    0.38</time>
   <time name="orth">    0.05    0.05</time>
   <time name="total">    0.71    0.71</time>
   <energy>
    <i name="e_fr_energy">   -331.70669547 </i>
    <i name="e_wo_entrp">   -331.69056088 </i>
    <i name="e_0_energy">   -331.69862817 </i>
   </energy>
  </scstep>
  <scstep>
   <time name="diag">    0.21    0.21</time>
   <time name="diis">    0.38    0.38</time>
   <time name="orth">    0.05    0.05</time>
   <time name="total">    0.72    0.72</time>
   <energy>
    <i name="e_fr_energy">   -331.70668985 </i>
    <i name="e_wo_entrp">   -331.69054406 </i>
    <i name="e_0_energy">   -331.69861696 </i>
   </energy>
  </scstep>
  <scstep>
   <time name="diag">    0.22    0.22</time>
   <time name="diis">    0.30    0.34</time>
   <time name="orth">    0.05    0.05</time>
   <time name="total">    0.61    0.66</time>
   <energy>
    <i name="alphaZ">     96.04795369 </i>
    <i name="ewald">  15149.27685522 </i>
    <i name="hartreedc"> -21244.80458483 </i>
    <i name="XCdc">    551.70190142 </i>
    <i name="pawpsdc">  16589.47927376 </i>
    <i name="pawaedc"> -16791.84076747 </i>
    <i name="eentropy">     -0.01614263 </i>
    <i name="bandstr">  -1727.72593907 </i>
    <i name="atom">   7046.17475994 </i>
    <i name="e_fr_energy">   -331.70668996 </i>
    <i name="e_wo_entrp">   -331.69054733 </i>
    <i name="e_0_energy">   -331.69861864 </i>
   </energy>
  </scstep>
  <structure>
   <crystal>
    <varray name="basis" >
     <v>      12.80850002      -0.00030317       0.01869873 </v>
     <v>      -0.00017460       7.38810723      -0.00285147 </v>
     <v>       0.02173896      -0.00574436      14.95315935 </v>
    </varray>
    <i name="volume">   1415.02280149 </i>
    <varray name="rec_basis" >
     <v>       0.07807332       0.00000180      -0.00011350 </v>
     <v>       0.00000313       0.13535268       0.00005199 </v>
     <v>      -0.00009763       0.00002581       0.06687565 </v>
    </varray>
   </crystal>
   <varray name="positions" >
    <v>       0.16689154       0.16684888       0.25043631 </v>
    <v>      -0.00074853       0.00010701       0.25059045 </v>
    <v>       0.05505316       0.16689863       0.25034843 </v>
    <v>       0.22278425       0.00005541       0.25071924 </v>
    <v>       0.50014867       0.16721970       0.24630129 </v>
    <v>       0.33393053       0.00005090       0.25095370 </v>
    <v>       0.38900230       0.16604077       0.24913660 </v>
    <v>       0.55547928       0.00007883       0.24782789 </v>
    <v>       0.83277177       0.16637542       0.24954488 </v>
    <v>       0.66655746       0.00007282       0.24825033 </v>
    <v>       0.72198160       0.16707781       0.24693154 </v>
    <v>       0.88816120       0.00005902       0.25090598 </v>
    <v>       0.16638044       0.50010890       0.25034965 </v>
    <v>      -0.00046605       0.33399157       0.25040334 </v>
    <v>       0.05579313       0.50010420       0.25028610 </v>
    <v>       0.22238510       0.33414322       0.25039661 </v>
    <v>       0.49998141       0.50002174       0.24031606 </v>
    <v>       0.33365010       0.33241920       0.24859900 </v>
    <v>       0.38941122       0.50007743       0.24514477 </v>
    <v>       0.55558439       0.33243238       0.24101504 </v>
    <v>       0.83295010       0.50010686       0.24629305 </v>
    <v>       0.66659693       0.33224171       0.24131297 </v>
    <v>       0.72229805       0.50004297       0.24114151 </v>
    <v>       0.88836713       0.33249582       0.24919137 </v>
    <v>       0.16689588       0.83316962       0.25043092 </v>
    <v>      -0.00047389       0.66612114       0.25038414 </v>
    <v>       0.05503129       0.83313522       0.25034225 </v>
    <v>       0.22240234       0.66591727       0.25041094 </v>
    <v>       0.50017924       0.83284757       0.24607873 </v>
    <v>       0.33361713       0.66772197       0.24856196 </v>
    <v>       0.38899405       0.83401926       0.24899393 </v>
    <v>       0.55554884       0.66768376       0.24079777 </v>
    <v>       0.83279201       0.83373190       0.24943589 </v>
    <v>       0.66658392       0.66785864       0.24114778 </v>
    <v>       0.72192114       0.83296296       0.24677120 </v>
    <v>       0.88838396       0.66757571       0.24913942 </v>
    <v>       0.60784900       0.50099377       0.43246895 </v>
   </varray>
  </structure>
  <varray name="forces" >
   <v>      -0.10200739       0.12988127       0.03502570 </v>
   <v>       0.13629499      -0.02694354       0.04536498 </v>
   <v>       0.11659976       0.06210332       0.06801267 </v>
   <v>      -0.17699793      -0.01558707       0.03544374 </v>
   <v>      -0.03901892      -0.25997901      -0.03285618 </v>
   <v>      -0.32929017      -0.00051780      -0.07632058 </v>
   <v>       0.06161413       0.36614397      -0.06994422 </v>
   <v>       0.17476024      -0.01144603      -0.16122249 </v>
   <v>       0.17744328       0.20663295      -0.04275976 </v>
   <v>      -0.16739259      -0.00333244      -0.15913110 </v>
   <v>      -0.08134401      -0.21985567      -0.03134421 </v>
   <v>       0.15057865       0.00037415      -0.04666089 </v>
   <v>       0.21076358      -0.03266348       0.00573645 </v>
   <v>       0.21219083      -0.34195280      -0.02892739 </v>
   <v>      -0.34458475      -0.01660171       0.04373865 </v>
   <v>      -0.08748699      -0.50174525      -0.04596998 </v>
   <v>       0.11459784       0.00509431       0.05717751 </v>
   <v>       0.00066026       0.36763963      -0.06445499 </v>
   <v>      -0.22535360      -0.00801664       0.05903160 </v>
   <v>      -0.12956567       0.26268047       0.05642547 </v>
   <v>       0.02612902      -0.02045583      -0.01130487 </v>
   <v>       0.16648158       0.36272093       0.06467952 </v>
   <v>      -0.15175515       0.00027569       0.05729361 </v>
   <v>      -0.01118172       0.33386026      -0.07067591 </v>
   <v>      -0.11527946      -0.09174595       0.03917292 </v>
   <v>       0.21386325       0.34800238      -0.02547354 </v>
   <v>       0.13161677      -0.02475065       0.06574774 </v>
   <v>      -0.10601009       0.50816385      -0.05129686 </v>
   <v>      -0.07441141       0.28948098      -0.01487012 </v>
   <v>       0.04532584      -0.38066803      -0.06615311 </v>
   <v>       0.07404854      -0.35021630      -0.06041385 </v>
   <v>      -0.11184973      -0.30056264       0.06450161 </v>
   <v>       0.14673736      -0.20512815      -0.04204156 </v>
   <v>       0.14796212      -0.37144365       0.06852659 </v>
   <v>      -0.02173386       0.25151759      -0.02223583 </v>
   <v>      -0.02538696      -0.30615947      -0.07518540 </v>
   <v>      -0.00701764      -0.00479962       0.43336409 </v>
  </varray>
  <varray name="stress" >
   <v>       4.59146655      -0.01565599      -0.06620808 </v>
   <v>      -0.01565599       4.75603561      -0.00392660 </v>
   <v>      -0.06620809      -0.00392663       1.29723421 </v>
  </varray>
  <energy>
   <i name="e_fr_energy">   -331.70668996 </i>
   <i name="e_wo_entrp">   -331.69861864 </i>
   <i name="e_0_energy">     -0.01614263 </i>
  </energy>
  <time name="totalsc">    5.92    6.00</time>
 </calculation>
 <calculation>
  <scstep>
   <time name="dav">    0.84    0.84</time>
   <time name="total">    0.92    0.92</time>
   <energy>
    <i name="alphaZ">     96.04795369 </i>
    <i name="ewald">  15070.91762902 </i>
    <i name="hartreedc"> -21169.61083553 </i>
    <i name="XCdc">    551.67882191 </i>
    <i name="pawpsdc">  16589.39914631 </i>
    <i name="pawaedc"> -16791.76254571 </i>
    <i name="eentropy">     -0.01809090 </i>
    <i name="bandstr">  -1724.56798172 </i>
    <i name="atom">   7046.17475994 </i>
    <i name="e_fr_energy">   -331.74114298 </i>
    <i name="e_wo_entrp">   -331.72305209 </i>
    <i name="e_0_energy">   -331.73209754 </i>
   </energy>
  </scstep>
  <scstep>
   <time name="diag">    0.20    0.20</time>
   <time name="diis">    0.37    0.37</time>
   <time name="orth">    0.05    0.05</time>
   <time name="total">    0.70    0.70</time>
   <energy>
    <i name="e_fr_energy">   -331.74974476 </i>
    <i name="e_wo_entrp">   -331.73154851 </i>
    <i name="e_0_energy">   -331.74064664 </i>
   </energy>
  </scstep>
  <scstep>
   <time name="diag">    0.20    0.20</time>
   <time name="diis">    0.37    0.41</time>
   <time name="orth">    0.05    0.05</time>
   <time name="total">    0.70    0.74</time>
   <energy>
    <i name="e_fr_energy">   -331.74883734 </i>
    <i name="e_wo_entrp">   -331.73061708 </i>
    <i name="e_0_energy">   -331.73972721 </i>
   </energy>
  </scstep>
  <scstep>
   <time name="diag">    0.20    0.20</time>
   <time name="diis">    0.38    0.39</time>
   <time name="orth">    0.05    0.05</time>
   <time name="total">    0.70    0.71</time>
   <energy>
    <i name="e_fr_energy">   -331.74858150 </i>
    <i name="e_wo_entrp">   -331.73034786 </i>
    <i name="e_0_energy">   -331.73946468 </i>
   </energy>
  </scstep>
  <scstep>
   <time name="diag">    0.20    0.20</time>
   <time name="diis">    0.36    0.39</time>
   <time name="orth">    0.05    0.05</time>
   <time name="total">    0.68    0.72</time>
   <energy>
    <i name="e_fr_energy">   -331.74854945 </i>
    <i name="e_wo_entrp">   -331.73031325 </i>
    <i name="e_0_energy">   -331.73943135 </i>
   </energy>
  </scstep>
  <scstep>
   <time name="diag">    0.20    0.20</time>
   <time name="diis">    0.37    0.38</time>
   <time name="orth">    0.05    0.05</time>
   <time name="total">    0.69    0.70</time>
   <energy>
    <i name="e_fr_energy">   -331.74855893 </i>
    <i name="e_wo_entrp">   -331.73032088 </i>
    <i name="e_0_energy">   -331.73943991 </i>
   </energy>
  </scstep>
  <scstep>
   <time name="diag">    0.20    0.20</time>
   <time name="diis">    0.35    0.36</time>
   <time name="orth">    0.05    0.05</time>
   <time name="total">    0.68    0.68</time>
   <energy>
    <i name="e_fr_energy">   -331.74856518 </i>
    <i name="e_wo_entrp">   -331.73032816 </i>
    <i name="e_0_energy">   -331.73944667 </i>
   </energy>
  </scstep>
  <scstep>
   <time name="diag">    0.21    0.21</time>
   <time name="diis">    0.25    0.25</time>
   <time name="orth">    0.05    0.05</time>
   <time name="total">    0.58    0.59</time>
   <energy>
    <i name="e_fr_energy">   -331.74857714 </i>
    <i name="e_wo_entrp">   -331.73034034 </i>
    <i name="e_0_energy">   -331.73945874 </i>
   </energy>
  </scstep>
  <scstep>
   <time name="diag">    0.20    0.20</time>
   <time name="diis">    0.28    0.28</time>
   <time name="orth">    0.05    0.05</time>
   <time name="total">    0.60    0.61</time>
   <energy>
    <i name="e_fr_energy">   -331.74858570 </i>
    <i name="e_wo_entrp">   -331.73034898 </i>
    <i name="e_0_energy">   -331.73946734 </i>
   </energy>
  </scstep>
  <scstep>
   <time name="diag">    0.20    0.20</time>
   <time name="diis">    0.25    0.25</time>
   <time name="orth">    0.05    0.05</time>
   <time name="total">    0.58    0.58</time>
   <energy>
    <i name="e_fr_energy">   -331.74859835 </i>
    <i name="e_wo_entrp">   -331.73036154 </i>
    <i name="e_0_energy">   -331.73947994 </i>
   </energy>
  </scstep>
  <scstep>
   <time name="diag">    0.20    0.20</time>
   <time name="diis">    0.20    0.24</time>
   <time name="orth">    0.05    0.05</time>
   <time name="total">    0.52    0.56</time>
   <energy>
    <i name="e_fr_energy">   -331.74860263 </i>
    <i name="e_wo_entrp">   -331.73036579 </i>
    <i name="e_0_energy">   -331.73948421 </i>
   </energy>
  </scstep>
  <scstep>
   <time name="diag">    0.20    0.20</time>
   <time name="diis">    0.22    0.22</time>
   <time name="orth">    0.05    0.05</time>
   <time name="total">    0.55    0.55</time>
   <energy>
    <i name="e_fr_energy">   -331.74860572 </i>
    <i name="e_wo_entrp">   -331.73036881 </i>
    <i name="e_0_energy">   -331.73948726 </i>
   </energy>
  </scstep>
  <scstep>
   <time name="diag">    0.20    0.20</time>
   <time name="diis">    0.20    0.21</time>
   <time name="orth">    0.05    0.05</time>
   <time name="total">    0.61    0.63</time>
   <energy>
    <i name="e_fr_energy">   -331.74860694 </i>
    <i name="e_wo_entrp">   -331.73037003 </i>
    <i name="e_0_energy">   -331.73948848 </i>
   </energy>
  </scstep>
  <scstep>
   <time name="diag">    0.20    0.20</time>
   <time name="diis">    0.18    0.19</time>
   <time name="orth">    0.05    0.05</time>
   <time name="total">    0.47    0.48</time>
   <energy>
    <i name="alphaZ">     96.04795369 </i>
    <i name="ewald">  15070.91762902 </i>
    <i name="hartreedc"> -21168.16367408 </i>
    <i name="XCdc">    551.61474928 </i>
    <i name="pawpsdc">  16573.49899850 </i>
    <i name="pawaedc"> -16775.84300807 </i>
    <i name="eentropy">     -0.01823688 </i>
    <i name="bandstr">  -1725.97777889 </i>
    <i name="atom">   7046.17475994 </i>
    <i name="e_fr_energy">   -331.74860749 </i>
    <i name="e_wo_entrp">   -331.73037061 </i>
    <i name="e_0_energy">   -331.73948905 </i>
   </energy>
  </scstep>
  <structure>
   <crystal>
    <varray name="basis" >
     <v>      12.81048975      -0.00056054       0.01800444 </v>
     <v>      -0.00032285       7.39050373      -0.00286554 </v>
     <v>       0.02094238      -0.00577793      14.94598649 </v>
    </varray>
    <i name="volume">   1415.02280149 </i>
    <varray name="rec_basis" >
     <v>       0.07806118       0.00000337      -0.00010938 </v>
     <v>       0.00000585       0.13530879       0.00005230 </v>
     <v>      -0.00009403       0.00002594       0.06690774 </v>
    </varray>
   </crystal>
   <varray name="positions" >
    <v>       0.16666916       0.16653881       0.25058702 </v>
    <v>      -0.00053171       0.00008896       0.25079178 </v>
    <v>       0.05528946       0.16657379       0.25052764 </v>
    <v>       0.22259543       0.00005605       0.25092530 </v>
    <v>       0.50020302       0.16680631       0.24589300 </v>
    <v>       0.33400218       0.00005882       0.25090628 </v>
    <v>       0.38926750       0.16625926       0.24883754 </v>
    <v>       0.55565508       0.00006940       0.24702811 </v>
    <v>       0.83262279       0.16630864       0.24935093 </v>
    <v>       0.66641870       0.00007361       0.24756970 </v>
    <v>       0.72186305       0.16668195       0.24657474 </v>
    <v>       0.88787862       0.00007256       0.25091604 </v>
    <v>       0.16657177       0.50008329       0.25045707 </v>
    <v>      -0.00042799       0.33367488       0.25038519 </v>
    <v>       0.05545166       0.50011586       0.25044793 </v>
    <v>       0.22246624       0.33360002       0.25031021 </v>
    <v>       0.50049456       0.50001523       0.24064585 </v>
    <v>       0.33393206       0.33251455       0.24819849 </v>
    <v>       0.38946114       0.50003957       0.24485370 </v>
    <v>       0.55561252       0.33301950       0.24126458 </v>
    <v>       0.83275646       0.50006645       0.24589097 </v>
    <v>       0.66664031       0.33295329       0.24141766 </v>
    <v>       0.72174481       0.50001839       0.24117515 </v>
    <v>       0.88808857       0.33264632       0.24888021 </v>
    <v>       0.16666758       0.83354729       0.25058506 </v>
    <v>      -0.00044367       0.66645209       0.25036659 </v>
    <v>       0.05527045       0.83352434       0.25052145 </v>
    <v>       0.22247026       0.66647628       0.25032244 </v>
    <v>       0.50019695       0.83327983       0.24573237 </v>
    <v>       0.33393490       0.66761643       0.24814749 </v>
    <v>       0.38927134       0.83383015       0.24867822 </v>
    <v>       0.55557677       0.66700044       0.24111260 </v>
    <v>       0.83260150       0.83381432       0.24922578 </v>
    <v>       0.66660930       0.66712492       0.24132717 </v>
    <v>       0.72185863       0.83339088       0.24644584 </v>
    <v>       0.88809971       0.66747650       0.24881957 </v>
    <v>       0.60783097       0.50094099       0.43624030 </v>
   </varray>
  </structure>
  <varray name="forces" >
   <v>       0.11422060       0.11346685       0.04244190 </v>
   <v>       0.00281872      -0.00750933       0.04468759 </v>
   <v>      -0.09278801       0.06675443       0.06058051 </v>
   <v>      -0.12273126      -0.00486729       0.02177272 </v>
   <v>       0.06093296      -0.07158781      -0.02595373 </v>
   <v>      -0.23995406       0.00530553      -0.10242576 </v>
   <v>      -0.01670366       0.10413542      -0.07034668 </v>
   <v>      -0.12844939      -0.01346081      -0.12694075 </v>
   <v>       0.12465686       0.12238457      -0.05649745 </v>
   <v>       0.08027879      -0.00657608      -0.15451523 </v>
   <v>      -0.06056220      -0.02195212      -0.01927357 </v>
   <v>       0.29033313      -0.00260201      -0.06345696 </v>
   <v>       0.21432780      -0.00659833      -0.00813918 </v>
   <v>       0.04490398      -0.16643211      -0.01953104 </v>
   <v>      -0.19439409      -0.02283556       0.02459696 </v>
   <v>      -0.06079354      -0.20353309      -0.04560132 </v>
   <v>      -0.17951817       0.00420934       0.05942776 </v>
   <v>      -0.15636554       0.40730450      -0.03436468 </v>
   <v>      -0.20437034       0.00386417       0.07036205 </v>
   <v>      -0.04252681      -0.00526612       0.02781987 </v>
   <v>       0.12057642       0.00435207       0.02689196 </v>
   <v>       0.00144960       0.03144985       0.06690958 </v>
   <v>       0.15153813       0.01388936       0.08359389 </v>
   <v>       0.16843988       0.33459384      -0.06205092 </v>
   <v>       0.10323636      -0.10539342       0.04259488 </v>
   <v>       0.05158847       0.18835997      -0.02012800 </v>
   <v>      -0.07105174      -0.06462495       0.06279491 </v>
   <v>      -0.05657075       0.20957340      -0.05271766 </v>
   <v>       0.05991069       0.08203879      -0.02517473 </v>
   <v>      -0.15013439      -0.41616120      -0.04210746 </v>
   <v>      -0.01989480      -0.10654112      -0.05883858 </v>
   <v>      -0.01445671       0.00798922       0.03839458 </v>
   <v>       0.13531420      -0.11499940      -0.04825038 </v>
   <v>       0.01749405      -0.04430148       0.06399356 </v>
   <v>      -0.06980275       0.02724700      -0.01895976 </v>
   <v>       0.14131082      -0.33662707      -0.06360129 </v>
   <v>      -0.00226324      -0.00504902       0.38201243 </v>
  </varray>
  <varray name="stress" >
   <v>       4.51899845      -0.01480744      -0.04832436 </v>
   <v>      -0.01480742       3.60265736      -0.00983132 </v>
   <v>      -0.04832437      -0.00983133       1.02817828 </v>
  </varray>
  <energy>
   <i name="e_fr_energy">   -331.74860749 </i>
   <i name="e_wo_entrp">   -331.73948905 </i>
   <i name="e_0_energy">     -0.01823688 </i>
  </energy>
  <time name="totalsc">    9.73    9.94</time>
 </calculation>
 <calculation>
  <scstep>
   <time name="dav">    0.93    0.93</time>
   <time name="total">    1.00    1.00</time>
   <energy>
    <i name="alphaZ">     96.04795369 </i>
    <i name="ewald">  14998.00969188 </i>
    <i name="hartreedc"> -21098.01982366 </i>
    <i name="XCdc">    551.59519999 </i>
    <i name="pawpsdc">  16573.50090122 </i>
    <i name="pawaedc"> -16775.84489484 </i>
    <i name="eentropy">     -0.01513947 </i>
    <i name="bandstr">  -1723.20219965 </i>
    <i name="atom">   7046.17475994 </i>
    <i name="e_fr_energy">   -331.75355090 </i>
    <i name="e_wo_entrp">   -331.73841143 </i>
    <i name="e_0_energy">   -331.74598116 </i>
   </energy>
  </scstep>
  <scstep>
   <time name="diag">    0.20    0.20</time>
   <time name="diis">    0.38    0.38</time>
   <time name="orth">    0.05    0.05</time>
   <time name="total">    0.70    0.71</time>
   <energy>
    <i name="e_fr_energy">   -331.76093444 </i>
    <i name="e_wo_entrp">   -331.74532713 </i>
    <i name="e_0_energy">   -331.75313079 </i>
   </energy>
  </scstep>
  <scstep>
   <time name="diag">    0.20    0.20</time>
   <time name="diis">    0.39    0.39</time>
   <time name="orth">    0.05    0.05</time>
   <time name="total">    0.72    0.72</time>
   <energy>
    <i name="e_fr_energy">   -331.76014987 </i>
    <i name="e_wo_entrp">   -331.74435361 </i>
    <i name="e_0_energy">   -331.75225174 </i>
   </energy>
  </scstep>
  <scstep>
   <time name="diag">    0.20    0.20</time>
   <time name="diis">    0.37    0.37</time>
   <time name="orth">    0.05    0.05</time>
   <time name="total">    0.69    0.70</time>
   <energy>
    <i name="e_fr_energy">   -331.75992732 </i>
    <i name="e_wo_entrp">   -331.74395084 </i>
    <i name="e_0_energy">   -331.75193908 </i>
   </energy>
  </scstep>
  <scstep>
   <time name="diag">    0.20    0.20</time>
   <time name="diis">    0.39    0.39</time>
   <time name="orth">    0.06    0.06</time>
   <time name="total">    0.72    0.73</time>
   <energy>
    <i name="e_fr_energy">   -331.75989689 </i>
    <i name="e_wo_entrp">   -331.74395729 </i>
    <i name="e_0_energy">   -331.75192709 </i>
   </energy>
  </scstep>
  <scstep>
   <time name="diag">    0.20    0.20</time>
   <time name="diis">    0.36    0.38</time>
   <time name="orth">    0.05    0.05</time>
   <time name="total">    0.68    0.71</time>
   <energy>
    <i name="e_fr_energy">   -331.75990483 </i>
    <i name="e_wo_entrp">   -331.74397357 </i>
    <i name="e_0_energy">   -331.75193920 </i>
   </energy>
  </scstep>
  <scstep>
   <time name="diag">    0.20    0.20</time>
   <time name="diis">    0.34    0.35</time>
   <time name="orth">    0.05    0.05</time>
   <time name="total">    0.67    0.67</time>
   <energy>
    <i name="e_fr_energy">   -331.75990901 </i>
    <i name="e_wo_entrp">   -331.74397349 </i>
    <i name="e_0_energy">   -331.75194125 </i>
   </energy>
  </scstep>
  <scstep>
   <time name="diag">    0.20    0.20</time>
   <time name="diis">    0.24    0.24</time>
   <time name="orth">    0.05    0.05</time>
   <time name="total">    0.57    0.57</time>
   <energy>
    <i name="e_fr_energy">   -331.75991778 </i>
    <i name="e_wo_entrp">   -331.74398764 </i>
    <i name="e_0_energy">   -331.75195271 </i>
   </energy>
  </scstep>
  <scstep>
   <time name="diag">    0.20    0.20</time>
   <time name="diis">    0.24    0.24</time>
   <time name="orth">    0.05    0.05</time>
   <time name="total">    0.56    0.57</time>
   <energy>
    <i name="e_fr_energy">   -331.75992269 </i>
    <i name="e_wo_entrp">   -331.74399154 </i>
    <i name="e_0_energy">   -331.75195712 </i>
   </energy>
  </scstep>
  <scstep>
   <time name="diag">    0.20    0.20</time>
   <time name="diis">    0.24    0.25</time>
   <time name="orth">    0.05    0.05</time>
   <time name="total">    0.57    0.57</time>
   <energy>
    <i name="e_fr_energy">   -331.75993144 </i>
    <i name="e_wo_entrp">   -331.74400014 </i>
    <i name="e_0_energy">   -331.75196579 </i>
   </energy>
  </scstep>
  <scstep>
   <time name="diag">    0.20    0.20</time>
   <time name="diis">    0.19    0.23</time>
   <time name="orth">    0.04    0.05</time>
   <time name="total">    0.51    0.56</time>
   <energy>
    <i name="e_fr_energy">   -331.75993445 </i>
    <i name="e_wo_entrp">   -331.74400356 </i>
    <i name="e_0_energy">   -331.75196901 </i>
   </energy>
  </scstep>
  <scstep>
   <time name="diag">    0.20    0.20</time>
   <time name="diis">    0.24    0.24</time>
   <time name="orth">    0.05    0.05</time>
   <time name="total">    0.56    0.56</time>
   <energy>
    <i name="e_fr_energy">   -331.75993661 </i>
    <i name="e_wo_entrp">   -331.74400565 </i>
    <i name="e_0_energy">   -331.75197113 </i>
   </energy>
  </scstep>
  <scstep>
   <time name="diag">    0.20    0.20</time>
   <time name="diis">    0.20    0.20</time>
   <time name="orth">    0.05    0.05</time>
   <time name="total">    0.49    0.49</time>
   <energy>
    <i name="alphaZ">     96.04795369 </i>
    <i name="ewald">  14998.00969188 </i>
    <i name="hartreedc"> -21096.35768815 </i>
    <i name="XCdc">    551.53419406 </i>
    <i name="pawpsdc">  16560.28950643 </i>
    <i name="pawaedc"> -16762.61714101 </i>
    <i name="eentropy">     -0.01593147 </i>
    <i name="bandstr">  -1724.82528279 </i>
    <i name="atom">   7046.17475994 </i>
    <i name="e_fr_energy">   -331.75993743 </i>
    <i name="e_wo_entrp">   -331.74400595 </i>
    <i name="e_0_energy">   -331.75197169 </i>
   </energy>
  </scstep>
  <structure>
   <crystal>
    <varray name="basis" >
     <v>      12.81235661      -0.00080184       0.01735352 </v>
     <v>      -0.00046184       7.39275136      -0.00287873 </v>
     <v>       0.02019556      -0.00580940      14.93926335 </v>
    </varray>
    <i name="volume">   1415.02280149 </i>
    <varray name="rec_basis" >
     <v>       0.07804980       0.00000483      -0.00010551 </v>
     <v>       0.00000839       0.13526766       0.00005259 </v>
     <v>      -0.00009066       0.00002606       0.06693784 </v>
    </varray>
   </crystal>
   <varray name="positions" >
    <v>       0.16646071       0.16624820       0.25072837 </v>
    <v>      -0.00032845       0.00007205       0.25098063 </v>
    <v>       0.05551098       0.16626935       0.25069574 </v>
    <v>       0.22241845       0.00005664       0.25111858 </v>
    <v>       0.50025393       0.16641886       0.24551003 </v>
    <v>       0.33406935       0.00006625       0.25086181 </v>
    <v>       0.38951609       0.16646405       0.24855705 </v>
    <v>       0.55581982       0.00006056       0.24627794 </v>
    <v>       0.83248312       0.16624604       0.24916901 </v>
    <v>       0.66628860       0.00007434       0.24693127 </v>
    <v>       0.72175190       0.16631093       0.24624006 </v>
    <v>       0.88761374       0.00008525       0.25092546 </v>
    <v>       0.16675113       0.50005930       0.25055784 </v>
    <v>      -0.00039232       0.33337807       0.25036818 </v>
    <v>       0.05513157       0.50012677       0.25059972 </v>
    <v>       0.22254229       0.33309091       0.25022916 </v>
    <v>       0.50097560       0.50000915       0.24095522 </v>
    <v>       0.33419635       0.33260392       0.24782283 </v>
    <v>       0.38950792       0.50000408       0.24458068 </v>
    <v>       0.55563890       0.33356977       0.24149865 </v>
    <v>       0.83257492       0.50002856       0.24551382 </v>
    <v>       0.66668100       0.33362021       0.24151585 </v>
    <v>       0.72122622       0.49999534       0.24120669 </v>
    <v>       0.88782744       0.33278737       0.24858834 </v>
    <v>       0.16645358       0.83390126       0.25072963 </v>
    <v>      -0.00041533       0.66676227       0.25035012 </v>
    <v>       0.05549466       0.83388905       0.25068955 </v>
    <v>       0.22253393       0.66700021       0.25023942 </v>
    <v>       0.50021354       0.83368496       0.24540750 </v>
    <v>       0.33423275       0.66751752       0.24775874 </v>
    <v>       0.38953124       0.83365291       0.24838211 </v>
    <v>       0.55560297       0.66636002       0.24140791 </v>
    <v>       0.83242292       0.83389156       0.24902870 </v>
    <v>       0.66663309       0.66643726       0.24149543 </v>
    <v>       0.72180001       0.83379194       0.24614065 </v>
    <v>       0.88783323       0.66738350       0.24851954 </v>
    <v>       0.60781428       0.50089155       0.43977776 </v>
   </varray>
  </structure>
  <varray name="forces" >
   <v>       0.31797328       0.11230579       0.05185508 </v>
   <v>      -0.11616811       0.01164200       0.04511194 </v>
   <v>      -0.29228338       0.08863625       0.05177524 </v>
   <v>      -0.05322097       0.00655121       0.00303258 </v>
   <v>       0.14740187       0.09904449      -0.02332743 </v>
   <v>      -0.16856593       0.00744311      -0.13373489 </v>
   <v>      -0.09262955      -0.12427628      -0.07290655 </v>
   <v>      -0.40548490      -0.01162038      -0.08092840 </v>
   <v>       0.06090387       0.03935071      -0.06952632 </v>
   <v>       0.30386366      -0.00448478      -0.14034496 </v>
   <v>      -0.04823650       0.15890238      -0.02938901 </v>
   <v>       0.42852711      -0.00518803      -0.06707878 </v>
   <v>       0.19312372       0.01208199      -0.02090912 </v>
   <v>      -0.11443407      -0.01894784      -0.01528286 </v>
   <v>      -0.04374723      -0.02838223       0.00480934 </v>
   <v>      -0.01824053       0.05097463      -0.04961209 </v>
   <v>      -0.48660521      -0.01414765       0.06167432 </v>
   <v>      -0.31779746       0.44692600      -0.00156414 </v>
   <v>      -0.17229238       0.01403598       0.09277193 </v>
   <v>       0.06911393      -0.24688346       0.00738422 </v>
   <v>       0.16853054       0.02651980       0.05354108 </v>
   <v>      -0.14052222      -0.30365474       0.06295484 </v>
   <v>       0.47614621       0.02291098       0.10681955 </v>
   <v>       0.35349517       0.31472885      -0.04307236 </v>
   <v>       0.30954848      -0.11903954       0.05120901 </v>
   <v>      -0.10734055       0.04534096      -0.01390297 </v>
   <v>      -0.27489708      -0.10696242       0.04933956 </v>
   <v>      -0.00488242      -0.04574919      -0.05702202 </v>
   <v>       0.17872588      -0.11699890      -0.03057181 </v>
   <v>      -0.33471446      -0.45748721      -0.00463349 </v>
   <v>      -0.10341787       0.12384538      -0.05268517 </v>
   <v>       0.07032830       0.29633693       0.01698866 </v>
   <v>       0.11783717      -0.03225375      -0.05831315 </v>
   <v>      -0.10117932       0.29280075       0.05325126 </v>
   <v>      -0.11910911      -0.17808268      -0.02259682 </v>
   <v>       0.32061707      -0.35349870      -0.04735604 </v>
   <v>      -0.00036698      -0.00272041       0.32223978 </v>
  </varray>
  <varray name="stress" >
   <v>       4.19062187       0.03705465      -0.03590664 </v>
   <v>       0.03705464       2.71832137      -0.00999153 </v>
   <v>      -0.03590662      -0.00999151       0.92389252 </v>
  </varray>
  <energy>
   <i name="e_fr_energy">   -331.75993743 </i>
   <i name="e_wo_entrp">   -331.75197169 </i>
   <i name="e_0_energy">     -0.01593147 </i>
  </energy>
  <time name="totalsc">    9.20    9.33</time>
 </calculation>
 <calculation>
  <scstep>
   <time name="dav">    0.84    0.84</time>
   <time name="total">    0.92    0.92</time>
   <energy>
    <i name="alphaZ">     96.04795369 </i>
    <i name="ewald">  14880.18523197 </i>
    <i name="hartreedc"> -20985.86005889 </i>
    <i name="XCdc">    551.50664452 </i>
    <i name="pawpsdc">  16560.28368913 </i>
    <i name="pawaedc"> -16762.61163036 </i>
    <i name="eentropy">     -0.01146826 </i>
    <i name="bandstr">  -1717.50075201 </i>
    <i name="atom">   7046.17475994 </i>
    <i name="e_fr_energy">   -331.78563027 </i>
    <i name="e_wo_entrp">   -331.77416202 </i>
    <i name="e_0_energy">   -331.77989615 </i>
   </energy>
  </scstep>
  <scstep>
   <time name="diag">    0.23    0.23</time>
   <time name="diis">    0.37    0.37</time>
   <time name="orth">    0.05    0.05</time>
   <time name="total">    0.73    0.73</time>
   <energy>
    <i name="e_fr_energy">   -331.79708762 </i>
    <i name="e_wo_entrp">   -331.78525897 </i>
    <i name="e_0_energy">   -331.79117330 </i>
   </energy>
  </scstep>
  <scstep>
   <time name="diag">    0.28    0.28</time>
   <time name="diis">    0.39    0.39</time>
   <time name="orth">    0.05    0.05</time>
   <time name="total">    0.79    0.79</time>
   <energy>
    <i name="e_fr_energy">   -331.79556957 </i>
    <i name="e_wo_entrp">   -331.78356879 </i>
    <i name="e_0_energy">   -331.78956918 </i>
   </energy>
  </scstep>
  <scstep>
   <time name="diag">    0.20    0.20</time>
   <time name="diis">    0.36    0.39</time>
   <time name="orth">    0.05    0.05</time>
   <time name="total">    0.68    0.72</time>
   <energy>
    <i name="e_fr_energy">   -331.79502043 </i>
    <i name="e_wo_entrp">   -331.78285527 </i>
    <i name="e_0_energy">   -331.78893785 </i>
   </energy>
  </scstep>
  <scstep>
   <time name="diag">    0.20    0.20</time>
   <time name="diis">    0.38    0.38</time>
   <time name="orth">    0.10    0.10</time>
   <time name="total">    0.78    0.78</time>
   <energy>
    <i name="e_fr_energy">   -331.79501502 </i>
    <i name="e_wo_entrp">   -331.78288364 </i>
    <i name="e_0_energy">   -331.78894933 </i>
   </energy>
  </scstep>
  <scstep>
   <time name="diag">    0.20    0.20</time>
   <time name="diis">    0.38    0.38</time>
   <time name="orth">    0.05    0.05</time>
   <time name="total">    0.70    0.71</time>
   <energy>
    <i name="e_fr_energy">   -331.79505354 </i>
    <i name="e_wo_entrp">   -331.78292734 </i>
    <i name="e_0_energy">   -331.78899044 </i>
   </energy>
  </scstep>
  <scstep>
   <time name="diag">    0.20    0.20</time>
   <time name="diis">    0.37    0.37</time>
   <time name="orth">    0.05    0.05</time>
   <time name="total">    0.69    0.70</time>
   <energy>
    <i name="e_fr_energy">   -331.79508334 </i>
    <i name="e_wo_entrp">   -331.78295349 </i>
    <i name="e_0_energy">   -331.78901841 </i>
   </energy>
  </scstep>
  <scstep>
   <time name="diag">    0.20    0.20</time>
   <time name="diis">    0.27    0.27</time>
   <time name="orth">    0.11    0.11</time>
   <time name="total">    0.66    0.66</time>
   <energy>
    <i name="e_fr_energy">   -331.79511488 </i>
    <i name="e_wo_entrp">   -331.78299063 </i>
    <i name="e_0_energy">   -331.78905276 </i>
   </energy>
  </scstep>
  <scstep>
   <time name="diag">    0.20    0.20</time>
   <time name="diis">    0.27    0.27</time>
   <time name="orth">    0.05    0.05</time>
   <time name="total">    0.59    0.59</time>
   <energy>
    <i name="e_fr_energy">   -331.79514201 </i>
    <i name="e_wo_entrp">   -331.78301620 </i>
    <i name="e_0_energy">   -331.78907911 </i>
   </energy>
  </scstep>
  <scstep>
   <time name="diag">    0.20    0.20</time>
   <time name="diis">    0.26    0.26</time>
   <time name="orth">    0.05    0.05</time>
   <time name="total">    0.59    0.59</time>
   <energy>
    <i name="e_fr_energy">   -331.79516364 </i>
    <i name="e_wo_entrp">   -331.78303797 </i>
    <i name="e_0_energy">   -331.78910081 </i>
   </energy>
  </scstep>
  <scstep>
   <time name="diag">    0.20    0.20</time>
   <time name="diis">    0.24    0.24</time>
   <time name="orth">    0.05    0.05</time>
   <time name="total">    0.56    0.56</time>
   <energy>
    <i name="e_fr_energy">   -331.79516843 </i>
    <i name="e_wo_entrp">   -331.78304278 </i>
    <i name="e_0_energy">   -331.78910560 </i>
   </energy>
  </scstep>
  <scstep>
   <time name="diag">    0.20    0.20</time>
   <time name="diis">    0.22    0.22</time>
   <time name="orth">    0.05    0.05</time>
   <time name="total">    0.54    0.54</time>
   <energy>
    <i name="e_fr_energy">   -331.79517192 </i>
    <i name="e_wo_entrp">   -331.78304620 </i>
    <i name="e_0_energy">   -331.78910906 </i>
   </energy>
  </scstep>
  <scstep>
   <time name="diag">    0.20    0.20</time>
   <time name="diis">    0.21    0.21</time>
   <time name="orth">    0.05    0.05</time>
   <time name="total">    0.53    0.53</time>
   <energy>
    <i name="e_fr_energy">   -331.79517301 </i>
    <i name="e_wo_entrp">   -331.78304721 </i>
    <i name="e_0_energy">   -331.78911011 </i>
   </energy>
  </scstep>
  <scstep>
   <time name="diag">    0.20    0.20</time>
   <time name="diis">    0.20    0.20</time>
   <time name="orth">    0.05    0.05</time>
   <time name="total">    0.49    0.49</time>
   <energy>
    <i name="alphaZ">     96.04795369 </i>
    <i name="ewald">  14880.18523197 </i>
    <i name="hartreedc"> -20979.89948911 </i>
    <i name="XCdc">    551.32771928 </i>
    <i name="pawpsdc">  16519.39992239 </i>
    <i name="pawaedc"> -16721.69952894 </i>
    <i name="eentropy">     -0.01212573 </i>
    <i name="bandstr">  -1723.31961719 </i>
    <i name="atom">   7046.17475994 </i>
    <i name="e_fr_energy">   -331.79517368 </i>
    <i name="e_wo_entrp">   -331.78304796 </i>
    <i name="e_0_energy">   -331.78911082 </i>
   </energy>
  </scstep>
  <structure>
   <crystal>
    <varray name="basis" >
     <v>      12.82302448      -0.00086133       0.01643886 </v>
     <v>      -0.00049611       7.39553188      -0.00292247 </v>
     <v>       0.01917034      -0.00590716      14.92122016 </v>
    </varray>
    <i name="volume">   1415.02280149 </i>
    <varray name="rec_basis" >
     <v>       0.07798485       0.00000519      -0.00010019 </v>
     <v>       0.00000901       0.13521680       0.00005352 </v>
     <v>      -0.00008591       0.00002648       0.06701877 </v>
    </varray>
   </crystal>
   <varray name="positions" >
    <v>       0.16667830       0.16620474       0.25094341 </v>
    <v>      -0.00027017       0.00008190       0.25123983 </v>
    <v>       0.05534325       0.16615355       0.25094072 </v>
    <v>       0.22215217       0.00007313       0.25133208 </v>
    <v>       0.50051492       0.16623819       0.24506621 </v>
    <v>       0.33390718       0.00009216       0.25065373 </v>
    <v>       0.38965658       0.16638548       0.24816541 </v>
    <v>       0.55543269       0.00002273       0.24536743 </v>
    <v>       0.83241674       0.16627326       0.24888822 </v>
    <v>       0.66657179       0.00006420       0.24606977 </v>
    <v>       0.72156404       0.16629284       0.24584175 </v>
    <v>       0.88792462       0.00008645       0.25085469 </v>
    <v>       0.16721530       0.50006252       0.25064189 </v>
    <v>      -0.00051333       0.33301027       0.25033159 </v>
    <v>       0.05472327       0.50006995       0.25077028 </v>
    <v>       0.22259941       0.33266197       0.25008186 </v>
    <v>       0.50081818       0.49996834       0.24136566 </v>
    <v>       0.33403951       0.33378190       0.24741393 </v>
    <v>       0.38931800       0.49999961       0.24439566 </v>
    <v>       0.55576398       0.33356945       0.24176134 </v>
    <v>       0.83261308       0.50005169       0.24516824 </v>
    <v>       0.66652887       0.33360910       0.24169789 </v>
    <v>       0.72132802       0.50002591       0.24136800 </v>
    <v>       0.88803764       0.33370166       0.24821952 </v>
    <v>       0.16665339       0.83399732       0.25094730 </v>
    <v>      -0.00053438       0.66720835       0.25031580 </v>
    <v>       0.05535411       0.83402591       0.25093149 </v>
    <v>       0.22259629       0.66745778       0.25008105 </v>
    <v>       0.50048103       0.83384138       0.24501791 </v>
    <v>       0.33408863       0.66630356       0.24733156 </v>
    <v>       0.38966894       0.83376019       0.24799786 </v>
    <v>       0.55572955       0.66638224       0.24174882 </v>
    <v>       0.83239374       0.83389728       0.24874475 </v>
    <v>       0.66651760       0.66639969       0.24174212 </v>
    <v>       0.72157019       0.83379613       0.24578244 </v>
    <v>       0.88799168       0.66642753       0.24813648 </v>
    <v>       0.60779528       0.50083166       0.44400331 </v>
   </varray>
  </structure>
  <varray name="forces" >
   <v>      -0.01385796       0.03587408       0.03842973 </v>
   <v>      -0.01925293       0.00954453       0.01180696 </v>
   <v>      -0.03907372       0.07263201       0.04676425 </v>
   <v>       0.07257249       0.00729088      -0.01089415 </v>
   <v>      -0.12065132       0.13436363      -0.01782780 </v>
   <v>       0.04583182      -0.01454931      -0.14698518 </v>
   <v>      -0.21594910       0.06010061      -0.07054051 </v>
   <v>       0.04094061       0.00434110      -0.03020092 </v>
   <v>       0.17339075       0.12716267      -0.07883380 </v>
   <v>      -0.02739108      -0.00854954      -0.09798891 </v>
   <v>       0.15240003       0.10820094      -0.02501518 </v>
   <v>       0.07069405      -0.00111798      -0.09789235 </v>
   <v>      -0.26002996       0.00837219      -0.03616385 </v>
   <v>      -0.05761520       0.22565269      -0.00404912 </v>
   <v>       0.34779471       0.01886738      -0.02416130 </v>
   <v>       0.02284605       0.36531752      -0.02713424 </v>
   <v>      -0.24433952       0.00835776       0.03113824 </v>
   <v>      -0.16933925      -0.21129239       0.03362278 </v>
   <v>      -0.08015460       0.00815284       0.08254279 </v>
   <v>      -0.04561822      -0.13258244      -0.00570050 </v>
   <v>       0.21980050       0.00428448       0.05681924 </v>
   <v>      -0.01929449      -0.15910695       0.05408200 </v>
   <v>       0.27638402      -0.00887316       0.10444599 </v>
   <v>       0.10664141      -0.13392980      -0.01342441 </v>
   <v>       0.00648744      -0.05455934       0.03615897 </v>
   <v>      -0.04497307      -0.24603325      -0.00698431 </v>
   <v>      -0.05886866      -0.08191664       0.04945583 </v>
   <v>       0.03380269      -0.35886736      -0.03390532 </v>
   <v>      -0.09480125      -0.14891834      -0.01705457 </v>
   <v>      -0.19705784       0.22707305       0.03445848 </v>
   <v>      -0.23362159      -0.07605365      -0.04561612 </v>
   <v>      -0.04413232       0.14727279      -0.00362370 </v>
   <v>       0.17740028      -0.12800030      -0.06969263 </v>
   <v>      -0.02307753       0.17503558       0.03847946 </v>
   <v>       0.13608469      -0.12213154      -0.01573209 </v>
   <v>       0.12904567       0.14353795      -0.01524951 </v>
   <v>      -0.00301761      -0.00495267       0.27646575 </v>
  </varray>
  <varray name="stress" >
   <v>       2.11248536       0.06547286      -0.01066007 </v>
   <v>       0.06547288       1.51585949      -0.00477958 </v>
   <v>      -0.01066005      -0.00477958       0.71390988 </v>
  </varray>
  <energy>
   <i name="e_fr_energy">   -331.79517368 </i>
   <i name="e_wo_entrp">   -331.78911082 </i>
   <i name="e_0_energy">     -0.01212573 </i>
  </energy>
  <time name="totalsc">   10.05   10.13</time>
 </calculation>
 <calculation>
  <scstep>
   <time name="dav">    0.86    0.86</time>
   <time name="total">    0.94    0.94</time>
   <energy>
    <i name="alphaZ">     96.04795369 </i>
    <i name="ewald">  14860.10217426 </i>
    <i name="hartreedc"> -20961.06202465 </i>
    <i name="XCdc">    551.32335602 </i>
    <i name="pawpsdc">  16519.40170575 </i>
    <i name="pawaedc"> -16721.70118290 </i>
    <i name="eentropy">     -0.01146123 </i>
    <i name="bandstr">  -1722.07116477 </i>
    <i name="atom">   7046.17475994 </i>
    <i name="e_fr_energy">   -331.79588389 </i>
    <i name="e_wo_entrp">   -331.78442266 </i>
    <i name="e_0_energy">   -331.79015327 </i>
   </energy>
  </scstep>
  <scstep>
   <time name="diag">    0.20    0.20</time>
   <time name="diis">    0.37    0.37</time>
   <time name="orth">    0.05    0.05</time>
   <time name="total">    0.69    0.70</time>
   <energy>
    <i name="e_fr_energy">   -331.79605892 </i>
    <i name="e_wo_entrp">   -331.78454319 </i>
    <i name="e_0_energy">   -331.79030105 </i>
   </energy>
  </scstep>
  <scstep>
   <time name="diag">    0.20    0.20</time>
   <time name="diis">    0.38    0.38</time>
   <time name="orth">    0.05    0.05</time>
   <time name="total">    0.71    0.71</time>
   <energy>
    <i name="e_fr_energy">   -331.79600506 </i>
    <i name="e_wo_entrp">   -331.78445036 </i>
    <i name="e_0_energy">   -331.79022771 </i>
   </energy>
  </scstep>
  <scstep>
   <time name="diag">    0.20    0.20</time>
   <time name="diis">    0.34    0.38</time>
   <time name="orth">    0.05    0.05</time>
   <time name="total">    0.66    0.71</time>
   <energy>
    <i name="e_fr_energy">   -331.79599782 </i>
    <i name="e_wo_entrp">   -331.78443068 </i>
    <i name="e_0_energy">   -331.79021425 </i>
   </energy>
  </scstep>
  <scstep>
   <time name="diag">    0.20    0.20</time>
   <time name="diis">    0.36    0.36</time>
   <time name="orth">    0.05    0.05</time>
   <time name="total">    0.65    0.65</time>
   <energy>
    <i name="alphaZ">     96.04795369 </i>
    <i name="ewald">  14860.10217426 </i>
    <i name="hartreedc"> -20960.17889968 </i>
    <i name="XCdc">    551.29423495 </i>
    <i name="pawpsdc">  16512.65530659 </i>
    <i name="pawaedc"> -16714.95137015 </i>
    <i name="eentropy">     -0.01156118 </i>
    <i name="bandstr">  -1722.92859565 </i>
    <i name="atom">   7046.17475994 </i>
    <i name="e_fr_energy">   -331.79599723 </i>
    <i name="e_wo_entrp">   -331.78443604 </i>
    <i name="e_0_energy">   -331.79021664 </i>
   </energy>
  </scstep>
  <structure>
   <crystal>
    <varray name="basis" >
     <v>      12.82485283      -0.00087152       0.01628219 </v>
     <v>      -0.00050198       7.39600874      -0.00292997 </v>
     <v>       0.01899472      -0.00592391      14.91813060 </v>
    </varray>
    <i name="volume">   1415.02280149 </i>
    <varray name="rec_basis" >
     <v>       0.07797373       0.00000525      -0.00009928 </v>
     <v>       0.00000912       0.13520808       0.00005368 </v>
     <v>      -0.00008510       0.00002655       0.06703265 </v>
    </varray>
   </crystal>
   <varray name="positions" >
    <v>       0.16671555       0.16619730       0.25098029 </v>
    <v>      -0.00026019       0.00008359       0.25128428 </v>
    <v>       0.05531455       0.16613372       0.25098273 </v>
    <v>       0.22210660       0.00007595       0.25136870 </v>
    <v>       0.50055958       0.16620726       0.24499009 </v>
    <v>       0.33387943       0.00009660       0.25061804 </v>
    <v>       0.38968062       0.16637202       0.24809824 </v>
    <v>       0.55536642       0.00001625       0.24521127 </v>
    <v>       0.83240537       0.16627792       0.24884006 </v>
    <v>       0.66662025       0.00006246       0.24592203 </v>
    <v>       0.72153188       0.16628974       0.24577344 </v>
    <v>       0.88797783       0.00008666       0.25084255 </v>
    <v>       0.16729474       0.50006307       0.25065631 </v>
    <v>      -0.00053404       0.33294729       0.25032531 </v>
    <v>       0.05465339       0.50006022       0.25079953 </v>
    <v>       0.22260919       0.33258852       0.25005660 </v>
    <v>       0.50079124       0.49996135       0.24143605 </v>
    <v>       0.33401266       0.33398361       0.24734380 </v>
    <v>       0.38928549       0.49999884       0.24436393 </v>
    <v>       0.55578539       0.33356939       0.24180640 </v>
    <v>       0.83261960       0.50005565       0.24510898 </v>
    <v>       0.66650283       0.33360720       0.24172911 </v>
    <v>       0.72134545       0.50003114       0.24139566 </v>
    <v>       0.88807361       0.33385822       0.24815627 </v>
    <v>       0.16668759       0.83401377       0.25098463 </v>
    <v>      -0.00055476       0.66728474       0.25030992 </v>
    <v>       0.05533006       0.83404934       0.25097298 </v>
    <v>       0.22260696       0.66753613       0.25005389 </v>
    <v>       0.50052680       0.83386816       0.24495110 </v>
    <v>       0.33406396       0.66609569       0.24725830 </v>
    <v>       0.38969250       0.83377856       0.24793196 </v>
    <v>       0.55575122       0.66638605       0.24180729 </v>
    <v>       0.83238875       0.83389825       0.24869605 </v>
    <v>       0.66649784       0.66639326       0.24178443 </v>
    <v>       0.72153085       0.83379684       0.24572100 </v>
    <v>       0.88801880       0.66626383       0.24807078 </v>
    <v>       0.60779208       0.50082141       0.44472800 </v>
   </varray>
  </structure>
  <varray name="forces" >
   <v>      -0.06747128       0.02581405       0.03739813 </v>
   <v>      -0.00877832       0.00576597       0.00970889 </v>
   <v>       0.00301963       0.07069034       0.04651230 </v>
   <v>       0.10053216       0.00803045      -0.01407174 </v>
   <v>      -0.17015395       0.15129475      -0.00849563 </v>
   <v>       0.07463228      -0.01608500      -0.15229280 </v>
   <v>      -0.23676359       0.09439188      -0.07143839 </v>
   <v>       0.12087125       0.00734978      -0.02944568 </v>
   <v>       0.19103907       0.14184045      -0.07928286 </v>
   <v>      -0.08958097      -0.00581489      -0.09182411 </v>
   <v>       0.19055122       0.10850255      -0.01929234 </v>
   <v>       0.01641842      -0.00026651      -0.10260350 </v>
   <v>      -0.33575042       0.00851012      -0.03946142 </v>
   <v>      -0.04292775       0.26717375      -0.00334692 </v>
   <v>       0.41564619       0.02596281      -0.02788881 </v>
   <v>       0.03099406       0.41526076      -0.02362617 </v>
   <v>      -0.21299210       0.01221976       0.03012244 </v>
   <v>      -0.14032634      -0.33488406       0.04325375 </v>
   <v>      -0.06022220       0.00692813       0.07832036 </v>
   <v>      -0.06222871      -0.11491370      -0.00820176 </v>
   <v>       0.22410753       0.00043652       0.05472523 </v>
   <v>       0.00059855      -0.13696948       0.05158965 </v>
   <v>       0.23716017      -0.01320254       0.10420081 </v>
   <v>       0.06210499      -0.21630733      -0.01117947 </v>
   <v>      -0.04236227      -0.04648444       0.03480599 </v>
   <v>      -0.03573072      -0.29304830      -0.00741972 </v>
   <v>      -0.01948873      -0.07582271       0.04611951 </v>
   <v>       0.03731155      -0.40848345      -0.02812326 </v>
   <v>      -0.14790048      -0.16536014      -0.01748381 </v>
   <v>      -0.17481656       0.34184592       0.04333522 </v>
   <v>      -0.25576151      -0.11170249      -0.04225268 </v>
   <v>      -0.05987174       0.12419139      -0.00651679 </v>
   <v>       0.18896948      -0.14815091      -0.06402601 </v>
   <v>      -0.00595093       0.15969570       0.03382778 </v>
   <v>       0.18174687      -0.11102515      -0.01726065 </v>
   <v>       0.09408387       0.22657688      -0.01120341 </v>
   <v>      -0.00070869      -0.00396089       0.26281786 </v>
  </varray>
  <varray name="stress" >
   <v>       1.72668008       0.06257807      -0.01367072 </v>
   <v>       0.06257806       1.33862259      -0.01608593 </v>
   <v>      -0.01367074      -0.01608595       0.64256018 </v>
  </varray>
  <energy>
   <i name="e_fr_energy">   -331.79599723 </i>
   <i name="e_wo_entrp">   -331.79021664 </i>
   <i name="e_0_energy">     -0.01156118 </i>
  </energy>
  <time name="totalsc">    4.41    4.48</time>
 </calculation>
 <calculation>
  <scstep>
   <time name="dav">    0.84    0.84</time>
   <time name="total">    0.92    0.92</time>
   <energy>
    <i name="alphaZ">     96.04795369 </i>
    <i name="ewald">  14777.94678341 </i>
    <i name="hartreedc"> -20883.61311104 </i>
    <i name="XCdc">    551.27483889 </i>
    <i name="pawpsdc">  16512.44393812 </i>
    <i name="pawaedc"> -16714.73796854 </i>
    <i name="eentropy">     -0.01360694 </i>
    <i name="bandstr">  -1717.34406635 </i>
    <i name="atom">   7046.17475994 </i>
    <i name="e_fr_energy">   -331.82047881 </i>
    <i name="e_wo_entrp">   -331.80687188 </i>
    <i name="e_0_energy">   -331.81367534 </i>
   </energy>
  </scstep>
  <scstep>
   <time name="diag">    0.20    0.20</time>
   <time name="diis">    0.37    0.37</time>
   <time name="orth">    0.05    0.05</time>
   <time name="total">    0.69    0.70</time>
   <energy>
    <i name="e_fr_energy">   -331.82438104 </i>
    <i name="e_wo_entrp">   -331.81089019 </i>
    <i name="e_0_energy">   -331.81763562 </i>
   </energy>
  </scstep>
  <scstep>
   <time name="diag">    0.20    0.20</time>
   <time name="diis">    0.47    0.47</time>
   <time name="orth">    0.05    0.05</time>
   <time name="total">    0.79    0.79</time>
   <energy>
    <i name="e_fr_energy">   -331.82351602 </i>
    <i name="e_wo_entrp">   -331.81010100 </i>
    <i name="e_0_energy">   -331.81680851 </i>
   </energy>
  </scstep>
  <scstep>
   <time name="diag">    0.20    0.20</time>
   <time name="diis">    0.37    0.37</time>
   <time name="orth">    0.05    0.05</time>
   <time name="total">    0.69    0.70</time>
   <energy>
    <i name="e_fr_energy">   -331.82321533 </i>
    <i name="e_wo_entrp">   -331.80986778 </i>
    <i name="e_0_energy">   -331.81654156 </i>
   </energy>
  </scstep>
  <scstep>
   <time name="diag">    0.20    0.20</time>
   <time name="diis">    0.35    0.40</time>
   <time name="orth">    0.05    0.05</time>
   <time name="total">    0.68    0.73</time>
   <energy>
    <i name="e_fr_energy">   -331.82321520 </i>
    <i name="e_wo_entrp">   -331.80985008 </i>
    <i name="e_0_energy">   -331.81653264 </i>
   </energy>
  </scstep>
  <scstep>
   <time name="diag">    0.20    0.20</time>
   <time name="diis">    0.42    0.42</time>
   <time name="orth">    0.05    0.05</time>
   <time name="total">    0.74    0.74</time>
   <energy>
    <i name="e_fr_energy">   -331.82324529 </i>
    <i name="e_wo_entrp">   -331.80987443 </i>
    <i name="e_0_energy">   -331.81655986 </i>
   </energy>
  </scstep>
  <scstep>
   <time name="diag">    0.20    0.20</time>
   <time name="diis">    0.35    0.35</time>
   <time name="orth">    0.05    0.05</time>
   <time name="total">    0.67    0.67</time>
   <energy>
    <i name="e_fr_energy">   -331.82326420 </i>
    <i name="e_wo_entrp">   -331.80989591 </i>
    <i name="e_0_energy">   -331.81658006 </i>
   </energy>
  </scstep>
  <scstep>
   <time name="diag">    0.20    0.20</time>
   <time name="diis">    0.26    0.26</time>
   <time name="orth">    0.05    0.05</time>
   <time name="total">    0.59    0.59</time>
   <energy>
    <i name="e_fr_energy">   -331.82328720 </i>
    <i name="e_wo_entrp">   -331.80991647 </i>
    <i name="e_0_energy">   -331.81660183 </i>
   </energy>
  </scstep>
  <scstep>
   <time name="diag">    0.20    0.20</time>
   <time name="diis">    0.29    0.30</time>
   <time name="orth">    0.05    0.05</time>
   <time name="total">    0.62    0.62</time>
   <energy>
    <i name="e_fr_energy">   -331.82330560 </i>
    <i name="e_wo_entrp">   -331.80993544 </i>
    <i name="e_0_energy">   -331.81662052 </i>
   </energy>
  </scstep>
  <scstep>
   <time name="diag">    0.20    0.20</time>
   <time name="diis">    0.26    0.26</time>
   <time name="orth">    0.05    0.05</time>
   <time name="total">    0.58    0.59</time>
   <energy>
    <i name="e_fr_energy">   -331.82331985 </i>
    <i name="e_wo_entrp">   -331.80994981 </i>
    <i name="e_0_energy">   -331.81663483 </i>
   </energy>
  </scstep>
  <scstep>
   <time name="diag">    0.20    0.20</time>
   <time name="diis">    0.23    0.23</time>
   <time name="orth">    0.05    0.05</time>
   <time name="total">    0.55    0.55</time>
   <energy>
    <i name="e_fr_energy">   -331.82332402 </i>
    <i name="e_wo_entrp">   -331.80995381 </i>
    <i name="e_0_energy">   -331.81663891 </i>
   </energy>
  </scstep>
  <scstep>
   <time name="diag">    0.20    0.20</time>
   <time name="diis">    0.22    0.22</time>
   <time name="orth">    0.05    0.05</time>
   <time name="total">    0.55    0.55</time>
   <energy>
    <i name="e_fr_energy">   -331.82332668 </i>
    <i name="e_wo_entrp">   -331.80995646 </i>
    <i name="e_0_energy">   -331.81664157 </i>
   </energy>
  </scstep>
  <scstep>
   <time name="diag">    0.20    0.20</time>
   <time name="diis">    0.19    0.19</time>
   <time name="orth">    0.05    0.05</time>
   <time name="total">    0.48    0.48</time>
   <energy>
    <i name="alphaZ">     96.04795369 </i>
    <i name="ewald">  14777.94678341 </i>
    <i name="hartreedc"> -20878.71061211 </i>
    <i name="XCdc">    551.13326835 </i>
    <i name="pawpsdc">  16479.59373269 </i>
    <i name="pawaedc"> -16681.86861155 </i>
    <i name="eentropy">     -0.01337005 </i>
    <i name="bandstr">  -1722.12723200 </i>
    <i name="atom">   7046.17475994 </i>
    <i name="e_fr_energy">   -331.82332763 </i>
    <i name="e_wo_entrp">   -331.80995758 </i>
    <i name="e_0_energy">   -331.81664260 </i>
   </energy>
  </scstep>
  <structure>
   <crystal>
    <varray name="basis" >
     <v>      12.83353622      -0.00055031       0.01569498 </v>
     <v>      -0.00031672       7.39788234      -0.00300588 </v>
     <v>       0.01834199      -0.00608360      14.90425952 </v>
    </varray>
    <i name="volume">   1415.02280149 </i>
    <varray name="rec_basis" >
     <v>       0.07792096       0.00000330      -0.00009589 </v>
     <v>       0.00000573       0.13517384       0.00005517 </v>
     <v>      -0.00008205       0.00002726       0.06709503 </v>
    </varray>
   </crystal>
   <varray name="positions" >
    <v>       0.16673839       0.16623786       0.25114585 </v>
    <v>      -0.00024066       0.00010346       0.25143987 </v>
    <v>       0.05522618       0.16624655       0.25117608 </v>
    <v>       0.22210453       0.00010514       0.25146932 </v>
    <v>       0.50045838       0.16648571       0.24473415 </v>
    <v>       0.33389774       0.00007055       0.25031387 </v>
    <v>       0.38941690       0.16656453       0.24779322 </v>
    <v>       0.55532688       0.00001370       0.24467037 </v>
    <v>       0.83264435       0.16664762       0.24858605 </v>
    <v>       0.66664763       0.00004219       0.24533128 </v>
    <v>       0.72170293       0.16655108       0.24552870 </v>
    <v>       0.88817343       0.00008656       0.25067614 </v>
    <v>       0.16706704       0.50008604       0.25065448 </v>
    <v>      -0.00066277       0.33341212       0.25030109 </v>
    <v>       0.05502733       0.50009378       0.25085874 </v>
    <v>       0.22268552       0.33338986       0.24994590 </v>
    <v>       0.50039707       0.49996935       0.24170101 </v>
    <v>       0.33372351       0.33379727       0.24717105 </v>
    <v>       0.38909357       0.50001375       0.24435867 </v>
    <v>       0.55576476       0.33328183       0.24194174 </v>
    <v>       0.83296376       0.50006961       0.24498512 </v>
    <v>       0.66641955       0.33325859       0.24189380 </v>
    <v>       0.72174352       0.50001517       0.24161380 </v>
    <v>       0.88827928       0.33382265       0.24793799 </v>
    <v>       0.16673682       0.83395066       0.25114836 </v>
    <v>      -0.00067207       0.66679845       0.25028162 </v>
    <v>       0.05522423       0.83393542       0.25116412 </v>
    <v>       0.22269522       0.66676751       0.24993107 </v>
    <v>       0.50046127       0.83354105       0.24471386 </v>
    <v>       0.33373217       0.66627957       0.24707591 </v>
    <v>       0.38939977       0.83355843       0.24766715 </v>
    <v>       0.55573484       0.66670889       0.24198815 </v>
    <v>       0.83264524       0.83353089       0.24845906 </v>
    <v>       0.66642542       0.66677188       0.24196305 </v>
    <v>       0.72166600       0.83352153       0.24550089 </v>
    <v>       0.88824204       0.66630205       0.24784474 </v>
    <v>       0.60778029       0.50077870       0.44739374 </v>
   </varray>
  </structure>
  <varray name="forces" >
   <v>      -0.08850117       0.17477150       0.02739025 </v>
   <v>       0.00177748      -0.00296288      -0.00742901 </v>
   <v>       0.06739157       0.13668864       0.04240970 </v>
   <v>       0.11873618      -0.01015018      -0.03747874 </v>
   <v>      -0.21215539       0.00244226      -0.00551220 </v>
   <v>      -0.00999924       0.00337335      -0.13199804 </v>
   <v>      -0.13220190       0.02990911      -0.06425675 </v>
   <v>       0.12367166       0.00073499       0.00903582 </v>
   <v>       0.12698900      -0.00602201      -0.08037642 </v>
   <v>      -0.04368448       0.00168685      -0.04597951 </v>
   <v>       0.14916225      -0.01895310      -0.02839292 </v>
   <v>      -0.06781204       0.00046412      -0.09866121 </v>
   <v>      -0.14524967       0.00510303      -0.04758661 </v>
   <v>       0.19587882       0.08220995       0.00275592 </v>
   <v>       0.09997587       0.00707782      -0.04454175 </v>
   <v>      -0.17993012       0.02067684      -0.00338284 </v>
   <v>       0.00663632       0.01236140       0.02806245 </v>
   <v>      -0.00313824      -0.16412521       0.03852978 </v>
   <v>      -0.04463024      -0.00046160       0.07597440 </v>
   <v>      -0.15267396       0.06743252      -0.01111988 </v>
   <v>       0.04091245      -0.00804394       0.06299375 </v>
   <v>       0.15868988       0.07513043       0.03010791 </v>
   <v>      -0.01514441      -0.00402716       0.08123818 </v>
   <v>       0.01020586      -0.13761120       0.00030369 </v>
   <v>      -0.08234155      -0.16874078       0.02460976 </v>
   <v>       0.19277266      -0.09325051      -0.00198734 </v>
   <v>       0.06593491      -0.12932951       0.04255853 </v>
   <v>      -0.18365283      -0.01894053      -0.00745895 </v>
   <v>      -0.22201189       0.00530945      -0.00819697 </v>
   <v>      -0.00298475       0.17309760       0.04589685 </v>
   <v>      -0.11639047      -0.04498079      -0.04570035 </v>
   <v>      -0.12582323      -0.07640278      -0.01948691 </v>
   <v>       0.11967184      -0.00497008      -0.06147822 </v>
   <v>       0.13718750      -0.07135009       0.01723567 </v>
   <v>       0.17299622       0.01797580      -0.02641394 </v>
   <v>       0.03821425       0.14925290       0.00240951 </v>
   <v>       0.00152083      -0.00537621       0.24592640 </v>
  </varray>
  <varray name="stress" >
   <v>       0.16985013       0.03519885      -0.03096072 </v>
   <v>       0.03519887       0.29084600       0.00015096 </v>
   <v>      -0.03096071       0.00015098       0.60908656 </v>
  </varray>
  <energy>
   <i name="e_fr_energy">   -331.82332763 </i>
   <i name="e_wo_entrp">   -331.81664260 </i>
   <i name="e_0_energy">     -0.01337005 </i>
  </energy>
  <time name="totalsc">    9.31    9.42</time>
 </calculation>
 <calculation>
  <scstep>
   <time name="dav">    0.88    0.88</time>
   <time name="total">    0.96    0.96</time>
   <energy>
    <i name="alphaZ">     96.04795369 </i>
    <i name="ewald">  14722.78410912 </i>
    <i name="hartreedc"> -20827.32988377 </i>
    <i name="XCdc">    551.12163427 </i>
    <i name="pawpsdc">  16479.58977140 </i>
    <i name="pawaedc"> -16681.86506992 </i>
    <i name="eentropy">     -0.01493425 </i>
    <i name="bandstr">  -1718.33562194 </i>
    <i name="atom">   7046.17475994 </i>
    <i name="e_fr_energy">   -331.82728147 </i>
    <i name="e_wo_entrp">   -331.81234722 </i>
    <i name="e_0_energy">   -331.81981434 </i>
   </energy>
  </scstep>
  <scstep>
   <time name="diag">    0.20    0.20</time>
   <time name="diis">    0.37    0.37</time>
   <time name="orth">    0.05    0.05</time>
   <time name="total">    0.69    0.70</time>
   <energy>
    <i name="e_fr_energy">   -331.82883122 </i>
    <i name="e_wo_entrp">   -331.81397862 </i>
    <i name="e_0_energy">   -331.82140492 </i>
   </energy>
  </scstep>
  <scstep>
   <time name="diag">    0.20    0.20</time>
   <time name="diis">    0.38    0.38</time>
   <time name="orth">    0.05    0.05</time>
   <time name="total">    0.70    0.71</time>
   <energy>
    <i name="e_fr_energy">   -331.82842034 </i>
    <i name="e_wo_entrp">   -331.81363008 </i>
    <i name="e_0_energy">   -331.82102521 </i>
   </energy>
  </scstep>
  <scstep>
   <time name="diag">    0.20    0.20</time>
   <time name="diis">    0.37    0.37</time>
   <time name="orth">    0.05    0.05</time>
   <time name="total">    0.69    0.69</time>
   <energy>
    <i name="e_fr_energy">   -331.82830110 </i>
    <i name="e_wo_entrp">   -331.81355603 </i>
    <i name="e_0_energy">   -331.82092856 </i>
   </energy>
  </scstep>
  <scstep>
   <time name="diag">    0.20    0.20</time>
   <time name="diis">    0.38    0.38</time>
   <time name="orth">    0.05    0.05</time>
   <time name="total">    0.71    0.71</time>
   <energy>
    <i name="e_fr_energy">   -331.82829872 </i>
    <i name="e_wo_entrp">   -331.81353989 </i>
    <i name="e_0_energy">   -331.82091931 </i>
   </energy>
  </scstep>
  <scstep>
   <time name="diag">    0.20    0.24</time>
   <time name="diis">    0.36    0.36</time>
   <time name="orth">    0.05    0.05</time>
   <time name="total">    0.68    0.72</time>
   <energy>
    <i name="e_fr_energy">   -331.82830931 </i>
    <i name="e_wo_entrp">   -331.81354684 </i>
    <i name="e_0_energy">   -331.82092807 </i>
   </energy>
  </scstep>
  <scstep>
   <time name="diag">    0.20    0.20</time>
   <time name="diis">    0.25    0.25</time>
   <time name="orth">    0.05    0.05</time>
   <time name="total">    0.65    0.65</time>
   <energy>
    <i name="e_fr_energy">   -331.82831884 </i>
    <i name="e_wo_entrp">   -331.81355793 </i>
    <i name="e_0_energy">   -331.82093838 </i>
   </energy>
  </scstep>
  <scstep>
   <time name="diag">    0.20    0.20</time>
   <time name="diis">    0.24    0.24</time>
   <time name="orth">    0.05    0.05</time>
   <time name="total">    0.57    0.57</time>
   <energy>
    <i name="e_fr_energy">   -331.82832949 </i>
    <i name="e_wo_entrp">   -331.81356693 </i>
    <i name="e_0_energy">   -331.82094821 </i>
   </energy>
  </scstep>
  <scstep>
   <time name="diag">    0.20    0.20</time>
   <time name="diis">    0.24    0.24</time>
   <time name="orth">    0.05    0.05</time>
   <time name="total">    0.57    0.57</time>
   <energy>
    <i name="e_fr_energy">   -331.82833739 </i>
    <i name="e_wo_entrp">   -331.81357524 </i>
    <i name="e_0_energy">   -331.82095632 </i>
   </energy>
  </scstep>
  <scstep>
   <time name="diag">    0.20    0.20</time>
   <time name="diis">    0.22    0.22</time>
   <time name="orth">    0.05    0.05</time>
   <time name="total">    0.55    0.55</time>
   <energy>
    <i name="e_fr_energy">   -331.82834363 </i>
    <i name="e_wo_entrp">   -331.81358154 </i>
    <i name="e_0_energy">   -331.82096258 </i>
   </energy>
  </scstep>
  <scstep>
   <time name="diag">    0.22    0.22</time>
   <time name="diis">    0.21    0.21</time>
   <time name="orth">    0.05    0.05</time>
   <time name="total">    0.56    0.56</time>
   <energy>
    <i name="e_fr_energy">   -331.82834578 </i>
    <i name="e_wo_entrp">   -331.81358369 </i>
    <i name="e_0_energy">   -331.82096474 </i>
   </energy>
  </scstep>
  <scstep>
   <time name="diag">    0.20    0.20</time>
   <time name="diis">    0.27    0.27</time>
   <time name="orth">    0.05    0.05</time>
   <time name="total">    0.59    0.59</time>
   <energy>
    <i name="e_fr_energy">   -331.82834730 </i>
    <i name="e_wo_entrp">   -331.81358506 </i>
    <i name="e_0_energy">   -331.82096618 </i>
   </energy>
  </scstep>
  <scstep>
   <time name="diag">    0.20    0.20</time>
   <time name="diis">    0.18    0.18</time>
   <time name="orth">    0.05    0.05</time>
   <time name="total">    0.47    0.48</time>
   <energy>
    <i name="alphaZ">     96.04795369 </i>
    <i name="ewald">  14722.78410912 </i>
    <i name="hartreedc"> -20824.07965110 </i>
    <i name="XCdc">    551.02655390 </i>
    <i name="pawpsdc">  16457.72576998 </i>
    <i name="pawaedc"> -16659.98836606 </i>
    <i name="eentropy">     -0.01476211 </i>
    <i name="bandstr">  -1721.50471511 </i>
    <i name="atom">   7046.17475994 </i>
    <i name="e_fr_energy">   -331.82834775 </i>
    <i name="e_wo_entrp">   -331.81358563 </i>
    <i name="e_0_energy">   -331.82096669 </i>
   </energy>
  </scstep>
  <structure>
   <crystal>
    <varray name="basis" >
     <v>      12.83940106      -0.00033348       0.01529861 </v>
     <v>      -0.00019167       7.39914901      -0.00305713 </v>
     <v>       0.01790138      -0.00619140      14.89490016 </v>
    </varray>
    <i name="volume">   1415.02280149 </i>
    <varray name="rec_basis" >
     <v>       0.07788536       0.00000198      -0.00009361 </v>
     <v>       0.00000344       0.13515070       0.00005617 </v>
     <v>      -0.00008000       0.00002774       0.06713718 </v>
    </varray>
   </crystal>
   <varray name="positions" >
    <v>       0.16675381       0.16626523       0.25125772 </v>
    <v>      -0.00022748       0.00011688       0.25154499 </v>
    <v>       0.05516657       0.16632269       0.25130671 </v>
    <v>       0.22210313       0.00012485       0.25153730 </v>
    <v>       0.50039010       0.16667362       0.24456122 </v>
    <v>       0.33391009       0.00005297       0.25010836 </v>
    <v>       0.38923900       0.16669445       0.24758713 </v>
    <v>       0.55530019       0.00001197       0.24430491 </v>
    <v>       0.83280555       0.16689711       0.24841443 </v>
    <v>       0.66666608       0.00002851       0.24493214 </v>
    <v>       0.72181830       0.16672744       0.24536334 </v>
    <v>       0.88830538       0.00008648       0.25056371 </v>
    <v>       0.16691344       0.50010154       0.25065324 </v>
    <v>      -0.00074960       0.33372580       0.25028473 </v>
    <v>       0.05527957       0.50011641       0.25089876 </v>
    <v>       0.22273700       0.33393064       0.24987110 </v>
    <v>       0.50013119       0.49997476       0.24188002 </v>
    <v>       0.33352846       0.33367153       0.24705432 </v>
    <v>       0.38896411       0.50002382       0.24435510 </v>
    <v>       0.55575085       0.33308777       0.24203318 </v>
    <v>       0.83319592       0.50007903       0.24490144 </v>
    <v>       0.66636339       0.33302334       0.24200507 </v>
    <v>       0.72201205       0.50000438       0.24176120 </v>
    <v>       0.88841800       0.33379863       0.24779050 </v>
    <v>       0.16677004       0.83390806       0.25125899 </v>
    <v>      -0.00075120       0.66647029       0.25026250 </v>
    <v>       0.05515285       0.83385855       0.25129326 </v>
    <v>       0.22275476       0.66624880       0.24984808 </v>
    <v>       0.50041706       0.83332029       0.24455356 </v>
    <v>       0.33350834       0.66640367       0.24695267 </v>
    <v>       0.38920230       0.83340988       0.24748822 </v>
    <v>       0.55572380       0.66692675       0.24211035 </v>
    <v>       0.83281826       0.83328297       0.24829894 </v>
    <v>       0.66637658       0.66702740       0.24208374 </v>
    <v>       0.72175717       0.83333572       0.24535218 </v>
    <v>       0.88839262       0.66632783       0.24769202 </v>
    <v>       0.60777243       0.50074992       0.44919485 </v>
   </varray>
  </structure>
  <varray name="forces" >
   <v>      -0.10580106       0.27199103       0.01995808 </v>
   <v>      -0.00658524      -0.01191204      -0.01452320 </v>
   <v>       0.11499765       0.18463231       0.03738127 </v>
   <v>       0.14255662      -0.02320785      -0.04950172 </v>
   <v>      -0.23804636      -0.08595820      -0.01283962 </v>
   <v>      -0.07549496       0.00733057      -0.12424570 </v>
   <v>      -0.03810919      -0.01398938      -0.06357203 </v>
   <v>       0.15006835      -0.00215111       0.03133999 </v>
   <v>       0.09336836      -0.11440495      -0.07339265 </v>
   <v>      -0.02585385       0.00568843      -0.01195700 </v>
   <v>       0.12109128      -0.10880871      -0.04090782 </v>
   <v>      -0.11429288      -0.00418345      -0.09423734 </v>
   <v>      -0.02433470      -0.00073519      -0.05313727 </v>
   <v>       0.36695079      -0.05501030       0.00685163 </v>
   <v>      -0.11112813      -0.00537999      -0.04535836 </v>
   <v>      -0.31737680      -0.24082921       0.01257526 </v>
   <v>       0.15752387       0.01150715       0.03095455 </v>
   <v>       0.08495524      -0.05545765       0.04196779 </v>
   <v>      -0.03772730      -0.00367082       0.07001515 </v>
   <v>      -0.21014234       0.19354247      -0.00874795 </v>
   <v>      -0.08546274      -0.01461118       0.05888172 </v>
   <v>       0.25707182       0.22843503       0.02053079 </v>
   <v>      -0.16058670       0.00984400       0.07185742 </v>
   <v>      -0.02320406      -0.08293790       0.00777725 </v>
   <v>      -0.11508108      -0.25065222       0.01477420 </v>
   <v>       0.35190199       0.06089838       0.00114333 </v>
   <v>       0.12374099      -0.16950723       0.03787015 </v>
   <v>      -0.33762573       0.23980432       0.00874025 </v>
   <v>      -0.26884653       0.10796805      -0.01139331 </v>
   <v>       0.10037135       0.06859519       0.05299866 </v>
   <v>      -0.02010999      -0.00788590      -0.04894176 </v>
   <v>      -0.18064308      -0.20630216      -0.02143731 </v>
   <v>       0.05642854       0.09012776      -0.05689308 </v>
   <v>       0.22449733      -0.24489521       0.00414163 </v>
   <v>       0.16554241       0.11962975      -0.03969136 </v>
   <v>      -0.01093682       0.10619968       0.01544456 </v>
   <v>      -0.00367703      -0.00370349       0.22557377 </v>
  </varray>
  <varray name="stress" >
   <v>      -0.95392521       0.02641702      -0.01821531 </v>
   <v>       0.02641703      -0.30255587      -0.00711946 </v>
   <v>      -0.01821533      -0.00711948       0.57102564 </v>
  </varray>
  <energy>
   <i name="e_fr_energy">   -331.82834775 </i>
   <i name="e_wo_entrp">   -331.82096669 </i>
   <i name="e_0_energy">     -0.01476211 </i>
  </energy>
  <time name="totalsc">    9.15    9.26</time>
 </calculation>
 <calculation>
  <scstep>
   <time name="dav">    0.93    0.93</time>
   <time name="total">    1.01    1.01</time>
   <energy>
    <i name="alphaZ">     96.04795369 </i>
    <i name="ewald">  14657.19964392 </i>
    <i name="hartreedc"> -20761.70328302 </i>
    <i name="XCdc">    551.01032577 </i>
    <i name="pawpsdc">  16457.71723871 </i>
    <i name="pawaedc"> -16659.98008932 </i>
    <i name="eentropy">     -0.01600571 </i>
    <i name="bandstr">  -1718.29501606 </i>
    <i name="atom">   7046.17475994 </i>
    <i name="e_fr_energy">   -331.84447207 </i>
    <i name="e_wo_entrp">   -331.82846636 </i>
    <i name="e_0_energy">   -331.83646922 </i>
   </energy>
  </scstep>
  <scstep>
   <time name="diag">    0.20    0.20</time>
   <time name="diis">    0.37    0.37</time>
   <time name="orth">    0.05    0.05</time>
   <time name="total">    0.69    0.70</time>
   <energy>
    <i name="e_fr_energy">   -331.84958992 </i>
    <i name="e_wo_entrp">   -331.83361012 </i>
    <i name="e_0_energy">   -331.84160002 </i>
   </energy>
  </scstep>
  <scstep>
   <time name="diag">    0.20    0.20</time>
   <time name="diis">    0.39    0.39</time>
   <time name="orth">    0.05    0.05</time>
   <time name="total">    0.72    0.72</time>
   <energy>
    <i name="e_fr_energy">   -331.84883633 </i>
    <i name="e_wo_entrp">   -331.83287240 </i>
    <i name="e_0_energy">   -331.84085436 </i>
   </energy>
  </scstep>
  <scstep>
   <time name="diag">    0.28    0.28</time>
   <time name="diis">    0.37    0.37</time>
   <time name="orth">    0.05    0.05</time>
   <time name="total">    0.77    0.78</time>
   <energy>
    <i name="e_fr_energy">   -331.84865924 </i>
    <i name="e_wo_entrp">   -331.83270325 </i>
    <i name="e_0_energy">   -331.84068124 </i>
   </energy>
  </scstep>
  <scstep>
   <time name="diag">    0.20    0.20</time>
   <time name="diis">    0.38    0.38</time>
   <time name="orth">    0.05    0.05</time>
   <time name="total">    0.70    0.71</time>
   <energy>
    <i name="e_fr_energy">   -331.84863479 </i>
    <i name="e_wo_entrp">   -331.83266974 </i>
    <i name="e_0_energy">   -331.84065226 </i>
   </energy>
  </scstep>
  <scstep>
   <time name="diag">    0.20    0.20</time>
   <time name="diis">    0.38    0.38</time>
   <time name="orth">    0.05    0.05</time>
   <time name="total">    0.71    0.71</time>
   <energy>
    <i name="e_fr_energy">   -331.84864416 </i>
    <i name="e_wo_entrp">   -331.83267604 </i>
    <i name="e_0_energy">   -331.84066010 </i>
   </energy>
  </scstep>
  <scstep>
   <time name="diag">    0.20    0.20</time>
   <time name="diis">    0.34    0.34</time>
   <time name="orth">    0.05    0.05</time>
   <time name="total">    0.66    0.67</time>
   <energy>
    <i name="e_fr_energy">   -331.84865046 </i>
    <i name="e_wo_entrp">   -331.83268449 </i>
    <i name="e_0_energy">   -331.84066747 </i>
   </energy>
  </scstep>
  <scstep>
   <time name="diag">    0.21    0.21</time>
   <time name="diis">    0.24    0.24</time>
   <time name="orth">    0.05    0.05</time>
   <time name="total">    0.58    0.58</time>
   <energy>
    <i name="e_fr_energy">   -331.84865742 </i>
    <i name="e_wo_entrp">   -331.83269115 </i>
    <i name="e_0_energy">   -331.84067428 </i>
   </energy>
  </scstep>
  <scstep>
   <time name="diag">    0.20    0.20</time>
   <time name="diis">    0.26    0.26</time>
   <time name="orth">    0.05    0.05</time>
   <time name="total">    0.58    0.58</time>
   <energy>
    <i name="e_fr_energy">   -331.84866347 </i>
    <i name="e_wo_entrp">   -331.83269719 </i>
    <i name="e_0_energy">   -331.84068033 </i>
   </energy>
  </scstep>
  <scstep>
   <time name="diag">    0.22    0.22</time>
   <time name="diis">    0.24    0.24</time>
   <time name="orth">    0.05    0.05</time>
   <time name="total">    0.58    0.58</time>
   <energy>
    <i name="e_fr_energy">   -331.84866993 </i>
    <i name="e_wo_entrp">   -331.83270382 </i>
    <i name="e_0_energy">   -331.84068687 </i>
   </energy>
  </scstep>
  <scstep>
   <time name="diag">    0.20    0.20</time>
   <time name="diis">    0.22    0.22</time>
   <time name="orth">    0.05    0.05</time>
   <time name="total">    0.54    0.55</time>
   <energy>
    <i name="e_fr_energy">   -331.84867228 </i>
    <i name="e_wo_entrp">   -331.83270617 </i>
    <i name="e_0_energy">   -331.84068923 </i>
   </energy>
  </scstep>
  <scstep>
   <time name="diag">    0.20    0.20</time>
   <time name="diis">    0.21    0.21</time>
   <time name="orth">    0.05    0.05</time>
   <time name="total">    0.53    0.53</time>
   <energy>
    <i name="e_fr_energy">   -331.84867368 </i>
    <i name="e_wo_entrp">   -331.83270746 </i>
    <i name="e_0_energy">   -331.84069057 </i>
   </energy>
  </scstep>
  <scstep>
   <time name="diag">    0.20    0.20</time>
   <time name="diis">    0.19    0.19</time>
   <time name="orth">    0.05    0.05</time>
   <time name="total">    0.48    0.48</time>
   <energy>
    <i name="alphaZ">     96.04795369 </i>
    <i name="ewald">  14657.19964392 </i>
    <i name="hartreedc"> -20759.22380249 </i>
    <i name="XCdc">    550.93263898 </i>
    <i name="pawpsdc">  16438.92265171 </i>
    <i name="pawaedc"> -16641.17240450 </i>
    <i name="eentropy">     -0.01596621 </i>
    <i name="bandstr">  -1720.71414913 </i>
    <i name="atom">   7046.17475994 </i>
    <i name="e_fr_energy">   -331.84867408 </i>
    <i name="e_wo_entrp">   -331.83270787 </i>
    <i name="e_0_energy">   -331.84069098 </i>
   </energy>
  </scstep>
  <structure>
   <crystal>
    <varray name="basis" >
     <v>      12.84347974       0.00012260       0.01464367 </v>
     <v>       0.00007141       7.40067920      -0.00315358 </v>
     <v>       0.01715636      -0.00638944      14.88708967 </v>
    </varray>
    <i name="volume">   1415.02280149 </i>
    <varray name="rec_basis" >
     <v>       0.07786062      -0.00000079      -0.00008973 </v>
     <v>      -0.00000136       0.13512276       0.00005800 </v>
     <v>      -0.00007659       0.00002862       0.06717240 </v>
    </varray>
   </crystal>
   <varray name="positions" >
    <v>       0.16662140       0.16699067       0.25144017 </v>
    <v>      -0.00021854       0.00010560       0.25167440 </v>
    <v>       0.05525029       0.16689595       0.25153699 </v>
    <v>       0.22230876       0.00009384       0.25157043 </v>
    <v>       0.49994782       0.16672015       0.24430255 </v>
    <v>       0.33381772       0.00004668       0.24966397 </v>
    <v>       0.38893405       0.16684135       0.24721798 </v>
    <v>       0.55548112       0.00000415       0.24383076 </v>
    <v>       0.83316770       0.16695814       0.24808113 </v>
    <v>       0.66665433       0.00002365       0.24435664 </v>
    <v>       0.72215647       0.16670004       0.24507957 </v>
    <v>       0.88832426       0.00007570       0.25028775 </v>
    <v>       0.16666263       0.50012140       0.25058485 </v>
    <v>      -0.00033730       0.33402707       0.25026976 </v>
    <v>       0.05547174       0.50013452       0.25089822 </v>
    <v>       0.22234720       0.33408118       0.24978220 </v>
    <v>       0.49998745       0.50001148       0.24217002 </v>
    <v>       0.33337842       0.33335506       0.24694288 </v>
    <v>       0.38872746       0.50002876       0.24443800 </v>
    <v>       0.55542548       0.33330430       0.24215104 </v>
    <v>       0.83339708       0.50005537       0.24485793 </v>
    <v>       0.66665877       0.33327025       0.24218682 </v>
    <v>       0.72215489       0.50001417       0.24205861 </v>
    <v>       0.88857882       0.33355544       0.24759314 </v>
    <v>       0.16664909       0.83321519       0.25143294 </v>
    <v>      -0.00034997       0.66616364       0.25023658 </v>
    <v>       0.05523277       0.83332258       0.25152187 </v>
    <v>       0.22234683       0.66612663       0.24974314 </v>
    <v>       0.49996372       0.83328320       0.24431460 </v>
    <v>       0.33334035       0.66675114       0.24684597 </v>
    <v>       0.38889609       0.83318146       0.24717555 </v>
    <v>       0.55544539       0.66671136       0.24225522 </v>
    <v>       0.83314322       0.83316265       0.24800266 </v>
    <v>       0.66663482       0.66676741       0.24225797 </v>
    <v>       0.72212609       0.83337712       0.24509334 </v>
    <v>       0.88858791       0.66663226       0.24749701 </v>
    <v>       0.60775573       0.50070045       0.45200731 </v>
   </varray>
  </structure>
  <varray name="forces" >
   <v>       0.07358836      -0.02075316       0.00787074 </v>
   <v>       0.03817605      -0.01113446      -0.02259164 </v>
   <v>      -0.00855561       0.01385145       0.02025259 </v>
   <v>      -0.11652911       0.00262232      -0.05157765 </v>
   <v>       0.08547863      -0.02047068      -0.02921821 </v>
   <v>      -0.14781344      -0.00578791      -0.08908041 </v>
   <v>      -0.03653968      -0.06022845      -0.04684142 </v>
   <v>      -0.13384008      -0.00109348       0.06543958 </v>
   <v>      -0.00792210      -0.12110003      -0.05237951 </v>
   <v>       0.12986104      -0.00154771       0.03579732 </v>
   <v>      -0.05927664       0.01970486      -0.05819450 </v>
   <v>       0.09862384      -0.00364466      -0.08997034 </v>
   <v>       0.09142021      -0.01406336      -0.05324835 </v>
   <v>       0.16820098      -0.17242318      -0.00381849 </v>
   <v>      -0.14850316      -0.01374818      -0.04252811 </v>
   <v>      -0.17126181      -0.27130228       0.02350028 </v>
   <v>       0.03433631      -0.00365643       0.01915792 </v>
   <v>       0.02088646       0.09755702       0.03776222 </v>
   <v>      -0.00358178       0.00463697       0.05145798 </v>
   <v>      -0.00560119       0.02603480      -0.00594688 </v>
   <v>      -0.10055626       0.00483745       0.06168985 </v>
   <v>       0.03834424       0.01737673       0.00679956 </v>
   <v>      -0.05614492       0.00531840       0.06056948 </v>
   <v>       0.04785539       0.03929685       0.02636852 </v>
   <v>       0.05244597       0.02244341       0.00640547 </v>
   <v>       0.16711669       0.18418458      -0.00178912 </v>
   <v>       0.01148304      -0.01363974       0.02127991 </v>
   <v>      -0.17024596       0.27404166       0.01746681 </v>
   <v>       0.07101664       0.02778603      -0.02302599 </v>
   <v>       0.03675209      -0.11689644       0.04690698 </v>
   <v>      -0.02062999       0.08503336      -0.04816478 </v>
   <v>      -0.01538168      -0.02174412      -0.01618234 </v>
   <v>       0.00786795       0.13625864      -0.04912023 </v>
   <v>       0.05080833      -0.01524039       0.00165241 </v>
   <v>      -0.05250298      -0.01877406      -0.05776439 </v>
   <v>       0.03118758      -0.05054413       0.03667562 </v>
   <v>      -0.00056339      -0.00319166       0.19438908 </v>
  </varray>
  <varray name="stress" >
   <v>      -1.38781482      -0.00585053      -0.08200587 </v>
   <v>      -0.00585057      -1.34924986      -0.00526253 </v>
   <v>      -0.08200585      -0.00526253       0.49226473 </v>
  </varray>
  <energy>
   <i name="e_fr_energy">   -331.84867408 </i>
   <i name="e_wo_entrp">   -331.84069098 </i>
   <i name="e_0_energy">     -0.01596621 </i>
  </energy>
  <time name="totalsc">    9.32    9.37</time>
 </calculation>
 <calculation>
  <scstep>
   <time name="dav">    0.93    0.97</time>
   <time name="total">    1.00    1.04</time>
   <energy>
    <i name="alphaZ">     96.04795369 </i>
    <i name="ewald">  14635.58769233 </i>
    <i name="hartreedc"> -20738.66273159 </i>
    <i name="XCdc">    550.92783754 </i>
    <i name="pawpsdc">  16438.91833103 </i>
    <i name="pawaedc"> -16641.16834077 </i>
    <i name="eentropy">     -0.01594188 </i>
    <i name="bandstr">  -1719.65916800 </i>
    <i name="atom">   7046.17475994 </i>
    <i name="e_fr_energy">   -331.84960771 </i>
    <i name="e_wo_entrp">   -331.83366583 </i>
    <i name="e_0_energy">   -331.84163677 </i>
   </energy>
  </scstep>
  <scstep>
   <time name="diag">    0.20    0.20</time>
   <time name="diis">    0.37    0.37</time>
   <time name="orth">    0.05    0.05</time>
   <time name="total">    0.70    0.70</time>
   <energy>
    <i name="e_fr_energy">   -331.85004952 </i>
    <i name="e_wo_entrp">   -331.83410293 </i>
    <i name="e_0_energy">   -331.84207623 </i>
   </energy>
  </scstep>
  <scstep>
   <time name="diag">    0.20    0.20</time>
   <time name="diis">    0.38    0.38</time>
   <time name="orth">    0.05    0.05</time>
   <time name="total">    0.70    0.71</time>
   <energy>
    <i name="e_fr_energy">   -331.84995939 </i>
    <i name="e_wo_entrp">   -331.83400839 </i>
    <i name="e_0_energy">   -331.84198389 </i>
   </energy>
  </scstep>
  <scstep>
   <time name="diag">    0.20    0.20</time>
   <time name="diis">    0.37    0.37</time>
   <time name="orth">    0.05    0.05</time>
   <time name="total">    0.69    0.70</time>
   <energy>
    <i name="e_fr_energy">   -331.84995031 </i>
    <i name="e_wo_entrp">   -331.83399535 </i>
    <i name="e_0_energy">   -331.84197283 </i>
   </energy>
  </scstep>
  <scstep>
   <time name="diag">    0.22    0.22</time>
   <time name="diis">    0.38    0.38</time>
   <time name="orth">    0.05    0.05</time>
   <time name="total">    0.72    0.72</time>
   <energy>
    <i name="e_fr_energy">   -331.84994827 </i>
    <i name="e_wo_entrp">   -331.83399220 </i>
    <i name="e_0_energy">   -331.84197023 </i>
   </energy>
  </scstep>
  <scstep>
   <time name="diag">    0.20    0.20</time>
   <time name="diis">    0.28    0.28</time>
   <time name="orth">    0.05    0.05</time>
   <time name="total">    0.57    0.57</time>
   <energy>
    <i name="alphaZ">     96.04795369 </i>
    <i name="ewald">  14635.58769233 </i>
    <i name="hartreedc"> -20737.90997029 </i>
    <i name="XCdc">    550.90281854 </i>
    <i name="pawpsdc">  16432.87537117 </i>
    <i name="pawaedc"> -16635.12054504 </i>
    <i name="eentropy">     -0.01595628 </i>
    <i name="bandstr">  -1720.39207307 </i>
    <i name="atom">   7046.17475994 </i>
    <i name="e_fr_energy">   -331.84994900 </i>
    <i name="e_wo_entrp">   -331.83399271 </i>
    <i name="e_0_energy">   -331.84197086 </i>
   </energy>
  </scstep>
  <structure>
   <crystal>
    <varray name="basis" >
     <v>      12.84483147       0.00027370       0.01442668 </v>
     <v>       0.00015857       7.40118641      -0.00318553 </v>
     <v>       0.01690952      -0.00645506      14.88450238 </v>
    </varray>
    <i name="volume">   1415.02280149 </i>
    <varray name="rec_basis" >
     <v>       0.07785242      -0.00000171      -0.00008844 </v>
     <v>      -0.00000294       0.13511350       0.00005860 </v>
     <v>      -0.00007546       0.00002892       0.06718407 </v>
    </varray>
   </crystal>
   <varray name="positions" >
    <v>       0.16657755       0.16723098       0.25150064 </v>
    <v>      -0.00021558       0.00010186       0.25171730 </v>
    <v>       0.05527802       0.16708584       0.25161333 </v>
    <v>       0.22237687       0.00008356       0.25158142 </v>
    <v>       0.49980133       0.16673557       0.24421680 </v>
    <v>       0.33378712       0.00004459       0.24951666 </v>
    <v>       0.38883304       0.16689001       0.24709561 </v>
    <v>       0.55554103       0.00000155       0.24367359 </v>
    <v>       0.83328764       0.16697835       0.24797065 </v>
    <v>       0.66665043       0.00002204       0.24416587 </v>
    <v>       0.72226847       0.16669095       0.24498550 </v>
    <v>       0.88833051       0.00007212       0.25019627 </v>
    <v>       0.16657955       0.50012798       0.25056218 </v>
    <v>      -0.00020075       0.33412686       0.25026481 </v>
    <v>       0.05553540       0.50014052       0.25089804 </v>
    <v>       0.22221809       0.33413105       0.24975272 </v>
    <v>       0.49993984       0.50002365       0.24226615 </v>
    <v>       0.33332872       0.33325023       0.24690594 </v>
    <v>       0.38864907       0.50003040       0.24446548 </v>
    <v>       0.55531771       0.33337603       0.24219011 </v>
    <v>       0.83346371       0.50004753       0.24484351 </v>
    <v>       0.66675661       0.33335204       0.24224708 </v>
    <v>       0.72220221       0.50001741       0.24215720 </v>
    <v>       0.88863208       0.33347488       0.24752772 </v>
    <v>       0.16660904       0.83298568       0.25149059 </v>
    <v>      -0.00021707       0.66606205       0.25022799 </v>
    <v>       0.05525925       0.83314504       0.25159765 </v>
    <v>       0.22221172       0.66608617       0.24970834 </v>
    <v>       0.49981357       0.83327093       0.24423538 </v>
    <v>       0.33328471       0.66686624       0.24681060 </v>
    <v>       0.38879466       0.83310580       0.24707190 </v>
    <v>       0.55535319       0.66664001       0.24230325 </v>
    <v>       0.83325084       0.83312279       0.24790446 </v>
    <v>       0.66672036       0.66668128       0.24231573 </v>
    <v>       0.72224828       0.83339083       0.24500754 </v>
    <v>       0.88865259       0.66673310       0.24743236 </v>
    <v>       0.60775026       0.50068409       0.45293961 </v>
   </varray>
  </structure>
  <varray name="forces" >
   <v>       0.13442859      -0.11411105       0.00028710 </v>
   <v>       0.05644607      -0.00995022      -0.02907781 </v>
   <v>      -0.04398517      -0.03784253       0.01776136 </v>
   <v>      -0.19429240       0.00918281      -0.05437901 </v>
   <v>       0.19370040      -0.00474726      -0.03645106 </v>
   <v>      -0.17850257      -0.01000275      -0.08543864 </v>
   <v>      -0.03243005      -0.06941877      -0.04303366 </v>
   <v>      -0.22312827      -0.00044866       0.07014325 </v>
   <v>      -0.03712077      -0.12152287      -0.04884805 </v>
   <v>       0.17415944       0.00131692       0.05191210 </v>
   <v>      -0.12501516       0.05952409      -0.05277415 </v>
   <v>       0.17564462      -0.00935345      -0.07370014 </v>
   <v>       0.13118517      -0.01375305      -0.05515413 </v>
   <v>       0.09942523      -0.21079331      -0.00339095 </v>
   <v>      -0.15894143      -0.01621537      -0.04442953 </v>
   <v>      -0.11039541      -0.29429258       0.02315762 </v>
   <v>      -0.00520724      -0.00945653       0.00799950 </v>
   <v>      -0.00111520       0.15424809       0.03526299 </v>
   <v>       0.01048605       0.00688985       0.05039070 </v>
   <v>       0.05755501      -0.03128329      -0.00321842 </v>
   <v>      -0.10805711       0.00809318       0.06443115 </v>
   <v>      -0.02657882      -0.05040297       0.00214684 </v>
   <v>      -0.02686388      -0.00075126       0.05355823 </v>
   <v>       0.06852708       0.08132950       0.03381464 </v>
   <v>       0.10256433       0.11558751      -0.00117403 </v>
   <v>       0.09295598       0.22999894      -0.00901633 </v>
   <v>      -0.03107961       0.04318624       0.01684847 </v>
   <v>      -0.11480908       0.28375298       0.02582882 </v>
   <v>       0.18469883       0.00740985      -0.02872764 </v>
   <v>       0.00882316      -0.17331717       0.04531269 </v>
   <v>      -0.01088759       0.11577768      -0.04496402 </v>
   <v>       0.03699508       0.03447439      -0.01829250 </v>
   <v>      -0.00871006       0.14409849      -0.04659925 </v>
   <v>       0.00022178       0.05381058       0.00176116 </v>
   <v>      -0.13709447      -0.06365978      -0.05491821 </v>
   <v>       0.04773088      -0.10444407       0.03674066 </v>
   <v>      -0.00133339      -0.00291414       0.19623026 </v>
  </varray>
  <varray name="stress" >
   <v>      -1.50786376      -0.02233868      -0.08983777 </v>
   <v>      -0.02233870      -1.60770226      -0.00901952 </v>
   <v>      -0.08983778      -0.00901952       0.51764056 </v>
  </varray>
  <energy>
   <i name="e_fr_energy">   -331.84994900 </i>
   <i name="e_wo_entrp">   -331.84197086 </i>
   <i name="e_0_energy">     -0.01595628 </i>
  </energy>
  <time name="totalsc">    5.15    5.21</time>
 </calculation>
 <calculation>
  <scstep>
   <time name="dav">    0.85    0.88</time>
   <time name="total">    0.92    0.96</time>
   <energy>
    <i name="alphaZ">     96.04795369 </i>
    <i name="ewald">  14624.24999619 </i>
    <i name="hartreedc"> -20724.42240908 </i>
    <i name="XCdc">    550.89798065 </i>
    <i name="pawpsdc">  16432.91080046 </i>
    <i name="pawaedc"> -16635.15682198 </i>
    <i name="eentropy">     -0.01133404 </i>
    <i name="bandstr">  -1722.55055526 </i>
    <i name="atom">   7046.17475994 </i>
    <i name="e_fr_energy">   -331.85962943 </i>
    <i name="e_wo_entrp">   -331.84829539 </i>
    <i name="e_0_energy">   -331.85396241 </i>
   </energy>
  </scstep>
  <scstep>
   <time name="diag">    0.20    0.20</time>
   <time name="diis">    0.37    0.37</time>
   <time name="orth">    0.05    0.05</time>
   <time name="total">    0.76    0.77</time>
   <energy>
    <i name="e_fr_energy">   -331.86164514 </i>
    <i name="e_wo_entrp">   -331.85004555 </i>
    <i name="e_0_energy">   -331.85584535 </i>
   </energy>
  </scstep>
  <scstep>
   <time name="diag">    0.20    0.20</time>
   <time name="diis">    0.38    0.38</time>
   <time name="orth">    0.05    0.05</time>
   <time name="total">    0.70    0.71</time>
   <energy>
    <i name="e_fr_energy">   -331.86120860 </i>
    <i name="e_wo_entrp">   -331.84942346 </i>
    <i name="e_0_energy">   -331.85531603 </i>
   </energy>
  </scstep>
  <scstep>
   <time name="diag">    0.20    0.20</time>
   <time name="diis">    0.43    0.43</time>
   <time name="orth">    0.05    0.05</time>
   <time name="total">    0.76    0.76</time>
   <energy>
    <i name="e_fr_energy">   -331.86111829 </i>
    <i name="e_wo_entrp">   -331.84919809 </i>
    <i name="e_0_energy">   -331.85515819 </i>
   </energy>
  </scstep>
  <scstep>
   <time name="diag">    0.20    0.20</time>
   <time name="diis">    0.40    0.40</time>
   <time name="orth">    0.05    0.05</time>
   <time name="total">    0.72    0.72</time>
   <energy>
    <i name="e_fr_energy">   -331.86110746 </i>
    <i name="e_wo_entrp">   -331.84919823 </i>
    <i name="e_0_energy">   -331.85515284 </i>
   </energy>
  </scstep>
  <scstep>
   <time name="diag">    0.20    0.20</time>
   <time name="diis">    0.36    0.36</time>
   <time name="orth">    0.05    0.05</time>
   <time name="total">    0.68    0.69</time>
   <energy>
    <i name="e_fr_energy">   -331.86110831 </i>
    <i name="e_wo_entrp">   -331.84920099 </i>
    <i name="e_0_energy">   -331.85515465 </i>
   </energy>
  </scstep>
  <scstep>
   <time name="diag">    0.20    0.20</time>
   <time name="diis">    0.24    0.24</time>
   <time name="orth">    0.05    0.05</time>
   <time name="total">    0.57    0.57</time>
   <energy>
    <i name="e_fr_energy">   -331.86111060 </i>
    <i name="e_wo_entrp">   -331.84920545 </i>
    <i name="e_0_energy">   -331.85515803 </i>
   </energy>
  </scstep>
  <scstep>
   <time name="diag">    0.20    0.20</time>
   <time name="diis">    0.24    0.24</time>
   <time name="orth">    0.05    0.05</time>
   <time name="total">    0.56    0.57</time>
   <energy>
    <i name="e_fr_energy">   -331.86111329 </i>
    <i name="e_wo_entrp">   -331.84921301 </i>
    <i name="e_0_energy">   -331.85516315 </i>
   </energy>
  </scstep>
  <scstep>
   <time name="diag">    0.20    0.20</time>
   <time name="diis">    0.24    0.24</time>
   <time name="orth">    0.05    0.05</time>
   <time name="total">    0.57    0.57</time>
   <energy>
    <i name="e_fr_energy">   -331.86111554 </i>
    <i name="e_wo_entrp">   -331.84921444 </i>
    <i name="e_0_energy">   -331.85516499 </i>
   </energy>
  </scstep>
  <scstep>
   <time name="diag">    0.22    0.22</time>
   <time name="diis">    0.24    0.24</time>
   <time name="orth">    0.05    0.05</time>
   <time name="total">    0.58    0.58</time>
   <energy>
    <i name="e_fr_energy">   -331.86111860 </i>
    <i name="e_wo_entrp">   -331.84921748 </i>
    <i name="e_0_energy">   -331.85516804 </i>
   </energy>
  </scstep>
  <scstep>
   <time name="diag">    0.22    0.22</time>
   <time name="diis">    0.21    0.21</time>
   <time name="orth">    0.05    0.05</time>
   <time name="total">    0.55    0.55</time>
   <energy>
    <i name="e_fr_energy">   -331.86111984 </i>
    <i name="e_wo_entrp">   -331.84921855 </i>
    <i name="e_0_energy">   -331.85516920 </i>
   </energy>
  </scstep>
  <scstep>
   <time name="diag">    0.20    0.20</time>
   <time name="diis">    0.20    0.20</time>
   <time name="orth">    0.05    0.05</time>
   <time name="total">    0.53    0.54</time>
   <energy>
    <i name="e_fr_energy">   -331.86112160 </i>
    <i name="e_wo_entrp">   -331.84922013 </i>
    <i name="e_0_energy">   -331.85517086 </i>
   </energy>
  </scstep>
  <scstep>
   <time name="diag">    0.20    0.20</time>
   <time name="diis">    0.19    0.19</time>
   <time name="orth">    0.05    0.05</time>
   <time name="total">    0.47    0.48</time>
   <energy>
    <i name="alphaZ">     96.04795369 </i>
    <i name="ewald">  14624.24999619 </i>
    <i name="hartreedc"> -20726.84345919 </i>
    <i name="XCdc">    550.95885516 </i>
    <i name="pawpsdc">  16446.49064643 </i>
    <i name="pawaedc"> -16648.73753843 </i>
    <i name="eentropy">     -0.01190183 </i>
    <i name="bandstr">  -1720.19043449 </i>
    <i name="atom">   7046.17475994 </i>
    <i name="e_fr_energy">   -331.86112254 </i>
    <i name="e_wo_entrp">   -331.84922071 </i>
    <i name="e_0_energy">   -331.85517163 </i>
   </energy>
  </scstep>
  <structure>
   <crystal>
    <varray name="basis" >
     <v>      12.84322328       0.00039592       0.01351590 </v>
     <v>       0.00022934       7.39944326      -0.00327408 </v>
     <v>       0.01584590      -0.00662912      14.88987094 </v>
    </varray>
    <i name="volume">   1415.02280149 </i>
    <varray name="rec_basis" >
     <v>       0.07786216      -0.00000245      -0.00008286 </v>
     <v>      -0.00000423       0.13514533       0.00006017 </v>
     <v>      -0.00007068       0.00002972       0.06715984 </v>
    </varray>
   </crystal>
   <varray name="positions" >
    <v>       0.16671104       0.16733508       0.25160431 </v>
    <v>      -0.00012288       0.00006864       0.25175173 </v>
    <v>       0.05525722       0.16730902       0.25176786 </v>
    <v>       0.22219213       0.00009064       0.25152773 </v>
    <v>       0.49985114       0.16674914       0.24402088 </v>
    <v>       0.33345795       0.00001400       0.24915030 </v>
    <v>       0.38860990       0.16678636       0.24682847 </v>
    <v>       0.55529730      -0.00000402       0.24349872 </v>
    <v>       0.83343545       0.16668567       0.24771608 </v>
    <v>       0.66691385       0.00002287       0.24390847 </v>
    <v>       0.72226633       0.16683560       0.24475401 </v>
    <v>       0.88861384       0.00004072       0.24994069 </v>
    <v>       0.16664098       0.50010214       0.25044931 </v>
    <v>       0.00018726       0.33373010       0.25025152 </v>
    <v>       0.05539784       0.50010708       0.25083849 </v>
    <v>       0.22182578       0.33342408       0.24973325 </v>
    <v>       0.49985027       0.50001903       0.24244146 </v>
    <v>       0.33324186       0.33348614       0.24688999 </v>
    <v>       0.38853109       0.50005182       0.24457998 </v>
    <v>       0.55522255       0.33341459       0.24225258 </v>
    <v>       0.83341001       0.50005598       0.24490525 </v>
    <v>       0.66688285       0.33335633       0.24235313 </v>
    <v>       0.72224143       0.50002100       0.24239776 </v>
    <v>       0.88882950       0.33355599       0.24746092 </v>
    <v>       0.16669961       0.83290402       0.25158765 </v>
    <v>       0.00015463       0.66650741       0.25020122 </v>
    <v>       0.05525633       0.83295743       0.25175003 </v>
    <v>       0.22180227       0.66678095       0.24968368 </v>
    <v>       0.49984313       0.83326982       0.24406100 </v>
    <v>       0.33320307       0.66659667       0.24681059 </v>
    <v>       0.38860423       0.83328797       0.24683430 </v>
    <v>       0.55525278       0.66661069       0.24236094 </v>
    <v>       0.83342163       0.83344248       0.24767401 </v>
    <v>       0.66686713       0.66667874       0.24241701 </v>
    <v>       0.72224483       0.83324282       0.24478729 </v>
    <v>       0.88883729       0.66662453       0.24737074 </v>
    <v>       0.60773850       0.50064848       0.45479863 </v>
   </varray>
  </structure>
  <varray name="forces" >
   <v>      -0.03493382      -0.26147449      -0.01047590 </v>
   <v>       0.11071558       0.01624379      -0.02174413 </v>
   <v>       0.03509824      -0.21051470       0.00615346 </v>
   <v>      -0.15743737       0.00364397      -0.05348306 </v>
   <v>       0.09684869       0.01071067      -0.01922636 </v>
   <v>      -0.07383426       0.01145289      -0.06193383 </v>
   <v>      -0.02641661       0.05024915      -0.03669802 </v>
   <v>       0.04112545       0.00532906       0.05086030 </v>
   <v>       0.04478414       0.10536409      -0.04670966 </v>
   <v>      -0.08697381      -0.00108834       0.06252110 </v>
   <v>      -0.07330915      -0.01070139      -0.04660930 </v>
   <v>       0.06226358       0.01158799      -0.06903833 </v>
   <v>      -0.05812681      -0.00322608      -0.03287103 </v>
   <v>      -0.12682723      -0.01824852      -0.00133582 </v>
   <v>       0.07745275       0.00890916      -0.04383753 </v>
   <v>       0.14826457       0.08592562       0.01891627 </v>
   <v>       0.03802922      -0.00236439       0.00213776 </v>
   <v>      -0.01964010      -0.06912640       0.03045952 </v>
   <v>      -0.01041963      -0.00355021       0.04833672 </v>
   <v>       0.10857221      -0.05987658       0.00419754 </v>
   <v>       0.07640560       0.00091023       0.06422749 </v>
   <v>      -0.08767267      -0.04274173       0.00067370 </v>
   <v>      -0.04732183       0.00444999       0.03942693 </v>
   <v>      -0.05809409      -0.07401901       0.02804705 </v>
   <v>      -0.02605041       0.25059519      -0.00430217 </v>
   <v>      -0.10847803       0.00762023       0.00017001 </v>
   <v>       0.02859397       0.18592451      -0.00177708 </v>
   <v>       0.15689012      -0.08322001       0.00965548 </v>
   <v>       0.11041423      -0.01217828      -0.01997751 </v>
   <v>      -0.01161137       0.07969476       0.04064546 </v>
   <v>      -0.03432867      -0.05552837      -0.04378805 </v>
   <v>       0.07402899       0.06358059      -0.01688828 </v>
   <v>       0.04498856      -0.10786459      -0.04441655 </v>
   <v>      -0.07241183       0.04895816      -0.00080377 </v>
   <v>      -0.07290160       0.00069865      -0.04835685 </v>
   <v>      -0.06219657       0.06765873       0.03828887 </v>
   <v>      -0.00549004      -0.00378438       0.17955558 </v>
  </varray>
  <varray name="stress" >
   <v>      -0.43187570      -0.00791294      -0.10087496 </v>
   <v>      -0.00791297      -1.50229738       0.00458311 </v>
   <v>      -0.10087496       0.00458311       0.50562575 </v>
  </varray>
  <energy>
   <i name="e_fr_energy">   -331.86112254 </i>
   <i name="e_wo_entrp">   -331.85517163 </i>
   <i name="e_0_energy">     -0.01190183 </i>
  </energy>
  <time name="totalsc">    9.13    9.23</time>
 </calculation>
 <calculation>
  <scstep>
   <time name="dav">    0.90    0.93</time>
   <time name="total">    0.97    1.01</time>
   <energy>
    <i name="alphaZ">     96.04795369 </i>
    <i name="ewald">  14623.41139840 </i>
    <i name="hartreedc"> -20725.85012579 </i>
    <i name="XCdc">    550.95852639 </i>
    <i name="pawpsdc">  16446.50395414 </i>
    <i name="pawaedc"> -16648.75091948 </i>
    <i name="eentropy">     -0.01152706 </i>
    <i name="bandstr">  -1720.34519257 </i>
    <i name="atom">   7046.17475994 </i>
    <i name="e_fr_energy">   -331.86117234 </i>
    <i name="e_wo_entrp">   -331.84964529 </i>
    <i name="e_0_energy">   -331.85540882 </i>
   </energy>
  </scstep>
  <scstep>
   <time name="diag">    0.20    0.20</time>
   <time name="diis">    0.41    0.41</time>
   <time name="orth">    0.05    0.05</time>
   <time name="total">    0.73    0.73</time>
   <energy>
    <i name="e_fr_energy">   -331.86118278 </i>
    <i name="e_wo_entrp">   -331.84963837 </i>
    <i name="e_0_energy">   -331.85541058 </i>
   </energy>
  </scstep>
  <scstep>
   <time name="diag">    0.20    0.20</time>
   <time name="diis">    0.37    0.37</time>
   <time name="orth">    0.05    0.05</time>
   <time name="total">    0.69    0.70</time>
   <energy>
    <i name="e_fr_energy">   -331.86118056 </i>
    <i name="e_wo_entrp">   -331.84962034 </i>
    <i name="e_0_energy">   -331.85540045 </i>
   </energy>
  </scstep>
  <scstep>
   <time name="diag">    0.20    0.20</time>
   <time name="diis">    0.24    0.24</time>
   <time name="orth">    0.05    0.05</time>
   <time name="total">    0.53    0.53</time>
   <energy>
    <i name="alphaZ">     96.04795369 </i>
    <i name="ewald">  14623.41139840 </i>
    <i name="hartreedc"> -20725.98423296 </i>
    <i name="XCdc">    550.96263025 </i>
    <i name="pawpsdc">  16447.41027009 </i>
    <i name="pawaedc"> -16649.65712574 </i>
    <i name="eentropy">     -0.01156664 </i>
    <i name="bandstr">  -1720.21526739 </i>
    <i name="atom">   7046.17475994 </i>
    <i name="e_fr_energy">   -331.86118036 </i>
    <i name="e_wo_entrp">   -331.84961373 </i>
    <i name="e_0_energy">   -331.85539704 </i>
   </energy>
  </scstep>
  <structure>
   <crystal>
    <varray name="basis" >
     <v>      12.84310330       0.00040504       0.01344793 </v>
     <v>       0.00023462       7.39931320      -0.00328068 </v>
     <v>       0.01576653      -0.00664211      14.89027162 </v>
    </varray>
    <i name="volume">   1415.02280149 </i>
    <varray name="rec_basis" >
     <v>       0.07786289      -0.00000251      -0.00008245 </v>
     <v>      -0.00000433       0.13514771       0.00006029 </v>
     <v>      -0.00007032       0.00002978       0.06715803 </v>
    </varray>
   </crystal>
   <varray name="positions" >
    <v>       0.16672101       0.16734286       0.25161205 </v>
    <v>      -0.00011596       0.00006616       0.25175430 </v>
    <v>       0.05525567       0.16732568       0.25177939 </v>
    <v>       0.22217834       0.00009117       0.25152372 </v>
    <v>       0.49985486       0.16675015       0.24400627 </v>
    <v>       0.33343338       0.00001171       0.24912297 </v>
    <v>       0.38859324       0.16677862       0.24680854 </v>
    <v>       0.55527911      -0.00000443       0.24348567 </v>
    <v>       0.83344648       0.16666383       0.24769709 </v>
    <v>       0.66693351       0.00002293       0.24388927 </v>
    <v>       0.72226616       0.16684640       0.24473674 </v>
    <v>       0.88863498       0.00003837       0.24992163 </v>
    <v>       0.16664556       0.50010021       0.25044089 </v>
    <v>       0.00021622       0.33370048       0.25025053 </v>
    <v>       0.05538758       0.50010458       0.25083405 </v>
    <v>       0.22179650       0.33337131       0.24973180 </v>
    <v>       0.49984359       0.50001868       0.24245453 </v>
    <v>       0.33323537       0.33350375       0.24688880 </v>
    <v>       0.38852228       0.50005342       0.24458852 </v>
    <v>       0.55521544       0.33341747       0.24225724 </v>
    <v>       0.83340600       0.50005661       0.24490986 </v>
    <v>       0.66689227       0.33335666       0.24236105 </v>
    <v>       0.72224436       0.50002126       0.24241571 </v>
    <v>       0.88884424       0.33356204       0.24745594 </v>
    <v>       0.16670637       0.83289792       0.25159489 </v>
    <v>       0.00018237       0.66654065       0.25019922 </v>
    <v>       0.05525611       0.83294342       0.25176139 </v>
    <v>       0.22177171       0.66683281       0.24968184 </v>
    <v>       0.49984534       0.83326973       0.24404799 </v>
    <v>       0.33319698       0.66657655       0.24681058 </v>
    <v>       0.38859001       0.83330156       0.24681658 </v>
    <v>       0.55524529       0.66660850       0.24236524 </v>
    <v>       0.83343437       0.83346634       0.24765682 </v>
    <v>       0.66687808       0.66667855       0.24242457 </v>
    <v>       0.72224457       0.83323177       0.24477086 </v>
    <v>       0.88885107       0.66661643       0.24736614 </v>
    <v>       0.60773764       0.50064583       0.45493732 </v>
   </varray>
  </structure>
  <varray name="forces" >
   <v>      -0.04838228      -0.27286277      -0.01013836 </v>
   <v>       0.11222778       0.01890093      -0.02242742 </v>
   <v>       0.04109316      -0.22660721       0.00203466 </v>
   <v>      -0.15441645       0.00353027      -0.05299259 </v>
   <v>       0.08846374       0.01150524      -0.01860543 </v>
   <v>      -0.05735178       0.01337151      -0.05973433 </v>
   <v>      -0.02469117       0.05917316      -0.03675515 </v>
   <v>       0.06085501       0.00607148       0.04959553 </v>
   <v>       0.05018594       0.12049292      -0.04661711 </v>
   <v>      -0.10645690      -0.00477366       0.06525008 </v>
   <v>      -0.06806336      -0.01545287      -0.04593982 </v>
   <v>       0.05444432       0.01311779      -0.06880036 </v>
   <v>      -0.07577613      -0.00244097      -0.03197192 </v>
   <v>      -0.14318791      -0.00396382      -0.00103101 </v>
   <v>       0.09547949       0.01110079      -0.04339584 </v>
   <v>       0.17046061       0.11709011       0.01399002 </v>
   <v>       0.04007456      -0.00156019       0.00246836 </v>
   <v>      -0.02242076      -0.08424603       0.03045610 </v>
   <v>      -0.01177707      -0.00402557       0.04865997 </v>
   <v>       0.11228740      -0.06116587       0.00501210 </v>
   <v>       0.09002149       0.00047932       0.06499965 </v>
   <v>      -0.09306220      -0.04132488       0.00083151 </v>
   <v>      -0.04999871       0.00219760       0.03595013 </v>
   <v>      -0.06523572      -0.08426589       0.02828145 </v>
   <v>      -0.04054502       0.26044043      -0.00623672 </v>
   <v>      -0.12344524      -0.00846177       0.00065429 </v>
   <v>       0.03404954       0.19782251      -0.00205486 </v>
   <v>       0.17652363      -0.10892784       0.00958667 </v>
   <v>       0.10364842      -0.01220787      -0.01285540 </v>
   <v>      -0.01452732       0.09761125       0.04065450 </v>
   <v>      -0.03451912      -0.06710159      -0.04391163 </v>
   <v>       0.07792522       0.06521523      -0.01589548 </v>
   <v>       0.04622546      -0.13042403      -0.04739513 </v>
   <v>      -0.07893070       0.04822849      -0.00056442 </v>
   <v>      -0.06669220       0.00650596      -0.04765778 </v>
   <v>      -0.06856574       0.07982508       0.03858582 </v>
   <v>      -0.00591998      -0.00286724       0.17796993 </v>
  </varray>
  <varray name="stress" >
   <v>      -0.35067749      -0.00598765      -0.09238781 </v>
   <v>      -0.00598764      -1.47328288       0.00343089 </v>
   <v>      -0.09238782       0.00343090       0.52441877 </v>
  </varray>
  <energy>
   <i name="e_fr_energy">   -331.86118036 </i>
   <i name="e_wo_entrp">   -331.85539704 </i>
   <i name="e_0_energy">     -0.01156664 </i>
  </energy>
  <time name="totalsc">    3.68    3.73</time>
 </calculation>
 <calculation>
  <scstep>
   <time name="dav">    0.87    0.87</time>
   <time name="total">    0.94    0.95</time>
   <energy>
    <i name="alphaZ">     96.04795369 </i>
    <i name="ewald">  14633.06240803 </i>
    <i name="hartreedc"> -20731.42776361 </i>
    <i name="XCdc">    550.96077844 </i>
    <i name="pawpsdc">  16447.50514577 </i>
    <i name="pawaedc"> -16649.75208755 </i>
    <i name="eentropy">     -0.00830341 </i>
    <i name="bandstr">  -1724.43202858 </i>
    <i name="atom">   7046.17475994 </i>
    <i name="e_fr_energy">   -331.86913728 </i>
    <i name="e_wo_entrp">   -331.86083387 </i>
    <i name="e_0_energy">   -331.86498558 </i>
   </energy>
  </scstep>
  <scstep>
   <time name="diag">    0.27    0.27</time>
   <time name="diis">    0.38    0.38</time>
   <time name="orth">    0.05    0.05</time>
   <time name="total">    0.77    0.78</time>
   <energy>
    <i name="e_fr_energy">   -331.87006870 </i>
    <i name="e_wo_entrp">   -331.86156904 </i>
    <i name="e_0_energy">   -331.86581887 </i>
   </energy>
  </scstep>
  <scstep>
   <time name="diag">    0.20    0.20</time>
   <time name="diis">    0.35    0.40</time>
   <time name="orth">    0.05    0.05</time>
   <time name="total">    0.68    0.72</time>
   <energy>
    <i name="e_fr_energy">   -331.86934711 </i>
    <i name="e_wo_entrp">   -331.86066886 </i>
    <i name="e_0_energy">   -331.86500798 </i>
   </energy>
  </scstep>
  <scstep>
   <time name="diag">    0.20    0.20</time>
   <time name="diis">    0.39    0.39</time>
   <time name="orth">    0.05    0.05</time>
   <time name="total">    0.72    0.72</time>
   <energy>
    <i name="e_fr_energy">   -331.86925785 </i>
    <i name="e_wo_entrp">   -331.86051943 </i>
    <i name="e_0_energy">   -331.86488864 </i>
   </energy>
  </scstep>
  <scstep>
   <time name="diag">    0.20    0.20</time>
   <time name="diis">    0.38    0.38</time>
   <time name="orth">    0.05    0.05</time>
   <time name="total">    0.70    0.71</time>
   <energy>
    <i name="e_fr_energy">   -331.86924063 </i>
    <i name="e_wo_entrp">   -331.86050815 </i>
    <i name="e_0_energy">   -331.86487439 </i>
   </energy>
  </scstep>
  <scstep>
   <time name="diag">    0.20    0.20</time>
   <time name="diis">    0.35    0.35</time>
   <time name="orth">    0.05    0.05</time>
   <time name="total">    0.67    0.67</time>
   <energy>
    <i name="e_fr_energy">   -331.86924418 </i>
    <i name="e_wo_entrp">   -331.86051055 </i>
    <i name="e_0_energy">   -331.86487737 </i>
   </energy>
  </scstep>
  <scstep>
   <time name="diag">    0.20    0.20</time>
   <time name="diis">    0.37    0.37</time>
   <time name="orth">    0.05    0.05</time>
   <time name="total">    0.70    0.70</time>
   <energy>
    <i name="e_fr_energy">   -331.86925699 </i>
    <i name="e_wo_entrp">   -331.86052956 </i>
    <i name="e_0_energy">   -331.86489328 </i>
   </energy>
  </scstep>
  <scstep>
   <time name="diag">    0.20    0.20</time>
   <time name="diis">    0.24    0.24</time>
   <time name="orth">    0.05    0.05</time>
   <time name="total">    0.56    0.57</time>
   <energy>
    <i name="e_fr_energy">   -331.86926413 </i>
    <i name="e_wo_entrp">   -331.86053743 </i>
    <i name="e_0_energy">   -331.86490078 </i>
   </energy>
  </scstep>
  <scstep>
   <time name="diag">    0.20    0.20</time>
   <time name="diis">    0.26    0.26</time>
   <time name="orth">    0.05    0.05</time>
   <time name="total">    0.59    0.59</time>
   <energy>
    <i name="e_fr_energy">   -331.86927809 </i>
    <i name="e_wo_entrp">   -331.86054968 </i>
    <i name="e_0_energy">   -331.86491388 </i>
   </energy>
  </scstep>
  <scstep>
   <time name="diag">    0.20    0.20</time>
   <time name="diis">    0.24    0.24</time>
   <time name="orth">    0.05    0.05</time>
   <time name="total">    0.56    0.56</time>
   <energy>
    <i name="e_fr_energy">   -331.86928178 </i>
    <i name="e_wo_entrp">   -331.86055421 </i>
    <i name="e_0_energy">   -331.86491800 </i>
   </energy>
  </scstep>
  <scstep>
   <time name="diag">    0.20    0.20</time>
   <time name="diis">    0.24    0.24</time>
   <time name="orth">    0.05    0.05</time>
   <time name="total">    0.56    0.57</time>
   <energy>
    <i name="e_fr_energy">   -331.86928720 </i>
    <i name="e_wo_entrp">   -331.86055907 </i>
    <i name="e_0_energy">   -331.86492313 </i>
   </energy>
  </scstep>
  <scstep>
   <time name="diag">    0.20    0.20</time>
   <time name="diis">    0.21    0.21</time>
   <time name="orth">    0.05    0.05</time>
   <time name="total">    0.54    0.54</time>
   <energy>
    <i name="e_fr_energy">   -331.86929000 </i>
    <i name="e_wo_entrp">   -331.86056179 </i>
    <i name="e_0_energy">   -331.86492590 </i>
   </energy>
  </scstep>
  <scstep>
   <time name="diag">    0.20    0.20</time>
   <time name="diis">    0.20    0.20</time>
   <time name="orth">    0.05    0.05</time>
   <time name="total">    0.54    0.54</time>
   <energy>
    <i name="e_fr_energy">   -331.86929210 </i>
    <i name="e_wo_entrp">   -331.86056394 </i>
    <i name="e_0_energy">   -331.86492802 </i>
   </energy>
  </scstep>
  <scstep>
   <time name="diag">    0.20    0.20</time>
   <time name="diis">    0.18    0.18</time>
   <time name="orth">    0.05    0.05</time>
   <time name="total">    0.51    0.51</time>
   <energy>
    <i name="e_fr_energy">   -331.86929335 </i>
    <i name="e_wo_entrp">   -331.86056535 </i>
    <i name="e_0_energy">   -331.86492935 </i>
   </energy>
  </scstep>
  <scstep>
   <time name="diag">    0.20    0.20</time>
   <time name="diis">    0.17    0.17</time>
   <time name="orth">    0.05    0.05</time>
   <time name="total">    0.45    0.46</time>
   <energy>
    <i name="alphaZ">     96.04795369 </i>
    <i name="ewald">  14633.06240803 </i>
    <i name="hartreedc"> -20735.89262236 </i>
    <i name="XCdc">    551.07635688 </i>
    <i name="pawpsdc">  16472.84668169 </i>
    <i name="pawaedc"> -16675.10014230 </i>
    <i name="eentropy">     -0.00872801 </i>
    <i name="bandstr">  -1720.07596133 </i>
    <i name="atom">   7046.17475994 </i>
    <i name="e_fr_energy">   -331.86929377 </i>
    <i name="e_wo_entrp">   -331.86056576 </i>
    <i name="e_0_energy">   -331.86492976 </i>
   </energy>
  </scstep>
  <structure>
   <crystal>
    <varray name="basis" >
     <v>      12.84251088       0.00045171       0.01225518 </v>
     <v>       0.00026201       7.39440101      -0.00333083 </v>
     <v>       0.01437183      -0.00673381      14.90084803 </v>
    </varray>
    <i name="volume">   1415.02280149 </i>
    <varray name="rec_basis" >
     <v>       0.07786646      -0.00000279      -0.00007510 </v>
     <v>      -0.00000482       0.13523749       0.00006112 </v>
     <v>      -0.00006404       0.00003023       0.06711035 </v>
    </varray>
   </crystal>
   <varray name="positions" >
    <v>       0.16673661       0.16666858       0.25166941 </v>
    <v>       0.00012453       0.00009495       0.25174735 </v>
    <v>       0.05530610       0.16685972       0.25188813 </v>
    <v>       0.22180826       0.00010563       0.25141507 </v>
    <v>       0.50002843       0.16679089       0.24384627 </v>
    <v>       0.33311688       0.00002716       0.24879021 </v>
    <v>       0.38840102       0.16686906       0.24657515 </v>
    <v>       0.55520731       0.00000839       0.24343280 </v>
    <v>       0.83362717       0.16679191       0.24745888 </v>
    <v>       0.66694681       0.00001053       0.24380121 </v>
    <v>       0.72215757       0.16690355       0.24451539 </v>
    <v>       0.88891557       0.00005254       0.24965254 </v>
    <v>       0.16656850       0.50007574       0.25032003 </v>
    <v>       0.00025745       0.33341689       0.25024022 </v>
    <v>       0.05544345       0.50011187       0.25073405 </v>
    <v>       0.22179525       0.33320534       0.24973723 </v>
    <v>       0.49984513       0.50001125       0.24257826 </v>
    <v>       0.33314031       0.33343570       0.24691918 </v>
    <v>       0.38842256       0.50005721       0.24473329 </v>
    <v>       0.55532685       0.33327678       0.24230676 </v>
    <v>       0.83351074       0.50006380       0.24504044 </v>
    <v>       0.66683249       0.33324666       0.24243515 </v>
    <v>       0.72219254       0.50002979       0.24262988 </v>
    <v>       0.88887716       0.33338751       0.24744851 </v>
    <v>       0.16670477       0.83355366       0.25165333 </v>
    <v>       0.00024347       0.66682370       0.25018190 </v>
    <v>       0.05530773       0.83335516       0.25186336 </v>
    <v>       0.22176823       0.66701271       0.24967758 </v>
    <v>       0.50002890       0.83323558       0.24391058 </v>
    <v>       0.33311792       0.66665809       0.24686587 </v>
    <v>       0.38840481       0.83324333       0.24659370 </v>
    <v>       0.55529901       0.66676658       0.24238321 </v>
    <v>       0.83362464       0.83332955       0.24743399 </v>
    <v>       0.66685467       0.66680863       0.24249353 </v>
    <v>       0.72213725       0.83314775       0.24455490 </v>
    <v>       0.88886998       0.66676003       0.24737637 </v>
    <v>       0.60772005       0.50061376       0.45645626 </v>
   </varray>
  </structure>
  <varray name="forces" >
   <v>      -0.10364119       0.05598659      -0.01104516 </v>
   <v>      -0.03133093      -0.00770143      -0.02463273 </v>
   <v>       0.05638116      -0.04198869      -0.01598494 </v>
   <v>       0.10243331      -0.00366464      -0.05000194 </v>
   <v>      -0.11077510      -0.01584838       0.00070299 </v>
   <v>       0.08516645       0.00709050      -0.04608574 </v>
   <v>       0.09310005      -0.04318004      -0.03355180 </v>
   <v>       0.14002881       0.00326841       0.03491198 </v>
   <v>      -0.07280228      -0.00442272      -0.04212675 </v>
   <v>      -0.12521620       0.00596778       0.04207105 </v>
   <v>       0.06079476      -0.06205371      -0.02316400 </v>
   <v>      -0.07228195       0.01087798      -0.05820918 </v>
   <v>       0.03326727       0.01329475      -0.00254572 </v>
   <v>      -0.08730775       0.04109754       0.00536712 </v>
   <v>      -0.00681528       0.00134860      -0.03490601 </v>
   <v>       0.06859408       0.07388028       0.01315366 </v>
   <v>       0.03882285       0.00465960       0.00722208 </v>
   <v>       0.00196699      -0.04097803       0.02005809 </v>
   <v>       0.04851338      -0.00295579       0.04023074 </v>
   <v>      -0.00728113       0.01836217      -0.00171759 </v>
   <v>       0.02707523      -0.00433410       0.05800204 </v>
   <v>      -0.00956881       0.02043007      -0.00296307 </v>
   <v>       0.00142978       0.00516597       0.01664285 </v>
   <v>      -0.02560287      -0.00155683       0.02821851 </v>
   <v>      -0.08669451      -0.06419081      -0.01550637 </v>
   <v>      -0.07923111      -0.05476243       0.00568360 </v>
   <v>       0.04558656       0.04415991      -0.01701643 </v>
   <v>       0.07446516      -0.08539066       0.01304075 </v>
   <v>      -0.11900801       0.01956758      -0.00067111 </v>
   <v>       0.01441115       0.04600990       0.02860415 </v>
   <v>       0.08658276       0.03063297      -0.03741650 </v>
   <v>       0.02316176      -0.01892053      -0.00674761 </v>
   <v>      -0.07807513       0.00091212      -0.04593236 </v>
   <v>      -0.03896905      -0.02748155      -0.00378508 </v>
   <v>       0.07824882       0.07377758      -0.02744189 </v>
   <v>      -0.02105408       0.00494166       0.03147899 </v>
   <v>      -0.00437497      -0.00200163       0.15606339 </v>
  </varray>
  <varray name="stress" >
   <v>       0.30643483      -0.01337700      -0.08647680 </v>
   <v>      -0.01337704      -0.10223943      -0.00605239 </v>
   <v>      -0.08647681      -0.00605235       0.46472952 </v>
  </varray>
  <energy>
   <i name="e_fr_energy">   -331.86929377 </i>
   <i name="e_wo_entrp">   -331.86492976 </i>
   <i name="e_0_energy">     -0.00872801 </i>
  </energy>
  <time name="totalsc">   10.23   10.36</time>
 </calculation>
 <calculation>
  <scstep>
   <time name="dav">    0.93    0.93</time>
   <time name="total">    1.00    1.01</time>
   <energy>
    <i name="alphaZ">     96.04795369 </i>
    <i name="ewald">  14634.12783132 </i>
    <i name="hartreedc"> -20736.49514711 </i>
    <i name="XCdc">    551.07621431 </i>
    <i name="pawpsdc">  16472.84331767 </i>
    <i name="pawaedc"> -16675.09670284 </i>
    <i name="eentropy">     -0.00838999 </i>
    <i name="bandstr">  -1720.53920182 </i>
    <i name="atom">   7046.17475994 </i>
    <i name="e_fr_energy">   -331.86936483 </i>
    <i name="e_wo_entrp">   -331.86097484 </i>
    <i name="e_0_energy">   -331.86516983 </i>
   </energy>
  </scstep>
  <scstep>
   <time name="diag">    0.20    0.20</time>
   <time name="diis">    0.37    0.37</time>
   <time name="orth">    0.05    0.05</time>
   <time name="total">    0.69    0.70</time>
   <energy>
    <i name="e_fr_energy">   -331.86937501 </i>
    <i name="e_wo_entrp">   -331.86096420 </i>
    <i name="e_0_energy">   -331.86516960 </i>
   </energy>
  </scstep>
  <scstep>
   <time name="diag">    0.20    0.21</time>
   <time name="diis">    0.41    0.41</time>
   <time name="orth">    0.07    0.07</time>
   <time name="total">    0.75    0.80</time>
   <energy>
    <i name="e_fr_energy">   -331.86936655 </i>
    <i name="e_wo_entrp">   -331.86093404 </i>
    <i name="e_0_energy">   -331.86515029 </i>
   </energy>
  </scstep>
  <scstep>
   <time name="diag">    0.20    0.20</time>
   <time name="diis">    0.25    0.25</time>
   <time name="orth">    0.05    0.05</time>
   <time name="total">    0.54    0.54</time>
   <energy>
    <i name="alphaZ">     96.04795369 </i>
    <i name="ewald">  14634.12783132 </i>
    <i name="hartreedc"> -20736.85643007 </i>
    <i name="XCdc">    551.08771619 </i>
    <i name="pawpsdc">  16475.46715867 </i>
    <i name="pawaedc"> -16677.72128141 </i>
    <i name="eentropy">     -0.00843582 </i>
    <i name="bandstr">  -1720.18863824 </i>
    <i name="atom">   7046.17475994 </i>
    <i name="e_fr_energy">   -331.86936573 </i>
    <i name="e_wo_entrp">   -331.86092992 </i>
    <i name="e_0_energy">   -331.86514783 </i>
   </energy>
  </scstep>
  <structure>
   <crystal>
    <varray name="basis" >
     <v>      12.84244631       0.00045682       0.01212467 </v>
     <v>       0.00026501       7.39386366      -0.00333631 </v>
     <v>       0.01421923      -0.00674385      14.90200558 </v>
    </varray>
    <i name="volume">   1415.02280149 </i>
    <varray name="rec_basis" >
     <v>       0.07786685      -0.00000282      -0.00007430 </v>
     <v>      -0.00000487       0.13524731       0.00006121 </v>
     <v>      -0.00006336       0.00003028       0.06710514 </v>
    </varray>
   </crystal>
   <varray name="positions" >
    <v>       0.16673832       0.16659475       0.25167568 </v>
    <v>       0.00015084       0.00009810       0.25174659 </v>
    <v>       0.05531162       0.16680870       0.25190002 </v>
    <v>       0.22176776       0.00010722       0.25140319 </v>
    <v>       0.50004742       0.16679535       0.24382878 </v>
    <v>       0.33308224       0.00002885       0.24875382 </v>
    <v>       0.38837998       0.16687896       0.24654962 </v>
    <v>       0.55519945       0.00000979       0.24342702 </v>
    <v>       0.83364694       0.16680593       0.24743283 </v>
    <v>       0.66694826       0.00000918       0.24379158 </v>
    <v>       0.72214568       0.16690981       0.24449119 </v>
    <v>       0.88894627       0.00005409       0.24962311 </v>
    <v>       0.16656006       0.50007306       0.25030681 </v>
    <v>       0.00026196       0.33338584       0.25023909 </v>
    <v>       0.05544957       0.50011267       0.25072312 </v>
    <v>       0.22179511       0.33318717       0.24973782 </v>
    <v>       0.49984530       0.50001043       0.24259179 </v>
    <v>       0.33312991       0.33342825       0.24692250 </v>
    <v>       0.38841165       0.50005762       0.24474911 </v>
    <v>       0.55533905       0.33326138       0.24231218 </v>
    <v>       0.83352220       0.50006459       0.24505472 </v>
    <v>       0.66682596       0.33323462       0.24244326 </v>
    <v>       0.72218687       0.50003072       0.24265330 </v>
    <v>       0.88888076       0.33336840       0.24744770 </v>
    <v>       0.16670460       0.83362546       0.25165971 </v>
    <v>       0.00025016       0.66685469       0.25018001 </v>
    <v>       0.05531338       0.83340025       0.25187451 </v>
    <v>       0.22176785       0.66703241       0.24967712 </v>
    <v>       0.50004898       0.83323184       0.24389555 </v>
    <v>       0.33310927       0.66666702       0.24687192 </v>
    <v>       0.38838454       0.83323696       0.24656933 </v>
    <v>       0.55530489       0.66678389       0.24238518 </v>
    <v>       0.83364545       0.83331457       0.24740962 </v>
    <v>       0.66685211       0.66682288       0.24250107 </v>
    <v>       0.72212550       0.83313855       0.24453129 </v>
    <v>       0.88887205       0.66677575       0.24737749 </v>
    <v>       0.60771814       0.50061025       0.45662235 </v>
   </varray>
  </structure>
  <varray name="forces" >
   <v>      -0.11174061       0.09668332      -0.01461948 </v>
   <v>      -0.04987441      -0.00603822      -0.02156363 </v>
   <v>       0.05927639      -0.01334861      -0.01568546 </v>
   <v>       0.13936628      -0.01076013      -0.04476635 </v>
   <v>      -0.13566399      -0.01589874       0.00111424 </v>
   <v>       0.10080137       0.00719213      -0.04311450 </v>
   <v>       0.10438084      -0.05254304      -0.03352343 </v>
   <v>       0.14820539       0.00325590       0.03316713 </v>
   <v>      -0.08457871      -0.01733619      -0.04225778 </v>
   <v>      -0.12715086       0.00677968       0.03964289 </v>
   <v>       0.07609762      -0.07433308      -0.02005635 </v>
   <v>      -0.08536578       0.01057051      -0.05811535 </v>
   <v>       0.04407440       0.01496351      -0.00028993 </v>
   <v>      -0.08131670       0.04542661       0.00611841 </v>
   <v>      -0.01784195       0.00077983      -0.03388620 </v>
   <v>       0.05944328       0.06917094       0.01006983 </v>
   <v>       0.03819574       0.00531640       0.00806209 </v>
   <v>       0.00376335      -0.03617431       0.01961645 </v>
   <v>       0.05412115      -0.00288690       0.04046167 </v>
   <v>      -0.01810917       0.02671164      -0.00113681 </v>
   <v>       0.01699850      -0.00643757       0.05498646 </v>
   <v>      -0.00114290       0.02701195      -0.00271626 </v>
   <v>       0.00603126       0.00126425       0.01341672 </v>
   <v>      -0.02114882       0.00762982       0.02823631 </v>
   <v>      -0.09230639      -0.09963522      -0.01918491 </v>
   <v>      -0.07490466      -0.05987331       0.00658049 </v>
   <v>       0.04717536       0.02827754      -0.01763723 </v>
   <v>       0.06351903      -0.08245460       0.01368982 </v>
   <v>      -0.14235714       0.02357929       0.00038429 </v>
   <v>       0.01571784       0.04167378       0.02771666 </v>
   <v>       0.09804825       0.03963893      -0.03702077 </v>
   <v>       0.01748748      -0.02825857      -0.00542363 </v>
   <v>      -0.09051302       0.01411472      -0.04604935 </v>
   <v>      -0.03504822      -0.03519834      -0.00371313 </v>
   <v>       0.09435588       0.08011296      -0.02495838 </v>
   <v>      -0.01424442      -0.00574288       0.02803258 </v>
   <v>      -0.00375169      -0.00323397       0.15442291 </v>
  </varray>
  <varray name="stress" >
   <v>       0.37537113      -0.01203292      -0.08748498 </v>
   <v>      -0.01203294       0.05617917      -0.00181426 </v>
   <v>      -0.08748499      -0.00181427       0.49963108 </v>
  </varray>
  <energy>
   <i name="e_fr_energy">   -331.86936573 </i>
   <i name="e_wo_entrp">   -331.86514783 </i>
   <i name="e_0_energy">     -0.00843582 </i>
  </energy>
  <time name="totalsc">    3.75    3.81</time>
 </calculation>
 <calculation>
  <scstep>
   <time name="dav">    0.84    0.84</time>
   <time name="total">    0.91    0.92</time>
   <energy>
    <i name="alphaZ">     96.04795369 </i>
    <i name="ewald">  14639.81582455 </i>
    <i name="hartreedc"> -20740.19462360 </i>
    <i name="XCdc">    551.08635875 </i>
    <i name="pawpsdc">  16475.72586928 </i>
    <i name="pawaedc"> -16677.98020861 </i>
    <i name="eentropy">     -0.01071207 </i>
    <i name="bandstr">  -1722.53859197 </i>
    <i name="atom">   7046.17475994 </i>
    <i name="e_fr_energy">   -331.87337006 </i>
    <i name="e_wo_entrp">   -331.86265799 </i>
    <i name="e_0_energy">   -331.86801402 </i>
   </energy>
  </scstep>
  <scstep>
   <time name="diag">    0.22    0.22</time>
   <time name="diis">    0.38    0.38</time>
   <time name="orth">    0.05    0.05</time>
   <time name="total">    0.72    0.73</time>
   <energy>
    <i name="e_fr_energy">   -331.87367548 </i>
    <i name="e_wo_entrp">   -331.86299667 </i>
    <i name="e_0_energy">   -331.86833608 </i>
   </energy>
  </scstep>
  <scstep>
   <time name="diag">    0.28    0.28</time>
   <time name="diis">    0.37    0.38</time>
   <time name="orth">    0.05    0.05</time>
   <time name="total">    0.77    0.78</time>
   <energy>
    <i name="e_fr_energy">   -331.87347807 </i>
    <i name="e_wo_entrp">   -331.86286011 </i>
    <i name="e_0_energy">   -331.86816909 </i>
   </energy>
  </scstep>
  <scstep>
   <time name="diag">    0.20    0.20</time>
   <time name="diis">    0.35    0.39</time>
   <time name="orth">    0.04    0.05</time>
   <time name="total">    0.67    0.72</time>
   <energy>
    <i name="e_fr_energy">   -331.87345399 </i>
    <i name="e_wo_entrp">   -331.86285914 </i>
    <i name="e_0_energy">   -331.86815657 </i>
   </energy>
  </scstep>
  <scstep>
   <time name="diag">    0.20    0.20</time>
   <time name="diis">    0.38    0.38</time>
   <time name="orth">    0.05    0.05</time>
   <time name="total">    0.77    0.77</time>
   <energy>
    <i name="e_fr_energy">   -331.87345266 </i>
    <i name="e_wo_entrp">   -331.86285841 </i>
    <i name="e_0_energy">   -331.86815553 </i>
   </energy>
  </scstep>
  <scstep>
   <time name="diag">    0.20    0.20</time>
   <time name="diis">    0.24    0.24</time>
   <time name="orth">    0.05    0.05</time>
   <time name="total">    0.55    0.57</time>
   <energy>
    <i name="e_fr_energy">   -331.87345570 </i>
    <i name="e_wo_entrp">   -331.86286040 </i>
    <i name="e_0_energy">   -331.86815805 </i>
   </energy>
  </scstep>
  <scstep>
   <time name="diag">    0.20    0.20</time>
   <time name="diis">    0.24    0.24</time>
   <time name="orth">    0.05    0.05</time>
   <time name="total">    0.57    0.57</time>
   <energy>
    <i name="e_fr_energy">   -331.87346035 </i>
    <i name="e_wo_entrp">   -331.86286417 </i>
    <i name="e_0_energy">   -331.86816226 </i>
   </energy>
  </scstep>
  <scstep>
   <time name="diag">    0.20    0.20</time>
   <time name="diis">    0.24    0.24</time>
   <time name="orth">    0.05    0.05</time>
   <time name="total">    0.56    0.57</time>
   <energy>
    <i name="e_fr_energy">   -331.87346476 </i>
    <i name="e_wo_entrp">   -331.86286800 </i>
    <i name="e_0_energy">   -331.86816638 </i>
   </energy>
  </scstep>
  <scstep>
   <time name="diag">    0.20    0.20</time>
   <time name="diis">    0.26    0.26</time>
   <time name="orth">    0.05    0.05</time>
   <time name="total">    0.59    0.59</time>
   <energy>
    <i name="e_fr_energy">   -331.87346891 </i>
    <i name="e_wo_entrp">   -331.86287242 </i>
    <i name="e_0_energy">   -331.86817066 </i>
   </energy>
  </scstep>
  <scstep>
   <time name="diag">    0.20    0.20</time>
   <time name="diis">    0.21    0.21</time>
   <time name="orth">    0.05    0.05</time>
   <time name="total">    0.54    0.54</time>
   <energy>
    <i name="e_fr_energy">   -331.87347102 </i>
    <i name="e_wo_entrp">   -331.86287472 </i>
    <i name="e_0_energy">   -331.86817287 </i>
   </energy>
  </scstep>
  <scstep>
   <time name="diag">    0.20    0.20</time>
   <time name="diis">    0.20    0.20</time>
   <time name="orth">    0.05    0.05</time>
   <time name="total">    0.52    0.52</time>
   <energy>
    <i name="e_fr_energy">   -331.87347293 </i>
    <i name="e_wo_entrp">   -331.86287668 </i>
    <i name="e_0_energy">   -331.86817481 </i>
   </energy>
  </scstep>
  <scstep>
   <time name="diag">    0.20    0.20</time>
   <time name="diis">    0.18    0.18</time>
   <time name="orth">    0.05    0.05</time>
   <time name="total">    0.51    0.51</time>
   <energy>
    <i name="e_fr_energy">   -331.87347414 </i>
    <i name="e_wo_entrp">   -331.86287796 </i>
    <i name="e_0_energy">   -331.86817605 </i>
   </energy>
  </scstep>
  <scstep>
   <time name="diag">    0.20    0.20</time>
   <time name="diis">    0.17    0.17</time>
   <time name="orth">    0.05    0.05</time>
   <time name="total">    0.46    0.46</time>
   <energy>
    <i name="alphaZ">     96.04795369 </i>
    <i name="ewald">  14639.81582455 </i>
    <i name="hartreedc"> -20742.76340586 </i>
    <i name="XCdc">    551.15180770 </i>
    <i name="pawpsdc">  16489.71633792 </i>
    <i name="pawaedc"> -16691.97411542 </i>
    <i name="eentropy">     -0.01059621 </i>
    <i name="bandstr">  -1720.03204135 </i>
    <i name="atom">   7046.17475994 </i>
    <i name="e_fr_energy">   -331.87347504 </i>
    <i name="e_wo_entrp">   -331.86287883 </i>
    <i name="e_0_energy">   -331.86817693 </i>
   </energy>
  </scstep>
  <structure>
   <crystal>
    <varray name="basis" >
     <v>      12.84259643       0.00040106       0.01104576 </v>
     <v>       0.00023333       7.39077418      -0.00336534 </v>
     <v>       0.01296178      -0.00679682      14.90805839 </v>
    </varray>
    <i name="volume">   1415.02280149 </i>
    <varray name="rec_basis" >
     <v>       0.07786593      -0.00000249      -0.00006770 </v>
     <v>      -0.00000428       0.13530385       0.00006169 </v>
     <v>      -0.00005769       0.00003055       0.06707788 </v>
    </varray>
   </crystal>
   <varray name="positions" >
    <v>       0.16656539       0.16656778       0.25168086 </v>
    <v>       0.00017655       0.00009389       0.25171370 </v>
    <v>       0.05542926       0.16656596       0.25192604 </v>
    <v>       0.22182909       0.00008345       0.25129307 </v>
    <v>       0.49990554       0.16676888       0.24376009 </v>
    <v>       0.33310509       0.00005569       0.24854743 </v>
    <v>       0.38846333       0.16677191       0.24640023 </v>
    <v>       0.55540628       0.00002457       0.24344956 </v>
    <v>       0.83359047       0.16681388       0.24726949 </v>
    <v>       0.66674943       0.00002273       0.24380798 </v>
    <v>       0.72222033       0.16672719       0.24436580 </v>
    <v>       0.88893257       0.00008982       0.24942421 </v>
    <v>       0.16659704       0.50010410       0.25025316 </v>
    <v>       0.00014924       0.33338783       0.25024317 </v>
    <v>       0.05544551       0.50011802       0.25063214 </v>
    <v>       0.22189020       0.33330737       0.24975415 </v>
    <v>       0.49990744       0.50002202       0.24265739 </v>
    <v>       0.33309406       0.33329716       0.24696305 </v>
    <v>       0.38845476       0.50005127       0.24486887 </v>
    <v>       0.55535898       0.33327403       0.24233244 </v>
    <v>       0.83359562       0.50004984       0.24518842 </v>
    <v>       0.66679779       0.33326163       0.24247212 </v>
    <v>       0.72217374       0.50003803       0.24276616 </v>
    <v>       0.88886119       0.33331283       0.24748363 </v>
    <v>       0.16655539       0.83363599       0.25165888 </v>
    <v>       0.00015652       0.66681211       0.25018158 </v>
    <v>       0.05541207       0.83366076       0.25189489 </v>
    <v>       0.22186852       0.66688124       0.24969409 </v>
    <v>       0.49990073       0.83328270       0.24383581 </v>
    <v>       0.33309969       0.66681948       0.24693469 </v>
    <v>       0.38846079       0.83332203       0.24641978 </v>
    <v>       0.55535671       0.66677457       0.24238553 </v>
    <v>       0.83358366       0.83329368       0.24724782 </v>
    <v>       0.66678540       0.66678183       0.24252630 </v>
    <v>       0.72223009       0.83332540       0.24440155 </v>
    <v>       0.88885742       0.66682304       0.24742088 </v>
    <v>       0.60770420       0.50058728       0.45750505 </v>
   </varray>
  </structure>
  <varray name="forces" >
   <v>       0.05937147       0.09147505      -0.01515364 </v>
   <v>      -0.08059922       0.00159235      -0.02395616 </v>
   <v>      -0.06806543       0.09778169      -0.02110915 </v>
   <v>       0.06028129       0.00576176      -0.03246800 </v>
   <v>       0.01241339      -0.03781965       0.00572347 </v>
   <v>       0.09631237      -0.00534030      -0.04647178 </v>
   <v>       0.04065096      -0.04387189      -0.01882981 </v>
   <v>      -0.10885879       0.00312230       0.01914177 </v>
   <v>      -0.06630663      -0.07265158      -0.03918401 </v>
   <v>       0.08673310       0.00043174       0.01532652 </v>
   <v>      -0.00786660       0.00481052      -0.00534053 </v>
   <v>      -0.07012167      -0.02124023      -0.04151930 </v>
   <v>       0.04840080      -0.00174768       0.00656922 </v>
   <v>      -0.00497043       0.00649947       0.00394809 </v>
   <v>      -0.04770455      -0.00126045      -0.01990822 </v>
   <v>      -0.02818444       0.00033203       0.01388460 </v>
   <v>       0.00794976       0.00176095       0.00717191 </v>
   <v>       0.06043378       0.04018716       0.01068084 </v>
   <v>       0.03044223       0.00315491       0.03327428 </v>
   <v>      -0.02898584       0.01465189       0.00133922 </v>
   <v>      -0.05626974       0.00453996       0.03439975 </v>
   <v>       0.02351040      -0.01297139      -0.00450149 </v>
   <v>       0.02909850       0.00019545       0.00884268 </v>
   <v>       0.00267353       0.04716519       0.02132457 </v>
   <v>       0.05734694      -0.10083865      -0.02191157 </v>
   <v>      -0.01376193      -0.00204083       0.00479218 </v>
   <v>      -0.05419067      -0.10118683      -0.02638310 </v>
   <v>      -0.01677328       0.00659093       0.01784567 </v>
   <v>       0.01188786       0.03585861      -0.00215040 </v>
   <v>       0.04862711      -0.04717565       0.01238727 </v>
   <v>       0.04743273       0.04798415      -0.02008799 </v>
   <v>      -0.03361196      -0.00975514       0.00435841 </v>
   <v>      -0.05845902       0.08246607      -0.03944837 </v>
   <v>       0.03261368       0.01704135      -0.00658201 </v>
   <v>      -0.01868441      -0.00297057      -0.00881851 </v>
   <v>       0.01008623      -0.04833891       0.02240617 </v>
   <v>      -0.00285150      -0.00419376       0.15040743 </v>
  </varray>
  <varray name="stress" >
   <v>       0.50285682      -0.01311874      -0.06800575 </v>
   <v>      -0.01311874       1.02776280      -0.00379211 </v>
   <v>      -0.06800574      -0.00379210       0.44008533 </v>
  </varray>
  <energy>
   <i name="e_fr_energy">   -331.87347504 </i>
   <i name="e_wo_entrp">   -331.86817693 </i>
   <i name="e_0_energy">     -0.01059621 </i>
  </energy>
  <time name="totalsc">    8.92    9.02</time>
 </calculation>
 <calculation>
  <scstep>
   <time name="dav">    0.95    0.95</time>
   <time name="total">    1.03    1.03</time>
   <energy>
    <i name="alphaZ">     96.04795369 </i>
    <i name="ewald">  14641.03217385 </i>
    <i name="hartreedc"> -20743.46947092 </i>
    <i name="XCdc">    551.15139198 </i>
    <i name="pawpsdc">  16489.70951124 </i>
    <i name="pawaedc"> -16691.96729570 </i>
    <i name="eentropy">     -0.01111316 </i>
    <i name="bandstr">  -1720.54151672 </i>
    <i name="atom">   7046.17475994 </i>
    <i name="e_fr_energy">   -331.87360580 </i>
    <i name="e_wo_entrp">   -331.86249264 </i>
    <i name="e_0_energy">   -331.86804922 </i>
   </energy>
  </scstep>
  <scstep>
   <time name="diag">    0.20    0.20</time>
   <time name="diis">    0.38    0.38</time>
   <time name="orth">    0.05    0.05</time>
   <time name="total">    0.70    0.70</time>
   <energy>
    <i name="e_fr_energy">   -331.87361913 </i>
    <i name="e_wo_entrp">   -331.86251587 </i>
    <i name="e_0_energy">   -331.86806750 </i>
   </energy>
  </scstep>
  <scstep>
   <time name="diag">    0.20    0.20</time>
   <time name="diis">    0.38    0.38</time>
   <time name="orth">    0.05    0.05</time>
   <time name="total">    0.70    0.70</time>
   <energy>
    <i name="e_fr_energy">   -331.87361039 </i>
    <i name="e_wo_entrp">   -331.86252151 </i>
    <i name="e_0_energy">   -331.86806595 </i>
   </energy>
  </scstep>
  <scstep>
   <time name="diag">    0.20    0.20</time>
   <time name="diis">    0.28    0.28</time>
   <time name="orth">    0.05    0.05</time>
   <time name="total">    0.61    0.61</time>
   <energy>
    <i name="e_fr_energy">   -331.87360936 </i>
    <i name="e_wo_entrp">   -331.86252536 </i>
    <i name="e_0_energy">   -331.86806736 </i>
   </energy>
  </scstep>
  <scstep>
   <time name="diag">    0.20    0.20</time>
   <time name="diis">    0.24    0.24</time>
   <time name="orth">    0.05    0.05</time>
   <time name="total">    0.53    0.53</time>
   <energy>
    <i name="alphaZ">     96.04795369 </i>
    <i name="ewald">  14641.03217385 </i>
    <i name="hartreedc"> -20743.91227504 </i>
    <i name="XCdc">    551.16463396 </i>
    <i name="pawpsdc">  16492.75471385 </i>
    <i name="pawaedc"> -16695.01320508 </i>
    <i name="eentropy">     -0.01108374 </i>
    <i name="bandstr">  -1720.11128065 </i>
    <i name="atom">   7046.17475994 </i>
    <i name="e_fr_energy">   -331.87360923 </i>
    <i name="e_wo_entrp">   -331.86252549 </i>
    <i name="e_0_energy">   -331.86806736 </i>
   </energy>
  </scstep>
  <structure>
   <crystal>
    <varray name="basis" >
     <v>      12.84262862       0.00038917       0.01081580 </v>
     <v>       0.00022657       7.39011581      -0.00337153 </v>
     <v>       0.01269377      -0.00680811      14.90934871 </v>
    </varray>
    <i name="volume">   1415.02280149 </i>
    <varray name="rec_basis" >
     <v>       0.07786574      -0.00000242      -0.00006630 </v>
     <v>      -0.00000415       0.13531591       0.00006179 </v>
     <v>      -0.00005649       0.00003060       0.06707207 </v>
    </varray>
   </crystal>
   <varray name="positions" >
    <v>       0.16652853       0.16656203       0.25168196 </v>
    <v>       0.00018203       0.00009299       0.25170669 </v>
    <v>       0.05545433       0.16651420       0.25193158 </v>
    <v>       0.22184216       0.00007838       0.25126961 </v>
    <v>       0.49987530       0.16676324       0.24374545 </v>
    <v>       0.33310996       0.00006142       0.24850346 </v>
    <v>       0.38848109       0.16674908       0.24636840 </v>
    <v>       0.55545036       0.00002773       0.24345436 </v>
    <v>       0.83357843       0.16681558       0.24723469 </v>
    <v>       0.66670705       0.00002561       0.24381147 </v>
    <v>       0.72223624       0.16668825       0.24433908 </v>
    <v>       0.88892964       0.00009744       0.24938183 </v>
    <v>       0.16660492       0.50011072       0.25024173 </v>
    <v>       0.00012522       0.33338825       0.25024404 </v>
    <v>       0.05544465       0.50011917       0.25061275 </v>
    <v>       0.22191047       0.33333300       0.24975762 </v>
    <v>       0.49992069       0.50002449       0.24267136 </v>
    <v>       0.33308642       0.33326920       0.24697169 </v>
    <v>       0.38846395       0.50004992       0.24489438 </v>
    <v>       0.55536323       0.33327673       0.24233676 </v>
    <v>       0.83361127       0.50004669       0.24521691 </v>
    <v>       0.66679179       0.33326739       0.24247827 </v>
    <v>       0.72217095       0.50003959       0.24279021 </v>
    <v>       0.88885702       0.33330098       0.24749128 </v>
    <v>       0.16652358       0.83363824       0.25165870 </v>
    <v>       0.00013656       0.66680303       0.25018191 </v>
    <v>       0.05543310       0.83371631       0.25189923 </v>
    <v>       0.22188998       0.66684901       0.24969771 </v>
    <v>       0.49986913       0.83329355       0.24382308 </v>
    <v>       0.33309765       0.66685199       0.24694807 </v>
    <v>       0.38847704       0.83334017       0.24638791 </v>
    <v>       0.55536775       0.66677258       0.24238560 </v>
    <v>       0.83357048       0.83328923       0.24721334 </v>
    <v>       0.66677119       0.66677307       0.24253167 </v>
    <v>       0.72225238       0.83336524       0.24437391 </v>
    <v>       0.88885430       0.66683312       0.24743013 </v>
    <v>       0.60770125       0.50058238       0.45769311 </v>
   </varray>
  </structure>
  <varray name="forces" >
   <v>       0.10368556       0.08585487      -0.01490400 </v>
   <v>      -0.08756646       0.00289620      -0.02429431 </v>
   <v>      -0.09309612       0.11980293      -0.02203750 </v>
   <v>       0.04497414       0.00775752      -0.03110874 </v>
   <v>       0.04059858      -0.04154197       0.00622072 </v>
   <v>       0.09684359      -0.01135905      -0.04487719 </v>
   <v>       0.03056595      -0.04090711      -0.01530204 </v>
   <v>      -0.16351496       0.00208125       0.01725115 </v>
   <v>      -0.06601280      -0.08554510      -0.03864323 </v>
   <v>       0.13707499       0.00478193       0.00892680 </v>
   <v>      -0.02456354       0.02536535      -0.00254971 </v>
   <v>      -0.06576613      -0.01770244      -0.03460755 </v>
   <v>       0.04913962      -0.00566898       0.00819054 </v>
   <v>       0.01210566      -0.00305013       0.00679749 </v>
   <v>      -0.05564227      -0.00380034      -0.01387127 </v>
   <v>      -0.04691057      -0.01260878       0.01141432 </v>
   <v>      -0.00788963      -0.00112995       0.00584791 </v>
   <v>       0.06727475       0.06202999       0.00925712 </v>
   <v>       0.02552993       0.00408823       0.03326213 </v>
   <v>      -0.03008025       0.01248101       0.00199286 </v>
   <v>      -0.08038455       0.00624529       0.02845204 </v>
   <v>       0.02644661      -0.02103309      -0.00427358 </v>
   <v>       0.03384637      -0.00085858       0.00867850 </v>
   <v>       0.01023207       0.05809461       0.01727294 </v>
   <v>       0.08683951      -0.10104187      -0.02314238 </v>
   <v>      -0.00239259       0.00885331       0.00453560 </v>
   <v>      -0.07423712      -0.12708033      -0.02736646 </v>
   <v>      -0.02999556       0.02276940       0.01776754 </v>
   <v>       0.04699448       0.03314301      -0.00431768 </v>
   <v>       0.05395937      -0.06696981       0.00726274 </v>
   <v>       0.03732074       0.05129853      -0.01824048 </v>
   <v>      -0.04253179      -0.00679952       0.00592229 </v>
   <v>      -0.05282369       0.09509859      -0.03553161 </v>
   <v>       0.04712362       0.02645369      -0.00953154 </v>
   <v>      -0.04069326      -0.01828368      -0.00656593 </v>
   <v>       0.01657317      -0.05877949       0.02139572 </v>
   <v>      -0.00302739      -0.00493548       0.15071682 </v>
  </varray>
  <varray name="stress" >
   <v>       0.47493079      -0.01333492      -0.07494366 </v>
   <v>      -0.01333490       1.24606830      -0.00414415 </v>
   <v>      -0.07494364      -0.00414418       0.44708254 </v>
  </varray>
  <energy>
   <i name="e_fr_energy">   -331.87360923 </i>
   <i name="e_wo_entrp">   -331.86806736 </i>
   <i name="e_0_energy">     -0.01108374 </i>
  </energy>
  <time name="totalsc">    4.32    4.39</time>
 </calculation>
 <calculation>
  <scstep>
   <time name="dav">    0.94    0.94</time>
   <time name="total">    1.02    1.02</time>
   <energy>
    <i name="alphaZ">     96.04795369 </i>
    <i name="ewald">  14637.22768942 </i>
    <i name="hartreedc"> -20738.96463911 </i>
    <i name="XCdc">    551.16245250 </i>
    <i name="pawpsdc">  16492.79489342 </i>
    <i name="pawaedc"> -16695.05333727 </i>
    <i name="eentropy">     -0.01154050 </i>
    <i name="bandstr">  -1721.25513698 </i>
    <i name="atom">   7046.17475994 </i>
    <i name="e_fr_energy">   -331.87690490 </i>
    <i name="e_wo_entrp">   -331.86536440 </i>
    <i name="e_0_energy">   -331.87113465 </i>
   </energy>
  </scstep>
  <scstep>
   <time name="diag">    0.20    0.20</time>
   <time name="diis">    0.36    0.36</time>
   <time name="orth">    0.05    0.05</time>
   <time name="total">    0.69    0.69</time>
   <energy>
    <i name="e_fr_energy">   -331.87732269 </i>
    <i name="e_wo_entrp">   -331.86579908 </i>
    <i name="e_0_energy">   -331.87156089 </i>
   </energy>
  </scstep>
  <scstep>
   <time name="diag">    0.20    0.20</time>
   <time name="diis">    0.39    0.39</time>
   <time name="orth">    0.05    0.05</time>
   <time name="total">    0.72    0.72</time>
   <energy>
    <i name="e_fr_energy">   -331.87720800 </i>
    <i name="e_wo_entrp">   -331.86570586 </i>
    <i name="e_0_energy">   -331.87145693 </i>
   </energy>
  </scstep>
  <scstep>
   <time name="diag">    0.22    0.22</time>
   <time name="diis">    0.38    0.39</time>
   <time name="orth">    0.05    0.05</time>
   <time name="total">    0.73    0.73</time>
   <energy>
    <i name="e_fr_energy">   -331.87719938 </i>
    <i name="e_wo_entrp">   -331.86570353 </i>
    <i name="e_0_energy">   -331.87145146 </i>
   </energy>
  </scstep>
  <scstep>
   <time name="diag">    0.20    0.20</time>
   <time name="diis">    0.41    0.41</time>
   <time name="orth">    0.05    0.05</time>
   <time name="total">    0.73    0.74</time>
   <energy>
    <i name="e_fr_energy">   -331.87719644 </i>
    <i name="e_wo_entrp">   -331.86570035 </i>
    <i name="e_0_energy">   -331.87144840 </i>
   </energy>
  </scstep>
  <scstep>
   <time name="diag">    0.21    0.21</time>
   <time name="diis">    0.24    0.24</time>
   <time name="orth">    0.05    0.05</time>
   <time name="total">    0.55    0.55</time>
   <energy>
    <i name="alphaZ">     96.04795369 </i>
    <i name="ewald">  14637.22768942 </i>
    <i name="hartreedc"> -20740.10430921 </i>
    <i name="XCdc">    551.19404078 </i>
    <i name="pawpsdc">  16500.10985850 </i>
    <i name="pawaedc"> -16702.36877990 </i>
    <i name="eentropy">     -0.01149599 </i>
    <i name="bandstr">  -1720.14691401 </i>
    <i name="atom">   7046.17475994 </i>
    <i name="e_fr_energy">   -331.87719679 </i>
    <i name="e_wo_entrp">   -331.86570080 </i>
    <i name="e_0_energy">   -331.87144879 </i>
   </energy>
  </scstep>
  <structure>
   <crystal>
    <varray name="basis" >
     <v>      12.84123833       0.00026283       0.00948377 </v>
     <v>       0.00015424       7.38945337      -0.00340913 </v>
     <v>       0.01114358      -0.00688209      14.91229721 </v>
    </varray>
    <i name="volume">   1415.02280149 </i>
    <varray name="rec_basis" >
     <v>       0.07787415      -0.00000165      -0.00005819 </v>
     <v>      -0.00000282       0.13532804       0.00006246 </v>
     <v>      -0.00004953       0.00003094       0.06705880 </v>
    </varray>
   </crystal>
   <varray name="positions" >
    <v>       0.16654922       0.16677129       0.25166618 </v>
    <v>       0.00006721       0.00009736       0.25164777 </v>
    <v>       0.05540534       0.16664017       0.25192341 </v>
    <v>       0.22196149       0.00007997       0.25113900 </v>
    <v>       0.49982336       0.16662998       0.24369810 </v>
    <v>       0.33327851       0.00005251       0.24827652 </v>
    <v>       0.38859590       0.16655225       0.24622709 </v>
    <v>       0.55536442       0.00004533       0.24349581 </v>
    <v>       0.83343051       0.16659168       0.24705102 </v>
    <v>       0.66675847       0.00004946       0.24383648 </v>
    <v>       0.72225859       0.16660867       0.24423431 </v>
    <v>       0.88881670       0.00007867       0.24917482 </v>
    <v>       0.16671095       0.50012059       0.25020921 </v>
    <v>       0.00005275       0.33338165       0.25025639 </v>
    <v>       0.05535518       0.50011325       0.25052071 </v>
    <v>       0.22191474       0.33339640       0.24978611 </v>
    <v>       0.49995875       0.50003085       0.24273223 </v>
    <v>       0.33316162       0.33333006       0.24701680 </v>
    <v>       0.38853836       0.50005582       0.24503561 </v>
    <v>       0.55533276       0.33332058       0.24235586 </v>
    <v>       0.83354614       0.50005160       0.24536313 </v>
    <v>       0.66680998       0.33323264       0.24249587 </v>
    <v>       0.72221275       0.50004321       0.24289304 </v>
    <v>       0.88885700       0.33341240       0.24754341 </v>
    <v>       0.16653739       0.83337472       0.25162698 </v>
    <v>       0.00005707       0.66679240       0.25018923 </v>
    <v>       0.05539801       0.83358511       0.25187921 </v>
    <v>       0.22192496       0.66678793       0.24973521 </v>
    <v>       0.49982196       0.83342394       0.24376896 </v>
    <v>       0.33317349       0.66679516       0.24700843 </v>
    <v>       0.38859657       0.83354713       0.24624260 </v>
    <v>       0.55534380       0.66674674       0.24239384 </v>
    <v>       0.83343867       0.83352828       0.24703516 </v>
    <v>       0.66679022       0.66681104       0.24253932 </v>
    <v>       0.72227399       0.83346731       0.24426024 </v>
    <v>       0.88886811       0.66671319       0.24749372 </v>
    <v>       0.60768517       0.50055069       0.45860821 </v>
   </varray>
  </structure>
  <varray name="forces" >
   <v>       0.08071367      -0.03046828      -0.02179581 </v>
   <v>       0.00129693      -0.01183857      -0.02887555 </v>
   <v>      -0.06102211       0.03856423      -0.02339882 </v>
   <v>      -0.04209800       0.00059639      -0.02098459 </v>
   <v>       0.09669055       0.01007807       0.00483705 </v>
   <v>      -0.00058524      -0.00404403      -0.03244716 </v>
   <v>      -0.03514359       0.07823082      -0.00188859 </v>
   <v>      -0.07866704      -0.00293338       0.00498956 </v>
   <v>       0.03534516       0.05530065      -0.01301059 </v>
   <v>       0.05816826      -0.00753421      -0.00926878 </v>
   <v>      -0.06335642       0.02975783       0.00199317 </v>
   <v>      -0.04935483      -0.00120769      -0.03616602 </v>
   <v>      -0.05692253      -0.00955467       0.01364125 </v>
   <v>       0.02244482       0.04000250      -0.00045232 </v>
   <v>       0.01772281      -0.00153986       0.00569379 </v>
   <v>       0.03220803       0.00905717       0.00462045 </v>
   <v>       0.00200660       0.00195643       0.00953146 </v>
   <v>       0.04331152      -0.00160279       0.00261495 </v>
   <v>      -0.00745265       0.00274686       0.02164254 </v>
   <v>       0.01903459      -0.01556051       0.00414067 </v>
   <v>      -0.00737643       0.00439669       0.02176540 </v>
   <v>      -0.00706166       0.01052079      -0.00282258 </v>
   <v>      -0.03770415       0.00123185      -0.00186544 </v>
   <v>      -0.06128092      -0.03278340       0.00920406 </v>
   <v>       0.08749143       0.04413054      -0.02130903 </v>
   <v>       0.01837226      -0.03295890      -0.00129327 </v>
   <v>      -0.06334482      -0.04784975      -0.02605596 </v>
   <v>       0.02952961      -0.00385263       0.00395074 </v>
   <v>       0.09599756      -0.00749213      -0.00297848 </v>
   <v>       0.04394490      -0.02133458      -0.00444367 </v>
   <v>      -0.02969726      -0.07002624       0.00008345 </v>
   <v>       0.00838177       0.01887811       0.00553901 </v>
   <v>       0.03547886      -0.05653743      -0.01390642 </v>
   <v>       0.01616176       0.00152695      -0.00793628 </v>
   <v>      -0.07651001      -0.02181968       0.00214636 </v>
   <v>      -0.06622032       0.03689557       0.00723802 </v>
   <v>      -0.00050310      -0.00293270       0.14726739 </v>
  </varray>
  <varray name="stress" >
   <v>       0.64100732       0.00599339      -0.06397150 </v>
   <v>       0.00599339       1.50484000      -0.01095232 </v>
   <v>      -0.06397149      -0.01095229       0.39312167 </v>
  </varray>
  <energy>
   <i name="e_fr_energy">   -331.87719679 </i>
   <i name="e_wo_entrp">   -331.87144879 </i>
   <i name="e_0_energy">     -0.01149599 </i>
  </energy>
  <time name="totalsc">    5.19    5.25</time>
 </calculation>
 <calculation>
  <scstep>
   <time name="dav">    0.95    0.95</time>
   <time name="total">    1.02    1.03</time>
   <energy>
    <i name="alphaZ">     96.04795369 </i>
    <i name="ewald">  14635.64765554 </i>
    <i name="hartreedc"> -20738.10256882 </i>
    <i name="XCdc">    551.19360569 </i>
    <i name="pawpsdc">  16500.07361020 </i>
    <i name="pawaedc"> -16702.33338382 </i>
    <i name="eentropy">     -0.01167568 </i>
    <i name="bandstr">  -1720.56743274 </i>
    <i name="atom">   7046.17475994 </i>
    <i name="e_fr_energy">   -331.87747600 </i>
    <i name="e_wo_entrp">   -331.86580032 </i>
    <i name="e_0_energy">   -331.87163816 </i>
   </energy>
  </scstep>
  <scstep>
   <time name="diag">    0.20    0.20</time>
   <time name="diis">    0.37    0.37</time>
   <time name="orth">    0.05    0.05</time>
   <time name="total">    0.69    0.69</time>
   <energy>
    <i name="e_fr_energy">   -331.87754912 </i>
    <i name="e_wo_entrp">   -331.86588082 </i>
    <i name="e_0_energy">   -331.87171497 </i>
   </energy>
  </scstep>
  <scstep>
   <time name="diag">    0.20    0.20</time>
   <time name="diis">    0.44    0.45</time>
   <time name="orth">    0.05    0.05</time>
   <time name="total">    0.77    0.77</time>
   <energy>
    <i name="e_fr_energy">   -331.87752919 </i>
    <i name="e_wo_entrp">   -331.86587033 </i>
    <i name="e_0_energy">   -331.87169976 </i>
   </energy>
  </scstep>
  <scstep>
   <time name="diag">    0.20    0.20</time>
   <time name="diis">    0.38    0.38</time>
   <time name="orth">    0.05    0.05</time>
   <time name="total">    0.70    0.70</time>
   <energy>
    <i name="e_fr_energy">   -331.87752829 </i>
    <i name="e_wo_entrp">   -331.86587158 </i>
    <i name="e_0_energy">   -331.87169994 </i>
   </energy>
  </scstep>
  <scstep>
   <time name="diag">    0.20    0.20</time>
   <time name="diis">    0.29    0.29</time>
   <time name="orth">    0.05    0.05</time>
   <time name="total">    0.58    0.58</time>
   <energy>
    <i name="alphaZ">     96.04795369 </i>
    <i name="ewald">  14635.64765554 </i>
    <i name="hartreedc"> -20738.63066354 </i>
    <i name="XCdc">    551.20713627 </i>
    <i name="pawpsdc">  16503.04689568 </i>
    <i name="pawaedc"> -16705.30710102 </i>
    <i name="eentropy">     -0.01165683 </i>
    <i name="bandstr">  -1720.05250828 </i>
    <i name="atom">   7046.17475994 </i>
    <i name="e_fr_energy">   -331.87752855 </i>
    <i name="e_wo_entrp">   -331.86587172 </i>
    <i name="e_0_energy">   -331.87170014 </i>
   </energy>
  </scstep>
  <structure>
   <crystal>
    <varray name="basis" >
     <v>      12.84065744       0.00021002       0.00892712 </v>
     <v>       0.00012402       7.38917661      -0.00342484 </v>
     <v>       0.01049577      -0.00691301      14.91352949 </v>
    </varray>
    <i name="volume">   1415.02280149 </i>
    <varray name="rec_basis" >
     <v>       0.07787767      -0.00000133      -0.00005481 </v>
     <v>      -0.00000226       0.13533311       0.00006273 </v>
     <v>      -0.00004662       0.00003108       0.06705326 </v>
    </varray>
   </crystal>
   <varray name="positions" >
    <v>       0.16655786       0.16685874       0.25165959 </v>
    <v>       0.00001922       0.00009918       0.25162314 </v>
    <v>       0.05538487       0.16669281       0.25191999 </v>
    <v>       0.22201136       0.00008064       0.25108443 </v>
    <v>       0.49980165       0.16657428       0.24367832 </v>
    <v>       0.33334894       0.00004879       0.24818171 </v>
    <v>       0.38864388       0.16646999       0.24616805 </v>
    <v>       0.55532850       0.00005269       0.24351313 </v>
    <v>       0.83336868       0.16649811       0.24697427 </v>
    <v>       0.66677997       0.00005942       0.24384693 </v>
    <v>       0.72226793       0.16657541       0.24419053 </v>
    <v>       0.88876948       0.00007082       0.24908833 </v>
    <v>       0.16675526       0.50012472       0.25019563 </v>
    <v>       0.00002246       0.33337890       0.25026155 </v>
    <v>       0.05531778       0.50011078       0.25048225 </v>
    <v>       0.22191653       0.33342289       0.24979801 </v>
    <v>       0.49997467       0.50003350       0.24275767 </v>
    <v>       0.33319305       0.33335549       0.24703565 </v>
    <v>       0.38856947       0.50005828       0.24509462 </v>
    <v>       0.55532003       0.33333891       0.24236383 </v>
    <v>       0.83351892       0.50005365       0.24542422 </v>
    <v>       0.66681758       0.33321812       0.24250323 </v>
    <v>       0.72223023       0.50004472       0.24293601 </v>
    <v>       0.88885700       0.33345896       0.24756519 </v>
    <v>       0.16654316       0.83326458       0.25161373 </v>
    <v>       0.00002385       0.66678795       0.25019229 </v>
    <v>       0.05538334       0.83353027       0.25187084 </v>
    <v>       0.22193958       0.66676240       0.24975088 </v>
    <v>       0.49980224       0.83347844       0.24374634 </v>
    <v>       0.33320519       0.66677140       0.24703366 </v>
    <v>       0.38864652       0.83363362       0.24618190 </v>
    <v>       0.55533378       0.66673594       0.24239727 </v>
    <v>       0.83338357       0.83362818       0.24696071 </v>
    <v>       0.66679817       0.66682690       0.24254251 </v>
    <v>       0.72228301       0.83350997       0.24421276 </v>
    <v>       0.88887388       0.66666307       0.24752030 </v>
    <v>       0.60767849       0.50053745       0.45899055 </v>
   </varray>
  </structure>
  <varray name="forces" >
   <v>       0.07681011      -0.08573619      -0.02439549 </v>
   <v>       0.04417988      -0.01206499      -0.02504984 </v>
   <v>      -0.04983022       0.00495001      -0.02381986 </v>
   <v>      -0.07253268      -0.00349816      -0.02029800 </v>
   <v>       0.11650274       0.02980236       0.00531094 </v>
   <v>      -0.03688537      -0.00340438      -0.02609317 </v>
   <v>      -0.05770239       0.12080954       0.00486758 </v>
   <v>      -0.04368354      -0.00496792       0.00018486 </v>
   <v>       0.07402980       0.10428370      -0.00945616 </v>
   <v>       0.02585305      -0.01010288      -0.01747182 </v>
   <v>      -0.08408974       0.03006844       0.00620674 </v>
   <v>      -0.04419835       0.00777175      -0.03685599 </v>
   <v>      -0.10490814      -0.01107696       0.01725534 </v>
   <v>       0.02358418       0.06103660      -0.00589556 </v>
   <v>       0.05194969      -0.00267478       0.01544417 </v>
   <v>       0.06522408       0.01849537       0.00203530 </v>
   <v>       0.00813469       0.00222358       0.01107334 </v>
   <v>       0.03471210      -0.02042441       0.00235047 </v>
   <v>      -0.02111662       0.00224078       0.02019780 </v>
   <v>       0.04460011      -0.03296064      -0.00042752 </v>
   <v>       0.02172442       0.00373041       0.02213596 </v>
   <v>      -0.02330872       0.02435150      -0.00187733 </v>
   <v>      -0.06872114      -0.00074319      -0.00624642 </v>
   <v>      -0.08975224      -0.06798195       0.00597162 </v>
   <v>       0.08550206       0.10479478      -0.02416107 </v>
   <v>       0.02373810      -0.04844188      -0.00029504 </v>
   <v>      -0.05745390      -0.01568855      -0.02660962 </v>
   <v>       0.05513918      -0.01506250       0.00075751 </v>
   <v>       0.11660105      -0.02293027      -0.00273095 </v>
   <v>       0.03496930       0.00687820      -0.00607542 </v>
   <v>      -0.05640664      -0.11651577       0.00364590 </v>
   <v>       0.03068078       0.02967890       0.00378691 </v>
   <v>       0.06769130      -0.11391980      -0.00893171 </v>
   <v>       0.00096348      -0.00923769      -0.00694130 </v>
   <v>      -0.09230656      -0.02280004       0.00465015 </v>
   <v>      -0.09841174       0.07403070       0.00328212 </v>
   <v>      -0.00128209      -0.00491367       0.14447554 </v>
  </varray>
  <varray name="stress" >
   <v>       0.71608064       0.00779517      -0.06374347 </v>
   <v>       0.00779517       1.67229988      -0.00427327 </v>
   <v>      -0.06374346      -0.00427325       0.36105732 </v>
  </varray>
  <energy>
   <i name="e_fr_energy">   -331.87752855 </i>
   <i name="e_wo_entrp">   -331.87170014 </i>
   <i name="e_0_energy">     -0.01165683 </i>
  </energy>
  <time name="totalsc">    4.53    4.55</time>
 </calculation>
 <calculation>
  <scstep>
   <time name="dav">    0.86    0.86</time>
   <time name="total">    0.93    0.94</time>
   <energy>
    <i name="alphaZ">     96.04795369 </i>
    <i name="ewald">  14621.60049238 </i>
    <i name="hartreedc"> -20724.90574368 </i>
    <i name="XCdc">    551.20473535 </i>
    <i name="pawpsdc">  16503.07545942 </i>
    <i name="pawaedc"> -16705.33482500 </i>
    <i name="eentropy">     -0.01060429 </i>
    <i name="bandstr">  -1719.73272430 </i>
    <i name="atom">   7046.17475994 </i>
    <i name="e_fr_energy">   -331.88049649 </i>
    <i name="e_wo_entrp">   -331.86989220 </i>
    <i name="e_0_energy">   -331.87519434 </i>
   </energy>
  </scstep>
  <scstep>
   <time name="diag">    0.20    0.20</time>
   <time name="diis">    0.38    0.38</time>
   <time name="orth">    0.05    0.05</time>
   <time name="total">    0.72    0.73</time>
   <energy>
    <i name="e_fr_energy">   -331.88090240 </i>
    <i name="e_wo_entrp">   -331.87028910 </i>
    <i name="e_0_energy">   -331.87559575 </i>
   </energy>
  </scstep>
  <scstep>
   <time name="diag">    0.20    0.20</time>
   <time name="diis">    0.39    0.39</time>
   <time name="orth">    0.05    0.05</time>
   <time name="total">    0.71    0.72</time>
   <energy>
    <i name="e_fr_energy">   -331.88087094 </i>
    <i name="e_wo_entrp">   -331.87024630 </i>
    <i name="e_0_energy">   -331.87555862 </i>
   </energy>
  </scstep>
  <scstep>
   <time name="diag">    0.20    0.20</time>
   <time name="diis">    0.37    0.37</time>
   <time name="orth">    0.05    0.05</time>
   <time name="total">    0.69    0.70</time>
   <energy>
    <i name="e_fr_energy">   -331.88086745 </i>
    <i name="e_wo_entrp">   -331.87023178 </i>
    <i name="e_0_energy">   -331.87554961 </i>
   </energy>
  </scstep>
  <scstep>
   <time name="diag">    0.20    0.20</time>
   <time name="diis">    0.31    0.31</time>
   <time name="orth">    0.05    0.05</time>
   <time name="total">    0.64    0.64</time>
   <energy>
    <i name="e_fr_energy">   -331.88086637 </i>
    <i name="e_wo_entrp">   -331.87023147 </i>
    <i name="e_0_energy">   -331.87554892 </i>
   </energy>
  </scstep>
  <scstep>
   <time name="diag">    0.20    0.20</time>
   <time name="diis">    0.24    0.24</time>
   <time name="orth">    0.05    0.05</time>
   <time name="total">    0.53    0.54</time>
   <energy>
    <i name="alphaZ">     96.04795369 </i>
    <i name="ewald">  14621.60049238 </i>
    <i name="hartreedc"> -20724.86175044 </i>
    <i name="XCdc">    551.19943221 </i>
    <i name="pawpsdc">  16501.68368313 </i>
    <i name="pawaedc"> -16703.94175336 </i>
    <i name="eentropy">     -0.01063499 </i>
    <i name="bandstr">  -1719.77304954 </i>
    <i name="atom">   7046.17475994 </i>
    <i name="e_fr_energy">   -331.88086698 </i>
    <i name="e_wo_entrp">   -331.87023199 </i>
    <i name="e_0_energy">   -331.87554949 </i>
   </energy>
  </scstep>
  <structure>
   <crystal>
    <varray name="basis" >
     <v>      12.83860238       0.00014667       0.00756433 </v>
     <v>       0.00008791       7.39071316      -0.00346568 </v>
     <v>       0.00891184      -0.00699723      14.91281364 </v>
    </varray>
    <i name="volume">   1415.02280149 </i>
    <varray name="rec_basis" >
     <v>       0.07789013      -0.00000095      -0.00004655 </v>
     <v>      -0.00000158       0.13530497       0.00006349 </v>
     <v>      -0.00003951       0.00003144       0.06705647 </v>
    </varray>
   </crystal>
   <varray name="positions" >
    <v>       0.16666689       0.16684548       0.25162165 </v>
    <v>      -0.00001879       0.00007735       0.25155029 </v>
    <v>       0.05528590       0.16680326       0.25188881 </v>
    <v>       0.22201879       0.00007457       0.25095966 </v>
    <v>       0.49990076       0.16653078       0.24364614 </v>
    <v>       0.33343844       0.00003456       0.24797439 </v>
    <v>       0.38866556       0.16656656       0.24606095 </v>
    <v>       0.55520756       0.00005628       0.24354626 </v>
    <v>       0.83334031       0.16653854       0.24681853 </v>
    <v>       0.66685201       0.00005720       0.24384865 </v>
    <v>       0.72218434       0.16657514       0.24411381 </v>
    <v>       0.88862646       0.00007214       0.24888567 </v>
    <v>       0.16671309       0.50010939       0.25018778 </v>
    <v>      -0.00000671       0.33350147       0.25026524 </v>
    <v>       0.05530926       0.50010050       0.25042511 </v>
    <v>       0.22199853       0.33351201       0.24982271 </v>
    <v>       0.50001472       0.50004322       0.24281751 </v>
    <v>       0.33329464       0.33336109       0.24707390 </v>
    <v>       0.38860316       0.50006769       0.24522779 </v>
    <v>       0.55534957       0.33330473       0.24237851 </v>
    <v>       0.83349334       0.50006538       0.24556332 </v>
    <v>       0.66680395       0.33324149       0.24251529 </v>
    <v>       0.72218066       0.50004604       0.24301127 </v>
    <v>       0.88874884       0.33340516       0.24761283 </v>
    <v>       0.16665718       0.83327458       0.25156345 </v>
    <v>      -0.00001072       0.66667805       0.25019775 </v>
    <v>       0.05528623       0.83339312       0.25182736 </v>
    <v>       0.22203384       0.66668232       0.24978141 </v>
    <v>       0.49990525       0.83353405       0.24370041 </v>
    <v>       0.33330762       0.66674063       0.24707530 </v>
    <v>       0.38867353       0.83355410       0.24607024 </v>
    <v>       0.55535171       0.66677756       0.24240773 </v>
    <v>       0.83336037       0.83357959       0.24680978 </v>
    <v>       0.66681447       0.66683772       0.24254138 </v>
    <v>       0.72218892       0.83354335       0.24412734 </v>
    <v>       0.88876626       0.66672280       0.24757433 </v>
    <v>       0.60766416       0.50050212       0.45986742 </v>
   </varray>
  </structure>
  <varray name="forces" >
   <v>      -0.00532657      -0.03982608      -0.02981501 </v>
   <v>       0.02258813      -0.00413132      -0.03545375 </v>
   <v>       0.02985999      -0.03103227      -0.02391442 </v>
   <v>      -0.03010465      -0.00220920      -0.02301704 </v>
   <v>       0.04686737       0.07025236       0.01264877 </v>
   <v>      -0.05758211       0.01097281      -0.01653216 </v>
   <v>      -0.02940594       0.07733158       0.00487355 </v>
   <v>       0.09733764      -0.00368203      -0.01451861 </v>
   <v>       0.04602211       0.08534325       0.00445346 </v>
   <v>      -0.08145884      -0.00510002      -0.02629589 </v>
   <v>      -0.04287008       0.04687163       0.00676044 </v>
   <v>       0.02449256      -0.00070215      -0.03629549 </v>
   <v>      -0.04107711      -0.00354690       0.02136868 </v>
   <v>       0.00603340       0.01480629      -0.00838617 </v>
   <v>       0.03377643       0.00241223       0.02782033 </v>
   <v>       0.02382868      -0.02575211      -0.00067460 </v>
   <v>       0.01358190      -0.00378629       0.01296218 </v>
   <v>      -0.00148315       0.00092989       0.00011435 </v>
   <v>       0.00703444      -0.00733438       0.00854318 </v>
   <v>       0.02434870      -0.00949687       0.00901555 </v>
   <v>      -0.00680301      -0.00326494       0.01939175 </v>
   <v>      -0.01244089       0.01664870      -0.00231517 </v>
   <v>      -0.04981240       0.00407891      -0.00455007 </v>
   <v>      -0.04541231      -0.02377044      -0.00781932 </v>
   <v>       0.00135729       0.05816829      -0.02425294 </v>
   <v>       0.01216400      -0.01487387      -0.00699578 </v>
   <v>       0.02174773       0.02220411      -0.02633777 </v>
   <v>       0.00994744       0.01453260      -0.00324326 </v>
   <v>       0.04827539      -0.06109366       0.00460251 </v>
   <v>       0.00469113       0.00063871      -0.00337526 </v>
   <v>      -0.03126398      -0.08311825       0.00682775 </v>
   <v>       0.03520746       0.01734042       0.00576235 </v>
   <v>       0.03437505      -0.08576660       0.00399633 </v>
   <v>      -0.01656830      -0.00997746      -0.00353216 </v>
   <v>      -0.03873650      -0.05519178       0.00763731 </v>
   <v>      -0.05207181       0.03431255      -0.00331178 </v>
   <v>      -0.00111917      -0.00318772       0.14385817 </v>
  </varray>
  <varray name="stress" >
   <v>       1.03636279       0.01497373      -0.04838862 </v>
   <v>       0.01497375       1.21762651      -0.00139818 </v>
   <v>      -0.04838861      -0.00139816       0.31825354 </v>
  </varray>
  <energy>
   <i name="e_fr_energy">   -331.88086698 </i>
   <i name="e_wo_entrp">   -331.87554949 </i>
   <i name="e_0_energy">     -0.01063499 </i>
  </energy>
  <time name="totalsc">    4.97    5.05</time>
 </calculation>
 <calculation>
  <scstep>
   <time name="dav">    0.92    0.95</time>
   <time name="total">    0.99    1.02</time>
   <energy>
    <i name="alphaZ">     96.04795369 </i>
    <i name="ewald">  14604.29542957 </i>
    <i name="hartreedc"> -20707.92358427 </i>
    <i name="XCdc">    551.19614222 </i>
    <i name="pawpsdc">  16501.68071859 </i>
    <i name="pawaedc"> -16703.93855730 </i>
    <i name="eentropy">     -0.00934209 </i>
    <i name="bandstr">  -1719.40492223 </i>
    <i name="atom">   7046.17475994 </i>
    <i name="e_fr_energy">   -331.88140189 </i>
    <i name="e_wo_entrp">   -331.87205980 </i>
    <i name="e_0_energy">   -331.87673084 </i>
   </energy>
  </scstep>
  <scstep>
   <time name="diag">    0.20    0.20</time>
   <time name="diis">    0.36    0.36</time>
   <time name="orth">    0.05    0.05</time>
   <time name="total">    0.68    0.69</time>
   <energy>
    <i name="e_fr_energy">   -331.88203525 </i>
    <i name="e_wo_entrp">   -331.87267975 </i>
    <i name="e_0_energy">   -331.87735750 </i>
   </energy>
  </scstep>
  <scstep>
   <time name="diag">    0.20    0.20</time>
   <time name="diis">    0.39    0.39</time>
   <time name="orth">    0.05    0.05</time>
   <time name="total">    0.71    0.72</time>
   <energy>
    <i name="e_fr_energy">   -331.88198661 </i>
    <i name="e_wo_entrp">   -331.87261964 </i>
    <i name="e_0_energy">   -331.87730313 </i>
   </energy>
  </scstep>
  <scstep>
   <time name="diag">    0.20    0.20</time>
   <time name="diis">    0.38    0.39</time>
   <time name="orth">    0.05    0.05</time>
   <time name="total">    0.70    0.71</time>
   <energy>
    <i name="e_fr_energy">   -331.88197912 </i>
    <i name="e_wo_entrp">   -331.87259970 </i>
    <i name="e_0_energy">   -331.87728941 </i>
   </energy>
  </scstep>
  <scstep>
   <time name="diag">    0.20    0.20</time>
   <time name="diis">    0.38    0.38</time>
   <time name="orth">    0.05    0.05</time>
   <time name="total">    0.70    0.71</time>
   <energy>
    <i name="e_fr_energy">   -331.88197732 </i>
    <i name="e_wo_entrp">   -331.87259847 </i>
    <i name="e_0_energy">   -331.87728790 </i>
   </energy>
  </scstep>
  <scstep>
   <time name="diag">    0.20    0.20</time>
   <time name="diis">    0.25    0.25</time>
   <time name="orth">    0.05    0.05</time>
   <time name="total">    0.54    0.55</time>
   <energy>
    <i name="alphaZ">     96.04795369 </i>
    <i name="ewald">  14604.29542957 </i>
    <i name="hartreedc"> -20707.79261946 </i>
    <i name="XCdc">    551.18897174 </i>
    <i name="pawpsdc">  16500.06404078 </i>
    <i name="pawaedc"> -16702.32005413 </i>
    <i name="eentropy">     -0.00937900 </i>
    <i name="bandstr">  -1719.53108144 </i>
    <i name="atom">   7046.17475994 </i>
    <i name="e_fr_energy">   -331.88197832 </i>
    <i name="e_wo_entrp">   -331.87259932 </i>
    <i name="e_0_energy">   -331.87728882 </i>
   </energy>
  </scstep>
  <structure>
   <crystal>
    <varray name="basis" >
     <v>      12.83606666       0.00006849       0.00588244 </v>
     <v>       0.00004335       7.39260983      -0.00351608 </v>
     <v>       0.00695703      -0.00710117      14.91193082 </v>
    </varray>
    <i name="volume">   1415.02280149 </i>
    <varray name="rec_basis" >
     <v>       0.07790550      -0.00000047      -0.00003635 </v>
     <v>      -0.00000075       0.13527026       0.00006442 </v>
     <v>      -0.00003073       0.00003190       0.06706043 </v>
    </varray>
   </crystal>
   <varray name="positions" >
    <v>       0.16680146       0.16682911       0.25157484 </v>
    <v>      -0.00006570       0.00005042       0.25146038 </v>
    <v>       0.05516374       0.16693954       0.25185033 </v>
    <v>       0.22202794       0.00006707       0.25080568 </v>
    <v>       0.50002308       0.16647711       0.24360643 </v>
    <v>       0.33354889       0.00001700       0.24771852 </v>
    <v>       0.38869231       0.16668572       0.24592877 </v>
    <v>       0.55505828       0.00006071       0.24358715 </v>
    <v>       0.83330527       0.16658842       0.24662631 </v>
    <v>       0.66694094       0.00005445       0.24385078 </v>
    <v>       0.72208114       0.16657481       0.24401911 </v>
    <v>       0.88844989       0.00007377       0.24863552 </v>
    <v>       0.16666104       0.50009048       0.25017808 </v>
    <v>      -0.00004272       0.33365270       0.25026981 </v>
    <v>       0.05529872       0.50008780       0.25035458 </v>
    <v>       0.22209974       0.33362197       0.24985321 </v>
    <v>       0.50006417       0.50005520       0.24289138 </v>
    <v>       0.33342006       0.33336799       0.24712111 </v>
    <v>       0.38864477       0.50007930       0.24539216 </v>
    <v>       0.55538603       0.33326256       0.24239662 </v>
    <v>       0.83346177       0.50007986       0.24573501 </v>
    <v>       0.66678713       0.33327033       0.24253018 </v>
    <v>       0.72211949       0.50004766       0.24310416 </v>
    <v>       0.88861533       0.33333877       0.24767162 </v>
    <v>       0.16679791       0.83328691       0.25150140 </v>
    <v>      -0.00005339       0.66654245       0.25020448 </v>
    <v>       0.05516636       0.83322389       0.25177368 </v>
    <v>       0.22215018       0.66658351       0.24981910 </v>
    <v>       0.50003241       0.83360266       0.24364373 </v>
    <v>       0.33343406       0.66670267       0.24712670 </v>
    <v>       0.38870684       0.83345599       0.24593243 </v>
    <v>       0.55537384       0.66682891       0.24242064 </v>
    <v>       0.83333171       0.83351963       0.24662349 </v>
    <v>       0.66683458       0.66685107       0.24253999 </v>
    <v>       0.72207278       0.83358453       0.24402192 </v>
    <v>       0.88863344       0.66679650       0.24764101 </v>
    <v>       0.60764661       0.50045854       0.46094967 </v>
   </varray>
  </structure>
  <varray name="forces" >
   <v>      -0.10046058       0.01125431      -0.02942258 </v>
   <v>       0.00374001       0.01279339      -0.03831806 </v>
   <v>       0.12632551      -0.06688487      -0.02718321 </v>
   <v>       0.02198144      -0.00017036      -0.02671478 </v>
   <v>      -0.04039024       0.11463762       0.01444153 </v>
   <v>      -0.10270553       0.01497456       0.00255301 </v>
   <v>       0.00444398       0.01997853       0.00770307 </v>
   <v>       0.28245351      -0.00166166      -0.03710891 </v>
   <v>       0.01246126       0.06795395       0.02579526 </v>
   <v>      -0.21794823      -0.00059437      -0.04157429 </v>
   <v>       0.00934510       0.06409491       0.01514564 </v>
   <v>       0.10563425      -0.01022500      -0.03312908 </v>
   <v>       0.03945290       0.00612703       0.02553236 </v>
   <v>      -0.02141912      -0.04922561      -0.01493649 </v>
   <v>       0.00904650       0.00611872       0.04490399 </v>
   <v>      -0.02472774      -0.07664735      -0.00546825 </v>
   <v>       0.00479254      -0.01059495       0.00418540 </v>
   <v>      -0.03009842       0.02788701       0.00266179 </v>
   <v>       0.03397355      -0.01807945      -0.01421205 </v>
   <v>       0.00513165       0.01209724       0.01338123 </v>
   <v>      -0.04559867      -0.01146285       0.00981087 </v>
   <v>      -0.00495393       0.00700337       0.00058617 </v>
   <v>      -0.02434749       0.01045726      -0.00506540 </v>
   <v>       0.02053345       0.03620088      -0.01133518 </v>
   <v>      -0.08972953       0.00670707      -0.02673176 </v>
   <v>      -0.00703089       0.02536822      -0.01154253 </v>
   <v>       0.12528490       0.06933986      -0.02714873 </v>
   <v>      -0.05208776       0.06007358      -0.00727237 </v>
   <v>      -0.04369303      -0.10534792       0.01008991 </v>
   <v>      -0.02851480      -0.00892924      -0.00553225 </v>
   <v>       0.00457026      -0.04169846       0.00675512 </v>
   <v>       0.03438782      -0.00023954       0.01422767 </v>
   <v>      -0.00448723      -0.05679812       0.02511267 </v>
   <v>      -0.04120386      -0.01087413       0.00050045 </v>
   <v>       0.03272048      -0.07950793       0.01656714 </v>
   <v>       0.00689907      -0.02275106      -0.00901877 </v>
   <v>      -0.00378111      -0.00137461       0.13176142 </v>
  </varray>
  <varray name="stress" >
   <v>       1.45731596       0.03397224      -0.01343394 </v>
   <v>       0.03397225       0.77166001       0.00013792 </v>
   <v>      -0.01343393       0.00013790       0.29277409 </v>
  </varray>
  <energy>
   <i name="e_fr_energy">   -331.88197832 </i>
   <i name="e_wo_entrp">   -331.87728882 </i>
   <i name="e_0_energy">     -0.00937900 </i>
  </energy>
  <time name="totalsc">    5.08    5.20</time>
 </calculation>
 <calculation>
  <scstep>
   <time name="dav">    0.93    0.94</time>
   <time name="total">    1.01    1.02</time>
   <energy>
    <i name="alphaZ">     96.04795369 </i>
    <i name="ewald">  14585.01296665 </i>
    <i name="hartreedc"> -20689.58454165 </i>
    <i name="XCdc">    551.18515834 </i>
    <i name="pawpsdc">  16500.06042324 </i>
    <i name="pawaedc"> -16702.31572550 </i>
    <i name="eentropy">     -0.00985151 </i>
    <i name="bandstr">  -1718.45534501 </i>
    <i name="atom">   7046.17475994 </i>
    <i name="e_fr_energy">   -331.88420180 </i>
    <i name="e_wo_entrp">   -331.87435029 </i>
    <i name="e_0_energy">   -331.87927605 </i>
   </energy>
  </scstep>
  <scstep>
   <time name="diag">    0.20    0.20</time>
   <time name="diis">    0.38    0.38</time>
   <time name="orth">    0.05    0.05</time>
   <time name="total">    0.70    0.70</time>
   <energy>
    <i name="e_fr_energy">   -331.88446229 </i>
    <i name="e_wo_entrp">   -331.87464197 </i>
    <i name="e_0_energy">   -331.87955213 </i>
   </energy>
  </scstep>
  <scstep>
   <time name="diag">    0.20    0.20</time>
   <time name="diis">    0.39    0.39</time>
   <time name="orth">    0.05    0.05</time>
   <time name="total">    0.71    0.71</time>
   <energy>
    <i name="e_fr_energy">   -331.88440434 </i>
    <i name="e_wo_entrp">   -331.87461274 </i>
    <i name="e_0_energy">   -331.87950854 </i>
   </energy>
  </scstep>
  <scstep>
   <time name="diag">    0.20    0.20</time>
   <time name="diis">    0.38    0.38</time>
   <time name="orth">    0.05    0.05</time>
   <time name="total">    0.79    0.79</time>
   <energy>
    <i name="e_fr_energy">   -331.88439877 </i>
    <i name="e_wo_entrp">   -331.87462074 </i>
    <i name="e_0_energy">   -331.87950976 </i>
   </energy>
  </scstep>
  <scstep>
   <time name="diag">    0.20    0.20</time>
   <time name="diis">    0.34    0.34</time>
   <time name="orth">    0.05    0.05</time>
   <time name="total">    0.63    0.63</time>
   <energy>
    <i name="alphaZ">     96.04795369 </i>
    <i name="ewald">  14585.01296665 </i>
    <i name="hartreedc"> -20688.84254187 </i>
    <i name="XCdc">    551.15972671 </i>
    <i name="pawpsdc">  16493.97852935 </i>
    <i name="pawaedc"> -16696.23191745 </i>
    <i name="eentropy">     -0.00977965 </i>
    <i name="bandstr">  -1719.17409697 </i>
    <i name="atom">   7046.17475994 </i>
    <i name="e_fr_energy">   -331.88439961 </i>
    <i name="e_wo_entrp">   -331.87461996 </i>
    <i name="e_0_energy">   -331.87950978 </i>
   </energy>
  </scstep>
  <structure>
   <crystal>
    <varray name="basis" >
     <v>      12.83625848       0.00012189       0.00466742 </v>
     <v>       0.00007444       7.39380596      -0.00355048 </v>
     <v>       0.00554679      -0.00717292      14.90929455 </v>
    </varray>
    <i name="volume">   1415.02280149 </i>
    <varray name="rec_basis" >
     <v>       0.07790433      -0.00000080      -0.00002898 </v>
     <v>      -0.00000131       0.13524837       0.00006507 </v>
     <v>      -0.00002439       0.00003221       0.06707228 </v>
    </varray>
   </crystal>
   <varray name="positions" >
    <v>       0.16681416       0.16683347       0.25152181 </v>
    <v>      -0.00009538       0.00004956       0.25137108 </v>
    <v>       0.05518059       0.16694070       0.25180454 </v>
    <v>       0.22205207       0.00006159       0.25067979 </v>
    <v>       0.50007572       0.16660044       0.24358886 </v>
    <v>       0.33354291       0.00002576       0.24754202 </v>
    <v>       0.38871452       0.16679675       0.24584201 </v>
    <v>       0.55518230       0.00006144       0.24358975 </v>
    <v>       0.83329087       0.16671845       0.24651029 </v>
    <v>       0.66682697       0.00005168       0.24382345 </v>
    <v>       0.72201674       0.16666444       0.24396365 </v>
    <v>       0.88841209       0.00006054       0.24843810 </v>
    <v>       0.16665660       0.50008591       0.25018906 </v>
    <v>      -0.00008511       0.33368905       0.25026259 </v>
    <v>       0.05529866       0.50008756       0.25033664 </v>
    <v>       0.22215033       0.33359112       0.24987066 </v>
    <v>       0.50010252       0.50004871       0.24294577 </v>
    <v>       0.33348318       0.33341190       0.24715590 </v>
    <v>       0.38870122       0.50006203       0.24549683 </v>
    <v>       0.55541558       0.33325015       0.24241855 </v>
    <v>       0.83340297       0.50007389       0.24586149 </v>
    <v>       0.66677140       0.33330024       0.24254097 </v>
    <v>       0.72205720       0.50006345       0.24316538 </v>
    <v>       0.88853886       0.33334326       0.24770471 </v>
    <v>       0.16682356       0.83330489       0.25143963 </v>
    <v>      -0.00008880       0.66648353       0.25020116 </v>
    <v>       0.05518397       0.83320317       0.25171737 </v>
    <v>       0.22218923       0.66659888       0.24984036 </v>
    <v>       0.50008575       0.83350277       0.24361123 </v>
    <v>       0.33349918       0.66666370       0.24715869 </v>
    <v>       0.38873374       0.83332917       0.24584107 </v>
    <v>       0.55541703       0.66686437       0.24243952 </v>
    <v>       0.83330808       0.83339824       0.24651110 </v>
    <v>       0.66681533       0.66684513       0.24253937 </v>
    <v>       0.72201822       0.83350176       0.24395991 </v>
    <v>       0.88854643       0.66681594       0.24768119 </v>
    <v>       0.60763139       0.50042635       0.46179551 </v>
   </varray>
  </structure>
  <varray name="forces" >
   <v>      -0.08708408       0.01967347      -0.03281808 </v>
   <v>      -0.00337376       0.00496580      -0.03238280 </v>
   <v>       0.09511138      -0.04645899      -0.03088198 </v>
   <v>       0.02723766       0.00602558      -0.02961841 </v>
   <v>      -0.04361237       0.06070964       0.02267872 </v>
   <v>      -0.07961493       0.01112229       0.00537407 </v>
   <v>       0.01330794      -0.02017298       0.00926747 </v>
   <v>       0.16123131       0.00143488      -0.03652724 </v>
   <v>      -0.01891882       0.01337978       0.02524632 </v>
   <v>      -0.11086181       0.00727128      -0.04319613 </v>
   <v>       0.02676724       0.04182708       0.01467629 </v>
   <v>       0.12119866      -0.00029695      -0.01572208 </v>
   <v>       0.05492776       0.00538181       0.02778324 </v>
   <v>      -0.00354474      -0.07724032      -0.01490544 </v>
   <v>       0.00213166       0.00227111       0.05149066 </v>
   <v>      -0.04638373      -0.06616952      -0.00760218 </v>
   <v>      -0.00037767      -0.00352094       0.00177390 </v>
   <v>      -0.04734499       0.01913039       0.00029204 </v>
   <v>       0.05214396      -0.01130055      -0.01731276 </v>
   <v>      -0.01426242       0.02761791       0.01239052 </v>
   <v>      -0.06755503      -0.00352619       0.00136540 </v>
   <v>       0.00138382      -0.00106501       0.00329140 </v>
   <v>       0.01953449       0.00522816      -0.01029320 </v>
   <v>       0.05903641       0.04905170      -0.01014901 </v>
   <v>      -0.08990738      -0.01557030      -0.02616882 </v>
   <v>       0.00141524       0.06291506      -0.01274345 </v>
   <v>       0.09309668       0.05042553      -0.02729997 </v>
   <v>      -0.06215770       0.05390604      -0.01439044 </v>
   <v>      -0.04496415      -0.06486558       0.01078526 </v>
   <v>      -0.04776903       0.00161912      -0.00463875 </v>
   <v>       0.00968595       0.00711010       0.00963177 </v>
   <v>       0.00513398      -0.02487152       0.01414228 </v>
   <v>      -0.02930430      -0.00516303       0.02420333 </v>
   <v>      -0.02868004      -0.00304646       0.00431541 </v>
   <v>       0.04013021      -0.05584010       0.01583105 </v>
   <v>       0.04672669      -0.05090554      -0.01065362 </v>
   <v>      -0.00448411      -0.00105272       0.12276520 </v>
  </varray>
  <varray name="stress" >
   <v>       1.34191692       0.01840589      -0.02660853 </v>
   <v>       0.01840592       0.41145880       0.01144885 </v>
   <v>      -0.02660850       0.01144888       0.24557692 </v>
  </varray>
  <energy>
   <i name="e_fr_energy">   -331.88439961 </i>
   <i name="e_wo_entrp">   -331.87950978 </i>
   <i name="e_0_energy">     -0.00977965 </i>
  </energy>
  <time name="totalsc">    4.60    4.62</time>
 </calculation>
 <calculation>
  <scstep>
   <time name="dav">    0.84    0.84</time>
   <time name="total">    0.92    0.92</time>
   <energy>
    <i name="alphaZ">     96.04795369 </i>
    <i name="ewald">  14549.15993613 </i>
    <i name="hartreedc"> -20654.93787888 </i>
    <i name="XCdc">    551.15222881 </i>
    <i name="pawpsdc">  16493.70149064 </i>
    <i name="pawaedc"> -16695.95355309 </i>
    <i name="eentropy">     -0.01079362 </i>
    <i name="bandstr">  -1717.21910934 </i>
    <i name="atom">   7046.17475994 </i>
    <i name="e_fr_energy">   -331.88496573 </i>
    <i name="e_wo_entrp">   -331.87417211 </i>
    <i name="e_0_energy">   -331.87956892 </i>
   </energy>
  </scstep>
  <scstep>
   <time name="diag">    0.20    0.20</time>
   <time name="diis">    0.38    0.38</time>
   <time name="orth">    0.05    0.05</time>
   <time name="total">    0.70    0.70</time>
   <energy>
    <i name="e_fr_energy">   -331.88597771 </i>
    <i name="e_wo_entrp">   -331.87525289 </i>
    <i name="e_0_energy">   -331.88061530 </i>
   </energy>
  </scstep>
  <scstep>
   <time name="diag">    0.21    0.22</time>
   <time name="diis">    0.39    0.39</time>
   <time name="orth">    0.05    0.05</time>
   <time name="total">    0.72    0.74</time>
   <energy>
    <i name="e_fr_energy">   -331.88578769 </i>
    <i name="e_wo_entrp">   -331.87511516 </i>
    <i name="e_0_energy">   -331.88045142 </i>
   </energy>
  </scstep>
  <scstep>
   <time name="diag">    0.20    0.20</time>
   <time name="diis">    0.37    0.37</time>
   <time name="orth">    0.05    0.05</time>
   <time name="total">    0.70    0.70</time>
   <energy>
    <i name="e_fr_energy">   -331.88574996 </i>
    <i name="e_wo_entrp">   -331.87511755 </i>
    <i name="e_0_energy">   -331.88043375 </i>
   </energy>
  </scstep>
  <scstep>
   <time name="diag">    0.20    0.20</time>
   <time name="diis">    0.37    0.38</time>
   <time name="orth">    0.05    0.05</time>
   <time name="total">    0.70    0.70</time>
   <energy>
    <i name="e_fr_energy">   -331.88575040 </i>
    <i name="e_wo_entrp">   -331.87511208 </i>
    <i name="e_0_energy">   -331.88043124 </i>
   </energy>
  </scstep>
  <scstep>
   <time name="diag">    0.20    0.20</time>
   <time name="diis">    0.32    0.33</time>
   <time name="orth">    0.05    0.05</time>
   <time name="total">    0.64    0.65</time>
   <energy>
    <i name="e_fr_energy">   -331.88575777 </i>
    <i name="e_wo_entrp">   -331.87511932 </i>
    <i name="e_0_energy">   -331.88043855 </i>
   </energy>
  </scstep>
  <scstep>
   <time name="diag">    0.20    0.20</time>
   <time name="diis">    0.21    0.25</time>
   <time name="orth">    0.05    0.05</time>
   <time name="total">    0.54    0.58</time>
   <energy>
    <i name="e_fr_energy">   -331.88576312 </i>
    <i name="e_wo_entrp">   -331.87512458 </i>
    <i name="e_0_energy">   -331.88044385 </i>
   </energy>
  </scstep>
  <scstep>
   <time name="diag">    0.20    0.20</time>
   <time name="diis">    0.24    0.24</time>
   <time name="orth">    0.10    0.10</time>
   <time name="total">    0.61    0.62</time>
   <energy>
    <i name="e_fr_energy">   -331.88577012 </i>
    <i name="e_wo_entrp">   -331.87513027 </i>
    <i name="e_0_energy">   -331.88045020 </i>
   </energy>
  </scstep>
  <scstep>
   <time name="diag">    0.20    0.20</time>
   <time name="diis">    0.24    0.24</time>
   <time name="orth">    0.05    0.05</time>
   <time name="total">    0.56    0.57</time>
   <energy>
    <i name="e_fr_energy">   -331.88577401 </i>
    <i name="e_wo_entrp">   -331.87513443 </i>
    <i name="e_0_energy">   -331.88045422 </i>
   </energy>
  </scstep>
  <scstep>
   <time name="diag">    0.20    0.20</time>
   <time name="diis">    0.22    0.22</time>
   <time name="orth">    0.05    0.05</time>
   <time name="total">    0.55    0.55</time>
   <energy>
    <i name="e_fr_energy">   -331.88577941 </i>
    <i name="e_wo_entrp">   -331.87513957 </i>
    <i name="e_0_energy">   -331.88045949 </i>
   </energy>
  </scstep>
  <scstep>
   <time name="diag">    0.20    0.20</time>
   <time name="diis">    0.20    0.20</time>
   <time name="orth">    0.05    0.05</time>
   <time name="total">    0.49    0.49</time>
   <energy>
    <i name="alphaZ">     96.04795369 </i>
    <i name="ewald">  14549.15993613 </i>
    <i name="hartreedc"> -20653.24471758 </i>
    <i name="XCdc">    551.10150195 </i>
    <i name="pawpsdc">  16482.37684718 </i>
    <i name="pawaedc"> -16684.62332235 </i>
    <i name="eentropy">     -0.01063974 </i>
    <i name="bandstr">  -1718.86809957 </i>
    <i name="atom">   7046.17475994 </i>
    <i name="e_fr_energy">   -331.88578035 </i>
    <i name="e_wo_entrp">   -331.87514061 </i>
    <i name="e_0_energy">   -331.88046048 </i>
   </energy>
  </scstep>
  <structure>
   <crystal>
    <varray name="basis" >
     <v>      12.83661687       0.00022143       0.00240271 </v>
     <v>       0.00013241       7.39603593      -0.00361461 </v>
     <v>       0.00291823      -0.00730667      14.90438178 </v>
    </varray>
    <i name="volume">   1415.02280149 </i>
    <varray name="rec_basis" >
     <v>       0.07790215      -0.00000140      -0.00001525 </v>
     <v>      -0.00000234       0.13520760       0.00006628 </v>
     <v>      -0.00001256       0.00003279       0.06709438 </v>
    </varray>
   </crystal>
   <varray name="positions" >
    <v>       0.16683780       0.16684160       0.25142296 </v>
    <v>      -0.00015072       0.00004797       0.25120460 </v>
    <v>       0.05521200       0.16694286       0.25171918 </v>
    <v>       0.22209701       0.00005137       0.25044510 </v>
    <v>       0.50017384       0.16683029       0.24355611 </v>
    <v>       0.33353175       0.00004208       0.24721298 </v>
    <v>       0.38875591       0.16700367       0.24568027 </v>
    <v>       0.55541347       0.00006279       0.24359462 </v>
    <v>       0.83326402       0.16696079       0.24629399 </v>
    <v>       0.66661453       0.00004652       0.24377247 </v>
    <v>       0.72189669       0.16683149       0.24386024 </v>
    <v>       0.88834159       0.00003588       0.24807006 </v>
    <v>       0.16664832       0.50007739       0.25020952 </v>
    <v>      -0.00016411       0.33375679       0.25024914 </v>
    <v>       0.05529854       0.50008712       0.25030318 </v>
    <v>       0.22224464       0.33353364       0.24990319 </v>
    <v>       0.50017400       0.50003660       0.24304717 </v>
    <v>       0.33360083       0.33349374       0.24722076 </v>
    <v>       0.38880647       0.50002985       0.24569196 </v>
    <v>       0.55547068       0.33322702       0.24245944 </v>
    <v>       0.83329339       0.50006276       0.24609727 </v>
    <v>       0.66674210       0.33335599       0.24256107 </v>
    <v>       0.72194111       0.50009288       0.24327950 </v>
    <v>       0.88839634       0.33335163       0.24776638 </v>
    <v>       0.16687136       0.83333840       0.25132446 </v>
    <v>      -0.00015481       0.66637372       0.25019497 </v>
    <v>       0.05521677       0.83316456       0.25161240 </v>
    <v>       0.22226201       0.66662753       0.24988000 </v>
    <v>       0.50018516       0.83331663       0.24355065 </v>
    <v>       0.33362055       0.66659107       0.24721835 </v>
    <v>       0.38878385       0.83309283       0.24567076 </v>
    <v>       0.55549753       0.66693044       0.24247472 </v>
    <v>       0.83326402       0.83317201       0.24630156 </v>
    <v>       0.66677945       0.66683406       0.24253823 </v>
    <v>       0.72191652       0.83334752       0.24384430 </v>
    <v>       0.88838427       0.66685217       0.24775609 </v>
    <v>       0.60760320       0.50036637       0.46337237 </v>
   </varray>
  </structure>
  <varray name="forces" >
   <v>      -0.06924682       0.03606450      -0.03602765 </v>
   <v>      -0.00061268      -0.00423287      -0.03902429 </v>
   <v>       0.03046726      -0.01162314      -0.02963900 </v>
   <v>       0.04319655       0.01872179      -0.02365535 </v>
   <v>      -0.06220299      -0.03081765       0.02453028 </v>
   <v>      -0.03772326      -0.00010166       0.02130164 </v>
   <v>       0.03804250      -0.08860997       0.01180181 </v>
   <v>      -0.06373428       0.00813297      -0.04429317 </v>
   <v>      -0.07828725      -0.11076354       0.03609959 </v>
   <v>       0.09085355       0.01181400      -0.05778808 </v>
   <v>       0.07079743      -0.01321378       0.01827842 </v>
   <v>       0.13725008       0.01853848       0.00823106 </v>
   <v>       0.07767567       0.00536622       0.03234716 </v>
   <v>       0.02807106      -0.12983928      -0.01463288 </v>
   <v>       0.00272982      -0.00746255       0.06276976 </v>
   <v>      -0.09017290      -0.05519513      -0.01683907 </v>
   <v>      -0.01792530       0.01747353       0.00448425 </v>
   <v>      -0.08996068      -0.00495438      -0.00103951 </v>
   <v>       0.09004196       0.00557641      -0.04084497 </v>
   <v>      -0.04334641       0.05948547       0.01588652 </v>
   <v>      -0.11384217       0.01260680      -0.02274501 </v>
   <v>       0.01195397      -0.02349889       0.00933507 </v>
   <v>       0.09855653      -0.00647928      -0.01223350 </v>
   <v>       0.12889034       0.07533663      -0.01482074 </v>
   <v>      -0.08701306      -0.06082891      -0.03078271 </v>
   <v>       0.01687658       0.13506671      -0.01151937 </v>
   <v>       0.03403904       0.02847569      -0.02017557 </v>
   <v>      -0.08156624       0.05012601      -0.02407424 </v>
   <v>      -0.05324016       0.01098904       0.02111546 </v>
   <v>      -0.09704643       0.01395961      -0.00270548 </v>
   <v>       0.02319077       0.09670062       0.01192358 </v>
   <v>      -0.04902534      -0.06525620       0.01165460 </v>
   <v>      -0.07399691       0.09994065       0.02847752 </v>
   <v>      -0.00693387       0.01511892       0.01167179 </v>
   <v>       0.05589607      -0.00913347       0.01490968 </v>
   <v>       0.13831818      -0.09713474      -0.01213626 </v>
   <v>      -0.00097061      -0.00034861       0.11015864 </v>
  </varray>
  <varray name="stress" >
   <v>       1.10106853      -0.01350346      -0.04204363 </v>
   <v>      -0.01350345      -0.20140537       0.00667284 </v>
   <v>      -0.04204364       0.00667283       0.24938099 </v>
  </varray>
  <energy>
   <i name="e_fr_energy">   -331.88578035 </i>
   <i name="e_wo_entrp">   -331.88046048 </i>
   <i name="e_0_energy">     -0.01063974 </i>
  </energy>
  <time name="totalsc">    7.91    8.02</time>
 </calculation>
 <calculation>
  <scstep>
   <time name="dav">    0.93    0.93</time>
   <time name="total">    1.00    1.00</time>
   <energy>
    <i name="alphaZ">     96.04795369 </i>
    <i name="ewald">  14523.75470612 </i>
    <i name="hartreedc"> -20629.31323456 </i>
    <i name="XCdc">    551.09643063 </i>
    <i name="pawpsdc">  16482.36118505 </i>
    <i name="pawaedc"> -16684.60792613 </i>
    <i name="eentropy">     -0.01221577 </i>
    <i name="bandstr">  -1717.39012786 </i>
    <i name="atom">   7046.17475994 </i>
    <i name="e_fr_energy">   -331.88846890 </i>
    <i name="e_wo_entrp">   -331.87625313 </i>
    <i name="e_0_energy">   -331.88236101 </i>
   </energy>
  </scstep>
  <scstep>
   <time name="diag">    0.20    0.20</time>
   <time name="diis">    0.37    0.37</time>
   <time name="orth">    0.05    0.05</time>
   <time name="total">    0.69    0.70</time>
   <energy>
    <i name="e_fr_energy">   -331.88890140 </i>
    <i name="e_wo_entrp">   -331.87671674 </i>
    <i name="e_0_energy">   -331.88280907 </i>
   </energy>
  </scstep>
  <scstep>
   <time name="diag">    0.20    0.23</time>
   <time name="diis">    0.38    0.39</time>
   <time name="orth">    0.05    0.05</time>
   <time name="total">    0.70    0.74</time>
   <energy>
    <i name="e_fr_energy">   -331.88883054 </i>
    <i name="e_wo_entrp">   -331.87668058 </i>
    <i name="e_0_energy">   -331.88275556 </i>
   </energy>
  </scstep>
  <scstep>
   <time name="diag">    0.20    0.20</time>
   <time name="diis">    0.40    0.42</time>
   <time name="orth">    0.05    0.05</time>
   <time name="total">    0.73    0.75</time>
   <energy>
    <i name="e_fr_energy">   -331.88881310 </i>
    <i name="e_wo_entrp">   -331.87668848 </i>
    <i name="e_0_energy">   -331.88275079 </i>
   </energy>
  </scstep>
  <scstep>
   <time name="diag">    0.20    0.20</time>
   <time name="diis">    0.36    0.36</time>
   <time name="orth">    0.05    0.05</time>
   <time name="total">    0.65    0.66</time>
   <energy>
    <i name="alphaZ">     96.04795369 </i>
    <i name="ewald">  14523.75470612 </i>
    <i name="hartreedc"> -20628.23334665 </i>
    <i name="XCdc">    551.06071432 </i>
    <i name="pawpsdc">  16473.82681106 </i>
    <i name="pawaedc"> -16676.06955852 </i>
    <i name="eentropy">     -0.01212586 </i>
    <i name="bandstr">  -1718.43872659 </i>
    <i name="atom">   7046.17475994 </i>
    <i name="e_fr_energy">   -331.88881249 </i>
    <i name="e_wo_entrp">   -331.87668662 </i>
    <i name="e_0_energy">   -331.88274956 </i>
   </energy>
  </scstep>
  <structure>
   <crystal>
    <varray name="basis" >
     <v>      12.83996577       0.00022326       0.00083896 </v>
     <v>       0.00013395       7.39592820      -0.00363679 </v>
     <v>       0.00110403      -0.00735304      14.90071107 </v>
    </varray>
    <i name="volume">   1415.02280149 </i>
    <varray name="rec_basis" >
     <v>       0.07788183      -0.00000141      -0.00000577 </v>
     <v>      -0.00000236       0.13520957       0.00006672 </v>
     <v>      -0.00000439       0.00003300       0.06711091 </v>
    </varray>
   </crystal>
   <varray name="positions" >
    <v>       0.16677547       0.16691589       0.25132829 </v>
    <v>      -0.00018515       0.00003881       0.25106578 </v>
    <v>       0.05526491       0.16692179       0.25163881 </v>
    <v>       0.22217226       0.00008113       0.25027936 </v>
    <v>       0.50016471       0.16691114       0.24355955 </v>
    <v>       0.33348308       0.00005185       0.24703260 </v>
    <v>       0.38882330       0.16695936       0.24559283 </v>
    <v>       0.55548380       0.00007922       0.24355535 </v>
    <v>       0.83316084       0.16689548       0.24619647 </v>
    <v>       0.66658569       0.00006604       0.24368619 </v>
    <v>       0.72190195       0.16690791       0.24381459 </v>
    <v>       0.88845068       0.00005651       0.24785339 </v>
    <v>       0.16672937       0.50008255       0.25025286 </v>
    <v>      -0.00018117       0.33354830       0.25022689 </v>
    <v>       0.05530147       0.50007255       0.25034269 </v>
    <v>       0.22220220       0.33339240       0.24990696 </v>
    <v>       0.50019773       0.50006284       0.24311332 </v>
    <v>       0.33357287       0.33353409       0.24725936 </v>
    <v>       0.38897049       0.50002093       0.24577199 </v>
    <v>       0.55545623       0.33332737       0.24249959 </v>
    <v>       0.83310043       0.50008021       0.24621940 </v>
    <v>       0.66673748       0.33334478       0.24258224 </v>
    <v>       0.72197958       0.50009834       0.24333741 </v>
    <v>       0.88845230       0.33350165       0.24778985 </v>
    <v>       0.16680406       0.83324178       0.25122481 </v>
    <v>      -0.00017635       0.66656660       0.25018024 </v>
    <v>       0.05527450       0.83319578       0.25152912 </v>
    <v>       0.22221599       0.66674140       0.24988124 </v>
    <v>       0.50018676       0.83322431       0.24353388 </v>
    <v>       0.33358701       0.66657365       0.24725219 </v>
    <v>       0.38884009       0.83313479       0.24557829 </v>
    <v>       0.55549228       0.66684519       0.24250730 </v>
    <v>       0.83315510       0.83322638       0.24620098 </v>
    <v>       0.66674988       0.66685640       0.24254868 </v>
    <v>       0.72191644       0.83323593       0.24378799 </v>
[truncated: 790,577 more chars]
