# Supplementary material for: 3D hierarchical graphene matrices enable stable Zn anodes for aqueous Zn batteries
Source: Nat Commun. 2023 Jul 14;14:4205. doi: 10.1038/s41467-023-39947-8 (PMC10349079; doi:10.1038/s41467-023-39947-8)
Supplement: Supplementary file 11 — Source Data [file 41467_2023_39947_MOESM11_ESM.zip › RAW DATA/Supplementary information/Supplementary Fig.13 and 14/CN-Zn/nN/s/CONTCAR]

graphite                                
   1.00000000000000     
    12.8487845235327818   -0.0000320099400448    0.0014974300453134
    -0.0001031206903053    7.3957451582811631    0.0003474384235813
     0.1345047938700041    0.0094594883116073   14.8908647891583144
   C 
    36
Direct
  0.1667167871249140  0.1666444802667077  0.2464508839763512
  0.0000152451829696  0.9999000570027110  0.2460796669457382
  0.0553428888932568  0.1666443241173787  0.2462529832053246
  0.2220024286757960  0.9998741418264024  0.2462539584543655
  0.5000063026869633  0.1665038922238822  0.2449956092044200
  0.3332727699859785  0.9998310242455674  0.2456141605841471
  0.3886160120129598  0.1665541147289110  0.2453828433680774
  0.5553365718385456  0.9997881080676159  0.2448835644830439
  0.8333439677800695  0.1665992541653953  0.2459415667198370
  0.6666883583139416  0.9998019631433485  0.2452932369791423
  0.7220430568704213  0.1665525950877949  0.2456886960751326
  0.8886994392731657  0.9998889910019060  0.2458712707858448
  0.1666856582016596  0.4998601850165252  0.2462080804528441
  0.0000076687754158  0.3331833578053439  0.2460841852615019
  0.0553375495507452  0.4998995490665974  0.2460581022734771
  0.2220497771616124  0.3331466330240456  0.2463789764574749
  0.5000521005117272  0.4997962419643853  0.2450613331623128
  0.3333771427133995  0.3331495402900329  0.2458594590391843
  0.3887278555662965  0.4998631192589621  0.2454632725558126
  0.5553648022994635  0.3330297615059372  0.2450916819769959
  0.8333031285940014  0.4998729370060081  0.2458648831581544
  0.6667473234659267  0.3330807811540272  0.2454892847766219
  0.7220443839976721  0.4998594832969251  0.2456071401280974
  0.8886272646745224  0.3331456742588829  0.2460036066868363
  0.1667124523172709  0.8331338883166699  0.2463812384432750
  0.0000168365901290  0.6666173824295661  0.2460265473001085
  0.0553485916182384  0.8331800132026556  0.2461871069897637
  0.2220333420893258  0.6665781666479537  0.2463104995850872
  0.5000026209510823  0.8330807784542094  0.2448920889933359
  0.3333395396099071  0.6665758661500413  0.2457884469970096
  0.3886116869207670  0.8331050473572840  0.2452708950735272
  0.5553668191176243  0.6665472311548810  0.2450183822892810
  0.8333705558133390  0.8331750945717399  0.2459012180490842
  0.6667432956668710  0.6666005818157362  0.2454344911624683
  0.7220561627675204  0.8331119735935599  0.2456235445966952
  0.8886426253864855  0.6666310277804068  0.2459505868096131
 
  0.00000000E+00  0.00000000E+00  0.00000000E+00
  0.00000000E+00  0.00000000E+00  0.00000000E+00
  0.00000000E+00  0.00000000E+00  0.00000000E+00
  0.00000000E+00  0.00000000E+00  0.00000000E+00
  0.00000000E+00  0.00000000E+00  0.00000000E+00
  0.00000000E+00  0.00000000E+00  0.00000000E+00
  0.00000000E+00  0.00000000E+00  0.00000000E+00
  0.00000000E+00  0.00000000E+00  0.00000000E+00
  0.00000000E+00  0.00000000E+00  0.00000000E+00
  0.00000000E+00  0.00000000E+00  0.00000000E+00
  0.00000000E+00  0.00000000E+00  0.00000000E+00
  0.00000000E+00  0.00000000E+00  0.00000000E+00
  0.00000000E+00  0.00000000E+00  0.00000000E+00
  0.00000000E+00  0.00000000E+00  0.00000000E+00
  0.00000000E+00  0.00000000E+00  0.00000000E+00
  0.00000000E+00  0.00000000E+00  0.00000000E+00
  0.00000000E+00  0.00000000E+00  0.00000000E+00
  0.00000000E+00  0.00000000E+00  0.00000000E+00
  0.00000000E+00  0.00000000E+00  0.00000000E+00
  0.00000000E+00  0.00000000E+00  0.00000000E+00
  0.00000000E+00  0.00000000E+00  0.00000000E+00
  0.00000000E+00  0.00000000E+00  0.00000000E+00
  0.00000000E+00  0.00000000E+00  0.00000000E+00
  0.00000000E+00  0.00000000E+00  0.00000000E+00
  0.00000000E+00  0.00000000E+00  0.00000000E+00
  0.00000000E+00  0.00000000E+00  0.00000000E+00
  0.00000000E+00  0.00000000E+00  0.00000000E+00
  0.00000000E+00  0.00000000E+00  0.00000000E+00
  0.00000000E+00  0.00000000E+00  0.00000000E+00
  0.00000000E+00  0.00000000E+00  0.00000000E+00
  0.00000000E+00  0.00000000E+00  0.00000000E+00
  0.00000000E+00  0.00000000E+00  0.00000000E+00
  0.00000000E+00  0.00000000E+00  0.00000000E+00
  0.00000000E+00  0.00000000E+00  0.00000000E+00
  0.00000000E+00  0.00000000E+00  0.00000000E+00
  0.00000000E+00  0.00000000E+00  0.00000000E+00
