# Supplementary material for: 3D hierarchical graphene matrices enable stable Zn anodes for aqueous Zn batteries
Source: Nat Commun. 2023 Jul 14;14:4205. doi: 10.1038/s41467-023-39947-8 (PMC10349079; doi:10.1038/s41467-023-39947-8)
Supplement: Supplementary file 11 — Source Data [file 41467_2023_39947_MOESM11_ESM.zip › RAW DATA/Supplementary information/Supplementary Fig.13 and 14/CN-Zn/nN/s/DOSCAR]

  36  36   0   0
  0.3930619E+02  0.1284772E-08  0.7395154E-09  0.1489387E-08  0.5000000E-15
  1.000000000000000E-004
  CAR 
 grapheneN                               
      5.38365794    -23.02171676  301     -2.24683707      1.00000000
    -23.022  0.0000E+00  0.0000E+00
    -22.927  0.0000E+00  0.0000E+00
    -22.832  0.0000E+00  0.0000E+00
    -22.738  0.0000E+00  0.0000E+00
    -22.643  0.0000E+00  0.0000E+00
    -22.548  0.0000E+00  0.0000E+00
    -22.454  0.0000E+00  0.0000E+00
    -22.359  0.0000E+00  0.0000E+00
    -22.264  0.0000E+00  0.0000E+00
    -22.170  0.0000E+00  0.0000E+00
    -22.075  0.0000E+00  0.0000E+00
    -21.980  0.5845E-14  0.5534E-15
    -21.886  0.4134E-07  0.3914E-08
    -21.791  0.3109E-03  0.2945E-04
    -21.696  0.5570E-02  0.5568E-03
    -21.601  0.3583E-02  0.8961E-03
    -21.507  0.1886E-01  0.2682E-02
    -21.412  0.7878E-02  0.3428E-02
    -21.317  0.2188E-01  0.5499E-02
    -21.223  0.5283E-02  0.6000E-02
    -21.128  0.1180E-02  0.6111E-02
    -21.033  0.1152E-01  0.7202E-02
    -20.939  0.1970E-02  0.7389E-02
    -20.844  0.2819E-01  0.1006E-01
    -20.749  0.1534E-01  0.1151E-01
    -20.655  0.2297E-01  0.1369E-01
    -20.560  0.3316E-02  0.1400E-01
    -20.465  0.1570E-05  0.1400E-01
    -20.371  0.3759E-04  0.1400E-01
    -20.276  0.7511E-02  0.1471E-01
    -20.181  0.2959E-01  0.1752E-01
    -20.086  0.1088E-01  0.1855E-01
    -19.992  0.2149E-01  0.2058E-01
    -19.897  0.9019E-03  0.2067E-01
    -19.802  0.3927E-02  0.2104E-01
    -19.708  0.1011E-01  0.2200E-01
    -19.613  0.1698E-01  0.2360E-01
    -19.518  0.1123E-01  0.2467E-01
    -19.424  0.1211E-01  0.2581E-01
    -19.329  0.1587E-01  0.2732E-01
    -19.234  0.6057E-03  0.2737E-01
    -19.140  0.2590E-01  0.2983E-01
    -19.045  0.1594E-01  0.3134E-01
    -18.950  0.1358E-01  0.3262E-01
    -18.856  0.1444E-01  0.3399E-01
    -18.761  0.1194E-03  0.3400E-01
    -18.666  0.1567E-08  0.3400E-01
    -18.572  0.1330E-09  0.3400E-01
    -18.477  0.2998E-04  0.3400E-01
    -18.382  0.1128E-01  0.3507E-01
    -18.287  0.5067E-01  0.3987E-01
    -18.193  0.1229E-01  0.4103E-01
    -18.098  0.2272E-01  0.4318E-01
    -18.003  0.1591E-02  0.4333E-01
    -17.909  0.1097E-05  0.4333E-01
    -17.814  0.1698E-02  0.4349E-01
    -17.719  0.1935E-01  0.4533E-01
    -17.625  0.2253E-01  0.4746E-01
    -17.530  0.2341E-01  0.4968E-01
    -17.435  0.3421E-02  0.5000E-01
    -17.341  0.5402E-02  0.5051E-01
    -17.246  0.2173E-01  0.5257E-01
    -17.151  0.1031E-02  0.5267E-01
    -17.057  0.8138E-03  0.5274E-01
    -16.962  0.3769E-01  0.5631E-01
    -16.867  0.1777E-01  0.5800E-01
    -16.773  0.4745E-04  0.5800E-01
    -16.678  0.4832E-06  0.5800E-01
    -16.583  0.1191E-02  0.5811E-01
    -16.488  0.1600E-01  0.5963E-01
    -16.394  0.2048E-01  0.6157E-01
    -16.299  0.3870E-01  0.6523E-01
    -16.204  0.1505E-01  0.6666E-01
    -16.110  0.8951E-03  0.6674E-01
    -16.015  0.2103E-01  0.6873E-01
    -15.920  0.6342E-02  0.6933E-01
    -15.826  0.2515E-02  0.6957E-01
    -15.731  0.1102E-01  0.7061E-01
    -15.636  0.5574E-03  0.7067E-01
    -15.542  0.4095E-05  0.7067E-01
    -15.447  0.1988E-02  0.7086E-01
    -15.352  0.5539E-02  0.7138E-01
    -15.258  0.2523E-01  0.7377E-01
    -15.163  0.1635E-01  0.7532E-01
    -15.068  0.1745E-03  0.7533E-01
    -14.974  0.1298E-03  0.7535E-01
    -14.879  0.1886E-01  0.7713E-01
    -14.784  0.3416E-01  0.8037E-01
    -14.689  0.1691E-01  0.8197E-01
    -14.595  0.3522E-03  0.8200E-01
    -14.500  0.2584E-03  0.8202E-01
    -14.405  0.1735E-01  0.8367E-01
    -14.311  0.1051E-01  0.8466E-01
    -14.216  0.2202E-02  0.8487E-01
    -14.121  0.2302E-01  0.8705E-01
    -14.027  0.3290E-02  0.8736E-01
    -13.932  0.2017E-01  0.8927E-01
    -13.837  0.2539E-01  0.9168E-01
    -13.743  0.2298E-01  0.9385E-01
    -13.648  0.7152E-02  0.9453E-01
    -13.553  0.3108E-01  0.9747E-01
    -13.459  0.1586E-01  0.9897E-01
    -13.364  0.1761E-01  0.1006E+00
    -13.269  0.2759E-03  0.1007E+00
    -13.175  0.7581E-08  0.1007E+00
    -13.080  0.1017E-11  0.1007E+00
    -12.985  0.1705E-05  0.1007E+00
    -12.890  0.3398E-02  0.1010E+00
    -12.796  0.2914E-01  0.1037E+00
    -12.701  0.3563E-01  0.1071E+00
    -12.606  0.2238E-02  0.1073E+00
    -12.512  0.3933E-06  0.1073E+00
    -12.417  0.7809E-13  0.1073E+00
    -12.322  0.0000E+00  0.1073E+00
    -12.228  0.3908E-17  0.1073E+00
    -12.133  0.4017E-09  0.1073E+00
    -12.038  0.4265E-04  0.1073E+00
    -11.944  0.1062E-01  0.1083E+00
    -11.849  0.8924E-01  0.1168E+00
    -11.754  0.4602E-01  0.1212E+00
    -11.660  0.8951E-02  0.1220E+00
    -11.565  0.5080E-04  0.1220E+00
    -11.470  0.5887E-02  0.1226E+00
    -11.376  0.8074E-02  0.1233E+00
    -11.281  0.1836E-02  0.1235E+00
    -11.186  0.2283E-01  0.1257E+00
    -11.091  0.3585E-02  0.1260E+00
    -10.997  0.1673E-03  0.1260E+00
    -10.902  0.1569E-01  0.1275E+00
    -10.807  0.1414E-01  0.1288E+00
    -10.713  0.4160E-01  0.1328E+00
    -10.618  0.1287E-01  0.1340E+00
    -10.523  0.2496E-04  0.1340E+00
    -10.429  0.2499E-02  0.1342E+00
    -10.334  0.3271E-01  0.1373E+00
    -10.239  0.3188E-01  0.1404E+00
    -10.145  0.3325E-02  0.1407E+00
    -10.050  0.4311E-02  0.1411E+00
     -9.955  0.9546E-02  0.1420E+00
     -9.861  0.2011E-02  0.1422E+00
     -9.766  0.7051E-02  0.1428E+00
     -9.671  0.4147E-01  0.1468E+00
     -9.577  0.6688E-01  0.1531E+00
     -9.482  0.5613E-01  0.1584E+00
     -9.387  0.2145E-01  0.1604E+00
     -9.292  0.3659E-01  0.1639E+00
     -9.198  0.9866E-03  0.1640E+00
     -9.103  0.2016E-02  0.1642E+00
     -9.008  0.1132E-01  0.1653E+00
     -8.914  0.1119E-01  0.1663E+00
     -8.819  0.6959E-01  0.1729E+00
     -8.724  0.6200E-01  0.1788E+00
     -8.630  0.5854E-01  0.1843E+00
     -8.535  0.5850E-01  0.1899E+00
     -8.440  0.1240E-01  0.1910E+00
     -8.346  0.3119E-02  0.1913E+00
     -8.251  0.1087E-03  0.1913E+00
     -8.156  0.1660E-01  0.1929E+00
     -8.062  0.5471E-01  0.1981E+00
     -7.967  0.7722E-01  0.2054E+00
     -7.872  0.4715E-01  0.2099E+00
     -7.777  0.1534E-01  0.2113E+00
     -7.683  0.1037E-03  0.2113E+00
     -7.588  0.4444E-02  0.2118E+00
     -7.493  0.4100E-01  0.2156E+00
     -7.399  0.1668E-01  0.2172E+00
     -7.304  0.2489E-01  0.2196E+00
     -7.209  0.1180E-01  0.2207E+00
     -7.115  0.2054E-01  0.2226E+00
     -7.020  0.1678E-01  0.2242E+00
     -6.925  0.3504E-01  0.2275E+00
     -6.831  0.5572E-01  0.2328E+00
     -6.736  0.1467E-01  0.2342E+00
     -6.641  0.3195E-01  0.2372E+00
     -6.547  0.2181E-01  0.2393E+00
     -6.452  0.2538E-02  0.2395E+00
     -6.357  0.1124E-01  0.2406E+00
     -6.263  0.6981E-03  0.2407E+00
     -6.168  0.2754E-02  0.2409E+00
     -6.073  0.1333E-01  0.2422E+00
     -5.978  0.4494E-01  0.2464E+00
     -5.884  0.4958E-01  0.2511E+00
     -5.789  0.1972E-01  0.2530E+00
     -5.694  0.3298E-01  0.2561E+00
     -5.600  0.1797E-01  0.2578E+00
     -5.505  0.3966E-02  0.2582E+00
     -5.410  0.1326E-01  0.2595E+00
     -5.316  0.2696E-01  0.2620E+00
     -5.221  0.2608E-01  0.2645E+00
     -5.126  0.1590E-01  0.2660E+00
     -5.032  0.1088E-03  0.2660E+00
     -4.937  0.2434E-02  0.2662E+00
     -4.842  0.2913E-01  0.2690E+00
     -4.748  0.2396E-01  0.2713E+00
     -4.653  0.3750E-02  0.2716E+00
     -4.558  0.6444E-02  0.2722E+00
     -4.464  0.2324E-01  0.2744E+00
     -4.369  0.1275E-01  0.2756E+00
     -4.274  0.2793E-01  0.2783E+00
     -4.179  0.4145E-02  0.2787E+00
     -4.085  0.4198E-02  0.2791E+00
     -3.990  0.2945E-01  0.2819E+00
     -3.895  0.8540E-02  0.2827E+00
     -3.801  0.5528E-04  0.2827E+00
     -3.706  0.3198E-04  0.2827E+00
     -3.611  0.1277E-01  0.2839E+00
     -3.517  0.2875E-01  0.2866E+00
     -3.422  0.6865E-03  0.2867E+00
     -3.327  0.3500E-07  0.2867E+00
     -3.233  0.2024E-14  0.2867E+00
     -3.138  0.0000E+00  0.2867E+00
     -3.043  0.0000E+00  0.2867E+00
     -2.949  0.0000E+00  0.2867E+00
     -2.854  0.0000E+00  0.2867E+00
     -2.759  0.0000E+00  0.2867E+00
     -2.665  0.0000E+00  0.2867E+00
     -2.570  0.9771E-17  0.2867E+00
     -2.475  0.6991E-09  0.2867E+00
     -2.380  0.5277E-04  0.2867E+00
     -2.286  0.7072E-02  0.2873E+00
     -2.191  0.1662E-01  0.2889E+00
     -2.096  0.4408E-02  0.2893E+00
     -2.002  0.1132E-04  0.2893E+00
     -1.907  0.4283E-10  0.2893E+00
     -1.812  0.0000E+00  0.2893E+00
     -1.718  0.0000E+00  0.2893E+00
     -1.623  0.0000E+00  0.2893E+00
     -1.528  0.0000E+00  0.2893E+00
     -1.434  0.0000E+00  0.2893E+00
     -1.339  0.7817E-18  0.2893E+00
     -1.244  0.1599E-09  0.2893E+00
     -1.150  0.2529E-04  0.2893E+00
     -1.055  0.5768E-02  0.2899E+00
     -0.960  0.1984E-01  0.2918E+00
     -0.866  0.1641E-01  0.2933E+00
     -0.771  0.2504E-03  0.2933E+00
     -0.676  0.1450E-01  0.2947E+00
     -0.581  0.5133E-01  0.2996E+00
     -0.487  0.2172E-01  0.3016E+00
     -0.392  0.3939E-02  0.3020E+00
     -0.297  0.6889E-02  0.3027E+00
     -0.203  0.2061E-01  0.3046E+00
     -0.108  0.7766E-03  0.3047E+00
     -0.013  0.1437E-01  0.3060E+00
      0.081  0.1358E-01  0.3073E+00
      0.176  0.2464E-03  0.3073E+00
      0.271  0.1529E-01  0.3088E+00
      0.365  0.1291E-01  0.3100E+00
      0.460  0.2390E-01  0.3123E+00
      0.555  0.4065E-01  0.3161E+00
      0.649  0.5650E-02  0.3167E+00
      0.744  0.1476E-04  0.3167E+00
      0.839  0.1037E-08  0.3167E+00
      0.933  0.4890E-04  0.3167E+00
      1.028  0.4079E-02  0.3171E+00
      1.123  0.2905E-02  0.3173E+00
      1.218  0.4059E-02  0.3177E+00
      1.312  0.3665E-01  0.3212E+00
      1.407  0.1708E-01  0.3228E+00
      1.502  0.2666E-01  0.3253E+00
      1.596  0.2729E-01  0.3279E+00
      1.691  0.2519E-01  0.3303E+00
      1.786  0.1784E-01  0.3320E+00
      1.880  0.4022E-02  0.3324E+00
      1.975  0.1628E-01  0.3339E+00
      2.070  0.1138E-02  0.3340E+00
      2.164  0.1473E-01  0.3354E+00
      2.259  0.5012E-01  0.3402E+00
      2.354  0.5913E-02  0.3407E+00
      2.448  0.4389E-01  0.3449E+00
      2.543  0.4657E-01  0.3493E+00
      2.638  0.1966E-01  0.3511E+00
      2.732  0.3842E-01  0.3548E+00
      2.827  0.2094E-01  0.3568E+00
      2.922  0.6880E-02  0.3574E+00
      3.017  0.2927E-01  0.3602E+00
      3.111  0.4904E-01  0.3648E+00
      3.206  0.3320E-01  0.3680E+00
      3.301  0.1528E-01  0.3694E+00
      3.395  0.6983E-01  0.3760E+00
      3.490  0.1370E-01  0.3773E+00
      3.585  0.2030E-02  0.3775E+00
      3.679  0.5326E-01  0.3826E+00
      3.774  0.2899E-01  0.3853E+00
      3.869  0.9567E-02  0.3862E+00
      3.963  0.4418E-01  0.3904E+00
      4.058  0.5650E-02  0.3909E+00
      4.153  0.1076E-01  0.3920E+00
      4.247  0.4841E-03  0.3920E+00
      4.342  0.5331E-07  0.3920E+00
      4.437  0.6698E-14  0.3920E+00
      4.531  0.0000E+00  0.3920E+00
      4.626  0.0000E+00  0.3920E+00
      4.721  0.0000E+00  0.3920E+00
      4.816  0.0000E+00  0.3920E+00
      4.910  0.0000E+00  0.3920E+00
      5.005  0.0000E+00  0.3920E+00
      5.100  0.0000E+00  0.3920E+00
      5.194  0.0000E+00  0.3920E+00
      5.289  0.0000E+00  0.3920E+00
      5.384  0.0000E+00  0.3920E+00
