# Supplementary material for: 3D hierarchical graphene matrices enable stable Zn anodes for aqueous Zn batteries
Source: Nat Commun. 2023 Jul 14;14:4205. doi: 10.1038/s41467-023-39947-8 (PMC10349079; doi:10.1038/s41467-023-39947-8)
Supplement: Supplementary file 11 — Source Data [file 41467_2023_39947_MOESM11_ESM.zip › RAW DATA/Supplementary information/Supplementary Fig.13 and 14/CN-Zn/nN/s/IBZKPT]

Automatically generated mesh
       4
Reciprocal lattice
    0.00000000000000    0.00000000000000    0.00000000000000             1
    0.50000000000000    0.00000000000000   -0.00000000000000             1
    0.00000000000000    0.33333333333333   -0.00000000000000             2
    0.50000000000000    0.33333333333333    0.00000000000000             2
