# Supplementary material for: 3D hierarchical graphene matrices enable stable Zn anodes for aqueous Zn batteries
Source: Nat Commun. 2023 Jul 14;14:4205. doi: 10.1038/s41467-023-39947-8 (PMC10349079; doi:10.1038/s41467-023-39947-8)
Supplement: Supplementary file 11 — Source Data [file 41467_2023_39947_MOESM11_ESM.zip › RAW DATA/Supplementary information/Supplementary Fig.13 and 14/CN-Zn/nN/s/OUTCAR]

 vasp.5.4.4.18Apr17-6-g9f103f2a35 (build Jul 31 2017 11:42:07) complex          
  
 executed on             LinuxIFC date 2023.01.30  16:42:02
 running on   56 total cores
 distrk:  each k-point on   56 cores,    1 groups
 distr:  one band on NCORES_PER_BAND=   4 cores,   14 groups


--------------------------------------------------------------------------------------------------------


 INCAR:
 POTCAR:    PAW_PBE C 08Apr2002                   
 POTCAR:    PAW_PBE C 08Apr2002                   
   VRHFIN =C: s2p2                                                              
   LEXCH  = PE                                                                  
   EATOM  =   147.1560 eV,   10.8157 Ry                                         
                                                                                
   TITEL  = PAW_PBE C 08Apr2002                                                 
   LULTRA =        F    use ultrasoft PP ?                                      
   IUNSCR =        1    unscreen: 0-lin 1-nonlin 2-no                           
   RPACOR =    1.200    partial core radius                                     
   POMASS =   12.011; ZVAL   =    4.000    mass and valenz                      
   RCORE  =    1.500    outmost cutoff radius                                   
   RWIGS  =    1.630; RWIGS  =    0.863    wigner-seitz radius (au A)           
   ENMAX  =  400.000; ENMIN  =  300.000 eV                                      
   ICORE  =        2    local potential                                         
   LCOR   =        T    correct aug charges                                     
   LPAW   =        T    paw PP                                                  
   EAUG   =  644.873                                                            
   DEXC   =    0.000                                                            
   RMAX   =    1.529    core radius for proj-oper                               
   RAUG   =    1.300    factor for augmentation sphere                          
   RDEP   =    1.501    radius for radial grids                                 
   RDEPT  =    1.300    core radius for aug-charge                              
                                                                                
   Atomic configuration                                                         
    4 entries                                                                   
     n  l   j            E        occ.                                          
     1  0  0.50      -273.3789   2.0000                                         
     2  0  0.50       -13.7508   2.0000                                         
     2  1  0.50        -5.2854   2.0000                                         
     3  2  1.50        -5.4423   0.0000                                         
   Description                                                                  
     l       E           TYP  RCUT    TYP  RCUT                                 
     0    -13.7508458     23  1.200                                             
     0     -8.2022199     23  1.200                                             
     1     -5.2854383     23  1.500                                             
     1     34.0145650     23  1.500                                             
     2     -5.4423304      7  1.500                                             
  local pseudopotential read in
  partial core-charges read in
  partial kinetic energy density read in
  atomic valenz-charges read in
  non local Contribution for L=           0  read in
    real space projection operators read in
  non local Contribution for L=           0  read in
    real space projection operators read in
  non local Contribution for L=           1  read in
    real space projection operators read in
  non local Contribution for L=           1  read in
    real space projection operators read in
    PAW grid and wavefunctions read in
 
   number of l-projection  operators is LMAX  =           4
   number of lm-projection operators is LMMAX =           8
 
 Optimization of the real space projectors (new method)

 maximal supplied QI-value         = 25.13
 optimisation between [QCUT,QGAM] = [ 11.31, 22.87] = [ 35.82,146.48] Ry 
 Optimized for a Real-space Cutoff    1.00 Angstroem

   l    n(q)    QCUT    max X(q) W(low)/X(q) W(high)/X(q)  e(spline) 
   0      7    11.310   115.676    0.43E-03    0.13E-02    0.19E-06
   0      7    11.310    87.132    0.43E-03    0.13E-02    0.18E-06
   1      6    11.310     4.429    0.42E-03    0.74E-03    0.11E-06
   1      6    11.310     2.733    0.34E-03    0.55E-03    0.92E-07
  PAW_PBE C 08Apr2002                   :
 energy of atom  1       EATOM= -147.1560
 kinetic energy error for atom=    0.0076 (will be added to EATOM!!)
 
 
 POSCAR: graphite                                
  positions in direct lattice
  No initial velocities read in
 exchange correlation table for  LEXCH =        8
   RHO(1)=    0.500       N(1)  =     2000
   RHO(2)=  100.500       N(2)  =     4000
 


--------------------------------------------------------------------------------------------------------


 ion  position               nearest neighbor table
   1  0.167  0.167  0.246-  16 1.42   4 1.42   3 1.43
   2  0.000  1.000  0.246-  27 1.42   3 1.42  12 1.43
   3  0.055  0.167  0.246-  14 1.42   2 1.42   1 1.43
   4  0.222  1.000  0.246-  25 1.42   1 1.42   6 1.43
   5  0.500  0.166  0.245-  20 1.42   8 1.42   7 1.43
   6  0.333  1.000  0.246-   7 1.42  31 1.42   4 1.43
   7  0.389  0.167  0.245-  18 1.42   6 1.42   5 1.43
   8  0.555  1.000  0.245-  29 1.42   5 1.42  10 1.43
   9  0.833  0.167  0.246-  24 1.42  12 1.42  11 1.43
  10  0.667  1.000  0.245-  35 1.42  11 1.42   8 1.43
  11  0.722  0.167  0.246-  22 1.42  10 1.42   9 1.43
  12  0.889  1.000  0.246-  33 1.42   9 1.42   2 1.43
  13  0.167  0.500  0.246-  16 1.42  28 1.42  15 1.43
  14  1.000  0.333  0.246-   3 1.42  15 1.42  24 1.43
  15  0.055  0.500  0.246-  26 1.42  14 1.42  13 1.43
  16  0.222  0.333  0.246-   1 1.42  13 1.42  18 1.43
  17  0.500  0.500  0.245-  32 1.42  20 1.42  19 1.43
  18  0.333  0.333  0.246-   7 1.42  19 1.42  16 1.43
  19  0.389  0.500  0.245-  18 1.42  30 1.42  17 1.43
  20  0.555  0.333  0.245-   5 1.42  17 1.42  22 1.43
  21  0.833  0.500  0.246-  24 1.42  36 1.42  23 1.43
  22  0.667  0.333  0.245-  11 1.42  23 1.42  20 1.43
  23  0.722  0.500  0.246-  34 1.42  22 1.42  21 1.43
  24  0.889  0.333  0.246-   9 1.42  21 1.42  14 1.43
  25  0.167  0.833  0.246-  28 1.42   4 1.42  27 1.43
  26  0.000  0.667  0.246-  27 1.42  15 1.42  36 1.43
  27  0.055  0.833  0.246-  26 1.42   2 1.42  25 1.43
  28  0.222  0.667  0.246-  25 1.42  13 1.42  30 1.43
  29  0.500  0.833  0.245-  32 1.42   8 1.42  31 1.43
  30  0.333  0.667  0.246-  31 1.42  19 1.42  28 1.43
  31  0.389  0.833  0.245-  30 1.42   6 1.42  29 1.43
  32  0.555  0.667  0.245-  29 1.42  17 1.42  34 1.43
  33  0.833  0.833  0.246-  36 1.42  12 1.42  35 1.43
  34  0.667  0.667  0.245-  35 1.42  23 1.42  32 1.43
  35  0.722  0.833  0.246-  34 1.42  10 1.42  33 1.43
  36  0.889  0.667  0.246-  33 1.42  21 1.42  26 1.43
 

IMPORTANT INFORMATION: All symmetrisations will be switched off!
NOSYMM: (Re-)initialisation of all symmetry stuff for point group C_1.

 
 
 KPOINTS: K-Spacing Value to Generate K-Mesh: 0.05

Automatic generation of k-mesh.
Space group operators:
 irot       det(A)        alpha          n_x          n_y          n_z        tau_x        tau_y        tau_z
    1     1.000000     0.000001     1.000000     0.000000     0.000000     0.000000     0.000000     0.000000
 
 Subroutine IBZKPT returns following result:
 ===========================================
 
 Found      4 irreducible k-points:
 
 Following reciprocal coordinates:
            Coordinates               Weight
  0.000000  0.000000  0.000000      1.000000
  0.500000  0.000000 -0.000000      1.000000
  0.000000  0.333333 -0.000000      2.000000
  0.500000  0.333333  0.000000      2.000000
 
 Following cartesian coordinates:
            Coordinates               Weight
  0.000000  0.000000  0.000000      1.000000
  0.038917  0.000000 -0.000347      1.000000
  0.000000  0.045075 -0.000027      2.000000
  0.038917  0.045075 -0.000373      2.000000
 


--------------------------------------------------------------------------------------------------------


 Dimension of arrays:
   k-points           NKPTS =      4   k-points in BZ     NKDIM =      4   number of bands    NBANDS=     98
   number of dos      NEDOS =    301   number of ions     NIONS =     36
   non local maximal  LDIM  =      4   non local SUM 2l+1 LMDIM =      8
   total plane-waves  NPLWV = 235200
   max r-space proj   IRMAX =    754   max aug-charges    IRDMAX=   2161
   dimension x,y,z NGX =    70 NGY =   40 NGZ =   84
   dimension x,y,z NGXF=   140 NGYF=   80 NGZF=  168
   support grid    NGXF=   140 NGYF=   80 NGZF=  168
   ions per type =              36
   NGX,Y,Z   is equivalent  to a cutoff of   9.06,  8.99,  9.38 a.u.
   NGXF,Y,Z  is equivalent  to a cutoff of  18.12, 17.98, 18.75 a.u.

 SYSTEM =  grapheneN                               
 POSCAR =  graphite                                

 Startparameter for this run:
   NWRITE =      2    write-flag & timer
   PREC   = normal    normal or accurate (medium, high low for compatibility)
   ISTART =      0    job   : 0-new  1-cont  2-samecut
   ICHARG =      1    charge: 1-file 2-atom 10-const
   ISPIN  =      1    spin polarized calculation?
   LNONCOLLINEAR =      F non collinear calculations
   LSORBIT =      F    spin-orbit coupling
   INIWAV =      1    electr: 0-lowe 1-rand  2-diag
   LASPH  =      F    aspherical Exc in radial PAW
   METAGGA=      F    non-selfconsistent MetaGGA calc.

 Electronic Relaxation 1
   ENCUT  =  500.0 eV  36.75 Ry    6.06 a.u.  23.42 13.48 27.15*2*pi/ulx,y,z
   ENINI  =  500.0     initial cutoff
   ENAUG  =  644.9 eV  augmentation charge cutoff
   NELM   =     60;   NELMIN=  2; NELMDL= -5     # of ELM steps 
   EDIFF  = 0.1E-05   stopping-criterion for ELM
   LREAL  =      T    real-space projection
   NLSPLINE    = F    spline interpolate recip. space projectors
   LCOMPAT=      F    compatible to vasp.4.4
   GGA_COMPAT  = T    GGA compatible to vasp.4.4-vasp.4.6
   LMAXPAW     = -100 max onsite density
   LMAXMIX     =    2 max onsite mixed and CHGCAR
   VOSKOWN=      0    Vosko Wilk Nusair interpolation
   ROPT   =   -0.00050
 Ionic relaxation
   EDIFFG = -.1E-01   stopping-criterion for IOM
   NSW    =    500    number of steps for IOM
   NBLOCK =      1;   KBLOCK =    500    inner block; outer block 
   IBRION =      2    ionic relax: 0-MD 1-quasi-New 2-CG
   NFREE  =      1    steps in history (QN), initial steepest desc. (CG)
   ISIF   =      4    stress and relaxation
   IWAVPR =     11    prediction:  0-non 1-charg 2-wave 3-comb
   ISYM   =      0    0-nonsym 1-usesym 2-fastsym
   LCORR  =      T    Harris-Foulkes like correction to forces

   POTIM  = 0.5000    time-step for ionic-motion
   TEIN   =    0.0    initial temperature
   TEBEG  =    0.0;   TEEND  =   0.0 temperature during run
   SMASS  =  -3.00    Nose mass-parameter (am)
   estimated Nose-frequenzy (Omega)   =  0.10E-29 period in steps =****** mass=  -0.377E-26a.u.
   SCALEE = 1.0000    scale energy and forces
   NPACO  =    256;   APACO  = 16.0  distance and # of slots for P.C.
   PSTRESS=    0.0 pullay stress

  Mass of Ions in am
   POMASS =  12.01
  Ionic Valenz
   ZVAL   =   4.00
  Atomic Wigner-Seitz radii
   RWIGS  =  -1.00
  virtual crystal weights 
   VCA    =   1.00
   NELECT =     144.0000    total number of electrons
   NUPDOWN=      -1.0000    fix difference up-down

 DOS related values:
   EMIN   =  10.00;   EMAX   =-10.00  energy-range for DOS
   EFERMI =   0.00
   ISMEAR =     0;   SIGMA  =   0.05  broadening in eV -4-tet -1-fermi 0-gaus

 Electronic relaxation 2 (details)
   IALGO  =     68    algorithm
   LDIAG  =      T    sub-space diagonalisation (order eigenvalues)
   LSUBROT=      F    optimize rotation matrix (better conditioning)
   TURBO    =      0    0=normal 1=particle mesh
   IRESTART =      0    0=no restart 2=restart with 2 vectors
   NREBOOT  =      0    no. of reboots
   NMIN     =      0    reboot dimension
   EREF     =   0.00    reference energy to select bands
   IMIX   =      4    mixing-type and parameters
     AMIX     =   0.40;   BMIX     =  1.00
     AMIX_MAG =   1.60;   BMIX_MAG =  1.00
     AMIN     =   0.10
     WC   =   100.;   INIMIX=   1;  MIXPRE=   1;  MAXMIX= -45

 Intra band minimization:
   WEIMIN = 0.0010     energy-eigenvalue tresh-hold
   EBREAK =  0.26E-08  absolut break condition
   DEPER  =   0.30     relativ break condition  

   TIME   =   0.40     timestep for ELM

  volume/ion in A,a.u.               =      39.31       265.25
  Fermi-wavevector in a.u.,A,eV,Ry     =   0.764319  1.444353  7.948294  0.584183
  Thomas-Fermi vector in A             =   1.864194
 
 Write flags
   LWAVE        =      F    write WAVECAR
   LDOWNSAMPLE  =      F    k-point downsampling of WAVECAR
   LCHARG       =      F    write CHGCAR
   LVTOT        =      F    write LOCPOT, total local potential
   LVHAR        =      F    write LOCPOT, Hartree potential only
   LELF         =      F    write electronic localiz. function (ELF)
   LORBIT       =      0    0 simple, 1 ext, 2 COOP (PROOUT), +10 PAW based schemes


 Dipole corrections
   LMONO  =      F    monopole corrections only (constant potential shift)
   LDIPOL =      F    correct potential (dipole corrections)
   IDIPOL =      0    1-x, 2-y, 3-z, 4-all directions 
   EPSILON=  1.0000000 bulk dielectric constant

 Exchange correlation treatment:
   GGA     =    --    GGA type
   LEXCH   =     8    internal setting for exchange type
   VOSKOWN=      0    Vosko Wilk Nusair interpolation
   LHFCALC =     F    Hartree Fock is set to
   LHFONE  =     F    Hartree Fock one center treatment
   AEXX    =    0.0000 exact exchange contribution

 Linear response parameters
   LEPSILON=     F    determine dielectric tensor
   LRPA    =     F    only Hartree local field effects (RPA)
   LNABLA  =     F    use nabla operator in PAW spheres
   LVEL    =     F    velocity operator in full k-point grid
   LINTERFAST=   F  fast interpolation
   KINTER  =     0    interpolate to denser k-point grid
   CSHIFT  =0.1000    complex shift for real part using Kramers Kronig
   OMEGAMAX=  -1.0    maximum frequency
   DEG_THRESHOLD= 0.2000000E-02 threshold for treating states as degnerate
   RTIME   =   -0.100 relaxation time in fs
  (WPLASMAI=    0.000 imaginary part of plasma frequency in eV, 0.658/RTIME)
   DFIELD  = 0.0000000 0.0000000 0.0000000 field for delta impulse in time
 
 Orbital magnetization related:
   ORBITALMAG=     F  switch on orbital magnetization
   LCHIMAG   =     F  perturbation theory with respect to B field
   DQ        =  0.001000  dq finite difference perturbation B field
   LLRAUG    =     F  two centre corrections for induced B field


--------------------------------------------------------------------------------------------------------


 conjugate gradient relaxation of ions
 charge density and potential will be updated during run
 non-spin polarized calculation
 RMM-DIIS sequential band-by-band and
  variant of blocked Davidson during initial phase
 perform sub-space diagonalisation
    before iterative eigenvector-optimisation
 modified Broyden-mixing scheme, WC =      100.0
 initial mixing is a Kerker type mixing with AMIX =  0.4000 and BMIX =      1.0000
 Hartree-type preconditioning will be used
 using additional bands           26
 real space projection scheme for non local part
 use partial core corrections
 calculate Harris-corrections to forces 
   (improved forces if not selfconsistent)
 use gradient corrections 
 use of overlap-Matrix (Vanderbilt PP)
 Gauss-broadening in eV      SIGMA  =   0.05


--------------------------------------------------------------------------------------------------------


  energy-cutoff  :      500.00
  volume of cell :     1415.02
      direct lattice vectors                 reciprocal lattice vectors
    12.847717285  0.000000000  0.000000000     0.077834839  0.000000891 -0.000693818
    -0.000084686  7.395153522  0.000000000     0.000000000  0.135223697 -0.000079532
     0.132758239  0.008759503 14.893277042     0.000000000  0.000000000  0.067144390

  length of vectors
    12.847717285  7.395153522 14.893871307     0.077837931  0.135223721  0.067144390


 
 k-points in units of 2pi/SCALE and weight: K-Spacing Value to Generate K-Mesh: 0.05
   0.00000000  0.00000000  0.00000000       0.167
   0.03891742  0.00000045 -0.00034691       0.167
   0.00000000  0.04507457 -0.00002651       0.333
   0.03891742  0.04507501 -0.00037342       0.333
 
 k-points in reciprocal lattice and weights: K-Spacing Value to Generate K-Mesh: 0.05
   0.00000000  0.00000000  0.00000000       0.167
   0.50000000  0.00000000 -0.00000000       0.167
   0.00000000  0.33333333 -0.00000000       0.333
   0.50000000  0.33333333  0.00000000       0.333
 
 position of ions in fractional coordinates (direct lattice) 
   0.16669473  0.16666089  0.24646272
   0.00001722  0.99988091  0.24604906
   0.05532331  0.16662709  0.24623191
   0.22198257  0.99989963  0.24627709
   0.50000274  0.16648488  0.24499042
   0.33325645  0.99984705  0.24563181
   0.38860831  0.16654682  0.24542555
   0.55535090  0.99977761  0.24488482
   0.83335352  0.16660494  0.24597482
   0.66670179  0.99980110  0.24527919
   0.72205514  0.16653794  0.24570683
   0.88870162  0.99988633  0.24587536
   0.16669181  0.49986300  0.24627669
   0.99999899  0.33317137  0.24610487
   0.05534364  0.49988172  0.24614474
   0.22203860  0.33314204  0.24643236
   0.50004977  0.49978337  0.24488290
   0.33336917  0.33315656  0.24590416
   0.38872313  0.49987221  0.24537279
   0.55537343  0.33299735  0.24499531
   0.83330780  0.49988124  0.24587838
   0.66675168  0.33306614  0.24548344
   0.72204679  0.49985829  0.24562927
   0.88862228  0.33315188  0.24600492
   0.16670527  0.83315325  0.24642117
   0.00002175  0.66660100  0.24607898
   0.05534733  0.83317238  0.24619786
   0.22203219  0.66660631  0.24634030
   0.50000900  0.83308762  0.24485831
   0.33334011  0.66659552  0.24575670
   0.38861704  0.83312929  0.24524108
   0.55537492  0.66656202  0.24489835
   0.83337504  0.83317721  0.24592242
   0.66675270  0.66660810  0.24543358
   0.72206956  0.83311021  0.24563897
   0.88864273  0.66662401  0.24597633
 
 position of ions in cartesian coordinates  (Angst):
   2.17435262  1.23464176  3.67063754
   0.03280155  7.39642810  3.66447683
   0.74345340  1.23438981  3.66720011
   2.88457992  7.39656851  3.66787299
   6.45640427  1.23332722  3.64871024
   4.31410967  7.39617408  3.65826266
   5.02529782  1.23378912  3.65519074
   7.16741717  7.39565402  3.64713745
  10.73933149  1.23422370  3.66337120
   8.59807433  7.39583114  3.65301097
   9.30936577  1.23372591  3.65937983
  11.45034444  7.39646669  3.66188984
   2.17426218  3.69872088  3.66786700
  12.88034850  2.46600917  3.66530795
   0.74367484  3.69885813  3.66590183
   2.88537683  2.46579517  3.67018547
   6.45696597  3.69811978  3.64710883
   4.31565039  2.46589788  3.66231883
   5.02673787  3.69878106  3.65440490
   7.16777776  2.46471258  3.64878304
  10.73870311  3.69885227  3.66193489
   8.59879887  2.46522552  3.65605293
   9.30922004  3.69868038  3.65822471
  11.44939885  2.46586416  3.66381949
   2.17442601  6.16345470  3.67001880
   0.03289204  4.93177228  3.66492247
   0.74370105  6.16359424  3.66669300
   2.88525405  4.93181380  3.66881441
   6.45641068  6.16295571  3.64674265
   4.31522924  4.93172891  3.66012263
   5.02532907  6.16326717  3.65244329
   7.16775578  4.93147367  3.64733896
  10.73954454  6.16362753  3.66259067
   8.59877702  4.93181908  3.65531036
   9.30948562  6.16312960  3.65836919
  11.44962947  4.93194153  3.66339361
 


--------------------------------------------------------------------------------------------------------


 k-point  1 :   0.0000 0.0000 0.0000  plane waves:   35963
 k-point  2 :   0.5000 0.0000-0.0000  plane waves:   35978
 k-point  3 :   0.0000 0.3333-0.0000  plane waves:   35904
 k-point  4 :   0.5000 0.3333 0.0000  plane waves:   35892

 maximum and minimum number of plane-waves per node :      9013     8960

 maximum number of plane-waves:     35978
 maximum index in each direction: 
   IXMAX=   23   IYMAX=   13   IZMAX=   27
   IXMIN=  -23   IYMIN=  -13   IZMIN=  -27


 real space projection operators:
  total allocation   :       1537.19 KBytes
  max/ min on nodes  :        394.12        374.62


 parallel 3D FFT for wavefunctions:
    minimum data exchange during FFTs selected (reduces bandwidth)
 parallel 3D FFT for charge:
    minimum data exchange during FFTs selected (reduces bandwidth)


 total amount of memory used by VASP MPI-rank0    42595. kBytes
=======================================================================

   base      :      30000. kBytes
   nonlr-proj:        921. kBytes
   fftplans  :       3196. kBytes
   grid      :       4381. kBytes
   one-center:         27. kBytes
   wavefun   :       4070. kBytes
 
     INWAV:  cpu time    0.0000: real time    0.0000
 Broyden mixing: mesh for mixing (old mesh)
   NGX = 47   NGY = 27   NGZ = 55
  (NGX  =140   NGY  = 80   NGZ  =168)
  gives a total of  69795 points

 initial charge density was supplied:
 charge density of overlapping atoms calculated
 number of electron     144.0000000 magnetization 
 keeping initial charge density in first step


--------------------------------------------------------------------------------------------------------


 Maximum index for non-local projection operator          220
 Maximum index for augmentation-charges          190 (set IRDMAX)


--------------------------------------------------------------------------------------------------------


 First call to EWALD:  gamma=   0.158
 Maximum number of real-space cells 2x 4x 2
 Maximum number of reciprocal cells 3x 2x 3

    FEWALD:  cpu time    0.0019: real time    0.0019


--------------------------------------- Iteration      1(   1)  ---------------------------------------


    POTLOK:  cpu time    0.0410: real time    0.0439
    SETDIJ:  cpu time    0.0017: real time    0.0016
     EDDAV:  cpu time    0.8815: real time    0.8840
       DOS:  cpu time    0.0023: real time    0.0023
    --------------------------------------------
      LOOP:  cpu time    0.9264: real time    0.9318

 eigenvalue-minimisations  :   840
 total energy-change (2. order) : 0.1267659E+04  (-0.5437206E+04)
 number of electron     144.0000000 magnetization 
 augmentation part      144.0000000 magnetization 

 Free energy of the ion-electron system (eV)
  ---------------------------------------------------
  alpha Z        PSCENC =        75.23705261
  Ewald energy   TEWEN  =     14838.78687102
  -Hartree energ DENC   =    -18783.90938144
  -exchange      EXHF   =         0.00000000
  -V(xc)+E(xc)   XCENC  =       474.20178693
  PAW double counting   =      3906.79366968    -3927.29227880
  entropy T*S    EENTRO =        -0.02081879
  eigenvalues    EBANDS =      -613.48062813
  atomic energy  EATOM  =      5297.34318022
  Solvation  Ediel_sol  =         0.00000000
  ---------------------------------------------------
  free energy    TOTEN  =      1267.65945331 eV

  energy without entropy =     1267.68027210  energy(sigma->0) =     1267.66986271


--------------------------------------------------------------------------------------------------------


--------------------------------------- Iteration      1(   2)  ---------------------------------------


     EDDAV:  cpu time    1.1701: real time    1.1757
       DOS:  cpu time    0.0007: real time    0.0007
    --------------------------------------------
      LOOP:  cpu time    1.1708: real time    1.1764

 eigenvalue-minimisations  :  1190
 total energy-change (2. order) :-0.1395015E+04  (-0.1337370E+04)
 number of electron     144.0000000 magnetization 
 augmentation part      144.0000000 magnetization 

 Free energy of the ion-electron system (eV)
  ---------------------------------------------------
  alpha Z        PSCENC =        75.23705261
  Ewald energy   TEWEN  =     14838.78687102
  -Hartree energ DENC   =    -18783.90938144
  -exchange      EXHF   =         0.00000000
  -V(xc)+E(xc)   XCENC  =       474.20178693
  PAW double counting   =      3906.79366968    -3927.29227880
  entropy T*S    EENTRO =        -0.00054896
  eigenvalues    EBANDS =     -2008.51629420
  atomic energy  EATOM  =      5297.34318022
  Solvation  Ediel_sol  =         0.00000000
  ---------------------------------------------------
  free energy    TOTEN  =      -127.35594293 eV

  energy without entropy =     -127.35539397  energy(sigma->0) =     -127.35566845


--------------------------------------------------------------------------------------------------------


--------------------------------------- Iteration      1(   3)  ---------------------------------------


     EDDAV:  cpu time    1.1564: real time    1.1681
       DOS:  cpu time    0.0007: real time    0.0007
    --------------------------------------------
      LOOP:  cpu time    1.1572: real time    1.1687

 eigenvalue-minimisations  :   980
 total energy-change (2. order) :-0.2202923E+03  (-0.2194686E+03)
 number of electron     144.0000000 magnetization 
 augmentation part      144.0000000 magnetization 

 Free energy of the ion-electron system (eV)
  ---------------------------------------------------
  alpha Z        PSCENC =        75.23705261
  Ewald energy   TEWEN  =     14838.78687102
  -Hartree energ DENC   =    -18783.90938144
  -exchange      EXHF   =         0.00000000
  -V(xc)+E(xc)   XCENC  =       474.20178693
  PAW double counting   =      3906.79366968    -3927.29227880
  entropy T*S    EENTRO =        -0.00753730
  eigenvalues    EBANDS =     -2228.80159726
  atomic energy  EATOM  =      5297.34318022
  Solvation  Ediel_sol  =         0.00000000
  ---------------------------------------------------
  free energy    TOTEN  =      -347.64823433 eV

  energy without entropy =     -347.64069703  energy(sigma->0) =     -347.64446568


--------------------------------------------------------------------------------------------------------


--------------------------------------- Iteration      1(   4)  ---------------------------------------


     EDDAV:  cpu time    1.0130: real time    1.0192
       DOS:  cpu time    0.0010: real time    0.0007
    --------------------------------------------
      LOOP:  cpu time    1.0140: real time    1.0199

 eigenvalue-minimisations  :   966
 total energy-change (2. order) :-0.6770193E+01  (-0.6749987E+01)
 number of electron     144.0000000 magnetization 
 augmentation part      144.0000000 magnetization 

 Free energy of the ion-electron system (eV)
  ---------------------------------------------------
  alpha Z        PSCENC =        75.23705261
  Ewald energy   TEWEN  =     14838.78687102
  -Hartree energ DENC   =    -18783.90938144
  -exchange      EXHF   =         0.00000000
  -V(xc)+E(xc)   XCENC  =       474.20178693
  PAW double counting   =      3906.79366968    -3927.29227880
  entropy T*S    EENTRO =        -0.00866672
  eigenvalues    EBANDS =     -2235.57066060
  atomic energy  EATOM  =      5297.34318022
  Solvation  Ediel_sol  =         0.00000000
  ---------------------------------------------------
  free energy    TOTEN  =      -354.41842709 eV

  energy without entropy =     -354.40976037  energy(sigma->0) =     -354.41409373


--------------------------------------------------------------------------------------------------------


--------------------------------------- Iteration      1(   5)  ---------------------------------------


     EDDAV:  cpu time    1.0736: real time    1.0823
       DOS:  cpu time    0.0010: real time    0.0007
    CHARGE:  cpu time    0.0329: real time    0.0333
    MIXING:  cpu time    0.0012: real time    0.0013
    --------------------------------------------
      LOOP:  cpu time    1.1087: real time    1.1176

 eigenvalue-minimisations  :  1106
 total energy-change (2. order) :-0.2006600E+00  (-0.2003467E+00)
 number of electron     144.0000010 magnetization 
 augmentation part        3.8300841 magnetization 

 Broyden mixing:
  rms(total) = 0.26686E+01    rms(broyden)= 0.26682E+01
  rms(prec ) = 0.29940E+01
  weight for this iteration     100.00

 Free energy of the ion-electron system (eV)
  ---------------------------------------------------
  alpha Z        PSCENC =        75.23705261
  Ewald energy   TEWEN  =     14838.78687102
  -Hartree energ DENC   =    -18783.90938144
  -exchange      EXHF   =         0.00000000
  -V(xc)+E(xc)   XCENC  =       474.20178693
  PAW double counting   =      3906.79366968    -3927.29227880
  entropy T*S    EENTRO =        -0.00868202
  eigenvalues    EBANDS =     -2235.77130527
  atomic energy  EATOM  =      5297.34318022
  Solvation  Ediel_sol  =         0.00000000
  ---------------------------------------------------
  free energy    TOTEN  =      -354.61908706 eV

  energy without entropy =     -354.61040504  energy(sigma->0) =     -354.61474605


--------------------------------------------------------------------------------------------------------


--------------------------------------- Iteration      1(   6)  ---------------------------------------


    POTLOK:  cpu time    0.0376: real time    0.0407
    SETDIJ:  cpu time    0.0015: real time    0.0015
    EDDIAG:  cpu time    0.1982: real time    0.1994
  RMM-DIIS:  cpu time    0.3676: real time    0.3710
    ORTHCH:  cpu time    0.0485: real time    0.0486
       DOS:  cpu time    0.0006: real time    0.0005
    CHARGE:  cpu time    0.0312: real time    0.0314
    MIXING:  cpu time    0.0012: real time    0.0012
    --------------------------------------------
      LOOP:  cpu time    0.6864: real time    0.6945

 eigenvalue-minimisations  :   784
 total energy-change (2. order) : 0.1629413E+02  (-0.1523827E+01)
 number of electron     144.0000009 magnetization 
 augmentation part        3.6803054 magnetization 

 Broyden mixing:
  rms(total) = 0.15716E+01    rms(broyden)= 0.15716E+01
  rms(prec ) = 0.17411E+01
  weight for this iteration     100.00

 eigenvalues of (default mixing * dielectric matrix)
  average eigenvalue GAMMA=   2.2464
  2.2464

 Free energy of the ion-electron system (eV)
  ---------------------------------------------------
  alpha Z        PSCENC =        75.23705261
  Ewald energy   TEWEN  =     14838.78687102
  -Hartree energ DENC   =    -18981.84421741
  -exchange      EXHF   =         0.00000000
  -V(xc)+E(xc)   XCENC  =       482.80183648
  PAW double counting   =      7169.65921792    -7192.86529728
  entropy T*S    EENTRO =        -0.00969793
  eigenvalues    EBANDS =     -2027.43390501
  atomic energy  EATOM  =      5297.34318022
  Solvation  Ediel_sol  =         0.00000000
  ---------------------------------------------------
  free energy    TOTEN  =      -338.32495938 eV

  energy without entropy =     -338.31526144  energy(sigma->0) =     -338.32011041


--------------------------------------------------------------------------------------------------------


--------------------------------------- Iteration      1(   7)  ---------------------------------------


    POTLOK:  cpu time    0.0374: real time    0.0407
    SETDIJ:  cpu time    0.0015: real time    0.0015
    EDDIAG:  cpu time    0.2061: real time    0.2067
  RMM-DIIS:  cpu time    0.3816: real time    0.3876
    ORTHCH:  cpu time    0.0485: real time    0.0487
       DOS:  cpu time    0.0010: real time    0.0005
    CHARGE:  cpu time    0.0313: real time    0.0317
    MIXING:  cpu time    0.0010: real time    0.0010
    --------------------------------------------
      LOOP:  cpu time    0.7083: real time    0.7185

 eigenvalue-minimisations  :   784
 total energy-change (2. order) : 0.6295533E+01  (-0.2479992E+01)
 number of electron     144.0000008 magnetization 
 augmentation part        3.4810950 magnetization 

 Broyden mixing:
  rms(total) = 0.38511E+00    rms(broyden)= 0.38495E+00
  rms(prec ) = 0.41494E+00
  weight for this iteration     100.00

 eigenvalues of (default mixing * dielectric matrix)
  average eigenvalue GAMMA=   2.3200
  2.3200  2.3200

 Free energy of the ion-electron system (eV)
  ---------------------------------------------------
  alpha Z        PSCENC =        75.23705261
  Ewald energy   TEWEN  =     14838.78687102
  -Hartree energ DENC   =    -19257.48756668
  -exchange      EXHF   =         0.00000000
  -V(xc)+E(xc)   XCENC  =       494.75464733
  PAW double counting   =     13588.99502826   -13614.75125361
  entropy T*S    EENTRO =        -0.01076577
  eigenvalues    EBANDS =     -1754.89661935
  atomic energy  EATOM  =      5297.34318022
  Solvation  Ediel_sol  =         0.00000000
  ---------------------------------------------------
  free energy    TOTEN  =      -332.02942597 eV

  energy without entropy =     -332.01866020  energy(sigma->0) =     -332.02404308


--------------------------------------------------------------------------------------------------------


--------------------------------------- Iteration      1(   8)  ---------------------------------------


    POTLOK:  cpu time    0.0380: real time    0.0412
    SETDIJ:  cpu time    0.0015: real time    0.0015
    EDDIAG:  cpu time    0.2166: real time    0.2175
  RMM-DIIS:  cpu time    0.3717: real time    0.3742
    ORTHCH:  cpu time    0.0480: real time    0.0482
       DOS:  cpu time    0.0007: real time    0.0007
    CHARGE:  cpu time    0.0314: real time    0.0315
    MIXING:  cpu time    0.0011: real time    0.0011
    --------------------------------------------
      LOOP:  cpu time    0.7089: real time    0.7158

 eigenvalue-minimisations  :   800
 total energy-change (2. order) : 0.1202213E+00  (-0.4359179E-01)
 number of electron     144.0000007 magnetization 
 augmentation part        3.4665544 magnetization 

 Broyden mixing:
  rms(total) = 0.36253E-01    rms(broyden)= 0.36175E-01
  rms(prec ) = 0.86651E-01
  weight for this iteration     100.00

 eigenvalues of (default mixing * dielectric matrix)
  average eigenvalue GAMMA=   2.0446
  1.3310  2.4931  2.3097

 Free energy of the ion-electron system (eV)
  ---------------------------------------------------
  alpha Z        PSCENC =        75.23705261
  Ewald energy   TEWEN  =     14838.78687102
  -Hartree energ DENC   =    -19289.89444399
  -exchange      EXHF   =         0.00000000
  -V(xc)+E(xc)   XCENC  =       494.63024704
  PAW double counting   =     14978.91512455   -15003.54958514
  entropy T*S    EENTRO =        -0.01050706
  eigenvalues    EBANDS =     -1723.36714397
  atomic energy  EATOM  =      5297.34318022
  Solvation  Ediel_sol  =         0.00000000
  ---------------------------------------------------
  free energy    TOTEN  =      -331.90920471 eV

  energy without entropy =     -331.89869765  energy(sigma->0) =     -331.90395118


--------------------------------------------------------------------------------------------------------


--------------------------------------- Iteration      1(   9)  ---------------------------------------


    POTLOK:  cpu time    0.0366: real time    0.0413
    SETDIJ:  cpu time    0.0015: real time    0.0015
    EDDIAG:  cpu time    0.1942: real time    0.2003
  RMM-DIIS:  cpu time    0.3794: real time    0.3819
    ORTHCH:  cpu time    0.0482: real time    0.0486
       DOS:  cpu time    0.0006: real time    0.0006
    CHARGE:  cpu time    0.0313: real time    0.0315
    MIXING:  cpu time    0.0010: real time    0.0010
    --------------------------------------------
      LOOP:  cpu time    0.6927: real time    0.7067

 eigenvalue-minimisations  :   832
 total energy-change (2. order) : 0.2052102E-01  (-0.5236324E-02)
 number of electron     144.0000007 magnetization 
 augmentation part        3.4561629 magnetization 

 Broyden mixing:
  rms(total) = 0.30097E-01    rms(broyden)= 0.30087E-01
  rms(prec ) = 0.65830E-01
  weight for this iteration     100.00

 eigenvalues of (default mixing * dielectric matrix)
  average eigenvalue GAMMA=   2.2646
  0.9958  2.9524  2.9524  2.1578

 Free energy of the ion-electron system (eV)
  ---------------------------------------------------
  alpha Z        PSCENC =        75.23705261
  Ewald energy   TEWEN  =     14838.78687102
  -Hartree energ DENC   =    -19311.04584717
  -exchange      EXHF   =         0.00000000
  -V(xc)+E(xc)   XCENC  =       494.97551077
  PAW double counting   =     15154.39401604   -15179.00452548
  entropy T*S    EENTRO =        -0.01053526
  eigenvalues    EBANDS =     -1702.56440645
  atomic energy  EATOM  =      5297.34318022
  Solvation  Ediel_sol  =         0.00000000
  ---------------------------------------------------
  free energy    TOTEN  =      -331.88868369 eV

  energy without entropy =     -331.87814843  energy(sigma->0) =     -331.88341606


--------------------------------------------------------------------------------------------------------


--------------------------------------- Iteration      1(  10)  ---------------------------------------


    POTLOK:  cpu time    0.0376: real time    0.0416
    SETDIJ:  cpu time    0.0015: real time    0.0015
    EDDIAG:  cpu time    0.2000: real time    0.2008
  RMM-DIIS:  cpu time    0.3668: real time    0.3689
    ORTHCH:  cpu time    0.0469: real time    0.0470
       DOS:  cpu time    0.0010: real time    0.0010
    CHARGE:  cpu time    0.0316: real time    0.0317
    MIXING:  cpu time    0.0011: real time    0.0011
    --------------------------------------------
      LOOP:  cpu time    0.6865: real time    0.6935

 eigenvalue-minimisations  :   784
 total energy-change (2. order) : 0.1441277E-01  (-0.3138493E-02)
 number of electron     144.0000007 magnetization 
 augmentation part        3.4518579 magnetization 

 Broyden mixing:
  rms(total) = 0.24013E-01    rms(broyden)= 0.24010E-01
  rms(prec ) = 0.33461E-01
  weight for this iteration     100.00

 eigenvalues of (default mixing * dielectric matrix)
  average eigenvalue GAMMA=   2.1413
  3.9842  2.3325  2.3325  0.9529  1.1045

 Free energy of the ion-electron system (eV)
  ---------------------------------------------------
  alpha Z        PSCENC =        75.23705261
  Ewald energy   TEWEN  =     14838.78687102
  -Hartree energ DENC   =    -19353.14642561
  -exchange      EXHF   =         0.00000000
  -V(xc)+E(xc)   XCENC  =       495.35301941
  PAW double counting   =     14906.62546114   -14931.28078704
  entropy T*S    EENTRO =        -0.01059732
  eigenvalues    EBANDS =     -1660.78204535
  atomic energy  EATOM  =      5297.34318022
  Solvation  Ediel_sol  =         0.00000000
  ---------------------------------------------------
  free energy    TOTEN  =      -331.87427092 eV

  energy without entropy =     -331.86367360  energy(sigma->0) =     -331.86897226


--------------------------------------------------------------------------------------------------------


--------------------------------------- Iteration      1(  11)  ---------------------------------------


    POTLOK:  cpu time    0.0376: real time    0.0414
    SETDIJ:  cpu time    0.0020: real time    0.0020
    EDDIAG:  cpu time    0.2001: real time    0.2008
  RMM-DIIS:  cpu time    0.3658: real time    0.3685
    ORTHCH:  cpu time    0.0484: real time    0.0484
       DOS:  cpu time    0.0005: real time    0.0006
    CHARGE:  cpu time    0.0313: real time    0.0314
    MIXING:  cpu time    0.0011: real time    0.0012
    --------------------------------------------
      LOOP:  cpu time    0.6868: real time    0.6943

 eigenvalue-minimisations  :   784
 total energy-change (2. order) : 0.7161187E-02  (-0.3671194E-03)
 number of electron     144.0000007 magnetization 
 augmentation part        3.4502652 magnetization 

 Broyden mixing:
  rms(total) = 0.88101E-02    rms(broyden)= 0.88084E-02
  rms(prec ) = 0.20071E-01
  weight for this iteration     100.00

 eigenvalues of (default mixing * dielectric matrix)
  average eigenvalue GAMMA=   2.5125
  5.5475  2.7205  2.7205  2.1595  1.0063  0.9204

 Free energy of the ion-electron system (eV)
  ---------------------------------------------------
  alpha Z        PSCENC =        75.23705261
  Ewald energy   TEWEN  =     14838.78687102
  -Hartree energ DENC   =    -19362.12927149
  -exchange      EXHF   =         0.00000000
  -V(xc)+E(xc)   XCENC  =       495.44818027
  PAW double counting   =     15031.23080589   -15055.83630169
  entropy T*S    EENTRO =        -0.01057483
  eigenvalues    EBANDS =     -1651.93705173
  atomic energy  EATOM  =      5297.34318022
  Solvation  Ediel_sol  =         0.00000000
  ---------------------------------------------------
  free energy    TOTEN  =      -331.86710973 eV

  energy without entropy =     -331.85653490  energy(sigma->0) =     -331.86182232


--------------------------------------------------------------------------------------------------------


--------------------------------------- Iteration      1(  12)  ---------------------------------------


    POTLOK:  cpu time    0.0364: real time    0.0401
    SETDIJ:  cpu time    0.0015: real time    0.0015
    EDDIAG:  cpu time    0.2215: real time    0.2218
  RMM-DIIS:  cpu time    0.3573: real time    0.3585
    ORTHCH:  cpu time    0.0486: real time    0.0486
       DOS:  cpu time    0.0005: real time    0.0005
    CHARGE:  cpu time    0.0310: real time    0.0311
    MIXING:  cpu time    0.0013: real time    0.0013
    --------------------------------------------
      LOOP:  cpu time    0.6980: real time    0.7034

 eigenvalue-minimisations  :   784
 total energy-change (2. order) :-0.1458566E-01  (-0.4908172E-03)
 number of electron     144.0000007 magnetization 
 augmentation part        3.4484814 magnetization 

 Broyden mixing:
  rms(total) = 0.62364E-02    rms(broyden)= 0.62345E-02
  rms(prec ) = 0.10469E-01
  weight for this iteration     100.00

 eigenvalues of (default mixing * dielectric matrix)
  average eigenvalue GAMMA=   2.3383
  5.7984  2.9765  2.3670  2.3670  1.0765  0.8912  0.8912

 Free energy of the ion-electron system (eV)
  ---------------------------------------------------
  alpha Z        PSCENC =        75.23705261
  Ewald energy   TEWEN  =     14838.78687102
  -Hartree energ DENC   =    -19375.91852480
  -exchange      EXHF   =         0.00000000
  -V(xc)+E(xc)   XCENC  =       495.49703694
  PAW double counting   =     15027.40677457   -15052.01283314
  entropy T*S    EENTRO =        -0.01054240
  eigenvalues    EBANDS =     -1638.21071042
  atomic energy  EATOM  =      5297.34318022
  Solvation  Ediel_sol  =         0.00000000
  ---------------------------------------------------
  free energy    TOTEN  =      -331.88169539 eV

  energy without entropy =     -331.87115299  energy(sigma->0) =     -331.87642419


--------------------------------------------------------------------------------------------------------


--------------------------------------- Iteration      1(  13)  ---------------------------------------


    POTLOK:  cpu time    0.0361: real time    0.0400
    SETDIJ:  cpu time    0.0015: real time    0.0015
    EDDIAG:  cpu time    0.1995: real time    0.2000
  RMM-DIIS:  cpu time    0.3880: real time    0.3892
    ORTHCH:  cpu time    0.0495: real time    0.0496
       DOS:  cpu time    0.0006: real time    0.0006
    CHARGE:  cpu time    0.0311: real time    0.0330
    MIXING:  cpu time    0.0014: real time    0.0015
    --------------------------------------------
      LOOP:  cpu time    0.7076: real time    0.7153

 eigenvalue-minimisations  :   784
 total energy-change (2. order) :-0.6412357E-02  (-0.1731432E-03)
 number of electron     144.0000007 magnetization 
 augmentation part        3.4490036 magnetization 

 Broyden mixing:
  rms(total) = 0.32610E-02    rms(broyden)= 0.32608E-02
  rms(prec ) = 0.63882E-02
  weight for this iteration     100.00

 eigenvalues of (default mixing * dielectric matrix)
  average eigenvalue GAMMA=   2.6333
  6.8191  4.1133  2.7084  2.2608  2.2608  1.0192  1.0192  0.8652

 Free energy of the ion-electron system (eV)
  ---------------------------------------------------
  alpha Z        PSCENC =        75.23705261
  Ewald energy   TEWEN  =     14838.78687102
  -Hartree energ DENC   =    -19373.88216912
  -exchange      EXHF   =         0.00000000
  -V(xc)+E(xc)   XCENC  =       495.40448238
  PAW double counting   =     15006.49628229   -15031.08570299
  entropy T*S    EENTRO =        -0.01054900
  eigenvalues    EBANDS =     -1640.17755515
  atomic energy  EATOM  =      5297.34318022
  Solvation  Ediel_sol  =         0.00000000
  ---------------------------------------------------
  free energy    TOTEN  =      -331.88810775 eV

  energy without entropy =     -331.87755875  energy(sigma->0) =     -331.88283325


--------------------------------------------------------------------------------------------------------


--------------------------------------- Iteration      1(  14)  ---------------------------------------


    POTLOK:  cpu time    0.0384: real time    0.0425
    SETDIJ:  cpu time    0.0016: real time    0.0016
    EDDIAG:  cpu time    0.2035: real time    0.2039
  RMM-DIIS:  cpu time    0.3684: real time    0.3785
    ORTHCH:  cpu time    0.0484: real time    0.0485
       DOS:  cpu time    0.0005: real time    0.0005
    CHARGE:  cpu time    0.0314: real time    0.0314
    MIXING:  cpu time    0.0014: real time    0.0014
    --------------------------------------------
      LOOP:  cpu time    0.6937: real time    0.7082

 eigenvalue-minimisations  :   784
 total energy-change (2. order) :-0.6344732E-02  (-0.1389766E-03)
 number of electron     144.0000007 magnetization 
 augmentation part        3.4491929 magnetization 

 Broyden mixing:
  rms(total) = 0.36443E-02    rms(broyden)= 0.36443E-02
  rms(prec ) = 0.41845E-02
  weight for this iteration     100.00

 eigenvalues of (default mixing * dielectric matrix)
  average eigenvalue GAMMA=   2.5712
  7.0583  4.5066  2.6371  2.3599  2.3599  1.3779  0.9789  0.9789  0.8831

 Free energy of the ion-electron system (eV)
  ---------------------------------------------------
  alpha Z        PSCENC =        75.23705261
  Ewald energy   TEWEN  =     14838.78687102
  -Hartree energ DENC   =    -19376.11180854
  -exchange      EXHF   =         0.00000000
  -V(xc)+E(xc)   XCENC  =       495.39843944
  PAW double counting   =     15021.03330027   -15045.62623057
  entropy T*S    EENTRO =        -0.01057173
  eigenvalues    EBANDS =     -1637.94468520
  atomic energy  EATOM  =      5297.34318022
  Solvation  Ediel_sol  =         0.00000000
  ---------------------------------------------------
  free energy    TOTEN  =      -331.89445248 eV

  energy without entropy =     -331.88388075  energy(sigma->0) =     -331.88916661


--------------------------------------------------------------------------------------------------------


--------------------------------------- Iteration      1(  15)  ---------------------------------------


    POTLOK:  cpu time    0.0404: real time    0.0407
    SETDIJ:  cpu time    0.0015: real time    0.0015
    EDDIAG:  cpu time    0.2068: real time    0.2074
  RMM-DIIS:  cpu time    0.3689: real time    0.3698
    ORTHCH:  cpu time    0.0488: real time    0.0489
       DOS:  cpu time    0.0008: real time    0.0008
    CHARGE:  cpu time    0.0313: real time    0.0314
    MIXING:  cpu time    0.0015: real time    0.0014
    --------------------------------------------
      LOOP:  cpu time    0.7000: real time    0.7020

 eigenvalue-minimisations  :   784
 total energy-change (2. order) :-0.6147646E-03  (-0.1659253E-04)
 number of electron     144.0000007 magnetization 
 augmentation part        3.4487954 magnetization 

 Broyden mixing:
  rms(total) = 0.16221E-02    rms(broyden)= 0.16219E-02
  rms(prec ) = 0.19281E-02
  weight for this iteration     100.00

 eigenvalues of (default mixing * dielectric matrix)
  average eigenvalue GAMMA=   2.7447
  8.3939  5.2099  2.9606  2.5133  2.2685  2.2685  1.0597  0.9589  0.9589  0.8546

 Free energy of the ion-electron system (eV)
  ---------------------------------------------------
  alpha Z        PSCENC =        75.23705261
  Ewald energy   TEWEN  =     14838.78687102
  -Hartree energ DENC   =    -19377.04780748
  -exchange      EXHF   =         0.00000000
  -V(xc)+E(xc)   XCENC  =       495.42285027
  PAW double counting   =     15008.56205677   -15033.16923683
  entropy T*S    EENTRO =        -0.01056869
  eigenvalues    EBANDS =     -1637.01946513
  atomic energy  EATOM  =      5297.34318022
  Solvation  Ediel_sol  =         0.00000000
  ---------------------------------------------------
  free energy    TOTEN  =      -331.89506724 eV

  energy without entropy =     -331.88449855  energy(sigma->0) =     -331.88978290


--------------------------------------------------------------------------------------------------------


--------------------------------------- Iteration      1(  16)  ---------------------------------------


    POTLOK:  cpu time    0.0365: real time    0.0398
    SETDIJ:  cpu time    0.0015: real time    0.0015
    EDDIAG:  cpu time    0.1999: real time    0.2003
  RMM-DIIS:  cpu time    0.3433: real time    0.3444
    ORTHCH:  cpu time    0.0485: real time    0.0485
       DOS:  cpu time    0.0005: real time    0.0005
    CHARGE:  cpu time    0.0312: real time    0.0313
    MIXING:  cpu time    0.0016: real time    0.0016
    --------------------------------------------
      LOOP:  cpu time    0.6630: real time    0.6679

 eigenvalue-minimisations  :   761
 total energy-change (2. order) :-0.8940807E-03  (-0.4841789E-05)
 number of electron     144.0000007 magnetization 
 augmentation part        3.4488127 magnetization 

 Broyden mixing:
  rms(total) = 0.35772E-03    rms(broyden)= 0.35766E-03
  rms(prec ) = 0.46626E-03
  weight for this iteration     100.00

 eigenvalues of (default mixing * dielectric matrix)
  average eigenvalue GAMMA=   2.7669
  9.0976  5.5384  3.3295  2.4516  2.4516  2.3021  1.4221  1.0566  0.9614  0.9614
  0.8631

 Free energy of the ion-electron system (eV)
  ---------------------------------------------------
  alpha Z        PSCENC =        75.23705261
  Ewald energy   TEWEN  =     14838.78687102
  -Hartree energ DENC   =    -19377.14053145
  -exchange      EXHF   =         0.00000000
  -V(xc)+E(xc)   XCENC  =       495.41774695
  PAW double counting   =     15011.10486165   -15035.70543552
  entropy T*S    EENTRO =        -0.01055818
  eigenvalues    EBANDS =     -1636.92914862
  atomic energy  EATOM  =      5297.34318022
  Solvation  Ediel_sol  =         0.00000000
  ---------------------------------------------------
  free energy    TOTEN  =      -331.89596133 eV

  energy without entropy =     -331.88540314  energy(sigma->0) =     -331.89068223


--------------------------------------------------------------------------------------------------------


--------------------------------------- Iteration      1(  17)  ---------------------------------------


    POTLOK:  cpu time    0.0369: real time    0.0403
    SETDIJ:  cpu time    0.0015: real time    0.0015
    EDDIAG:  cpu time    0.1996: real time    0.2000
  RMM-DIIS:  cpu time    0.2803: real time    0.2812
    ORTHCH:  cpu time    0.0491: real time    0.0492
       DOS:  cpu time    0.0010: real time    0.0010
    CHARGE:  cpu time    0.0361: real time    0.0362
    MIXING:  cpu time    0.0021: real time    0.0021
    --------------------------------------------
      LOOP:  cpu time    0.6067: real time    0.6114

 eigenvalue-minimisations  :   568
 total energy-change (2. order) :-0.1696305E-03  (-0.5398010E-06)
 number of electron     144.0000007 magnetization 
 augmentation part        3.4487938 magnetization 

 Broyden mixing:
  rms(total) = 0.10816E-03    rms(broyden)= 0.10804E-03
  rms(prec ) = 0.14124E-03
  weight for this iteration     100.00

 eigenvalues of (default mixing * dielectric matrix)
  average eigenvalue GAMMA=   2.7419
  9.4039  5.8003  3.5978  2.6996  2.2982  2.2982  1.4961  1.4961  1.0587  0.9465
  0.9465  0.8606

 Free energy of the ion-electron system (eV)
  ---------------------------------------------------
  alpha Z        PSCENC =        75.23705261
  Ewald energy   TEWEN  =     14838.78687102
  -Hartree energ DENC   =    -19377.27897026
  -exchange      EXHF   =         0.00000000
  -V(xc)+E(xc)   XCENC  =       495.41999050
  PAW double counting   =     15012.30222446   -15036.90259675
  entropy T*S    EENTRO =        -0.01055898
  eigenvalues    EBANDS =     -1636.79332377
  atomic energy  EATOM  =      5297.34318022
  Solvation  Ediel_sol  =         0.00000000
  ---------------------------------------------------
  free energy    TOTEN  =      -331.89613096 eV

  energy without entropy =     -331.88557197  energy(sigma->0) =     -331.89085146


--------------------------------------------------------------------------------------------------------


--------------------------------------- Iteration      1(  18)  ---------------------------------------


    POTLOK:  cpu time    0.0368: real time    0.0407
    SETDIJ:  cpu time    0.0015: real time    0.0015
    EDDIAG:  cpu time    0.2012: real time    0.2016
  RMM-DIIS:  cpu time    0.2424: real time    0.2430
    ORTHCH:  cpu time    0.0486: real time    0.0487
       DOS:  cpu time    0.0005: real time    0.0005
    CHARGE:  cpu time    0.0309: real time    0.0309
    MIXING:  cpu time    0.0016: real time    0.0016
    --------------------------------------------
      LOOP:  cpu time    0.5635: real time    0.5685

 eigenvalue-minimisations  :   494
 total energy-change (2. order) :-0.3837808E-04  (-0.8143730E-07)
 number of electron     144.0000007 magnetization 
 augmentation part        3.4487794 magnetization 

 Broyden mixing:
  rms(total) = 0.18144E-03    rms(broyden)= 0.18142E-03
  rms(prec ) = 0.19295E-03
  weight for this iteration     100.00

 eigenvalues of (default mixing * dielectric matrix)
  average eigenvalue GAMMA=   2.7110
  9.5120  5.8249  3.6896  2.7455  2.3878  2.3878  2.2404  1.6274  1.0161  1.0161
  0.9671  0.9671  0.8613

 Free energy of the ion-electron system (eV)
  ---------------------------------------------------
  alpha Z        PSCENC =        75.23705261
  Ewald energy   TEWEN  =     14838.78687102
  -Hartree energ DENC   =    -19377.29181828
  -exchange      EXHF   =         0.00000000
  -V(xc)+E(xc)   XCENC  =       495.42026472
  PAW double counting   =     15011.61893717   -15036.22000268
  entropy T*S    EENTRO =        -0.01056046
  eigenvalues    EBANDS =     -1636.78009366
  atomic energy  EATOM  =      5297.34318022
  Solvation  Ediel_sol  =         0.00000000
  ---------------------------------------------------
  free energy    TOTEN  =      -331.89616933 eV

  energy without entropy =     -331.88560888  energy(sigma->0) =     -331.89088910


--------------------------------------------------------------------------------------------------------


--------------------------------------- Iteration      1(  19)  ---------------------------------------


    POTLOK:  cpu time    0.0366: real time    0.0402
    SETDIJ:  cpu time    0.0015: real time    0.0015
    EDDIAG:  cpu time    0.1995: real time    0.2000
  RMM-DIIS:  cpu time    0.2461: real time    0.2468
    ORTHCH:  cpu time    0.0482: real time    0.0483
       DOS:  cpu time    0.0010: real time    0.0008
    CHARGE:  cpu time    0.0309: real time    0.0311
    MIXING:  cpu time    0.0017: real time    0.0017
    --------------------------------------------
      LOOP:  cpu time    0.5655: real time    0.5704

 eigenvalue-minimisations  :   479
 total energy-change (2. order) :-0.9686742E-05  (-0.2746441E-07)
 number of electron     144.0000007 magnetization 
 augmentation part        3.4487819 magnetization 

 Broyden mixing:
  rms(total) = 0.16347E-04    rms(broyden)= 0.16240E-04
  rms(prec ) = 0.19779E-04
  weight for this iteration     100.00

 eigenvalues of (default mixing * dielectric matrix)
  average eigenvalue GAMMA=   2.6334
  9.5477  5.8522  3.8268  2.7689  2.5806  2.2592  2.2592  1.4716  1.4716  1.0555
  0.9947  0.9587  0.9587  0.8618

 Free energy of the ion-electron system (eV)
  ---------------------------------------------------
  alpha Z        PSCENC =        75.23705261
  Ewald energy   TEWEN  =     14838.78687102
  -Hartree energ DENC   =    -19377.27310143
  -exchange      EXHF   =         0.00000000
  -V(xc)+E(xc)   XCENC  =       495.41930573
  PAW double counting   =     15012.18047416   -15036.78108637
  entropy T*S    EENTRO =        -0.01056105
  eigenvalues    EBANDS =     -1636.79831391
  atomic energy  EATOM  =      5297.34318022
  Solvation  Ediel_sol  =         0.00000000
  ---------------------------------------------------
  free energy    TOTEN  =      -331.89617902 eV

  energy without entropy =     -331.88561797  energy(sigma->0) =     -331.89089850


--------------------------------------------------------------------------------------------------------


--------------------------------------- Iteration      1(  20)  ---------------------------------------


    POTLOK:  cpu time    0.0399: real time    0.0403
    SETDIJ:  cpu time    0.0015: real time    0.0015
    EDDIAG:  cpu time    0.2002: real time    0.2006
  RMM-DIIS:  cpu time    0.1948: real time    0.1952
    ORTHCH:  cpu time    0.0488: real time    0.0488
       DOS:  cpu time    0.0010: real time    0.0006
    CHARGE:  cpu time    0.0308: real time    0.0312
    MIXING:  cpu time    0.0018: real time    0.0018
    --------------------------------------------
      LOOP:  cpu time    0.5187: real time    0.5200

 eigenvalue-minimisations  :   276
 total energy-change (2. order) :-0.1114091E-05  (-0.3593369E-08)
 number of electron     144.0000007 magnetization 
 augmentation part        3.4487822 magnetization 

 Broyden mixing:
  rms(total) = 0.12215E-04    rms(broyden)= 0.12194E-04
  rms(prec ) = 0.14425E-04
  weight for this iteration     100.00

 eigenvalues of (default mixing * dielectric matrix)
  average eigenvalue GAMMA=   2.5944
  9.5501  5.8612  3.8570  2.9355  2.6053  2.3514  2.3514  2.0250  1.4528  0.8619
  1.1123  0.9592  0.9592  1.0167  1.0167

 Free energy of the ion-electron system (eV)
  ---------------------------------------------------
  alpha Z        PSCENC =        75.23705261
  Ewald energy   TEWEN  =     14838.78687102
  -Hartree energ DENC   =    -19377.27385186
  -exchange      EXHF   =         0.00000000
  -V(xc)+E(xc)   XCENC  =       495.41940127
  PAW double counting   =     15012.20490320   -15036.80558839
  entropy T*S    EENTRO =        -0.01056100
  eigenvalues    EBANDS =     -1636.79758719
  atomic energy  EATOM  =      5297.34318022
  Solvation  Ediel_sol  =         0.00000000
  ---------------------------------------------------
  free energy    TOTEN  =      -331.89618013 eV

  energy without entropy =     -331.88561913  energy(sigma->0) =     -331.89089963


--------------------------------------------------------------------------------------------------------


--------------------------------------- Iteration      1(  21)  ---------------------------------------


    POTLOK:  cpu time    0.0407: real time    0.0410
    SETDIJ:  cpu time    0.0016: real time    0.0015
    EDDIAG:  cpu time    0.1995: real time    0.2001
  RMM-DIIS:  cpu time    0.1832: real time    0.1839
    ORTHCH:  cpu time    0.0477: real time    0.0477
       DOS:  cpu time    0.0008: real time    0.0008
    --------------------------------------------
      LOOP:  cpu time    0.4734: real time    0.4751

 eigenvalue-minimisations  :   226
 total energy-change (2. order) :-0.4159247E-06  (-0.1288660E-08)
 number of electron     144.0000007 magnetization 
 augmentation part        3.4487822 magnetization 

 Free energy of the ion-electron system (eV)
  ---------------------------------------------------
  alpha Z        PSCENC =        75.23705261
  Ewald energy   TEWEN  =     14838.78687102
  -Hartree energ DENC   =    -19377.27073906
  -exchange      EXHF   =         0.00000000
  -V(xc)+E(xc)   XCENC  =       495.41928670
  PAW double counting   =     15012.17119133   -15036.77184927
  entropy T*S    EENTRO =        -0.01056086
  eigenvalues    EBANDS =     -1636.80061323
  atomic energy  EATOM  =      5297.34318022
  Solvation  Ediel_sol  =         0.00000000
  ---------------------------------------------------
  free energy    TOTEN  =      -331.89618055 eV

  energy without entropy =     -331.88561969  energy(sigma->0) =     -331.89090012


--------------------------------------------------------------------------------------------------------


 average (electrostatic) potential at core
  the test charge radii are     0.6991
  (the norm of the test charge is              1.0000)
       1 -57.6852       2 -57.6858       3 -57.6853       4 -57.6850       5 -57.6851
       6 -57.6856       7 -57.6852       8 -57.6857       9 -57.6848      10 -57.6863
      11 -57.6849      12 -57.6858      13 -57.6861      14 -57.6851      15 -57.6859
      16 -57.6849      17 -57.6860      18 -57.6849      19 -57.6861      20 -57.6854
      21 -57.6855      22 -57.6853      23 -57.6853      24 -57.6851      25 -57.6851
      26 -57.6851      27 -57.6851      28 -57.6852      29 -57.6853      30 -57.6849
      31 -57.6853      32 -57.6855      33 -57.6848      34 -57.6851      35 -57.6848
      36 -57.6852
 
 
 
 E-fermi :  -2.2459     XC(G=0):  -2.8989     alpha+bet : -2.5498


 k-point     1 :       0.0000    0.0000    0.0000
  band No.  band energies     occupation 
      1     -21.7314      2.00000
      2     -21.0819      2.00000
      3     -21.0777      2.00000
      4     -19.7857      2.00000
      5     -19.7787      2.00000
      6     -19.1610      2.00000
      7     -19.1576      2.00000
      8     -19.1536      2.00000
      9     -19.1486      2.00000
     10     -19.1455      2.00000
     11     -19.1421      2.00000
     12     -17.3146      2.00000
     13     -17.3119      2.00000
     14     -17.3084      2.00000
     15     -17.3043      2.00000
     16     -16.5424      2.00000
     17     -15.4271      2.00000
     18     -14.8658      2.00000
     19     -14.8554      2.00000
     20     -14.7901      2.00000
     21     -14.7855      2.00000
     22     -13.6216      2.00000
     23     -13.6166      2.00000
     24     -13.6162      2.00000
     25     -13.6129      2.00000
     26     -12.7663      2.00000
     27     -12.7633      2.00000
     28     -11.8655      2.00000
     29     -11.8632      2.00000
     30     -11.8590      2.00000
     31     -11.8558      2.00000
     32     -11.8549      2.00000
     33     -11.8527      2.00000
     34     -10.2859      2.00000
     35     -10.2810      2.00000
     36     -10.2806      2.00000
     37     -10.2779      2.00000
     38     -10.0349      2.00000
     39     -10.0273      2.00000
     40      -9.8380      2.00000
     41      -9.0676      2.00000
     42      -9.0641      2.00000
     43      -8.6276      2.00000
     44      -8.6085      2.00000
     45      -8.6045      2.00000
     46      -8.0157      2.00000
     47      -8.0155      2.00000
     48      -8.0126      2.00000
     49      -8.0120      2.00000
     50      -8.0013      2.00000
     51      -7.9974      2.00000
     52      -7.5543      2.00000
     53      -7.5518      2.00000
     54      -7.5502      2.00000
     55      -7.5442      2.00000
     56      -6.8713      2.00000
     57      -6.8690      2.00000
     58      -6.8507      2.00000
     59      -6.8465      2.00000
     60      -6.8442      2.00000
     61      -6.8415      2.00000
     62      -6.4151      2.00000
     63      -6.4141      2.00000
     64      -5.3089      2.00000
     65      -5.2420      2.00000
     66      -4.8913      2.00000
     67      -4.8895      2.00000
     68      -4.8877      2.00000
     69      -4.8842      2.00000
     70      -4.6450      2.00000
     71      -2.2891      1.77883
     72      -2.2788      1.64802
     73      -2.2123      0.34302
     74      -2.2034      0.23012
     75      -0.5339      0.00000
     76       0.2635      0.00000
     77       0.2673      0.00000
     78       0.2688      0.00000
     79       0.2717      0.00000
     80       1.0202      0.00000
     81       1.9066      0.00000
     82       1.9071      0.00000
     83       1.9261      0.00000
     84       2.5347      0.00000
     85       2.6382      0.00000
     86       2.6403      0.00000
     87       2.6458      0.00000
     88       2.6499      0.00000
     89       2.6517      0.00000
     90       2.6541      0.00000
     91       2.9075      0.00000
     92       4.0708      0.00000
     93       4.0915      0.00000
     94       5.1676      0.00000
     95       5.2779      0.00000
     96       5.3384      0.00000
     97       5.4064      0.00000
     98       5.3974      0.00000

 k-point     2 :       0.5000    0.0000   -0.0000
  band No.  band energies     occupation 
      1     -21.5687      2.00000
      2     -21.5674      2.00000
      3     -20.2728      2.00000
      4     -20.2724      2.00000
      5     -19.6268      2.00000
      6     -19.6257      2.00000
      7     -19.6200      2.00000
      8     -19.6185      2.00000
      9     -18.3716      2.00000
     10     -18.3714      2.00000
     11     -18.3647      2.00000
     12     -18.3642      2.00000
     13     -17.7727      2.00000
     14     -17.7725      2.00000
     15     -16.0451      2.00000
     16     -16.0446      2.00000
     17     -16.0386      2.00000
     18     -16.0384      2.00000
     19     -14.1670      2.00000
     20     -14.1661      2.00000
     21     -14.1648      2.00000
     22     -14.1632      2.00000
     23     -13.9543      2.00000
     24     -13.9535      2.00000
     25     -12.8516      2.00000
     26     -12.8505      2.00000
     27     -12.8465      2.00000
     28     -12.8458      2.00000
     29     -11.8883      2.00000
     30     -11.8874      2.00000
     31     -11.8838      2.00000
     32     -11.8827      2.00000
     33     -10.7528      2.00000
     34     -10.7523      2.00000
     35     -10.7464      2.00000
     36     -10.7458      2.00000
     37      -9.6609      2.00000
     38      -9.6586      2.00000
     39      -9.6440      2.00000
     40      -9.6408      2.00000
     41      -8.8119      2.00000
     42      -8.8101      2.00000
     43      -8.8099      2.00000
     44      -8.8084      2.00000
     45      -8.4678      2.00000
     46      -8.4658      2.00000
     47      -8.1573      2.00000
     48      -8.1569      2.00000
     49      -8.1536      2.00000
     50      -8.1532      2.00000
     51      -8.1244      2.00000
     52      -8.1241      2.00000
     53      -7.3733      2.00000
     54      -7.3724      2.00000
     55      -7.3675      2.00000
     56      -7.3664      2.00000
     57      -7.2788      2.00000
     58      -7.2785      2.00000
     59      -6.0040      2.00000
     60      -6.0036      2.00000
     61      -5.9987      2.00000
     62      -5.9983      2.00000
     63      -5.9019      2.00000
     64      -5.9011      2.00000
     65      -5.6395      2.00000
     66      -5.6384      2.00000
     67      -5.4688      2.00000
     68      -5.4688      2.00000
     69      -3.5974      2.00000
     70      -3.5969      2.00000
     71      -3.5941      2.00000
     72      -3.5938      2.00000
     73      -0.9526      0.00000
     74      -0.9523      0.00000
     75      -0.9505      0.00000
     76      -0.9497      0.00000
     77       0.5417      0.00000
     78       0.5422      0.00000
     79       1.2417      0.00000
     80       1.2420      0.00000
     81       1.4618      0.00000
     82       1.4622      0.00000
     83       1.4686      0.00000
     84       1.4690      0.00000
     85       2.1493      0.00000
     86       2.1495      0.00000
     87       2.6753      0.00000
     88       2.6797      0.00000
     89       3.0132      0.00000
     90       3.0142      0.00000
     91       3.6403      0.00000
     92       3.6417      0.00000
     93       3.6489      0.00000
     94       3.6510      0.00000
     95       5.1960      0.00000
     96       5.2325      0.00000
     97       5.6734      0.00000
     98       5.7919      0.00000

 k-point     3 :       0.0000    0.3333   -0.0000
  band No.  band energies     occupation 
      1     -21.5124      2.00000
      2     -20.8647      2.00000
      3     -20.8605      2.00000
      4     -20.8589      2.00000
      5     -20.2165      2.00000
      6     -20.2122      2.00000
      7     -18.9508      2.00000
      8     -18.9475      2.00000
      9     -18.3262      2.00000
     10     -18.3229      2.00000
     11     -18.3089      2.00000
     12     -17.7013      2.00000
     13     -17.6968      2.00000
     14     -16.5116      2.00000
     15     -16.3547      2.00000
     16     -16.3005      2.00000
     17     -16.2960      2.00000
     18     -15.7927      2.00000
     19     -15.2823      2.00000
     20     -15.2794      2.00000
     21     -15.2436      2.00000
     22     -14.7606      2.00000
     23     -13.9206      2.00000
     24     -13.9179      2.00000
     25     -13.5686      2.00000
     26     -11.9404      2.00000
     27     -11.8914      2.00000
     28     -11.8867      2.00000
     29     -11.8779      2.00000
     30     -11.7729      2.00000
     31     -11.7686      2.00000
     32     -11.4630      2.00000
     33     -10.3821      2.00000
     34     -10.3783      2.00000
     35     -10.3384      2.00000
     36      -9.6588      2.00000
     37      -9.6563      2.00000
     38      -9.5767      2.00000
     39      -9.5461      2.00000
     40      -9.5425      2.00000
     41      -9.5251      2.00000
     42      -8.8683      2.00000
     43      -8.8638      2.00000
     44      -8.8108      2.00000
     45      -8.8074      2.00000
     46      -8.8023      2.00000
     47      -8.7254      2.00000
     48      -8.7220      2.00000
     49      -8.0535      2.00000
     50      -8.0501      2.00000
     51      -7.9773      2.00000
     52      -7.9301      2.00000
     53      -7.9273      2.00000
     54      -7.5091      2.00000
     55      -7.5070      2.00000
     56      -7.0035      2.00000
     57      -7.0023      2.00000
     58      -6.9485      2.00000
     59      -6.6255      2.00000
     60      -6.6232      2.00000
     61      -6.1363      2.00000
     62      -5.9157      2.00000
     63      -5.9133      2.00000
     64      -5.8868      2.00000
     65      -5.7082      2.00000
     66      -5.3601      2.00000
     67      -5.3566      2.00000
     68      -4.3789      2.00000
     69      -4.3124      2.00000
     70      -4.3093      2.00000
     71      -3.9889      2.00000
     72      -3.5858      2.00000
     73      -1.0455      0.00000
     74      -0.6688      0.00000
     75      -0.6657      0.00000
     76      -0.6116      0.00000
     77      -0.5109      0.00000
     78       0.4867      0.00000
     79       0.4896      0.00000
     80       1.3178      0.00000
     81       1.6609      0.00000
     82       1.6954      0.00000
     83       1.6985      0.00000
     84       2.2044      0.00000
     85       2.2049      0.00000
     86       2.2105      0.00000
     87       2.2259      0.00000
     88       2.4677      0.00000
     89       2.4701      0.00000
     90       2.7788      0.00000
     91       3.0947      0.00000
     92       3.0962      0.00000
     93       4.4664      0.00000
     94       4.8223      0.00000
     95       5.3408      0.00000
     96       5.4746      0.00000
     97       5.9314      0.00000
     98       6.0278      0.00000

 k-point     4 :       0.5000    0.3333    0.0000
  band No.  band energies     occupation 
      1     -21.3501      2.00000
      2     -21.3489      2.00000
      3     -20.6979      2.00000
      4     -20.6966      2.00000
      5     -20.0582      2.00000
      6     -20.0578      2.00000
      7     -19.4182      2.00000
      8     -19.4178      2.00000
      9     -18.1551      2.00000
     10     -18.1538      2.00000
     11     -17.5716      2.00000
     12     -17.5713      2.00000
     13     -16.9829      2.00000
     14     -16.9825      2.00000
     15     -16.9753      2.00000
     16     -16.9750      2.00000
     17     -16.3958      2.00000
     18     -16.3945      2.00000
     19     -14.8806      2.00000
     20     -14.8803      2.00000
     21     -14.4167      2.00000
     22     -14.4165      2.00000
     23     -13.7992      2.00000
     24     -13.7984      2.00000
     25     -13.4465      2.00000
     26     -13.4457      2.00000
     27     -12.7555      2.00000
     28     -12.7554      2.00000
     29     -11.2272      2.00000
     30     -11.2255      2.00000
     31     -10.9079      2.00000
     32     -10.9072      2.00000
     33     -10.7297      2.00000
     34     -10.7293      2.00000
     35      -9.7125      2.00000
     36      -9.7120      2.00000
     37      -9.5739      2.00000
     38      -9.5735      2.00000
     39      -9.3840      2.00000
     40      -9.3829      2.00000
     41      -9.3596      2.00000
     42      -9.3577      2.00000
     43      -8.8924      2.00000
     44      -8.8920      2.00000
     45      -8.6707      2.00000
     46      -8.6704      2.00000
     47      -8.6138      2.00000
     48      -8.6127      2.00000
     49      -8.5964      2.00000
     50      -8.5958      2.00000
     51      -8.0658      2.00000
     52      -8.0655      2.00000
     53      -7.8730      2.00000
     54      -7.8727      2.00000
     55      -7.1374      2.00000
     56      -7.1371      2.00000
     57      -6.8914      2.00000
     58      -6.8911      2.00000
     59      -6.6850      2.00000
     60      -6.6841      2.00000
     61      -6.0196      2.00000
     62      -6.0187      2.00000
     63      -5.7485      2.00000
     64      -5.7476      2.00000
     65      -5.2206      2.00000
     66      -5.2206      2.00000
     67      -4.8144      2.00000
     68      -4.8139      2.00000
     69      -4.5093      2.00000
     70      -4.5091      2.00000
     71      -4.0475      2.00000
     72      -4.0468      2.00000
     73      -0.6266      0.00000
     74      -0.6262      0.00000
     75      -0.2720      0.00000
     76      -0.2716      0.00000
     77      -0.0133      0.00000
     78      -0.0131      0.00000
     79       0.4500      0.00000
     80       0.4504      0.00000
     81       1.2910      0.00000
     82       1.2915      0.00000
     83       1.5393      0.00000
     84       1.5395      0.00000
     85       2.4311      0.00000
     86       2.4314      0.00000
     87       2.4488      0.00000
     88       2.4489      0.00000
     89       3.2812      0.00000
     90       3.3808      0.00000
     91       3.3812      0.00000
     92       4.4701      0.00000
     93       4.6437      0.00000
     94       4.8400      0.00000
     95       5.1708      0.00000
     96       5.2408      0.00000
     97       5.8183      0.00000
     98       5.8822      0.00000


--------------------------------------------------------------------------------------------------------


 soft charge-density along one line, spin component           1
         0         1         2         3         4         5         6         7         8         9
 total charge-density along one line
 
 pseudopotential strength for first ion, spin component:           1
 10.188  13.548  -0.000   0.000  -0.000  -0.000  -0.000   0.000
 13.548  18.015  -0.000   0.000  -0.000  -0.000  -0.000   0.000
 -0.000  -0.000  -4.321  -0.000  -0.000   8.451   0.000   0.000
  0.000   0.000  -0.000  -4.313  -0.000   0.000   8.442   0.000
 -0.000  -0.000  -0.000  -0.000  -4.321   0.000   0.000   8.451
 -0.000  -0.000   8.451   0.000   0.000 -18.666  -0.000  -0.000
 -0.000  -0.000   0.000   8.442   0.000  -0.000 -18.657  -0.000
  0.000   0.000   0.000   0.000   8.451  -0.000  -0.000 -18.666
 total augmentation occupancy for first ion, spin component:           1
  8.074  -3.576  -0.001  -0.006   0.016   0.000  -0.001   0.003
 -3.576   1.641   0.001   0.004  -0.008   0.000   0.000  -0.001
 -0.001   0.001   1.816   0.000   0.001   0.166   0.000   0.000
 -0.006   0.004   0.000   1.190   0.000   0.000   0.070   0.000
  0.016  -0.008   0.001   0.000   1.802   0.000   0.000   0.165
  0.000   0.000   0.166   0.000   0.000   0.017   0.000   0.000
 -0.001   0.000   0.000   0.070   0.000   0.000   0.005   0.000
  0.003  -0.001   0.000   0.000   0.165   0.000   0.000   0.016


------------------------ aborting loop because EDIFF is reached ----------------------------------------


    CHARGE:  cpu time    0.0319: real time    0.0319
    FORLOC:  cpu time    0.0049: real time    0.0048
    FORNL :  cpu time    0.1208: real time    0.1208
    STRESS:  cpu time    0.3564: real time    0.3563
    FORCOR:  cpu time    0.0368: real time    0.0377
    FORHAR:  cpu time    0.0130: real time    0.0131
    MIXING:  cpu time    0.0017: real time    0.0018
    OFIELD:  cpu time    0.0001: real time    0.0001

  FORCE on cell =-STRESS in cart. coord.  units (eV):
  Direction    XX          YY          ZZ          XY          YZ          ZX
  --------------------------------------------------------------------------------------
  Alpha Z    75.23705    75.23705    75.23705
  Ewald   19657.41542 19688.30214-24506.93643     0.08011    -0.00031    -0.00530
  Hartree 19169.95077 19175.92199-18968.60305     0.01394     0.00000    -0.00055
  E(xc)    -534.44088  -534.34526  -554.42554     0.00025     0.00000    -0.00000
  Local  -40387.18001-40419.92624 41612.75553    -0.08185     0.00023     0.00496
  n-local  -127.40305  -128.23716  -116.99566    -0.00724     0.00510     0.01448
  augment   -13.95453   -13.99114   -12.89247    -0.00011    -0.00003     0.00002
  Kinetic  2160.19040  2156.84571  2471.55953    -0.01023    -0.00036     0.00100
  Fock        0.00000     0.00000     0.00000     0.00000     0.00000     0.00000
  -------------------------------------------------------------------------------------
  Total      -0.18483    -0.19292    -0.30104    -0.00513     0.00464     0.01461
  in kB      -0.20927    -0.21843    -0.34085    -0.00581     0.00526     0.01654
  external pressure =       -0.26 kB  Pullay stress =        0.00 kB


 VOLUME and BASIS-vectors are now :
 -----------------------------------------------------------------------------
  energy-cutoff  :      500.00
  volume of cell :     1415.02
      direct lattice vectors                 reciprocal lattice vectors
    12.847717285  0.000000000  0.000000000     0.077834839  0.000000891 -0.000693818
    -0.000084686  7.395153522  0.000000000     0.000000000  0.135223697 -0.000079532
     0.132758239  0.008759503 14.893277042     0.000000000  0.000000000  0.067144390

  length of vectors
    12.847717285  7.395153522 14.893871307     0.077837931  0.135223721  0.067144390


 FORCES acting on ions
    electron-ion (+dipol)            ewald-force                    non-local-force                 convergence-correction
 -----------------------------------------------------------------------------------------------
   0.139E+01 0.186E+00 -.232E+01   -.138E+01 -.197E+00 0.232E+01   -.373E-02 0.949E-02 -.220E-02   0.818E-05 -.252E-05 0.110E-05
   0.102E+01 -.111E-02 -.686E-02   -.999E+00 0.245E-02 0.669E-02   -.201E-01 -.691E-03 -.215E-02   0.424E-05 0.443E-05 0.328E-05
   -.131E+01 0.184E+00 -.857E+00   0.130E+01 -.189E+00 0.863E+00   0.156E-01 0.702E-02 -.959E-02   -.959E-05 -.592E-05 0.300E-05
   -.909E+00 -.420E-01 -.173E+01   0.879E+00 0.431E-01 0.173E+01   0.315E-01 -.638E-03 -.489E-02   0.938E-06 -.440E-05 0.161E-05
   0.135E+01 0.185E+00 0.214E+01   -.134E+01 -.193E+00 -.214E+01   -.770E-02 0.773E-02 -.825E-02   0.765E-05 -.261E-05 0.175E-05
   0.852E+00 0.320E-01 0.380E+00   -.824E+00 -.328E-01 -.372E+00   -.272E-01 -.954E-03 -.137E-01   -.112E-04 0.321E-06 0.221E-05
   -.145E+01 0.213E+00 0.915E+00   0.144E+01 -.224E+00 -.926E+00   0.574E-02 0.146E-01 0.334E-02   -.684E-05 0.690E-06 0.192E-05
   -.113E+01 -.292E-01 0.262E+01   0.112E+01 0.297E-01 -.261E+01   0.737E-02 0.235E-02 -.736E-02   -.503E-05 -.349E-05 0.169E-05
   0.118E+01 0.265E+00 -.106E+01   -.115E+01 -.281E+00 0.107E+01   -.354E-01 0.204E-01 -.166E-01   -.496E-05 0.104E-06 0.999E-06
   0.122E+01 -.461E-01 0.130E+01   -.121E+01 0.470E-01 -.131E+01   -.122E-01 -.704E-03 0.114E-01   0.367E-05 -.127E-05 0.918E-06
   -.107E+01 0.304E+00 -.807E+00   0.104E+01 -.322E+00 0.814E+00   0.321E-01 0.219E-01 -.132E-01   0.335E-05 0.932E-05 -.233E-06
   -.109E+01 -.311E-01 0.304E+00   0.108E+01 0.357E-01 -.315E+00   0.106E-01 -.449E-02 0.459E-02   -.415E-06 0.536E-05 0.235E-05
   0.113E+01 -.998E-02 -.104E+01   -.112E+01 0.111E-01 0.103E+01   -.134E-01 0.576E-03 0.326E-02   0.123E-04 0.330E-08 0.251E-05
   0.130E+01 -.236E+00 -.331E+00   -.129E+01 0.245E+00 0.331E+00   -.136E-01 -.681E-02 -.595E-02   0.636E-05 -.973E-05 0.303E-05
   -.112E+01 0.129E-03 -.385E+00   0.111E+01 -.229E-02 0.393E+00   0.107E-01 0.589E-02 -.195E-01   0.531E-05 0.281E-05 0.324E-05
   -.125E+01 -.287E+00 -.266E+01   0.122E+01 0.306E+00 0.266E+01   0.252E-01 -.173E-01 -.146E-01   -.890E-06 0.625E-05 0.143E-05
   0.961E+00 0.339E-01 0.288E+01   -.934E+00 -.354E-01 -.288E+01   -.240E-01 0.476E-02 0.115E-01   0.725E-05 0.207E-05 0.217E-05
   0.113E+01 -.288E+00 -.122E+01   -.110E+01 0.303E+00 0.123E+01   -.316E-01 -.126E-01 -.252E-01   -.816E-05 -.289E-05 0.142E-05
   -.112E+01 -.552E-01 0.130E+01   0.111E+01 0.570E-01 -.131E+01   0.169E-01 -.502E-02 0.191E-01   -.409E-05 0.328E-06 0.319E-05
   -.130E+01 -.231E+00 0.212E+01   0.128E+01 0.241E+00 -.212E+01   0.110E-01 -.610E-02 -.267E-03   0.242E-05 -.538E-06 0.872E-06
   0.872E+00 -.389E-01 -.346E+00   -.842E+00 0.419E-01 0.347E+00   -.342E-01 -.293E-02 -.635E-02   -.140E-04 -.411E-05 0.106E-05
   0.146E+01 -.286E+00 0.655E-02   -.145E+01 0.300E+00 -.117E-01   -.749E-02 -.830E-02 -.144E-02   0.931E-05 -.384E-05 -.586E-06
   -.769E+00 0.503E-01 -.197E+00   0.736E+00 -.534E-01 0.197E+00   0.350E-01 0.306E-02 -.628E-02   0.120E-05 -.676E-06 -.392E-06
   -.141E+01 -.266E+00 -.572E+00   0.140E+01 0.281E+00 0.570E+00   0.665E-02 -.146E-01 -.216E-02   -.103E-04 -.731E-05 0.191E-05
   0.135E+01 -.117E+00 -.221E+01   -.134E+01 0.125E+00 0.221E+01   -.114E-01 -.769E-02 -.815E-02   0.108E-04 0.276E-05 0.267E-05
   0.129E+01 0.206E+00 -.244E+00   -.128E+01 -.209E+00 0.243E+00   -.159E-01 0.519E-02 -.765E-02   0.116E-04 0.638E-05 0.355E-05
   -.129E+01 -.151E+00 -.720E+00   0.127E+01 0.151E+00 0.726E+00   0.145E-01 0.150E-02 -.118E-01   -.504E-05 0.132E-05 0.418E-05
   -.114E+01 0.262E+00 -.225E+01   0.111E+01 -.279E+00 0.226E+01   0.342E-01 0.150E-01 -.940E-02   -.122E-05 -.301E-05 0.225E-05
   0.136E+01 -.136E+00 0.273E+01   -.135E+01 0.140E+00 -.272E+01   -.126E-01 -.273E-02 -.999E-02   0.110E-04 0.660E-06 0.288E-05
   0.112E+01 0.368E+00 -.521E+00   -.109E+01 -.385E+00 0.536E+00   -.332E-01 0.187E-01 -.197E-01   -.922E-05 0.302E-05 0.185E-05
   -.148E+01 -.303E+00 0.187E+01   0.147E+01 0.317E+00 -.188E+01   0.359E-02 -.156E-01 0.109E-01   -.547E-05 -.216E-05 0.375E-05
   -.129E+01 0.250E+00 0.255E+01   0.128E+01 -.263E+00 -.255E+01   0.683E-02 0.113E-01 0.407E-02   -.185E-06 0.360E-05 0.152E-05
   0.119E+01 -.260E+00 -.812E+00   -.116E+01 0.273E+00 0.820E+00   -.318E-01 -.145E-01 -.163E-01   -.105E-04 0.416E-05 0.819E-06
   0.149E+01 0.241E+00 0.147E+00   -.149E+01 -.255E+00 -.149E+00   -.616E-02 0.169E-01 -.507E-02   0.675E-05 0.377E-05 -.427E-06
   -.114E+01 -.260E+00 -.478E+00   0.111E+01 0.279E+00 0.483E+00   0.286E-01 -.178E-01 -.107E-01   0.609E-06 -.712E-05 0.185E-06
   -.140E+01 0.294E+00 -.480E+00   0.140E+01 -.309E+00 0.478E+00   0.744E-02 0.186E-01 -.468E-02   -.608E-05 0.225E-05 0.196E-05
 -----------------------------------------------------------------------------------------------
   0.225E-03 0.508E-04 0.103E-01   -.702E-13 -.256E-12 0.111E-15   -.382E-01 0.456E-01 -.195E+00   -.265E-06 -.198E-05 0.656E-04
 
 
 POSITION                                       TOTAL-FORCE (eV/Angst)
 -----------------------------------------------------------------------------------
      2.17435      1.23464      3.67064         0.002837     -0.002654      0.001309
      0.03280      7.39643      3.66448        -0.003430     -0.000619      0.002814
      0.74345      1.23439      3.66720         0.003644      0.000705      0.001422
      2.88458      7.39657      3.66787         0.002934     -0.000817     -0.001365
      6.45640      1.23333      3.64871         0.002720     -0.001710     -0.000341
      4.31411      7.39617      3.65826         0.001892     -0.002969     -0.000319
      5.02530      1.23379      3.65519        -0.000427      0.002421     -0.002943
      7.16742      7.39565      3.64714        -0.001806      0.001573      0.000139
     10.73933      1.23422      3.66337        -0.004380      0.002266     -0.003349
      8.59807      7.39583      3.65301        -0.000539     -0.001000      0.001681
      9.30937      1.23373      3.65938        -0.001346      0.002899     -0.000825
     11.45034      7.39647      3.66189        -0.000600     -0.001135     -0.001587
      2.17426      3.69872      3.66787        -0.000414      0.000448     -0.004065
     12.88035      2.46601      3.66531        -0.001009      0.000539     -0.000780
      0.74367      3.69886      3.66590         0.003271      0.002460     -0.007086
      2.88538      2.46580      3.67019         0.002377      0.000818     -0.005516
      6.45697      3.69812      3.64711         0.003336      0.001984      0.015299
      4.31565      2.46590      3.66232        -0.000141      0.001639     -0.004904
      5.02674      3.69878      3.65440         0.003875     -0.004476      0.008461
      7.16778      2.46471      3.64878        -0.002473      0.002700      0.007514
     10.73870      3.69885      3.66193        -0.003969     -0.001242     -0.000272
      8.59880      2.46523      3.65605         0.001348      0.004388     -0.001504
      9.30922      3.69868      3.65822         0.002415     -0.001296     -0.001491
     11.44940      2.46586      3.66382         0.002101      0.000009      0.001169
      2.17443      6.16345      3.67002         0.000417     -0.001381     -0.004605
      0.03289      4.93177      3.66492        -0.003441      0.000970     -0.002888
      0.74370      6.16359      3.66669        -0.000126     -0.000023     -0.001332
      2.88525      4.93181      3.66881         0.000429     -0.003657      0.000450
      6.45641      6.16296      3.64674         0.000265      0.000445     -0.000250
      4.31523      4.93173      3.66012         0.001280      0.001063      0.000462
      5.02533      6.16327      3.65244        -0.003880     -0.002451      0.002503
      7.16776      4.93147      3.64734        -0.006979     -0.002977      0.010168
     10.73954      6.16363      3.66259        -0.000974     -0.002984     -0.003244
      8.59878      4.93182      3.65531        -0.001772      0.001970     -0.002704
      9.30949      6.16313      3.65837        -0.000882      0.000255     -0.000519
     11.44963      4.93194      3.66339         0.003448      0.001838     -0.001502
 -----------------------------------------------------------------------------------
    total drift:                               -0.037962      0.045674     -0.184583


--------------------------------------------------------------------------------------------------------


  FREE ENERGIE OF THE ION-ELECTRON SYSTEM (eV)
  ---------------------------------------------------
  free  energy   TOTEN  =      -331.89618055 eV

  energy  without entropy=     -331.88561969  energy(sigma->0) =     -331.89090012
 


--------------------------------------------------------------------------------------------------------


    POTLOK:  cpu time    0.0403: real time    0.0403


--------------------------------------------------------------------------------------------------------


--------------------------------------------------------------------------------------------------------


    WAVPRE:  cpu time    0.0102: real time    0.0129
    FEWALD:  cpu time    0.0006: real time    0.0006
    GENKIN:  cpu time    0.0049: real time    0.0049

 real space projection operators:
  total allocation   :       1537.19 KBytes
  max/ min on nodes  :        394.06        374.69

    ORTHCH:  cpu time    0.0894: real time    0.0896
     LOOP+:  cpu time   16.4580: real time   16.6051


--------------------------------------- Iteration      2(   1)  ---------------------------------------


    POTLOK:  cpu time    0.0377: real time    0.0398
    SETDIJ:  cpu time    0.0016: real time    0.0015
     EDDAV:  cpu time    0.9504: real time    0.9508
       DOS:  cpu time    0.0012: real time    0.0012
    CHARGE:  cpu time    0.0317: real time    0.0317
    MIXING:  cpu time    0.0008: real time    0.0008
    --------------------------------------------
      LOOP:  cpu time    1.0234: real time    1.0259

 eigenvalue-minimisations  :   896
 total energy-change (2. order) :-0.2153953E-04  (-0.6976927E-03)
 number of electron     144.0000007 magnetization 
 augmentation part        3.4482265 magnetization 

 Broyden mixing:
  rms(total) = 0.21326E-02    rms(broyden)= 0.21310E-02
  rms(prec ) = 0.25057E-02
  weight for this iteration     100.00

 Free energy of the ion-electron system (eV)
  ---------------------------------------------------
  alpha Z        PSCENC =        75.23705261
  Ewald energy   TEWEN  =     14834.36659839
  -Hartree energ DENC   =    -19373.45402693
  -exchange      EXHF   =         0.00000000
  -V(xc)+E(xc)   XCENC  =       495.41884467
  PAW double counting   =     15012.17227835   -15036.77292272
  entropy T*S    EENTRO =        -0.01061020
  eigenvalues    EBANDS =     -1636.19659607
  atomic energy  EATOM  =      5297.34318022
  Solvation  Ediel_sol  =         0.00000000
  ---------------------------------------------------
  free energy    TOTEN  =      -331.89620167 eV

  energy without entropy =     -331.88559147  energy(sigma->0) =     -331.89089657


--------------------------------------------------------------------------------------------------------


--------------------------------------- Iteration      2(   2)  ---------------------------------------


    POTLOK:  cpu time    0.0359: real time    0.0399
    SETDIJ:  cpu time    0.0015: real time    0.0015
    EDDIAG:  cpu time    0.2726: real time    0.2774
  RMM-DIIS:  cpu time    0.3674: real time    0.3769
    ORTHCH:  cpu time    0.0485: real time    0.0484
       DOS:  cpu time    0.0005: real time    0.0005
    CHARGE:  cpu time    0.0315: real time    0.0315
    MIXING:  cpu time    0.0009: real time    0.0009
    --------------------------------------------
      LOOP:  cpu time    0.7588: real time    0.7771

 eigenvalue-minimisations  :   785
 total energy-change (2. order) : 0.1808565E-05  (-0.1616957E-04)
 number of electron     144.0000007 magnetization 
 augmentation part        3.4482072 magnetization 

 Broyden mixing:
  rms(total) = 0.13904E-02    rms(broyden)= 0.13903E-02
  rms(prec ) = 0.16350E-02
  weight for this iteration     100.00

 eigenvalues of (default mixing * dielectric matrix)
  average eigenvalue GAMMA=   1.8051
  1.8051

 Free energy of the ion-electron system (eV)
  ---------------------------------------------------
  alpha Z        PSCENC =        75.23705261
  Ewald energy   TEWEN  =     14834.36659839
  -Hartree energ DENC   =    -19373.27567380
  -exchange      EXHF   =         0.00000000
  -V(xc)+E(xc)   XCENC  =       495.41259545
  PAW double counting   =     15010.95093857   -15035.55054232
  entropy T*S    EENTRO =        -0.01060898
  eigenvalues    EBANDS =     -1636.36974001
  atomic energy  EATOM  =      5297.34318022
  Solvation  Ediel_sol  =         0.00000000
  ---------------------------------------------------
  free energy    TOTEN  =      -331.89619987 eV

  energy without entropy =     -331.88559089  energy(sigma->0) =     -331.89089538


--------------------------------------------------------------------------------------------------------


--------------------------------------- Iteration      2(   3)  ---------------------------------------


    POTLOK:  cpu time    0.0396: real time    0.0398
    SETDIJ:  cpu time    0.0016: real time    0.0015
    EDDIAG:  cpu time    0.2005: real time    0.2005
  RMM-DIIS:  cpu time    0.3657: real time    0.3656
    ORTHCH:  cpu time    0.0491: real time    0.0491
       DOS:  cpu time    0.0005: real time    0.0005
    CHARGE:  cpu time    0.0591: real time    0.0591
    MIXING:  cpu time    0.0012: real time    0.0012
    --------------------------------------------
      LOOP:  cpu time    0.7172: real time    0.7173

 eigenvalue-minimisations  :   793
 total energy-change (2. order) : 0.1031335E-04  (-0.2924316E-05)
 number of electron     144.0000007 magnetization 
 augmentation part        3.4483224 magnetization 

 Broyden mixing:
  rms(total) = 0.39918E-03    rms(broyden)= 0.39903E-03
  rms(prec ) = 0.47505E-03
  weight for this iteration     100.00

 eigenvalues of (default mixing * dielectric matrix)
  average eigenvalue GAMMA=   1.5544
  0.9907  2.1182

 Free energy of the ion-electron system (eV)
  ---------------------------------------------------
  alpha Z        PSCENC =        75.23705261
  Ewald energy   TEWEN  =     14834.36659839
  -Hartree energ DENC   =    -19373.04902553
  -exchange      EXHF   =         0.00000000
  -V(xc)+E(xc)   XCENC  =       495.40528921
  PAW double counting   =     15009.29705614   -15033.89568010
  entropy T*S    EENTRO =        -0.01060734
  eigenvalues    EBANDS =     -1636.59005315
  atomic energy  EATOM  =      5297.34318022
  Solvation  Ediel_sol  =         0.00000000
  ---------------------------------------------------
  free energy    TOTEN  =      -331.89618955 eV

  energy without entropy =     -331.88558221  energy(sigma->0) =     -331.89088588


--------------------------------------------------------------------------------------------------------


--------------------------------------- Iteration      2(   4)  ---------------------------------------


    POTLOK:  cpu time    0.0396: real time    0.0431
    SETDIJ:  cpu time    0.0019: real time    0.0019
    EDDIAG:  cpu time    0.2056: real time    0.2056
  RMM-DIIS:  cpu time    0.2423: real time    0.2423
    ORTHCH:  cpu time    0.0484: real time    0.0484
       DOS:  cpu time    0.0024: real time    0.0024
    --------------------------------------------
      LOOP:  cpu time    0.5411: real time    0.5436

 eigenvalue-minimisations  :   500
 total energy-change (2. order) : 0.7803264E-06  (-0.1628304E-06)
 number of electron     144.0000007 magnetization 
 augmentation part        3.4483224 magnetization 

 Free energy of the ion-electron system (eV)
  ---------------------------------------------------
  alpha Z        PSCENC =        75.23705261
  Ewald energy   TEWEN  =     14834.36659839
  -Hartree energ DENC   =    -19373.00011554
  -exchange      EXHF   =         0.00000000
  -V(xc)+E(xc)   XCENC  =       495.40421860
  PAW double counting   =     15008.87699689   -15033.47578103
  entropy T*S    EENTRO =        -0.01060724
  eigenvalues    EBANDS =     -1636.63773169
  atomic energy  EATOM  =      5297.34318022
  Solvation  Ediel_sol  =         0.00000000
  ---------------------------------------------------
  free energy    TOTEN  =      -331.89618877 eV

  energy without entropy =     -331.88558154  energy(sigma->0) =     -331.89088515


--------------------------------------------------------------------------------------------------------


 average (electrostatic) potential at core
  the test charge radii are     0.6991
  (the norm of the test charge is              1.0000)
       1 -57.6850       2 -57.6855       3 -57.6852       4 -57.6846       5 -57.6852
       6 -57.6852       7 -57.6853       8 -57.6857       9 -57.6844      10 -57.6863
      11 -57.6845      12 -57.6855      13 -57.6858      14 -57.6850      15 -57.6857
      16 -57.6850      17 -57.6854      18 -57.6846      19 -57.6859      20 -57.6854
      21 -57.6852      22 -57.6849      23 -57.6848      24 -57.6847      25 -57.6849
      26 -57.6846      27 -57.6847      28 -57.6849      29 -57.6853      30 -57.6847
      31 -57.6847      32 -57.6854      33 -57.6845      34 -57.6852      35 -57.6846
      36 -57.6849
 
 
 
 E-fermi :  -2.2453     XC(G=0):  -2.8906     alpha+bet : -2.5498


 k-point     1 :       0.0000    0.0000    0.0000
  band No.  band energies     occupation 
      1     -21.7296      2.00000
      2     -21.0803      2.00000
      3     -21.0759      2.00000
      4     -19.7841      2.00000
      5     -19.7771      2.00000
      6     -19.1598      2.00000
      7     -19.1558      2.00000
      8     -19.1523      2.00000
      9     -19.1467      2.00000
     10     -19.1438      2.00000
     11     -19.1406      2.00000
     12     -17.3134      2.00000
     13     -17.3103      2.00000
     14     -17.3076      2.00000
     15     -17.3025      2.00000
     16     -16.5413      2.00000
     17     -15.4258      2.00000
     18     -14.8647      2.00000
     19     -14.8543      2.00000
     20     -14.7895      2.00000
     21     -14.7842      2.00000
     22     -13.6206      2.00000
     23     -13.6152      2.00000
     24     -13.6149      2.00000
     25     -13.6117      2.00000
     26     -12.7647      2.00000
     27     -12.7615      2.00000
     28     -11.8647      2.00000
     29     -11.8626      2.00000
     30     -11.8583      2.00000
     31     -11.8551      2.00000
     32     -11.8536      2.00000
     33     -11.8508      2.00000
     34     -10.2848      2.00000
     35     -10.2799      2.00000
     36     -10.2796      2.00000
     37     -10.2769      2.00000
     38     -10.0341      2.00000
     39     -10.0261      2.00000
     40      -9.8364      2.00000
     41      -9.0662      2.00000
     42      -9.0627      2.00000
     43      -8.6262      2.00000
     44      -8.6080      2.00000
     45      -8.6036      2.00000
     46      -8.0153      2.00000
     47      -8.0150      2.00000
     48      -8.0120      2.00000
     49      -8.0105      2.00000
     50      -7.9997      2.00000
     51      -7.9965      2.00000
     52      -7.5544      2.00000
     53      -7.5510      2.00000
     54      -7.5489      2.00000
     55      -7.5430      2.00000
     56      -6.8705      2.00000
     57      -6.8676      2.00000
     58      -6.8498      2.00000
     59      -6.8451      2.00000
     60      -6.8430      2.00000
     61      -6.8405      2.00000
     62      -6.4145      2.00000
     63      -6.4125      2.00000
     64      -5.3078      2.00000
     65      -5.2420      2.00000
     66      -4.8905      2.00000
     67      -4.8886      2.00000
     68      -4.8873      2.00000
     69      -4.8829      2.00000
     70      -4.6441      2.00000
     71      -2.2887      1.77945
     72      -2.2779      1.64288
     73      -2.2122      0.34907
     74      -2.2028      0.22861
     75      -0.5338      0.00000
     76       0.2633      0.00000
     77       0.2680      0.00000
     78       0.2691      0.00000
     79       0.2720      0.00000
     80       1.0266      0.00000
     81       1.9127      0.00000
     82       1.9131      0.00000
     83       1.9393      0.00000
     84       2.4539      0.00000
     85       2.6383      0.00000
     86       2.6402      0.00000
     87       2.6452      0.00000
     88       2.6503      0.00000
     89       2.6511      0.00000
     90       2.6544      0.00000
     91       2.8308      0.00000
     92       2.8427      0.00000
     93       3.4485      0.00000
     94       3.7013      0.00000
     95       3.8938      0.00000
     96       4.0898      0.00000
     97       4.0984      0.00000
     98       4.2314      0.00000

 k-point     2 :       0.5000    0.0000   -0.0000
  band No.  band energies     occupation 
      1     -21.5667      2.00000
      2     -21.5659      2.00000
      3     -20.2713      2.00000
      4     -20.2707      2.00000
      5     -19.6251      2.00000
      6     -19.6241      2.00000
      7     -19.6180      2.00000
      8     -19.6173      2.00000
      9     -18.3701      2.00000
     10     -18.3698      2.00000
     11     -18.3637      2.00000
     12     -18.3624      2.00000
     13     -17.7721      2.00000
     14     -17.7705      2.00000
     15     -16.0445      2.00000
     16     -16.0427      2.00000
     17     -16.0383      2.00000
     18     -16.0366      2.00000
     19     -14.1658      2.00000
     20     -14.1652      2.00000
     21     -14.1632      2.00000
     22     -14.1621      2.00000
     23     -13.9536      2.00000
     24     -13.9520      2.00000
     25     -12.8504      2.00000
     26     -12.8495      2.00000
     27     -12.8456      2.00000
     28     -12.8442      2.00000
     29     -11.8869      2.00000
     30     -11.8860      2.00000
     31     -11.8825      2.00000
     32     -11.8814      2.00000
     33     -10.7526      2.00000
     34     -10.7508      2.00000
     35     -10.7459      2.00000
     36     -10.7439      2.00000
     37      -9.6601      2.00000
     38      -9.6582      2.00000
     39      -9.6423      2.00000
     40      -9.6397      2.00000
     41      -8.8106      2.00000
     42      -8.8096      2.00000
     43      -8.8090      2.00000
     44      -8.8077      2.00000
     45      -8.4656      2.00000
     46      -8.4655      2.00000
     47      -8.1576      2.00000
     48      -8.1557      2.00000
     49      -8.1535      2.00000
     50      -8.1514      2.00000
     51      -8.1232      2.00000
     52      -8.1228      2.00000
     53      -7.3721      2.00000
     54      -7.3711      2.00000
     55      -7.3661      2.00000
     56      -7.3655      2.00000
     57      -7.2779      2.00000
     58      -7.2770      2.00000
     59      -6.0030      2.00000
     60      -6.0025      2.00000
     61      -5.9981      2.00000
     62      -5.9970      2.00000
     63      -5.9025      2.00000
     64      -5.9002      2.00000
     65      -5.6391      2.00000
     66      -5.6368      2.00000
     67      -5.4685      2.00000
     68      -5.4670      2.00000
     69      -3.5972      2.00000
     70      -3.5956      2.00000
     71      -3.5939      2.00000
     72      -3.5926      2.00000
     73      -0.9528      0.00000
     74      -0.9515      0.00000
     75      -0.9504      0.00000
     76      -0.9488      0.00000
     77       0.5410      0.00000
     78       0.5429      0.00000
     79       1.2481      0.00000
     80       1.2483      0.00000
     81       1.4619      0.00000
     82       1.4626      0.00000
     83       1.4687      0.00000
     84       1.4692      0.00000
     85       2.1622      0.00000
     86       2.1628      0.00000
     87       2.6761      0.00000
     88       2.6804      0.00000
     89       3.0189      0.00000
     90       3.0190      0.00000
     91       3.6383      0.00000
     92       3.6395      0.00000
     93       3.6468      0.00000
     94       3.6487      0.00000
     95       3.9225      0.00000
     96       3.9249      0.00000
     97       3.9414      0.00000
     98       3.9718      0.00000

 k-point     3 :       0.0000    0.3333   -0.0000
  band No.  band energies     occupation 
      1     -21.5107      2.00000
      2     -20.8631      2.00000
      3     -20.8588      2.00000
      4     -20.8572      2.00000
      5     -20.2149      2.00000
      6     -20.2105      2.00000
      7     -18.9496      2.00000
      8     -18.9457      2.00000
      9     -18.3250      2.00000
     10     -18.3212      2.00000
     11     -18.3073      2.00000
     12     -17.6999      2.00000
     13     -17.6953      2.00000
     14     -16.5103      2.00000
     15     -16.3536      2.00000
     16     -16.2996      2.00000
     17     -16.2947      2.00000
     18     -15.7916      2.00000
     19     -15.2808      2.00000
     20     -15.2776      2.00000
     21     -15.2424      2.00000
     22     -14.7595      2.00000
     23     -13.9196      2.00000
     24     -13.9163      2.00000
     25     -13.5675      2.00000
     26     -11.9393      2.00000
     27     -11.8908      2.00000
     28     -11.8858      2.00000
     29     -11.8766      2.00000
     30     -11.7723      2.00000
     31     -11.7676      2.00000
     32     -11.4615      2.00000
     33     -10.3806      2.00000
     34     -10.3770      2.00000
     35     -10.3374      2.00000
     36      -9.6582      2.00000
     37      -9.6550      2.00000
     38      -9.5753      2.00000
     39      -9.5454      2.00000
     40      -9.5414      2.00000
     41      -9.5237      2.00000
     42      -8.8668      2.00000
     43      -8.8627      2.00000
     44      -8.8095      2.00000
     45      -8.8060      2.00000
     46      -8.8009      2.00000
     47      -8.7248      2.00000
     48      -8.7210      2.00000
     49      -8.0523      2.00000
     50      -8.0487      2.00000
     51      -7.9764      2.00000
     52      -7.9300      2.00000
     53      -7.9263      2.00000
     54      -7.5088      2.00000
     55      -7.5059      2.00000
     56      -7.0030      2.00000
     57      -7.0009      2.00000
     58      -6.9480      2.00000
     59      -6.6246      2.00000
     60      -6.6218      2.00000
     61      -6.1353      2.00000
     62      -5.9149      2.00000
     63      -5.9120      2.00000
     64      -5.8858      2.00000
     65      -5.7080      2.00000
     66      -5.3593      2.00000
     67      -5.3556      2.00000
     68      -4.3780      2.00000
     69      -4.3119      2.00000
     70      -4.3084      2.00000
     71      -3.9882      2.00000
     72      -3.5850      2.00000
     73      -1.0454      0.00000
     74      -0.6684      0.00000
     75      -0.6650      0.00000
     76      -0.6115      0.00000
     77      -0.5104      0.00000
     78       0.4869      0.00000
     79       0.4902      0.00000
     80       1.3241      0.00000
     81       1.6611      0.00000
     82       1.6950      0.00000
     83       1.6987      0.00000
     84       2.2104      0.00000
     85       2.2109      0.00000
     86       2.2165      0.00000
     87       2.2390      0.00000
     88       2.4671      0.00000
     89       2.4702      0.00000
     90       2.7552      0.00000
     91       3.1002      0.00000
     92       3.1007      0.00000
     93       3.1305      0.00000
     94       3.1360      0.00000
     95       3.1555      0.00000
     96       3.6691      0.00000
     97       3.8673      0.00000
     98       3.9773      0.00000

 k-point     4 :       0.5000    0.3333    0.0000
  band No.  band energies     occupation 
      1     -21.3481      2.00000
      2     -21.3474      2.00000
      3     -20.6959      2.00000
      4     -20.6951      2.00000
      5     -20.0566      2.00000
      6     -20.0561      2.00000
      7     -19.4167      2.00000
      8     -19.4161      2.00000
      9     -18.1533      2.00000
     10     -18.1526      2.00000
     11     -17.5709      2.00000
     12     -17.5693      2.00000
     13     -16.9818      2.00000
     14     -16.9811      2.00000
     15     -16.9747      2.00000
     16     -16.9730      2.00000
     17     -16.3944      2.00000
     18     -16.3934      2.00000
     19     -14.8792      2.00000
     20     -14.8787      2.00000
     21     -14.4160      2.00000
     22     -14.4146      2.00000
     23     -13.7986      2.00000
     24     -13.7970      2.00000
     25     -13.4460      2.00000
     26     -13.4443      2.00000
     27     -12.7551      2.00000
     28     -12.7534      2.00000
     29     -11.2250      2.00000
     30     -11.2248      2.00000
     31     -10.9072      2.00000
     32     -10.9057      2.00000
     33     -10.7289      2.00000
     34     -10.7282      2.00000
     35      -9.7120      2.00000
     36      -9.7114      2.00000
     37      -9.5737      2.00000
     38      -9.5719      2.00000
     39      -9.3824      2.00000
     40      -9.3816      2.00000
     41      -9.3574      2.00000
     42      -9.3573      2.00000
     43      -8.8915      2.00000
     44      -8.8909      2.00000
     45      -8.6700      2.00000
     46      -8.6695      2.00000
     47      -8.6123      2.00000
     48      -8.6115      2.00000
     49      -8.5962      2.00000
     50      -8.5942      2.00000
     51      -8.0649      2.00000
     52      -8.0640      2.00000
     53      -7.8718      2.00000
     54      -7.8714      2.00000
     55      -7.1364      2.00000
     56      -7.1358      2.00000
     57      -6.8918      2.00000
     58      -6.8896      2.00000
     59      -6.6849      2.00000
     60      -6.6827      2.00000
     61      -6.0197      2.00000
     62      -6.0175      2.00000
     63      -5.7475      2.00000
     64      -5.7466      2.00000
     65      -5.2204      2.00000
     66      -5.2189      2.00000
     67      -4.8137      2.00000
     68      -4.8130      2.00000
     69      -4.5091      2.00000
     70      -4.5076      2.00000
     71      -4.0471      2.00000
     72      -4.0459      2.00000
     73      -0.6267      0.00000
     74      -0.6252      0.00000
     75      -0.2715      0.00000
     76      -0.2710      0.00000
     77      -0.0140      0.00000
     78      -0.0123      0.00000
     79       0.4493      0.00000
     80       0.4511      0.00000
     81       1.2908      0.00000
     82       1.2923      0.00000
     83       1.5455      0.00000
     84       1.5458      0.00000
     85       2.4371      0.00000
     86       2.4373      0.00000
     87       2.4616      0.00000
     88       2.4622      0.00000
     89       2.9828      0.00000
     90       2.9917      0.00000
     91       3.3174      0.00000
     92       3.3275      0.00000
     93       3.3650      0.00000
     94       3.3806      0.00000
     95       3.3810      0.00000
     96       3.5621      0.00000
     97       3.9160      0.00000
     98       4.2659      0.00000


--------------------------------------------------------------------------------------------------------


 soft charge-density along one line, spin component           1
         0         1         2         3         4         5         6         7         8         9
 total charge-density along one line
 
 pseudopotential strength for first ion, spin component:           1
 10.188  13.548  -0.000   0.000  -0.000   0.000   0.000   0.000
 13.548  18.015  -0.000   0.000  -0.000   0.000   0.000   0.000
 -0.000  -0.000  -4.321  -0.000  -0.000   8.451   0.000   0.000
  0.000   0.000  -0.000  -4.313  -0.000   0.000   8.442   0.000
 -0.000  -0.000  -0.000  -0.000  -4.321   0.000   0.000   8.451
  0.000   0.000   8.451   0.000   0.000 -18.666  -0.000  -0.000
  0.000   0.000   0.000   8.442   0.000  -0.000 -18.658  -0.000
  0.000   0.000   0.000   0.000   8.451  -0.000  -0.000 -18.666
 total augmentation occupancy for first ion, spin component:           1
  8.073  -3.575  -0.001  -0.006   0.016   0.000  -0.001   0.003
 -3.575   1.640   0.001   0.004  -0.008   0.000   0.000  -0.001
 -0.001   0.001   1.815   0.000   0.001   0.166   0.000   0.000
 -0.006   0.004   0.000   1.190   0.000   0.000   0.070   0.000
  0.016  -0.008   0.001   0.000   1.802   0.000   0.000   0.165
  0.000   0.000   0.166   0.000   0.000   0.017   0.000   0.000
 -0.001   0.000   0.000   0.070   0.000   0.000   0.005   0.000
  0.003  -0.001   0.000   0.000   0.165   0.000   0.000   0.016


------------------------ aborting loop because EDIFF is reached ----------------------------------------


    CHARGE:  cpu time    0.0334: real time    0.0335
    FORLOC:  cpu time    0.0049: real time    0.0049
    FORNL :  cpu time    0.1222: real time    0.1221
    STRESS:  cpu time    0.3578: real time    0.3579
    FORCOR:  cpu time    0.0374: real time    0.0374
    FORHAR:  cpu time    0.0130: real time    0.0130
    MIXING:  cpu time    0.0009: real time    0.0009
    OFIELD:  cpu time    0.0000: real time    0.0000

  FORCE on cell =-STRESS in cart. coord.  units (eV):
  Direction    XX          YY          ZZ          XY          YZ          ZX
  --------------------------------------------------------------------------------------
  Alpha Z    75.23705    75.23705    75.23705
  Ewald   19652.87486 19683.52686-24502.04087     0.12109     0.27374     0.85895
  Hartree 19165.52985 19171.46537-18964.14722     0.02223     0.23702     0.74514
  E(xc)    -534.42463  -534.33002  -554.40905     0.00034     0.00014     0.00044
  Local  -40378.23206-40410.74881 41603.43576    -0.12564    -0.50893    -1.59834
  n-local  -127.38597  -128.21189  -116.97524    -0.00459     0.01029     0.02422
  augment   -13.95165   -13.98788   -12.89036    -0.00015    -0.00004    -0.00000
  Kinetic  2160.02834  2156.75194  2471.47442    -0.00958    -0.00246    -0.00632
  Fock        0.00000     0.00000     0.00000     0.00000     0.00000     0.00000
  -------------------------------------------------------------------------------------
  Total      -0.32420    -0.29736    -0.31550     0.00371     0.00975     0.02409
  in kB      -0.36708    -0.33669    -0.35723     0.00420     0.01104     0.02728
  external pressure =       -0.35 kB  Pullay stress =        0.00 kB


 VOLUME and BASIS-vectors are now :
 -----------------------------------------------------------------------------
  energy-cutoff  :      500.00
  volume of cell :     1415.02
      direct lattice vectors                 reciprocal lattice vectors
    12.848430683 -0.000088352  0.000251563     0.077830530  0.000001431 -0.000695412
    -0.000135546  7.395483963  0.000046006     0.000000931  0.135217656 -0.000080381
     0.133057167  0.008851638 14.891787351    -0.000001315 -0.000000418  0.067151119

  length of vectors
    12.848430686  7.395483965 14.892384398     0.077833637  0.135217680  0.067151119


 FORCES acting on ions
    electron-ion (+dipol)            ewald-force                    non-local-force                 convergence-correction
 -----------------------------------------------------------------------------------------------
   0.140E+01 0.175E+00 -.238E+01   -.140E+01 -.180E+00 0.238E+01   -.518E-02 0.135E-01 -.526E-02   0.635E-03 -.698E-04 -.313E-03
   0.987E+00 -.408E-01 -.877E-01   -.966E+00 0.462E-01 0.883E-01   -.159E-01 -.168E-03 -.399E-02   -.314E-03 -.779E-03 -.150E-03
   -.130E+01 0.192E+00 -.894E+00   0.128E+01 -.199E+00 0.899E+00   0.113E-01 0.566E-02 -.828E-02   0.305E-03 0.106E-03 -.170E-03
   -.886E+00 -.357E-01 -.172E+01   0.857E+00 0.322E-01 0.171E+01   0.284E-01 -.212E-02 -.494E-02   0.545E-03 -.176E-03 -.220E-03
   0.137E+01 0.169E+00 0.218E+01   -.137E+01 -.170E+00 -.217E+01   -.117E-01 0.135E-01 -.648E-02   0.569E-04 0.156E-03 0.284E-03
   0.831E+00 -.144E-01 0.379E+00   -.803E+00 0.213E-01 -.371E+00   -.312E-01 0.232E-02 -.142E-01   -.229E-03 -.752E-03 -.109E-03
   -.145E+01 0.236E+00 0.975E+00   0.145E+01 -.252E+00 -.985E+00   0.790E-02 0.891E-02 0.275E-02   0.237E-04 0.611E-03 0.378E-04
   -.115E+01 -.742E-02 0.263E+01   0.115E+01 0.105E-02 -.263E+01   0.917E-02 -.105E-02 -.830E-02   -.324E-03 0.180E-03 0.204E-03
   0.113E+01 0.303E+00 -.992E+00   -.110E+01 -.322E+00 0.999E+00   -.264E-01 0.121E-01 -.126E-01   -.573E-03 0.688E-03 -.158E-03
   0.121E+01 -.617E-01 0.126E+01   -.120E+01 0.665E-01 -.127E+01   -.128E-01 0.256E-02 0.103E-01   -.240E-03 0.200E-04 0.466E-04
   -.104E+01 0.338E+00 -.795E+00   0.100E+01 -.359E+00 0.802E+00   0.347E-01 0.133E-01 -.148E-01   0.213E-03 0.936E-03 -.408E-04
   -.106E+01 -.717E-01 0.319E+00   0.104E+01 0.787E-01 -.330E+00   0.122E-01 -.493E-03 0.616E-02   -.114E-03 -.672E-03 -.191E-03
   0.114E+01 0.299E-01 -.998E+00   -.112E+01 -.337E-01 0.987E+00   -.120E-01 -.217E-03 0.200E-02   0.360E-03 0.496E-03 -.473E-03
   0.128E+01 -.230E+00 -.342E+00   -.126E+01 0.240E+00 0.342E+00   -.103E-01 -.690E-02 -.695E-02   -.246E-03 0.416E-03 -.308E-03
   -.109E+01 0.143E-01 -.267E+00   0.107E+01 -.205E-01 0.274E+00   0.149E-02 0.131E-02 -.156E-01   0.182E-03 0.732E-03 -.509E-03
   -.120E+01 -.273E+00 -.257E+01   0.117E+01 0.289E+00 0.257E+01   0.243E-01 -.185E-01 -.134E-01   0.611E-03 0.319E-03 -.364E-03
   0.981E+00 0.644E-01 0.264E+01   -.964E+00 -.742E-01 -.264E+01   -.335E-01 -.214E-02 0.811E-02   0.162E-04 0.348E-03 0.105E-02
   0.115E+01 -.266E+00 -.110E+01   -.112E+01 0.280E+00 0.111E+01   -.279E-01 -.154E-01 -.219E-01   0.260E-03 0.379E-03 0.311E-04
   -.110E+01 -.977E-01 0.116E+01   0.109E+01 0.108E+00 -.117E+01   0.934E-02 0.358E-02 0.134E-01   0.689E-03 -.239E-03 0.598E-03
   -.132E+01 -.184E+00 0.202E+01   0.132E+01 0.188E+00 -.201E+01   0.176E-01 -.762E-02 -.116E-02   -.429E-03 0.814E-03 0.642E-03
   0.805E+00 -.671E-01 -.358E+00   -.764E+00 0.735E-01 0.358E+00   -.278E-01 -.144E-02 -.631E-02   -.678E-03 -.173E-03 -.234E-03
   0.151E+01 -.252E+00 0.690E-01   -.151E+01 0.261E+00 -.753E-01   -.924E-02 -.179E-01 0.189E-02   0.606E-03 0.639E-03 0.273E-03
   -.739E+00 -.218E-01 -.167E+00   0.699E+00 0.281E-01 0.167E+00   0.324E-01 0.576E-02 -.800E-02   -.139E-04 -.879E-03 0.707E-04
   -.142E+01 -.262E+00 -.623E+00   0.141E+01 0.278E+00 0.622E+00   0.212E-02 -.145E-01 -.428E-02   -.748E-03 0.786E-04 -.222E-03
   0.136E+01 -.124E+00 -.212E+01   -.135E+01 0.131E+00 0.212E+01   -.132E-01 -.712E-02 -.183E-02   0.578E-03 -.354E-03 -.264E-03
   0.125E+01 0.231E+00 -.226E+00   -.123E+01 -.234E+00 0.227E+00   -.111E-01 0.523E-02 -.901E-02   -.347E-03 0.393E-03 -.464E-03
   -.131E+01 -.175E+00 -.720E+00   0.129E+01 0.176E+00 0.725E+00   0.131E-01 0.147E-02 -.121E-01   -.547E-03 -.869E-03 -.318E-03
   -.115E+01 0.236E+00 -.230E+01   0.112E+01 -.247E+00 0.230E+01   0.346E-01 0.210E-01 -.167E-01   0.269E-03 -.141E-03 -.263E-03
   0.137E+01 -.160E+00 0.279E+01   -.136E+01 0.165E+00 -.279E+01   -.166E-01 -.515E-02 -.499E-02   -.361E-03 -.501E-03 0.466E-03
   0.113E+01 0.436E+00 -.489E+00   -.110E+01 -.464E+00 0.502E+00   -.351E-01 0.155E-01 -.150E-01   0.140E-03 0.508E-03 0.304E-03
   -.153E+01 -.323E+00 0.183E+01   0.153E+01 0.339E+00 -.184E+01   0.775E-02 -.131E-01 0.821E-02   -.423E-03 -.457E-03 0.269E-03
   -.136E+01 0.188E+00 0.238E+01   0.136E+01 -.188E+00 -.238E+01   0.237E-01 0.128E-01 -.367E-02   -.933E-03 -.101E-02 0.765E-03
   0.121E+01 -.279E+00 -.760E+00   -.118E+01 0.296E+00 0.767E+00   -.260E-01 -.587E-02 -.971E-02   0.406E-03 -.522E-03 -.255E-03
   0.151E+01 0.260E+00 0.245E+00   -.151E+01 -.276E+00 -.249E+00   -.136E-02 0.635E-02 0.205E-02   -.188E-03 -.545E-03 0.287E-03
   -.115E+01 -.271E+00 -.477E+00   0.112E+01 0.289E+00 0.483E+00   0.274E-01 -.190E-01 -.126E-01   0.348E-03 -.209E-03 -.582E-04
   -.136E+01 0.345E+00 -.479E+00   0.134E+01 -.368E+00 0.478E+00   0.156E-02 0.100E-01 -.474E-02   0.461E-03 0.536E-03 -.331E-03
 -----------------------------------------------------------------------------------------------
   0.213E-03 0.463E-04 0.101E-01   -.719E-13 -.265E-13 -.178E-14   -.284E-01 0.163E-01 -.192E+00   -.959E-06 0.118E-04 -.918E-04
 
 
 POSITION                                       TOTAL-FORCE (eV/Angst)
 -----------------------------------------------------------------------------------
      2.17467      1.23458      3.67038         0.002444      0.007420     -0.001291
      0.03266      7.39675      3.66429         0.006036      0.003981      0.001565
      0.74373      1.23450      3.66692        -0.005618     -0.001399      0.001974
      2.88490      7.39686      3.66754         0.000929     -0.006257     -0.001425
      6.45696      1.23328      3.64846        -0.009730      0.013070      0.000866
      4.31446      7.39635      3.65801        -0.002328      0.007963     -0.001279
      5.02562      1.23395      3.65479         0.004629     -0.006945     -0.002858
      7.16775      7.39603      3.64697         0.007029     -0.007693     -0.000569
     10.73978      1.23434      3.66306         0.009837     -0.007348     -0.000289
      8.59855      7.39608      3.65294        -0.002959      0.006912      0.001050
      9.30988      1.23388      3.65916        -0.003398     -0.006791     -0.002162
     11.45097      7.39669      3.66172        -0.006091      0.005368     -0.000050
      2.17441      3.69892      3.66737         0.002350     -0.003937     -0.004973
     12.88107      2.46608      3.66517         0.011525      0.002964     -0.001657
      0.74392      3.69916      3.66523        -0.013362     -0.004559     -0.004171
      2.88571      2.46595      3.66962        -0.005411     -0.002352     -0.004839
      6.45753      3.69836      3.64763        -0.015772     -0.012081      0.011689
      4.31594      2.46608      3.66182         0.003912     -0.001913     -0.002668
      5.02725      3.69872      3.65457        -0.004307      0.013358      0.003916
      7.16811      2.46493      3.64894         0.010462     -0.003041      0.007053
     10.73915      3.69891      3.66179         0.013394      0.004291     -0.000730
      8.59940      2.46551      3.65580        -0.008551     -0.008719      0.000961
      9.30990      3.69874      3.65799        -0.006385      0.010724     -0.002401
     11.45019      2.46592      3.66375        -0.009638      0.001176     -0.000428
      2.17460      6.16367      3.66951         0.000619     -0.000387      0.000654
      0.03277      4.93206      3.66445         0.010630      0.002302     -0.003983
      0.74377      6.16389      3.66631        -0.003358      0.001331     -0.001850
      2.88547      4.93186      3.66856         0.002842      0.008639     -0.006130
      6.45681      6.16323      3.64653        -0.009572     -0.000970      0.003042
      4.31557      4.93199      3.65989        -0.001901     -0.012739      0.003716
      5.02545      6.16341      3.65233         0.010007      0.002870      0.001145
      7.16785      4.93152      3.64764         0.022750      0.010862      0.003903
     10.74012      6.16371      3.66232         0.007371      0.010090      0.002551
      8.59921      4.93210      3.65501        -0.001646     -0.010507      0.002837
      9.30999      6.16338      3.65820        -0.003730     -0.002280     -0.001906
     11.45047      4.93219      3.66321        -0.013011     -0.013404     -0.001262
 -----------------------------------------------------------------------------------
    total drift:                               -0.028154      0.016407     -0.182017


--------------------------------------------------------------------------------------------------------


  FREE ENERGIE OF THE ION-ELECTRON SYSTEM (eV)
  ---------------------------------------------------
  free  energy   TOTEN  =      -331.89618877 eV

  energy  without entropy=     -331.88558154  energy(sigma->0) =     -331.89088515
 
 d Force = 0.9396790E-05[-0.342E-04, 0.530E-04]  d Energy = 0.8221361E-05 0.118E-05
 d Force =-0.6259415E-02[-0.610E-02,-0.642E-02]  d Ewald  = 0.4420273E+01-0.443E+01


--------------------------------------------------------------------------------------------------------


    POTLOK:  cpu time    0.0397: real time    0.0398


--------------------------------------------------------------------------------------------------------


 Steepest descent step on ions:
 trial-energy change:   -0.000008  1 .order   -0.000016   -0.000065    0.000033
  (g-gl).g = 0.650E-04      g.g   = 0.650E-04  gl.gl    = 0.000E+00
 g(Force)  = 0.530E-04   g(Stress)= 0.120E-04 ortho     = 0.000E+00
 gamma     =   0.00000
 trial     =   1.00000
 opt step  =   0.54495  (harmonic =   0.66428) maximal distance =0.00040222
 next E    =  -331.896197   (d E  =  -0.00002)


--------------------------------------------------------------------------------------------------------


    WAVPRE:  cpu time    0.0101: real time    0.0122
    FEWALD:  cpu time    0.0005: real time    0.0005
    GENKIN:  cpu time    0.0050: real time    0.0050

 real space projection operators:
  total allocation   :       1537.25 KBytes
  max/ min on nodes  :        394.12        374.69

    ORTHCH:  cpu time    0.0921: real time    0.0922
     LOOP+:  cpu time    3.7678: real time    3.7956


--------------------------------------- Iteration      3(   1)  ---------------------------------------


    POTLOK:  cpu time    0.0375: real time    0.0401
    SETDIJ:  cpu time    0.0016: real time    0.0015
     EDDAV:  cpu time    0.8331: real time    0.8351
       DOS:  cpu time    0.0010: real time    0.0010
    CHARGE:  cpu time    0.0317: real time    0.0318
    MIXING:  cpu time    0.0007: real time    0.0008
    --------------------------------------------
      LOOP:  cpu time    0.9056: real time    0.9103

 eigenvalue-minimisations  :   784
 total energy-change (2. order) :-0.7701310E-05  (-0.1450145E-03)
 number of electron     144.0000007 magnetization 
 augmentation part        3.4486311 magnetization 

 Broyden mixing:
  rms(total) = 0.97998E-03    rms(broyden)= 0.97926E-03
  rms(prec ) = 0.11435E-02
  weight for this iteration     100.00

 Free energy of the ion-electron system (eV)
  ---------------------------------------------------
  alpha Z        PSCENC =        75.23705261
  Ewald energy   TEWEN  =     14836.37797619
  -Hartree energ DENC   =    -19374.69926255
  -exchange      EXHF   =         0.00000000
  -V(xc)+E(xc)   XCENC  =       495.40402443
  PAW double counting   =     15008.59294100   -15033.19207200
  entropy T*S    EENTRO =        -0.01058487
  eigenvalues    EBANDS =     -1636.94945230
  atomic energy  EATOM  =      5297.34318022
  Solvation  Ediel_sol  =         0.00000000
  ---------------------------------------------------
  free energy    TOTEN  =      -331.89619725 eV

  energy without entropy =     -331.88561239  energy(sigma->0) =     -331.89090482


--------------------------------------------------------------------------------------------------------


--------------------------------------- Iteration      3(   2)  ---------------------------------------


    POTLOK:  cpu time    0.0396: real time    0.0399
    SETDIJ:  cpu time    0.0016: real time    0.0015
    EDDIAG:  cpu time    0.2030: real time    0.2034
  RMM-DIIS:  cpu time    0.3785: real time    0.3808
    ORTHCH:  cpu time    0.0482: real time    0.0482
       DOS:  cpu time    0.0007: real time    0.0006
    CHARGE:  cpu time    0.0314: real time    0.0315
    MIXING:  cpu time    0.0010: real time    0.0008
    --------------------------------------------
      LOOP:  cpu time    0.7039: real time    0.7069

 eigenvalue-minimisations  :   784
 total energy-change (2. order) :-0.7500585E-06  (-0.2328983E-05)
 number of electron     144.0000007 magnetization 
 augmentation part        3.4486347 magnetization 

 Broyden mixing:
  rms(total) = 0.61530E-03    rms(broyden)= 0.61523E-03
  rms(prec ) = 0.71593E-03
  weight for this iteration     100.00

 eigenvalues of (default mixing * dielectric matrix)
  average eigenvalue GAMMA=   1.9140
  1.9140

 Free energy of the ion-electron system (eV)
  ---------------------------------------------------
  alpha Z        PSCENC =        75.23705261
  Ewald energy   TEWEN  =     14836.37797619
  -Hartree energ DENC   =    -19374.76800110
  -exchange      EXHF   =         0.00000000
  -V(xc)+E(xc)   XCENC  =       495.40672969
  PAW double counting   =     15009.15054674   -15033.75021270
  entropy T*S    EENTRO =        -0.01058543
  eigenvalues    EBANDS =     -1636.88288423
  atomic energy  EATOM  =      5297.34318022
  Solvation  Ediel_sol  =         0.00000000
  ---------------------------------------------------
  free energy    TOTEN  =      -331.89619800 eV

  energy without entropy =     -331.88561257  energy(sigma->0) =     -331.89090529


--------------------------------------------------------------------------------------------------------


--------------------------------------- Iteration      3(   3)  ---------------------------------------


    POTLOK:  cpu time    0.0571: real time    0.0575
    SETDIJ:  cpu time    0.0015: real time    0.0015
    EDDIAG:  cpu time    0.1988: real time    0.1990
  RMM-DIIS:  cpu time    0.3350: real time    0.3371
    ORTHCH:  cpu time    0.0481: real time    0.0481
       DOS:  cpu time    0.0007: real time    0.0007
    --------------------------------------------
      LOOP:  cpu time    0.6411: real time    0.6439

 eigenvalue-minimisations  :   729
 total energy-change (2. order) :-0.1545304E-06  (-0.5074767E-06)
 number of electron     144.0000007 magnetization 
 augmentation part        3.4486347 magnetization 

 Free energy of the ion-electron system (eV)
  ---------------------------------------------------
  alpha Z        PSCENC =        75.23705261
  Ewald energy   TEWEN  =     14836.37797619
  -Hartree energ DENC   =    -19374.85621713
  -exchange      EXHF   =         0.00000000
  -V(xc)+E(xc)   XCENC  =       495.41006215
  PAW double counting   =     15009.93074808   -15034.53097871
  entropy T*S    EENTRO =        -0.01058622
  eigenvalues    EBANDS =     -1636.79743535
  atomic energy  EATOM  =      5297.34318022
  Solvation  Ediel_sol  =         0.00000000
  ---------------------------------------------------
  free energy    TOTEN  =      -331.89619816 eV

  energy without entropy =     -331.88561193  energy(sigma->0) =     -331.89090505


--------------------------------------------------------------------------------------------------------


 average (electrostatic) potential at core
  the test charge radii are     0.6991
  (the norm of the test charge is              1.0000)
       1 -57.6856       2 -57.6861       3 -57.6856       4 -57.6854       5 -57.6857
       6 -57.6859       7 -57.6855       8 -57.6863       9 -57.6851      10 -57.6866
      11 -57.6852      12 -57.6861      13 -57.6866      14 -57.6854      15 -57.6862
      16 -57.6853      17 -57.6866      18 -57.6855      19 -57.6864      20 -57.6858
      21 -57.6857      22 -57.6856      23 -57.6858      24 -57.6854      25 -57.6853
      26 -57.6855      27 -57.6854      28 -57.6856      29 -57.6856      30 -57.6853
      31 -57.6857      32 -57.6861      33 -57.6852      34 -57.6853      35 -57.6853
      36 -57.6856
 
 
 
 E-fermi :  -2.2461     XC(G=0):  -2.8906     alpha+bet : -2.5498


 k-point     1 :       0.0000    0.0000    0.0000
  band No.  band energies     occupation 
      1     -21.7310      2.00000
      2     -21.0817      2.00000
      3     -21.0773      2.00000
      4     -19.7854      2.00000
      5     -19.7784      2.00000
      6     -19.1610      2.00000
      7     -19.1572      2.00000
      8     -19.1535      2.00000
      9     -19.1482      2.00000
     10     -19.1452      2.00000
     11     -19.1419      2.00000
     12     -17.3145      2.00000
     13     -17.3116      2.00000
     14     -17.3086      2.00000
     15     -17.3040      2.00000
     16     -16.5424      2.00000
     17     -15.4270      2.00000
     18     -14.8658      2.00000
     19     -14.8554      2.00000
     20     -14.7904      2.00000
     21     -14.7854      2.00000
     22     -13.6217      2.00000
     23     -13.6164      2.00000
     24     -13.6161      2.00000
     25     -13.6129      2.00000
     26     -12.7661      2.00000
     27     -12.7630      2.00000
     28     -11.8657      2.00000
     29     -11.8635      2.00000
     30     -11.8592      2.00000
     31     -11.8560      2.00000
     32     -11.8548      2.00000
     33     -11.8523      2.00000
     34     -10.2859      2.00000
     35     -10.2810      2.00000
     36     -10.2807      2.00000
     37     -10.2779      2.00000
     38     -10.0351      2.00000
     39     -10.0272      2.00000
     40      -9.8377      2.00000
     41      -9.0674      2.00000
     42      -9.0639      2.00000
     43      -8.6274      2.00000
     44      -8.6089      2.00000
     45      -8.6046      2.00000
     46      -8.0161      2.00000
     47      -8.0159      2.00000
     48      -8.0129      2.00000
     49      -8.0118      2.00000
     50      -8.0011      2.00000
     51      -7.9975      2.00000
     52      -7.5550      2.00000
     53      -7.5520      2.00000
     54      -7.5500      2.00000
     55      -7.5441      2.00000
     56      -6.8714      2.00000
     57      -6.8688      2.00000
     58      -6.8507      2.00000
     59      -6.8462      2.00000
     60      -6.8441      2.00000
     61      -6.8415      2.00000
     62      -6.4154      2.00000
     63      -6.4138      2.00000
     64      -5.3089      2.00000
     65      -5.2426      2.00000
     66      -4.8914      2.00000
     67      -4.8895      2.00000
     68      -4.8881      2.00000
     69      -4.8840      2.00000
     70      -4.6450      2.00000
     71      -2.2894      1.77910
     72      -2.2788      1.64528
     73      -2.2128      0.34644
     74      -2.2036      0.22917
     75      -0.5344      0.00000
     76       0.2629      0.00000
     77       0.2671      0.00000
     78       0.2684      0.00000
     79       0.2713      0.00000
     80       1.0227      0.00000
     81       1.9090      0.00000
     82       1.9095      0.00000
     83       1.9311      0.00000
     84       2.4662      0.00000
     85       2.6377      0.00000
     86       2.6397      0.00000
     87       2.6449      0.00000
     88       2.6496      0.00000
     89       2.6508      0.00000
     90       2.6537      0.00000
     91       2.8224      0.00000
     92       2.8228      0.00000
     93       3.3703      0.00000
     94       3.3723      0.00000
     95       3.6986      0.00000
     96       3.6998      0.00000
     97       4.0855      0.00000
     98       4.0948      0.00000

 k-point     2 :       0.5000    0.0000   -0.0000
  band No.  band energies     occupation 
      1     -21.5682      2.00000
      2     -21.5672      2.00000
      3     -20.2726      2.00000
      4     -20.2721      2.00000
      5     -19.6265      2.00000
      6     -19.6254      2.00000
      7     -19.6195      2.00000
      8     -19.6185      2.00000
      9     -18.3714      2.00000
     10     -18.3711      2.00000
     11     -18.3648      2.00000
     12     -18.3638      2.00000
     13     -17.7730      2.00000
     14     -17.7720      2.00000
     15     -16.0454      2.00000
     16     -16.0441      2.00000
     17     -16.0390      2.00000
     18     -16.0380      2.00000
     19     -14.1670      2.00000
     20     -14.1663      2.00000
     21     -14.1645      2.00000
     22     -14.1633      2.00000
     23     -13.9545      2.00000
     24     -13.9533      2.00000
     25     -12.8515      2.00000
     26     -12.8506      2.00000
     27     -12.8466      2.00000
     28     -12.8455      2.00000
     29     -11.8882      2.00000
     30     -11.8873      2.00000
     31     -11.8837      2.00000
     32     -11.8826      2.00000
     33     -10.7532      2.00000
     34     -10.7522      2.00000
     35     -10.7466      2.00000
     36     -10.7456      2.00000
     37      -9.6611      2.00000
     38      -9.6590      2.00000
     39      -9.6436      2.00000
     40      -9.6408      2.00000
     41      -8.8118      2.00000
     42      -8.8104      2.00000
     43      -8.8100      2.00000
     44      -8.8086      2.00000
     45      -8.4672      2.00000
     46      -8.4663      2.00000
     47      -8.1580      2.00000
     48      -8.1569      2.00000
     49      -8.1541      2.00000
     50      -8.1529      2.00000
     51      -8.1242      2.00000
     52      -8.1239      2.00000
     53      -7.3732      2.00000
     54      -7.3722      2.00000
     55      -7.3673      2.00000
     56      -7.3664      2.00000
     57      -7.2789      2.00000
     58      -7.2784      2.00000
     59      -6.0039      2.00000
     60      -6.0035      2.00000
     61      -5.9989      2.00000
     62      -5.9982      2.00000
     63      -5.9024      2.00000
     64      -5.9016      2.00000
     65      -5.6394      2.00000
     66      -5.6386      2.00000
     67      -5.4692      2.00000
     68      -5.4683      2.00000
     69      -3.5978      2.00000
     70      -3.5967      2.00000
     71      -3.5945      2.00000
     72      -3.5937      2.00000
     73      -0.9532      0.00000
     74      -0.9524      0.00000
     75      -0.9510      0.00000
     76      -0.9498      0.00000
     77       0.5411      0.00000
     78       0.5418      0.00000
     79       1.2443      0.00000
     80       1.2444      0.00000
     81       1.4614      0.00000
     82       1.4618      0.00000
     83       1.4682      0.00000
     84       1.4685      0.00000
     85       2.1542      0.00000
     86       2.1544      0.00000
     87       2.6898      0.00000
     88       2.6943      0.00000
     89       3.0153      0.00000
     90       3.0154      0.00000
     91       3.6377      0.00000
     92       3.6389      0.00000
     93       3.6466      0.00000
     94       3.6479      0.00000
     95       3.9135      0.00000
     96       3.9146      0.00000
     97       3.9162      0.00000
     98       3.9185      0.00000

 k-point     3 :       0.0000    0.3333   -0.0000
  band No.  band energies     occupation 
      1     -21.5121      2.00000
      2     -20.8645      2.00000
      3     -20.8601      2.00000
      4     -20.8586      2.00000
      5     -20.2163      2.00000
      6     -20.2119      2.00000
      7     -18.9508      2.00000
      8     -18.9472      2.00000
      9     -18.3262      2.00000
     10     -18.3225      2.00000
     11     -18.3086      2.00000
     12     -17.7011      2.00000
     13     -17.6966      2.00000
     14     -16.5115      2.00000
     15     -16.3547      2.00000
     16     -16.3006      2.00000
     17     -16.2959      2.00000
     18     -15.7927      2.00000
     19     -15.2821      2.00000
     20     -15.2790      2.00000
     21     -15.2436      2.00000
     22     -14.7606      2.00000
     23     -13.9206      2.00000
     24     -13.9177      2.00000
     25     -13.5686      2.00000
     26     -11.9404      2.00000
     27     -11.8917      2.00000
     28     -11.8868      2.00000
     29     -11.8778      2.00000
     30     -11.7732      2.00000
     31     -11.7687      2.00000
     32     -11.4628      2.00000
     33     -10.3819      2.00000
     34     -10.3782      2.00000
     35     -10.3385      2.00000
     36      -9.6591      2.00000
     37      -9.6562      2.00000
     38      -9.5765      2.00000
     39      -9.5463      2.00000
     40      -9.5425      2.00000
     41      -9.5249      2.00000
     42      -8.8681      2.00000
     43      -8.8638      2.00000
     44      -8.8106      2.00000
     45      -8.8071      2.00000
     46      -8.8021      2.00000
     47      -8.7257      2.00000
     48      -8.7221      2.00000
     49      -8.0534      2.00000
     50      -8.0499      2.00000
     51      -7.9774      2.00000
     52      -7.9306      2.00000
     53      -7.9274      2.00000
     54      -7.5095      2.00000
     55      -7.5070      2.00000
     56      -7.0038      2.00000
     57      -7.0021      2.00000
     58      -6.9489      2.00000
     59      -6.6256      2.00000
     60      -6.6230      2.00000
     61      -6.1364      2.00000
     62      -5.9158      2.00000
     63      -5.9132      2.00000
     64      -5.8868      2.00000
     65      -5.7087      2.00000
     66      -5.3602      2.00000
     67      -5.3566      2.00000
     68      -4.3789      2.00000
     69      -4.3127      2.00000
     70      -4.3093      2.00000
     71      -3.9891      2.00000
     72      -3.5859      2.00000
     73      -1.0460      0.00000
     74      -0.6691      0.00000
     75      -0.6659      0.00000
     76      -0.6121      0.00000
     77      -0.5112      0.00000
     78       0.4863      0.00000
     79       0.4894      0.00000
     80       1.3202      0.00000
     81       1.6605      0.00000
     82       1.6947      0.00000
     83       1.6981      0.00000
     84       2.2067      0.00000
     85       2.2072      0.00000
     86       2.2128      0.00000
     87       2.2308      0.00000
     88       2.4668      0.00000
     89       2.4696      0.00000
     90       2.7690      0.00000
     91       3.0966      0.00000
     92       3.0971      0.00000
     93       3.1211      0.00000
     94       3.1217      0.00000
     95       3.1277      0.00000
     96       3.6731      0.00000
     97       3.6790      0.00000
     98       3.6814      0.00000

 k-point     4 :       0.5000    0.3333    0.0000
  band No.  band energies     occupation 
      1     -21.3496      2.00000
      2     -21.3487      2.00000
      3     -20.6974      2.00000
      4     -20.6964      2.00000
      5     -20.0580      2.00000
      6     -20.0575      2.00000
      7     -19.4180      2.00000
      8     -19.4175      2.00000
      9     -18.1547      2.00000
     10     -18.1537      2.00000
     11     -17.5719      2.00000
     12     -17.5708      2.00000
     13     -16.9829      2.00000
     14     -16.9823      2.00000
     15     -16.9756      2.00000
     16     -16.9745      2.00000
     17     -16.3956      2.00000
     18     -16.3945      2.00000
     19     -14.8805      2.00000
     20     -14.8801      2.00000
     21     -14.4169      2.00000
     22     -14.4161      2.00000
     23     -13.7995      2.00000
     24     -13.7983      2.00000
     25     -13.4468      2.00000
     26     -13.4455      2.00000
     27     -12.7558      2.00000
     28     -12.7550      2.00000
     29     -11.2266      2.00000
     30     -11.2258      2.00000
     31     -10.9081      2.00000
     32     -10.9070      2.00000
     33     -10.7298      2.00000
     34     -10.7293      2.00000
     35      -9.7128      2.00000
     36      -9.7123      2.00000
     37      -9.5744      2.00000
     38      -9.5733      2.00000
     39      -9.3836      2.00000
     40      -9.3827      2.00000
     41      -9.3590      2.00000
     42      -9.3581      2.00000
     43      -8.8925      2.00000
     44      -8.8921      2.00000
     45      -8.6709      2.00000
     46      -8.6706      2.00000
     47      -8.6135      2.00000
     48      -8.6126      2.00000
     49      -8.5966      2.00000
     50      -8.5958      2.00000
     51      -8.0659      2.00000
     52      -8.0653      2.00000
     53      -7.8729      2.00000
     54      -7.8725      2.00000
     55      -7.1374      2.00000
     56      -7.1369      2.00000
     57      -6.8921      2.00000
     58      -6.8910      2.00000
     59      -6.6852      2.00000
     60      -6.6843      2.00000
     61      -6.0199      2.00000
     62      -6.0190      2.00000
     63      -5.7485      2.00000
     64      -5.7476      2.00000
     65      -5.2210      2.00000
     66      -5.2202      2.00000
     67      -4.8145      2.00000
     68      -4.8139      2.00000
     69      -4.5097      2.00000
     70      -4.5088      2.00000
     71      -4.0478      2.00000
     72      -4.0469      2.00000
     73      -0.6272      0.00000
     74      -0.6262      0.00000
     75      -0.2723      0.00000
     76      -0.2718      0.00000
     77      -0.0142      0.00000
     78      -0.0133      0.00000
     79       0.4493      0.00000
     80       0.4501      0.00000
     81       1.2903      0.00000
     82       1.2914      0.00000
     83       1.5418      0.00000
     84       1.5419      0.00000
     85       2.4335      0.00000
     86       2.4335      0.00000
     87       2.4537      0.00000
     88       2.4539      0.00000
     89       2.9928      0.00000
     90       2.9971      0.00000
     91       3.3134      0.00000
     92       3.3139      0.00000
     93       3.3480      0.00000
     94       3.3493      0.00000
     95       3.3801      0.00000
     96       3.3805      0.00000
     97       3.9009      0.00000
     98       3.9074      0.00000


--------------------------------------------------------------------------------------------------------


 soft charge-density along one line, spin component           1
         0         1         2         3         4         5         6         7         8         9
 total charge-density along one line
 
 pseudopotential strength for first ion, spin component:           1
 10.188  13.548  -0.000   0.000  -0.000   0.000  -0.000   0.000
 13.548  18.015  -0.000   0.000  -0.000  -0.000  -0.000   0.000
 -0.000  -0.000  -4.321  -0.000  -0.000   8.452   0.000   0.000
  0.000   0.000  -0.000  -4.313  -0.000   0.000   8.442   0.000
 -0.000  -0.000  -0.000  -0.000  -4.321   0.000   0.000   8.451
  0.000  -0.000   8.452   0.000   0.000 -18.666  -0.000  -0.000
 -0.000  -0.000   0.000   8.442   0.000  -0.000 -18.658  -0.000
  0.000   0.000   0.000   0.000   8.451  -0.000  -0.000 -18.666
 total augmentation occupancy for first ion, spin component:           1
  8.073  -3.575  -0.001  -0.006   0.016   0.000  -0.001   0.003
 -3.575   1.640   0.001   0.004  -0.008   0.000   0.000  -0.001
 -0.001   0.001   1.816   0.000   0.001   0.166   0.000   0.000
 -0.006   0.004   0.000   1.190   0.000   0.000   0.070   0.000
  0.016  -0.008   0.001   0.000   1.802   0.000   0.000   0.165
  0.000   0.000   0.166   0.000   0.000   0.017   0.000   0.000
 -0.001   0.000   0.000   0.070   0.000   0.000   0.005   0.000
  0.003  -0.001   0.000   0.000   0.165   0.000   0.000   0.016


------------------------ aborting loop because EDIFF is reached ----------------------------------------


    CHARGE:  cpu time    0.0320: real time    0.0320
    FORLOC:  cpu time    0.0048: real time    0.0048
    FORNL :  cpu time    0.1237: real time    0.1238
    STRESS:  cpu time    0.3624: real time    0.3622
    FORCOR:  cpu time    0.0373: real time    0.0373
    FORHAR:  cpu time    0.0131: real time    0.0131
    MIXING:  cpu time    0.0008: real time    0.0008
    OFIELD:  cpu time    0.0000: real time    0.0000

  FORCE on cell =-STRESS in cart. coord.  units (eV):
  Direction    XX          YY          ZZ          XY          YZ          ZX
  --------------------------------------------------------------------------------------
  Alpha Z    75.23705    75.23705    75.23705
  Ewald   19654.94105 19685.69983-24504.26865     0.10246     0.14904     0.46572
  Hartree 19167.56750 19173.51924-18966.20025     0.01847     0.12918     0.40587
  E(xc)    -534.43166  -534.33658  -554.41613     0.00030     0.00006     0.00018
  Local  -40382.33475-40414.95566 41607.71323    -0.10574    -0.27740    -0.86928
  n-local  -127.38864  -128.22818  -116.98783    -0.00205     0.00819     0.01992
  augment   -13.95327   -13.98968   -12.89148    -0.00013    -0.00004     0.00000
  Kinetic  2160.10377  2156.79595  2471.53187    -0.00994    -0.00118    -0.00199
  Fock        0.00000     0.00000     0.00000     0.00000     0.00000     0.00000
  -------------------------------------------------------------------------------------
  Total      -0.25894    -0.25803    -0.28217     0.00337     0.00785     0.02041
  in kB      -0.29318    -0.29216    -0.31949     0.00381     0.00889     0.02311
  external pressure =       -0.30 kB  Pullay stress =        0.00 kB


 VOLUME and BASIS-vectors are now :
 -----------------------------------------------------------------------------
  energy-cutoff  :      500.00
  volume of cell :     1415.02
      direct lattice vectors                 reciprocal lattice vectors
    12.848106046 -0.000048148  0.000137091     0.077832491  0.000001185 -0.000694686
    -0.000112403  7.395333593  0.000025071     0.000000508  0.135220405 -0.000079995
     0.132921141  0.008809712 14.892465218    -0.000000716 -0.000000228  0.067148057

  length of vectors
    12.848106047  7.395333593 14.893060998     0.077835591  0.135220428  0.067148057


 FORCES acting on ions
    electron-ion (+dipol)            ewald-force                    non-local-force                 convergence-correction
 -----------------------------------------------------------------------------------------------
   0.140E+01 0.180E+00 -.235E+01   -.139E+01 -.188E+00 0.235E+01   -.423E-02 0.114E-01 -.389E-02   -.526E-03 -.424E-05 0.175E-03
   0.100E+01 -.237E-01 -.512E-01   -.981E+00 0.263E-01 0.512E-01   -.181E-01 -.442E-03 -.307E-02   0.257E-03 0.594E-03 0.107E-03
   -.130E+01 0.189E+00 -.877E+00   0.129E+01 -.195E+00 0.883E+00   0.135E-01 0.630E-02 -.885E-02   -.202E-03 -.895E-04 0.106E-03
   -.896E+00 -.386E-01 -.172E+01   0.867E+00 0.371E-01 0.172E+01   0.300E-01 -.162E-02 -.497E-02   -.454E-03 0.537E-04 0.115E-03
   0.136E+01 0.176E+00 0.216E+01   -.136E+01 -.180E+00 -.216E+01   -.972E-02 0.109E-01 -.729E-02   -.196E-03 -.783E-04 -.174E-03
   0.840E+00 0.571E-02 0.380E+00   -.812E+00 -.331E-02 -.372E+00   -.293E-01 0.575E-03 -.140E-01   0.267E-03 0.599E-03 0.559E-04
   -.145E+01 0.226E+00 0.948E+00   0.145E+01 -.239E+00 -.958E+00   0.693E-02 0.117E-01 0.299E-02   0.126E-03 -.387E-03 -.413E-04
   -.114E+01 -.172E-01 0.262E+01   0.114E+01 0.141E-01 -.262E+01   0.826E-02 0.563E-03 -.790E-02   0.577E-04 -.412E-04 -.125E-03
   0.115E+01 0.286E+00 -.102E+01   -.112E+01 -.304E+00 0.103E+01   -.275E-01 0.162E-01 -.161E-01   0.312E-03 -.401E-03 0.694E-04
   0.122E+01 -.547E-01 0.128E+01   -.121E+01 0.577E-01 -.129E+01   -.126E-01 0.108E-02 0.108E-01   0.221E-03 0.885E-04 -.307E-05
   -.105E+01 0.324E+00 -.800E+00   0.102E+01 -.342E+00 0.808E+00   0.330E-01 0.213E-01 -.139E-01   -.259E-04 -.571E-03 0.150E-04
   -.108E+01 -.540E-01 0.312E+00   0.106E+01 0.592E-01 -.323E+00   0.101E-01 -.412E-02 0.448E-02   0.560E-04 0.520E-03 0.970E-04
   0.113E+01 0.121E-01 -.102E+01   -.112E+01 -.133E-01 0.100E+01   -.127E-01 0.148E-03 0.248E-02   -.959E-04 -.175E-03 0.243E-03
   0.129E+01 -.232E+00 -.337E+00   -.127E+01 0.242E+00 0.337E+00   -.117E-01 -.677E-02 -.651E-02   0.568E-04 -.461E-03 0.160E-03
   -.110E+01 0.867E-02 -.321E+00   0.109E+01 -.122E-01 0.328E+00   0.831E-02 0.468E-02 -.182E-01   -.243E-03 -.508E-03 0.242E-03
   -.122E+01 -.279E+00 -.261E+01   0.120E+01 0.297E+00 0.261E+01   0.248E-01 -.179E-01 -.141E-01   -.286E-03 -.363E-03 0.169E-03
   0.972E+00 0.509E-01 0.275E+01   -.951E+00 -.565E-01 -.275E+01   -.304E-01 -.208E-03 0.865E-02   0.536E-04 -.188E-03 -.490E-03
   0.114E+01 -.276E+00 -.115E+01   -.111E+01 0.291E+00 0.117E+01   -.296E-01 -.140E-01 -.235E-01   -.645E-04 -.349E-03 -.575E-04
   -.111E+01 -.787E-01 0.122E+01   0.110E+01 0.849E-01 -.124E+01   0.116E-01 0.160E-03 0.149E-01   -.641E-03 0.199E-03 -.286E-03
   -.131E+01 -.204E+00 0.207E+01   0.130E+01 0.212E+00 -.206E+01   0.145E-01 -.666E-02 -.594E-03   0.323E-03 -.735E-03 -.327E-03
   0.835E+00 -.543E-01 -.353E+00   -.800E+00 0.591E-01 0.353E+00   -.309E-01 -.220E-02 -.638E-02   0.385E-03 0.598E-05 0.133E-03
   0.148E+01 -.267E+00 0.409E-01   -.148E+01 0.279E+00 -.464E-01   -.854E-02 -.155E-01 0.524E-03   -.392E-03 -.457E-03 -.163E-03
   -.753E+00 0.100E-01 -.180E+00   0.716E+00 -.900E-02 0.181E+00   0.338E-01 0.445E-02 -.723E-02   -.940E-04 0.628E-03 -.494E-04
   -.142E+01 -.263E+00 -.600E+00   0.141E+01 0.280E+00 0.598E+00   0.422E-02 -.146E-01 -.329E-02   0.522E-03 -.211E-03 0.132E-03
   0.135E+01 -.121E+00 -.216E+01   -.134E+01 0.128E+00 0.216E+01   -.117E-01 -.777E-02 -.659E-02   -.380E-03 0.161E-03 0.123E-03
   0.127E+01 0.220E+00 -.235E+00   -.125E+01 -.223E+00 0.234E+00   -.134E-01 0.539E-02 -.844E-02   0.218E-03 -.159E-03 0.238E-03
   -.130E+01 -.165E+00 -.720E+00   0.128E+01 0.165E+00 0.725E+00   0.136E-01 0.144E-02 -.120E-01   0.502E-03 0.628E-03 0.171E-03
   -.115E+01 0.247E+00 -.228E+01   0.111E+01 -.262E+00 0.228E+01   0.343E-01 0.175E-01 -.116E-01   -.185E-04 0.275E-03 0.150E-03
   0.137E+01 -.150E+00 0.276E+01   -.136E+01 0.154E+00 -.276E+01   -.149E-01 -.405E-02 -.727E-02   0.233E-03 0.263E-03 -.285E-03
   0.113E+01 0.406E+00 -.503E+00   -.110E+01 -.428E+00 0.518E+00   -.342E-01 0.170E-01 -.171E-01   -.189E-03 -.256E-03 -.163E-03
   -.150E+01 -.314E+00 0.184E+01   0.150E+01 0.329E+00 -.186E+01   0.558E-02 -.144E-01 0.952E-02   0.237E-03 0.155E-03 -.146E-03
   -.133E+01 0.215E+00 0.246E+01   0.132E+01 -.222E+00 -.246E+01   0.116E-01 0.137E-01 0.233E-02   0.747E-03 0.797E-03 -.384E-03
   0.120E+01 -.271E+00 -.784E+00   -.117E+01 0.285E+00 0.791E+00   -.283E-01 -.105E-01 -.129E-01   -.239E-03 0.388E-03 0.124E-03
   0.150E+01 0.251E+00 0.201E+00   -.150E+01 -.266E+00 -.204E+00   -.201E-02 0.777E-02 -.276E-03   0.655E-04 0.398E-03 -.180E-03
   -.115E+01 -.266E+00 -.477E+00   0.111E+01 0.284E+00 0.483E+00   0.279E-01 -.184E-01 -.118E-01   -.321E-03 -.409E-04 0.290E-04
   -.138E+01 0.322E+00 -.480E+00   0.137E+01 -.341E+00 0.478E+00   0.456E-02 0.112E-01 -.440E-02   -.277E-03 -.271E-03 0.178E-03
 -----------------------------------------------------------------------------------------------
   0.238E-03 0.794E-04 0.104E-01   -.435E-13 -.105E-12 -.189E-14   -.332E-01 0.241E-01 -.195E+00   -.355E-05 0.886E-05 -.441E-04
 
 
 POSITION                                       TOTAL-FORCE (eV/Angst)
 -----------------------------------------------------------------------------------
      2.17453      1.23461      3.67050         0.002810      0.002768     -0.000053
      0.03272      7.39660      3.66438         0.001548      0.002099      0.002216
      0.74361      1.23445      3.66705        -0.001205     -0.000246      0.001771
      2.88476      7.39673      3.66769         0.002020     -0.003695     -0.001337
      6.45671      1.23330      3.64858        -0.003881      0.006450      0.000362
      4.31430      7.39627      3.65813        -0.000352      0.002906     -0.000801
      5.02547      1.23388      3.65497         0.002326     -0.002396     -0.002820
      7.16760      7.39586      3.64704         0.002998     -0.003259     -0.000219
     10.73958      1.23429      3.66320         0.006536     -0.002623     -0.003237
      8.59833      7.39597      3.65297        -0.001905      0.003445      0.001414
      9.30965      1.23381      3.65926        -0.002990      0.001800     -0.001270
     11.45069      7.39659      3.66180        -0.004887      0.000878     -0.001627
      2.17434      3.69883      3.66760         0.001003     -0.001859     -0.004471
     12.88074      2.46605      3.66523         0.005895      0.002051     -0.001190
      0.74381      3.69902      3.66554        -0.003171     -0.000039     -0.006104
      2.88556      2.46588      3.66988        -0.001809     -0.000752     -0.005100
      6.45727      3.69825      3.64739        -0.008279     -0.006750      0.012011
      4.31581      2.46600      3.66204         0.002063     -0.000131     -0.003646
      5.02702      3.69875      3.65449        -0.001800      0.005925      0.004769
      7.16796      2.46483      3.64887         0.004489     -0.000095      0.007314
     10.73895      3.69888      3.66185         0.005446      0.001913     -0.000474
      8.59912      2.46538      3.65591        -0.004194     -0.004772      0.000041
      9.30959      3.69871      3.65810        -0.002284      0.005420     -0.001925
     11.44983      2.46589      3.66378        -0.004144      0.000702      0.000378
      2.17452      6.16357      3.66974         0.001184     -0.000989     -0.003483
      0.03282      4.93193      3.66466         0.004130      0.001938     -0.003401
      0.74374      6.16375      3.66649        -0.002010      0.000899     -0.001541
      2.88537      4.93184      3.66867         0.001572      0.002361     -0.001266
      6.45663      6.16311      3.64663        -0.005156     -0.000102      0.001560
      4.31541      4.93187      3.66000        -0.000384     -0.006303      0.002258
      5.02539      6.16335      3.65238         0.003540      0.000551      0.001827
      7.16781      4.93150      3.64750         0.004942      0.006316      0.009064
     10.73986      6.16367      3.66244         0.003739      0.003652     -0.000157
      8.59901      4.93197      3.65515        -0.000127     -0.008056      0.001311
      9.30976      6.16326      3.65828        -0.002406     -0.000843     -0.001227
     11.45009      4.93208      3.66329        -0.005259     -0.009163     -0.000947
 -----------------------------------------------------------------------------------
    total drift:                               -0.032942      0.024159     -0.185084


--------------------------------------------------------------------------------------------------------


  FREE ENERGIE OF THE ION-ELECTRON SYSTEM (eV)
  ---------------------------------------------------
  free  energy   TOTEN  =      -331.89619816 eV

  energy  without entropy=     -331.88561193  energy(sigma->0) =     -331.89090505
 
 d Force = 0.6273885E-05[-0.300E-05, 0.155E-04]  d Energy = 0.9386225E-05-0.311E-05
 d Force = 0.2809008E-02[ 0.284E-02, 0.278E-02]  d Ewald  =-0.2011378E+01 0.201E+01


--------------------------------------------------------------------------------------------------------


    POTLOK:  cpu time    0.0397: real time    0.0397


--------------------------------------------------------------------------------------------------------


--------------------------------------------------------------------------------------------------------


    WAVPRE:  cpu time    0.0100: real time    0.0117
    FEWALD:  cpu time    0.0006: real time    0.0006
    GENKIN:  cpu time    0.0049: real time    0.0049

 real space projection operators:
  total allocation   :       1536.81 KBytes
  max/ min on nodes  :        393.94        374.50

    ORTHCH:  cpu time    0.0887: real time    0.0889
     LOOP+:  cpu time    2.9790: real time    2.9929


--------------------------------------- Iteration      4(   1)  ---------------------------------------


    POTLOK:  cpu time    0.0371: real time    0.0397
    SETDIJ:  cpu time    0.0015: real time    0.0015
     EDDAV:  cpu time    0.8575: real time    0.8596
       DOS:  cpu time    0.0010: real time    0.0010
    CHARGE:  cpu time    0.0313: real time    0.0314
    MIXING:  cpu time    0.0008: real time    0.0007
    --------------------------------------------
      LOOP:  cpu time    0.9292: real time    0.9339

 eigenvalue-minimisations  :   826
 total energy-change (2. order) :-0.2247214E-04  (-0.2528428E-03)
 number of electron     144.0000007 magnetization 
 augmentation part        3.4482925 magnetization 

 Broyden mixing:
  rms(total) = 0.11180E-02    rms(broyden)= 0.11171E-02
  rms(prec ) = 0.12949E-02
  weight for this iteration     100.00

 Free energy of the ion-electron system (eV)
  ---------------------------------------------------
  alpha Z        PSCENC =        75.23705261
  Ewald energy   TEWEN  =     14834.36526955
  -Hartree energ DENC   =    -19373.12790440
  -exchange      EXHF   =         0.00000000
  -V(xc)+E(xc)   XCENC  =       495.41014207
  PAW double counting   =     15010.09115446   -15034.69129641
  entropy T*S    EENTRO =        -0.01055868
  eigenvalues    EBANDS =     -1636.51325991
  atomic energy  EATOM  =      5297.34318022
  Solvation  Ediel_sol  =         0.00000000
  ---------------------------------------------------
  free energy    TOTEN  =      -331.89622048 eV

  energy without entropy =     -331.88566180  energy(sigma->0) =     -331.89094114


--------------------------------------------------------------------------------------------------------


--------------------------------------- Iteration      4(   2)  ---------------------------------------


    POTLOK:  cpu time    0.0392: real time    0.0395
    SETDIJ:  cpu time    0.0015: real time    0.0015
    EDDIAG:  cpu time    0.1999: real time    0.2007
  RMM-DIIS:  cpu time    0.3700: real time    0.3709
    ORTHCH:  cpu time    0.0480: real time    0.0480
       DOS:  cpu time    0.0005: real time    0.0005
    CHARGE:  cpu time    0.0318: real time    0.0319
    MIXING:  cpu time    0.0008: real time    0.0008
    --------------------------------------------
      LOOP:  cpu time    0.6919: real time    0.6939

 eigenvalue-minimisations  :   784
 total energy-change (2. order) : 0.8385596E-06  (-0.3690973E-05)
 number of electron     144.0000007 magnetization 
 augmentation part        3.4482941 magnetization 

 Broyden mixing:
  rms(total) = 0.71343E-03    rms(broyden)= 0.71334E-03
  rms(prec ) = 0.82346E-03
  weight for this iteration     100.00

 eigenvalues of (default mixing * dielectric matrix)
  average eigenvalue GAMMA=   1.9078
  1.9078

 Free energy of the ion-electron system (eV)
  ---------------------------------------------------
  alpha Z        PSCENC =        75.23705261
  Ewald energy   TEWEN  =     14834.36526955
  -Hartree energ DENC   =    -19373.04967762
  -exchange      EXHF   =         0.00000000
  -V(xc)+E(xc)   XCENC  =       495.40735652
  PAW double counting   =     15009.61437055   -15034.21394939
  entropy T*S    EENTRO =        -0.01056016
  eigenvalues    EBANDS =     -1636.58926194
  atomic energy  EATOM  =      5297.34318022
  Solvation  Ediel_sol  =         0.00000000
  ---------------------------------------------------
  free energy    TOTEN  =      -331.89621964 eV

  energy without entropy =     -331.88565948  energy(sigma->0) =     -331.89093956


--------------------------------------------------------------------------------------------------------


--------------------------------------- Iteration      4(   3)  ---------------------------------------


    POTLOK:  cpu time    0.0373: real time    0.0407
    SETDIJ:  cpu time    0.0015: real time    0.0015
    EDDIAG:  cpu time    0.2000: real time    0.1999
  RMM-DIIS:  cpu time    0.3536: real time    0.3537
    ORTHCH:  cpu time    0.0480: real time    0.0480
       DOS:  cpu time    0.0005: real time    0.0005
    CHARGE:  cpu time    0.0315: real time    0.0315
    MIXING:  cpu time    0.0009: real time    0.0009
    --------------------------------------------
      LOOP:  cpu time    0.6743: real time    0.6767

 eigenvalue-minimisations  :   780
 total energy-change (2. order) : 0.2258608E-05  (-0.6655288E-06)
 number of electron     144.0000007 magnetization 
 augmentation part        3.4483527 magnetization 

 Broyden mixing:
  rms(total) = 0.16769E-03    rms(broyden)= 0.16761E-03
  rms(prec ) = 0.19831E-03
  weight for this iteration     100.00

 eigenvalues of (default mixing * dielectric matrix)
  average eigenvalue GAMMA=   1.5790
  1.0283  2.1298

 Free energy of the ion-electron system (eV)
  ---------------------------------------------------
  alpha Z        PSCENC =        75.23705261
  Ewald energy   TEWEN  =     14834.36526955
  -Hartree energ DENC   =    -19372.94389814
  -exchange      EXHF   =         0.00000000
  -V(xc)+E(xc)   XCENC  =       495.40386524
  PAW double counting   =     15008.93505222   -15033.53404323
  entropy T*S    EENTRO =        -0.01056191
  eigenvalues    EBANDS =     -1636.69213393
  atomic energy  EATOM  =      5297.34318022
  Solvation  Ediel_sol  =         0.00000000
  ---------------------------------------------------
  free energy    TOTEN  =      -331.89621738 eV

  energy without entropy =     -331.88565547  energy(sigma->0) =     -331.89093642


--------------------------------------------------------------------------------------------------------


--------------------------------------- Iteration      4(   4)  ---------------------------------------


    POTLOK:  cpu time    0.0364: real time    0.0400
    SETDIJ:  cpu time    0.0015: real time    0.0015
    EDDIAG:  cpu time    0.2319: real time    0.2318
  RMM-DIIS:  cpu time    0.2313: real time    0.2338
    ORTHCH:  cpu time    0.0475: real time    0.0475
       DOS:  cpu time    0.0012: real time    0.0012
    --------------------------------------------
      LOOP:  cpu time    0.5489: real time    0.5557

 eigenvalue-minimisations  :   471
 total energy-change (2. order) : 0.7543167E-07  (-0.2837102E-07)
 number of electron     144.0000007 magnetization 
 augmentation part        3.4483527 magnetization 

 Free energy of the ion-electron system (eV)
  ---------------------------------------------------
  alpha Z        PSCENC =        75.23705261
  Ewald energy   TEWEN  =     14834.36526955
  -Hartree energ DENC   =    -19372.92684190
  -exchange      EXHF   =         0.00000000
  -V(xc)+E(xc)   XCENC  =       495.40355105
  PAW double counting   =     15008.77937218   -15033.37845711
  entropy T*S    EENTRO =        -0.01056198
  eigenvalues    EBANDS =     -1636.70878192
  atomic energy  EATOM  =      5297.34318022
  Solvation  Ediel_sol  =         0.00000000
  ---------------------------------------------------
  free energy    TOTEN  =      -331.89621730 eV

  energy without entropy =     -331.88565532  energy(sigma->0) =     -331.89093631


--------------------------------------------------------------------------------------------------------


 average (electrostatic) potential at core
  the test charge radii are     0.6991
  (the norm of the test charge is              1.0000)
       1 -57.6854       2 -57.6861       3 -57.6856       4 -57.6852       5 -57.6854
       6 -57.6857       7 -57.6855       8 -57.6860       9 -57.6850      10 -57.6865
      11 -57.6851      12 -57.6860      13 -57.6862      14 -57.6854      15 -57.6860
      16 -57.6852      17 -57.6860      18 -57.6851      19 -57.6861      20 -57.6856
      21 -57.6857      22 -57.6854      23 -57.6855      24 -57.6853      25 -57.6854
      26 -57.6852      27 -57.6854      28 -57.6854      29 -57.6854      30 -57.6851
      31 -57.6853      32 -57.6858      33 -57.6851      34 -57.6853      35 -57.6851
      36 -57.6854
 
 
 
 E-fermi :  -2.2458     XC(G=0):  -2.8903     alpha+bet : -2.5498


 k-point     1 :       0.0000    0.0000    0.0000
  band No.  band energies     occupation 
      1     -21.7301      2.00000
      2     -21.0808      2.00000
      3     -21.0764      2.00000
      4     -19.7845      2.00000
      5     -19.7777      2.00000
      6     -19.1601      2.00000
      7     -19.1566      2.00000
      8     -19.1525      2.00000
      9     -19.1473      2.00000
     10     -19.1446      2.00000
     11     -19.1410      2.00000
     12     -17.3136      2.00000
     13     -17.3109      2.00000
     14     -17.3077      2.00000
     15     -17.3035      2.00000
     16     -16.5418      2.00000
     17     -15.4261      2.00000
     18     -14.8652      2.00000
     19     -14.8550      2.00000
     20     -14.7899      2.00000
     21     -14.7846      2.00000
     22     -13.6211      2.00000
     23     -13.6159      2.00000
     24     -13.6155      2.00000
     25     -13.6121      2.00000
     26     -12.7652      2.00000
     27     -12.7621      2.00000
     28     -11.8653      2.00000
     29     -11.8629      2.00000
     30     -11.8584      2.00000
     31     -11.8552      2.00000
     32     -11.8544      2.00000
     33     -11.8520      2.00000
     34     -10.2852      2.00000
     35     -10.2804      2.00000
     36     -10.2800      2.00000
     37     -10.2774      2.00000
     38     -10.0347      2.00000
     39     -10.0268      2.00000
     40      -9.8369      2.00000
     41      -9.0667      2.00000
     42      -9.0631      2.00000
     43      -8.6269      2.00000
     44      -8.6083      2.00000
     45      -8.6039      2.00000
     46      -8.0156      2.00000
     47      -8.0150      2.00000
     48      -8.0125      2.00000
     49      -8.0115      2.00000
     50      -8.0008      2.00000
     51      -7.9968      2.00000
     52      -7.5543      2.00000
     53      -7.5517      2.00000
     54      -7.5493      2.00000
     55      -7.5435      2.00000
     56      -6.8707      2.00000
     57      -6.8684      2.00000
     58      -6.8500      2.00000
     59      -6.8457      2.00000
     60      -6.8437      2.00000
     61      -6.8408      2.00000
     62      -6.4147      2.00000
     63      -6.4137      2.00000
     64      -5.3087      2.00000
     65      -5.2421      2.00000
     66      -4.8908      2.00000
     67      -4.8891      2.00000
     68      -4.8875      2.00000
     69      -4.8838      2.00000
     70      -4.6447      2.00000
     71      -2.2892      1.78038
     72      -2.2786      1.64576
     73      -2.2125      0.34642
     74      -2.2031      0.22745
     75      -0.5340      0.00000
     76       0.2633      0.00000
     77       0.2672      0.00000
     78       0.2685      0.00000
     79       0.2715      0.00000
     80       1.0238      0.00000
     81       1.9100      0.00000
     82       1.9105      0.00000
     83       1.9329      0.00000
     84       2.4649      0.00000
     85       2.6376      0.00000
     86       2.6399      0.00000
     87       2.6450      0.00000
     88       2.6493      0.00000
     89       2.6511      0.00000
     90       2.6536      0.00000
     91       2.8241      0.00000
     92       2.8245      0.00000
     93       3.3668      0.00000
     94       3.3690      0.00000
     95       3.6980      0.00000
     96       3.6985      0.00000
     97       4.0851      0.00000
     98       4.0942      0.00000

 k-point     2 :       0.5000    0.0000   -0.0000
  band No.  band energies     occupation 
      1     -21.5672      2.00000
      2     -21.5664      2.00000
      3     -20.2717      2.00000
      4     -20.2713      2.00000
      5     -19.6255      2.00000
      6     -19.6247      2.00000
      7     -19.6187      2.00000
      8     -19.6177      2.00000
      9     -18.3705      2.00000
     10     -18.3703      2.00000
     11     -18.3640      2.00000
     12     -18.3632      2.00000
     13     -17.7720      2.00000
     14     -17.7716      2.00000
     15     -16.0444      2.00000
     16     -16.0437      2.00000
     17     -16.0381      2.00000
     18     -16.0379      2.00000
     19     -14.1663      2.00000
     20     -14.1658      2.00000
     21     -14.1638      2.00000
     22     -14.1626      2.00000
     23     -13.9536      2.00000
     24     -13.9529      2.00000
     25     -12.8509      2.00000
     26     -12.8501      2.00000
     27     -12.8459      2.00000
     28     -12.8449      2.00000
     29     -11.8872      2.00000
     30     -11.8866      2.00000
     31     -11.8828      2.00000
     32     -11.8821      2.00000
     33     -10.7525      2.00000
     34     -10.7519      2.00000
     35     -10.7457      2.00000
     36     -10.7454      2.00000
     37      -9.6605      2.00000
     38      -9.6585      2.00000
     39      -9.6428      2.00000
     40      -9.6401      2.00000
     41      -8.8111      2.00000
     42      -8.8098      2.00000
     43      -8.8096      2.00000
     44      -8.8082      2.00000
     45      -8.4668      2.00000
     46      -8.4656      2.00000
     47      -8.1573      2.00000
     48      -8.1567      2.00000
     49      -8.1532      2.00000
     50      -8.1524      2.00000
     51      -8.1236      2.00000
     52      -8.1233      2.00000
     53      -7.3723      2.00000
     54      -7.3717      2.00000
     55      -7.3667      2.00000
     56      -7.3659      2.00000
     57      -7.2784      2.00000
     58      -7.2780      2.00000
     59      -6.0033      2.00000
     60      -6.0030      2.00000
     61      -5.9984      2.00000
     62      -5.9977      2.00000
     63      -5.9016      2.00000
     64      -5.9015      2.00000
     65      -5.6389      2.00000
     66      -5.6386      2.00000
     67      -5.4685      2.00000
     68      -5.4682      2.00000
     69      -3.5972      2.00000
     70      -3.5965      2.00000
     71      -3.5938      2.00000
     72      -3.5937      2.00000
     73      -0.9527      0.00000
     74      -0.9524      0.00000
     75      -0.9507      0.00000
     76      -0.9497      0.00000
     77       0.5416      0.00000
     78       0.5418      0.00000
     79       1.2454      0.00000
     80       1.2455      0.00000
     81       1.4615      0.00000
     82       1.4620      0.00000
     83       1.4683      0.00000
     84       1.4685      0.00000
     85       2.1559      0.00000
     86       2.1563      0.00000
     87       2.6886      0.00000
     88       2.6926      0.00000
     89       3.0163      0.00000
     90       3.0163      0.00000
     91       3.6379      0.00000
     92       3.6387      0.00000
     93       3.6468      0.00000
     94       3.6474      0.00000
     95       3.9148      0.00000
     96       3.9154      0.00000
     97       3.9167      0.00000
     98       3.9172      0.00000

 k-point     3 :       0.0000    0.3333   -0.0000
  band No.  band energies     occupation 
      1     -21.5112      2.00000
      2     -20.8636      2.00000
      3     -20.8592      2.00000
      4     -20.8577      2.00000
      5     -20.2154      2.00000
      6     -20.2110      2.00000
      7     -18.9498      2.00000
      8     -18.9465      2.00000
      9     -18.3252      2.00000
     10     -18.3219      2.00000
     11     -18.3079      2.00000
     12     -17.7004      2.00000
     13     -17.6958      2.00000
     14     -16.5108      2.00000
     15     -16.3541      2.00000
     16     -16.2999      2.00000
     17     -16.2953      2.00000
     18     -15.7922      2.00000
     19     -15.2814      2.00000
     20     -15.2783      2.00000
     21     -15.2427      2.00000
     22     -14.7598      2.00000
     23     -13.9198      2.00000
     24     -13.9172      2.00000
     25     -13.5682      2.00000
     26     -11.9400      2.00000
     27     -11.8911      2.00000
     28     -11.8863      2.00000
     29     -11.8770      2.00000
     30     -11.7726      2.00000
     31     -11.7681      2.00000
     32     -11.4621      2.00000
     33     -10.3814      2.00000
     34     -10.3775      2.00000
     35     -10.3377      2.00000
     36      -9.6584      2.00000
     37      -9.6559      2.00000
     38      -9.5757      2.00000
     39      -9.5457      2.00000
     40      -9.5419      2.00000
     41      -9.5244      2.00000
     42      -8.8677      2.00000
     43      -8.8631      2.00000
     44      -8.8100      2.00000
     45      -8.8064      2.00000
     46      -8.8014      2.00000
     47      -8.7250      2.00000
     48      -8.7216      2.00000
     49      -8.0527      2.00000
     50      -8.0492      2.00000
     51      -7.9771      2.00000
     52      -7.9300      2.00000
     53      -7.9271      2.00000
     54      -7.5088      2.00000
     55      -7.5067      2.00000
     56      -7.0031      2.00000
     57      -7.0020      2.00000
     58      -6.9483      2.00000
     59      -6.6249      2.00000
     60      -6.6226      2.00000
     61      -6.1361      2.00000
     62      -5.9152      2.00000
     63      -5.9128      2.00000
     64      -5.8863      2.00000
     65      -5.7082      2.00000
     66      -5.3596      2.00000
     67      -5.3561      2.00000
     68      -4.3786      2.00000
     69      -4.3121      2.00000
     70      -4.3090      2.00000
     71      -3.9886      2.00000
     72      -3.5856      2.00000
     73      -1.0456      0.00000
     74      -0.6688      0.00000
     75      -0.6657      0.00000
     76      -0.6117      0.00000
     77      -0.5110      0.00000
     78       0.4865      0.00000
     79       0.4895      0.00000
     80       1.3213      0.00000
     81       1.6605      0.00000
     82       1.6949      0.00000
     83       1.6980      0.00000
     84       2.2077      0.00000
     85       2.2082      0.00000
     86       2.2138      0.00000
     87       2.2326      0.00000
     88       2.4670      0.00000
     89       2.4695      0.00000
     90       2.7676      0.00000
     91       3.0975      0.00000
     92       3.0981      0.00000
     93       3.1228      0.00000
     94       3.1233      0.00000
     95       3.1293      0.00000
     96       3.6701      0.00000
     97       3.6723      0.00000
     98       3.6765      0.00000

 k-point     4 :       0.5000    0.3333    0.0000
  band No.  band energies     occupation 
      1     -21.3487      2.00000
      2     -21.3478      2.00000
      3     -20.6964      2.00000
      4     -20.6956      2.00000
      5     -20.0571      2.00000
      6     -20.0567      2.00000
      7     -19.4171      2.00000
      8     -19.4167      2.00000
      9     -18.1539      2.00000
     10     -18.1530      2.00000
     11     -17.5708      2.00000
     12     -17.5704      2.00000
     13     -16.9821      2.00000
     14     -16.9817      2.00000
     15     -16.9746      2.00000
     16     -16.9742      2.00000
     17     -16.3948      2.00000
     18     -16.3939      2.00000
     19     -14.8797      2.00000
     20     -14.8794      2.00000
     21     -14.4160      2.00000
     22     -14.4157      2.00000
     23     -13.7986      2.00000
     24     -13.7979      2.00000
     25     -13.4459      2.00000
     26     -13.4452      2.00000
     27     -12.7550      2.00000
     28     -12.7547      2.00000
     29     -11.2260      2.00000
     30     -11.2250      2.00000
     31     -10.9072      2.00000
     32     -10.9066      2.00000
     33     -10.7293      2.00000
     34     -10.7288      2.00000
     35      -9.7123      2.00000
     36      -9.7118      2.00000
     37      -9.5735      2.00000
     38      -9.5729      2.00000
     39      -9.3828      2.00000
     40      -9.3821      2.00000
     41      -9.3585      2.00000
     42      -9.3574      2.00000
     43      -8.8919      2.00000
     44      -8.8916      2.00000
     45      -8.6703      2.00000
     46      -8.6700      2.00000
     47      -8.6127      2.00000
     48      -8.6120      2.00000
     49      -8.5959      2.00000
     50      -8.5957      2.00000
     51      -8.0654      2.00000
     52      -8.0649      2.00000
     53      -7.8722      2.00000
     54      -7.8719      2.00000
     55      -7.1368      2.00000
     56      -7.1363      2.00000
     57      -6.8912      2.00000
     58      -6.8909      2.00000
     59      -6.6845      2.00000
     60      -6.6843      2.00000
     61      -6.0192      2.00000
     62      -6.0189      2.00000
     63      -5.7478      2.00000
     64      -5.7471      2.00000
     65      -5.2203      2.00000
     66      -5.2200      2.00000
     67      -4.8140      2.00000
     68      -4.8135      2.00000
     69      -4.5090      2.00000
     70      -4.5087      2.00000
     71      -4.0472      2.00000
     72      -4.0466      2.00000
     73      -0.6268      0.00000
     74      -0.6263      0.00000
     75      -0.2720      0.00000
     76      -0.2717      0.00000
     77      -0.0137      0.00000
     78      -0.0133      0.00000
     79       0.4498      0.00000
     80       0.4500      0.00000
     81       1.2907      0.00000
     82       1.2912      0.00000
     83       1.5429      0.00000
     84       1.5430      0.00000
     85       2.4345      0.00000
     86       2.4346      0.00000
     87       2.4554      0.00000
     88       2.4557      0.00000
     89       2.9914      0.00000
     90       2.9954      0.00000
     91       3.3143      0.00000
     92       3.3144      0.00000
     93       3.3493      0.00000
     94       3.3497      0.00000
     95       3.3801      0.00000
     96       3.3804      0.00000
     97       3.8994      0.00000
     98       3.9035      0.00000


--------------------------------------------------------------------------------------------------------


 soft charge-density along one line, spin component           1
         0         1         2         3         4         5         6         7         8         9
 total charge-density along one line
 
 pseudopotential strength for first ion, spin component:           1
 10.188  13.548  -0.000   0.000  -0.000  -0.000   0.000   0.000
 13.548  18.015  -0.000   0.000  -0.000  -0.000   0.000   0.000
 -0.000  -0.000  -4.321  -0.000  -0.000   8.452   0.000   0.000
  0.000   0.000  -0.000  -4.313  -0.000   0.000   8.442   0.000
 -0.000  -0.000  -0.000  -0.000  -4.321   0.000   0.000   8.451
 -0.000  -0.000   8.452   0.000   0.000 -18.666  -0.000  -0.000
  0.000   0.000   0.000   8.442   0.000  -0.000 -18.658  -0.000
  0.000   0.000   0.000   0.000   8.451  -0.000  -0.000 -18.666
 total augmentation occupancy for first ion, spin component:           1
  8.072  -3.575  -0.001  -0.006   0.016   0.000  -0.001   0.003
 -3.575   1.640   0.001   0.004  -0.008   0.000   0.000  -0.001
 -0.001   0.001   1.815   0.000   0.001   0.166   0.000   0.000
 -0.006   0.004   0.000   1.190   0.000   0.000   0.070   0.000
  0.016  -0.008   0.001   0.000   1.802   0.000   0.000   0.165
  0.000   0.000   0.166   0.000   0.000   0.017   0.000   0.000
 -0.001   0.000   0.000   0.070   0.000   0.000   0.005   0.000
  0.003  -0.001   0.000   0.000   0.165   0.000   0.000   0.016


------------------------ aborting loop because EDIFF is reached ----------------------------------------


    CHARGE:  cpu time    0.0322: real time    0.0322
    FORLOC:  cpu time    0.0048: real time    0.0048
    FORNL :  cpu time    0.1217: real time    0.1227
    STRESS:  cpu time    0.3470: real time    0.3716
    FORCOR:  cpu time    0.0375: real time    0.0375
    FORHAR:  cpu time    0.0131: real time    0.0131
    MIXING:  cpu time    0.0009: real time    0.0009
    OFIELD:  cpu time    0.0000: real time    0.0000

  FORCE on cell =-STRESS in cart. coord.  units (eV):
  Direction    XX          YY          ZZ          XY          YZ          ZX
  --------------------------------------------------------------------------------------
  Alpha Z    75.23705    75.23705    75.23705
  Ewald   19652.78475 19683.61603-24502.04125     0.07812     0.43088     1.25418
  Hartree 19165.52836 19171.48942-18964.15878     0.01495     0.37258     1.08676
  E(xc)    -534.42465  -534.32935  -554.40891     0.00019     0.00021     0.00061
  Local  -40378.15836-40410.84862 41603.45209    -0.08203    -0.80052    -2.33260
  n-local  -127.39339  -128.22222  -116.98803    -0.00256     0.01125     0.01738
  augment   -13.95166   -13.98816   -12.89046    -0.00010    -0.00004    -0.00001
  Kinetic  2160.04938  2156.73186  2471.48346    -0.00287    -0.00357    -0.00895
  Fock        0.00000     0.00000     0.00000     0.00000     0.00000     0.00000
  -------------------------------------------------------------------------------------
  Total      -0.32851    -0.31398    -0.31483     0.00571     0.01079     0.01736
  in kB      -0.37196    -0.35551    -0.35647     0.00647     0.01222     0.01965
  external pressure =       -0.36 kB  Pullay stress =        0.00 kB


 VOLUME and BASIS-vectors are now :
 -----------------------------------------------------------------------------
  energy-cutoff  :      500.00
  volume of cell :     1415.02
      direct lattice vectors                 reciprocal lattice vectors
    12.848422532 -0.000058875  0.000366815     0.077830586  0.000001255 -0.000696110
    -0.000118580  7.395489206  0.000072292     0.000000622  0.135217560 -0.000080862
     0.133190693  0.008904884 14.891787469    -0.000001917 -0.000000656  0.067151124

  length of vectors
    12.848422538  7.395489207 14.892385742     0.077833699  0.135217584  0.067151124


 FORCES acting on ions
    electron-ion (+dipol)            ewald-force                    non-local-force                 convergence-correction
 -----------------------------------------------------------------------------------------------
   0.141E+01 0.202E+00 -.239E+01   -.140E+01 -.213E+00 0.238E+01   -.612E-02 0.110E-01 -.562E-02   0.187E-03 0.301E-03 -.207E-03
   0.101E+01 -.309E-01 -.107E+00   -.988E+00 0.345E-01 0.107E+00   -.168E-01 -.890E-03 -.435E-02   -.130E-03 -.100E-03 -.103E-03
   -.131E+01 0.198E+00 -.912E+00   0.129E+01 -.204E+00 0.917E+00   0.129E-01 0.680E-02 -.842E-02   0.727E-04 0.243E-03 -.116E-03
   -.871E+00 -.449E-01 -.171E+01   0.840E+00 0.450E-01 0.171E+01   0.289E-01 0.529E-03 -.507E-02   0.315E-03 -.656E-04 -.162E-03
   0.135E+01 0.198E+00 0.218E+01   -.134E+01 -.205E+00 -.218E+01   -.900E-02 0.853E-02 -.626E-02   -.808E-04 0.386E-03 0.201E-03
   0.833E+00 0.123E-02 0.383E+00   -.804E+00 0.562E-03 -.375E+00   -.290E-01 -.350E-03 -.144E-01   0.126E-03 -.102E-04 -.714E-04
   -.144E+01 0.233E+00 0.992E+00   0.143E+01 -.245E+00 -.100E+01   0.627E-02 0.124E-01 0.288E-02   0.404E-04 0.181E-03 -.116E-04
   -.113E+01 -.218E-01 0.264E+01   0.112E+01 0.216E-01 -.264E+01   0.638E-02 0.243E-02 -.802E-02   -.621E-04 -.312E-04 0.166E-03
   0.117E+01 0.284E+00 -.974E+00   -.114E+01 -.300E+00 0.981E+00   -.316E-01 0.145E-01 -.123E-01   -.481E-04 0.269E-04 -.123E-03
   0.119E+01 -.472E-01 0.125E+01   -.118E+01 0.488E-01 -.126E+01   -.128E-01 -.358E-03 0.952E-02   -.182E-03 0.222E-03 0.494E-04
   -.109E+01 0.338E+00 -.786E+00   0.105E+01 -.359E+00 0.793E+00   0.344E-01 0.124E-01 -.147E-01   -.288E-03 0.176E-03 -.254E-04
   -.109E+01 -.550E-01 0.327E+00   0.108E+01 0.608E-01 -.339E+00   0.168E-01 -.202E-02 0.984E-02   -.416E-04 -.303E-04 -.126E-03
   0.114E+01 0.983E-02 -.984E+00   -.113E+01 -.100E-01 0.972E+00   -.123E-01 0.649E-03 0.163E-02   0.172E-03 -.237E-04 -.370E-03
   0.131E+01 -.218E+00 -.341E+00   -.130E+01 0.226E+00 0.342E+00   -.138E-01 -.740E-02 -.697E-02   0.920E-04 0.178E-03 -.213E-03
   -.110E+01 0.531E-03 -.241E+00   0.109E+01 -.330E-02 0.248E+00   0.488E-02 0.165E-02 -.153E-01   0.435E-04 0.406E-04 -.392E-03
   -.122E+01 -.278E+00 -.254E+01   0.120E+01 0.296E+00 0.255E+01   0.257E-01 -.171E-01 -.990E-02   0.118E-03 0.155E-03 -.290E-03
   0.943E+00 0.274E-01 0.258E+01   -.917E+00 -.279E-01 -.259E+01   -.282E-01 0.284E-02 0.804E-02   -.265E-03 -.253E-03 0.770E-03
   0.115E+01 -.266E+00 -.108E+01   -.112E+01 0.280E+00 0.109E+01   -.302E-01 -.150E-01 -.218E-01   0.204E-03 0.171E-03 -.335E-04
   -.110E+01 -.731E-01 0.115E+01   0.109E+01 0.769E-01 -.116E+01   0.104E-01 -.164E-02 0.137E-01   0.298E-04 -.116E-04 0.398E-03
   -.132E+01 -.203E+00 0.198E+01   0.131E+01 0.209E+00 -.198E+01   0.101E-01 -.427E-02 -.471E-02   -.986E-04 0.312E-05 0.483E-03
   0.851E+00 -.346E-01 -.358E+00   -.818E+00 0.364E-01 0.359E+00   -.319E-01 -.226E-02 -.655E-02   0.664E-04 0.145E-03 -.138E-03
   0.146E+01 -.287E+00 0.737E-01   -.146E+01 0.302E+00 -.798E-01   -.567E-02 -.149E-01 0.504E-02   -.306E-03 -.635E-04 0.181E-03
   -.769E+00 0.356E-01 -.147E+00   0.733E+00 -.389E-01 0.148E+00   0.327E-01 0.256E-02 -.737E-02   -.475E-04 0.468E-04 0.574E-04
   -.144E+01 -.254E+00 -.632E+00   0.143E+01 0.268E+00 0.631E+00   0.584E-02 -.148E-01 -.484E-02   -.763E-04 0.261E-03 -.157E-03
   0.138E+01 -.127E+00 -.211E+01   -.137E+01 0.135E+00 0.211E+01   -.124E-01 -.677E-02 -.156E-02   0.209E-03 -.263E-03 -.212E-03
   0.128E+01 0.216E+00 -.215E+00   -.126E+01 -.220E+00 0.215E+00   -.137E-01 0.307E-02 -.912E-02   -.590E-04 -.106E-03 -.324E-03
   -.131E+01 -.182E+00 -.718E+00   0.130E+01 0.184E+00 0.723E+00   0.186E-01 -.407E-03 -.908E-02   -.264E-04 -.270E-03 -.226E-03
   -.114E+01 0.244E+00 -.229E+01   0.110E+01 -.259E+00 0.230E+01   0.342E-01 0.181E-01 -.169E-01   0.201E-03 -.104E-03 -.193E-03
   0.135E+01 -.160E+00 0.279E+01   -.134E+01 0.165E+00 -.279E+01   -.957E-02 -.572E-02 -.141E-02   -.209E-03 -.124E-03 0.347E-03
   0.114E+01 0.387E+00 -.502E+00   -.111E+01 -.406E+00 0.516E+00   -.339E-01 0.194E-01 -.152E-01   0.130E-03 -.181E-03 0.188E-03
   -.149E+01 -.314E+00 0.182E+01   0.148E+01 0.330E+00 -.183E+01   0.639E-02 -.140E-01 0.826E-02   0.704E-04 -.152E-03 0.188E-03
   -.133E+01 0.224E+00 0.235E+01   0.132E+01 -.235E+00 -.234E+01   0.188E-01 0.753E-02 -.386E-02   -.160E-03 -.390E-05 0.591E-03
   0.121E+01 -.254E+00 -.769E+00   -.118E+01 0.265E+00 0.777E+00   -.311E-01 -.112E-01 -.130E-01   0.183E-03 -.107E-03 -.144E-03
   0.151E+01 0.225E+00 0.239E+00   -.151E+01 -.236E+00 -.243E+00   -.167E-02 0.117E-01 0.189E-02   -.542E-04 -.211E-03 0.226E-03
   -.115E+01 -.267E+00 -.462E+00   0.113E+01 0.284E+00 0.467E+00   0.292E-01 -.178E-01 -.118E-01   -.139E-03 -.153E-03 0.196E-05
   -.139E+01 0.292E+00 -.480E+00   0.138E+01 -.306E+00 0.479E+00   0.568E-02 0.219E-01 -.551E-02   0.135E-04 -.264E-03 -.209E-03
 -----------------------------------------------------------------------------------------------
   0.217E-03 0.433E-04 0.102E-01   0.223E-12 -.209E-12 -.266E-14   -.217E-01 0.210E-01 -.183E+00   -.106E-05 0.728E-05 0.656E-06
 
 
 POSITION                                       TOTAL-FORCE (eV/Angst)
 -----------------------------------------------------------------------------------
      2.17475      1.23466      3.67040        -0.000039     -0.000227     -0.001861
      0.03275      7.39681      3.66435         0.001355      0.002111      0.001061
      0.74373      1.23450      3.66696        -0.000948      0.000203      0.001573
      2.88498      7.39682      3.66757        -0.001264      0.000022     -0.001722
      6.45691      1.23343      3.64853        -0.000099      0.000968      0.000771
      4.31449      7.39645      3.65806         0.000667      0.000853     -0.001771
      5.02570      1.23392      3.65480        -0.000002      0.000039     -0.002906
      7.16786      7.39600      3.64705        -0.002321      0.001637     -0.000666
     10.73995      1.23432      3.66311        -0.001657     -0.002672     -0.000285
      8.59856      7.39618      3.65306        -0.000603      0.000869      0.000423
      9.30986      1.23394      3.65923         0.001640     -0.008361     -0.002397
     11.45093      7.39675      3.66182         0.004969      0.003160      0.003221
      2.17447      3.69890      3.66733         0.000339     -0.000161     -0.005433
      0.03279      2.46622      3.66491         0.000541      0.000395     -0.001932
      0.74389      3.69917      3.66516        -0.005916     -0.001664     -0.004235
      2.88570      2.46595      3.66958         0.000150      0.000389     -0.001689
      6.45740      3.69826      3.64787        -0.001726      0.001482      0.011329
      4.31601      2.46610      3.66181         0.000981     -0.001743     -0.002787
      5.02724      3.69887      3.65468        -0.004892      0.001626      0.003902
      7.16824      2.46495      3.64912        -0.002243      0.001456      0.003277
     10.73931      3.69899      3.66189         0.001132     -0.000861     -0.001226
      8.59935      2.46544      3.65589         0.001799     -0.000269      0.003907
      9.30988      3.69888      3.65806        -0.002869     -0.001282     -0.002136
     11.45014      2.46597      3.66386         0.000833     -0.000581     -0.001098
      2.17466      6.16368      3.66950        -0.000919      0.000115      0.000622
      0.03290      4.93211      3.66441         0.001705     -0.001172     -0.004302
      0.74378      6.16392      3.66632         0.003705      0.000973      0.000865
      2.88554      4.93194      3.66857         0.000047      0.002167     -0.006601
      6.45676      6.16326      3.64664         0.001890     -0.001234      0.006219
      4.31560      4.93190      3.65999        -0.000465     -0.000426      0.003363
      5.02557      6.16346      3.65243         0.000702      0.000557      0.001072
      7.16801      4.93169      3.64785         0.008926     -0.003535      0.003481
     10.74024      6.16383      3.66244        -0.002958     -0.001170     -0.000785
      8.59925      4.93198      3.65514        -0.000618      0.000409      0.002584
      9.30999      6.16340      3.65828         0.000332     -0.000816     -0.001603
     11.45040      4.93206      3.66332        -0.002172      0.006746     -0.002236
 -----------------------------------------------------------------------------------
    total drift:                               -0.021463      0.021004     -0.173019


--------------------------------------------------------------------------------------------------------


  FREE ENERGIE OF THE ION-ELECTRON SYSTEM (eV)
  ---------------------------------------------------
  free  energy   TOTEN  =      -331.89621730 eV

  energy  without entropy=     -331.88565532  energy(sigma->0) =     -331.89093631
 
 d Force = 0.1950786E-04[ 0.915E-05, 0.299E-04]  d Energy = 0.1914501E-04 0.363E-06
 d Force =-0.4806829E-02[-0.471E-02,-0.491E-02]  d Ewald  = 0.2012707E+01-0.202E+01


--------------------------------------------------------------------------------------------------------


    POTLOK:  cpu time    0.0424: real time    0.0424


--------------------------------------------------------------------------------------------------------


 Conjugate gradient step on ions:
 trial-energy change:   -0.000019  1 .order   -0.000021   -0.000032   -0.000010
  (g-gl).g = 0.630E-04      g.g   = 0.729E-04  gl.gl    = 0.650E-04
 g(Force)  = 0.710E-04   g(Stress)= 0.181E-05 ortho     = 0.981E-05
 gamma     =   0.97057
 trial     =   0.38570
 opt step  =   0.55224  (harmonic =   0.55224) maximal distance =0.00071560
 next E    =  -331.896221   (d E  =  -0.00002)


--------------------------------------------------------------------------------------------------------


    WAVPRE:  cpu time    0.0100: real time    0.0120
    FEWALD:  cpu time    0.0010: real time    0.0006
    GENKIN:  cpu time    0.0045: real time    0.0049

 real space projection operators:
  total allocation   :       1536.81 KBytes
  max/ min on nodes  :        393.94        374.50

    ORTHCH:  cpu time    0.0887: real time    0.0887
     LOOP+:  cpu time    3.5590: real time    3.6035


--------------------------------------- Iteration      5(   1)  ---------------------------------------


    POTLOK:  cpu time    0.0369: real time    0.0396
    SETDIJ:  cpu time    0.0016: real time    0.0015
     EDDAV:  cpu time    0.8906: real time    0.8906
       DOS:  cpu time    0.0010: real time    0.0010
    CHARGE:  cpu time    0.0315: real time    0.0315
    MIXING:  cpu time    0.0008: real time    0.0008
    --------------------------------------------
      LOOP:  cpu time    0.9624: real time    0.9649

 eigenvalue-minimisations  :   840
 total energy-change (2. order) :-0.2907425E-05  (-0.4720974E-04)
 number of electron     144.0000007 magnetization 
 augmentation part        3.4482526 magnetization 

 Broyden mixing:
  rms(total) = 0.49488E-03    rms(broyden)= 0.49448E-03
  rms(prec ) = 0.57719E-03
  weight for this iteration     100.00

 Free energy of the ion-electron system (eV)
  ---------------------------------------------------
  alpha Z        PSCENC =        75.23705261
  Ewald energy   TEWEN  =     14833.49616213
  -Hartree energ DENC   =    -19372.16014886
  -exchange      EXHF   =         0.00000000
  -V(xc)+E(xc)   XCENC  =       495.40331450
  PAW double counting   =     15008.64526223   -15033.24450054
  entropy T*S    EENTRO =        -0.01055006
  eigenvalues    EBANDS =     -1636.60599251
  atomic energy  EATOM  =      5297.34318022
  Solvation  Ediel_sol  =         0.00000000
  ---------------------------------------------------
  free energy    TOTEN  =      -331.89622029 eV

  energy without entropy =     -331.88567022  energy(sigma->0) =     -331.89094526


--------------------------------------------------------------------------------------------------------


--------------------------------------- Iteration      5(   2)  ---------------------------------------


    POTLOK:  cpu time    0.0400: real time    0.0402
    SETDIJ:  cpu time    0.0015: real time    0.0015
    EDDIAG:  cpu time    0.2006: real time    0.2006
  RMM-DIIS:  cpu time    0.3513: real time    0.3512
    ORTHCH:  cpu time    0.0515: real time    0.0515
       DOS:  cpu time    0.0017: real time    0.0016
    --------------------------------------------
      LOOP:  cpu time    0.6464: real time    0.6466

 eigenvalue-minimisations  :   730
 total energy-change (2. order) : 0.3610894E-06  (-0.7355132E-06)
 number of electron     144.0000007 magnetization 
 augmentation part        3.4482526 magnetization 

 Free energy of the ion-electron system (eV)
  ---------------------------------------------------
  alpha Z        PSCENC =        75.23705261
  Ewald energy   TEWEN  =     14833.49616213
  -Hartree energ DENC   =    -19372.12050525
  -exchange      EXHF   =         0.00000000
  -V(xc)+E(xc)   XCENC  =       495.40207166
  PAW double counting   =     15008.40260742   -15033.00166796
  entropy T*S    EENTRO =        -0.01055070
  eigenvalues    EBANDS =     -1636.64457006
  atomic energy  EATOM  =      5297.34318022
  Solvation  Ediel_sol  =         0.00000000
  ---------------------------------------------------
  free energy    TOTEN  =      -331.89621992 eV

  energy without entropy =     -331.88566923  energy(sigma->0) =     -331.89094458


--------------------------------------------------------------------------------------------------------


 average (electrostatic) potential at core
  the test charge radii are     0.6991
  (the norm of the test charge is              1.0000)
       1 -57.6849       2 -57.6855       3 -57.6851       4 -57.6846       5 -57.6849
       6 -57.6853       7 -57.6852       8 -57.6854       9 -57.6846      10 -57.6860
      11 -57.6847      12 -57.6856      13 -57.6858      14 -57.6848      15 -57.6855
      16 -57.6848      17 -57.6857      18 -57.6847      19 -57.6860      20 -57.6854
      21 -57.6855      22 -57.6852      23 -57.6851      24 -57.6849      25 -57.6849
      26 -57.6848      27 -57.6849      28 -57.6851      29 -57.6851      30 -57.6849
      31 -57.6850      32 -57.6853      33 -57.6845      34 -57.6850      35 -57.6843
      36 -57.6851
 
 
 
 E-fermi :  -2.2456     XC(G=0):  -2.8902     alpha+bet : -2.5498


 k-point     1 :       0.0000    0.0000    0.0000
  band No.  band energies     occupation 
      1     -21.7295      2.00000
      2     -21.0803      2.00000
      3     -21.0758      2.00000
      4     -19.7839      2.00000
      5     -19.7771      2.00000
      6     -19.1595      2.00000
      7     -19.1561      2.00000
      8     -19.1519      2.00000
      9     -19.1468      2.00000
     10     -19.1441      2.00000
     11     -19.1404      2.00000
     12     -17.3130      2.00000
     13     -17.3104      2.00000
     14     -17.3071      2.00000
     15     -17.3032      2.00000
     16     -16.5414      2.00000
     17     -15.4255      2.00000
     18     -14.8648      2.00000
     19     -14.8546      2.00000
     20     -14.7894      2.00000
     21     -14.7841      2.00000
     22     -13.6206      2.00000
     23     -13.6155      2.00000
     24     -13.6150      2.00000
     25     -13.6116      2.00000
     26     -12.7646      2.00000
     27     -12.7615      2.00000
     28     -11.8649      2.00000
     29     -11.8624      2.00000
     30     -11.8578      2.00000
     31     -11.8546      2.00000
     32     -11.8540      2.00000
     33     -11.8517      2.00000
     34     -10.2847      2.00000
     35     -10.2799      2.00000
     36     -10.2795      2.00000
     37     -10.2770      2.00000
     38     -10.0344      2.00000
     39     -10.0264      2.00000
     40      -9.8365      2.00000
     41      -9.0663      2.00000
     42      -9.0627      2.00000
     43      -8.6264      2.00000
     44      -8.6078      2.00000
     45      -8.6033      2.00000
     46      -8.0152      2.00000
     47      -8.0143      2.00000
     48      -8.0121      2.00000
     49      -8.0110      2.00000
     50      -8.0005      2.00000
     51      -7.9962      2.00000
     52      -7.5538      2.00000
     53      -7.5513      2.00000
     54      -7.5489      2.00000
     55      -7.5432      2.00000
     56      -6.8703      2.00000
     57      -6.8681      2.00000
     58      -6.8495      2.00000
     59      -6.8454      2.00000
     60      -6.8434      2.00000
     61      -6.8404      2.00000
     62      -6.4143      2.00000
     63      -6.4134      2.00000
     64      -5.3083      2.00000
     65      -5.2417      2.00000
     66      -4.8905      2.00000
     67      -4.8888      2.00000
     68      -4.8871      2.00000
     69      -4.8836      2.00000
     70      -4.6445      2.00000
     71      -2.2890      1.78095
     72      -2.2783      1.64599
     73      -2.2123      0.34649
     74      -2.2028      0.22657
     75      -0.5338      0.00000
     76       0.2635      0.00000
     77       0.2673      0.00000
     78       0.2687      0.00000
     79       0.2716      0.00000
     80       1.0239      0.00000
     81       1.9100      0.00000
     82       1.9105      0.00000
     83       1.9330      0.00000
     84       2.4651      0.00000
     85       2.6377      0.00000
     86       2.6400      0.00000
     87       2.6452      0.00000
     88       2.6493      0.00000
     89       2.6514      0.00000
     90       2.6537      0.00000
     91       2.8241      0.00000
     92       2.8246      0.00000
     93       3.3670      0.00000
     94       3.3693      0.00000
     95       3.6980      0.00000
     96       3.6984      0.00000
     97       4.0851      0.00000
     98       4.0941      0.00000

 k-point     2 :       0.5000    0.0000   -0.0000
  band No.  band energies     occupation 
      1     -21.5665      2.00000
      2     -21.5659      2.00000
      3     -20.2711      2.00000
      4     -20.2708      2.00000
      5     -19.6248      2.00000
      6     -19.6242      2.00000
      7     -19.6181      2.00000
      8     -19.6172      2.00000
      9     -18.3700      2.00000
     10     -18.3697      2.00000
     11     -18.3635      2.00000
     12     -18.3627      2.00000
     13     -17.7714      2.00000
     14     -17.7712      2.00000
     15     -16.0438      2.00000
     16     -16.0433      2.00000
     17     -16.0376      2.00000
     18     -16.0374      2.00000
     19     -14.1657      2.00000
     20     -14.1655      2.00000
     21     -14.1633      2.00000
     22     -14.1622      2.00000
     23     -13.9529      2.00000
     24     -13.9525      2.00000
     25     -12.8503      2.00000
     26     -12.8497      2.00000
     27     -12.8455      2.00000
     28     -12.8445      2.00000
     29     -11.8866      2.00000
     30     -11.8861      2.00000
     31     -11.8822      2.00000
     32     -11.8816      2.00000
     33     -10.7522      2.00000
     34     -10.7515      2.00000
     35     -10.7453      2.00000
     36     -10.7449      2.00000
     37      -9.6600      2.00000
     38      -9.6580      2.00000
     39      -9.6423      2.00000
     40      -9.6398      2.00000
     41      -8.8105      2.00000
     42      -8.8093      2.00000
     43      -8.8090      2.00000
     44      -8.8077      2.00000
     45      -8.4663      2.00000
     46      -8.4651      2.00000
     47      -8.1568      2.00000
     48      -8.1563      2.00000
     49      -8.1528      2.00000
     50      -8.1518      2.00000
     51      -8.1232      2.00000
     52      -8.1229      2.00000
     53      -7.3718      2.00000
     54      -7.3714      2.00000
     55      -7.3663      2.00000
     56      -7.3656      2.00000
     57      -7.2780      2.00000
     58      -7.2776      2.00000
     59      -6.0029      2.00000
     60      -6.0026      2.00000
     61      -5.9981      2.00000
     62      -5.9974      2.00000
     63      -5.9014      2.00000
     64      -5.9008      2.00000
     65      -5.6388      2.00000
     66      -5.6380      2.00000
     67      -5.4682      2.00000
     68      -5.4679      2.00000
     69      -3.5968      2.00000
     70      -3.5963      2.00000
     71      -3.5937      2.00000
     72      -3.5934      2.00000
     73      -0.9525      0.00000
     74      -0.9522      0.00000
     75      -0.9504      0.00000
     76      -0.9496      0.00000
     77       0.5417      0.00000
     78       0.5421      0.00000
     79       1.2454      0.00000
     80       1.2455      0.00000
     81       1.4617      0.00000
     82       1.4622      0.00000
     83       1.4685      0.00000
     84       1.4686      0.00000
     85       2.1561      0.00000
     86       2.1564      0.00000
     87       2.6888      0.00000
     88       2.6930      0.00000
     89       3.0163      0.00000
     90       3.0163      0.00000
     91       3.6381      0.00000
     92       3.6388      0.00000
     93       3.6469      0.00000
     94       3.6473      0.00000
     95       3.9148      0.00000
     96       3.9152      0.00000
     97       3.9167      0.00000
     98       3.9171      0.00000

 k-point     3 :       0.0000    0.3333   -0.0000
  band No.  band energies     occupation 
      1     -21.5106      2.00000
      2     -20.8631      2.00000
      3     -20.8586      2.00000
      4     -20.8571      2.00000
      5     -20.2149      2.00000
      6     -20.2104      2.00000
      7     -18.9492      2.00000
      8     -18.9460      2.00000
      9     -18.3246      2.00000
     10     -18.3215      2.00000
     11     -18.3073      2.00000
     12     -17.6999      2.00000
     13     -17.6952      2.00000
     14     -16.5103      2.00000
     15     -16.3537      2.00000
     16     -16.2994      2.00000
     17     -16.2949      2.00000
     18     -15.7918      2.00000
     19     -15.2808      2.00000
     20     -15.2778      2.00000
     21     -15.2421      2.00000
     22     -14.7592      2.00000
     23     -13.9193      2.00000
     24     -13.9168      2.00000
     25     -13.5678      2.00000
     26     -11.9396      2.00000
     27     -11.8907      2.00000
     28     -11.8858      2.00000
     29     -11.8764      2.00000
     30     -11.7721      2.00000
     31     -11.7676      2.00000
     32     -11.4616      2.00000
     33     -10.3810      2.00000
     34     -10.3769      2.00000
     35     -10.3372      2.00000
     36      -9.6579      2.00000
     37      -9.6556      2.00000
     38      -9.5753      2.00000
     39      -9.5452      2.00000
     40      -9.5415      2.00000
     41      -9.5239      2.00000
     42      -8.8674      2.00000
     43      -8.8626      2.00000
     44      -8.8096      2.00000
     45      -8.8060      2.00000
     46      -8.8010      2.00000
     47      -8.7244      2.00000
     48      -8.7211      2.00000
     49      -8.0524      2.00000
     50      -8.0488      2.00000
     51      -7.9767      2.00000
     52      -7.9294      2.00000
     53      -7.9268      2.00000
     54      -7.5083      2.00000
     55      -7.5063      2.00000
     56      -7.0026      2.00000
     57      -7.0016      2.00000
     58      -6.9478      2.00000
     59      -6.6245      2.00000
     60      -6.6223      2.00000
     61      -6.1358      2.00000
     62      -5.9148      2.00000
     63      -5.9125      2.00000
     64      -5.8859      2.00000
     65      -5.7077      2.00000
     66      -5.3593      2.00000
     67      -5.3558      2.00000
     68      -4.3783      2.00000
     69      -4.3118      2.00000
     70      -4.3087      2.00000
     71      -3.9883      2.00000
     72      -3.5854      2.00000
     73      -1.0454      0.00000
     74      -0.6686      0.00000
     75      -0.6656      0.00000
     76      -0.6115      0.00000
     77      -0.5109      0.00000
     78       0.4867      0.00000
     79       0.4896      0.00000
     80       1.3214      0.00000
     81       1.6606      0.00000
     82       1.6951      0.00000
     83       1.6981      0.00000
     84       2.2077      0.00000
     85       2.2083      0.00000
     86       2.2139      0.00000
     87       2.2327      0.00000
     88       2.4673      0.00000
     89       2.4696      0.00000
     90       2.7679      0.00000
     91       3.0975      0.00000
     92       3.0981      0.00000
     93       3.1229      0.00000
     94       3.1234      0.00000
     95       3.1293      0.00000
     96       3.6701      0.00000
     97       3.6724      0.00000
     98       3.6765      0.00000

 k-point     4 :       0.5000    0.3333    0.0000
  band No.  band energies     occupation 
      1     -21.3480      2.00000
      2     -21.3473      2.00000
      3     -20.6958      2.00000
      4     -20.6951      2.00000
      5     -20.0565      2.00000
      6     -20.0562      2.00000
      7     -19.4165      2.00000
      8     -19.4162      2.00000
      9     -18.1533      2.00000
     10     -18.1526      2.00000
     11     -17.5702      2.00000
     12     -17.5700      2.00000
     13     -16.9816      2.00000
     14     -16.9812      2.00000
     15     -16.9740      2.00000
     16     -16.9737      2.00000
     17     -16.3942      2.00000
     18     -16.3935      2.00000
     19     -14.8792      2.00000
     20     -14.8789      2.00000
     21     -14.4155      2.00000
     22     -14.4153      2.00000
     23     -13.7979      2.00000
     24     -13.7975      2.00000
     25     -13.4453      2.00000
     26     -13.4448      2.00000
     27     -12.7545      2.00000
     28     -12.7543      2.00000
     29     -11.2255      2.00000
     30     -11.2245      2.00000
     31     -10.9066      2.00000
     32     -10.9062      2.00000
     33     -10.7288      2.00000
     34     -10.7284      2.00000
     35      -9.7118      2.00000
     36      -9.7114      2.00000
     37      -9.5729      2.00000
     38      -9.5725      2.00000
     39      -9.3824      2.00000
     40      -9.3817      2.00000
     41      -9.3581      2.00000
     42      -9.3570      2.00000
     43      -8.8914      2.00000
     44      -8.8911      2.00000
     45      -8.6699      2.00000
     46      -8.6695      2.00000
     47      -8.6123      2.00000
     48      -8.6117      2.00000
     49      -8.5957      2.00000
     50      -8.5952      2.00000
     51      -8.0649      2.00000
     52      -8.0644      2.00000
     53      -7.8719      2.00000
     54      -7.8716      2.00000
     55      -7.1364      2.00000
     56      -7.1360      2.00000
     57      -6.8907      2.00000
     58      -6.8904      2.00000
     59      -6.6843      2.00000
     60      -6.6837      2.00000
     61      -6.0189      2.00000
     62      -6.0183      2.00000
     63      -5.7474      2.00000
     64      -5.7469      2.00000
     65      -5.2200      2.00000
     66      -5.2198      2.00000
     67      -4.8137      2.00000
     68      -4.8132      2.00000
     69      -4.5087      2.00000
     70      -4.5085      2.00000
     71      -4.0468      2.00000
     72      -4.0464      2.00000
     73      -0.6265      0.00000
     74      -0.6262      0.00000
     75      -0.2718      0.00000
     76      -0.2715      0.00000
     77      -0.0134      0.00000
     78      -0.0131      0.00000
     79       0.4500      0.00000
     80       0.4504      0.00000
     81       1.2909      0.00000
     82       1.2912      0.00000
     83       1.5429      0.00000
     84       1.5430      0.00000
     85       2.4345      0.00000
     86       2.4346      0.00000
     87       2.4555      0.00000
     88       2.4558      0.00000
     89       2.9916      0.00000
     90       2.9957      0.00000
     91       3.3143      0.00000
     92       3.3144      0.00000
     93       3.3494      0.00000
     94       3.3497      0.00000
     95       3.3802      0.00000
     96       3.3805      0.00000
     97       3.8995      0.00000
     98       3.9037      0.00000


--------------------------------------------------------------------------------------------------------


 soft charge-density along one line, spin component           1
         0         1         2         3         4         5         6         7         8         9
 total charge-density along one line
 
 pseudopotential strength for first ion, spin component:           1
 10.188  13.548  -0.000   0.000  -0.000  -0.000   0.000   0.000
 13.548  18.015  -0.000   0.000  -0.000  -0.000   0.000   0.000
 -0.000  -0.000  -4.321  -0.000  -0.000   8.451   0.000   0.000
  0.000   0.000  -0.000  -4.313  -0.000   0.000   8.442   0.000
 -0.000  -0.000  -0.000  -0.000  -4.321   0.000   0.000   8.451
 -0.000  -0.000   8.451   0.000   0.000 -18.666  -0.000  -0.000
  0.000   0.000   0.000   8.442   0.000  -0.000 -18.658  -0.000
  0.000   0.000   0.000   0.000   8.451  -0.000  -0.000 -18.666
 total augmentation occupancy for first ion, spin component:           1
  8.071  -3.575  -0.000  -0.006   0.016   0.000  -0.001   0.003
 -3.575   1.640   0.001   0.004  -0.008   0.000   0.000  -0.001
 -0.000   0.001   1.815   0.000   0.001   0.166   0.000   0.000
 -0.006   0.004   0.000   1.189   0.000   0.000   0.070   0.000
  0.016  -0.008   0.001   0.000   1.802   0.000   0.000   0.165
  0.000   0.000   0.166   0.000   0.000   0.017   0.000   0.000
 -0.001   0.000   0.000   0.070   0.000   0.000   0.005   0.000
  0.003  -0.001   0.000   0.000   0.165   0.000   0.000   0.016


------------------------ aborting loop because EDIFF is reached ----------------------------------------


    CHARGE:  cpu time    0.0324: real time    0.0324
    FORLOC:  cpu time    0.0059: real time    0.0059
    FORNL :  cpu time    0.1202: real time    0.1201
    STRESS:  cpu time    0.3612: real time    0.3613
    FORCOR:  cpu time    0.0373: real time    0.0372
    FORHAR:  cpu time    0.0132: real time    0.0131
    MIXING:  cpu time    0.0007: real time    0.0007
    OFIELD:  cpu time    0.0000: real time    0.0000

  FORCE on cell =-STRESS in cart. coord.  units (eV):
  Direction    XX          YY          ZZ          XY          YZ          ZX
  --------------------------------------------------------------------------------------
  Alpha Z    75.23705    75.23705    75.23705
  Ewald   19651.85357 19682.71617-24501.07932     0.06759     0.55256     1.59459
  Hartree 19164.62745 19170.59286-18963.25856     0.01336     0.47765     1.38064
  E(xc)    -534.42317  -534.32779  -554.40818     0.00015     0.00029     0.00083
  Local  -40376.33095-40409.05231 41601.58317    -0.07154    -1.02628    -2.96409
  n-local  -127.38475  -128.20926  -116.98536    -0.00585     0.00854     0.01904
  augment   -13.95094   -13.98750   -12.89027    -0.00008    -0.00004    -0.00000
  Kinetic  2160.02393  2156.70113  2471.44607     0.00039    -0.00478    -0.01238
  Fock        0.00000     0.00000     0.00000     0.00000     0.00000     0.00000
  -------------------------------------------------------------------------------------
  Total      -0.34781    -0.32966    -0.35540     0.00402     0.00795     0.01863
  in kB      -0.39381    -0.37327    -0.40240     0.00455     0.00900     0.02109
  external pressure =       -0.39 kB  Pullay stress =        0.00 kB


 VOLUME and BASIS-vectors are now :
 -----------------------------------------------------------------------------
  energy-cutoff  :      500.00
  volume of cell :     1415.02
      direct lattice vectors                 reciprocal lattice vectors
    12.848559195 -0.000063508  0.000466009     0.077829764  0.000001285 -0.000696725
    -0.000121247  7.395556403  0.000092682     0.000000671  0.135216332 -0.000081236
     0.133307084  0.008945979 14.891494825    -0.000002436 -0.000000842  0.067152448

  length of vectors
    12.848559204  7.395556404 14.892094176     0.077832882  0.135216356  0.067152448


 FORCES acting on ions
    electron-ion (+dipol)            ewald-force                    non-local-force                 convergence-correction
 -----------------------------------------------------------------------------------------------
   0.142E+01 0.212E+00 -.240E+01   -.141E+01 -.223E+00 0.240E+01   -.683E-02 0.110E-01 -.647E-02   -.677E-03 -.705E-03 0.276E-03
   0.101E+01 -.345E-01 -.131E+00   -.991E+00 0.381E-01 0.132E+00   -.163E-01 -.124E-02 -.492E-02   -.769E-04 0.185E-03 -.172E-03
   -.131E+01 0.203E+00 -.927E+00   0.129E+01 -.208E+00 0.932E+00   0.127E-01 0.711E-02 -.825E-02   -.514E-04 -.334E-03 -.171E-03
   -.859E+00 -.480E-01 -.171E+01   0.828E+00 0.484E-01 0.171E+01   0.286E-01 0.146E-02 -.521E-02   -.983E-03 0.318E-03 0.465E-03
   0.134E+01 0.208E+00 0.219E+01   -.133E+01 -.216E+00 -.219E+01   -.875E-02 0.776E-02 -.571E-02   0.466E-03 -.898E-03 -.384E-03
   0.830E+00 -.111E-02 0.384E+00   -.801E+00 0.223E-02 -.376E+00   -.288E-01 -.832E-03 -.146E-01   -.365E-04 0.187E-03 0.207E-03
   -.143E+01 0.237E+00 0.101E+01   0.143E+01 -.248E+00 -.102E+01   0.597E-02 0.128E-01 0.278E-02   -.334E-03 -.310E-03 0.555E-03
   -.113E+01 -.240E-01 0.265E+01   0.112E+01 0.249E-01 -.265E+01   0.559E-02 0.314E-02 -.801E-02   -.221E-03 0.206E-03 -.257E-03
   0.117E+01 0.283E+00 -.954E+00   -.115E+01 -.299E+00 0.960E+00   -.327E-01 0.149E-01 -.117E-01   -.351E-03 -.148E-04 0.624E-03
   0.118E+01 -.434E-01 0.124E+01   -.117E+01 0.450E-01 -.125E+01   -.130E-01 -.864E-03 0.897E-02   0.751E-03 -.392E-03 -.197E-03
   -.110E+01 0.346E+00 -.780E+00   0.107E+01 -.366E+00 0.787E+00   0.344E-01 0.117E-01 -.150E-01   0.111E-02 -.714E-03 0.222E-03
   -.110E+01 -.557E-01 0.333E+00   0.109E+01 0.615E-01 -.345E+00   0.179E-01 -.183E-02 0.993E-02   0.575E-03 0.339E-04 0.452E-03
   0.115E+01 0.878E-02 -.971E+00   -.114E+01 -.861E-02 0.958E+00   -.120E-01 0.887E-03 0.105E-02   -.416E-03 0.439E-04 0.136E-02
   0.132E+01 -.211E+00 -.344E+00   -.131E+01 0.219E+00 0.343E+00   -.147E-01 -.756E-02 -.727E-02   -.708E-03 -.480E-03 0.499E-03
   -.110E+01 -.281E-02 -.209E+00   0.109E+01 0.545E-03 0.214E+00   0.545E-02 0.116E-02 -.148E-01   -.123E-03 0.548E-04 0.157E-02
   -.122E+01 -.277E+00 -.252E+01   0.120E+01 0.295E+00 0.252E+01   0.256E-01 -.160E-01 -.635E-02   -.142E-03 -.107E-03 0.126E-02
   0.929E+00 0.163E-01 0.252E+01   -.902E+00 -.156E-01 -.252E+01   -.275E-01 0.392E-02 0.808E-02   0.958E-03 0.815E-03 -.337E-02
   0.116E+01 -.262E+00 -.105E+01   -.113E+01 0.275E+00 0.106E+01   -.304E-01 -.153E-01 -.210E-01   -.464E-03 -.330E-03 0.638E-03
   -.110E+01 -.706E-01 0.112E+01   0.108E+01 0.735E-01 -.113E+01   0.991E-02 -.242E-02 0.134E-01   -.299E-03 -.148E-03 -.169E-02
   -.132E+01 -.201E+00 0.195E+01   0.131E+01 0.207E+00 -.195E+01   0.891E-02 -.471E-02 -.481E-02   0.141E-03 -.142E-03 -.196E-02
   0.858E+00 -.253E-01 -.361E+00   -.826E+00 0.266E-01 0.362E+00   -.324E-01 -.209E-02 -.670E-02   -.465E-03 -.628E-03 0.250E-03
   0.145E+01 -.296E+00 0.884E-01   -.145E+01 0.312E+00 -.943E-01   -.559E-02 -.145E-01 0.580E-02   0.727E-03 0.550E-03 -.251E-03
   -.776E+00 0.472E-01 -.133E+00   0.740E+00 -.518E-01 0.133E+00   0.323E-01 0.177E-02 -.742E-02   0.434E-03 -.673E-03 0.213E-03
   -.145E+01 -.249E+00 -.646E+00   0.144E+01 0.263E+00 0.645E+00   0.635E-02 -.148E-01 -.559E-02   0.674E-03 -.371E-03 0.216E-03
   0.139E+01 -.131E+00 -.209E+01   -.138E+01 0.138E+00 0.208E+01   -.120E-01 -.664E-02 -.928E-03   -.824E-03 0.416E-03 0.850E-03
   0.128E+01 0.215E+00 -.207E+00   -.127E+01 -.219E+00 0.207E+00   -.139E-01 0.198E-02 -.958E-02   -.180E-03 0.847E-05 0.108E-02
   -.132E+01 -.190E+00 -.718E+00   0.130E+01 0.192E+00 0.722E+00   0.190E-01 -.922E-03 -.927E-02   0.432E-03 0.520E-03 0.598E-03
   -.113E+01 0.242E+00 -.230E+01   0.110E+01 -.258E+00 0.231E+01   0.341E-01 0.178E-01 -.179E-01   -.423E-03 0.242E-03 0.469E-03
   0.135E+01 -.165E+00 0.281E+01   -.133E+01 0.170E+00 -.281E+01   -.834E-02 -.611E-02 -.160E-04   0.663E-03 0.360E-03 -.852E-03
   0.114E+01 0.379E+00 -.501E+00   -.111E+01 -.397E+00 0.515E+00   -.336E-01 0.203E-01 -.142E-01   -.344E-03 0.652E-03 -.686E-03
   -.148E+01 -.315E+00 0.181E+01   0.147E+01 0.330E+00 -.182E+01   0.681E-02 -.139E-01 0.782E-02   -.446E-03 0.119E-03 -.550E-03
   -.133E+01 0.228E+00 0.230E+01   0.132E+01 -.240E+00 -.229E+01   0.187E-01 0.628E-02 -.447E-02   0.328E-03 -.340E-03 -.236E-02
   0.122E+01 -.247E+00 -.763E+00   -.119E+01 0.256E+00 0.770E+00   -.321E-01 -.115E-01 -.131E-01   -.385E-03 -.289E-03 0.491E-03
   0.151E+01 0.213E+00 0.256E+00   -.151E+01 -.223E+00 -.260E+00   -.521E-02 0.207E-01 0.793E-03   0.115E-04 0.927E-03 -.389E-03
   -.116E+01 -.267E+00 -.455E+00   0.113E+01 0.284E+00 0.460E+00   0.297E-01 -.176E-01 -.118E-01   0.404E-03 0.113E-03 0.104E-03
   -.139E+01 0.278E+00 -.481E+00   0.138E+01 -.291E+00 0.479E+00   0.632E-02 0.235E-01 -.578E-02   0.271E-03 0.113E-02 0.546E-03
 -----------------------------------------------------------------------------------------------
   0.217E-03 0.566E-04 0.108E-01   -.203E-12 0.230E-12 -.244E-14   -.257E-01 0.295E-01 -.182E+00   -.783E-05 0.582E-05 -.342E-03
 
 
 POSITION                                       TOTAL-FORCE (eV/Angst)
 -----------------------------------------------------------------------------------
      2.17484      1.23468      3.67036        -0.001058     -0.001666     -0.002583
      0.03276      7.39690      3.66434         0.001419      0.001759      0.000654
      0.74379      1.23453      3.66692        -0.000656      0.000185      0.001584
      2.88507      7.39686      3.66752        -0.002344      0.001382     -0.001803
      6.45699      1.23349      3.64851         0.001796     -0.001556      0.001100
      4.31458      7.39652      3.65803         0.001272     -0.000344     -0.002106
      5.02579      1.23394      3.65472        -0.000798      0.000860     -0.002826
      7.16797      7.39606      3.64705        -0.004227      0.003395     -0.000727
     10.74011      1.23433      3.66308        -0.004152     -0.001872      0.000081
      8.59865      7.39628      3.65310         0.000151     -0.000459      0.000099
      9.30995      1.23399      3.65922         0.003444     -0.009992     -0.002590
     11.45103      7.39682      3.66183         0.007878      0.003184      0.003253
      2.17452      3.69893      3.66722         0.000273      0.000272     -0.005794
      0.03286      2.46627      3.66483        -0.001480     -0.000611     -0.002171
      0.74392      3.69923      3.66500        -0.004884     -0.001868     -0.003873
      2.88576      2.46598      3.66946         0.000655      0.001263      0.001765
      6.45746      3.69826      3.64807         0.001280      0.004619      0.011260
      4.31610      2.46614      3.66171         0.000786     -0.002681     -0.002287
      5.02734      3.69893      3.65476        -0.005919     -0.000518      0.003700
      7.16836      2.46500      3.64922        -0.004142      0.000279      0.003141
     10.73946      3.69903      3.66190        -0.000385     -0.002197     -0.001467
      8.59944      2.46546      3.65588         0.003591      0.001371      0.004471
      9.31001      3.69896      3.65804        -0.002841     -0.004342     -0.002104
     11.45027      2.46601      3.66390         0.003164     -0.001323     -0.001659
      2.17472      6.16373      3.66940        -0.001063      0.000092      0.001074
      0.03293      4.93219      3.66430         0.000900     -0.002851     -0.004629
      0.74379      6.16400      3.66625         0.004624      0.001144      0.000671
      2.88562      4.93199      3.66853        -0.000545      0.001329     -0.007414
      6.45681      6.16333      3.64664         0.004245     -0.001613      0.007095
      4.31568      4.93191      3.65999        -0.000192      0.001797      0.004002
      5.02565      6.16351      3.65244        -0.000186      0.000328      0.000885
      7.16810      4.93177      3.64799         0.007764     -0.006592      0.003035
     10.74040      6.16390      3.66244        -0.005456     -0.003456     -0.000972
      8.59935      4.93198      3.65514        -0.004198      0.011252      0.001169
      9.31009      6.16346      3.65829         0.001757     -0.001064     -0.001652
     11.45053      4.93205      3.66333        -0.000472      0.010495     -0.002383
 -----------------------------------------------------------------------------------
    total drift:                               -0.025530      0.029601     -0.171844


--------------------------------------------------------------------------------------------------------


  FREE ENERGIE OF THE ION-ELECTRON SYSTEM (eV)
  ---------------------------------------------------
  free  energy   TOTEN  =      -331.89621992 eV

  energy  without entropy=     -331.88566923  energy(sigma->0) =     -331.89094458
 
 d Force = 0.2476340E-05[ 0.100E-05, 0.395E-05]  d Energy = 0.2621768E-05-0.145E-06
 d Force =-0.2013636E-02[-0.199E-02,-0.203E-02]  d Ewald  = 0.8691074E+00-0.871E+00


--------------------------------------------------------------------------------------------------------


    POTLOK:  cpu time    0.0394: real time    0.0394


--------------------------------------------------------------------------------------------------------


--------------------------------------------------------------------------------------------------------


    WAVPRE:  cpu time    0.0100: real time    0.0118
    FEWALD:  cpu time    0.0006: real time    0.0006
    GENKIN:  cpu time    0.0049: real time    0.0049

 real space projection operators:
  total allocation   :       1536.75 KBytes
  max/ min on nodes  :        393.94        374.56

    ORTHCH:  cpu time    0.0903: real time    0.0903
     LOOP+:  cpu time    2.3350: real time    2.3408


--------------------------------------- Iteration      6(   1)  ---------------------------------------


    POTLOK:  cpu time    0.0387: real time    0.0396
    SETDIJ:  cpu time    0.0015: real time    0.0015
     EDDAV:  cpu time    0.8948: real time    0.8946
       DOS:  cpu time    0.0010: real time    0.0010
    CHARGE:  cpu time    0.0312: real time    0.0312
    MIXING:  cpu time    0.0008: real time    0.0007
    --------------------------------------------
      LOOP:  cpu time    0.9680: real time    0.9688

 eigenvalue-minimisations  :   868
 total energy-change (2. order) :-0.1230485E-04  (-0.1833184E-03)
 number of electron     144.0000007 magnetization 
 augmentation part        3.4480745 magnetization 

 Broyden mixing:
  rms(total) = 0.95434E-03    rms(broyden)= 0.95359E-03
  rms(prec ) = 0.11073E-02
  weight for this iteration     100.00

 Free energy of the ion-electron system (eV)
  ---------------------------------------------------
  alpha Z        PSCENC =        75.23705261
  Ewald energy   TEWEN  =     14831.93965417
  -Hartree energ DENC   =    -19370.72098239
  -exchange      EXHF   =         0.00000000
  -V(xc)+E(xc)   XCENC  =       495.40034191
  PAW double counting   =     15008.07581950   -15032.67470371
  entropy T*S    EENTRO =        -0.01055465
  eigenvalues    EBANDS =     -1636.48604025
  atomic energy  EATOM  =      5297.34318022
  Solvation  Ediel_sol  =         0.00000000
  ---------------------------------------------------
  free energy    TOTEN  =      -331.89623259 eV

  energy without entropy =     -331.88567794  energy(sigma->0) =     -331.89095526


--------------------------------------------------------------------------------------------------------


--------------------------------------- Iteration      6(   2)  ---------------------------------------


    POTLOK:  cpu time    0.0362: real time    0.0396
    SETDIJ:  cpu time    0.0015: real time    0.0015
    EDDIAG:  cpu time    0.1995: real time    0.1995
  RMM-DIIS:  cpu time    0.3823: real time    0.3824
    ORTHCH:  cpu time    0.0484: real time    0.0484
       DOS:  cpu time    0.0006: real time    0.0006
    CHARGE:  cpu time    0.0315: real time    0.0315
    MIXING:  cpu time    0.0010: real time    0.0008
    --------------------------------------------
      LOOP:  cpu time    0.7009: real time    0.7043

 eigenvalue-minimisations  :   784
 total energy-change (2. order) : 0.9314244E-06  (-0.2647213E-05)
 number of electron     144.0000007 magnetization 
 augmentation part        3.4480817 magnetization 

 Broyden mixing:
  rms(total) = 0.61847E-03    rms(broyden)= 0.61840E-03
  rms(prec ) = 0.71417E-03
  weight for this iteration     100.00

 eigenvalues of (default mixing * dielectric matrix)
  average eigenvalue GAMMA=   2.1108
  2.1108

 Free energy of the ion-electron system (eV)
  ---------------------------------------------------
  alpha Z        PSCENC =        75.23705261
  Ewald energy   TEWEN  =     14831.93965417
  -Hartree energ DENC   =    -19370.64963265
  -exchange      EXHF   =         0.00000000
  -V(xc)+E(xc)   XCENC  =       495.39804752
  PAW double counting   =     15007.61027500   -15032.20884188
  entropy T*S    EENTRO =        -0.01055411
  eigenvalues    EBANDS =     -1636.55541254
  atomic energy  EATOM  =      5297.34318022
  Solvation  Ediel_sol  =         0.00000000
  ---------------------------------------------------
  free energy    TOTEN  =      -331.89623166 eV

  energy without entropy =     -331.88567754  energy(sigma->0) =     -331.89095460


--------------------------------------------------------------------------------------------------------


--------------------------------------- Iteration      6(   3)  ---------------------------------------


    POTLOK:  cpu time    0.0359: real time    0.0398
    SETDIJ:  cpu time    0.0015: real time    0.0015
    EDDIAG:  cpu time    0.1995: real time    0.1995
  RMM-DIIS:  cpu time    0.3117: real time    0.3116
    ORTHCH:  cpu time    0.0474: real time    0.0473
       DOS:  cpu time    0.0012: real time    0.0012
    CHARGE:  cpu time    0.0317: real time    0.0317
    MIXING:  cpu time    0.0009: real time    0.0009
    --------------------------------------------
      LOOP:  cpu time    0.6299: real time    0.6336

 eigenvalue-minimisations  :   683
 total energy-change (2. order) : 0.1978749E-05  (-0.5208616E-06)
 number of electron     144.0000007 magnetization 
 augmentation part        3.4481288 magnetization 

 Broyden mixing:
  rms(total) = 0.12237E-03    rms(broyden)= 0.12231E-03
  rms(prec ) = 0.15838E-03
  weight for this iteration     100.00

 eigenvalues of (default mixing * dielectric matrix)
  average eigenvalue GAMMA=   1.6242
  1.0585  2.1899

 Free energy of the ion-electron system (eV)
  ---------------------------------------------------
  alpha Z        PSCENC =        75.23705261
  Ewald energy   TEWEN  =     14831.93965417
  -Hartree energ DENC   =    -19370.54236399
  -exchange      EXHF   =         0.00000000
  -V(xc)+E(xc)   XCENC  =       495.39489905
  PAW double counting   =     15006.90296066   -15031.50120723
  entropy T*S    EENTRO =        -0.01055345
  eigenvalues    EBANDS =     -1636.65985173
  atomic energy  EATOM  =      5297.34318022
  Solvation  Ediel_sol  =         0.00000000
  ---------------------------------------------------
  free energy    TOTEN  =      -331.89622968 eV

  energy without entropy =     -331.88567624  energy(sigma->0) =     -331.89095296


--------------------------------------------------------------------------------------------------------


--------------------------------------- Iteration      6(   4)  ---------------------------------------


    POTLOK:  cpu time    0.0364: real time    0.0398
    SETDIJ:  cpu time    0.0015: real time    0.0015
    EDDIAG:  cpu time    0.1998: real time    0.1999
  RMM-DIIS:  cpu time    0.2285: real time    0.2284
    ORTHCH:  cpu time    0.0518: real time    0.0637
       DOS:  cpu time    0.0007: real time    0.0007
    --------------------------------------------
      LOOP:  cpu time    0.5187: real time    0.5340

 eigenvalue-minimisations  :   459
 total energy-change (2. order) :-0.1597691E-06  (-0.2599117E-07)
 number of electron     144.0000007 magnetization 
 augmentation part        3.4481288 magnetization 

 Free energy of the ion-electron system (eV)
  ---------------------------------------------------
  alpha Z        PSCENC =        75.23705261
  Ewald energy   TEWEN  =     14831.93965417
  -Hartree energ DENC   =    -19370.52920436
  -exchange      EXHF   =         0.00000000
  -V(xc)+E(xc)   XCENC  =       495.39478264
  PAW double counting   =     15006.82365696   -15031.42202100
  entropy T*S    EENTRO =        -0.01055348
  eigenvalues    EBANDS =     -1636.67277760
  atomic energy  EATOM  =      5297.34318022
  Solvation  Ediel_sol  =         0.00000000
  ---------------------------------------------------
  free energy    TOTEN  =      -331.89622984 eV

  energy without entropy =     -331.88567636  energy(sigma->0) =     -331.89095310


--------------------------------------------------------------------------------------------------------


 average (electrostatic) potential at core
  the test charge radii are     0.6991
  (the norm of the test charge is              1.0000)
       1 -57.6856       2 -57.6863       3 -57.6859       4 -57.6853       5 -57.6855
       6 -57.6859       7 -57.6857       8 -57.6860       9 -57.6853      10 -57.6866
      11 -57.6853      12 -57.6862      13 -57.6864      14 -57.6856      15 -57.6861
      16 -57.6853      17 -57.6862      18 -57.6853      19 -57.6863      20 -57.6857
      21 -57.6859      22 -57.6857      23 -57.6857      24 -57.6856      25 -57.6856
      26 -57.6855      27 -57.6857      28 -57.6857      29 -57.6857      30 -57.6853
      31 -57.6855      32 -57.6859      33 -57.6853      34 -57.6855      35 -57.6852
      36 -57.6856
 
 
 
 E-fermi :  -2.2459     XC(G=0):  -2.8880     alpha+bet : -2.5498


 k-point     1 :       0.0000    0.0000    0.0000
  band No.  band energies     occupation 
      1     -21.7295      2.00000
      2     -21.0802      2.00000
      3     -21.0758      2.00000
      4     -19.7840      2.00000
      5     -19.7772      2.00000
      6     -19.1595      2.00000
      7     -19.1562      2.00000
      8     -19.1520      2.00000
      9     -19.1469      2.00000
     10     -19.1442      2.00000
     11     -19.1405      2.00000
     12     -17.3132      2.00000
     13     -17.3106      2.00000
     14     -17.3073      2.00000
     15     -17.3033      2.00000
     16     -16.5416      2.00000
     17     -15.4256      2.00000
     18     -14.8650      2.00000
     19     -14.8548      2.00000
     20     -14.7897      2.00000
     21     -14.7844      2.00000
     22     -13.6209      2.00000
     23     -13.6157      2.00000
     24     -13.6152      2.00000
     25     -13.6119      2.00000
     26     -12.7647      2.00000
     27     -12.7615      2.00000
     28     -11.8651      2.00000
     29     -11.8627      2.00000
     30     -11.8582      2.00000
     31     -11.8549      2.00000
     32     -11.8542      2.00000
     33     -11.8520      2.00000
     34     -10.2849      2.00000
     35     -10.2801      2.00000
     36     -10.2797      2.00000
     37     -10.2772      2.00000
     38     -10.0347      2.00000
     39     -10.0268      2.00000
     40      -9.8364      2.00000
     41      -9.0663      2.00000
     42      -9.0627      2.00000
     43      -8.6268      2.00000
     44      -8.6080      2.00000
     45      -8.6037      2.00000
     46      -8.0154      2.00000
     47      -8.0147      2.00000
     48      -8.0124      2.00000
     49      -8.0113      2.00000
     50      -8.0009      2.00000
     51      -7.9966      2.00000
     52      -7.5541      2.00000
     53      -7.5517      2.00000
     54      -7.5490      2.00000
     55      -7.5432      2.00000
     56      -6.8703      2.00000
     57      -6.8682      2.00000
     58      -6.8496      2.00000
     59      -6.8454      2.00000
     60      -6.8434      2.00000
     61      -6.8405      2.00000
     62      -6.4148      2.00000
     63      -6.4139      2.00000
     64      -5.3089      2.00000
     65      -5.2421      2.00000
     66      -4.8906      2.00000
     67      -4.8890      2.00000
     68      -4.8872      2.00000
     69      -4.8838      2.00000
     70      -4.6446      2.00000
     71      -2.2893      1.78043
     72      -2.2787      1.64645
     73      -2.2125      0.34583
     74      -2.2032      0.22729
     75      -0.5341      0.00000
     76       0.2631      0.00000
     77       0.2670      0.00000
     78       0.2683      0.00000
     79       0.2712      0.00000
     80       1.0254      0.00000
     81       1.9115      0.00000
     82       1.9119      0.00000
     83       1.9361      0.00000
     84       2.4666      0.00000
     85       2.6372      0.00000
     86       2.6395      0.00000
     87       2.6446      0.00000
     88       2.6488      0.00000
     89       2.6509      0.00000
     90       2.6532      0.00000
     91       2.8272      0.00000
     92       2.8277      0.00000
     93       3.3685      0.00000
     94       3.3707      0.00000
     95       3.6993      0.00000
     96       3.6997      0.00000
     97       4.0844      0.00000
     98       4.0934      0.00000

 k-point     2 :       0.5000    0.0000   -0.0000
  band No.  band energies     occupation 
      1     -21.5665      2.00000
      2     -21.5659      2.00000
      3     -20.2711      2.00000
      4     -20.2709      2.00000
      5     -19.6248      2.00000
      6     -19.6243      2.00000
      7     -19.6182      2.00000
      8     -19.6173      2.00000
      9     -18.3701      2.00000
     10     -18.3698      2.00000
     11     -18.3634      2.00000
     12     -18.3629      2.00000
     13     -17.7714      2.00000
     14     -17.7713      2.00000
     15     -16.0439      2.00000
     16     -16.0435      2.00000
     17     -16.0379      2.00000
     18     -16.0376      2.00000
     19     -14.1660      2.00000
     20     -14.1657      2.00000
     21     -14.1635      2.00000
     22     -14.1626      2.00000
     23     -13.9530      2.00000
     24     -13.9527      2.00000
     25     -12.8506      2.00000
     26     -12.8499      2.00000
     27     -12.8456      2.00000
     28     -12.8449      2.00000
     29     -11.8867      2.00000
     30     -11.8863      2.00000
     31     -11.8823      2.00000
     32     -11.8818      2.00000
     33     -10.7524      2.00000
     34     -10.7519      2.00000
     35     -10.7458      2.00000
     36     -10.7452      2.00000
     37      -9.6603      2.00000
     38      -9.6583      2.00000
     39      -9.6422      2.00000
     40      -9.6399      2.00000
     41      -8.8109      2.00000
     42      -8.8096      2.00000
     43      -8.8093      2.00000
     44      -8.8080      2.00000
     45      -8.4667      2.00000
     46      -8.4655      2.00000
     47      -8.1571      2.00000
     48      -8.1566      2.00000
     49      -8.1530      2.00000
     50      -8.1523      2.00000
     51      -8.1231      2.00000
     52      -8.1230      2.00000
     53      -7.3718      2.00000
     54      -7.3715      2.00000
     55      -7.3663      2.00000
     56      -7.3656      2.00000
     57      -7.2783      2.00000
     58      -7.2781      2.00000
     59      -6.0031      2.00000
     60      -6.0027      2.00000
     61      -5.9981      2.00000
     62      -5.9976      2.00000
     63      -5.9018      2.00000
     64      -5.9012      2.00000
     65      -5.6393      2.00000
     66      -5.6385      2.00000
     67      -5.4683      2.00000
     68      -5.4681      2.00000
     69      -3.5970      2.00000
     70      -3.5966      2.00000
     71      -3.5939      2.00000
     72      -3.5935      2.00000
     73      -0.9529      0.00000
     74      -0.9525      0.00000
     75      -0.9507      0.00000
     76      -0.9500      0.00000
     77       0.5413      0.00000
     78       0.5418      0.00000
     79       1.2469      0.00000
     80       1.2470      0.00000
     81       1.4613      0.00000
     82       1.4616      0.00000
     83       1.4680      0.00000
     84       1.4681      0.00000
     85       2.1591      0.00000
     86       2.1596      0.00000
     87       2.6903      0.00000
     88       2.6943      0.00000
     89       3.0176      0.00000
     90       3.0177      0.00000
     91       3.6376      0.00000
     92       3.6382      0.00000
     93       3.6464      0.00000
     94       3.6467      0.00000
     95       3.9175      0.00000
     96       3.9176      0.00000
     97       3.9179      0.00000
     98       3.9184      0.00000

 k-point     3 :       0.0000    0.3333   -0.0000
  band No.  band energies     occupation 
      1     -21.5106      2.00000
      2     -20.8631      2.00000
      3     -20.8587      2.00000
      4     -20.8571      2.00000
      5     -20.2149      2.00000
      6     -20.2104      2.00000
      7     -18.9493      2.00000
      8     -18.9461      2.00000
      9     -18.3247      2.00000
     10     -18.3216      2.00000
     11     -18.3074      2.00000
     12     -17.7001      2.00000
     13     -17.6954      2.00000
     14     -16.5105      2.00000
     15     -16.3539      2.00000
     16     -16.2996      2.00000
     17     -16.2952      2.00000
     18     -15.7920      2.00000
     19     -15.2809      2.00000
     20     -15.2779      2.00000
     21     -15.2422      2.00000
     22     -14.7594      2.00000
     23     -13.9195      2.00000
     24     -13.9170      2.00000
     25     -13.5680      2.00000
     26     -11.9399      2.00000
     27     -11.8910      2.00000
     28     -11.8861      2.00000
     29     -11.8765      2.00000
     30     -11.7723      2.00000
     31     -11.7679      2.00000
     32     -11.4619      2.00000
     33     -10.3812      2.00000
     34     -10.3771      2.00000
     35     -10.3374      2.00000
     36      -9.6582      2.00000
     37      -9.6560      2.00000
     38      -9.5752      2.00000
     39      -9.5454      2.00000
     40      -9.5417      2.00000
     41      -9.5242      2.00000
     42      -8.8677      2.00000
     43      -8.8629      2.00000
     44      -8.8096      2.00000
     45      -8.8060      2.00000
     46      -8.8009      2.00000
     47      -8.7247      2.00000
     48      -8.7214      2.00000
     49      -8.0524      2.00000
     50      -8.0488      2.00000
     51      -7.9772      2.00000
     52      -7.9298      2.00000
     53      -7.9272      2.00000
     54      -7.5086      2.00000
     55      -7.5067      2.00000
     56      -7.0030      2.00000
     57      -7.0020      2.00000
     58      -6.9482      2.00000
     59      -6.6245      2.00000
     60      -6.6224      2.00000
     61      -6.1363      2.00000
     62      -5.9149      2.00000
     63      -5.9126      2.00000
     64      -5.8860      2.00000
     65      -5.7082      2.00000
     66      -5.3595      2.00000
     67      -5.3559      2.00000
     68      -4.3785      2.00000
     69      -4.3120      2.00000
     70      -4.3089      2.00000
     71      -3.9885      2.00000
     72      -3.5856      2.00000
     73      -1.0457      0.00000
     74      -0.6689      0.00000
     75      -0.6659      0.00000
     76      -0.6118      0.00000
     77      -0.5112      0.00000
     78       0.4863      0.00000
     79       0.4892      0.00000
     80       1.3228      0.00000
     81       1.6601      0.00000
     82       1.6946      0.00000
     83       1.6976      0.00000
     84       2.2092      0.00000
     85       2.2097      0.00000
     86       2.2153      0.00000
     87       2.2358      0.00000
     88       2.4668      0.00000
     89       2.4691      0.00000
     90       2.7693      0.00000
     91       3.0989      0.00000
     92       3.0994      0.00000
     93       3.1259      0.00000
     94       3.1264      0.00000
     95       3.1323      0.00000
     96       3.6716      0.00000
     97       3.6737      0.00000
     98       3.6779      0.00000

 k-point     4 :       0.5000    0.3333    0.0000
  band No.  band energies     occupation 
      1     -21.3480      2.00000
      2     -21.3474      2.00000
      3     -20.6958      2.00000
      4     -20.6952      2.00000
      5     -20.0565      2.00000
      6     -20.0563      2.00000
      7     -19.4165      2.00000
      8     -19.4163      2.00000
      9     -18.1534      2.00000
     10     -18.1527      2.00000
     11     -17.5703      2.00000
     12     -17.5702      2.00000
     13     -16.9817      2.00000
     14     -16.9814      2.00000
     15     -16.9741      2.00000
     16     -16.9739      2.00000
     17     -16.3944      2.00000
     18     -16.3938      2.00000
     19     -14.8793      2.00000
     20     -14.8791      2.00000
     21     -14.4156      2.00000
     22     -14.4156      2.00000
     23     -13.7981      2.00000
     24     -13.7977      2.00000
     25     -13.4455      2.00000
     26     -13.4451      2.00000
     27     -12.7548      2.00000
     28     -12.7545      2.00000
     29     -11.2257      2.00000
     30     -11.2247      2.00000
     31     -10.9067      2.00000
     32     -10.9064      2.00000
     33     -10.7291      2.00000
     34     -10.7289      2.00000
     35      -9.7121      2.00000
     36      -9.7118      2.00000
     37      -9.5731      2.00000
     38      -9.5728      2.00000
     39      -9.3823      2.00000
     40      -9.3817      2.00000
     41      -9.3584      2.00000
     42      -9.3573      2.00000
     43      -8.8916      2.00000
     44      -8.8915      2.00000
     45      -8.6701      2.00000
     46      -8.6698      2.00000
     47      -8.6123      2.00000
     48      -8.6117      2.00000
     49      -8.5961      2.00000
     50      -8.5956      2.00000
     51      -8.0652      2.00000
     52      -8.0649      2.00000
     53      -7.8718      2.00000
     54      -7.8716      2.00000
     55      -7.1364      2.00000
     56      -7.1361      2.00000
     57      -6.8911      2.00000
     58      -6.8908      2.00000
     59      -6.6848      2.00000
     60      -6.6842      2.00000
     61      -6.0194      2.00000
     62      -6.0187      2.00000
     63      -5.7475      2.00000
     64      -5.7470      2.00000
     65      -5.2201      2.00000
     66      -5.2199      2.00000
     67      -4.8138      2.00000
     68      -4.8134      2.00000
     69      -4.5089      2.00000
     70      -4.5086      2.00000
     71      -4.0470      2.00000
     72      -4.0466      2.00000
     73      -0.6268      0.00000
     74      -0.6266      0.00000
     75      -0.2721      0.00000
     76      -0.2719      0.00000
     77      -0.0138      0.00000
     78      -0.0135      0.00000
     79       0.4496      0.00000
     80       0.4500      0.00000
     81       1.2905      0.00000
     82       1.2907      0.00000
     83       1.5443      0.00000
     84       1.5445      0.00000
     85       2.4359      0.00000
     86       2.4360      0.00000
     87       2.4585      0.00000
     88       2.4590      0.00000
     89       2.9931      0.00000
     90       2.9971      0.00000
     91       3.3156      0.00000
     92       3.3157      0.00000
     93       3.3523      0.00000
     94       3.3527      0.00000
     95       3.3797      0.00000
     96       3.3799      0.00000
     97       3.9011      0.00000
     98       3.9050      0.00000


--------------------------------------------------------------------------------------------------------


 soft charge-density along one line, spin component           1
         0         1         2         3         4         5         6         7         8         9
 total charge-density along one line
 
 pseudopotential strength for first ion, spin component:           1
 10.188  13.548  -0.000   0.000  -0.000  -0.000   0.000   0.000
 13.548  18.015  -0.000   0.000  -0.000  -0.000   0.000   0.000
 -0.000  -0.000  -4.321  -0.000  -0.000   8.452   0.000   0.000
  0.000   0.000  -0.000  -4.313  -0.000   0.000   8.442   0.000
 -0.000  -0.000  -0.000  -0.000  -4.321   0.000   0.000   8.451
 -0.000  -0.000   8.452   0.000   0.000 -18.666  -0.000  -0.000
  0.000   0.000   0.000   8.442   0.000  -0.000 -18.658  -0.000
  0.000   0.000   0.000   0.000   8.451  -0.000  -0.000 -18.666
 total augmentation occupancy for first ion, spin component:           1
  8.071  -3.574  -0.001  -0.006   0.016   0.000  -0.001   0.003
 -3.574   1.640   0.001   0.004  -0.008   0.000   0.000  -0.001
 -0.001   0.001   1.815   0.000   0.001   0.166   0.000   0.000
 -0.006   0.004   0.000   1.189   0.000   0.000   0.070   0.000
  0.016  -0.008   0.001   0.000   1.801   0.000   0.000   0.165
  0.000   0.000   0.166   0.000   0.000   0.017   0.000   0.000
 -0.001   0.000   0.000   0.070   0.000   0.000   0.005   0.000
  0.003  -0.001   0.000   0.000   0.165   0.000   0.000   0.016


------------------------ aborting loop because EDIFF is reached ----------------------------------------


    CHARGE:  cpu time    0.0325: real time    0.0325
    FORLOC:  cpu time    0.0048: real time    0.0048
    FORNL :  cpu time    0.1223: real time    0.1224
    STRESS:  cpu time    0.4319: real time    0.4320
    FORCOR:  cpu time    0.0410: real time    0.0410
    FORHAR:  cpu time    0.0130: real time    0.0130
    MIXING:  cpu time    0.0009: real time    0.0009
    OFIELD:  cpu time    0.0000: real time    0.0000

  FORCE on cell =-STRESS in cart. coord.  units (eV):
  Direction    XX          YY          ZZ          XY          YZ          ZX
  --------------------------------------------------------------------------------------
  Alpha Z    75.23705    75.23705    75.23705
  Ewald   19650.21049 19681.08111-24499.35769     0.05762     0.86943     2.42437
  Hartree 19163.10215 19169.06522-18961.72500     0.01164     0.75092     2.09714
  E(xc)    -534.41593  -534.32044  -554.39973     0.00012     0.00041     0.00114
  Local  -40373.18215-40405.90628 41598.35562    -0.06147    -1.61427    -4.50499
  n-local  -127.37860  -128.21168  -116.98376    -0.00600     0.01273     0.02248
  augment   -13.95008   -13.98664   -12.88939    -0.00007    -0.00005    -0.00004
  Kinetic  2159.98671  2156.65490  2471.44378     0.00130    -0.00679    -0.01755
  Fock        0.00000     0.00000     0.00000     0.00000     0.00000     0.00000
  -------------------------------------------------------------------------------------
  Total      -0.39037    -0.38676    -0.31911     0.00313     0.01238     0.02254
  in kB      -0.44200    -0.43792    -0.36132     0.00355     0.01402     0.02552
  external pressure =       -0.41 kB  Pullay stress =        0.00 kB


 VOLUME and BASIS-vectors are now :
 -----------------------------------------------------------------------------
  energy-cutoff  :      500.00
  volume of cell :     1415.02
      direct lattice vectors                 reciprocal lattice vectors
    12.848761490 -0.000052895  0.000707617     0.077828551  0.000001225 -0.000698213
    -0.000115139  7.395701285  0.000145682     0.000000561  0.135213683 -0.000082208
     0.133589234  0.009052996 14.890971236    -0.000003698 -0.000001323  0.067154821

  length of vectors
    12.848761510  7.395701287 14.891573201     0.077831683  0.135213708  0.067154821


 FORCES acting on ions
    electron-ion (+dipol)            ewald-force                    non-local-force                 convergence-correction
 -----------------------------------------------------------------------------------------------
   0.142E+01 0.213E+00 -.241E+01   -.141E+01 -.225E+00 0.241E+01   -.103E-01 0.147E-01 -.993E-02   0.721E-04 -.979E-05 -.215E-03
   0.100E+01 -.265E-01 -.171E+00   -.987E+00 0.295E-01 0.172E+00   -.157E-01 -.167E-02 -.500E-02   0.242E-04 0.944E-04 -.884E-04
   -.131E+01 0.201E+00 -.965E+00   0.130E+01 -.207E+00 0.970E+00   0.129E-01 0.742E-02 -.861E-02   -.935E-04 0.659E-05 -.131E-03
   -.855E+00 -.475E-01 -.170E+01   0.823E+00 0.486E-01 0.170E+01   0.285E-01 0.235E-02 -.515E-02   0.614E-04 -.115E-03 -.184E-03
   0.134E+01 0.211E+00 0.220E+01   -.133E+01 -.220E+00 -.220E+01   -.927E-02 0.676E-02 -.569E-02   -.562E-04 0.655E-04 0.213E-03
   0.829E+00 -.386E-02 0.396E+00   -.800E+00 0.500E-02 -.388E+00   -.291E-01 -.130E-02 -.151E-01   0.452E-05 -.289E-04 -.747E-04
   -.143E+01 0.245E+00 0.106E+01   0.142E+01 -.257E+00 -.107E+01   0.567E-02 0.128E-01 0.280E-02   0.460E-04 0.796E-04 -.176E-04
   -.112E+01 -.196E-01 0.267E+01   0.111E+01 0.201E-01 -.267E+01   0.638E-02 0.315E-02 -.713E-02   0.407E-04 0.705E-04 0.192E-03
   0.117E+01 0.271E+00 -.922E+00   -.114E+01 -.286E+00 0.928E+00   -.319E-01 0.152E-01 -.108E-01   -.261E-04 -.878E-04 -.119E-03
   0.118E+01 -.331E-01 0.122E+01   -.117E+01 0.322E-01 -.123E+01   -.124E-01 -.162E-02 0.737E-02   0.670E-07 -.383E-04 0.658E-04
   -.110E+01 0.329E+00 -.750E+00   0.107E+01 -.348E+00 0.757E+00   0.338E-01 0.205E-01 -.138E-01   -.518E-04 -.177E-03 -.509E-05
   -.109E+01 -.381E-01 0.324E+00   0.108E+01 0.420E-01 -.335E+00   0.169E-01 -.305E-02 0.956E-02   0.305E-04 0.920E-04 -.109E-03
   0.116E+01 0.554E-02 -.924E+00   -.115E+01 -.426E-02 0.913E+00   -.158E-01 0.271E-02 0.308E-02   0.796E-04 -.295E-04 -.421E-03
   0.133E+01 -.201E+00 -.340E+00   -.131E+01 0.208E+00 0.341E+00   -.160E-01 -.801E-02 -.721E-02   0.344E-04 0.881E-04 -.252E-03
   -.111E+01 -.745E-02 -.144E+00   0.110E+01 0.592E-02 0.151E+00   0.742E-02 0.133E-02 -.143E-01   -.503E-04 -.120E-03 -.463E-03
   -.122E+01 -.272E+00 -.249E+01   0.119E+01 0.290E+00 0.250E+01   0.257E-01 -.169E-01 -.726E-02   0.170E-03 0.868E-04 -.305E-03
   0.931E+00 0.747E-02 0.235E+01   -.903E+00 -.528E-02 -.235E+01   -.181E-01 0.750E-02 -.429E-03   -.153E-04 -.672E-04 0.811E-03
   0.116E+01 -.258E+00 -.980E+00   -.114E+01 0.271E+00 0.994E+00   -.309E-01 -.171E-01 -.161E-01   0.588E-04 0.109E-03 -.304E-04
   -.110E+01 -.663E-01 0.105E+01   0.109E+01 0.679E-01 -.107E+01   0.116E-01 -.296E-02 0.134E-01   -.833E-04 -.403E-04 0.427E-03
   -.133E+01 -.201E+00 0.189E+01   0.132E+01 0.207E+00 -.189E+01   0.894E-02 -.554E-02 -.409E-02   -.150E-03 0.433E-04 0.519E-03
   0.861E+00 -.277E-01 -.363E+00   -.831E+00 0.289E-01 0.364E+00   -.332E-01 -.168E-02 -.722E-02   0.779E-04 0.135E-04 -.169E-03
   0.145E+01 -.284E+00 0.870E-01   -.144E+01 0.300E+00 -.930E-01   -.641E-02 -.144E-01 0.546E-02   -.151E-03 -.120E-04 0.199E-03
   -.786E+00 0.361E-01 -.932E-01   0.751E+00 -.401E-01 0.936E-01   0.329E-01 0.148E-02 -.657E-02   -.163E-03 0.923E-04 0.570E-04
   -.145E+01 -.243E+00 -.664E+00   0.144E+01 0.256E+00 0.663E+00   0.599E-02 -.145E-01 -.649E-02   0.144E-03 0.166E-04 -.179E-03
   0.139E+01 -.133E+00 -.207E+01   -.138E+01 0.141E+00 0.206E+01   -.116E-01 -.591E-02 -.848E-03   0.831E-04 0.197E-04 -.252E-03
   0.129E+01 0.203E+00 -.174E+00   -.128E+01 -.205E+00 0.175E+00   -.147E-01 0.247E-02 -.951E-02   0.538E-04 -.139E-03 -.373E-03
   -.131E+01 -.192E+00 -.725E+00   0.129E+01 0.195E+00 0.731E+00   0.187E-01 -.135E-02 -.964E-02   0.171E-03 0.870E-04 -.242E-03
   -.112E+01 0.244E+00 -.227E+01   0.109E+01 -.260E+00 0.228E+01   0.332E-01 0.160E-01 -.145E-01   0.128E-03 0.369E-04 -.232E-03
   0.134E+01 -.160E+00 0.279E+01   -.133E+01 0.164E+00 -.279E+01   -.102E-01 -.417E-02 -.272E-02   0.246E-04 -.110E-04 0.389E-03
   0.114E+01 0.365E+00 -.524E+00   -.111E+01 -.381E+00 0.537E+00   -.342E-01 0.213E-01 -.142E-01   0.146E-04 -.109E-03 0.186E-03
   -.148E+01 -.313E+00 0.180E+01   0.147E+01 0.328E+00 -.181E+01   0.736E-02 -.140E-01 0.797E-02   -.961E-04 -.618E-06 0.220E-03
   -.131E+01 0.228E+00 0.222E+01   0.129E+01 -.239E+00 -.222E+01   0.159E-01 0.800E-02 -.417E-02   0.187E-03 -.663E-04 0.639E-03
   0.121E+01 -.265E+00 -.749E+00   -.118E+01 0.277E+00 0.756E+00   -.301E-01 -.844E-02 -.104E-01   -.144E-03 -.446E-04 -.148E-03
   0.148E+01 0.225E+00 0.279E+00   -.148E+01 -.237E+00 -.284E+00   0.136E-04 0.110E-01 0.362E-02   -.208E-03 0.126E-03 0.219E-03
   -.117E+01 -.277E+00 -.433E+00   0.114E+01 0.296E+00 0.438E+00   0.292E-01 -.169E-01 -.115E-01   -.142E-03 -.187E-04 0.468E-06
   -.140E+01 0.286E+00 -.475E+00   0.139E+01 -.300E+00 0.474E+00   0.696E-02 0.224E-01 -.617E-02   -.672E-04 -.126E-04 -.247E-03
 -----------------------------------------------------------------------------------------------
   0.215E-03 0.579E-04 0.102E-01   0.159E-12 0.198E-12 -.278E-15   -.217E-01 0.375E-01 -.181E+00   0.867E-05 0.187E-05 -.121E-03
 
 
 POSITION                                       TOTAL-FORCE (eV/Angst)
 -----------------------------------------------------------------------------------
      2.17501      1.23471      3.67026        -0.005112      0.001572     -0.006238
      0.03283      7.39711      3.66433         0.002895      0.000408      0.000567
      0.74389      1.23459      3.66688         0.000851      0.000563      0.001194
      2.88523      7.39700      3.66744        -0.002539      0.002352     -0.001740
      6.45717      1.23359      3.64853         0.001069     -0.003108      0.001244
      4.31476      7.39669      3.65800         0.000797     -0.001237     -0.002687
      5.02596      1.23400      3.65459        -0.000507      0.000117     -0.002541
      7.16812      7.39626      3.64710        -0.004139      0.002666     -0.000254
     10.74032      1.23436      3.66308        -0.002976     -0.000909      0.000633
      8.59884      7.39648      3.65323         0.000264     -0.003635     -0.000707
      9.31016      1.23398      3.65921         0.002423      0.000752     -0.001766
     11.45131      7.39704      3.66197         0.004921     -0.000057      0.002879
      2.17464      3.69902      3.66698        -0.004958      0.002911     -0.003630
      0.03297      2.46637      3.66466        -0.004251     -0.002626     -0.002254
      0.74395      3.69934      3.66470        -0.000407     -0.001367     -0.003545
      2.88589      2.46608      3.66929         0.001325     -0.000325      0.001009
      6.45758      3.69836      3.64857         0.010824      0.008584      0.003120
      4.31627      2.46620      3.66155        -0.000944     -0.004559      0.002194
      5.02744      3.69904      3.65497        -0.003554     -0.002429      0.003713
      7.16852      2.46511      3.64947        -0.003158     -0.000332      0.003566
     10.73972      3.69912      3.66198        -0.002160     -0.001489     -0.002117
      8.59966      2.46556      3.65597         0.002552      0.000367      0.004444
      9.31019      3.69906      3.65804        -0.001643     -0.003457     -0.001353
     11.45053      2.46608      3.66400         0.002847     -0.001833     -0.002338
      2.17484      6.16385      3.66927        -0.000508      0.001099      0.001056
      0.03303      4.93231      3.66407        -0.001488     -0.001008     -0.004675
      0.74391      6.16417      3.66615         0.003063      0.000361      0.000224
      2.88575      4.93211      3.66839        -0.001797     -0.001962     -0.004302
      6.45698      6.16346      3.64679         0.002885     -0.000875      0.004353
      4.31583      4.93199      3.66006        -0.001691      0.004161      0.004103
      5.02580      6.16364      3.65252         0.000684     -0.000169      0.001267
      7.16836      4.93186      3.64832         0.000459     -0.004533      0.003247
     10.74061      6.16402      3.66251        -0.002658      0.001988      0.001512
      8.59948      4.93217      3.65521         0.004435     -0.001170      0.003979
      9.31029      6.16359      3.65833         0.000718      0.001590     -0.001518
     11.45075      4.93222      3.66339         0.001477      0.007587     -0.002637
 -----------------------------------------------------------------------------------
    total drift:                               -0.021464      0.037589     -0.171073


--------------------------------------------------------------------------------------------------------


  FREE ENERGIE OF THE ION-ELECTRON SYSTEM (eV)
  ---------------------------------------------------
  free  energy   TOTEN  =      -331.89622984 eV

  energy  without entropy=     -331.88567636  energy(sigma->0) =     -331.89095310
 
 d Force = 0.1284545E-04[ 0.720E-05, 0.185E-04]  d Energy = 0.9915537E-05 0.293E-05
 d Force =-0.4211584E-02[-0.412E-02,-0.430E-02]  d Ewald  = 0.1556508E+01-0.156E+01


--------------------------------------------------------------------------------------------------------


    POTLOK:  cpu time    0.0397: real time    0.0397


--------------------------------------------------------------------------------------------------------


 Conjugate gradient step on ions:
 trial-energy change:   -0.000010  1 .order   -0.000013   -0.000020   -0.000006
  (g-gl).g = 0.745E-04      g.g   = 0.666E-04  gl.gl    = 0.729E-04
 g(Force)  = 0.650E-04   g(Stress)= 0.161E-05 ortho     = 0.987E-05
 gamma     =   1.02221
 trial     =   0.25993
 opt step  =   0.36601  (harmonic =   0.36601) maximal distance =0.00068365
 next E    =  -331.896234   (d E  =  -0.00001)


--------------------------------------------------------------------------------------------------------


    WAVPRE:  cpu time    0.0100: real time    0.0123
    FEWALD:  cpu time    0.0006: real time    0.0006
    GENKIN:  cpu time    0.0050: real time    0.0051

 real space projection operators:
  total allocation   :       1536.56 KBytes
  max/ min on nodes  :        393.81        374.62

    ORTHCH:  cpu time    0.0872: real time    0.0901
     LOOP+:  cpu time    3.6166: real time    3.6468


--------------------------------------- Iteration      7(   1)  ---------------------------------------


    POTLOK:  cpu time    0.0385: real time    0.0417
    SETDIJ:  cpu time    0.0014: real time    0.0015
     EDDAV:  cpu time    0.8995: real time    0.9129
       DOS:  cpu time    0.0010: real time    0.0010
    CHARGE:  cpu time    0.0313: real time    0.0314
    MIXING:  cpu time    0.0008: real time    0.0008
    --------------------------------------------
      LOOP:  cpu time    0.9726: real time    0.9893

 eigenvalue-minimisations  :   840
 total energy-change (2. order) :-0.2450348E-05  (-0.3131473E-04)
 number of electron     144.0000007 magnetization 
 augmentation part        3.4480596 magnetization 

 Broyden mixing:
  rms(total) = 0.37488E-03    rms(broyden)= 0.37457E-03
  rms(prec ) = 0.43998E-03
  weight for this iteration     100.00

 Free energy of the ion-electron system (eV)
  ---------------------------------------------------
  alpha Z        PSCENC =        75.23705261
  Ewald energy   TEWEN  =     14831.30435450
  -Hartree energ DENC   =    -19369.95611499
  -exchange      EXHF   =         0.00000000
  -V(xc)+E(xc)   XCENC  =       495.39448267
  PAW double counting   =     15006.70581947   -15031.30435053
  entropy T*S    EENTRO =        -0.01055483
  eigenvalues    EBANDS =     -1636.61010124
  atomic energy  EATOM  =      5297.34318022
  Solvation  Ediel_sol  =         0.00000000
  ---------------------------------------------------
  free energy    TOTEN  =      -331.89623213 eV

  energy without entropy =     -331.88567730  energy(sigma->0) =     -331.89095471


--------------------------------------------------------------------------------------------------------


--------------------------------------- Iteration      7(   2)  ---------------------------------------


    POTLOK:  cpu time    0.0359: real time    0.0390
    SETDIJ:  cpu time    0.0016: real time    0.0015
    EDDIAG:  cpu time    0.2385: real time    0.2392
  RMM-DIIS:  cpu time    0.2943: real time    0.2961
    ORTHCH:  cpu time    0.0479: real time    0.0482
       DOS:  cpu time    0.0006: real time    0.0005
    --------------------------------------------
      LOOP:  cpu time    0.6187: real time    0.6246

 eigenvalue-minimisations  :   622
 total energy-change (2. order) : 0.1262379E-06  (-0.4460543E-06)
 number of electron     144.0000007 magnetization 
 augmentation part        3.4480596 magnetization 

 Free energy of the ion-electron system (eV)
  ---------------------------------------------------
  alpha Z        PSCENC =        75.23705261
  Ewald energy   TEWEN  =     14831.30435450
  -Hartree energ DENC   =    -19369.92492739
  -exchange      EXHF   =         0.00000000
  -V(xc)+E(xc)   XCENC  =       495.39355703
  PAW double counting   =     15006.54760003   -15031.14599328
  entropy T*S    EENTRO =        -0.01055461
  eigenvalues    EBANDS =     -1636.64050113
  atomic energy  EATOM  =      5297.34318022
  Solvation  Ediel_sol  =         0.00000000
  ---------------------------------------------------
  free energy    TOTEN  =      -331.89623200 eV

  energy without entropy =     -331.88567740  energy(sigma->0) =     -331.89095470


--------------------------------------------------------------------------------------------------------


 average (electrostatic) potential at core
  the test charge radii are     0.6991
  (the norm of the test charge is              1.0000)
       1 -57.6853       2 -57.6861       3 -57.6856       4 -57.6851       5 -57.6853
       6 -57.6857       7 -57.6855       8 -57.6858       9 -57.6850      10 -57.6865
      11 -57.6851      12 -57.6860      13 -57.6861      14 -57.6854      15 -57.6860
      16 -57.6851      17 -57.6860      18 -57.6852      19 -57.6862      20 -57.6856
      21 -57.6856      22 -57.6854      23 -57.6853      24 -57.6853      25 -57.6855
      26 -57.6852      27 -57.6854      28 -57.6855      29 -57.6854      30 -57.6852
      31 -57.6854      32 -57.6858      33 -57.6851      34 -57.6854      35 -57.6851
      36 -57.6854
 
 
 
 E-fermi :  -2.2458     XC(G=0):  -2.8885     alpha+bet : -2.5498


 k-point     1 :       0.0000    0.0000    0.0000
  band No.  band energies     occupation 
      1     -21.7292      2.00000
      2     -21.0799      2.00000
      3     -21.0755      2.00000
      4     -19.7837      2.00000
      5     -19.7769      2.00000
      6     -19.1592      2.00000
      7     -19.1559      2.00000
      8     -19.1518      2.00000
      9     -19.1466      2.00000
     10     -19.1439      2.00000
     11     -19.1402      2.00000
     12     -17.3129      2.00000
     13     -17.3103      2.00000
     14     -17.3070      2.00000
     15     -17.3030      2.00000
     16     -16.5414      2.00000
     17     -15.4253      2.00000
     18     -14.8648      2.00000
     19     -14.8546      2.00000
     20     -14.7894      2.00000
     21     -14.7843      2.00000
     22     -13.6206      2.00000
     23     -13.6154      2.00000
     24     -13.6149      2.00000
     25     -13.6117      2.00000
     26     -12.7643      2.00000
     27     -12.7612      2.00000
     28     -11.8648      2.00000
     29     -11.8624      2.00000
     30     -11.8580      2.00000
     31     -11.8547      2.00000
     32     -11.8540      2.00000
     33     -11.8518      2.00000
     34     -10.2847      2.00000
     35     -10.2798      2.00000
     36     -10.2795      2.00000
     37     -10.2769      2.00000
     38     -10.0345      2.00000
     39     -10.0267      2.00000
     40      -9.8362      2.00000
     41      -9.0661      2.00000
     42      -9.0625      2.00000
     43      -8.6265      2.00000
     44      -8.6078      2.00000
     45      -8.6034      2.00000
     46      -8.0151      2.00000
     47      -8.0145      2.00000
     48      -8.0122      2.00000
     49      -8.0110      2.00000
     50      -8.0007      2.00000
     51      -7.9964      2.00000
     52      -7.5539      2.00000
     53      -7.5515      2.00000
     54      -7.5488      2.00000
     55      -7.5430      2.00000
     56      -6.8702      2.00000
     57      -6.8680      2.00000
     58      -6.8495      2.00000
     59      -6.8452      2.00000
     60      -6.8433      2.00000
     61      -6.8404      2.00000
     62      -6.4146      2.00000
     63      -6.4137      2.00000
     64      -5.3087      2.00000
     65      -5.2419      2.00000
     66      -4.8905      2.00000
     67      -4.8888      2.00000
     68      -4.8871      2.00000
     69      -4.8836      2.00000
     70      -4.6445      2.00000
     71      -2.2892      1.78019
     72      -2.2786      1.64667
     73      -2.2124      0.34555
     74      -2.2031      0.22759
     75      -0.5340      0.00000
     76       0.2631      0.00000
     77       0.2670      0.00000
     78       0.2684      0.00000
     79       0.2712      0.00000
     80       1.0247      0.00000
     81       1.9108      0.00000
     82       1.9113      0.00000
     83       1.9347      0.00000
     84       2.4674      0.00000
     85       2.6372      0.00000
     86       2.6395      0.00000
     87       2.6446      0.00000
     88       2.6488      0.00000
     89       2.6509      0.00000
     90       2.6532      0.00000
     91       2.8258      0.00000
     92       2.8263      0.00000
     93       3.3693      0.00000
     94       3.3715      0.00000
     95       3.6986      0.00000
     96       3.6990      0.00000
     97       4.0844      0.00000
     98       4.0934      0.00000

 k-point     2 :       0.5000    0.0000   -0.0000
  band No.  band energies     occupation 
      1     -21.5661      2.00000
      2     -21.5656      2.00000
      3     -20.2707      2.00000
      4     -20.2706      2.00000
      5     -19.6245      2.00000
      6     -19.6241      2.00000
      7     -19.6179      2.00000
      8     -19.6170      2.00000
      9     -18.3698      2.00000
     10     -18.3695      2.00000
     11     -18.3631      2.00000
     12     -18.3627      2.00000
     13     -17.7711      2.00000
     14     -17.7711      2.00000
     15     -16.0436      2.00000
     16     -16.0433      2.00000
     17     -16.0377      2.00000
     18     -16.0373      2.00000
     19     -14.1657      2.00000
     20     -14.1655      2.00000
     21     -14.1632      2.00000
     22     -14.1624      2.00000
     23     -13.9527      2.00000
     24     -13.9525      2.00000
     25     -12.8504      2.00000
     26     -12.8497      2.00000
     27     -12.8453      2.00000
     28     -12.8447      2.00000
     29     -11.8864      2.00000
     30     -11.8860      2.00000
     31     -11.8820      2.00000
     32     -11.8816      2.00000
     33     -10.7521      2.00000
     34     -10.7517      2.00000
     35     -10.7456      2.00000
     36     -10.7449      2.00000
     37      -9.6600      2.00000
     38      -9.6580      2.00000
     39      -9.6420      2.00000
     40      -9.6397      2.00000
     41      -8.8107      2.00000
     42      -8.8093      2.00000
     43      -8.8089      2.00000
     44      -8.8078      2.00000
     45      -8.4665      2.00000
     46      -8.4654      2.00000
     47      -8.1568      2.00000
     48      -8.1563      2.00000
     49      -8.1527      2.00000
     50      -8.1522      2.00000
     51      -8.1229      2.00000
     52      -8.1228      2.00000
     53      -7.3716      2.00000
     54      -7.3714      2.00000
     55      -7.3661      2.00000
     56      -7.3655      2.00000
     57      -7.2781      2.00000
     58      -7.2779      2.00000
     59      -6.0029      2.00000
     60      -6.0026      2.00000
     61      -5.9979      2.00000
     62      -5.9976      2.00000
     63      -5.9017      2.00000
     64      -5.9010      2.00000
     65      -5.6392      2.00000
     66      -5.6383      2.00000
     67      -5.4681      2.00000
     68      -5.4679      2.00000
     69      -3.5969      2.00000
     70      -3.5965      2.00000
     71      -3.5939      2.00000
     72      -3.5934      2.00000
     73      -0.9528      0.00000
     74      -0.9524      0.00000
     75      -0.9506      0.00000
     76      -0.9500      0.00000
     77       0.5414      0.00000
     78       0.5418      0.00000
     79       1.2462      0.00000
     80       1.2464      0.00000
     81       1.4614      0.00000
     82       1.4616      0.00000
     83       1.4680      0.00000
     84       1.4681      0.00000
     85       2.1577      0.00000
     86       2.1582      0.00000
     87       2.6910      0.00000
     88       2.6953      0.00000
     89       3.0170      0.00000
     90       3.0170      0.00000
     91       3.6376      0.00000
     92       3.6381      0.00000
     93       3.6463      0.00000
     94       3.6467      0.00000
     95       3.9162      0.00000
     96       3.9165      0.00000
     97       3.9173      0.00000
     98       3.9177      0.00000

 k-point     3 :       0.0000    0.3333   -0.0000
  band No.  band energies     occupation 
      1     -21.5103      2.00000
      2     -20.8628      2.00000
      3     -20.8584      2.00000
      4     -20.8568      2.00000
      5     -20.2146      2.00000
      6     -20.2101      2.00000
      7     -18.9490      2.00000
      8     -18.9458      2.00000
      9     -18.3244      2.00000
     10     -18.3213      2.00000
     11     -18.3072      2.00000
     12     -17.6998      2.00000
     13     -17.6951      2.00000
     14     -16.5102      2.00000
     15     -16.3537      2.00000
     16     -16.2994      2.00000
     17     -16.2950      2.00000
     18     -15.7917      2.00000
     19     -15.2806      2.00000
     20     -15.2776      2.00000
     21     -15.2419      2.00000
     22     -14.7591      2.00000
     23     -13.9192      2.00000
     24     -13.9168      2.00000
     25     -13.5678      2.00000
     26     -11.9397      2.00000
     27     -11.8908      2.00000
     28     -11.8859      2.00000
     29     -11.8762      2.00000
     30     -11.7721      2.00000
     31     -11.7677      2.00000
     32     -11.4616      2.00000
     33     -10.3809      2.00000
     34     -10.3769      2.00000
     35     -10.3371      2.00000
     36      -9.6580      2.00000
     37      -9.6558      2.00000
     38      -9.5750      2.00000
     39      -9.5451      2.00000
     40      -9.5415      2.00000
     41      -9.5240      2.00000
     42      -8.8675      2.00000
     43      -8.8627      2.00000
     44      -8.8094      2.00000
     45      -8.8058      2.00000
     46      -8.8007      2.00000
     47      -8.7245      2.00000
     48      -8.7212      2.00000
     49      -8.0522      2.00000
     50      -8.0486      2.00000
     51      -7.9770      2.00000
     52      -7.9296      2.00000
     53      -7.9270      2.00000
     54      -7.5084      2.00000
     55      -7.5064      2.00000
     56      -7.0028      2.00000
     57      -7.0018      2.00000
     58      -6.9479      2.00000
     59      -6.6244      2.00000
     60      -6.6222      2.00000
     61      -6.1361      2.00000
     62      -5.9147      2.00000
     63      -5.9125      2.00000
     64      -5.8859      2.00000
     65      -5.7080      2.00000
     66      -5.3593      2.00000
     67      -5.3558      2.00000
     68      -4.3784      2.00000
     69      -4.3119      2.00000
     70      -4.3088      2.00000
     71      -3.9884      2.00000
     72      -3.5855      2.00000
     73      -1.0456      0.00000
     74      -0.6689      0.00000
     75      -0.6659      0.00000
     76      -0.6117      0.00000
     77      -0.5112      0.00000
     78       0.4863      0.00000
     79       0.4892      0.00000
     80       1.3222      0.00000
     81       1.6601      0.00000
     82       1.6946      0.00000
     83       1.6976      0.00000
     84       2.2085      0.00000
     85       2.2090      0.00000
     86       2.2146      0.00000
     87       2.2344      0.00000
     88       2.4668      0.00000
     89       2.4691      0.00000
     90       2.7701      0.00000
     91       3.0982      0.00000
     92       3.0988      0.00000
     93       3.1246      0.00000
     94       3.1250      0.00000
     95       3.1309      0.00000
     96       3.6723      0.00000
     97       3.6745      0.00000
     98       3.6787      0.00000

 k-point     4 :       0.5000    0.3333    0.0000
  band No.  band energies     occupation 
      1     -21.3476      2.00000
      2     -21.3471      2.00000
      3     -20.6955      2.00000
      4     -20.6949      2.00000
      5     -20.0561      2.00000
      6     -20.0560      2.00000
      7     -19.4162      2.00000
      8     -19.4161      2.00000
      9     -18.1531      2.00000
     10     -18.1525      2.00000
     11     -17.5700      2.00000
     12     -17.5699      2.00000
     13     -16.9814      2.00000
     14     -16.9812      2.00000
     15     -16.9738      2.00000
     16     -16.9737      2.00000
     17     -16.3941      2.00000
     18     -16.3936      2.00000
     19     -14.8790      2.00000
     20     -14.8789      2.00000
     21     -14.4154      2.00000
     22     -14.4153      2.00000
     23     -13.7978      2.00000
     24     -13.7975      2.00000
     25     -13.4452      2.00000
     26     -13.4449      2.00000
     27     -12.7546      2.00000
     28     -12.7543      2.00000
     29     -11.2254      2.00000
     30     -11.2245      2.00000
     31     -10.9064      2.00000
     32     -10.9062      2.00000
     33     -10.7288      2.00000
     34     -10.7287      2.00000
     35      -9.7118      2.00000
     36      -9.7116      2.00000
     37      -9.5728      2.00000
     38      -9.5726      2.00000
     39      -9.3821      2.00000
     40      -9.3815      2.00000
     41      -9.3582      2.00000
     42      -9.3571      2.00000
     43      -8.8914      2.00000
     44      -8.8912      2.00000
     45      -8.6698      2.00000
     46      -8.6695      2.00000
     47      -8.6120      2.00000
     48      -8.6115      2.00000
     49      -8.5959      2.00000
     50      -8.5954      2.00000
     51      -8.0650      2.00000
     52      -8.0647      2.00000
     53      -7.8716      2.00000
     54      -7.8715      2.00000
     55      -7.1362      2.00000
     56      -7.1360      2.00000
     57      -6.8909      2.00000
     58      -6.8905      2.00000
     59      -6.6846      2.00000
     60      -6.6839      2.00000
     61      -6.0192      2.00000
     62      -6.0185      2.00000
     63      -5.7473      2.00000
     64      -5.7469      2.00000
     65      -5.2200      2.00000
     66      -5.2198      2.00000
     67      -4.8137      2.00000
     68      -4.8133      2.00000
     69      -4.5088      2.00000
     70      -4.5085      2.00000
     71      -4.0468      2.00000
     72      -4.0465      2.00000
     73      -0.6267      0.00000
     74      -0.6266      0.00000
     75      -0.2721      0.00000
     76      -0.2719      0.00000
     77      -0.0138      0.00000
     78      -0.0135      0.00000
     79       0.4496      0.00000
     80       0.4500      0.00000
     81       1.2906      0.00000
     82       1.2907      0.00000
     83       1.5437      0.00000
     84       1.5438      0.00000
     85       2.4352      0.00000
     86       2.4353      0.00000
     87       2.4571      0.00000
     88       2.4576      0.00000
     89       2.9937      0.00000
     90       2.9981      0.00000
     91       3.3150      0.00000
     92       3.3151      0.00000
     93       3.3509      0.00000
     94       3.3514      0.00000
     95       3.3797      0.00000
     96       3.3798      0.00000
     97       3.9016      0.00000
     98       3.9060      0.00000


--------------------------------------------------------------------------------------------------------


 soft charge-density along one line, spin component           1
         0         1         2         3         4         5         6         7         8         9
 total charge-density along one line
 
 pseudopotential strength for first ion, spin component:           1
 10.188  13.548  -0.000   0.000  -0.000  -0.000   0.000   0.000
 13.548  18.015  -0.000   0.000  -0.000  -0.000   0.000   0.000
 -0.000  -0.000  -4.321  -0.000  -0.000   8.452   0.000   0.000
  0.000   0.000  -0.000  -4.313  -0.000   0.000   8.442   0.000
 -0.000  -0.000  -0.000  -0.000  -4.321   0.000   0.000   8.451
 -0.000  -0.000   8.452   0.000   0.000 -18.666  -0.000  -0.000
  0.000   0.000   0.000   8.442   0.000  -0.000 -18.658  -0.000
  0.000   0.000   0.000   0.000   8.451  -0.000  -0.000 -18.666
 total augmentation occupancy for first ion, spin component:           1
  8.070  -3.574  -0.001  -0.006   0.016   0.000  -0.001   0.003
 -3.574   1.640   0.001   0.004  -0.008   0.000   0.000  -0.001
 -0.001   0.001   1.815   0.000   0.001   0.166   0.000   0.000
 -0.006   0.004   0.000   1.189   0.000   0.000   0.070   0.000
  0.016  -0.008   0.001   0.000   1.801   0.000   0.000   0.165
  0.000   0.000   0.166   0.000   0.000   0.017   0.000   0.000
 -0.001   0.000   0.000   0.070   0.000   0.000   0.005   0.000
  0.003  -0.001   0.000   0.000   0.165   0.000   0.000   0.016


------------------------ aborting loop because EDIFF is reached ----------------------------------------


    CHARGE:  cpu time    0.0333: real time    0.0334
    FORLOC:  cpu time    0.0048: real time    0.0048
    FORNL :  cpu time    0.1222: real time    0.1227
    STRESS:  cpu time    0.3584: real time    0.3599
    FORCOR:  cpu time    0.0375: real time    0.0376
    FORHAR:  cpu time    0.0130: real time    0.0130
    MIXING:  cpu time    0.0008: real time    0.0008
    OFIELD:  cpu time    0.0000: real time    0.0000

  FORCE on cell =-STRESS in cart. coord.  units (eV):
  Direction    XX          YY          ZZ          XY          YZ          ZX
  --------------------------------------------------------------------------------------
  Alpha Z    75.23705    75.23705    75.23705
  Ewald   19649.53980 19680.41371-24498.65491     0.05354     0.99873     2.76299
  Hartree 19162.44817 19168.41018-18961.06956     0.01081     0.86241     2.38944
  E(xc)    -534.41476  -534.31921  -554.39917     0.00011     0.00050     0.00136
  Local  -40371.86066-40404.58569 41596.99354    -0.05694    -1.85394    -5.13308
  n-local  -127.37876  -128.21567  -116.98275    -0.00998     0.01522     0.02438
  augment   -13.94960   -13.98616   -12.88927    -0.00006    -0.00005    -0.00004
  Kinetic  2159.96803  2156.63247  2471.41806     0.00197    -0.00816    -0.02100
  Fock        0.00000     0.00000     0.00000     0.00000     0.00000     0.00000
  -------------------------------------------------------------------------------------
  Total      -0.41073    -0.41332    -0.34702    -0.00055     0.01471     0.02405
  in kB      -0.46505    -0.46798    -0.39291    -0.00062     0.01666     0.02723
  external pressure =       -0.44 kB  Pullay stress =        0.00 kB


 VOLUME and BASIS-vectors are now :
 -----------------------------------------------------------------------------
  energy-cutoff  :      500.00
  volume of cell :     1415.02
      direct lattice vectors                 reciprocal lattice vectors
    12.848844057 -0.000048563  0.000806225     0.077828057  0.000001201 -0.000698820
    -0.000112647  7.395760418  0.000167313     0.000000516  0.135212603 -0.000082605
     0.133704389  0.009096673 14.890757546    -0.000004214 -0.000001519  0.067155789

  length of vectors
    12.848844082  7.395760421 14.891360579     0.077831194  0.135212628  0.067155790


 FORCES acting on ions
    electron-ion (+dipol)            ewald-force                    non-local-force                 convergence-correction
 -----------------------------------------------------------------------------------------------
   0.142E+01 0.213E+00 -.241E+01   -.142E+01 -.225E+00 0.241E+01   -.139E-01 0.134E-01 -.131E-01   -.188E-03 0.324E-04 0.346E-03
   0.100E+01 -.229E-01 -.188E+00   -.985E+00 0.260E-01 0.189E+00   -.155E-01 -.193E-02 -.510E-02   0.785E-04 -.278E-03 -.191E-03
   -.131E+01 0.201E+00 -.981E+00   0.130E+01 -.207E+00 0.986E+00   0.128E-01 0.134E-01 -.955E-02   0.147E-03 0.157E-04 -.925E-04
   -.852E+00 -.477E-01 -.170E+01   0.821E+00 0.487E-01 0.170E+01   0.285E-01 0.278E-02 -.525E-02   -.214E-03 0.151E-03 0.486E-03
   0.133E+01 0.212E+00 0.221E+01   -.132E+01 -.221E+00 -.221E+01   -.959E-02 0.634E-02 -.553E-02   0.175E-03 -.157E-03 -.382E-03
   0.829E+00 -.521E-02 0.400E+00   -.800E+00 0.613E-02 -.393E+00   -.293E-01 -.149E-02 -.153E-01   -.312E-04 0.114E-03 0.291E-03
   -.143E+01 0.249E+00 0.108E+01   0.142E+01 -.261E+00 -.109E+01   0.555E-02 0.129E-01 0.278E-02   -.171E-03 -.235E-03 0.530E-03
   -.112E+01 -.176E-01 0.268E+01   0.111E+01 0.181E-01 -.268E+01   0.686E-02 0.321E-02 -.665E-02   -.527E-04 -.212E-03 -.304E-03
   0.117E+01 0.265E+00 -.909E+00   -.114E+01 -.281E+00 0.916E+00   -.315E-01 0.153E-01 -.105E-01   0.924E-04 0.390E-03 0.435E-03
   0.118E+01 -.287E-01 0.121E+01   -.117E+01 0.270E-01 -.122E+01   -.120E-01 -.189E-02 0.671E-02   -.438E-04 -.243E-03 -.115E-03
   -.110E+01 0.322E+00 -.738E+00   0.107E+01 -.340E+00 0.745E+00   0.339E-01 0.212E-01 -.135E-01   0.698E-04 0.608E-03 0.190E-03
   -.109E+01 -.304E-01 0.319E+00   0.108E+01 0.341E-01 -.331E+00   0.166E-01 -.342E-02 0.934E-02   -.180E-03 -.509E-03 0.166E-03
   0.117E+01 0.402E-02 -.907E+00   -.116E+01 -.249E-02 0.894E+00   -.157E-01 0.277E-02 0.277E-02   -.358E-03 0.105E-03 0.141E-02
   0.133E+01 -.197E+00 -.340E+00   -.132E+01 0.203E+00 0.340E+00   -.166E-01 -.812E-02 -.734E-02   -.210E-03 -.316E-03 0.571E-03
   -.112E+01 -.967E-02 -.121E+00   0.111E+01 0.811E-02 0.125E+00   0.817E-02 0.118E-02 -.142E-01   0.410E-03 0.199E-03 0.151E-02
   -.122E+01 -.270E+00 -.249E+01   0.119E+01 0.288E+00 0.249E+01   0.258E-01 -.171E-01 -.777E-02   -.262E-03 -.173E-03 0.960E-03
   0.931E+00 0.322E-02 0.229E+01   -.903E+00 -.107E-02 -.229E+01   -.173E-01 0.751E-02 -.954E-03   0.522E-04 0.265E-03 -.306E-02
   0.117E+01 -.256E+00 -.954E+00   -.114E+01 0.270E+00 0.966E+00   -.312E-01 -.167E-01 -.153E-01   -.190E-03 -.113E-03 0.479E-03
   -.111E+01 -.645E-01 0.103E+01   0.109E+01 0.657E-01 -.104E+01   0.123E-01 -.312E-02 0.136E-01   0.236E-03 -.116E-03 -.154E-02
   -.134E+01 -.200E+00 0.187E+01   0.133E+01 0.207E+00 -.187E+01   0.881E-02 -.599E-02 -.357E-02   0.398E-03 -.104E-03 -.177E-02
   0.863E+00 -.285E-01 -.365E+00   -.833E+00 0.299E-01 0.365E+00   -.334E-01 -.141E-02 -.753E-02   -.152E-03 0.890E-04 0.364E-03
   0.144E+01 -.280E+00 0.872E-01   -.144E+01 0.295E+00 -.924E-01   -.919E-02 -.142E-01 0.251E-02   0.179E-03 -.244E-03 -.438E-03
   -.790E+00 0.319E-01 -.771E-01   0.755E+00 -.353E-01 0.774E-01   0.331E-01 0.137E-02 -.617E-02   0.309E-03 0.191E-03 0.157E-03
   -.145E+01 -.240E+00 -.671E+00   0.144E+01 0.253E+00 0.671E+00   0.583E-02 -.143E-01 -.698E-02   -.124E-03 -.184E-03 0.320E-03
   0.139E+01 -.134E+00 -.206E+01   -.138E+01 0.142E+00 0.205E+01   -.114E-01 -.556E-02 -.931E-03   -.817E-04 0.888E-04 0.701E-03
   0.129E+01 0.198E+00 -.163E+00   -.128E+01 -.200E+00 0.162E+00   -.150E-01 0.243E-02 -.967E-02   -.183E-03 0.318E-03 0.111E-02
   -.130E+01 -.193E+00 -.730E+00   0.128E+01 0.196E+00 0.734E+00   0.179E-01 -.426E-02 -.667E-02   -.425E-03 -.721E-04 0.466E-03
   -.112E+01 0.244E+00 -.226E+01   0.108E+01 -.262E+00 0.227E+01   0.281E-01 0.128E-01 -.132E-01   -.276E-03 -.839E-04 0.738E-03
   0.134E+01 -.158E+00 0.279E+01   -.133E+01 0.162E+00 -.279E+01   -.101E-01 -.381E-02 -.231E-02   0.186E-03 -.637E-04 -.106E-02
   0.114E+01 0.358E+00 -.532E+00   -.111E+01 -.374E+00 0.546E+00   -.344E-01 0.216E-01 -.140E-01   -.328E-04 0.460E-03 -.654E-03
   -.147E+01 -.312E+00 0.179E+01   0.147E+01 0.327E+00 -.181E+01   0.758E-02 -.140E-01 0.812E-02   -.240E-04 -.614E-04 -.573E-03
   -.130E+01 0.227E+00 0.219E+01   0.128E+01 -.239E+00 -.219E+01   0.150E-01 0.867E-02 -.383E-02   -.817E-03 0.107E-03 -.210E-02
   0.121E+01 -.273E+00 -.744E+00   -.118E+01 0.285E+00 0.751E+00   -.300E-01 -.825E-02 -.105E-01   0.294E-03 0.516E-03 0.408E-03
   0.147E+01 0.231E+00 0.289E+00   -.146E+01 -.242E+00 -.293E+00   0.527E-03 0.102E-01 0.406E-02   0.845E-03 -.460E-03 -.386E-03
   -.117E+01 -.281E+00 -.425E+00   0.114E+01 0.301E+00 0.430E+00   0.289E-01 -.167E-01 -.114E-01   0.235E-03 0.211E-03 0.138E-03
   -.140E+01 0.289E+00 -.474E+00   0.140E+01 -.303E+00 0.472E+00   0.719E-02 0.220E-01 -.648E-02   0.300E-03 -.241E-03 0.634E-03
 -----------------------------------------------------------------------------------------------
   0.253E-03 0.580E-04 0.107E-01   -.799E-13 -.474E-13 -.833E-15   -.326E-01 0.367E-01 -.183E+00   -.587E-05 -.509E-05 -.260E-03
 
 
 POSITION                                       TOTAL-FORCE (eV/Angst)
 -----------------------------------------------------------------------------------
      2.17507      1.23473      3.67022        -0.008725      0.000158     -0.009410
      0.03286      7.39720      3.66433         0.003845     -0.000115      0.000557
      0.74393      1.23461      3.66686         0.001738      0.006697      0.000336
      2.88529      7.39705      3.66741        -0.002385      0.002928     -0.001711
      6.45724      1.23363      3.64854         0.001053     -0.003680      0.001435
      4.31483      7.39676      3.65798         0.000811     -0.001476     -0.002889
      5.02602      1.23403      3.65453        -0.000030     -0.000028     -0.002375
      7.16818      7.39634      3.64712        -0.003585      0.002518      0.000071
     10.74041      1.23437      3.66307        -0.002118     -0.000441      0.000901
      8.59891      7.39656      3.65328         0.000774     -0.004817     -0.000991
      9.31024      1.23398      3.65921         0.002719      0.002343     -0.001543
     11.45143      7.39713      3.66203         0.004111     -0.001203      0.002757
      2.17469      3.69905      3.66688        -0.005205      0.003394     -0.003741
      0.03302      2.46641      3.66460        -0.005115     -0.003343     -0.002291
      0.74396      3.69938      3.66458         0.001712     -0.001204     -0.003448
      2.88595      2.46612      3.66922         0.001921     -0.000803      0.000679
      6.45763      3.69840      3.64878         0.012131      0.008905      0.002896
      4.31635      2.46623      3.66148        -0.001562     -0.004094      0.002801
      5.02748      3.69909      3.65505        -0.002263     -0.003064      0.003900
      7.16858      2.46516      3.64957        -0.002440     -0.000566      0.003954
     10.73982      3.69916      3.66200        -0.002428     -0.001007     -0.002375
      8.59974      2.46559      3.65600         0.000116      0.000186      0.001632
      9.31027      3.69911      3.65804        -0.000834     -0.002923     -0.000965
     11.45064      2.46611      3.66404         0.003097     -0.001841     -0.002624
      2.17489      6.16390      3.66921         0.000041      0.001698      0.001056
      0.03307      4.93236      3.66398        -0.002135     -0.000341     -0.004736
      0.74396      6.16424      3.66611         0.002139     -0.002513      0.003287
      2.88581      4.93216      3.66833        -0.006792     -0.005576     -0.003009
      6.45705      6.16352      3.64685         0.003654     -0.000871      0.004701
      4.31589      4.93202      3.66009        -0.001965      0.005243      0.004281
      5.02586      6.16370      3.65255         0.001354     -0.000152      0.001541
      7.16847      4.93189      3.64845        -0.001948     -0.003579      0.003568
     10.74070      6.16407      3.66253        -0.001825      0.003345      0.001503
      8.59954      4.93225      3.65523         0.006798     -0.003041      0.004404
      9.31037      6.16364      3.65835         0.000691      0.002766     -0.001394
     11.45084      4.93229      3.66341         0.002650      0.006495     -0.002758
 -----------------------------------------------------------------------------------
    total drift:                               -0.032395      0.036737     -0.172954


--------------------------------------------------------------------------------------------------------


  FREE ENERGIE OF THE ION-ELECTRON SYSTEM (eV)
  ---------------------------------------------------
  free  energy   TOTEN  =      -331.89623200 eV

  energy  without entropy=     -331.88567740  energy(sigma->0) =     -331.89095470
 
 d Force = 0.2501623E-05[ 0.207E-05, 0.294E-05]  d Energy = 0.2164341E-05 0.337E-06
 d Force =-0.1667690E-02[-0.165E-02,-0.168E-02]  d Ewald  = 0.6352997E+00-0.637E+00


--------------------------------------------------------------------------------------------------------


    POTLOK:  cpu time    0.0397: real time    0.0399


--------------------------------------------------------------------------------------------------------


--------------------------------------------------------------------------------------------------------


    WAVPRE:  cpu time    0.0100: real time    0.0119
    FEWALD:  cpu time    0.0006: real time    0.0006
    GENKIN:  cpu time    0.0049: real time    0.0049

 real space projection operators:
  total allocation   :       1536.38 KBytes
  max/ min on nodes  :        393.81        374.50

    ORTHCH:  cpu time    0.0891: real time    0.0893
     LOOP+:  cpu time    2.3161: real time    2.3447


--------------------------------------- Iteration      8(   1)  ---------------------------------------


    POTLOK:  cpu time    0.0371: real time    0.0394
    SETDIJ:  cpu time    0.0015: real time    0.0015
     EDDAV:  cpu time    0.8322: real time    0.8338
       DOS:  cpu time    0.0009: real time    0.0009
    CHARGE:  cpu time    0.0314: real time    0.0314
    MIXING:  cpu time    0.0010: real time    0.0007
    --------------------------------------------
      LOOP:  cpu time    0.9040: real time    0.9077

 eigenvalue-minimisations  :   784
 total energy-change (2. order) : 0.8554634E-06  (-0.1216328E-03)
 number of electron     144.0000007 magnetization 
 augmentation part        3.4479129 magnetization 

 Broyden mixing:
  rms(total) = 0.76500E-03    rms(broyden)= 0.76437E-03
  rms(prec ) = 0.88699E-03
  weight for this iteration     100.00

 Free energy of the ion-electron system (eV)
  ---------------------------------------------------
  alpha Z        PSCENC =        75.23705261
  Ewald energy   TEWEN  =     14830.03369098
  -Hartree energ DENC   =    -19368.77982029
  -exchange      EXHF   =         0.00000000
  -V(xc)+E(xc)   XCENC  =       495.39215941
  PAW double counting   =     15006.31461977   -15030.91286355
  entropy T*S    EENTRO =        -0.01055695
  eigenvalues    EBANDS =     -1636.51369348
  atomic energy  EATOM  =      5297.34318022
  Solvation  Ediel_sol  =         0.00000000
  ---------------------------------------------------
  free energy    TOTEN  =      -331.89623128 eV

  energy without entropy =     -331.88567433  energy(sigma->0) =     -331.89095280


--------------------------------------------------------------------------------------------------------


--------------------------------------- Iteration      8(   2)  ---------------------------------------


    POTLOK:  cpu time    0.0363: real time    0.0402
    SETDIJ:  cpu time    0.0016: real time    0.0016
    EDDIAG:  cpu time    0.1992: real time    0.2005
  RMM-DIIS:  cpu time    0.3961: real time    0.3974
    ORTHCH:  cpu time    0.0473: real time    0.0474
       DOS:  cpu time    0.0016: real time    0.0015
    CHARGE:  cpu time    0.0316: real time    0.0317
    MIXING:  cpu time    0.0009: real time    0.0009
    --------------------------------------------
      LOOP:  cpu time    0.7145: real time    0.7210

 eigenvalue-minimisations  :   784
 total energy-change (2. order) : 0.5651382E-06  (-0.1746394E-05)
 number of electron     144.0000007 magnetization 
 augmentation part        3.4479185 magnetization 

 Broyden mixing:
  rms(total) = 0.49733E-03    rms(broyden)= 0.49727E-03
  rms(prec ) = 0.57450E-03
  weight for this iteration     100.00

 eigenvalues of (default mixing * dielectric matrix)
  average eigenvalue GAMMA=   2.1257
  2.1257

 Free energy of the ion-electron system (eV)
  ---------------------------------------------------
  alpha Z        PSCENC =        75.23705261
  Ewald energy   TEWEN  =     14830.03369098
  -Hartree energ DENC   =    -19368.72176524
  -exchange      EXHF   =         0.00000000
  -V(xc)+E(xc)   XCENC  =       495.39032096
  PAW double counting   =     15005.94407193   -15030.54206038
  entropy T*S    EENTRO =        -0.01055651
  eigenvalues    EBANDS =     -1636.57016529
  atomic energy  EATOM  =      5297.34318022
  Solvation  Ediel_sol  =         0.00000000
  ---------------------------------------------------
  free energy    TOTEN  =      -331.89623071 eV

  energy without entropy =     -331.88567420  energy(sigma->0) =     -331.89095246


--------------------------------------------------------------------------------------------------------


--------------------------------------- Iteration      8(   3)  ---------------------------------------


    POTLOK:  cpu time    0.0396: real time    0.0400
    SETDIJ:  cpu time    0.0016: real time    0.0015
    EDDIAG:  cpu time    0.2173: real time    0.2180
  RMM-DIIS:  cpu time    0.2692: real time    0.2698
    ORTHCH:  cpu time    0.0482: real time    0.0482
       DOS:  cpu time    0.0005: real time    0.0005
    CHARGE:  cpu time    0.0317: real time    0.0318
    MIXING:  cpu time    0.0009: real time    0.0009
    --------------------------------------------
      LOOP:  cpu time    0.6091: real time    0.6108

 eigenvalue-minimisations  :   566
 total energy-change (2. order) : 0.1246202E-05  (-0.3240960E-06)
 number of electron     144.0000007 magnetization 
 augmentation part        3.4479525 magnetization 

 Broyden mixing:
  rms(total) = 0.93224E-04    rms(broyden)= 0.93171E-04
  rms(prec ) = 0.12444E-03
  weight for this iteration     100.00

 eigenvalues of (default mixing * dielectric matrix)
  average eigenvalue GAMMA=   1.6321
  1.0623  2.2018

 Free energy of the ion-electron system (eV)
  ---------------------------------------------------
  alpha Z        PSCENC =        75.23705261
  Ewald energy   TEWEN  =     14830.03369098
  -Hartree energ DENC   =    -19368.63320546
  -exchange      EXHF   =         0.00000000
  -V(xc)+E(xc)   XCENC  =       495.38777048
  PAW double counting   =     15005.37684703   -15029.97457432
  entropy T*S    EENTRO =        -0.01055598
  eigenvalues    EBANDS =     -1636.65643503
  atomic energy  EATOM  =      5297.34318022
  Solvation  Ediel_sol  =         0.00000000
  ---------------------------------------------------
  free energy    TOTEN  =      -331.89622946 eV

  energy without entropy =     -331.88567348  energy(sigma->0) =     -331.89095147


--------------------------------------------------------------------------------------------------------


--------------------------------------- Iteration      8(   4)  ---------------------------------------


    POTLOK:  cpu time    0.0362: real time    0.0402
    SETDIJ:  cpu time    0.0016: real time    0.0015
    EDDIAG:  cpu time    0.2006: real time    0.2010
  RMM-DIIS:  cpu time    0.2296: real time    0.2321
    ORTHCH:  cpu time    0.0491: real time    0.0493
       DOS:  cpu time    0.0008: real time    0.0008
    --------------------------------------------
      LOOP:  cpu time    0.5178: real time    0.5249

 eigenvalue-minimisations  :   469
 total energy-change (2. order) :-0.1933749E-06  (-0.2592656E-07)
 number of electron     144.0000007 magnetization 
 augmentation part        3.4479525 magnetization 

 Free energy of the ion-electron system (eV)
  ---------------------------------------------------
  alpha Z        PSCENC =        75.23705261
  Ewald energy   TEWEN  =     14830.03369098
  -Hartree energ DENC   =    -19368.62225015
  -exchange      EXHF   =         0.00000000
  -V(xc)+E(xc)   XCENC  =       495.38768432
  PAW double counting   =     15005.32237043   -15029.92018736
  entropy T*S    EENTRO =        -0.01055601
  eigenvalues    EBANDS =     -1636.66721471
  atomic energy  EATOM  =      5297.34318022
  Solvation  Ediel_sol  =         0.00000000
  ---------------------------------------------------
  free energy    TOTEN  =      -331.89622966 eV

  energy without entropy =     -331.88567365  energy(sigma->0) =     -331.89095165


--------------------------------------------------------------------------------------------------------


 average (electrostatic) potential at core
  the test charge radii are     0.6991
  (the norm of the test charge is              1.0000)
       1 -57.6859       2 -57.6867       3 -57.6862       4 -57.6856       5 -57.6857
       6 -57.6863       7 -57.6860       8 -57.6863       9 -57.6855      10 -57.6869
      11 -57.6856      12 -57.6866      13 -57.6867      14 -57.6859      15 -57.6864
      16 -57.6856      17 -57.6865      18 -57.6856      19 -57.6866      20 -57.6860
      21 -57.6862      22 -57.6860      23 -57.6860      24 -57.6859      25 -57.6860
      26 -57.6858      27 -57.6861      28 -57.6859      29 -57.6860      30 -57.6856
      31 -57.6859      32 -57.6862      33 -57.6857      34 -57.6857      35 -57.6856
      36 -57.6859
 
 
 
 E-fermi :  -2.2461     XC(G=0):  -2.8882     alpha+bet : -2.5498


 k-point     1 :       0.0000    0.0000    0.0000
  band No.  band energies     occupation 
      1     -21.7292      2.00000
      2     -21.0800      2.00000
      3     -21.0755      2.00000
      4     -19.7838      2.00000
      5     -19.7770      2.00000
      6     -19.1592      2.00000
      7     -19.1560      2.00000
      8     -19.1519      2.00000
      9     -19.1466      2.00000
     10     -19.1440      2.00000
     11     -19.1403      2.00000
     12     -17.3130      2.00000
     13     -17.3105      2.00000
     14     -17.3071      2.00000
     15     -17.3032      2.00000
     16     -16.5416      2.00000
     17     -15.4254      2.00000
     18     -14.8650      2.00000
     19     -14.8548      2.00000
     20     -14.7896      2.00000
     21     -14.7846      2.00000
     22     -13.6209      2.00000
     23     -13.6156      2.00000
     24     -13.6151      2.00000
     25     -13.6120      2.00000
     26     -12.7644      2.00000
     27     -12.7613      2.00000
     28     -11.8650      2.00000
     29     -11.8627      2.00000
     30     -11.8584      2.00000
     31     -11.8549      2.00000
     32     -11.8542      2.00000
     33     -11.8521      2.00000
     34     -10.2849      2.00000
     35     -10.2800      2.00000
     36     -10.2797      2.00000
     37     -10.2771      2.00000
     38     -10.0348      2.00000
     39     -10.0270      2.00000
     40      -9.8362      2.00000
     41      -9.0661      2.00000
     42      -9.0625      2.00000
     43      -8.6269      2.00000
     44      -8.6080      2.00000
     45      -8.6037      2.00000
     46      -8.0154      2.00000
     47      -8.0148      2.00000
     48      -8.0125      2.00000
     49      -8.0112      2.00000
     50      -8.0011      2.00000
     51      -7.9967      2.00000
     52      -7.5542      2.00000
     53      -7.5519      2.00000
     54      -7.5489      2.00000
     55      -7.5431      2.00000
     56      -6.8702      2.00000
     57      -6.8681      2.00000
     58      -6.8496      2.00000
     59      -6.8453      2.00000
     60      -6.8434      2.00000
     61      -6.8405      2.00000
     62      -6.4150      2.00000
     63      -6.4141      2.00000
     64      -5.3092      2.00000
     65      -5.2423      2.00000
     66      -4.8907      2.00000
     67      -4.8890      2.00000
     68      -4.8873      2.00000
     69      -4.8838      2.00000
     70      -4.6447      2.00000
     71      -2.2894      1.77980
     72      -2.2789      1.64705
     73      -2.2127      0.34505
     74      -2.2035      0.22809
     75      -0.5343      0.00000
     76       0.2627      0.00000
     77       0.2667      0.00000
     78       0.2680      0.00000
     79       0.2708      0.00000
     80       1.0250      0.00000
     81       1.9111      0.00000
     82       1.9116      0.00000
     83       1.9354      0.00000
     84       2.4677      0.00000
     85       2.6368      0.00000
     86       2.6390      0.00000
     87       2.6441      0.00000
     88       2.6484      0.00000
     89       2.6505      0.00000
     90       2.6527      0.00000
     91       2.8264      0.00000
     92       2.8269      0.00000
     93       3.3696      0.00000
     94       3.3718      0.00000
     95       3.6988      0.00000
     96       3.6993      0.00000
     97       4.0838      0.00000
     98       4.0929      0.00000

 k-point     2 :       0.5000    0.0000   -0.0000
  band No.  band energies     occupation 
      1     -21.5661      2.00000
      2     -21.5656      2.00000
      3     -20.2707      2.00000
      4     -20.2706      2.00000
      5     -19.6245      2.00000
      6     -19.6242      2.00000
      7     -19.6179      2.00000
      8     -19.6171      2.00000
      9     -18.3700      2.00000
     10     -18.3696      2.00000
     11     -18.3631      2.00000
     12     -18.3629      2.00000
     13     -17.7713      2.00000
     14     -17.7711      2.00000
     15     -16.0437      2.00000
     16     -16.0436      2.00000
     17     -16.0379      2.00000
     18     -16.0374      2.00000
     19     -14.1659      2.00000
     20     -14.1657      2.00000
     21     -14.1634      2.00000
     22     -14.1627      2.00000
     23     -13.9528      2.00000
     24     -13.9527      2.00000
     25     -12.8506      2.00000
     26     -12.8499      2.00000
     27     -12.8455      2.00000
     28     -12.8451      2.00000
     29     -11.8865      2.00000
     30     -11.8861      2.00000
     31     -11.8821      2.00000
     32     -11.8817      2.00000
     33     -10.7524      2.00000
     34     -10.7520      2.00000
     35     -10.7460      2.00000
     36     -10.7452      2.00000
     37      -9.6603      2.00000
     38      -9.6582      2.00000
     39      -9.6420      2.00000
     40      -9.6398      2.00000
     41      -8.8110      2.00000
     42      -8.8096      2.00000
     43      -8.8091      2.00000
     44      -8.8081      2.00000
     45      -8.4668      2.00000
     46      -8.4657      2.00000
     47      -8.1571      2.00000
     48      -8.1565      2.00000
     49      -8.1529      2.00000
     50      -8.1526      2.00000
     51      -8.1230      2.00000
     52      -8.1228      2.00000
     53      -7.3717      2.00000
     54      -7.3715      2.00000
     55      -7.3662      2.00000
     56      -7.3656      2.00000
     57      -7.2786      2.00000
     58      -7.2782      2.00000
     59      -6.0031      2.00000
     60      -6.0027      2.00000
     61      -5.9979      2.00000
     62      -5.9978      2.00000
     63      -5.9021      2.00000
     64      -5.9013      2.00000
     65      -5.6397      2.00000
     66      -5.6386      2.00000
     67      -5.4683      2.00000
     68      -5.4680      2.00000
     69      -3.5970      2.00000
     70      -3.5968      2.00000
     71      -3.5941      2.00000
     72      -3.5936      2.00000
     73      -0.9532      0.00000
     74      -0.9527      0.00000
     75      -0.9509      0.00000
     76      -0.9504      0.00000
     77       0.5410      0.00000
     78       0.5416      0.00000
     79       1.2465      0.00000
     80       1.2467      0.00000
     81       1.4610      0.00000
     82       1.4612      0.00000
     83       1.4676      0.00000
     84       1.4677      0.00000
     85       2.1583      0.00000
     86       2.1588      0.00000
     87       2.6913      0.00000
     88       2.6956      0.00000
     89       3.0172      0.00000
     90       3.0173      0.00000
     91       3.6371      0.00000
     92       3.6375      0.00000
     93       3.6458      0.00000
     94       3.6462      0.00000
     95       3.9167      0.00000
     96       3.9169      0.00000
     97       3.9175      0.00000
     98       3.9179      0.00000

 k-point     3 :       0.0000    0.3333   -0.0000
  band No.  band energies     occupation 
      1     -21.5103      2.00000
      2     -20.8628      2.00000
      3     -20.8584      2.00000
      4     -20.8568      2.00000
      5     -20.2147      2.00000
      6     -20.2102      2.00000
      7     -18.9491      2.00000
      8     -18.9459      2.00000
      9     -18.3245      2.00000
     10     -18.3214      2.00000
     11     -18.3073      2.00000
     12     -17.6999      2.00000
     13     -17.6952      2.00000
     14     -16.5104      2.00000
     15     -16.3539      2.00000
     16     -16.2996      2.00000
     17     -16.2952      2.00000
     18     -15.7919      2.00000
     19     -15.2807      2.00000
     20     -15.2777      2.00000
     21     -15.2420      2.00000
     22     -14.7592      2.00000
     23     -13.9194      2.00000
     24     -13.9170      2.00000
     25     -13.5681      2.00000
     26     -11.9400      2.00000
     27     -11.8910      2.00000
     28     -11.8862      2.00000
     29     -11.8763      2.00000
     30     -11.7723      2.00000
     31     -11.7679      2.00000
     32     -11.4618      2.00000
     33     -10.3811      2.00000
     34     -10.3771      2.00000
     35     -10.3373      2.00000
     36      -9.6584      2.00000
     37      -9.6561      2.00000
     38      -9.5750      2.00000
     39      -9.5454      2.00000
     40      -9.5417      2.00000
     41      -9.5243      2.00000
     42      -8.8678      2.00000
     43      -8.8630      2.00000
     44      -8.8094      2.00000
     45      -8.8058      2.00000
     46      -8.8008      2.00000
     47      -8.7247      2.00000
     48      -8.7214      2.00000
     49      -8.0523      2.00000
     50      -8.0487      2.00000
     51      -7.9774      2.00000
     52      -7.9300      2.00000
     53      -7.9274      2.00000
     54      -7.5087      2.00000
     55      -7.5067      2.00000
     56      -7.0032      2.00000
     57      -7.0022      2.00000
     58      -6.9482      2.00000
     59      -6.6245      2.00000
     60      -6.6223      2.00000
     61      -6.1366      2.00000
     62      -5.9148      2.00000
     63      -5.9126      2.00000
     64      -5.8860      2.00000
     65      -5.7083      2.00000
     66      -5.3595      2.00000
     67      -5.3560      2.00000
     68      -4.3786      2.00000
     69      -4.3121      2.00000
     70      -4.3090      2.00000
     71      -3.9886      2.00000
     72      -3.5857      2.00000
     73      -1.0459      0.00000
     74      -0.6692      0.00000
     75      -0.6662      0.00000
     76      -0.6120      0.00000
     77      -0.5115      0.00000
     78       0.4860      0.00000
     79       0.4889      0.00000
     80       1.3225      0.00000
     81       1.6597      0.00000
     82       1.6942      0.00000
     83       1.6972      0.00000
     84       2.2088      0.00000
     85       2.2093      0.00000
     86       2.2149      0.00000
     87       2.2350      0.00000
     88       2.4664      0.00000
     89       2.4686      0.00000
     90       2.7705      0.00000
     91       3.0984      0.00000
     92       3.0990      0.00000
     93       3.1251      0.00000
     94       3.1256      0.00000
     95       3.1315      0.00000
     96       3.6727      0.00000
     97       3.6748      0.00000
     98       3.6790      0.00000

 k-point     4 :       0.5000    0.3333    0.0000
  band No.  band energies     occupation 
      1     -21.3476      2.00000
      2     -21.3471      2.00000
      3     -20.6955      2.00000
      4     -20.6949      2.00000
      5     -20.0562      2.00000
      6     -20.0561      2.00000
      7     -19.4163      2.00000
      8     -19.4161      2.00000
      9     -18.1532      2.00000
     10     -18.1526      2.00000
     11     -17.5702      2.00000
     12     -17.5700      2.00000
     13     -16.9816      2.00000
     14     -16.9814      2.00000
     15     -16.9740      2.00000
     16     -16.9738      2.00000
     17     -16.3943      2.00000
     18     -16.3938      2.00000
     19     -14.8792      2.00000
     20     -14.8790      2.00000
     21     -14.4156      2.00000
     22     -14.4154      2.00000
     23     -13.7979      2.00000
     24     -13.7977      2.00000
     25     -13.4454      2.00000
     26     -13.4452      2.00000
     27     -12.7549      2.00000
     28     -12.7545      2.00000
     29     -11.2256      2.00000
     30     -11.2247      2.00000
     31     -10.9066      2.00000
     32     -10.9064      2.00000
     33     -10.7292      2.00000
     34     -10.7290      2.00000
     35      -9.7121      2.00000
     36      -9.7119      2.00000
     37      -9.5731      2.00000
     38      -9.5728      2.00000
     39      -9.3820      2.00000
     40      -9.3815      2.00000
     41      -9.3585      2.00000
     42      -9.3574      2.00000
     43      -8.8917      2.00000
     44      -8.8914      2.00000
     45      -8.6701      2.00000
     46      -8.6698      2.00000
     47      -8.6120      2.00000
     48      -8.6116      2.00000
     49      -8.5963      2.00000
     50      -8.5957      2.00000
     51      -8.0654      2.00000
     52      -8.0650      2.00000
     53      -7.8717      2.00000
     54      -7.8715      2.00000
     55      -7.1362      2.00000
     56      -7.1361      2.00000
     57      -6.8913      2.00000
     58      -6.8908      2.00000
     59      -6.6851      2.00000
     60      -6.6843      2.00000
     61      -6.0196      2.00000
     62      -6.0188      2.00000
     63      -5.7474      2.00000
     64      -5.7471      2.00000
     65      -5.2202      2.00000
     66      -5.2199      2.00000
     67      -4.8138      2.00000
     68      -4.8135      2.00000
     69      -4.5090      2.00000
     70      -4.5087      2.00000
     71      -4.0470      2.00000
     72      -4.0468      2.00000
     73      -0.6271      0.00000
     74      -0.6269      0.00000
     75      -0.2723      0.00000
     76      -0.2722      0.00000
     77      -0.0141      0.00000
     78      -0.0138      0.00000
     79       0.4492      0.00000
     80       0.4498      0.00000
     81       1.2902      0.00000
     82       1.2902      0.00000
     83       1.5440      0.00000
     84       1.5441      0.00000
     85       2.4355      0.00000
     86       2.4356      0.00000
     87       2.4577      0.00000
     88       2.4582      0.00000
     89       2.9941      0.00000
     90       2.9983      0.00000
     91       3.3152      0.00000
     92       3.3153      0.00000
     93       3.3515      0.00000
     94       3.3519      0.00000
     95       3.3791      0.00000
     96       3.3793      0.00000
     97       3.9020      0.00000
     98       3.9063      0.00000


--------------------------------------------------------------------------------------------------------


 soft charge-density along one line, spin component           1
         0         1         2         3         4         5         6         7         8         9
 total charge-density along one line
 
 pseudopotential strength for first ion, spin component:           1
 10.188  13.548  -0.000   0.000  -0.000  -0.000   0.000   0.000
 13.548  18.015  -0.000   0.000  -0.000  -0.000   0.000   0.000
 -0.000  -0.000  -4.321  -0.000  -0.000   8.452   0.000   0.000
  0.000   0.000  -0.000  -4.313  -0.000   0.000   8.442   0.000
 -0.000  -0.000  -0.000  -0.000  -4.321   0.000   0.000   8.451
 -0.000  -0.000   8.452   0.000   0.000 -18.666  -0.000  -0.000
  0.000   0.000   0.000   8.442   0.000  -0.000 -18.658  -0.000
  0.000   0.000   0.000   0.000   8.451  -0.000  -0.000 -18.666
 total augmentation occupancy for first ion, spin component:           1
  8.070  -3.574  -0.001  -0.006   0.016   0.000  -0.001   0.003
 -3.574   1.639   0.001   0.004  -0.008   0.000   0.000  -0.001
 -0.001   0.001   1.815   0.000   0.001   0.166   0.000   0.000
 -0.006   0.004   0.000   1.189   0.000   0.000   0.070   0.000
  0.016  -0.008   0.001   0.000   1.801   0.000   0.000   0.165
  0.000   0.000   0.166   0.000   0.000   0.017   0.000   0.000
 -0.001   0.000   0.000   0.070   0.000   0.000   0.005   0.000
  0.003  -0.001   0.000   0.000   0.165   0.000   0.000   0.016


------------------------ aborting loop because EDIFF is reached ----------------------------------------


    CHARGE:  cpu time    0.0322: real time    0.0324
    FORLOC:  cpu time    0.0048: real time    0.0048
    FORNL :  cpu time    0.1202: real time    0.1207
    STRESS:  cpu time    0.3647: real time    0.3655
    FORCOR:  cpu time    0.0372: real time    0.0372
    FORHAR:  cpu time    0.0129: real time    0.0129
    MIXING:  cpu time    0.0009: real time    0.0009
    OFIELD:  cpu time    0.0000: real time    0.0001

  FORCE on cell =-STRESS in cart. coord.  units (eV):
  Direction    XX          YY          ZZ          XY          YZ          ZX
  --------------------------------------------------------------------------------------
  Alpha Z    75.23705    75.23705    75.23705
  Ewald   19648.19828 19679.07880-24497.24914     0.04536     1.25731     3.44015
  Hartree 19161.19962 19167.16026-18959.81458     0.00941     1.08542     2.97415
  E(xc)    -534.40889  -534.31328  -554.39245     0.00008     0.00059     0.00159
  Local  -40369.28529-40402.01432 41594.35359    -0.04877    -2.33387    -6.39075
  n-local  -127.37825  -128.21253  -116.98646    -0.01119     0.01333     0.02716
  augment   -13.94887   -13.98545   -12.88856    -0.00006    -0.00006    -0.00007
  Kinetic  2159.93790  2156.59389  2471.41397     0.00268    -0.00957    -0.02483
  Fock        0.00000     0.00000     0.00000     0.00000     0.00000     0.00000
  -------------------------------------------------------------------------------------
  Total      -0.44845    -0.45557    -0.32658    -0.00249     0.01314     0.02740
  in kB      -0.50776    -0.51583    -0.36977    -0.00281     0.01487     0.03102
  external pressure =       -0.46 kB  Pullay stress =        0.00 kB


 VOLUME and BASIS-vectors are now :
 -----------------------------------------------------------------------------
  energy-cutoff  :      500.00
  volume of cell :     1415.02
      direct lattice vectors                 reciprocal lattice vectors
    12.849009196 -0.000039900  0.001003441     0.077827067  0.000001153 -0.000700035
    -0.000107662  7.395878688  0.000210576     0.000000426  0.135210441 -0.000083399
     0.133934698  0.009184027 14.890330172    -0.000005245 -0.000001912  0.067157726

  length of vectors
    12.849009235  7.395878691 14.890935346     0.077830215  0.135210467  0.067157727


 FORCES acting on ions
    electron-ion (+dipol)            ewald-force                    non-local-force                 convergence-correction
 -----------------------------------------------------------------------------------------------
   0.142E+01 0.214E+00 -.242E+01   -.142E+01 -.227E+00 0.242E+01   -.147E-01 0.134E-01 -.133E-01   0.653E-04 0.133E-04 -.173E-03
   0.100E+01 -.167E-01 -.221E+00   -.981E+00 0.190E-01 0.222E+00   -.149E-01 -.236E-02 -.515E-02   0.408E-05 0.686E-04 -.779E-04
   -.132E+01 0.200E+00 -.101E+01   0.131E+01 -.206E+00 0.102E+01   0.131E-01 0.137E-01 -.981E-02   -.606E-04 0.213E-04 -.111E-03
   -.848E+00 -.474E-01 -.169E+01   0.817E+00 0.489E-01 0.169E+01   0.285E-01 0.354E-02 -.519E-02   0.685E-04 -.766E-04 -.147E-03
   0.133E+01 0.215E+00 0.222E+01   -.132E+01 -.224E+00 -.222E+01   -.100E-01 0.568E-02 -.552E-02   -.532E-04 0.726E-04 0.169E-03
   0.828E+00 -.747E-02 0.410E+00   -.799E+00 0.838E-02 -.403E+00   -.294E-01 -.192E-02 -.157E-01   0.173E-04 -.110E-04 -.524E-04
   -.143E+01 0.256E+00 0.112E+01   0.142E+01 -.268E+00 -.112E+01   0.528E-02 0.129E-01 0.278E-02   0.359E-04 0.644E-04 -.856E-05
   -.112E+01 -.143E-01 0.270E+01   0.111E+01 0.142E-01 -.270E+01   0.739E-02 0.315E-02 -.596E-02   0.204E-04 0.442E-04 0.157E-03
   0.117E+01 0.256E+00 -.884E+00   -.114E+01 -.270E+00 0.890E+00   -.308E-01 0.156E-01 -.976E-02   -.216E-04 -.746E-04 -.939E-04
   0.119E+01 -.203E-01 0.119E+01   -.117E+01 0.166E-01 -.121E+01   -.117E-01 -.249E-02 0.539E-02   -.936E-05 -.946E-05 0.563E-04
   -.111E+01 0.309E+00 -.714E+00   0.107E+01 -.325E+00 0.721E+00   0.335E-01 0.252E-01 -.976E-02   -.577E-04 -.129E-03 0.129E-05
   -.109E+01 -.165E-01 0.311E+00   0.107E+01 0.182E-01 -.323E+00   0.158E-01 -.445E-02 0.906E-02   0.206E-04 0.719E-04 -.886E-04
   0.118E+01 0.146E-02 -.868E+00   -.117E+01 0.107E-02 0.857E+00   -.158E-01 0.283E-02 0.254E-02   0.759E-04 -.239E-04 -.328E-03
   0.133E+01 -.189E+00 -.337E+00   -.132E+01 0.194E+00 0.338E+00   -.177E-01 -.851E-02 -.727E-02   0.339E-04 0.755E-04 -.204E-03
   -.113E+01 -.134E-01 -.674E-01   0.112E+01 0.125E-01 0.735E-01   0.975E-02 0.132E-02 -.137E-01   -.329E-04 -.809E-04 -.363E-03
   -.121E+01 -.267E+00 -.247E+01   0.119E+01 0.284E+00 0.247E+01   0.258E-01 -.178E-01 -.848E-02   0.133E-03 0.764E-04 -.236E-03
   0.932E+00 -.430E-02 0.215E+01   -.903E+00 0.735E-02 -.215E+01   -.147E-01 0.101E-01 -.791E-02   -.348E-04 -.750E-04 0.618E-03
   0.117E+01 -.253E+00 -.898E+00   -.115E+01 0.266E+00 0.911E+00   -.310E-01 -.180E-01 -.109E-01   0.554E-04 0.903E-04 -.198E-04
   -.111E+01 -.610E-01 0.979E+00   0.109E+01 0.611E-01 -.994E+00   0.137E-01 -.353E-02 0.135E-01   -.604E-04 -.300E-04 0.328E-03
   -.135E+01 -.200E+00 0.182E+01   0.134E+01 0.207E+00 -.182E+01   0.886E-02 -.660E-02 -.300E-02   -.116E-03 0.352E-04 0.398E-03
   0.867E+00 -.299E-01 -.366E+00   -.837E+00 0.317E-01 0.366E+00   -.341E-01 -.945E-03 -.795E-02   0.611E-04 0.150E-04 -.132E-03
   0.144E+01 -.271E+00 0.858E-01   -.143E+01 0.286E+00 -.913E-01   -.990E-02 -.143E-01 0.225E-02   -.134E-03 -.938E-05 0.157E-03
   -.798E+00 0.237E-01 -.447E-01   0.764E+00 -.258E-01 0.450E-01   0.336E-01 0.112E-02 -.549E-02   -.123E-03 0.642E-04 0.476E-04
   -.145E+01 -.234E+00 -.685E+00   0.144E+01 0.247E+00 0.685E+00   0.537E-02 -.141E-01 -.771E-02   0.100E-03 0.336E-04 -.145E-03
   0.140E+01 -.136E+00 -.204E+01   -.138E+01 0.145E+00 0.204E+01   -.109E-01 -.498E-02 -.839E-03   0.686E-04 -.588E-05 -.200E-03
   0.130E+01 0.188E+00 -.135E+00   -.129E+01 -.189E+00 0.136E+00   -.157E-01 0.285E-02 -.964E-02   0.398E-04 -.108E-03 -.295E-03
   -.129E+01 -.196E+00 -.736E+00   0.127E+01 0.198E+00 0.741E+00   0.126E-01 -.717E-02 -.664E-02   0.122E-03 0.379E-04 -.194E-03
   -.111E+01 0.246E+00 -.224E+01   0.108E+01 -.264E+00 0.224E+01   0.276E-01 0.122E-01 -.132E-01   0.108E-03 0.805E-05 -.181E-03
   0.133E+01 -.154E+00 0.278E+01   -.132E+01 0.158E+00 -.278E+01   -.976E-02 -.313E-02 -.199E-02   -.259E-06 -.795E-05 0.304E-03
   0.114E+01 0.347E+00 -.551E+00   -.111E+01 -.361E+00 0.565E+00   -.349E-01 0.223E-01 -.140E-01   0.185E-04 -.103E-03 0.147E-03
   -.147E+01 -.310E+00 0.178E+01   0.147E+01 0.325E+00 -.180E+01   0.817E-02 -.141E-01 0.824E-02   -.520E-04 -.293E-05 0.174E-03
   -.128E+01 0.227E+00 0.213E+01   0.125E+01 -.238E+00 -.213E+01   0.127E-01 0.100E-01 -.358E-02   0.133E-03 -.404E-04 0.489E-03
   0.120E+01 -.288E+00 -.732E+00   -.117E+01 0.302E+00 0.739E+00   -.297E-01 -.753E-02 -.104E-01   -.879E-04 -.406E-04 -.116E-03
   0.145E+01 0.240E+00 0.307E+00   -.144E+01 -.254E+00 -.312E+00   0.192E-02 0.833E-02 0.461E-02   -.163E-03 0.849E-04 0.171E-03
   -.117E+01 -.289E+00 -.407E+00   0.114E+01 0.311E+00 0.412E+00   0.285E-01 -.161E-01 -.111E-01   -.122E-03 -.237E-04 0.507E-05
   -.141E+01 0.294E+00 -.469E+00   0.141E+01 -.310E+00 0.468E+00   0.768E-02 0.211E-01 -.680E-02   -.463E-04 -.245E-04 -.197E-03
 -----------------------------------------------------------------------------------------------
   0.217E-03 0.559E-04 0.103E-01   -.639E-13 -.161E-12 -.222E-15   -.359E-01 0.374E-01 -.182E+00   0.595E-05 0.583E-06 -.140E-03
 
 
 POSITION                                       TOTAL-FORCE (eV/Angst)
 -----------------------------------------------------------------------------------
      2.17521      1.23475      3.67014        -0.009809     -0.000038     -0.009744
      0.03292      7.39737      3.66433         0.005312     -0.001096      0.000482
      0.74402      1.23466      3.66682         0.003168      0.007216      0.000037
      2.88541      7.39716      3.66735        -0.002285      0.003874     -0.001662
      6.45739      1.23371      3.64855         0.000656     -0.004702      0.001547
      4.31497      7.39690      3.65796         0.000629     -0.002067     -0.003384
      5.02616      1.23408      3.65442         0.000356     -0.000453     -0.002162
      7.16830      7.39650      3.64716        -0.003349      0.002084      0.000435
     10.74059      1.23440      3.66307        -0.000939      0.000476      0.001340
      8.59906      7.39673      3.65338         0.000895     -0.007260     -0.001658
      9.31041      1.23397      3.65921         0.002162      0.008022      0.001930
     11.45166      7.39731      3.66214         0.002016     -0.003687      0.002448
      2.17479      3.69912      3.66668        -0.006218      0.004286     -0.003869
      0.03312      2.46649      3.66446        -0.007150     -0.004886     -0.002362
      0.74397      3.69946      3.66433         0.005428     -0.000694     -0.003185
      2.88605      2.46619      3.66908         0.002586     -0.001951      0.000080
      6.45773      3.69848      3.64919         0.015167      0.012015     -0.003771
      4.31649      2.46628      3.66134        -0.002229     -0.005228      0.006820
      5.02756      3.69919      3.65522        -0.000249     -0.004441      0.003907
      7.16871      2.46525      3.64978        -0.001573     -0.000938      0.004287
     10.74003      3.69923      3.66206        -0.003641     -0.000172     -0.002904
      8.59992      2.46567      3.65608        -0.000530     -0.000600      0.001618
      9.31042      3.69919      3.65805         0.000268     -0.001987     -0.000380
     11.45086      2.46618      3.66412         0.002931     -0.002133     -0.003182
      2.17498      6.16399      3.66911         0.000781      0.002670      0.001054
      0.03314      4.93246      3.66379        -0.003858      0.001361     -0.004799
      0.74405      6.16438      3.66603        -0.003992     -0.005483      0.003244
      2.88592      4.93227      3.66821        -0.007438     -0.007169     -0.003229
      6.45718      6.16363      3.64696         0.004587     -0.001002      0.004992
      4.31601      4.93209      3.66015        -0.002993      0.007369      0.004384
      5.02598      6.16380      3.65261         0.002326     -0.000440      0.001843
      7.16868      4.93197      3.64871        -0.007673     -0.001788      0.003735
     10.74087      6.16417      3.66258        -0.000783      0.006105      0.001431
      8.59965      4.93241      3.65529         0.011084     -0.006810      0.004953
      9.31053      6.16375      3.65839         0.000004      0.005135     -0.001302
     11.45102      4.93243      3.66346         0.004354      0.004412     -0.002971
 -----------------------------------------------------------------------------------
    total drift:                               -0.035647      0.037408     -0.172086


--------------------------------------------------------------------------------------------------------


  FREE ENERGIE OF THE ION-ELECTRON SYSTEM (eV)
  ---------------------------------------------------
  free  energy   TOTEN  =      -331.89622966 eV

  energy  without entropy=     -331.88567365  energy(sigma->0) =     -331.89095165
 
 d Force = 0.1177848E-05[-0.178E-05, 0.413E-05]  d Energy =-0.2347191E-05 0.353E-05
 d Force =-0.3246237E-02[-0.319E-02,-0.331E-02]  d Ewald  = 0.1270664E+01-0.127E+01


--------------------------------------------------------------------------------------------------------


    POTLOK:  cpu time    0.0393: real time    0.0395


--------------------------------------------------------------------------------------------------------


--------------------------------------------------------------------------------------------------------


    WAVPRE:  cpu time    0.0100: real time    0.0122
    FEWALD:  cpu time    0.0006: real time    0.0006
    GENKIN:  cpu time    0.0049: real time    0.0049

 real space projection operators:
  total allocation   :       1536.56 KBytes
  max/ min on nodes  :        393.81        374.62

    ORTHCH:  cpu time    0.0883: real time    0.0886
     LOOP+:  cpu time    3.4720: real time    3.4958


--------------------------------------- Iteration      9(   1)  ---------------------------------------


    POTLOK:  cpu time    0.0368: real time    0.0395
    SETDIJ:  cpu time    0.0015: real time    0.0015
     EDDAV:  cpu time    0.8466: real time    0.8506
       DOS:  cpu time    0.0010: real time    0.0010
    CHARGE:  cpu time    0.0428: real time    0.0429
    MIXING:  cpu time    0.0008: real time    0.0008
    --------------------------------------------
      LOOP:  cpu time    0.9296: real time    0.9362

 eigenvalue-minimisations  :   812
 total energy-change (2. order) :-0.2639212E-05  (-0.4213194E-04)
 number of electron     144.0000007 magnetization 
 augmentation part        3.4480682 magnetization 

 Broyden mixing:
  rms(total) = 0.44410E-03    rms(broyden)= 0.44374E-03
  rms(prec ) = 0.51119E-03
  weight for this iteration     100.00

 Free energy of the ion-electron system (eV)
  ---------------------------------------------------
  alpha Z        PSCENC =        75.23705261
  Ewald energy   TEWEN  =     14830.77389184
  -Hartree energ DENC   =    -19369.23744807
  -exchange      EXHF   =         0.00000000
  -V(xc)+E(xc)   XCENC  =       495.38749951
  PAW double counting   =     15005.21917583   -15029.81713446
  entropy T*S    EENTRO =        -0.01055454
  eigenvalues    EBANDS =     -1636.79189506
  atomic energy  EATOM  =      5297.34318022
  Solvation  Ediel_sol  =         0.00000000
  ---------------------------------------------------
  free energy    TOTEN  =      -331.89623210 eV

  energy without entropy =     -331.88567757  energy(sigma->0) =     -331.89095484


--------------------------------------------------------------------------------------------------------


--------------------------------------- Iteration      9(   2)  ---------------------------------------


    POTLOK:  cpu time    0.0361: real time    0.0401
    SETDIJ:  cpu time    0.0015: real time    0.0015
    EDDIAG:  cpu time    0.1995: real time    0.2007
  RMM-DIIS:  cpu time    0.2950: real time    0.2966
    ORTHCH:  cpu time    0.0479: real time    0.0480
       DOS:  cpu time    0.0007: real time    0.0007
    --------------------------------------------
      LOOP:  cpu time    0.5807: real time    0.5876

 eigenvalue-minimisations  :   652
 total energy-change (2. order) :-0.4054182E-06  (-0.5390427E-06)
 number of electron     144.0000007 magnetization 
 augmentation part        3.4480682 magnetization 

 Free energy of the ion-electron system (eV)
  ---------------------------------------------------
  alpha Z        PSCENC =        75.23705261
  Ewald energy   TEWEN  =     14830.77389184
  -Hartree energ DENC   =    -19369.26203432
  -exchange      EXHF   =         0.00000000
  -V(xc)+E(xc)   XCENC  =       495.38849820
  PAW double counting   =     15005.43138860   -15030.02952985
  entropy T*S    EENTRO =        -0.01055480
  eigenvalues    EBANDS =     -1636.76812500
  atomic energy  EATOM  =      5297.34318022
  Solvation  Ediel_sol  =         0.00000000
  ---------------------------------------------------
  free energy    TOTEN  =      -331.89623251 eV

  energy without entropy =     -331.88567771  energy(sigma->0) =     -331.89095511


--------------------------------------------------------------------------------------------------------


 average (electrostatic) potential at core
  the test charge radii are     0.6991
  (the norm of the test charge is              1.0000)
       1 -57.6866       2 -57.6873       3 -57.6868       4 -57.6863       5 -57.6863
       6 -57.6868       7 -57.6866       8 -57.6870       9 -57.6862      10 -57.6875
      11 -57.6863      12 -57.6872      13 -57.6874      14 -57.6865      15 -57.6871
      16 -57.6863      17 -57.6871      18 -57.6862      19 -57.6871      20 -57.6866
      21 -57.6870      22 -57.6867      23 -57.6867      24 -57.6866      25 -57.6866
      26 -57.6864      27 -57.6867      28 -57.6865      29 -57.6866      30 -57.6862
      31 -57.6865      32 -57.6868      33 -57.6863      34 -57.6863      35 -57.6862
      36 -57.6866
 
 
 
 E-fermi :  -2.2466     XC(G=0):  -2.8901     alpha+bet : -2.5498


 k-point     1 :       0.0000    0.0000    0.0000
  band No.  band energies     occupation 
      1     -21.7300      2.00000
      2     -21.0808      2.00000
      3     -21.0763      2.00000
      4     -19.7846      2.00000
      5     -19.7778      2.00000
      6     -19.1601      2.00000
      7     -19.1568      2.00000
      8     -19.1526      2.00000
      9     -19.1474      2.00000
     10     -19.1448      2.00000
     11     -19.1411      2.00000
     12     -17.3138      2.00000
     13     -17.3112      2.00000
     14     -17.3079      2.00000
     15     -17.3039      2.00000
     16     -16.5423      2.00000
     17     -15.4262      2.00000
     18     -14.8657      2.00000
     19     -14.8555      2.00000
     20     -14.7904      2.00000
     21     -14.7852      2.00000
     22     -13.6216      2.00000
     23     -13.6164      2.00000
     24     -13.6159      2.00000
     25     -13.6127      2.00000
     26     -12.7652      2.00000
     27     -12.7621      2.00000
     28     -11.8657      2.00000
     29     -11.8634      2.00000
     30     -11.8590      2.00000
     31     -11.8556      2.00000
     32     -11.8549      2.00000
     33     -11.8528      2.00000
     34     -10.2856      2.00000
     35     -10.2808      2.00000
     36     -10.2804      2.00000
     37     -10.2779      2.00000
     38     -10.0355      2.00000
     39     -10.0277      2.00000
     40      -9.8368      2.00000
     41      -9.0667      2.00000
     42      -9.0631      2.00000
     43      -8.6276      2.00000
     44      -8.6088      2.00000
     45      -8.6044      2.00000
     46      -8.0162      2.00000
     47      -8.0155      2.00000
     48      -8.0132      2.00000
     49      -8.0120      2.00000
     50      -8.0018      2.00000
     51      -7.9974      2.00000
     52      -7.5549      2.00000
     53      -7.5526      2.00000
     54      -7.5495      2.00000
     55      -7.5437      2.00000
     56      -6.8708      2.00000
     57      -6.8687      2.00000
     58      -6.8502      2.00000
     59      -6.8459      2.00000
     60      -6.8440      2.00000
     61      -6.8410      2.00000
     62      -6.4157      2.00000
     63      -6.4148      2.00000
     64      -5.3098      2.00000
     65      -5.2430      2.00000
     66      -4.8912      2.00000
     67      -4.8895      2.00000
     68      -4.8878      2.00000
     69      -4.8844      2.00000
     70      -4.6452      2.00000
     71      -2.2899      1.78006
     72      -2.2794      1.64682
     73      -2.2132      0.34537
     74      -2.2039      0.22775
     75      -0.5347      0.00000
     76       0.2623      0.00000
     77       0.2662      0.00000
     78       0.2676      0.00000
     79       0.2703      0.00000
     80       1.0235      0.00000
     81       1.9096      0.00000
     82       1.9101      0.00000
     83       1.9324      0.00000
     84       2.4673      0.00000
     85       2.6364      0.00000
     86       2.6386      0.00000
     87       2.6437      0.00000
     88       2.6480      0.00000
     89       2.6501      0.00000
     90       2.6523      0.00000
     91       2.8235      0.00000
     92       2.8240      0.00000
     93       3.3691      0.00000
     94       3.3713      0.00000
     95       3.6975      0.00000
     96       3.6979      0.00000
     97       4.0834      0.00000
     98       4.0925      0.00000

 k-point     2 :       0.5000    0.0000   -0.0000
  band No.  band energies     occupation 
      1     -21.5670      2.00000
      2     -21.5664      2.00000
      3     -20.2716      2.00000
      4     -20.2714      2.00000
      5     -19.6253      2.00000
      6     -19.6249      2.00000
      7     -19.6187      2.00000
      8     -19.6179      2.00000
      9     -18.3707      2.00000
     10     -18.3704      2.00000
     11     -18.3640      2.00000
     12     -18.3636      2.00000
     13     -17.7720      2.00000
     14     -17.7719      2.00000
     15     -16.0445      2.00000
     16     -16.0443      2.00000
     17     -16.0386      2.00000
     18     -16.0382      2.00000
     19     -14.1667      2.00000
     20     -14.1664      2.00000
     21     -14.1642      2.00000
     22     -14.1633      2.00000
     23     -13.9536      2.00000
     24     -13.9534      2.00000
     25     -12.8513      2.00000
     26     -12.8506      2.00000
     27     -12.8463      2.00000
     28     -12.8457      2.00000
     29     -11.8874      2.00000
     30     -11.8869      2.00000
     31     -11.8829      2.00000
     32     -11.8825      2.00000
     33     -10.7531      2.00000
     34     -10.7527      2.00000
     35     -10.7467      2.00000
     36     -10.7459      2.00000
     37      -9.6610      2.00000
     38      -9.6590      2.00000
     39      -9.6426      2.00000
     40      -9.6404      2.00000
     41      -8.8117      2.00000
     42      -8.8103      2.00000
     43      -8.8099      2.00000
     44      -8.8088      2.00000
     45      -8.4675      2.00000
     46      -8.4664      2.00000
     47      -8.1578      2.00000
     48      -8.1573      2.00000
     49      -8.1537      2.00000
     50      -8.1532      2.00000
     51      -8.1236      2.00000
     52      -8.1234      2.00000
     53      -7.3723      2.00000
     54      -7.3720      2.00000
     55      -7.3668      2.00000
     56      -7.3661      2.00000
     57      -7.2792      2.00000
     58      -7.2790      2.00000
     59      -6.0036      2.00000
     60      -6.0033      2.00000
     61      -5.9985      2.00000
     62      -5.9983      2.00000
     63      -5.9027      2.00000
     64      -5.9020      2.00000
     65      -5.6403      2.00000
     66      -5.6393      2.00000
     67      -5.4689      2.00000
     68      -5.4686      2.00000
     69      -3.5976      2.00000
     70      -3.5973      2.00000
     71      -3.5946      2.00000
     72      -3.5941      2.00000
     73      -0.9536      0.00000
     74      -0.9532      0.00000
     75      -0.9514      0.00000
     76      -0.9508      0.00000
     77       0.5406      0.00000
     78       0.5411      0.00000
     79       1.2450      0.00000
     80       1.2452      0.00000
     81       1.4605      0.00000
     82       1.4608      0.00000
     83       1.4672      0.00000
     84       1.4673      0.00000
     85       2.1554      0.00000
     86       2.1558      0.00000
     87       2.6908      0.00000
     88       2.6952      0.00000
     89       3.0158      0.00000
     90       3.0159      0.00000
     91       3.6367      0.00000
     92       3.6372      0.00000
     93       3.6454      0.00000
     94       3.6458      0.00000
     95       3.9141      0.00000
     96       3.9145      0.00000
     97       3.9161      0.00000
     98       3.9165      0.00000

 k-point     3 :       0.0000    0.3333   -0.0000
  band No.  band energies     occupation 
      1     -21.5111      2.00000
      2     -20.8636      2.00000
      3     -20.8592      2.00000
      4     -20.8576      2.00000
      5     -20.2155      2.00000
      6     -20.2110      2.00000
      7     -18.9499      2.00000
      8     -18.9467      2.00000
      9     -18.3253      2.00000
     10     -18.3222      2.00000
     11     -18.3080      2.00000
     12     -17.7007      2.00000
     13     -17.6960      2.00000
     14     -16.5112      2.00000
     15     -16.3546      2.00000
     16     -16.3003      2.00000
     17     -16.2959      2.00000
     18     -15.7927      2.00000
     19     -15.2815      2.00000
     20     -15.2785      2.00000
     21     -15.2428      2.00000
     22     -14.7600      2.00000
     23     -13.9202      2.00000
     24     -13.9177      2.00000
     25     -13.5688      2.00000
     26     -11.9407      2.00000
     27     -11.8917      2.00000
     28     -11.8869      2.00000
     29     -11.8771      2.00000
     30     -11.7731      2.00000
     31     -11.7686      2.00000
     32     -11.4626      2.00000
     33     -10.3819      2.00000
     34     -10.3778      2.00000
     35     -10.3381      2.00000
     36      -9.6591      2.00000
     37      -9.6568      2.00000
     38      -9.5756      2.00000
     39      -9.5461      2.00000
     40      -9.5425      2.00000
     41      -9.5250      2.00000
     42      -8.8685      2.00000
     43      -8.8637      2.00000
     44      -8.8100      2.00000
     45      -8.8064      2.00000
     46      -8.8014      2.00000
     47      -8.7255      2.00000
     48      -8.7222      2.00000
     49      -8.0529      2.00000
     50      -8.0493      2.00000
     51      -7.9781      2.00000
     52      -7.9306      2.00000
     53      -7.9280      2.00000
     54      -7.5094      2.00000
     55      -7.5075      2.00000
     56      -7.0039      2.00000
     57      -7.0029      2.00000
     58      -6.9490      2.00000
     59      -6.6250      2.00000
     60      -6.6229      2.00000
     61      -6.1372      2.00000
     62      -5.9154      2.00000
     63      -5.9132      2.00000
     64      -5.8866      2.00000
     65      -5.7090      2.00000
     66      -5.3600      2.00000
     67      -5.3565      2.00000
     68      -4.3791      2.00000
     69      -4.3126      2.00000
     70      -4.3096      2.00000
     71      -3.9892      2.00000
     72      -3.5862      2.00000
     73      -1.0464      0.00000
     74      -0.6697      0.00000
     75      -0.6666      0.00000
     76      -0.6125      0.00000
     77      -0.5120      0.00000
     78       0.4855      0.00000
     79       0.4884      0.00000
     80       1.3210      0.00000
     81       1.6592      0.00000
     82       1.6938      0.00000
     83       1.6968      0.00000
     84       2.2073      0.00000
     85       2.2079      0.00000
     86       2.2134      0.00000
     87       2.2321      0.00000
     88       2.4659      0.00000
     89       2.4682      0.00000
     90       2.7700      0.00000
     91       3.0971      0.00000
     92       3.0976      0.00000
     93       3.1223      0.00000
     94       3.1227      0.00000
     95       3.1286      0.00000
     96       3.6722      0.00000
     97       3.6744      0.00000
     98       3.6785      0.00000

 k-point     4 :       0.5000    0.3333    0.0000
  band No.  band energies     occupation 
      1     -21.3485      2.00000
      2     -21.3479      2.00000
      3     -20.6963      2.00000
      4     -20.6957      2.00000
      5     -20.0570      2.00000
      6     -20.0569      2.00000
      7     -19.4171      2.00000
      8     -19.4169      2.00000
      9     -18.1540      2.00000
     10     -18.1534      2.00000
     11     -17.5709      2.00000
     12     -17.5708      2.00000
     13     -16.9824      2.00000
     14     -16.9821      2.00000
     15     -16.9747      2.00000
     16     -16.9746      2.00000
     17     -16.3951      2.00000
     18     -16.3945      2.00000
     19     -14.8799      2.00000
     20     -14.8798      2.00000
     21     -14.4163      2.00000
     22     -14.4162      2.00000
     23     -13.7987      2.00000
     24     -13.7984      2.00000
     25     -13.4462      2.00000
     26     -13.4459      2.00000
     27     -12.7556      2.00000
     28     -12.7552      2.00000
     29     -11.2264      2.00000
     30     -11.2255      2.00000
     31     -10.9074      2.00000
     32     -10.9071      2.00000
     33     -10.7299      2.00000
     34     -10.7297      2.00000
     35      -9.7129      2.00000
     36      -9.7126      2.00000
     37      -9.5738      2.00000
     38      -9.5736      2.00000
     39      -9.3827      2.00000
     40      -9.3821      2.00000
     41      -9.3592      2.00000
     42      -9.3581      2.00000
     43      -8.8924      2.00000
     44      -8.8922      2.00000
     45      -8.6708      2.00000
     46      -8.6706      2.00000
     47      -8.6127      2.00000
     48      -8.6122      2.00000
     49      -8.5970      2.00000
     50      -8.5964      2.00000
     51      -8.0660      2.00000
     52      -8.0658      2.00000
     53      -7.8723      2.00000
     54      -7.8721      2.00000
     55      -7.1368      2.00000
     56      -7.1367      2.00000
     57      -6.8920      2.00000
     58      -6.8915      2.00000
     59      -6.6857      2.00000
     60      -6.6850      2.00000
     61      -6.0202      2.00000
     62      -6.0195      2.00000
     63      -5.7480      2.00000
     64      -5.7476      2.00000
     65      -5.2207      2.00000
     66      -5.2205      2.00000
     67      -4.8144      2.00000
     68      -4.8140      2.00000
     69      -4.5095      2.00000
     70      -4.5092      2.00000
     71      -4.0476      2.00000
     72      -4.0473      2.00000
     73      -0.6275      0.00000
     74      -0.6274      0.00000
     75      -0.2728      0.00000
     76      -0.2726      0.00000
     77      -0.0146      0.00000
     78      -0.0143      0.00000
     79       0.4488      0.00000
     80       0.4493      0.00000
     81       1.2898      0.00000
     82       1.2898      0.00000
     83       1.5425      0.00000
     84       1.5426      0.00000
     85       2.4340      0.00000
     86       2.4342      0.00000
     87       2.4548      0.00000
     88       2.4552      0.00000
     89       2.9936      0.00000
     90       2.9980      0.00000
     91       3.3138      0.00000
     92       3.3139      0.00000
     93       3.3487      0.00000
     94       3.3490      0.00000
     95       3.3788      0.00000
     96       3.3789      0.00000
     97       3.9015      0.00000
     98       3.9059      0.00000


--------------------------------------------------------------------------------------------------------


 soft charge-density along one line, spin component           1
         0         1         2         3         4         5         6         7         8         9
 total charge-density along one line
 
 pseudopotential strength for first ion, spin component:           1
 10.188  13.548  -0.000   0.000  -0.000  -0.000   0.000   0.000
 13.548  18.015  -0.000   0.000  -0.000  -0.000   0.000   0.000
 -0.000  -0.000  -4.321  -0.000  -0.000   8.452   0.000   0.000
  0.000   0.000  -0.000  -4.313  -0.000   0.000   8.442   0.000
 -0.000  -0.000  -0.000  -0.000  -4.321   0.000   0.000   8.451
 -0.000  -0.000   8.452   0.000   0.000 -18.667  -0.000  -0.000
  0.000   0.000   0.000   8.442   0.000  -0.000 -18.658  -0.000
  0.000   0.000   0.000   0.000   8.451  -0.000  -0.000 -18.666
 total augmentation occupancy for first ion, spin component:           1
  8.070  -3.574  -0.001  -0.006   0.016   0.000  -0.001   0.003
 -3.574   1.640   0.001   0.004  -0.008   0.000   0.000  -0.001
 -0.001   0.001   1.815   0.000   0.001   0.166   0.000   0.000
 -0.006   0.004   0.000   1.189   0.000   0.000   0.070   0.000
  0.016  -0.008   0.001   0.000   1.801   0.000   0.000   0.165
  0.000   0.000   0.166   0.000   0.000   0.017   0.000   0.000
 -0.001   0.000   0.000   0.070   0.000   0.000   0.005   0.000
  0.003  -0.001   0.000   0.000   0.165   0.000   0.000   0.016


------------------------ aborting loop because EDIFF is reached ----------------------------------------


    CHARGE:  cpu time    0.0324: real time    0.0325
    FORLOC:  cpu time    0.0048: real time    0.0048
    FORNL :  cpu time    0.1219: real time    0.1222
    STRESS:  cpu time    0.3558: real time    0.3568
    FORCOR:  cpu time    0.0375: real time    0.0375
    FORHAR:  cpu time    0.0398: real time    0.0398
    MIXING:  cpu time    0.0012: real time    0.0012
    OFIELD:  cpu time    0.0000: real time    0.0000

  FORCE on cell =-STRESS in cart. coord.  units (eV):
  Direction    XX          YY          ZZ          XY          YZ          ZX
  --------------------------------------------------------------------------------------
  Alpha Z    75.23705    75.23705    75.23705
  Ewald   19648.97977 19679.85644-24498.06806     0.05013     1.10669     3.04570
  Hartree 19161.97588 19167.93769-18960.59238     0.01037     0.95557     2.63368
  E(xc)    -534.41003  -534.31446  -554.39295     0.00009     0.00046     0.00126
  Local  -40370.84250-40403.57039 41595.96097    -0.05400    -2.05496    -5.65972
  n-local  -127.37889  -128.21529  -116.98866    -0.00985     0.01499     0.02385
  augment   -13.94960   -13.98618   -12.88881    -0.00007    -0.00007    -0.00009
  Kinetic  2159.96021  2156.62067  2471.45413     0.00190    -0.00738    -0.01933
  Fock        0.00000     0.00000     0.00000     0.00000     0.00000     0.00000
  -------------------------------------------------------------------------------------
  Total      -0.42810    -0.43447    -0.27871    -0.00143     0.01530     0.02535
  in kB      -0.48472    -0.49193    -0.31557    -0.00162     0.01733     0.02870
  external pressure =       -0.43 kB  Pullay stress =        0.00 kB


 VOLUME and BASIS-vectors are now :
 -----------------------------------------------------------------------------
  energy-cutoff  :      500.00
  volume of cell :     1415.02
      direct lattice vectors                 reciprocal lattice vectors
    12.848912998 -0.000044947  0.000888558     0.077827644  0.000001181 -0.000699327
    -0.000110566  7.395809792  0.000185374     0.000000479  0.135211700 -0.000082936
     0.133800538  0.009133141 14.890579126    -0.000004644 -0.000001683  0.067156598

  length of vectors
    12.848913029  7.395809796 14.891183053     0.077830785  0.135211726  0.067156598


 FORCES acting on ions
    electron-ion (+dipol)            ewald-force                    non-local-force                 convergence-correction
 -----------------------------------------------------------------------------------------------
   0.142E+01 0.214E+00 -.242E+01   -.142E+01 -.226E+00 0.242E+01   -.139E-01 0.132E-01 -.131E-01   0.185E-03 -.344E-04 -.407E-03
   0.100E+01 -.208E-01 -.202E+00   -.983E+00 0.231E-01 0.203E+00   -.152E-01 -.191E-02 -.496E-02   -.103E-03 0.305E-03 0.233E-03
   -.132E+01 0.201E+00 -.995E+00   0.130E+01 -.206E+00 0.999E+00   0.133E-01 0.137E-01 -.951E-02   -.965E-04 -.306E-04 0.116E-03
   -.851E+00 -.475E-01 -.169E+01   0.819E+00 0.488E-01 0.169E+01   0.287E-01 0.287E-02 -.515E-02   0.226E-03 -.881E-04 -.575E-03
   0.133E+01 0.213E+00 0.221E+01   -.132E+01 -.223E+00 -.221E+01   -.965E-02 0.629E-02 -.566E-02   -.199E-03 0.146E-03 0.436E-03
   0.829E+00 -.597E-02 0.405E+00   -.800E+00 0.707E-02 -.397E+00   -.290E-01 -.175E-02 -.155E-01   0.397E-04 -.115E-03 -.349E-03
   -.143E+01 0.252E+00 0.109E+01   0.142E+01 -.264E+00 -.110E+01   0.548E-02 0.128E-01 0.272E-02   0.186E-03 0.244E-03 -.640E-03
   -.112E+01 -.165E-01 0.269E+01   0.111E+01 0.165E-01 -.269E+01   0.677E-02 0.318E-02 -.654E-02   0.118E-05 0.204E-03 0.345E-03
   0.117E+01 0.262E+00 -.898E+00   -.114E+01 -.276E+00 0.905E+00   -.313E-01 0.154E-01 -.102E-01   -.854E-04 -.427E-03 -.524E-03
   0.118E+01 -.256E-01 0.120E+01   -.117E+01 0.227E-01 -.122E+01   -.122E-01 -.216E-02 0.620E-02   0.389E-04 0.325E-03 0.134E-03
   -.111E+01 0.317E+00 -.728E+00   0.107E+01 -.334E+00 0.735E+00   0.337E-01 0.218E-01 -.134E-01   -.532E-04 -.625E-03 -.235E-03
   -.109E+01 -.254E-01 0.316E+00   0.107E+01 0.275E-01 -.328E+00   0.163E-01 -.395E-02 0.931E-02   0.206E-03 0.593E-03 -.197E-03
   0.117E+01 0.317E-02 -.888E+00   -.117E+01 -.100E-02 0.879E+00   -.159E-01 0.268E-02 0.270E-02   0.412E-03 -.113E-03 -.165E-02
   0.133E+01 -.194E+00 -.338E+00   -.132E+01 0.199E+00 0.339E+00   -.169E-01 -.830E-02 -.718E-02   0.223E-03 0.332E-03 -.671E-03
   -.112E+01 -.111E-01 -.958E-01   0.112E+01 0.994E-02 0.103E+00   0.872E-02 0.148E-02 -.140E-01   -.454E-03 -.156E-03 -.178E-02
   -.122E+01 -.269E+00 -.248E+01   0.119E+01 0.286E+00 0.248E+01   0.258E-01 -.174E-01 -.804E-02   0.215E-03 0.171E-03 -.113E-02
   0.932E+00 0.507E-03 0.223E+01   -.903E+00 0.245E-02 -.223E+01   -.170E-01 0.773E-02 -.110E-02   -.368E-04 -.301E-03 0.358E-02
   0.117E+01 -.255E+00 -.930E+00   -.114E+01 0.268E+00 0.943E+00   -.315E-01 -.166E-01 -.149E-01   0.188E-03 0.638E-04 -.584E-03
   -.111E+01 -.632E-01 0.101E+01   0.109E+01 0.638E-01 -.102E+01   0.127E-01 -.333E-02 0.136E-01   -.230E-03 0.158E-03 0.181E-02
   -.134E+01 -.200E+00 0.185E+01   0.133E+01 0.207E+00 -.185E+01   0.891E-02 -.599E-02 -.335E-02   -.404E-03 0.143E-03 0.207E-02
   0.865E+00 -.288E-01 -.365E+00   -.835E+00 0.306E-01 0.365E+00   -.337E-01 -.129E-02 -.767E-02   0.123E-03 -.149E-03 -.432E-03
   0.144E+01 -.276E+00 0.859E-01   -.143E+01 0.291E+00 -.920E-01   -.940E-02 -.143E-01 0.233E-02   -.122E-03 0.342E-03 0.503E-03
   -.793E+00 0.290E-01 -.632E-01   0.759E+00 -.314E-01 0.639E-01   0.334E-01 0.131E-02 -.599E-02   -.295E-03 -.341E-03 -.201E-03
   -.145E+01 -.238E+00 -.677E+00   0.144E+01 0.251E+00 0.677E+00   0.564E-02 -.144E-01 -.715E-02   0.629E-04 0.227E-03 -.376E-03
   0.139E+01 -.135E+00 -.205E+01   -.138E+01 0.143E+00 0.205E+01   -.111E-01 -.543E-02 -.843E-03   0.384E-04 -.122E-03 -.827E-03
   0.129E+01 0.194E+00 -.150E+00   -.128E+01 -.195E+00 0.151E+00   -.153E-01 0.293E-02 -.960E-02   0.206E-03 -.302E-03 -.130E-02
   -.130E+01 -.194E+00 -.731E+00   0.128E+01 0.197E+00 0.737E+00   0.178E-01 -.424E-02 -.666E-02   0.425E-03 0.157E-04 -.546E-03
   -.112E+01 0.245E+00 -.225E+01   0.108E+01 -.263E+00 0.226E+01   0.278E-01 0.124E-01 -.132E-01   0.264E-03 0.407E-04 -.873E-03
   0.134E+01 -.157E+00 0.278E+01   -.132E+01 0.160E+00 -.278E+01   -.991E-02 -.362E-02 -.232E-02   -.247E-03 0.105E-03 0.123E-02
   0.114E+01 0.354E+00 -.541E+00   -.111E+01 -.369E+00 0.554E+00   -.347E-01 0.219E-01 -.140E-01   0.262E-04 -.500E-03 0.766E-03
   -.147E+01 -.311E+00 0.179E+01   0.147E+01 0.326E+00 -.180E+01   0.788E-02 -.143E-01 0.817E-02   0.115E-03 0.910E-04 0.672E-03
   -.129E+01 0.227E+00 0.216E+01   0.127E+01 -.238E+00 -.216E+01   0.139E-01 0.913E-02 -.362E-02   0.869E-03 -.982E-04 0.246E-02
   0.120E+01 -.278E+00 -.738E+00   -.118E+01 0.292E+00 0.746E+00   -.300E-01 -.783E-02 -.104E-01   -.280E-03 -.617E-03 -.488E-03
   0.146E+01 0.234E+00 0.296E+00   -.145E+01 -.247E+00 -.301E+00   0.116E-02 0.943E-02 0.413E-02   -.930E-03 0.471E-03 0.437E-03
   -.117E+01 -.284E+00 -.417E+00   0.114E+01 0.305E+00 0.422E+00   0.287E-01 -.163E-01 -.114E-01   -.196E-03 -.247E-03 -.174E-03
   -.141E+01 0.291E+00 -.471E+00   0.140E+01 -.306E+00 0.471E+00   0.733E-02 0.217E-01 -.651E-02   -.319E-03 0.298E-03 -.747E-03
 -----------------------------------------------------------------------------------------------
   0.211E-03 0.546E-04 0.994E-02   0.151E-13 0.229E-12 0.222E-15   -.326E-01 0.367E-01 -.183E+00   0.141E-05 0.652E-05 0.782E-04
 
 
 POSITION                                       TOTAL-FORCE (eV/Angst)
 -----------------------------------------------------------------------------------
      2.17513      1.23474      3.67019        -0.008820     -0.000065     -0.009502
      0.03289      7.39727      3.66433         0.004490     -0.000344      0.000587
      0.74397      1.23463      3.66684         0.002574      0.007025      0.000272
      2.88534      7.39710      3.66739        -0.002113      0.003087     -0.001635
      6.45730      1.23366      3.64854         0.000949     -0.003877      0.001435
      4.31489      7.39682      3.65797         0.000984     -0.001787     -0.003094
      5.02608      1.23405      3.65449         0.000115     -0.000220     -0.002268
      7.16823      7.39641      3.64714        -0.003763      0.002389      0.000141
     10.74049      1.23439      3.66307        -0.001747     -0.000079      0.001086
      8.59897      7.39663      3.65332         0.000521     -0.005831     -0.001203
      9.31031      1.23398      3.65921         0.002435      0.003529     -0.001481
     11.45153      7.39720      3.66208         0.003250     -0.002287      0.002660
      2.17473      3.69908      3.66680        -0.005701      0.003713     -0.003739
      0.03306      2.46645      3.66454        -0.005793     -0.003946     -0.002266
      0.74396      3.69941      3.66447         0.003061     -0.000842     -0.003349
      2.88599      2.46615      3.66916         0.002223     -0.001334      0.000487
      6.45767      3.69843      3.64895         0.012549      0.009360      0.002568
      4.31640      2.46625      3.66142        -0.002126     -0.003884      0.003126
      5.02751      3.69913      3.65512        -0.001612     -0.003654      0.003876
      7.16864      2.46520      3.64966        -0.002204     -0.000583      0.004051
     10.73991      3.69919      3.66203        -0.002949     -0.000658     -0.002551
      8.59982      2.46563      3.65603        -0.000185     -0.000127      0.001595
      9.31033      3.69914      3.65805        -0.000460     -0.002428     -0.000748
     11.45073      2.46614      3.66408         0.002965     -0.002145     -0.002766
      2.17493      6.16394      3.66917         0.000459      0.001983      0.001095
      0.03310      4.93241      3.66390        -0.002840      0.000641     -0.004720
      0.74400      6.16430      3.66607         0.001746     -0.002546      0.003207
      2.88586      4.93221      3.66828        -0.007125     -0.006316     -0.003108
      6.45710      6.16356      3.64689         0.003975     -0.001041      0.004740
      4.31594      4.93205      3.66011        -0.002452      0.006067      0.004300
      5.02591      6.16374      3.65258         0.001733     -0.000515      0.001655
      7.16855      4.93192      3.64856        -0.004424     -0.002923      0.003638
     10.74077      6.16411      3.66255        -0.001570      0.004561      0.001496
      8.59958      4.93232      3.65525         0.008473     -0.004500      0.004560
      9.31044      6.16369      3.65837         0.000184      0.003823     -0.001377
     11.45092      4.93235      3.66343         0.003196      0.005755     -0.002769
 -----------------------------------------------------------------------------------
    total drift:                               -0.032392      0.036758     -0.172857


--------------------------------------------------------------------------------------------------------


  FREE ENERGIE OF THE ION-ELECTRON SYSTEM (eV)
  ---------------------------------------------------
  free  energy   TOTEN  =      -331.89623251 eV

  energy  without entropy=     -331.88567771  energy(sigma->0) =     -331.89095511
 
 d Force =-0.3926409E-06[-0.182E-05, 0.104E-05]  d Energy = 0.2851255E-05-0.324E-05
 d Force = 0.1876654E-02[ 0.190E-02, 0.186E-02]  d Ewald  =-0.7402009E+00 0.742E+00


--------------------------------------------------------------------------------------------------------


    POTLOK:  cpu time    0.0407: real time    0.0409


--------------------------------------------------------------------------------------------------------


--------------------------------------------------------------------------------------------------------


    WAVPRE:  cpu time    0.0099: real time    0.0120
    FEWALD:  cpu time    0.0005: real time    0.0005
    GENKIN:  cpu time    0.0049: real time    0.0049

 real space projection operators:
  total allocation   :       1536.62 KBytes
  max/ min on nodes  :        393.94        374.50

    ORTHCH:  cpu time    0.0876: real time    0.0878
     LOOP+:  cpu time    2.2592: real time    2.2789


--------------------------------------- Iteration     10(   1)  ---------------------------------------


    POTLOK:  cpu time    0.0365: real time    0.0394
    SETDIJ:  cpu time    0.0015: real time    0.0015
     EDDAV:  cpu time    0.8523: real time    0.8723
       DOS:  cpu time    0.0010: real time    0.0010
    CHARGE:  cpu time    0.0312: real time    0.0313
    MIXING:  cpu time    0.0008: real time    0.0008
    --------------------------------------------
      LOOP:  cpu time    0.9233: real time    0.9463

 eigenvalue-minimisations  :   812
 total energy-change (2. order) :-0.1067145E-04  (-0.1658039E-03)
 number of electron     144.0000007 magnetization 
 augmentation part        3.4480320 magnetization 

 Broyden mixing:
  rms(total) = 0.71977E-03    rms(broyden)= 0.71895E-03
  rms(prec ) = 0.80713E-03
  weight for this iteration     100.00

 Free energy of the ion-electron system (eV)
  ---------------------------------------------------
  alpha Z        PSCENC =        75.23705261
  Ewald energy   TEWEN  =     14830.67818489
  -Hartree energ DENC   =    -19369.21413698
  -exchange      EXHF   =         0.00000000
  -V(xc)+E(xc)   XCENC  =       495.38987212
  PAW double counting   =     15005.75728542   -15030.35563900
  entropy T*S    EENTRO =        -0.01055734
  eigenvalues    EBANDS =     -1636.72148472
  atomic energy  EATOM  =      5297.34318022
  Solvation  Ediel_sol  =         0.00000000
  ---------------------------------------------------
  free energy    TOTEN  =      -331.89624277 eV

  energy without entropy =     -331.88568544  energy(sigma->0) =     -331.89096410


--------------------------------------------------------------------------------------------------------


--------------------------------------- Iteration     10(   2)  ---------------------------------------


    POTLOK:  cpu time    0.0352: real time    0.0399
    SETDIJ:  cpu time    0.0015: real time    0.0015
    EDDIAG:  cpu time    0.1958: real time    0.2004
  RMM-DIIS:  cpu time    0.3577: real time    0.3602
    ORTHCH:  cpu time    0.0484: real time    0.0485
       DOS:  cpu time    0.0006: real time    0.0006
    CHARGE:  cpu time    0.0313: real time    0.0314
    MIXING:  cpu time    0.0008: real time    0.0008
    --------------------------------------------
      LOOP:  cpu time    0.6714: real time    0.6834

 eigenvalue-minimisations  :   784
 total energy-change (2. order) :-0.9387823E-06  (-0.2121506E-05)
 number of electron     144.0000007 magnetization 
 augmentation part        3.4480295 magnetization 

 Broyden mixing:
  rms(total) = 0.46567E-03    rms(broyden)= 0.46559E-03
  rms(prec ) = 0.51178E-03
  weight for this iteration     100.00

 eigenvalues of (default mixing * dielectric matrix)
  average eigenvalue GAMMA=   1.8695
  1.8695

 Free energy of the ion-electron system (eV)
  ---------------------------------------------------
  alpha Z        PSCENC =        75.23705261
  Ewald energy   TEWEN  =     14830.67818489
  -Hartree energ DENC   =    -19369.21125395
  -exchange      EXHF   =         0.00000000
  -V(xc)+E(xc)   XCENC  =       495.38976087
  PAW double counting   =     15005.78707639   -15030.38535838
  entropy T*S    EENTRO =        -0.01055711
  eigenvalues    EBANDS =     -1636.72432926
  atomic energy  EATOM  =      5297.34318022
  Solvation  Ediel_sol  =         0.00000000
  ---------------------------------------------------
  free energy    TOTEN  =      -331.89624371 eV

  energy without entropy =     -331.88568661  energy(sigma->0) =     -331.89096516


--------------------------------------------------------------------------------------------------------


--------------------------------------- Iteration     10(   3)  ---------------------------------------


    POTLOK:  cpu time    0.0362: real time    0.0399
    SETDIJ:  cpu time    0.0015: real time    0.0015
    EDDIAG:  cpu time    0.1986: real time    0.1997
  RMM-DIIS:  cpu time    0.2477: real time    0.2498
    ORTHCH:  cpu time    0.0487: real time    0.0487
       DOS:  cpu time    0.0005: real time    0.0005
    --------------------------------------------
      LOOP:  cpu time    0.5333: real time    0.5402

 eigenvalue-minimisations  :   515
 total energy-change (2. order) : 0.1626086E-06  (-0.2134147E-06)
 number of electron     144.0000007 magnetization 
 augmentation part        3.4480295 magnetization 

 Free energy of the ion-electron system (eV)
  ---------------------------------------------------
  alpha Z        PSCENC =        75.23705261
  Ewald energy   TEWEN  =     14830.67818489
  -Hartree energ DENC   =    -19369.20566786
  -exchange      EXHF   =         0.00000000
  -V(xc)+E(xc)   XCENC  =       495.38957312
  PAW double counting   =     15005.80369372   -15030.40188321
  entropy T*S    EENTRO =        -0.01055684
  eigenvalues    EBANDS =     -1636.72982020
  atomic energy  EATOM  =      5297.34318022
  Solvation  Ediel_sol  =         0.00000000
  ---------------------------------------------------
  free energy    TOTEN  =      -331.89624355 eV

  energy without entropy =     -331.88568671  energy(sigma->0) =     -331.89096513


--------------------------------------------------------------------------------------------------------


 average (electrostatic) potential at core
  the test charge radii are     0.6991
  (the norm of the test charge is              1.0000)
       1 -57.6861       2 -57.6870       3 -57.6863       4 -57.6860       5 -57.6860
       6 -57.6866       7 -57.6863       8 -57.6867       9 -57.6858      10 -57.6873
      11 -57.6859      12 -57.6868      13 -57.6870      14 -57.6861      15 -57.6868
      16 -57.6861      17 -57.6868      18 -57.6858      19 -57.6871      20 -57.6864
      21 -57.6867      22 -57.6862      23 -57.6861      24 -57.6862      25 -57.6861
      26 -57.6860      27 -57.6863      28 -57.6861      29 -57.6864      30 -57.6859
      31 -57.6861      32 -57.6864      33 -57.6859      34 -57.6861      35 -57.6858
      36 -57.6862
 
 
 
 E-fermi :  -2.2464     XC(G=0):  -2.8940     alpha+bet : -2.5498


 k-point     1 :       0.0000    0.0000    0.0000
  band No.  band energies     occupation 
      1     -21.7297      2.00000
      2     -21.0804      2.00000
      3     -21.0761      2.00000
      4     -19.7843      2.00000
      5     -19.7774      2.00000
      6     -19.1598      2.00000
      7     -19.1564      2.00000
      8     -19.1524      2.00000
      9     -19.1472      2.00000
     10     -19.1444      2.00000
     11     -19.1409      2.00000
     12     -17.3136      2.00000
     13     -17.3110      2.00000
     14     -17.3076      2.00000
     15     -17.3035      2.00000
     16     -16.5420      2.00000
     17     -15.4259      2.00000
     18     -14.8655      2.00000
     19     -14.8552      2.00000
     20     -14.7900      2.00000
     21     -14.7851      2.00000
     22     -13.6213      2.00000
     23     -13.6160      2.00000
     24     -13.6156      2.00000
     25     -13.6126      2.00000
     26     -12.7649      2.00000
     27     -12.7618      2.00000
     28     -11.8653      2.00000
     29     -11.8631      2.00000
     30     -11.8588      2.00000
     31     -11.8555      2.00000
     32     -11.8546      2.00000
     33     -11.8524      2.00000
     34     -10.2854      2.00000
     35     -10.2804      2.00000
     36     -10.2801      2.00000
     37     -10.2776      2.00000
     38     -10.0352      2.00000
     39     -10.0274      2.00000
     40      -9.8367      2.00000
     41      -9.0665      2.00000
     42      -9.0630      2.00000
     43      -8.6273      2.00000
     44      -8.6084      2.00000
     45      -8.6042      2.00000
     46      -8.0158      2.00000
     47      -8.0153      2.00000
     48      -8.0128      2.00000
     49      -8.0117      2.00000
     50      -8.0013      2.00000
     51      -7.9973      2.00000
     52      -7.5547      2.00000
     53      -7.5521      2.00000
     54      -7.5494      2.00000
     55      -7.5435      2.00000
     56      -6.8707      2.00000
     57      -6.8685      2.00000
     58      -6.8500      2.00000
     59      -6.8458      2.00000
     60      -6.8437      2.00000
     61      -6.8409      2.00000
     62      -6.4155      2.00000
     63      -6.4144      2.00000
     64      -5.3095      2.00000
     65      -5.2426      2.00000
     66      -4.8911      2.00000
     67      -4.8894      2.00000
     68      -4.8877      2.00000
     69      -4.8841      2.00000
     70      -4.6451      2.00000
     71      -2.2897      1.77933
     72      -2.2793      1.64762
     73      -2.2130      0.34428
     74      -2.2039      0.22877
     75      -0.5346      0.00000
     76       0.2624      0.00000
     77       0.2664      0.00000
     78       0.2678      0.00000
     79       0.2705      0.00000
     80       1.0215      0.00000
     81       1.9077      0.00000
     82       1.9082      0.00000
     83       1.9281      0.00000
     84       2.4636      0.00000
     85       2.6366      0.00000
     86       2.6387      0.00000
     87       2.6439      0.00000
     88       2.6482      0.00000
     89       2.6501      0.00000
     90       2.6525      0.00000
     91       2.8194      0.00000
     92       2.8197      0.00000
     93       3.3655      0.00000
     94       3.3676      0.00000
     95       3.6957      0.00000
     96       3.6961      0.00000
     97       4.0835      0.00000
     98       4.0927      0.00000

 k-point     2 :       0.5000    0.0000   -0.0000
  band No.  band energies     occupation 
      1     -21.5667      2.00000
      2     -21.5662      2.00000
      3     -20.2713      2.00000
      4     -20.2711      2.00000
      5     -19.6251      2.00000
      6     -19.6247      2.00000
      7     -19.6183      2.00000
      8     -19.6176      2.00000
      9     -18.3706      2.00000
     10     -18.3701      2.00000
     11     -18.3636      2.00000
     12     -18.3633      2.00000
     13     -17.7718      2.00000
     14     -17.7715      2.00000
     15     -16.0444      2.00000
     16     -16.0440      2.00000
     17     -16.0381      2.00000
     18     -16.0379      2.00000
     19     -14.1664      2.00000
     20     -14.1661      2.00000
     21     -14.1639      2.00000
     22     -14.1631      2.00000
     23     -13.9534      2.00000
     24     -13.9530      2.00000
     25     -12.8511      2.00000
     26     -12.8502      2.00000
     27     -12.8460      2.00000
     28     -12.8455      2.00000
     29     -11.8871      2.00000
     30     -11.8866      2.00000
     31     -11.8826      2.00000
     32     -11.8821      2.00000
     33     -10.7527      2.00000
     34     -10.7525      2.00000
     35     -10.7462      2.00000
     36     -10.7458      2.00000
     37      -9.6607      2.00000
     38      -9.6586      2.00000
     39      -9.6424      2.00000
     40      -9.6403      2.00000
     41      -8.8114      2.00000
     42      -8.8100      2.00000
     43      -8.8095      2.00000
     44      -8.8085      2.00000
     45      -8.4670      2.00000
     46      -8.4663      2.00000
     47      -8.1573      2.00000
     48      -8.1570      2.00000
     49      -8.1533      2.00000
     50      -8.1531      2.00000
     51      -8.1234      2.00000
     52      -8.1233      2.00000
     53      -7.3722      2.00000
     54      -7.3719      2.00000
     55      -7.3666      2.00000
     56      -7.3660      2.00000
     57      -7.2789      2.00000
     58      -7.2786      2.00000
     59      -6.0036      2.00000
     60      -6.0031      2.00000
     61      -5.9984      2.00000
     62      -5.9981      2.00000
     63      -5.9021      2.00000
     64      -5.9019      2.00000
     65      -5.6397      2.00000
     66      -5.6394      2.00000
     67      -5.4686      2.00000
     68      -5.4685      2.00000
     69      -3.5975      2.00000
     70      -3.5971      2.00000
     71      -3.5943      2.00000
     72      -3.5941      2.00000
     73      -0.9534      0.00000
     74      -0.9531      0.00000
     75      -0.9513      0.00000
     76      -0.9506      0.00000
     77       0.5409      0.00000
     78       0.5410      0.00000
     79       1.2431      0.00000
     80       1.2432      0.00000
     81       1.4607      0.00000
     82       1.4608      0.00000
     83       1.4673      0.00000
     84       1.4676      0.00000
     85       2.1512      0.00000
     86       2.1515      0.00000
     87       2.6872      0.00000
     88       2.6915      0.00000
     89       3.0140      0.00000
     90       3.0140      0.00000
     91       3.6367      0.00000
     92       3.6373      0.00000
     93       3.6456      0.00000
     94       3.6461      0.00000
     95       3.9102      0.00000
     96       3.9110      0.00000
     97       3.9144      0.00000
     98       3.9147      0.00000

 k-point     3 :       0.0000    0.3333   -0.0000
  band No.  band energies     occupation 
      1     -21.5108      2.00000
      2     -20.8632      2.00000
      3     -20.8590      2.00000
      4     -20.8574      2.00000
      5     -20.2151      2.00000
      6     -20.2108      2.00000
      7     -18.9496      2.00000
      8     -18.9464      2.00000
      9     -18.3251      2.00000
     10     -18.3218      2.00000
     11     -18.3078      2.00000
     12     -17.7003      2.00000
     13     -17.6958      2.00000
     14     -16.5109      2.00000
     15     -16.3543      2.00000
     16     -16.3001      2.00000
     17     -16.2956      2.00000
     18     -15.7924      2.00000
     19     -15.2812      2.00000
     20     -15.2783      2.00000
     21     -15.2425      2.00000
     22     -14.7597      2.00000
     23     -13.9199      2.00000
     24     -13.9173      2.00000
     25     -13.5685      2.00000
     26     -11.9404      2.00000
     27     -11.8914      2.00000
     28     -11.8867      2.00000
     29     -11.8768      2.00000
     30     -11.7727      2.00000
     31     -11.7684      2.00000
     32     -11.4623      2.00000
     33     -10.3815      2.00000
     34     -10.3776      2.00000
     35     -10.3378      2.00000
     36      -9.6589      2.00000
     37      -9.6564      2.00000
     38      -9.5755      2.00000
     39      -9.5458      2.00000
     40      -9.5422      2.00000
     41      -9.5247      2.00000
     42      -8.8681      2.00000
     43      -8.8636      2.00000
     44      -8.8098      2.00000
     45      -8.8063      2.00000
     46      -8.8012      2.00000
     47      -8.7251      2.00000
     48      -8.7218      2.00000
     49      -8.0527      2.00000
     50      -8.0492      2.00000
     51      -7.9777      2.00000
     52      -7.9304      2.00000
     53      -7.9276      2.00000
     54      -7.5092      2.00000
     55      -7.5070      2.00000
     56      -7.0037      2.00000
     57      -7.0024      2.00000
     58      -6.9486      2.00000
     59      -6.6249      2.00000
     60      -6.6227      2.00000
     61      -6.1369      2.00000
     62      -5.9153      2.00000
     63      -5.9130      2.00000
     64      -5.8864      2.00000
     65      -5.7087      2.00000
     66      -5.3599      2.00000
     67      -5.3564      2.00000
     68      -4.3790      2.00000
     69      -4.3124      2.00000
     70      -4.3094      2.00000
     71      -3.9890      2.00000
     72      -3.5861      2.00000
     73      -1.0462      0.00000
     74      -0.6695      0.00000
     75      -0.6665      0.00000
     76      -0.6123      0.00000
     77      -0.5118      0.00000
     78       0.4857      0.00000
     79       0.4886      0.00000
     80       1.3190      0.00000
     81       1.6594      0.00000
     82       1.6939      0.00000
     83       1.6970      0.00000
     84       2.2054      0.00000
     85       2.2059      0.00000
     86       2.2115      0.00000
     87       2.2279      0.00000
     88       2.4660      0.00000
     89       2.4685      0.00000
     90       2.7664      0.00000
     91       3.0952      0.00000
     92       3.0958      0.00000
     93       3.1181      0.00000
     94       3.1185      0.00000
     95       3.1245      0.00000
     96       3.6685      0.00000
     97       3.6706      0.00000
     98       3.6748      0.00000

 k-point     4 :       0.5000    0.3333    0.0000
  band No.  band energies     occupation 
      1     -21.3482      2.00000
      2     -21.3476      2.00000
      3     -20.6960      2.00000
      4     -20.6955      2.00000
      5     -20.0567      2.00000
      6     -20.0565      2.00000
      7     -19.4168      2.00000
      8     -19.4166      2.00000
      9     -18.1537      2.00000
     10     -18.1531      2.00000
     11     -17.5707      2.00000
     12     -17.5704      2.00000
     13     -16.9821      2.00000
     14     -16.9818      2.00000
     15     -16.9745      2.00000
     16     -16.9742      2.00000
     17     -16.3948      2.00000
     18     -16.3942      2.00000
     19     -14.8797      2.00000
     20     -14.8795      2.00000
     21     -14.4161      2.00000
     22     -14.4159      2.00000
     23     -13.7985      2.00000
     24     -13.7980      2.00000
     25     -13.4460      2.00000
     26     -13.4455      2.00000
     27     -12.7552      2.00000
     28     -12.7550      2.00000
     29     -11.2260      2.00000
     30     -11.2253      2.00000
     31     -10.9072      2.00000
     32     -10.9067      2.00000
     33     -10.7296      2.00000
     34     -10.7294      2.00000
     35      -9.7126      2.00000
     36      -9.7122      2.00000
     37      -9.5736      2.00000
     38      -9.5732      2.00000
     39      -9.3825      2.00000
     40      -9.3820      2.00000
     41      -9.3587      2.00000
     42      -9.3580      2.00000
     43      -8.8921      2.00000
     44      -8.8918      2.00000
     45      -8.6705      2.00000
     46      -8.6702      2.00000
     47      -8.6125      2.00000
     48      -8.6120      2.00000
     49      -8.5965      2.00000
     50      -8.5963      2.00000
     51      -8.0658      2.00000
     52      -8.0654      2.00000
     53      -7.8721      2.00000
     54      -7.8720      2.00000
     55      -7.1367      2.00000
     56      -7.1365      2.00000
     57      -6.8916      2.00000
     58      -6.8913      2.00000
     59      -6.6851      2.00000
     60      -6.6850      2.00000
     61      -6.0197      2.00000
     62      -6.0194      2.00000
     63      -5.7479      2.00000
     64      -5.7475      2.00000
     65      -5.2205      2.00000
     66      -5.2204      2.00000
     67      -4.8142      2.00000
     68      -4.8139      2.00000
     69      -4.5093      2.00000
     70      -4.5091      2.00000
     71      -4.0475      2.00000
     72      -4.0471      2.00000
     73      -0.6274      0.00000
     74      -0.6271      0.00000
     75      -0.2727      0.00000
     76      -0.2725      0.00000
     77      -0.0144      0.00000
     78      -0.0142      0.00000
     79       0.4491      0.00000
     80       0.4493      0.00000
     81       1.2898      0.00000
     82       1.2901      0.00000
     83       1.5406      0.00000
     84       1.5406      0.00000
     85       2.4322      0.00000
     86       2.4322      0.00000
     87       2.4507      0.00000
     88       2.4509      0.00000
     89       2.9899      0.00000
     90       2.9942      0.00000
     91       3.3120      0.00000
     92       3.3121      0.00000
     93       3.3446      0.00000
     94       3.3448      0.00000
     95       3.3789      0.00000
     96       3.3791      0.00000
     97       3.8978      0.00000
     98       3.9021      0.00000


--------------------------------------------------------------------------------------------------------


 soft charge-density along one line, spin component           1
         0         1         2         3         4         5         6         7         8         9
 total charge-density along one line
 
 pseudopotential strength for first ion, spin component:           1
 10.188  13.548  -0.000   0.000  -0.000  -0.000  -0.000   0.000
 13.548  18.015  -0.000   0.000  -0.000  -0.000  -0.000   0.000
 -0.000  -0.000  -4.321  -0.000  -0.000   8.452   0.000   0.000
  0.000   0.000  -0.000  -4.313  -0.000   0.000   8.442   0.000
 -0.000  -0.000  -0.000  -0.000  -4.321   0.000   0.000   8.451
 -0.000  -0.000   8.452   0.000   0.000 -18.667  -0.000  -0.000
 -0.000  -0.000   0.000   8.442   0.000  -0.000 -18.658  -0.000
  0.000   0.000   0.000   0.000   8.451  -0.000  -0.000 -18.666
 total augmentation occupancy for first ion, spin component:           1
  8.070  -3.574  -0.001  -0.006   0.016   0.000  -0.001   0.003
 -3.574   1.640   0.001   0.004  -0.008   0.000   0.000  -0.001
 -0.001   0.001   1.815   0.000   0.001   0.166   0.000   0.000
 -0.006   0.004   0.000   1.189   0.000   0.000   0.070   0.000
  0.016  -0.008   0.001   0.000   1.801   0.000   0.000   0.165
  0.000   0.000   0.166   0.000   0.000   0.017   0.000   0.000
 -0.001   0.000   0.000   0.070   0.000   0.000   0.005   0.000
  0.003  -0.001   0.000   0.000   0.165   0.000   0.000   0.016


------------------------ aborting loop because EDIFF is reached ----------------------------------------


    CHARGE:  cpu time    0.0320: real time    0.0322
    FORLOC:  cpu time    0.0048: real time    0.0048
    FORNL :  cpu time    0.1199: real time    0.1205
    STRESS:  cpu time    0.3931: real time    0.3946
    FORCOR:  cpu time    0.0376: real time    0.0378
    FORHAR:  cpu time    0.0152: real time    0.0153
    MIXING:  cpu time    0.0031: real time    0.0030
    OFIELD:  cpu time    0.0000: real time    0.0000

  FORCE on cell =-STRESS in cart. coord.  units (eV):
  Direction    XX          YY          ZZ          XY          YZ          ZX
  --------------------------------------------------------------------------------------
  Alpha Z    75.23705    75.23705    75.23705
  Ewald   19648.88348 19679.75552-24497.96655     0.04362     1.53842     4.00868
  Hartree 19161.85452 19167.81277-18960.47172     0.00912     1.32811     3.46485
  E(xc)    -534.41097  -534.31538  -554.39479     0.00007     0.00075     0.00191
  Local  -40370.62097-40403.34030 41595.72555    -0.04700    -2.85547    -7.44551
  n-local  -127.37418  -128.21037  -116.98382    -0.00576     0.01498     0.02362
  augment   -13.94937   -13.98594   -12.88891    -0.00005    -0.00006    -0.00008
  Kinetic  2159.95607  2156.61343  2471.43052     0.00327    -0.01207    -0.02978
  Fock        0.00000     0.00000     0.00000     0.00000     0.00000     0.00000
  -------------------------------------------------------------------------------------
  Total      -0.42437    -0.43322    -0.31268     0.00327     0.01465     0.02368
  in kB      -0.48050    -0.49052    -0.35404     0.00370     0.01659     0.02682
  external pressure =       -0.44 kB  Pullay stress =        0.00 kB


 VOLUME and BASIS-vectors are now :
 -----------------------------------------------------------------------------
  energy-cutoff  :      500.00
  volume of cell :     1415.02
      direct lattice vectors                 reciprocal lattice vectors
    12.848918050 -0.000041110  0.001168704     0.077827628  0.000001165 -0.000701026
    -0.000108358  7.395823523  0.000257646     0.000000440  0.135211450 -0.000084258
     0.134125256  0.009278714 14.890548667    -0.000006108 -0.000002340  0.067156749

  length of vectors
    12.848918103  7.395823529 14.891155606     0.077830786  0.135211476  0.067156749


 FORCES acting on ions
    electron-ion (+dipol)            ewald-force                    non-local-force                 convergence-correction
 -----------------------------------------------------------------------------------------------
   0.141E+01 0.213E+00 -.239E+01   -.140E+01 -.224E+00 0.239E+01   -.719E-02 0.116E-01 -.558E-02   -.324E-03 0.230E-05 -.164E-03
   0.998E+00 -.188E-01 -.236E+00   -.978E+00 0.213E-01 0.236E+00   -.161E-01 -.249E-02 -.467E-02   0.273E-03 0.276E-03 -.164E-03
   -.131E+01 0.209E+00 -.104E+01   0.129E+01 -.216E+00 0.104E+01   0.120E-01 0.560E-02 -.102E-01   -.662E-04 0.265E-03 -.215E-03
   -.858E+00 -.502E-01 -.169E+01   0.827E+00 0.514E-01 0.168E+01   0.283E-01 0.267E-02 -.589E-02   -.211E-03 0.539E-04 -.117E-03
   0.133E+01 0.203E+00 0.222E+01   -.132E+01 -.211E+00 -.222E+01   -.105E-01 0.659E-02 -.559E-02   -.173E-03 -.109E-03 0.204E-03
   0.834E+00 -.718E-02 0.426E+00   -.805E+00 0.882E-02 -.419E+00   -.301E-01 -.123E-02 -.156E-01   0.246E-03 0.963E-04 -.188E-04
   -.143E+01 0.256E+00 0.114E+01   0.142E+01 -.270E+00 -.115E+01   0.515E-02 0.123E-01 0.320E-02   0.236E-03 0.608E-04 0.143E-03
   -.113E+01 -.990E-02 0.272E+01   0.112E+01 0.811E-02 -.272E+01   0.883E-02 0.178E-02 -.526E-02   -.122E-03 0.183E-03 0.193E-03
   0.117E+01 0.258E+00 -.880E+00   -.114E+01 -.273E+00 0.886E+00   -.297E-01 0.159E-01 -.972E-02   0.104E-03 -.154E-05 -.294E-04
   0.119E+01 -.335E-01 0.119E+01   -.118E+01 0.326E-01 -.120E+01   -.115E-01 -.104E-02 0.467E-02   0.737E-04 -.241E-03 0.776E-04
   -.109E+01 0.315E+00 -.696E+00   0.106E+01 -.333E+00 0.703E+00   0.332E-01 0.246E-01 -.916E-02   0.610E-04 -.130E-03 0.666E-04
   -.109E+01 -.199E-01 0.297E+00   0.107E+01 0.223E-01 -.309E+00   0.146E-01 -.383E-02 0.880E-02   -.216E-03 0.406E-04 -.101E-03
   0.117E+01 0.206E-01 -.842E+00   -.116E+01 -.212E-01 0.831E+00   -.146E-01 0.198E-02 0.266E-02   -.134E-03 0.972E-04 -.196E-03
   0.133E+01 -.202E+00 -.334E+00   -.132E+01 0.209E+00 0.334E+00   -.161E-01 -.762E-02 -.721E-02   0.243E-03 -.179E-03 -.209E-03
   -.111E+01 -.103E-01 -.416E-01   0.111E+01 0.916E-02 0.474E-01   0.514E-02 0.181E-02 -.106E-01   0.749E-04 -.218E-03 -.245E-03
   -.121E+01 -.272E+00 -.247E+01   0.118E+01 0.289E+00 0.247E+01   0.246E-01 -.177E-01 -.968E-02   -.691E-04 0.608E-04 -.181E-03
   0.964E+00 0.144E-01 0.210E+01   -.941E+00 -.149E-01 -.210E+01   -.169E-01 0.661E-02 -.115E-01   0.439E-03 0.213E-03 0.338E-03
   0.117E+01 -.258E+00 -.889E+00   -.114E+01 0.273E+00 0.901E+00   -.309E-01 -.168E-01 -.105E-01   0.194E-04 -.295E-03 0.890E-04
   -.112E+01 -.625E-01 0.951E+00   0.111E+01 0.647E-01 -.965E+00   0.148E-01 -.219E-02 0.137E-01   0.779E-04 -.136E-03 0.218E-03
   -.134E+01 -.195E+00 0.179E+01   0.133E+01 0.202E+00 -.179E+01   0.108E-01 -.650E-02 -.299E-02   -.115E-03 0.503E-07 0.255E-03
   0.856E+00 -.377E-01 -.361E+00   -.825E+00 0.406E-01 0.361E+00   -.331E-01 -.724E-03 -.832E-02   -.327E-04 -.481E-04 -.131E-03
   0.145E+01 -.262E+00 0.813E-01   -.144E+01 0.276E+00 -.866E-01   -.959E-02 -.145E-01 0.200E-02   -.135E-03 0.161E-03 0.166E-03
   -.804E+00 0.243E-01 -.255E-01   0.771E+00 -.263E-01 0.255E-01   0.345E-01 0.182E-02 -.469E-02   -.565E-03 0.253E-03 0.149E-03
   -.143E+01 -.241E+00 -.683E+00   0.143E+01 0.255E+00 0.683E+00   0.449E-02 -.136E-01 -.786E-02   0.433E-03 -.414E-03 -.151E-03
   0.138E+01 -.137E+00 -.204E+01   -.137E+01 0.145E+00 0.204E+01   -.118E-01 -.550E-02 -.971E-03   -.817E-04 -.185E-03 -.152E-03
   0.130E+01 0.193E+00 -.109E+00   -.129E+01 -.194E+00 0.109E+00   -.150E-01 0.213E-02 -.575E-02   0.343E-03 -.714E-04 -.199E-03
   -.129E+01 -.196E+00 -.757E+00   0.127E+01 0.199E+00 0.762E+00   0.125E-01 -.351E-02 -.108E-01   0.171E-03 -.118E-03 -.221E-03
   -.113E+01 0.238E+00 -.221E+01   0.109E+01 -.254E+00 0.222E+01   0.336E-01 0.173E-01 -.139E-01   -.150E-03 -.453E-05 -.836E-04
   0.133E+01 -.153E+00 0.276E+01   -.132E+01 0.157E+00 -.276E+01   -.114E-01 -.290E-02 -.221E-02   0.149E-03 -.166E-03 0.266E-03
   0.115E+01 0.354E+00 -.574E+00   -.112E+01 -.371E+00 0.588E+00   -.349E-01 0.203E-01 -.145E-01   -.231E-03 0.246E-03 0.932E-04
   -.148E+01 -.309E+00 0.178E+01   0.147E+01 0.324E+00 -.179E+01   0.732E-02 -.140E-01 0.853E-02   0.211E-04 0.702E-04 0.158E-03
   -.129E+01 0.205E+00 0.210E+01   0.127E+01 -.213E+00 -.210E+01   0.138E-01 0.111E-01 -.318E-02   0.309E-03 -.130E-03 0.352E-03
   0.120E+01 -.286E+00 -.736E+00   -.117E+01 0.301E+00 0.743E+00   -.284E-01 -.790E-02 -.107E-01   -.402E-03 0.184E-03 -.782E-04
   0.145E+01 0.230E+00 0.299E+00   -.145E+01 -.244E+00 -.303E+00   0.488E-03 0.858E-02 0.421E-02   -.325E-03 0.749E-04 0.211E-03
   -.117E+01 -.280E+00 -.390E+00   0.114E+01 0.301E+00 0.395E+00   0.288E-01 -.170E-01 -.104E-01   -.316E-04 -.107E-03 0.722E-04
   -.140E+01 0.307E+00 -.460E+00   0.139E+01 -.325E+00 0.459E+00   0.681E-02 0.193E-01 -.695E-02   0.117E-03 0.217E-03 -.157E-03
 -----------------------------------------------------------------------------------------------
   0.239E-03 0.663E-04 0.982E-02   -.133E-14 0.414E-12 -.233E-14   -.281E-01 0.330E-01 -.176E+00   0.650E-05 0.256E-05 0.238E-03
 
 
 POSITION                                       TOTAL-FORCE (eV/Angst)
 -----------------------------------------------------------------------------------
      2.17517      1.23476      3.67014         0.000252     -0.000485     -0.002811
      0.03301      7.39735      3.66446         0.005104     -0.000689      0.000627
      0.74409      1.23474      3.66691        -0.000314     -0.002689     -0.000203
      2.88543      7.39714      3.66745        -0.002323      0.002999     -0.002286
      6.45740      1.23370      3.64871        -0.001524     -0.002012      0.001436
      4.31501      7.39685      3.65807        -0.000459     -0.000411     -0.003640
      5.02617      1.23410      3.65449         0.000389     -0.002478     -0.001971
      7.16825      7.39650      3.64735        -0.000215     -0.000743      0.000733
     10.74054      1.23440      3.66326         0.001470      0.000268      0.001144
      8.59904      7.39665      3.65360        -0.000127     -0.003077     -0.002113
      9.31041      1.23400      3.65935         0.000091      0.006132      0.002076
     11.45167      7.39727      3.66241         0.000182     -0.002325      0.002063
      2.17477      3.69915      3.66669        -0.003938      0.000629     -0.004044
      0.03312      2.46647      3.66450        -0.004462     -0.001859     -0.002631
      0.74402      3.69945      3.66431        -0.002050     -0.000502     -0.000387
      2.88611      2.46619      3.66915        -0.000818     -0.001628     -0.001023
      6.45784      3.69856      3.64954         0.007756      0.005396     -0.007095
      4.31650      2.46624      3.66145        -0.002060     -0.003140      0.006892
      5.02754      3.69915      3.65547         0.002527     -0.001055      0.004059
      7.16868      2.46526      3.65005         0.001270     -0.000403      0.004285
     10.73998      3.69921      3.66224        -0.000997      0.001285     -0.003484
      8.59990      2.46568      3.65628        -0.002360     -0.001595      0.001451
      9.31038      3.69916      3.65821         0.001454     -0.000882      0.000076
     11.45085      2.46616      3.66431        -0.000638     -0.000936     -0.003489
      2.17502      6.16398      3.66921         0.000365      0.001617      0.000678
      0.03317      4.93246      3.66379        -0.002209      0.000071     -0.001409
      0.74412      6.16434      3.66615        -0.004320     -0.001150     -0.000899
      2.88589      4.93220      3.66827        -0.000201      0.000380     -0.004438
      6.45722      6.16359      3.64722         0.002000     -0.000352      0.004855
      4.31601      4.93212      3.66035        -0.003668      0.002719      0.004000
      5.02601      6.16377      3.65281         0.002590      0.000301      0.002061
      7.16866      4.93191      3.64902        -0.002648      0.002498      0.004088
     10.74081      6.16418      3.66281         0.001034      0.006271      0.001012
      8.59969      4.93237      3.65552         0.007834     -0.005856      0.004650
      9.31051      6.16376      3.65858        -0.000111      0.002876     -0.000958
     11.45101      4.93248      3.66365         0.001125      0.000825     -0.003304
 -----------------------------------------------------------------------------------
    total drift:                               -0.027805      0.033025     -0.166434


--------------------------------------------------------------------------------------------------------


  FREE ENERGIE OF THE ION-ELECTRON SYSTEM (eV)
  ---------------------------------------------------
  free  energy   TOTEN  =      -331.89624355 eV

  energy  without entropy=     -331.88568671  energy(sigma->0) =     -331.89096513
 
 d Force = 0.1073164E-04[ 0.498E-05, 0.165E-04]  d Energy = 0.1104221E-04-0.311E-06
 d Force =-0.3761201E-02[-0.369E-02,-0.384E-02]  d Ewald  = 0.9570695E-01-0.995E-01


--------------------------------------------------------------------------------------------------------


    POTLOK:  cpu time    0.0403: real time    0.0404


--------------------------------------------------------------------------------------------------------


 Conjugate gradient step on ions:
 trial-energy change:   -0.000011  1 .order   -0.000012   -0.000018   -0.000006
  (g-gl).g = 0.725E-04      g.g   = 0.924E-04  gl.gl    = 0.666E-04
 g(Force)  = 0.692E-04   g(Stress)= 0.232E-04 ortho     =-0.156E-05
 gamma     =   1.08822
 trial     =   0.19346
 opt step  =   0.29482  (harmonic =   0.29482) maximal distance =0.00063577
 next E    =  -331.896246   (d E  =  -0.00001)


--------------------------------------------------------------------------------------------------------


    WAVPRE:  cpu time    0.0101: real time    0.0124
    FEWALD:  cpu time    0.0006: real time    0.0006
    GENKIN:  cpu time    0.0049: real time    0.0049

 real space projection operators:
  total allocation   :       1536.62 KBytes
  max/ min on nodes  :        393.88        374.50

    ORTHCH:  cpu time    0.1002: real time    0.1006
     LOOP+:  cpu time    2.8999: real time    2.9490


--------------------------------------- Iteration     11(   1)  ---------------------------------------


    POTLOK:  cpu time    0.0385: real time    0.0401
    SETDIJ:  cpu time    0.0018: real time    0.0018
     EDDAV:  cpu time    0.9560: real time    0.9599
       DOS:  cpu time    0.0010: real time    0.0010
    CHARGE:  cpu time    0.0315: real time    0.0317
    MIXING:  cpu time    0.0008: real time    0.0007
    --------------------------------------------
      LOOP:  cpu time    1.0295: real time    1.0353

 eigenvalue-minimisations  :   812
 total energy-change (2. order) :-0.1919634E-05  (-0.4455604E-04)
 number of electron     144.0000007 magnetization 
 augmentation part        3.4480262 magnetization 

 Broyden mixing:
  rms(total) = 0.40493E-03    rms(broyden)= 0.40448E-03
  rms(prec ) = 0.44412E-03
  weight for this iteration     100.00

 Free energy of the ion-electron system (eV)
  ---------------------------------------------------
  alpha Z        PSCENC =        75.23705261
  Ewald energy   TEWEN  =     14830.62796106
  -Hartree energ DENC   =    -19369.16096233
  -exchange      EXHF   =         0.00000000
  -V(xc)+E(xc)   XCENC  =       495.38955753
  PAW double counting   =     15005.79898372   -15030.39716530
  entropy T*S    EENTRO =        -0.01055797
  eigenvalues    EBANDS =     -1636.72429517
  atomic energy  EATOM  =      5297.34318022
  Solvation  Ediel_sol  =         0.00000000
  ---------------------------------------------------
  free energy    TOTEN  =      -331.89624563 eV

  energy without entropy =     -331.88568766  energy(sigma->0) =     -331.89096665


--------------------------------------------------------------------------------------------------------


--------------------------------------- Iteration     11(   2)  ---------------------------------------


    POTLOK:  cpu time    0.0392: real time    0.0396
    SETDIJ:  cpu time    0.0015: real time    0.0015
    EDDIAG:  cpu time    0.2000: real time    0.2009
  RMM-DIIS:  cpu time    0.3128: real time    0.3148
    ORTHCH:  cpu time    0.0480: real time    0.0481
       DOS:  cpu time    0.0006: real time    0.0006
    --------------------------------------------
      LOOP:  cpu time    0.6022: real time    0.6056

 eigenvalue-minimisations  :   687
 total energy-change (2. order) :-0.3533169E-06  (-0.6301862E-06)
 number of electron     144.0000007 magnetization 
 augmentation part        3.4480262 magnetization 

 Free energy of the ion-electron system (eV)
  ---------------------------------------------------
  alpha Z        PSCENC =        75.23705261
  Ewald energy   TEWEN  =     14830.62796106
  -Hartree energ DENC   =    -19369.15836481
  -exchange      EXHF   =         0.00000000
  -V(xc)+E(xc)   XCENC  =       495.38949022
  PAW double counting   =     15005.78629223   -15030.38446531
  entropy T*S    EENTRO =        -0.01055786
  eigenvalues    EBANDS =     -1636.72683435
  atomic energy  EATOM  =      5297.34318022
  Solvation  Ediel_sol  =         0.00000000
  ---------------------------------------------------
  free energy    TOTEN  =      -331.89624599 eV

  energy without entropy =     -331.88568813  energy(sigma->0) =     -331.89096706


--------------------------------------------------------------------------------------------------------


 average (electrostatic) potential at core
  the test charge radii are     0.6991
  (the norm of the test charge is              1.0000)
       1 -57.6861       2 -57.6869       3 -57.6865       4 -57.6859       5 -57.6862
       6 -57.6866       7 -57.6863       8 -57.6868       9 -57.6857      10 -57.6873
      11 -57.6858      12 -57.6867      13 -57.6871      14 -57.6862      15 -57.6868
      16 -57.6859      17 -57.6869      18 -57.6859      19 -57.6868      20 -57.6863
      21 -57.6863      22 -57.6861      23 -57.6862      24 -57.6861      25 -57.6861
      26 -57.6860      27 -57.6862      28 -57.6861      29 -57.6863      30 -57.6858
      31 -57.6862      32 -57.6866      33 -57.6859      34 -57.6861      35 -57.6860
      36 -57.6860
 
 
 
 E-fermi :  -2.2464     XC(G=0):  -2.8949     alpha+bet : -2.5498


 k-point     1 :       0.0000    0.0000    0.0000
  band No.  band energies     occupation 
      1     -21.7297      2.00000
      2     -21.0803      2.00000
      3     -21.0761      2.00000
      4     -19.7843      2.00000
      5     -19.7774      2.00000
      6     -19.1597      2.00000
      7     -19.1564      2.00000
      8     -19.1523      2.00000
      9     -19.1473      2.00000
     10     -19.1443      2.00000
     11     -19.1409      2.00000
     12     -17.3136      2.00000
     13     -17.3110      2.00000
     14     -17.3076      2.00000
     15     -17.3034      2.00000
     16     -16.5420      2.00000
     17     -15.4258      2.00000
     18     -14.8654      2.00000
     19     -14.8552      2.00000
     20     -14.7899      2.00000
     21     -14.7852      2.00000
     22     -13.6212      2.00000
     23     -13.6159      2.00000
     24     -13.6156      2.00000
     25     -13.6126      2.00000
     26     -12.7648      2.00000
     27     -12.7618      2.00000
     28     -11.8652      2.00000
     29     -11.8630      2.00000
     30     -11.8588      2.00000
     31     -11.8556      2.00000
     32     -11.8546      2.00000
     33     -11.8524      2.00000
     34     -10.2854      2.00000
     35     -10.2804      2.00000
     36     -10.2800      2.00000
     37     -10.2776      2.00000
     38     -10.0351      2.00000
     39     -10.0274      2.00000
     40      -9.8366      2.00000
     41      -9.0664      2.00000
     42      -9.0630      2.00000
     43      -8.6273      2.00000
     44      -8.6083      2.00000
     45      -8.6042      2.00000
     46      -8.0158      2.00000
     47      -8.0152      2.00000
     48      -8.0127      2.00000
     49      -8.0117      2.00000
     50      -8.0012      2.00000
     51      -7.9974      2.00000
     52      -7.5547      2.00000
     53      -7.5521      2.00000
     54      -7.5494      2.00000
     55      -7.5434      2.00000
     56      -6.8707      2.00000
     57      -6.8684      2.00000
     58      -6.8500      2.00000
     59      -6.8458      2.00000
[truncated: 57,980 more chars]
