# Supplementary material for: 3D hierarchical graphene matrices enable stable Zn anodes for aqueous Zn batteries
Source: Nat Commun. 2023 Jul 14;14:4205. doi: 10.1038/s41467-023-39947-8 (PMC10349079; doi:10.1038/s41467-023-39947-8)
Supplement: Supplementary file 11 — Source Data [file 41467_2023_39947_MOESM11_ESM.zip › RAW DATA/Supplementary information/Supplementary Fig.13 and 14/CN-Zn/nN/s/XDATCAR]

grapheneN                               
           1
    12.847717    0.000000    0.000000
    -0.000085    7.395154    0.000000
     0.132758    0.008760   14.893277
   C 
  36
grapheneN                               
           1
    12.847717    0.000000    0.000000
    -0.000085    7.395154    0.000000
     0.132758    0.008760   14.893277
   C 
  36
Direct configuration=     1
   0.16669473  0.16666089  0.24646272
   0.00001722  0.99988091  0.24604906
   0.05532331  0.16662709  0.24623191
   0.22198257  0.99989963  0.24627709
   0.50000274  0.16648488  0.24499042
   0.33325645  0.99984705  0.24563181
   0.38860831  0.16654682  0.24542555
   0.55535090  0.99977761  0.24488482
   0.83335352  0.16660494  0.24597482
   0.66670179  0.99980110  0.24527919
   0.72205514  0.16653794  0.24570683
   0.88870162  0.99988633  0.24587536
   0.16669181  0.49986300  0.24627669
   0.99999899  0.33317137  0.24610487
   0.05534364  0.49988172  0.24614474
   0.22203860  0.33314204  0.24643236
   0.50004977  0.49978337  0.24488290
   0.33336917  0.33315656  0.24590416
   0.38872313  0.49987221  0.24537279
   0.55537343  0.33299735  0.24499531
   0.83330780  0.49988124  0.24587838
   0.66675168  0.33306614  0.24548344
   0.72204679  0.49985829  0.24562927
   0.88862228  0.33315188  0.24600492
   0.16670527  0.83315325  0.24642117
   0.00002175  0.66660100  0.24607898
   0.05534733  0.83317238  0.24619786
   0.22203219  0.66660631  0.24634030
   0.50000900  0.83308762  0.24485831
   0.33334011  0.66659552  0.24575670
   0.38861704  0.83312929  0.24524108
   0.55537492  0.66656202  0.24489835
   0.83337504  0.83317721  0.24592242
   0.66675270  0.66660810  0.24543358
   0.72206956  0.83311021  0.24563897
   0.88864273  0.66662401  0.24597633
grapheneN                               
           1
    12.848431   -0.000088    0.000252
    -0.000136    7.395484    0.000046
     0.133057    0.008852   14.891787
   C 
  36
Direct configuration=     2
   0.16670534  0.16664357  0.24646696
   0.00000424  0.99987686  0.24605818
   0.05533694  0.16663169  0.24623652
   0.22199363  0.99989430  0.24627267
   0.50001297  0.16647372  0.24498932
   0.33326357  0.99982769  0.24563078
   0.38860680  0.16656263  0.24541602
   0.55534411  0.99978788  0.24488527
   0.83333719  0.16661973  0.24596398
   0.66669971  0.99979457  0.24528464
   0.72205011  0.16655686  0.24570415
   0.88869942  0.99987894  0.24587022
   0.16669039  0.49986594  0.24626353
   0.99999522  0.33317488  0.24610234
   0.05535616  0.49989779  0.24612179
   0.22204771  0.33314740  0.24641450
   0.50006178  0.49979625  0.24493246
   0.33336880  0.33316726  0.24588828
   0.38873740  0.49984298  0.24540019
   0.55536389  0.33301494  0.24501965
   0.83329291  0.49987314  0.24587750
   0.66675679  0.33309477  0.24547857
   0.72205591  0.49984984  0.24562443
   0.88863013  0.33315193  0.24600871
   0.16670699  0.83314426  0.24640625
   0.00000893  0.66660734  0.24606963
   0.05534690  0.83317224  0.24619355
   0.22203379  0.66658245  0.24634176
   0.50001000  0.83309053  0.24485750
   0.33334490  0.66660245  0.24575820
   0.38860238  0.83311329  0.24524918
   0.55534837  0.66654256  0.24493129
   0.83337149  0.83315776  0.24591191
   0.66674613  0.66662096  0.24542483
   0.72206627  0.83311188  0.24563729
   0.88865572  0.66663601  0.24597146
grapheneN                               
           1
    12.848106   -0.000048    0.000137
    -0.000112    7.395334    0.000025
     0.132921    0.008810   14.892465
   C 
  36
Direct configuration=     3
   0.16670051  0.16665145  0.24646503
   0.00001015  0.99987870  0.24605403
   0.05533074  0.16662960  0.24623442
   0.22198860  0.99989673  0.24627468
   0.50000832  0.16647880  0.24498982
   0.33326033  0.99983650  0.24563125
   0.38860749  0.16655544  0.24542036
   0.55534720  0.99978321  0.24488506
   0.83334462  0.16661300  0.24596891
   0.66670066  0.99979754  0.24528216
   0.72205240  0.16654825  0.24570537
   0.88870042  0.99988230  0.24587256
   0.16669104  0.49986460  0.24626952
   0.99999694  0.33317328  0.24610349
   0.05535046  0.49989047  0.24613224
   0.22204356  0.33314496  0.24642263
   0.50005632  0.49979039  0.24490990
   0.33336897  0.33316239  0.24589551
   0.38873091  0.49985628  0.24538772
   0.55536823  0.33300694  0.24500857
   0.83329969  0.49987682  0.24587790
   0.66675447  0.33308174  0.24548079
   0.72205176  0.49985369  0.24562663
   0.88862656  0.33315191  0.24600699
   0.16670620  0.83314835  0.24641304
   0.00001476  0.66660446  0.24607388
   0.05534709  0.83317230  0.24619551
   0.22203306  0.66659331  0.24634110
   0.50000955  0.83308921  0.24485787
   0.33334272  0.66659930  0.24575752
   0.38860905  0.83312057  0.24524549
   0.55536045  0.66655142  0.24491630
   0.83337310  0.83316661  0.24591669
   0.66674912  0.66661510  0.24542881
   0.72206777  0.83311112  0.24563805
   0.88864981  0.66663055  0.24597368
grapheneN                               
           1
    12.848423   -0.000059    0.000367
    -0.000119    7.395489    0.000072
     0.133191    0.008905   14.891787
   C 
  36
Direct configuration=     4
   0.16670855  0.16665193  0.24646655
   0.00000750  0.99988247  0.24606021
   0.05533407  0.16663070  0.24623836
   0.22199568  0.99988544  0.24627136
   0.50000652  0.16649085  0.24498986
   0.33326250  0.99983656  0.24562986
   0.38861033  0.16655533  0.24541327
   0.55534901  0.99977885  0.24488496
   0.83334801  0.16661194  0.24596081
   0.66669711  0.99980376  0.24528597
   0.72204620  0.16655986  0.24570278
   0.88869254  0.99988174  0.24586860
   0.16669202  0.49986103  0.24625900
   0.00000408  0.33317976  0.24610106
   0.05535063  0.49989640  0.24611602
   0.22204442  0.33314508  0.24640957
   0.50004867  0.49977821  0.24494346
   0.33337186  0.33316608  0.24588500
   0.38873358  0.49986024  0.24540394
   0.55537107  0.33301327  0.24502682
   0.83330200  0.49987861  0.24587698
   0.66675031  0.33308045  0.24547902
   0.72205189  0.49986416  0.24562242
   0.88862349  0.33315369  0.24600888
   0.16670861  0.83314250  0.24640311
   0.00001599  0.66661171  0.24606613
   0.05534404  0.83317452  0.24619197
   0.22203595  0.66659032  0.24634006
   0.50000244  0.83309003  0.24485951
   0.33334393  0.66658603  0.24576090
   0.38860867  0.83311596  0.24525081
   0.55535756  0.66656001  0.24493995
   0.83337719  0.83316852  0.24591256
   0.66674646  0.66659965  0.24542717
   0.72206306  0.83310963  0.24563589
   0.88864707  0.66661199  0.24597067
grapheneN                               
           1
    12.848559   -0.000064    0.000466
    -0.000121    7.395556    0.000093
     0.133307    0.008946   14.891495
   C 
  36
Direct configuration=     5
   0.16671203  0.16665214  0.24646721
   0.00000636  0.99988409  0.24606288
   0.05533551  0.16663117  0.24624006
   0.22199874  0.99988056  0.24626992
   0.50000574  0.16649605  0.24498988
   0.33326343  0.99983659  0.24562926
   0.38861156  0.16655528  0.24541020
   0.55534978  0.99977697  0.24488491
   0.83334948  0.16661149  0.24595731
   0.66669557  0.99980645  0.24528761
   0.72204352  0.16656487  0.24570166
   0.88868914  0.99988150  0.24586689
   0.16669244  0.49985949  0.24625446
   0.00000716  0.33318256  0.24610001
   0.05535071  0.49989896  0.24610901
   0.22204479  0.33314513  0.24640393
   0.50004537  0.49977295  0.24495795
   0.33337312  0.33316767  0.24588047
   0.38873473  0.49986195  0.24541094
   0.55537229  0.33301601  0.24503471
   0.83330300  0.49987938  0.24587658
   0.66674851  0.33307989  0.24547825
   0.72205195  0.49986869  0.24562060
   0.88862217  0.33315446  0.24600969
   0.16670965  0.83313997  0.24639882
   0.00001652  0.66661484  0.24606279
   0.05534273  0.83317547  0.24619044
   0.22203720  0.66658903  0.24633962
   0.49999937  0.83309039  0.24486022
   0.33334445  0.66658030  0.24576236
   0.38860851  0.83311398  0.24525311
   0.55535630  0.66656372  0.24495017
   0.83337896  0.83316934  0.24591078
   0.66674532  0.66659297  0.24542646
   0.72206103  0.83310898  0.24563495
   0.88864589  0.66660397  0.24596938
grapheneN                               
           1
    12.848761   -0.000053    0.000708
    -0.000115    7.395701    0.000146
     0.133589    0.009053   14.890971
   C 
  36
Direct configuration=     6
   0.16671656  0.16664964  0.24646608
   0.00000592  0.99988967  0.24606769
   0.05533716  0.16663224  0.24624411
   0.22200135  0.99987513  0.24626611
   0.50000625  0.16650171  0.24499083
   0.33326618  0.99983605  0.24562653
   0.38861276  0.16655667  0.24540294
   0.55534691  0.99977972  0.24488423
   0.83334776  0.16660759  0.24595179
   0.66669327  0.99980996  0.24529032
   0.72204264  0.16655593  0.24569770
   0.88869137  0.99988652  0.24586690
   0.16669343  0.49985750  0.24624234
   0.00001066  0.33318599  0.24609650
   0.05534609  0.49989988  0.24609458
   0.22204600  0.33314736  0.24639641
   0.50004125  0.49977238  0.24499056
   0.33337590  0.33316566  0.24587131
   0.38873077  0.49986379  0.24542523
   0.55537018  0.33302084  0.24504992
   0.83330424  0.49987688  0.24587471
   0.66674911  0.33308133  0.24548079
   0.72204928  0.49986855  0.24561593
   0.88862316  0.33315345  0.24600960
   0.16671026  0.83313610  0.24639288
   0.00001828  0.66661501  0.24605355
   0.05534513  0.83317893  0.24618857
   0.22203872  0.66658923  0.24633266
   0.49999855  0.83308822  0.24486733
   0.33334506  0.66657420  0.24576806
   0.38860805  0.83311136  0.24525752
   0.55536186  0.66655846  0.24496902
   0.83337645  0.83316479  0.24590711
   0.66673938  0.66660140  0.24542632
   0.72205952  0.83310615  0.24563207
   0.88864356  0.66660898  0.24596530
grapheneN                               
           1
    12.848844   -0.000049    0.000806
    -0.000113    7.395760    0.000167
     0.133704    0.009097   14.890758
   C 
  36
Direct configuration=     7
   0.16671841  0.16664863  0.24646562
   0.00000574  0.99989194  0.24606965
   0.05533783  0.16663267  0.24624576
   0.22200241  0.99987292  0.24626456
   0.50000645  0.16650402  0.24499122
   0.33326730  0.99983584  0.24562542
   0.38861325  0.16655724  0.24539997
   0.55534573  0.99978085  0.24488395
   0.83334706  0.16660599  0.24594954
   0.66669233  0.99981139  0.24529142
   0.72204228  0.16655229  0.24569608
   0.88869228  0.99988856  0.24586691
   0.16669384  0.49985668  0.24623739
   0.00001209  0.33318739  0.24609507
   0.05534421  0.49990025  0.24608868
   0.22204650  0.33314826  0.24639335
   0.50003957  0.49977214  0.24500386
   0.33337704  0.33316484  0.24586757
   0.38872915  0.49986454  0.24543107
   0.55536931  0.33302281  0.24505613
   0.83330474  0.49987586  0.24587395
   0.66674935  0.33308191  0.24548183
   0.72204820  0.49986849  0.24561402
   0.88862356  0.33315304  0.24600956
   0.16671050  0.83313452  0.24639045
   0.00001900  0.66661507  0.24604978
   0.05534611  0.83318035  0.24618780
   0.22203934  0.66658931  0.24632982
   0.49999821  0.83308733  0.24487023
   0.33334531  0.66657171  0.24577038
   0.38860787  0.83311029  0.24525932
   0.55536413  0.66655631  0.24497671
   0.83337543  0.83316294  0.24590562
   0.66673695  0.66660484  0.24542626
   0.72205891  0.83310499  0.24563090
   0.88864261  0.66661103  0.24596364
grapheneN                               
           1
    12.849009   -0.000040    0.001003
    -0.000108    7.395879    0.000211
     0.133935    0.009184   14.890330
   C 
  36
Direct configuration=     8
   0.16672210  0.16664659  0.24646470
   0.00000538  0.99989649  0.24607358
   0.05533917  0.16663355  0.24624906
   0.22200454  0.99986849  0.24626145
   0.50000687  0.16650864  0.24499199
   0.33326955  0.99983540  0.24562319
   0.38861424  0.16655837  0.24539404
   0.55534339  0.99978310  0.24488339
   0.83334566  0.16660281  0.24594504
   0.66669045  0.99981426  0.24529363
   0.72204156  0.16654499  0.24569285
   0.88869411  0.99989265  0.24586692
   0.16669465  0.49985506  0.24622749
   0.00001494  0.33319019  0.24609221
   0.05534045  0.49990100  0.24607690
   0.22204749  0.33315008  0.24638722
   0.50003621  0.49977168  0.24503048
   0.33337931  0.33316321  0.24586009
   0.38872591  0.49986605  0.24544273
   0.55536758  0.33302675  0.24506856
   0.83330575  0.49987382  0.24587242
   0.66674984  0.33308308  0.24548391
   0.72204602  0.49986837  0.24561020
   0.88862437  0.33315221  0.24600948
   0.16671100  0.83313136  0.24638560
   0.00002044  0.66661521  0.24604224
   0.05534808  0.83318317  0.24618627
   0.22204059  0.66658948  0.24632414
   0.49999755  0.83308556  0.24487604
   0.33334581  0.66656673  0.24577504
   0.38860750  0.83310815  0.24526292
   0.55536866  0.66655202  0.24499210
   0.83337339  0.83315923  0.24590263
   0.66673211  0.66661172  0.24542614
   0.72205767  0.83310268  0.24562854
   0.88864071  0.66661512  0.24596031
grapheneN                               
           1
    12.848913   -0.000045    0.000889
    -0.000111    7.395810    0.000185
     0.133801    0.009133   14.890579
   C 
  36
Direct configuration=     9
   0.16671995  0.16664778  0.24646523
   0.00000559  0.99989384  0.24607129
   0.05533839  0.16663304  0.24624714
   0.22200330  0.99987107  0.24626326
   0.50000663  0.16650595  0.24499154
   0.33326824  0.99983565  0.24562449
   0.38861366  0.16655771  0.24539750
   0.55534475  0.99978179  0.24488372
   0.83334648  0.16660466  0.24594766
   0.66669155  0.99981259  0.24529234
   0.72204198  0.16654924  0.24569473
   0.88869304  0.99989027  0.24586691
   0.16669418  0.49985601  0.24623326
   0.00001328  0.33318856  0.24609388
   0.05534264  0.49990057  0.24608376
   0.22204691  0.33314902  0.24639079
   0.50003817  0.49977195  0.24501497
   0.33337798  0.33316416  0.24586445
   0.38872779  0.49986517  0.24543594
   0.55536859  0.33302446  0.24506132
   0.83330516  0.49987501  0.24587331
   0.66674956  0.33308240  0.24548270
   0.72204729  0.49986844  0.24561243
   0.88862390  0.33315269  0.24600953
   0.16671071  0.83313320  0.24638843
   0.00001960  0.66661513  0.24604663
   0.05534693  0.83318153  0.24618717
   0.22203986  0.66658938  0.24632745
   0.49999794  0.83308659  0.24487266
   0.33334552  0.66656963  0.24577232
   0.38860771  0.83310940  0.24526082
   0.55536602  0.66655452  0.24498314
   0.83337458  0.83316139  0.24590437
   0.66673493  0.66660771  0.24542621
   0.72205839  0.83310403  0.24562991
   0.88864182  0.66661273  0.24596225
grapheneN                               
           1
    12.848918   -0.000041    0.001169
    -0.000108    7.395824    0.000258
     0.134125    0.009279   14.890549
   C 
  36
Direct configuration=    10
   0.16671727  0.16664568  0.24645837
   0.00000849  0.99989792  0.24607556
   0.05534159  0.16664277  0.24625059
   0.22200389  0.99987057  0.24625915
   0.50000772  0.16650564  0.24499321
   0.33327120  0.99983296  0.24562034
   0.38861474  0.16655856  0.24539019
   0.55533969  0.99978703  0.24488325
   0.83334381  0.16660140  0.24594388
   0.66669007  0.99980807  0.24529378
   0.72204304  0.16654645  0.24569059
   0.88869720  0.99989144  0.24586859
   0.16669086  0.49985908  0.24622109
   0.00001191  0.33318635  0.24608962
   0.05534115  0.49990025  0.24606997
   0.22204951  0.33314914  0.24638501
   0.50004393  0.49978330  0.24504299
   0.33337867  0.33315763  0.24585899
   0.38872338  0.49986205  0.24544994
   0.55536525  0.33302763  0.24507619
   0.83330404  0.49987216  0.24587020
   0.66674990  0.33308340  0.24548576
   0.72204480  0.49986526  0.24560817
   0.88862687  0.33314917  0.24600772
   0.16671153  0.83313256  0.24638430
   0.00001900  0.66661608  0.24603619
   0.05535013  0.83318112  0.24618766
   0.22203594  0.66658158  0.24631987
   0.50000013  0.83308351  0.24488139
   0.33334420  0.66657235  0.24577964
   0.38860860  0.83310663  0.24526543
   0.55536728  0.66654657  0.24500069
   0.83337141  0.83316346  0.24590234
   0.66673625  0.66660886  0.24542895
   0.72205731  0.83310656  0.24562672
   0.88864227  0.66662406  0.24595721
grapheneN                               
           1
    12.848921   -0.000039    0.001315
    -0.000107    7.395831    0.000296
     0.134295    0.009355   14.890533
   C 
  36
Direct configuration=    11
   0.16671587  0.16664459  0.24645477
   0.00001001  0.99990006  0.24607779
   0.05534326  0.16664787  0.24625239
   0.22200420  0.99987030  0.24625700
   0.50000829  0.16650548  0.24499409
   0.33327276  0.99983156  0.24561816
   0.38861530  0.16655900  0.24538636
   0.55533704  0.99978978  0.24488300
   0.83334242  0.16659970  0.24594189
   0.66668929  0.99980571  0.24529453
   0.72204360  0.16654499  0.24568842
   0.88869937  0.99989205  0.24586947
   0.16668913  0.49986069  0.24621472
   0.00001120  0.33318520  0.24608739
   0.05534037  0.49990009  0.24606275
   0.22205087  0.33314920  0.24638198
   0.50004695  0.49978924  0.24505767
   0.33337904  0.33315421  0.24585613
   0.38872107  0.49986042  0.24545728
   0.55536350  0.33302930  0.24508397
   0.83330345  0.49987067  0.24586857
   0.66675008  0.33308392  0.24548736
   0.72204350  0.49986360  0.24560594
   0.88862843  0.33314732  0.24600677
   0.16671196  0.83313223  0.24638214
   0.00001868  0.66661658  0.24603072
   0.05535180  0.83318090  0.24618791
   0.22203389  0.66657749  0.24631589
   0.50000128  0.83308190  0.24488596
   0.33334351  0.66657377  0.24578347
   0.38860906  0.83310517  0.24526785
   0.55536794  0.66654240  0.24500988
   0.83336974  0.83316455  0.24590128
   0.66673694  0.66660946  0.24543038
   0.72205674  0.83310788  0.24562504
   0.88864251  0.66662999  0.24595457
grapheneN                               
           1
    12.848785   -0.000032    0.001497
    -0.000103    7.395745    0.000347
     0.134505    0.009459   14.890865
   C 
  36
Direct configuration=    12
   0.16671679  0.16664448  0.24645088
   0.00001525  0.99990006  0.24607967
   0.05534289  0.16664432  0.24625298
   0.22200243  0.99987414  0.24625396
   0.50000630  0.16650389  0.24499561
   0.33327277  0.99983102  0.24561416
   0.38861601  0.16655411  0.24538284
   0.55533657  0.99978811  0.24488356
   0.83334397  0.16659925  0.24594157
   0.66668836  0.99980196  0.24529324
   0.72204306  0.16655260  0.24568870
   0.88869944  0.99988899  0.24587127
   0.16668566  0.49986019  0.24620808
   0.00000767  0.33318336  0.24608419
   0.05533755  0.49989955  0.24605810
   0.22204978  0.33314663  0.24637898
   0.50005210  0.49979624  0.24506133
   0.33337714  0.33314954  0.24585946
   0.38872786  0.49986312  0.24546327
   0.55536480  0.33302976  0.24509168
   0.83330313  0.49987294  0.24586488
   0.66674732  0.33308078  0.24548928
   0.72204438  0.49985948  0.24560714
   0.88862726  0.33314567  0.24600361
   0.16671245  0.83313389  0.24638124
   0.00001684  0.66661738  0.24602655
   0.05534859  0.83318001  0.24618711
   0.22203334  0.66657817  0.24631050
   0.50000262  0.83308078  0.24489209
   0.33333954  0.66657587  0.24578845
   0.38861169  0.83310505  0.24527090
   0.55536682  0.66654723  0.24501838
   0.83337056  0.83317509  0.24590122
   0.66674330  0.66660058  0.24543449
   0.72205616  0.83311197  0.24562354
   0.88864263  0.66663103  0.24595059
