# Supplementary material for: 3D hierarchical graphene matrices enable stable Zn anodes for aqueous Zn batteries
Source: Nat Commun. 2023 Jul 14;14:4205. doi: 10.1038/s41467-023-39947-8 (PMC10349079; doi:10.1038/s41467-023-39947-8)
Supplement: Supplementary file 11 — Source Data [file 41467_2023_39947_MOESM11_ESM.zip › RAW DATA/Supplementary information/Supplementary Fig.13 and 14/CN-Zn/nN/s/slurm-7475836.out]

 running on   56 total cores
 distrk:  each k-point on   56 cores,    1 groups
 distr:  one band on    4 cores,   14 groups
 using from now: INCAR     
 vasp.5.4.4.18Apr17-6-g9f103f2a35 (build Jul 31 2017 11:42:07) complex          
  
 POSCAR found type information on POSCAR  C 
 POSCAR found :  1 types and      36 ions
 scaLAPACK will be used
 LDA part: xc-table for Pade appr. of Perdew
 POSCAR, INCAR and KPOINTS ok, starting setup
 FFT: planning ...
 WAVECAR not read
 WARNING: chargedensity file is incomplete
 entering main loop
       N       E                     dE             d eps       ncg     rms          rms(c)
DAV:   1     0.126765945331E+04    0.12677E+04   -0.54372E+04   840   0.109E+03
DAV:   2    -0.127355942929E+03   -0.13950E+04   -0.13374E+04  1190   0.265E+02
DAV:   3    -0.347648234329E+03   -0.22029E+03   -0.21947E+03   980   0.113E+02
DAV:   4    -0.354418427085E+03   -0.67702E+01   -0.67500E+01   966   0.250E+01
DAV:   5    -0.354619087063E+03   -0.20066E+00   -0.20035E+00  1106   0.377E+00    0.267E+01
RMM:   6    -0.338324959377E+03    0.16294E+02   -0.15238E+01   784   0.980E+00    0.157E+01
RMM:   7    -0.332029425967E+03    0.62955E+01   -0.24800E+01   784   0.122E+01    0.385E+00
RMM:   8    -0.331909204708E+03    0.12022E+00   -0.43592E-01   800   0.190E+00    0.363E-01
RMM:   9    -0.331888683690E+03    0.20521E-01   -0.52363E-02   832   0.506E-01    0.301E-01
RMM:  10    -0.331874270919E+03    0.14413E-01   -0.31385E-02   784   0.342E-01    0.240E-01
RMM:  11    -0.331867109733E+03    0.71612E-02   -0.36712E-03   784   0.122E-01    0.881E-02
RMM:  12    -0.331881695391E+03   -0.14586E-01   -0.49082E-03   784   0.134E-01    0.624E-02
RMM:  13    -0.331888107748E+03   -0.64124E-02   -0.17314E-03   784   0.918E-02    0.326E-02
RMM:  14    -0.331894452480E+03   -0.63447E-02   -0.13898E-03   784   0.555E-02    0.364E-02
RMM:  15    -0.331895067244E+03   -0.61476E-03   -0.16593E-04   784   0.287E-02    0.162E-02
RMM:  16    -0.331895961325E+03   -0.89408E-03   -0.48418E-05   761   0.139E-02    0.358E-03
RMM:  17    -0.331896130956E+03   -0.16963E-03   -0.53980E-06   568   0.527E-03    0.108E-03
RMM:  18    -0.331896169334E+03   -0.38378E-04   -0.81437E-07   494   0.278E-03    0.181E-03
RMM:  19    -0.331896179020E+03   -0.96867E-05   -0.27464E-07   479   0.174E-03    0.163E-04
RMM:  20    -0.331896180135E+03   -0.11141E-05   -0.35934E-08   276   0.698E-04    0.122E-04
RMM:  21    -0.331896180550E+03   -0.41592E-06   -0.12887E-08   226   0.596E-04
   1 F= -.33189618E+03 E0= -.33189090E+03  d E =-.331896E+03
 curvature:   0.00 expect dE= 0.000E+00 dE for cont linesearch  0.000E+00
 trial: gam= 0.00000 g(F)=  0.530E-04 g(S)=  0.120E-04 ort = 0.000E+00 (trialstep = 0.100E+01)
 search vector abs. value=  0.650E-04
 bond charge predicted
       N       E                     dE             d eps       ncg     rms          rms(c)
DAV:   1    -0.331896201674E+03   -0.21540E-04   -0.69769E-03   896   0.280E-01    0.213E-02
RMM:   2    -0.331896199865E+03    0.18086E-05   -0.16170E-04   785   0.366E-02    0.139E-02
RMM:   3    -0.331896189552E+03    0.10313E-04   -0.29243E-05   793   0.137E-02    0.399E-03
RMM:   4    -0.331896188772E+03    0.78033E-06   -0.16283E-06   500   0.375E-03
   2 F= -.33189619E+03 E0= -.33189089E+03  d E =-.822136E-05
 trial-energy change:   -0.000008  1 .order   -0.000016   -0.000065    0.000033
 step:   0.5450(harm=  0.6643)  dis= 0.00040  next Energy=  -331.896197 (dE=-0.164E-04)
 bond charge predicted
       N       E                     dE             d eps       ncg     rms          rms(c)
DAV:   1    -0.331896197253E+03   -0.77013E-05   -0.14501E-03   784   0.127E-01    0.980E-03
RMM:   2    -0.331896198004E+03   -0.75006E-06   -0.23290E-05   784   0.154E-02    0.615E-03
RMM:   3    -0.331896198158E+03   -0.15453E-06   -0.50748E-06   729   0.587E-03
   3 F= -.33189620E+03 E0= -.33189091E+03  d E =-.176076E-04
 curvature:  -0.29 expect dE=-0.211E-04 dE for cont linesearch -0.430E-06
 trial: gam= 0.97057 g(F)=  0.710E-04 g(S)=  0.181E-05 ort = 0.981E-05 (trialstep = 0.386E+00)
 search vector abs. value=  0.153E-03
 bond charge predicted
       N       E                     dE             d eps       ncg     rms          rms(c)
DAV:   1    -0.331896220476E+03   -0.22472E-04   -0.25284E-03   826   0.165E-01    0.112E-02
RMM:   2    -0.331896219637E+03    0.83856E-06   -0.36910E-05   784   0.195E-02    0.713E-03
RMM:   3    -0.331896217378E+03    0.22586E-05   -0.66553E-06   780   0.684E-03    0.168E-03
RMM:   4    -0.331896217303E+03    0.75432E-07   -0.28371E-07   471   0.166E-03
   4 F= -.33189622E+03 E0= -.33189094E+03  d E =-.191450E-04
 trial-energy change:   -0.000019  1 .order   -0.000021   -0.000032   -0.000010
 step:   0.5522(harm=  0.5522)  dis= 0.00072  next Energy=  -331.896221 (dE=-0.227E-04)
 bond charge predicted
       N       E                     dE             d eps       ncg     rms          rms(c)
DAV:   1    -0.331896220286E+03   -0.29074E-05   -0.47210E-04   840   0.715E-02    0.495E-03
RMM:   2    -0.331896219925E+03    0.36109E-06   -0.73551E-06   730   0.874E-03
   5 F= -.33189622E+03 E0= -.33189094E+03  d E =-.217668E-04
 curvature:  -0.51 expect dE=-0.342E-04 dE for cont linesearch -0.327E-06
 trial: gam= 1.02221 g(F)=  0.650E-04 g(S)=  0.161E-05 ort = 0.987E-05 (trialstep = 0.260E+00)
 search vector abs. value=  0.247E-03
 bond charge predicted
       N       E                     dE             d eps       ncg     rms          rms(c)
DAV:   1    -0.331896232591E+03   -0.12305E-04   -0.18332E-03   868   0.139E-01    0.954E-03
RMM:   2    -0.331896231659E+03    0.93142E-06   -0.26472E-05   784   0.163E-02    0.618E-03
RMM:   3    -0.331896229681E+03    0.19787E-05   -0.52086E-06   683   0.610E-03    0.122E-03
RMM:   4    -0.331896229840E+03   -0.15977E-06   -0.25991E-07   459   0.172E-03
   6 F= -.33189623E+03 E0= -.33189095E+03  d E =-.991554E-05
 trial-energy change:   -0.000010  1 .order   -0.000013   -0.000020   -0.000006
 step:   0.3660(harm=  0.3660)  dis= 0.00068  next Energy=  -331.896234 (dE=-0.140E-04)
 bond charge predicted
       N       E                     dE             d eps       ncg     rms          rms(c)
DAV:   1    -0.331896232131E+03   -0.24503E-05   -0.31315E-04   840   0.572E-02    0.375E-03
RMM:   2    -0.331896232005E+03    0.12624E-06   -0.44605E-06   622   0.685E-03
   7 F= -.33189623E+03 E0= -.33189095E+03  d E =-.120799E-04
 curvature:  -0.59 expect dE=-0.393E-04 dE for cont linesearch -0.530E-06
 ZBRENT: increasing intervall
 opt :   0.5782  next Energy=  -331.896234 (dE=-0.137E-04)
 bond charge predicted
       N       E                     dE             d eps       ncg     rms          rms(c)
DAV:   1    -0.331896231275E+03    0.85546E-06   -0.12163E-03   784   0.113E-01    0.765E-03
RMM:   2    -0.331896230710E+03    0.56514E-06   -0.17464E-05   784   0.132E-02    0.497E-03
RMM:   3    -0.331896229464E+03    0.12462E-05   -0.32410E-06   566   0.493E-03    0.932E-04
RMM:   4    -0.331896229658E+03   -0.19337E-06   -0.25927E-07   469   0.178E-03
   8 F= -.33189623E+03 E0= -.33189095E+03  d E =-.973269E-05
 curvature:  -1.79 expect dE=-0.206E-03 dE for cont linesearch -0.313E-05
 ZBRENT: bracketing found
 ZBRENT: interpolating
 opt :   0.4546  next Energy=  -331.896233 (dE=-0.127E-04)
 bond charge predicted
       N       E                     dE             d eps       ncg     rms          rms(c)
DAV:   1    -0.331896232103E+03   -0.26392E-05   -0.42132E-04   812   0.663E-02    0.444E-03
RMM:   2    -0.331896232509E+03   -0.40542E-06   -0.53904E-06   652   0.751E-03
   9 F= -.33189623E+03 E0= -.33189096E+03  d E =-.125839E-04
 curvature:  -0.38 expect dE=-0.348E-04 dE for cont linesearch -0.370E-08
 trial: gam= 1.08822 g(F)=  0.692E-04 g(S)=  0.232E-04 ort =-0.156E-05 (trialstep = 0.193E+00)
 search vector abs. value=  0.381E-03
 bond charge predicted
       N       E                     dE             d eps       ncg     rms          rms(c)
DAV:   1    -0.331896242775E+03   -0.10671E-04   -0.16580E-03   812   0.132E-01    0.720E-03
RMM:   2    -0.331896243714E+03   -0.93878E-06   -0.21215E-05   784   0.149E-02    0.466E-03
RMM:   3    -0.331896243551E+03    0.16261E-06   -0.21341E-06   515   0.438E-03
  10 F= -.33189624E+03 E0= -.33189097E+03  d E =-.110422E-04
 trial-energy change:   -0.000011  1 .order   -0.000012   -0.000018   -0.000006
 step:   0.2948(harm=  0.2948)  dis= 0.00064  next Energy=  -331.896246 (dE=-0.134E-04)
 bond charge predicted
       N       E                     dE             d eps       ncg     rms          rms(c)
DAV:   1    -0.331896245633E+03   -0.19196E-05   -0.44556E-04   812   0.687E-02    0.405E-03
RMM:   2    -0.331896245987E+03   -0.35332E-06   -0.63019E-06   687   0.815E-03
  11 F= -.33189625E+03 E0= -.33189097E+03  d E =-.134778E-04
 curvature:  -0.62 expect dE=-0.406E-04 dE for cont linesearch -0.258E-06
 trial: gam= 0.28625 g(F)=  0.504E-04 g(S)=  0.151E-04 ort = 0.126E-04 (trialstep = 0.214E+00)
 search vector abs. value=  0.104E-03
 bond charge predicted
       N       E                     dE             d eps       ncg     rms          rms(c)
DAV:   1    -0.331896257828E+03   -0.12195E-04   -0.49443E-04   812   0.748E-02    0.556E-03
RMM:   2    -0.331896257989E+03   -0.16111E-06   -0.90100E-06   772   0.963E-03
  12 F= -.33189626E+03 E0= -.33189098E+03  d E =-.120024E-04
 trial-energy change:   -0.000012  1 .order   -0.000012   -0.000015   -0.000009
 step:   0.5482(harm=  0.5482)  dis= 0.00032  next Energy=  -331.896265 (dE=-0.189E-04)
 reached required accuracy - stopping structural energy minimisation
